# Supplementary material for: Tunable Aromatic Sulfoxides and Sulfones as Cysteine-Targeting Warheads: Exploring the Structure–Reactivity Relationship
Source: J Med Chem. 2026 Mar 9;69(6):7214–37. doi: 10.1021/acs.jmedchem.5c03536 (PMC13036770; doi:10.1021/acs.jmedchem.5c03536)
Supplement: Supplementary file 5 [file jm5c03536_si_007.pdb]

TITLE     Displayed atoms
REMARK   4      COMPLIES WITH FORMAT V. 3.0, 1-DEC-2006
REMARK 888
REMARK 888 WRITTEN BY MAESTRO (A PRODUCT OF SCHRODINGER, LLC)
ATOM      1  N   GLY A 389       8.246 -12.634  14.776  1.00 22.67           N  
ATOM      2  CA  GLY A 389       7.881 -13.829  15.500  1.00 22.48           C  
ATOM      3  C   GLY A 389       8.394 -13.770  16.951  1.00 22.16           C  
ATOM      4  O   GLY A 389       8.601 -12.697  17.525  1.00 21.84           O  
ATOM      5  H1  GLY A 389       7.910 -12.687  13.824  1.00 22.67           H  
ATOM      6  H2  GLY A 389       7.780 -11.833  15.190  1.00 22.67           H  
ATOM      7  HA3 GLY A 389       8.283 -14.701  14.982  1.00 22.48           H  
ATOM      8  HA2 GLY A 389       6.795 -13.918  15.515  1.00 22.48           H  
ATOM      9  N   LEU A 390       8.591 -14.961  17.545  1.00 21.95           N  
ATOM     10  CA  LEU A 390       9.120 -15.172  18.895  1.00 21.84           C  
ATOM     11  C   LEU A 390      10.515 -14.547  19.068  1.00 21.96           C  
ATOM     12  O   LEU A 390      11.398 -14.778  18.241  1.00 22.16           O  
ATOM     13  CB  LEU A 390       9.128 -16.692  19.195  1.00 21.67           C  
ATOM     14  CG  LEU A 390       9.585 -17.102  20.617  1.00 20.96           C  
ATOM     15  CD1 LEU A 390       8.672 -16.516  21.717  1.00 21.17           C  
ATOM     16  CD2 LEU A 390       9.727 -18.635  20.730  1.00 20.14           C  
ATOM     17  H   LEU A 390       8.375 -15.804  17.027  1.00 21.95           H  
ATOM     18  HA  LEU A 390       8.427 -14.682  19.581  1.00 21.84           H  
ATOM     19  HB3 LEU A 390       9.771 -17.182  18.461  1.00 21.67           H  
ATOM     20  HB2 LEU A 390       8.128 -17.094  19.025  1.00 21.67           H  
ATOM     21  HG  LEU A 390      10.586 -16.701  20.781  1.00 20.96           H  
ATOM     22 HD11 LEU A 390       8.429 -17.240  22.494  1.00 21.17           H  
ATOM     23 HD12 LEU A 390       9.159 -15.674  22.209  1.00 21.17           H  
ATOM     24 HD13 LEU A 390       7.727 -16.155  21.312  1.00 21.17           H  
ATOM     25 HD21 LEU A 390      10.723 -18.907  21.083  1.00 20.14           H  
ATOM     26 HD22 LEU A 390       9.007 -19.076  21.419  1.00 20.14           H  
ATOM     27 HD23 LEU A 390       9.584 -19.131  19.769  1.00 20.14           H  
ATOM     28  N   GLY A 391      10.669 -13.769  20.149  1.00 22.25           N  
ATOM     29  CA  GLY A 391      11.908 -13.072  20.478  1.00 22.20           C  
ATOM     30  C   GLY A 391      12.048 -11.727  19.747  1.00 22.60           C  
ATOM     31  O   GLY A 391      13.123 -11.140  19.832  1.00 23.58           O  
ATOM     32  H   GLY A 391       9.890 -13.637  20.778  1.00 22.25           H  
ATOM     33  HA3 GLY A 391      12.774 -13.699  20.259  1.00 22.20           H  
ATOM     34  HA2 GLY A 391      11.923 -12.883  21.552  1.00 22.20           H  
ATOM     35  N   TYR A 392      11.007 -11.237  19.045  1.00 22.43           N  
ATOM     36  CA  TYR A 392      11.005  -9.948  18.349  1.00 22.32           C  
ATOM     37  C   TYR A 392       9.704  -9.193  18.648  1.00 22.10           C  
ATOM     38  O   TYR A 392       8.618  -9.750  18.488  1.00 21.97           O  
ATOM     39  CB  TYR A 392      11.180 -10.152  16.829  1.00 22.33           C  
ATOM     40  CG  TYR A 392      12.482 -10.826  16.438  1.00 22.50           C  
ATOM     41  CD1 TYR A 392      13.699 -10.121  16.534  1.00 22.97           C  
ATOM     42  CD2 TYR A 392      12.486 -12.177  16.031  1.00 22.23           C  
ATOM     43  CE1 TYR A 392      14.915 -10.774  16.257  1.00 22.34           C  
ATOM     44  CE2 TYR A 392      13.703 -12.824  15.741  1.00 23.08           C  
ATOM     45  CZ  TYR A 392      14.918 -12.124  15.865  1.00 23.21           C  
ATOM     46  OH  TYR A 392      16.100 -12.757  15.617  1.00 24.09           O  
ATOM     47  H   TYR A 392      10.150 -11.770  18.981  1.00 22.43           H  
ATOM     48  HA  TYR A 392      11.834  -9.334  18.703  1.00 22.32           H  
ATOM     49  HB3 TYR A 392      11.139  -9.188  16.320  1.00 22.33           H  
ATOM     50  HB2 TYR A 392      10.346 -10.734  16.433  1.00 22.33           H  
ATOM     51  HD1 TYR A 392      13.706  -9.089  16.851  1.00 22.97           H  
ATOM     52  HD2 TYR A 392      11.560 -12.729  15.963  1.00 22.23           H  
ATOM     53  HE1 TYR A 392      15.848 -10.248  16.368  1.00 22.34           H  
ATOM     54  HE2 TYR A 392      13.703 -13.861  15.439  1.00 23.08           H  
ATOM     55  HH  TYR A 392      16.863 -12.175  15.692  1.00 24.09           H  
ATOM     56  N   GLY A 393       9.849  -7.917  19.033  1.00 21.94           N  
ATOM     57  CA  GLY A 393       8.765  -6.955  19.200  1.00 21.54           C  
ATOM     58  C   GLY A 393       8.352  -6.373  17.840  1.00 21.21           C  
ATOM     59  O   GLY A 393       8.952  -6.665  16.805  1.00 20.30           O  
ATOM     60  H   GLY A 393      10.786  -7.557  19.176  1.00 21.94           H  
ATOM     61  HA3 GLY A 393       9.116  -6.148  19.843  1.00 21.54           H  
ATOM     62  HA2 GLY A 393       7.908  -7.417  19.691  1.00 21.54           H  
ATOM     63  N   SER A 394       7.309  -5.530  17.855  1.00 21.27           N  
ATOM     64  CA  SER A 394       6.726  -4.899  16.665  1.00 20.81           C  
ATOM     65  C   SER A 394       7.661  -3.922  15.923  1.00 20.11           C  
ATOM     66  O   SER A 394       7.517  -3.777  14.710  1.00 20.26           O  
ATOM     67  CB  SER A 394       5.383  -4.250  17.056  1.00 21.06           C  
ATOM     68  OG  SER A 394       5.557  -3.127  17.900  1.00 22.07           O  
ATOM     69  H   SER A 394       6.855  -5.311  18.730  1.00 21.27           H  
ATOM     70  HA  SER A 394       6.500  -5.705  15.967  1.00 20.81           H  
ATOM     71  HB3 SER A 394       4.736  -4.975  17.552  1.00 21.06           H  
ATOM     72  HB2 SER A 394       4.852  -3.924  16.161  1.00 21.06           H  
ATOM     73  HG  SER A 394       4.690  -2.820  18.180  1.00 22.07           H  
ATOM     74  N   TRP A 395       8.608  -3.302  16.648  1.00 19.13           N  
ATOM     75  CA  TRP A 395       9.644  -2.416  16.108  1.00 18.49           C  
ATOM     76  C   TRP A 395      10.898  -3.185  15.645  1.00 17.72           C  
ATOM     77  O   TRP A 395      11.829  -2.539  15.166  1.00 17.04           O  
ATOM     78  CB  TRP A 395      10.005  -1.356  17.178  1.00 18.34           C  
ATOM     79  CG  TRP A 395      10.725  -1.847  18.405  1.00 17.90           C  
ATOM     80  CD1 TRP A 395      12.064  -1.802  18.599  1.00 18.28           C  
ATOM     81  CD2 TRP A 395      10.178  -2.539  19.570  1.00 19.13           C  
ATOM     82  NE1 TRP A 395      12.381  -2.415  19.794  1.00 19.71           N  
ATOM     83  CE2 TRP A 395      11.260  -2.903  20.430  1.00 19.58           C  
ATOM     84  CE3 TRP A 395       8.876  -2.904  19.990  1.00 19.38           C  
ATOM     85  CZ2 TRP A 395      11.064  -3.611  21.629  1.00 19.91           C  
ATOM     86  CZ3 TRP A 395       8.665  -3.598  21.198  1.00 19.28           C  
ATOM     87  CH2 TRP A 395       9.756  -3.957  22.014  1.00 19.27           C  
ATOM     88  H   TRP A 395       8.657  -3.478  17.641  1.00 19.13           H  
ATOM     89  HA  TRP A 395       9.240  -1.890  15.242  1.00 18.49           H  
ATOM     90  HB3 TRP A 395       9.099  -0.841  17.499  1.00 18.34           H  
ATOM     91  HB2 TRP A 395      10.625  -0.583  16.720  1.00 18.34           H  
ATOM     92  HD1 TRP A 395      12.768  -1.370  17.902  1.00 18.28           H  
ATOM     93  HE1 TRP A 395      13.332  -2.514  20.122  1.00 19.71           H  
ATOM     94  HE3 TRP A 395       8.026  -2.638  19.378  1.00 19.38           H  
ATOM     95  HZ2 TRP A 395      11.907  -3.881  22.247  1.00 19.91           H  
ATOM     96  HZ3 TRP A 395       7.661  -3.861  21.498  1.00 19.28           H  
ATOM     97  HH2 TRP A 395       9.589  -4.497  22.935  1.00 19.27           H  
ATOM     98  N   GLU A 396      10.927  -4.517  15.830  1.00 17.13           N  
ATOM     99  CA  GLU A 396      12.109  -5.350  15.638  1.00 17.39           C  
ATOM    100  C   GLU A 396      11.971  -6.247  14.405  1.00 16.29           C  
ATOM    101  O   GLU A 396      11.031  -7.038  14.321  1.00 16.86           O  
ATOM    102  CB  GLU A 396      12.386  -6.172  16.911  1.00 17.88           C  
ATOM    103  CG  GLU A 396      12.627  -5.261  18.131  1.00 19.53           C  
ATOM    104  CD  GLU A 396      13.157  -5.982  19.371  1.00 22.77           C  
ATOM    105  OE1 GLU A 396      12.491  -6.934  19.826  1.00 23.89           O  
ATOM    106  OE2 GLU A 396      14.233  -5.576  19.860  1.00 24.37           O1-
ATOM    107  H   GLU A 396      10.113  -4.989  16.199  1.00 17.13           H  
ATOM    108  HA  GLU A 396      12.972  -4.708  15.499  1.00 17.39           H  
ATOM    109  HB3 GLU A 396      13.246  -6.819  16.746  1.00 17.88           H  
ATOM    110  HB2 GLU A 396      11.551  -6.841  17.112  1.00 17.88           H  
ATOM    111  HG3 GLU A 396      11.684  -4.791  18.406  1.00 19.53           H  
ATOM    112  HG2 GLU A 396      13.305  -4.451  17.856  1.00 19.53           H  
ATOM    113  N   ILE A 397      12.955  -6.126  13.502  1.00 14.39           N  
ATOM    114  CA  ILE A 397      13.141  -6.988  12.338  1.00 13.79           C  
ATOM    115  C   ILE A 397      14.249  -8.004  12.639  1.00 12.17           C  
ATOM    116  O   ILE A 397      15.269  -7.642  13.227  1.00 13.23           O  
ATOM    117  CB  ILE A 397      13.491  -6.144  11.070  1.00 13.86           C  
ATOM    118  CG1 ILE A 397      12.190  -5.513  10.530  1.00 16.51           C  
ATOM    119  CG2 ILE A 397      14.237  -6.882   9.928  1.00 14.27           C  
ATOM    120  CD1 ILE A 397      12.399  -4.316   9.605  1.00 19.01           C  
ATOM    121  H   ILE A 397      13.695  -5.457  13.674  1.00 14.39           H  
ATOM    122  HA  ILE A 397      12.220  -7.541  12.141  1.00 13.79           H  
ATOM    123  HB  ILE A 397      14.141  -5.327  11.390  1.00 13.86           H  
ATOM    124 HG13 ILE A 397      11.576  -5.174  11.363  1.00 16.51           H  
ATOM    125 HG12 ILE A 397      11.596  -6.271  10.019  1.00 16.51           H  
ATOM    126 HG21 ILE A 397      14.398  -6.240   9.064  1.00 14.27           H  
ATOM    127 HG22 ILE A 397      15.226  -7.221  10.233  1.00 14.27           H  
ATOM    128 HG23 ILE A 397      13.683  -7.750   9.577  1.00 14.27           H  
ATOM    129 HD11 ILE A 397      11.438  -3.917   9.287  1.00 19.01           H  
ATOM    130 HD12 ILE A 397      12.943  -3.526  10.118  1.00 19.01           H  
ATOM    131 HD13 ILE A 397      12.941  -4.590   8.704  1.00 19.01           H  
ATOM    132  N   ASP A 398      14.031  -9.253  12.202  1.00 10.80           N  
ATOM    133  CA  ASP A 398      15.020 -10.325  12.231  1.00 10.33           C  
ATOM    134  C   ASP A 398      16.008 -10.078  11.065  1.00  8.86           C  
ATOM    135  O   ASP A 398      15.563 -10.093   9.916  1.00  8.81           O  
ATOM    136  CB  ASP A 398      14.308 -11.700  12.112  1.00 10.12           C  
ATOM    137  CG  ASP A 398      15.178 -12.972  12.206  1.00 11.66           C  
ATOM    138  OD1 ASP A 398      16.409 -12.872  12.406  1.00 10.23           O  
ATOM    139  OD2 ASP A 398      14.576 -14.062  12.100  1.00 13.91           O1-
ATOM    140  H   ASP A 398      13.176  -9.456  11.700  1.00 10.80           H  
ATOM    141  HA  ASP A 398      15.499 -10.290  13.208  1.00 10.33           H  
ATOM    142  HB3 ASP A 398      13.740 -11.736  11.181  1.00 10.12           H  
ATOM    143  HB2 ASP A 398      13.551 -11.759  12.895  1.00 10.12           H  
ATOM    144  N   PRO A 399      17.313  -9.844  11.354  1.00  8.36           N  
ATOM    145  CA  PRO A 399      18.316  -9.611  10.300  1.00  8.80           C  
ATOM    146  C   PRO A 399      18.589 -10.811   9.369  1.00  8.04           C  
ATOM    147  O   PRO A 399      19.141 -10.590   8.294  1.00  8.83           O  
ATOM    148  CB  PRO A 399      19.573  -9.183  11.074  1.00  9.61           C  
ATOM    149  CG  PRO A 399      19.433  -9.879  12.413  1.00  9.65           C  
ATOM    150  CD  PRO A 399      17.936  -9.790  12.679  1.00  9.08           C  
ATOM    151  HA  PRO A 399      17.988  -8.783   9.672  1.00  8.80           H  
ATOM    152  HB3 PRO A 399      19.562  -8.102  11.217  1.00  9.61           H  
ATOM    153  HB2 PRO A 399      20.511  -9.432  10.576  1.00  9.61           H  
ATOM    154  HG3 PRO A 399      20.048  -9.439  13.195  1.00  9.65           H  
ATOM    155  HG2 PRO A 399      19.725 -10.925  12.308  1.00  9.65           H  
ATOM    156  HD2 PRO A 399      17.624 -10.592  13.347  1.00  9.08           H  
ATOM    157  HD3 PRO A 399      17.689  -8.835  13.141  1.00  9.08           H  
ATOM    158  N   LYS A 400      18.168 -12.033   9.745  1.00  7.60           N  
ATOM    159  CA  LYS A 400      18.232 -13.225   8.888  1.00  7.42           C  
ATOM    160  C   LYS A 400      17.291 -13.159   7.671  1.00  7.64           C  
ATOM    161  O   LYS A 400      17.549 -13.848   6.684  1.00  7.43           O  
ATOM    162  CB  LYS A 400      17.948 -14.491   9.718  1.00  7.81           C  
ATOM    163  CG  LYS A 400      19.014 -14.760  10.789  1.00  9.95           C  
ATOM    164  CD  LYS A 400      18.740 -16.042  11.584  1.00 11.41           C  
ATOM    165  CE  LYS A 400      19.828 -16.321  12.634  1.00 15.80           C  
ATOM    166  NZ  LYS A 400      19.603 -17.602  13.324  1.00 19.60           N1+
ATOM    167  H   LYS A 400      17.712 -12.158  10.641  1.00  7.60           H  
ATOM    168  HA  LYS A 400      19.249 -13.298   8.498  1.00  7.42           H  
ATOM    169  HB3 LYS A 400      17.912 -15.356   9.053  1.00  7.81           H  
ATOM    170  HB2 LYS A 400      16.960 -14.427  10.174  1.00  7.81           H  
ATOM    171  HG3 LYS A 400      19.073 -13.913  11.470  1.00  9.95           H  
ATOM    172  HG2 LYS A 400      19.992 -14.833  10.311  1.00  9.95           H  
ATOM    173  HD3 LYS A 400      18.666 -16.882  10.891  1.00 11.41           H  
ATOM    174  HD2 LYS A 400      17.767 -15.958  12.072  1.00 11.41           H  
ATOM    175  HE3 LYS A 400      19.858 -15.526  13.378  1.00 15.80           H  
ATOM    176  HE2 LYS A 400      20.811 -16.354  12.161  1.00 15.80           H  
ATOM    177  HZ1 LYS A 400      19.628 -18.359  12.656  1.00 19.60           H  
ATOM    178  HZ2 LYS A 400      20.318 -17.743  14.024  1.00 19.60           H  
ATOM    179  HZ3 LYS A 400      18.700 -17.580  13.776  1.00 19.60           H  
ATOM    180  N   ASP A 401      16.252 -12.311   7.745  1.00  6.59           N  
ATOM    181  CA  ASP A 401      15.344 -11.990   6.642  1.00  7.08           C  
ATOM    182  C   ASP A 401      15.944 -11.008   5.620  1.00  6.72           C  
ATOM    183  O   ASP A 401      15.326 -10.824   4.575  1.00  6.68           O  
ATOM    184  CB  ASP A 401      13.975 -11.464   7.143  1.00  8.45           C  
ATOM    185  CG  ASP A 401      13.182 -12.424   8.047  1.00 11.44           C  
ATOM    186  OD1 ASP A 401      13.361 -13.656   7.929  1.00 11.55           O  
ATOM    187  OD2 ASP A 401      12.277 -11.917   8.745  1.00 15.70           O1-
ATOM    188  H   ASP A 401      16.102 -11.791   8.599  1.00  6.59           H  
ATOM    189  HA  ASP A 401      15.161 -12.910   6.083  1.00  7.08           H  
ATOM    190  HB3 ASP A 401      13.337 -11.216   6.295  1.00  8.45           H  
ATOM    191  HB2 ASP A 401      14.129 -10.532   7.692  1.00  8.45           H  
ATOM    192  N   LEU A 402      17.118 -10.413   5.900  1.00  6.06           N  
ATOM    193  CA  LEU A 402      17.807  -9.496   4.991  1.00  6.70           C  
ATOM    194  C   LEU A 402      18.732 -10.255   4.028  1.00  5.80           C  
ATOM    195  O   LEU A 402      19.445 -11.165   4.454  1.00  7.06           O  
ATOM    196  CB  LEU A 402      18.625  -8.461   5.795  1.00  6.59           C  
ATOM    197  CG  LEU A 402      17.781  -7.554   6.718  1.00  8.04           C  
ATOM    198  CD1 LEU A 402      18.686  -6.710   7.635  1.00  8.47           C  
ATOM    199  CD2 LEU A 402      16.783  -6.681   5.930  1.00  8.75           C  
ATOM    200  H   LEU A 402      17.592 -10.622   6.769  1.00  6.06           H  
ATOM    201  HA  LEU A 402      17.060  -8.955   4.415  1.00  6.70           H  
ATOM    202  HB3 LEU A 402      19.183  -7.826   5.104  1.00  6.59           H  
ATOM    203  HB2 LEU A 402      19.384  -8.980   6.378  1.00  6.59           H  
ATOM    204  HG  LEU A 402      17.201  -8.199   7.378  1.00  8.04           H  
ATOM    205 HD11 LEU A 402      18.281  -6.672   8.646  1.00  8.47           H  
ATOM    206 HD12 LEU A 402      19.695  -7.117   7.705  1.00  8.47           H  
ATOM    207 HD13 LEU A 402      18.785  -5.684   7.284  1.00  8.47           H  
ATOM    208 HD21 LEU A 402      16.743  -5.656   6.296  1.00  8.75           H  
ATOM    209 HD22 LEU A 402      17.031  -6.634   4.869  1.00  8.75           H  
ATOM    210 HD23 LEU A 402      15.775  -7.085   6.006  1.00  8.75           H  
ATOM    211  N   THR A 403      18.737  -9.818   2.760  1.00  6.90           N  
ATOM    212  CA  THR A 403      19.720 -10.193   1.746  1.00  8.17           C  
ATOM    213  C   THR A 403      20.336  -8.888   1.227  1.00  8.35           C  
ATOM    214  O   THR A 403      19.608  -8.068   0.676  1.00  9.75           O  
ATOM    215  CB  THR A 403      19.077 -10.927   0.535  1.00  8.02           C  
ATOM    216  OG1 THR A 403      18.598 -12.187   0.952  1.00  8.69           O  
ATOM    217  CG2 THR A 403      20.010 -11.169  -0.667  1.00  9.08           C  
ATOM    218  H   THR A 403      18.098  -9.080   2.495  1.00  6.90           H  
ATOM    219  HA  THR A 403      20.502 -10.819   2.174  1.00  8.17           H  
ATOM    220  HB  THR A 403      18.212 -10.364   0.188  1.00  8.02           H  
ATOM    221  HG1 THR A 403      17.816 -12.051   1.497  1.00  8.69           H  
ATOM    222 HG21 THR A 403      19.520 -11.781  -1.424  1.00  9.08           H  
ATOM    223 HG22 THR A 403      20.299 -10.238  -1.153  1.00  9.08           H  
ATOM    224 HG23 THR A 403      20.922 -11.684  -0.362  1.00  9.08           H  
ATOM    225  N   PHE A 404      21.653  -8.720   1.406  1.00  9.06           N  
ATOM    226  CA  PHE A 404      22.396  -7.540   0.958  1.00 10.20           C  
ATOM    227  C   PHE A 404      22.724  -7.652  -0.540  1.00 10.88           C  
ATOM    228  O   PHE A 404      23.143  -8.724  -0.980  1.00 11.71           O  
ATOM    229  CB  PHE A 404      23.682  -7.413   1.797  1.00 10.41           C  
ATOM    230  CG  PHE A 404      23.436  -7.254   3.288  1.00 11.82           C  
ATOM    231  CD1 PHE A 404      23.414  -8.383   4.133  1.00 14.07           C  
ATOM    232  CD2 PHE A 404      23.061  -6.002   3.815  1.00 14.76           C  
ATOM    233  CE1 PHE A 404      23.075  -8.247   5.471  1.00 13.81           C  
ATOM    234  CE2 PHE A 404      22.752  -5.882   5.162  1.00 17.03           C  
ATOM    235  CZ  PHE A 404      22.747  -7.000   5.987  1.00 15.09           C  
ATOM    236  H   PHE A 404      22.191  -9.443   1.864  1.00  9.06           H  
ATOM    237  HA  PHE A 404      21.788  -6.648   1.120  1.00 10.20           H  
ATOM    238  HB3 PHE A 404      24.256  -6.550   1.455  1.00 10.41           H  
ATOM    239  HB2 PHE A 404      24.321  -8.283   1.640  1.00 10.41           H  
ATOM    240  HD1 PHE A 404      23.662  -9.359   3.746  1.00 14.07           H  
ATOM    241  HD2 PHE A 404      23.027  -5.133   3.175  1.00 14.76           H  
ATOM    242  HE1 PHE A 404      23.071  -9.117   6.108  1.00 13.81           H  
ATOM    243  HE2 PHE A 404      22.511  -4.909   5.559  1.00 17.03           H  
ATOM    244  HZ  PHE A 404      22.490  -6.898   7.031  1.00 15.09           H  
ATOM    245  N   LEU A 405      22.531  -6.552  -1.289  1.00 12.23           N  
ATOM    246  CA  LEU A 405      22.695  -6.518  -2.746  1.00 12.28           C  
ATOM    247  C   LEU A 405      23.740  -5.496  -3.214  1.00 13.91           C  
ATOM    248  O   LEU A 405      24.435  -5.783  -4.189  1.00 15.01           O  
ATOM    249  CB  LEU A 405      21.340  -6.208  -3.421  1.00 12.72           C  
ATOM    250  CG  LEU A 405      20.283  -7.327  -3.312  1.00 13.01           C  
ATOM    251  CD1 LEU A 405      18.951  -6.840  -3.908  1.00 15.28           C  
ATOM    252  CD2 LEU A 405      20.751  -8.641  -3.974  1.00 13.43           C  
ATOM    253  H   LEU A 405      22.184  -5.704  -0.858  1.00 12.23           H  
ATOM    254  HA  LEU A 405      23.052  -7.482  -3.108  1.00 12.28           H  
ATOM    255  HB3 LEU A 405      21.503  -5.997  -4.479  1.00 12.72           H  
ATOM    256  HB2 LEU A 405      20.933  -5.288  -2.997  1.00 12.72           H  
ATOM    257  HG  LEU A 405      20.101  -7.540  -2.258  1.00 13.01           H  
ATOM    258 HD11 LEU A 405      18.316  -7.660  -4.243  1.00 15.28           H  
ATOM    259 HD12 LEU A 405      18.389  -6.264  -3.172  1.00 15.28           H  
ATOM    260 HD13 LEU A 405      19.115  -6.191  -4.766  1.00 15.28           H  
ATOM    261 HD21 LEU A 405      19.981  -9.098  -4.596  1.00 13.43           H  
ATOM    262 HD22 LEU A 405      21.619  -8.490  -4.616  1.00 13.43           H  
ATOM    263 HD23 LEU A 405      21.033  -9.375  -3.220  1.00 13.43           H  
ATOM    264  N   LYS A 406      23.834  -4.329  -2.558  1.00 14.09           N  
ATOM    265  CA  LYS A 406      24.687  -3.229  -3.012  1.00 15.02           C  
ATOM    266  C   LYS A 406      24.971  -2.281  -1.846  1.00 14.94           C  
ATOM    267  O   LYS A 406      24.055  -1.985  -1.084  1.00 14.14           O  
ATOM    268  CB  LYS A 406      23.984  -2.502  -4.186  1.00 15.46           C  
ATOM    269  CG  LYS A 406      24.776  -1.349  -4.825  1.00 19.04           C  
ATOM    270  CD  LYS A 406      24.075  -0.735  -6.048  1.00 21.54           C  
ATOM    271  CE  LYS A 406      22.849   0.123  -5.690  1.00 23.13           C  
ATOM    272  NZ  LYS A 406      22.222   0.695  -6.893  1.00 25.40           N1+
ATOM    273  H   LYS A 406      23.251  -4.142  -1.753  1.00 14.09           H  
ATOM    274  HA  LYS A 406      25.639  -3.636  -3.356  1.00 15.02           H  
ATOM    275  HB3 LYS A 406      23.025  -2.124  -3.841  1.00 15.46           H  
ATOM    276  HB2 LYS A 406      23.761  -3.226  -4.969  1.00 15.46           H  
ATOM    277  HG3 LYS A 406      25.758  -1.715  -5.126  1.00 19.04           H  
ATOM    278  HG2 LYS A 406      24.956  -0.562  -4.093  1.00 19.04           H  
ATOM    279  HD3 LYS A 406      23.780  -1.536  -6.729  1.00 21.54           H  
ATOM    280  HD2 LYS A 406      24.801  -0.130  -6.595  1.00 21.54           H  
ATOM    281  HE3 LYS A 406      23.151   0.945  -5.042  1.00 23.13           H  
ATOM    282  HE2 LYS A 406      22.099  -0.457  -5.151  1.00 23.13           H  
ATOM    283  HZ1 LYS A 406      21.834  -0.047  -7.460  1.00 25.40           H  
ATOM    284  HZ2 LYS A 406      21.482   1.326  -6.613  1.00 25.40           H  
ATOM    285  HZ3 LYS A 406      22.911   1.209  -7.423  1.00 25.40           H  
ATOM    286  N   GLU A 407      26.209  -1.774  -1.761  1.00 15.32           N  
ATOM    287  CA  GLU A 407      26.576  -0.705  -0.834  1.00 16.36           C  
ATOM    288  C   GLU A 407      26.192   0.671  -1.404  1.00 15.82           C  
ATOM    289  O   GLU A 407      26.483   0.956  -2.566  1.00 15.54           O  
ATOM    290  CB  GLU A 407      28.066  -0.831  -0.452  1.00 17.14           C  
ATOM    291  CG  GLU A 407      28.597   0.330   0.426  1.00 20.35           C  
ATOM    292  CD  GLU A 407      29.996   0.141   1.030  1.00 24.55           C  
ATOM    293  OE1 GLU A 407      30.633  -0.907   0.783  1.00 28.13           O  
ATOM    294  OE2 GLU A 407      30.414   1.077   1.748  1.00 27.71           O1-
ATOM    295  H   GLU A 407      26.916  -2.050  -2.432  1.00 15.32           H  
ATOM    296  HA  GLU A 407      26.015  -0.843   0.090  1.00 16.36           H  
ATOM    297  HB3 GLU A 407      28.674  -0.914  -1.354  1.00 17.14           H  
ATOM    298  HB2 GLU A 407      28.190  -1.774   0.084  1.00 17.14           H  
ATOM    299  HG3 GLU A 407      27.899   0.518   1.244  1.00 20.35           H  
ATOM    300  HG2 GLU A 407      28.635   1.239  -0.174  1.00 20.35           H  
ATOM    301  N   LEU A 408      25.561   1.495  -0.554  1.00 15.70           N  
ATOM    302  CA  LEU A 408      25.133   2.863  -0.854  1.00 16.54           C  
ATOM    303  C   LEU A 408      26.130   3.918  -0.332  1.00 18.30           C  
ATOM    304  O   LEU A 408      25.895   5.110  -0.534  1.00 19.14           O  
ATOM    305  CB  LEU A 408      23.720   3.091  -0.267  1.00 16.00           C  
ATOM    306  CG  LEU A 408      22.643   2.103  -0.770  1.00 14.60           C  
ATOM    307  CD1 LEU A 408      21.276   2.395  -0.120  1.00 14.29           C  
ATOM    308  CD2 LEU A 408      22.556   2.046  -2.308  1.00 13.73           C  
ATOM    309  H   LEU A 408      25.379   1.183   0.392  1.00 15.70           H  
ATOM    310  HA  LEU A 408      25.091   3.004  -1.935  1.00 16.54           H  
ATOM    311  HB3 LEU A 408      23.394   4.105  -0.499  1.00 16.00           H  
ATOM    312  HB2 LEU A 408      23.769   3.038   0.821  1.00 16.00           H  
ATOM    313  HG  LEU A 408      22.934   1.109  -0.432  1.00 14.60           H  
ATOM    314 HD11 LEU A 408      20.819   1.486   0.270  1.00 14.29           H  
ATOM    315 HD12 LEU A 408      21.366   3.092   0.713  1.00 14.29           H  
ATOM    316 HD13 LEU A 408      20.574   2.839  -0.824  1.00 14.29           H  
ATOM    317 HD21 LEU A 408      21.541   1.890  -2.666  1.00 13.73           H  
ATOM    318 HD22 LEU A 408      22.924   2.961  -2.774  1.00 13.73           H  
ATOM    319 HD23 LEU A 408      23.155   1.216  -2.686  1.00 13.73           H  
ATOM    320  N   GLY A 409      27.230   3.472   0.295  1.00 20.65           N  
ATOM    321  CA  GLY A 409      28.315   4.312   0.789  1.00 22.17           C  
ATOM    322  C   GLY A 409      28.194   4.511   2.302  1.00 23.40           C  
ATOM    323  O   GLY A 409      27.455   3.797   2.981  1.00 23.48           O  
ATOM    324  H   GLY A 409      27.337   2.477   0.432  1.00 20.65           H  
ATOM    325  HA3 GLY A 409      28.357   5.270   0.275  1.00 22.17           H  
ATOM    326  HA2 GLY A 409      29.257   3.803   0.583  1.00 22.17           H  
ATOM    327  N   THR A 410      28.986   5.464   2.818  1.00 24.71           N  
ATOM    328  CA  THR A 410      29.213   5.681   4.245  1.00 25.59           C  
ATOM    329  C   THR A 410      28.889   7.136   4.633  1.00 25.85           C  
ATOM    330  O   THR A 410      29.387   8.064   3.995  1.00 26.15           O  
ATOM    331  CB  THR A 410      30.705   5.387   4.582  1.00 25.83           C  
ATOM    332  OG1 THR A 410      30.934   3.999   4.450  1.00 27.68           O  
ATOM    333  CG2 THR A 410      31.199   5.798   5.981  1.00 26.36           C  
ATOM    334  H   THR A 410      29.538   6.039   2.198  1.00 24.71           H  
ATOM    335  HA  THR A 410      28.580   5.018   4.831  1.00 25.59           H  
ATOM    336  HB  THR A 410      31.342   5.880   3.846  1.00 25.83           H  
ATOM    337  HG1 THR A 410      30.767   3.742   3.539  1.00 27.68           H  
ATOM    338 HG21 THR A 410      32.216   5.445   6.157  1.00 26.36           H  
ATOM    339 HG22 THR A 410      31.217   6.880   6.107  1.00 26.36           H  
ATOM    340 HG23 THR A 410      30.566   5.377   6.760  1.00 26.36           H  
ATOM    341  N   GLY A 411      28.111   7.286   5.717  1.00 25.80           N  
ATOM    342  CA  GLY A 411      27.918   8.538   6.454  1.00 25.91           C  
ATOM    343  C   GLY A 411      28.581   8.383   7.829  1.00 26.12           C  
ATOM    344  O   GLY A 411      29.386   7.474   8.033  1.00 26.23           O  
ATOM    345  H   GLY A 411      27.761   6.452   6.172  1.00 25.80           H  
ATOM    346  HA3 GLY A 411      26.858   8.747   6.577  1.00 25.91           H  
ATOM    347  HA2 GLY A 411      28.357   9.393   5.937  1.00 25.91           H  
ATOM    348  N   GLN A 412      28.267   9.281   8.780  1.00 26.34           N  
ATOM    349  CA  GLN A 412      28.970   9.323  10.070  1.00 26.61           C  
ATOM    350  C   GLN A 412      28.534   8.239  11.081  1.00 25.47           C  
ATOM    351  O   GLN A 412      29.301   7.956  12.002  1.00 25.61           O  
ATOM    352  CB  GLN A 412      28.950  10.752  10.652  1.00 27.33           C  
ATOM    353  CG  GLN A 412      29.983  11.014  11.779  1.00 29.69           C  
ATOM    354  CD  GLN A 412      31.434  11.198  11.313  1.00 32.14           C  
ATOM    355  OE1 GLN A 412      32.014  12.265  11.492  1.00 34.80           O  
ATOM    356  NE2 GLN A 412      32.051  10.165  10.742  1.00 32.96           N  
ATOM    357  H   GLN A 412      27.596  10.014   8.600  1.00 26.34           H  
ATOM    358  HA  GLN A 412      30.004   9.086   9.838  1.00 26.61           H  
ATOM    359  HB3 GLN A 412      27.948  10.964  11.026  1.00 27.33           H  
ATOM    360  HB2 GLN A 412      29.120  11.477   9.853  1.00 27.33           H  
ATOM    361  HG3 GLN A 412      29.976  10.239  12.539  1.00 29.69           H  
ATOM    362  HG2 GLN A 412      29.679  11.912  12.307  1.00 29.69           H  
ATOM    363 HE22 GLN A 412      33.009  10.255  10.436  1.00 32.96           H  
ATOM    364 HE21 GLN A 412      31.578   9.280  10.627  1.00 32.96           H  
ATOM    365  N   PHE A 413      27.389   7.574  10.853  1.00 24.46           N  
ATOM    366  CA  PHE A 413      27.051   6.329  11.548  1.00 23.68           C  
ATOM    367  C   PHE A 413      27.680   5.082  10.887  1.00 22.29           C  
ATOM    368  O   PHE A 413      27.449   3.990  11.390  1.00 22.38           O  
ATOM    369  CB  PHE A 413      25.521   6.183  11.695  1.00 23.67           C  
ATOM    370  CG  PHE A 413      24.842   7.189  12.609  1.00 24.96           C  
ATOM    371  CD1 PHE A 413      25.079   7.166  13.998  1.00 25.39           C  
ATOM    372  CD2 PHE A 413      23.997   8.184  12.079  1.00 26.47           C  
ATOM    373  CE1 PHE A 413      24.454   8.082  14.833  1.00 26.26           C  
ATOM    374  CE2 PHE A 413      23.371   9.085  12.929  1.00 27.01           C  
ATOM    375  CZ  PHE A 413      23.581   9.020  14.300  1.00 27.49           C  
ATOM    376  H   PHE A 413      26.804   7.824  10.067  1.00 24.46           H  
ATOM    377  HA  PHE A 413      27.461   6.357  12.559  1.00 23.68           H  
ATOM    378  HB3 PHE A 413      25.294   5.199  12.102  1.00 23.67           H  
ATOM    379  HB2 PHE A 413      25.037   6.215  10.720  1.00 23.67           H  
ATOM    380  HD1 PHE A 413      25.723   6.417  14.417  1.00 25.39           H  
ATOM    381  HD2 PHE A 413      23.815   8.236  11.018  1.00 26.47           H  
ATOM    382  HE1 PHE A 413      24.626   8.048  15.898  1.00 26.26           H  
ATOM    383  HE2 PHE A 413      22.710   9.835  12.521  1.00 27.01           H  
ATOM    384  HZ  PHE A 413      23.067   9.707  14.956  1.00 27.49           H  
ATOM    385  N   GLY A 414      28.442   5.223   9.787  1.00 21.52           N  
ATOM    386  CA  GLY A 414      29.073   4.103   9.082  1.00 20.86           C  
ATOM    387  C   GLY A 414      28.315   3.786   7.785  1.00 20.34           C  
ATOM    388  O   GLY A 414      27.735   4.679   7.166  1.00 20.87           O  
ATOM    389  H   GLY A 414      28.578   6.143   9.391  1.00 21.52           H  
ATOM    390  HA3 GLY A 414      29.148   3.216   9.709  1.00 20.86           H  
ATOM    391  HA2 GLY A 414      30.095   4.385   8.832  1.00 20.86           H  
ATOM    392  N   VAL A 415      28.366   2.515   7.350  1.00 19.55           N  
ATOM    393  CA  VAL A 415      27.845   2.056   6.056  1.00 18.15           C  
ATOM    394  C   VAL A 415      26.303   1.981   5.992  1.00 16.15           C  
ATOM    395  O   VAL A 415      25.643   1.765   7.010  1.00 15.93           O  
ATOM    396  CB  VAL A 415      28.411   0.658   5.667  1.00 18.79           C  
ATOM    397  CG1 VAL A 415      29.943   0.669   5.546  1.00 20.09           C  
ATOM    398  CG2 VAL A 415      27.946  -0.513   6.552  1.00 20.47           C  
ATOM    399  H   VAL A 415      28.831   1.815   7.911  1.00 19.55           H  
ATOM    400  HA  VAL A 415      28.181   2.768   5.302  1.00 18.15           H  
ATOM    401  HB  VAL A 415      28.049   0.435   4.661  1.00 18.79           H  
ATOM    402 HG11 VAL A 415      30.318  -0.298   5.212  1.00 20.09           H  
ATOM    403 HG12 VAL A 415      30.270   1.408   4.816  1.00 20.09           H  
ATOM    404 HG13 VAL A 415      30.423   0.900   6.497  1.00 20.09           H  
ATOM    405 HG21 VAL A 415      28.401  -1.450   6.230  1.00 20.47           H  
ATOM    406 HG22 VAL A 415      28.218  -0.360   7.595  1.00 20.47           H  
ATOM    407 HG23 VAL A 415      26.868  -0.652   6.496  1.00 20.47           H  
ATOM    408  N   VAL A 416      25.778   2.123   4.765  1.00 14.27           N  
ATOM    409  CA  VAL A 416      24.386   1.864   4.405  1.00 12.81           C  
ATOM    410  C   VAL A 416      24.391   0.962   3.160  1.00 12.34           C  
ATOM    411  O   VAL A 416      25.241   1.141   2.287  1.00 12.07           O  
ATOM    412  CB  VAL A 416      23.604   3.162   4.050  1.00 12.72           C  
ATOM    413  CG1 VAL A 416      22.108   2.898   3.765  1.00 11.86           C  
ATOM    414  CG2 VAL A 416      23.726   4.227   5.149  1.00 12.73           C  
ATOM    415  H   VAL A 416      26.391   2.337   3.988  1.00 14.27           H  
ATOM    416  HA  VAL A 416      23.883   1.337   5.213  1.00 12.81           H  
ATOM    417  HB  VAL A 416      24.034   3.602   3.148  1.00 12.72           H  
ATOM    418 HG11 VAL A 416      21.563   3.827   3.612  1.00 11.86           H  
ATOM    419 HG12 VAL A 416      21.956   2.294   2.872  1.00 11.86           H  
ATOM    420 HG13 VAL A 416      21.634   2.381   4.600  1.00 11.86           H  
ATOM    421 HG21 VAL A 416      23.107   5.095   4.932  1.00 12.73           H  
ATOM    422 HG22 VAL A 416      23.409   3.826   6.107  1.00 12.73           H  
ATOM    423 HG23 VAL A 416      24.752   4.580   5.258  1.00 12.73           H  
ATOM    424  N   LYS A 417      23.451   0.007   3.108  1.00 10.08           N  
ATOM    425  CA  LYS A 417      23.328  -0.963   2.023  1.00  9.70           C  
ATOM    426  C   LYS A 417      21.878  -1.057   1.544  1.00  7.75           C  
ATOM    427  O   LYS A 417      20.962  -0.991   2.356  1.00  8.67           O  
ATOM    428  CB  LYS A 417      23.809  -2.346   2.508  1.00  9.77           C  
ATOM    429  CG  LYS A 417      25.300  -2.376   2.880  1.00 12.80           C  
ATOM    430  CD  LYS A 417      25.813  -3.780   3.212  1.00 15.98           C  
ATOM    431  CE  LYS A 417      27.323  -3.771   3.486  1.00 19.71           C  
ATOM    432  NZ  LYS A 417      27.844  -5.123   3.743  1.00 23.38           N1+
ATOM    433  H   LYS A 417      22.789  -0.090   3.868  1.00 10.08           H  
ATOM    434  HA  LYS A 417      23.934  -0.652   1.172  1.00  9.70           H  
ATOM    435  HB3 LYS A 417      23.639  -3.077   1.715  1.00  9.77           H  
ATOM    436  HB2 LYS A 417      23.213  -2.675   3.360  1.00  9.77           H  
ATOM    437  HG3 LYS A 417      25.480  -1.726   3.738  1.00 12.80           H  
ATOM    438  HG2 LYS A 417      25.886  -1.965   2.059  1.00 12.80           H  
ATOM    439  HD3 LYS A 417      25.581  -4.457   2.388  1.00 15.98           H  
ATOM    440  HD2 LYS A 417      25.282  -4.158   4.086  1.00 15.98           H  
ATOM    441  HE3 LYS A 417      27.549  -3.137   4.344  1.00 19.71           H  
ATOM    442  HE2 LYS A 417      27.853  -3.354   2.629  1.00 19.71           H  
ATOM    443  HZ1 LYS A 417      27.664  -5.715   2.943  1.00 23.38           H  
ATOM    444  HZ2 LYS A 417      28.840  -5.072   3.901  1.00 23.38           H  
ATOM    445  HZ3 LYS A 417      27.389  -5.517   4.557  1.00 23.38           H  
ATOM    446  N   TYR A 418      21.712  -1.281   0.236  1.00  7.84           N  
ATOM    447  CA  TYR A 418      20.482  -1.747  -0.391  1.00  7.09           C  
ATOM    448  C   TYR A 418      20.398  -3.278  -0.266  1.00  7.04           C  
ATOM    449  O   TYR A 418      21.416  -3.959  -0.407  1.00  7.73           O  
ATOM    450  CB  TYR A 418      20.471  -1.275  -1.863  1.00  8.22           C  
ATOM    451  CG  TYR A 418      19.451  -1.950  -2.769  1.00  9.37           C  
ATOM    452  CD1 TYR A 418      18.079  -1.909  -2.444  1.00  7.88           C  
ATOM    453  CD2 TYR A 418      19.874  -2.661  -3.911  1.00 12.80           C  
ATOM    454  CE1 TYR A 418      17.143  -2.595  -3.239  1.00  9.33           C  
ATOM    455  CE2 TYR A 418      18.935  -3.333  -4.714  1.00 13.35           C  
ATOM    456  CZ  TYR A 418      17.569  -3.308  -4.376  1.00 12.53           C  
ATOM    457  OH  TYR A 418      16.668  -3.980  -5.148  1.00 14.78           O  
ATOM    458  H   TYR A 418      22.539  -1.342  -0.347  1.00  7.84           H  
ATOM    459  HA  TYR A 418      19.630  -1.295   0.120  1.00  7.09           H  
ATOM    460  HB3 TYR A 418      21.457  -1.445  -2.295  1.00  8.22           H  
ATOM    461  HB2 TYR A 418      20.316  -0.197  -1.900  1.00  8.22           H  
ATOM    462  HD1 TYR A 418      17.743  -1.372  -1.570  1.00  7.88           H  
ATOM    463  HD2 TYR A 418      20.918  -2.713  -4.173  1.00 12.80           H  
ATOM    464  HE1 TYR A 418      16.102  -2.573  -2.963  1.00  9.33           H  
ATOM    465  HE2 TYR A 418      19.273  -3.880  -5.581  1.00 13.35           H  
ATOM    466  HH  TYR A 418      15.765  -3.914  -4.812  1.00 14.78           H  
ATOM    467  N   GLY A 419      19.180  -3.783  -0.038  1.00  7.04           N  
ATOM    468  CA  GLY A 419      18.923  -5.208   0.061  1.00  7.14           C  
ATOM    469  C   GLY A 419      17.434  -5.506  -0.138  1.00  7.84           C  
ATOM    470  O   GLY A 419      16.632  -4.627  -0.455  1.00  7.89           O  
ATOM    471  H   GLY A 419      18.385  -3.166   0.072  1.00  7.04           H  
ATOM    472  HA3 GLY A 419      19.236  -5.545   1.050  1.00  7.14           H  
ATOM    473  HA2 GLY A 419      19.497  -5.757  -0.688  1.00  7.14           H  
ATOM    474  N   LYS A 420      17.093  -6.786   0.070  1.00  7.87           N  
ATOM    475  CA  LYS A 420      15.738  -7.331   0.090  1.00  9.76           C  
ATOM    476  C   LYS A 420      15.397  -7.795   1.511  1.00  8.41           C  
ATOM    477  O   LYS A 420      16.260  -8.362   2.177  1.00 10.98           O  
ATOM    478  CB  LYS A 420      15.659  -8.560  -0.842  1.00 10.17           C  
ATOM    479  CG  LYS A 420      15.856  -8.270  -2.334  1.00 13.62           C  
ATOM    480  CD  LYS A 420      14.694  -7.493  -2.963  1.00 13.39           C  
ATOM    481  CE  LYS A 420      14.786  -7.454  -4.495  1.00 14.52           C  
ATOM    482  NZ  LYS A 420      13.573  -6.877  -5.096  1.00 16.36           N1+
ATOM    483  H   LYS A 420      17.825  -7.440   0.317  1.00  7.87           H  
ATOM    484  HA  LYS A 420      15.025  -6.579  -0.238  1.00  9.76           H  
ATOM    485  HB3 LYS A 420      14.694  -9.054  -0.717  1.00 10.17           H  
ATOM    486  HB2 LYS A 420      16.400  -9.297  -0.534  1.00 10.17           H  
ATOM    487  HG3 LYS A 420      15.976  -9.220  -2.855  1.00 13.62           H  
ATOM    488  HG2 LYS A 420      16.786  -7.729  -2.480  1.00 13.62           H  
ATOM    489  HD3 LYS A 420      14.677  -6.475  -2.570  1.00 13.39           H  
ATOM    490  HD2 LYS A 420      13.761  -7.960  -2.656  1.00 13.39           H  
ATOM    491  HE3 LYS A 420      14.905  -8.464  -4.889  1.00 14.52           H  
ATOM    492  HE2 LYS A 420      15.657  -6.878  -4.813  1.00 14.52           H  
ATOM    493  HZ1 LYS A 420      13.477  -5.919  -4.779  1.00 16.36           H  
ATOM    494  HZ2 LYS A 420      13.649  -6.886  -6.105  1.00 16.36           H  
ATOM    495  HZ3 LYS A 420      12.760  -7.404  -4.808  1.00 16.36           H  
ATOM    496  N   TRP A 421      14.126  -7.632   1.903  1.00  9.18           N  
ATOM    497  CA  TRP A 421      13.522  -8.251   3.079  1.00  9.55           C  
ATOM    498  C   TRP A 421      12.573  -9.359   2.598  1.00  9.68           C  
ATOM    499  O   TRP A 421      11.682  -9.086   1.790  1.00 10.23           O  
ATOM    500  CB  TRP A 421      12.805  -7.183   3.924  1.00 10.38           C  
ATOM    501  CG  TRP A 421      12.100  -7.685   5.153  1.00 10.08           C  
ATOM    502  CD1 TRP A 421      12.682  -7.910   6.353  1.00  9.33           C  
ATOM    503  CD2 TRP A 421      10.711  -8.114   5.299  1.00 11.58           C  
ATOM    504  NE1 TRP A 421      11.747  -8.404   7.238  1.00 12.38           N  
ATOM    505  CE2 TRP A 421      10.511  -8.546   6.646  1.00 12.12           C  
ATOM    506  CE3 TRP A 421       9.594  -8.181   4.433  1.00 13.81           C  
ATOM    507  CZ2 TRP A 421       9.265  -8.998   7.113  1.00 13.55           C  
ATOM    508  CZ3 TRP A 421       8.342  -8.645   4.885  1.00 14.69           C  
ATOM    509  CH2 TRP A 421       8.174  -9.046   6.225  1.00 14.13           C  
ATOM    510  H   TRP A 421      13.489  -7.127   1.298  1.00  9.18           H  
ATOM    511  HA  TRP A 421      14.293  -8.691   3.710  1.00  9.55           H  
ATOM    512  HB3 TRP A 421      12.073  -6.652   3.313  1.00 10.38           H  
ATOM    513  HB2 TRP A 421      13.530  -6.432   4.240  1.00 10.38           H  
ATOM    514  HD1 TRP A 421      13.721  -7.725   6.578  1.00  9.33           H  
ATOM    515  HE1 TRP A 421      11.970  -8.635   8.199  1.00 12.38           H  
ATOM    516  HE3 TRP A 421       9.704  -7.866   3.407  1.00 13.81           H  
ATOM    517  HZ2 TRP A 421       9.148  -9.316   8.139  1.00 13.55           H  
ATOM    518  HZ3 TRP A 421       7.506  -8.683   4.202  1.00 14.69           H  
ATOM    519  HH2 TRP A 421       7.212  -9.395   6.571  1.00 14.13           H  
ATOM    520  N   ARG A 422      12.813 -10.590   3.083  1.00  8.37           N  
ATOM    521  CA  ARG A 422      12.136 -11.841   2.705  1.00  9.16           C  
ATOM    522  C   ARG A 422      12.093 -12.092   1.181  1.00  9.55           C  
ATOM    523  O   ARG A 422      11.085 -12.565   0.657  1.00  9.92           O  
ATOM    524  CB  ARG A 422      10.754 -11.966   3.392  1.00  9.39           C  
ATOM    525  CG  ARG A 422      10.844 -12.016   4.925  1.00 10.38           C  
ATOM    526  CD  ARG A 422       9.511 -12.402   5.583  1.00 12.45           C  
ATOM    527  NE  ARG A 422       9.630 -12.421   7.049  1.00 13.29           N  
ATOM    528  CZ  ARG A 422       8.652 -12.451   7.969  1.00 17.54           C  
ATOM    529  NH1 ARG A 422       8.999 -12.465   9.261  1.00 18.84           N  
ATOM    530  NH2 ARG A 422       7.351 -12.466   7.639  1.00 20.17           N1+
ATOM    531  H   ARG A 422      13.578 -10.702   3.737  1.00  8.37           H  
ATOM    532  HA  ARG A 422      12.765 -12.641   3.097  1.00  9.16           H  
ATOM    533  HB3 ARG A 422      10.273 -12.889   3.064  1.00  9.39           H  
ATOM    534  HB2 ARG A 422      10.097 -11.153   3.079  1.00  9.39           H  
ATOM    535  HG3 ARG A 422      11.214 -11.073   5.328  1.00 10.38           H  
ATOM    536  HG2 ARG A 422      11.586 -12.772   5.186  1.00 10.38           H  
ATOM    537  HD3 ARG A 422       9.241 -13.415   5.282  1.00 12.45           H  
ATOM    538  HD2 ARG A 422       8.708 -11.746   5.247  1.00 12.45           H  
ATOM    539 HH22 ARG A 422       6.641 -12.476   8.356  1.00 20.17           H  
ATOM    540 HH21 ARG A 422       7.080 -12.457   6.667  1.00 20.17           H  
ATOM    541 HH12 ARG A 422       8.295 -12.471   9.988  1.00 18.84           H  
ATOM    542 HH11 ARG A 422       9.979 -12.471   9.517  1.00 18.84           H  
ATOM    543  HE  ARG A 422      10.582 -12.406   7.400  1.00 13.29           H  
ATOM    544  N   GLY A 423      13.212 -11.778   0.508  1.00  9.83           N  
ATOM    545  CA  GLY A 423      13.490 -12.067  -0.897  1.00 11.43           C  
ATOM    546  C   GLY A 423      12.735 -11.195  -1.917  1.00 13.34           C  
ATOM    547  O   GLY A 423      12.989 -11.369  -3.108  1.00 15.68           O  
ATOM    548  H   GLY A 423      13.990 -11.399   1.033  1.00  9.83           H  
ATOM    549  HA3 GLY A 423      13.275 -13.117  -1.100  1.00 11.43           H  
ATOM    550  HA2 GLY A 423      14.560 -11.932  -1.055  1.00 11.43           H  
ATOM    551  N   GLN A 424      11.830 -10.291  -1.497  1.00 14.73           N  
ATOM    552  CA  GLN A 424      10.949  -9.537  -2.399  1.00 15.58           C  
ATOM    553  C   GLN A 424      11.020  -8.018  -2.215  1.00 15.28           C  
ATOM    554  O   GLN A 424      11.054  -7.304  -3.216  1.00 17.38           O  
ATOM    555  CB  GLN A 424       9.487  -9.997  -2.221  1.00 16.34           C  
ATOM    556  CG  GLN A 424       9.198 -11.381  -2.820  1.00 19.07           C  
ATOM    557  CD  GLN A 424       7.716 -11.739  -2.714  1.00 21.44           C  
ATOM    558  OE1 GLN A 424       6.861 -11.029  -3.240  1.00 26.11           O  
ATOM    559  NE2 GLN A 424       7.405 -12.853  -2.049  1.00 24.32           N  
ATOM    560  H   GLN A 424      11.664 -10.180  -0.507  1.00 14.73           H  
ATOM    561  HA  GLN A 424      11.223  -9.718  -3.440  1.00 15.58           H  
ATOM    562  HB3 GLN A 424       8.821  -9.270  -2.691  1.00 16.34           H  
ATOM    563  HB2 GLN A 424       9.228  -9.998  -1.161  1.00 16.34           H  
ATOM    564  HG3 GLN A 424       9.809 -12.136  -2.327  1.00 19.07           H  
ATOM    565  HG2 GLN A 424       9.476 -11.396  -3.874  1.00 19.07           H  
ATOM    566 HE22 GLN A 424       6.443 -13.144  -1.962  1.00 24.32           H  
ATOM    567 HE21 GLN A 424       8.137 -13.428  -1.652  1.00 24.32           H  
ATOM    568  N   TYR A 425      10.985  -7.553  -0.958  1.00 13.75           N  
ATOM    569  CA  TYR A 425      10.724  -6.154  -0.627  1.00 13.93           C  
ATOM    570  C   TYR A 425      12.023  -5.358  -0.504  1.00 13.09           C  
ATOM    571  O   TYR A 425      12.826  -5.667   0.371  1.00 11.21           O  
ATOM    572  CB  TYR A 425       9.926  -6.101   0.689  1.00 14.51           C  
ATOM    573  CG  TYR A 425       8.533  -6.690   0.580  1.00 18.97           C  
ATOM    574  CD1 TYR A 425       7.457  -5.872   0.178  1.00 22.10           C  
ATOM    575  CD2 TYR A 425       8.308  -8.054   0.863  1.00 22.36           C  
ATOM    576  CE1 TYR A 425       6.163  -6.414   0.063  1.00 24.93           C  
ATOM    577  CE2 TYR A 425       7.015  -8.596   0.745  1.00 24.27           C  
ATOM    578  CZ  TYR A 425       5.941  -7.776   0.347  1.00 25.38           C  
ATOM    579  OH  TYR A 425       4.686  -8.301   0.238  1.00 27.77           O  
ATOM    580  H   TYR A 425      10.991  -8.197  -0.179  1.00 13.75           H  
ATOM    581  HA  TYR A 425      10.105  -5.703  -1.406  1.00 13.93           H  
ATOM    582  HB3 TYR A 425       9.825  -5.068   1.021  1.00 14.51           H  
ATOM    583  HB2 TYR A 425      10.469  -6.613   1.484  1.00 14.51           H  
ATOM    584  HD1 TYR A 425       7.622  -4.828  -0.045  1.00 22.10           H  
ATOM    585  HD2 TYR A 425       9.125  -8.691   1.167  1.00 22.36           H  
ATOM    586  HE1 TYR A 425       5.344  -5.780  -0.245  1.00 24.93           H  
ATOM    587  HE2 TYR A 425       6.851  -9.641   0.963  1.00 24.27           H  
ATOM    588  HH  TYR A 425       4.033  -7.652  -0.035  1.00 27.77           H  
ATOM    589  N   ASP A 426      12.183  -4.325  -1.347  1.00 11.81           N  
ATOM    590  CA  ASP A 426      13.304  -3.380  -1.311  1.00 10.75           C  
ATOM    591  C   ASP A 426      13.391  -2.632   0.024  1.00 10.10           C  
ATOM    592  O   ASP A 426      12.406  -2.036   0.461  1.00 10.96           O  
ATOM    593  CB  ASP A 426      13.263  -2.344  -2.461  1.00  9.73           C  
ATOM    594  CG  ASP A 426      13.383  -2.914  -3.880  1.00 13.27           C  
ATOM    595  OD1 ASP A 426      13.951  -4.014  -4.041  1.00 12.38           O  
ATOM    596  OD2 ASP A 426      13.049  -2.162  -4.817  1.00 16.04           O1-
ATOM    597  H   ASP A 426      11.470  -4.139  -2.042  1.00 11.81           H  
ATOM    598  HA  ASP A 426      14.214  -3.975  -1.414  1.00 10.75           H  
ATOM    599  HB3 ASP A 426      14.062  -1.614  -2.330  1.00  9.73           H  
ATOM    600  HB2 ASP A 426      12.323  -1.791  -2.405  1.00  9.73           H  
ATOM    601  N   VAL A 427      14.587  -2.674   0.622  1.00  9.05           N  
ATOM    602  CA  VAL A 427      14.911  -1.994   1.866  1.00  8.02           C  
ATOM    603  C   VAL A 427      16.318  -1.387   1.774  1.00  7.59           C  
ATOM    604  O   VAL A 427      17.186  -1.928   1.089  1.00  6.40           O  
ATOM    605  CB  VAL A 427      14.866  -2.954   3.094  1.00  7.59           C  
ATOM    606  CG1 VAL A 427      13.444  -3.460   3.379  1.00  9.00           C  
ATOM    607  CG2 VAL A 427      15.840  -4.148   3.030  1.00  8.76           C  
ATOM    608  H   VAL A 427      15.344  -3.194   0.196  1.00  9.05           H  
ATOM    609  HA  VAL A 427      14.208  -1.175   2.021  1.00  8.02           H  
ATOM    610  HB  VAL A 427      15.151  -2.363   3.966  1.00  7.59           H  
ATOM    611 HG11 VAL A 427      13.392  -3.966   4.343  1.00  9.00           H  
ATOM    612 HG12 VAL A 427      12.734  -2.638   3.400  1.00  9.00           H  
ATOM    613 HG13 VAL A 427      13.108  -4.164   2.619  1.00  9.00           H  
ATOM    614 HG21 VAL A 427      15.764  -4.755   3.931  1.00  8.76           H  
ATOM    615 HG22 VAL A 427      15.612  -4.795   2.184  1.00  8.76           H  
ATOM    616 HG23 VAL A 427      16.879  -3.839   2.940  1.00  8.76           H  
ATOM    617  N   ALA A 428      16.507  -0.279   2.500  1.00  6.82           N  
ATOM    618  CA  ALA A 428      17.813   0.272   2.828  1.00  6.24           C  
ATOM    619  C   ALA A 428      18.105  -0.060   4.294  1.00  7.31           C  
ATOM    620  O   ALA A 428      17.216   0.047   5.138  1.00  8.09           O  
ATOM    621  CB  ALA A 428      17.807   1.779   2.596  1.00  6.28           C  
ATOM    622  H   ALA A 428      15.727   0.108   3.019  1.00  6.82           H  
ATOM    623  HA  ALA A 428      18.580  -0.162   2.188  1.00  6.24           H  
ATOM    624  HB1 ALA A 428      18.786   2.211   2.808  1.00  6.28           H  
ATOM    625  HB2 ALA A 428      17.575   2.010   1.558  1.00  6.28           H  
ATOM    626  HB3 ALA A 428      17.068   2.271   3.227  1.00  6.28           H  
ATOM    627  N   ILE A 429      19.341  -0.498   4.545  1.00  7.06           N  
ATOM    628  CA  ILE A 429      19.786  -1.086   5.798  1.00  7.34           C  
ATOM    629  C   ILE A 429      20.991  -0.259   6.270  1.00  8.45           C  
ATOM    630  O   ILE A 429      22.105  -0.466   5.787  1.00  8.52           O  
ATOM    631  CB  ILE A 429      20.222  -2.574   5.596  1.00  8.00           C  
ATOM    632  CG1 ILE A 429      19.110  -3.430   4.933  1.00  9.33           C  
ATOM    633  CG2 ILE A 429      20.691  -3.218   6.920  1.00  7.54           C  
ATOM    634  CD1 ILE A 429      19.612  -4.731   4.293  1.00 14.36           C  
ATOM    635  H   ILE A 429      20.002  -0.561   3.779  1.00  7.06           H  
ATOM    636  HA  ILE A 429      19.004  -1.048   6.558  1.00  7.34           H  
ATOM    637  HB  ILE A 429      21.068  -2.597   4.906  1.00  8.00           H  
ATOM    638 HG13 ILE A 429      18.624  -2.876   4.133  1.00  9.33           H  
ATOM    639 HG12 ILE A 429      18.323  -3.649   5.650  1.00  9.33           H  
ATOM    640 HG21 ILE A 429      20.878  -4.285   6.819  1.00  7.54           H  
ATOM    641 HG22 ILE A 429      21.607  -2.767   7.302  1.00  7.54           H  
ATOM    642 HG23 ILE A 429      19.929  -3.114   7.686  1.00  7.54           H  
ATOM    643 HD11 ILE A 429      18.823  -5.203   3.707  1.00 14.36           H  
ATOM    644 HD12 ILE A 429      20.450  -4.545   3.620  1.00 14.36           H  
ATOM    645 HD13 ILE A 429      19.930  -5.451   5.046  1.00 14.36           H  
ATOM    646  N   LYS A 430      20.732   0.696   7.178  1.00  8.78           N  
ATOM    647  CA  LYS A 430      21.764   1.546   7.757  1.00  9.87           C  
ATOM    648  C   LYS A 430      22.362   0.896   9.011  1.00 10.04           C  
ATOM    649  O   LYS A 430      21.680   0.809  10.027  1.00 10.97           O  
ATOM    650  CB  LYS A 430      21.218   2.962   8.021  1.00 10.21           C  
ATOM    651  CG  LYS A 430      22.293   3.831   8.689  1.00 12.60           C  
ATOM    652  CD  LYS A 430      22.198   5.325   8.419  1.00 17.74           C  
ATOM    653  CE  LYS A 430      21.204   6.037   9.331  1.00 17.74           C  
ATOM    654  NZ  LYS A 430      21.101   7.448   8.949  1.00 13.74           N1+
ATOM    655  H   LYS A 430      19.791   0.817   7.533  1.00  8.78           H  
ATOM    656  HA  LYS A 430      22.565   1.666   7.027  1.00  9.87           H  
ATOM    657  HB3 LYS A 430      20.318   2.942   8.632  1.00 10.21           H  
ATOM    658  HB2 LYS A 430      20.932   3.394   7.062  1.00 10.21           H  
ATOM    659  HG3 LYS A 430      23.242   3.495   8.292  1.00 12.60           H  
ATOM    660  HG2 LYS A 430      22.325   3.644   9.761  1.00 12.60           H  
ATOM    661  HD3 LYS A 430      21.920   5.467   7.375  1.00 17.74           H  
ATOM    662  HD2 LYS A 430      23.188   5.769   8.531  1.00 17.74           H  
ATOM    663  HE3 LYS A 430      21.527   5.975  10.370  1.00 17.74           H  
ATOM    664  HE2 LYS A 430      20.225   5.568   9.268  1.00 17.74           H  
ATOM    665  HZ1 LYS A 430      20.433   7.929   9.535  1.00 13.74           H  
ATOM    666  HZ2 LYS A 430      22.004   7.900   9.025  1.00 13.74           H  
ATOM    667  HZ3 LYS A 430      20.788   7.518   7.991  1.00 13.74           H  
ATOM    668  N   MET A 431      23.636   0.496   8.912  1.00 11.09           N  
ATOM    669  CA  MET A 431      24.385  -0.195   9.957  1.00 13.02           C  
ATOM    670  C   MET A 431      25.116   0.837  10.830  1.00 13.67           C  
ATOM    671  O   MET A 431      26.019   1.515  10.341  1.00 15.67           O  
ATOM    672  CB  MET A 431      25.364  -1.189   9.290  1.00 13.40           C  
ATOM    673  CG  MET A 431      24.699  -2.156   8.284  1.00 15.35           C  
ATOM    674  SD  MET A 431      25.817  -3.211   7.319  1.00 20.15           S  
ATOM    675  CE  MET A 431      26.526  -4.287   8.591  1.00 23.23           C  
ATOM    676  H   MET A 431      24.143   0.664   8.052  1.00 11.09           H  
ATOM    677  HA  MET A 431      23.697  -0.767  10.580  1.00 13.02           H  
ATOM    678  HB3 MET A 431      25.862  -1.763  10.072  1.00 13.40           H  
ATOM    679  HB2 MET A 431      26.151  -0.639   8.776  1.00 13.40           H  
ATOM    680  HG3 MET A 431      24.129  -1.597   7.542  1.00 15.35           H  
ATOM    681  HG2 MET A 431      23.978  -2.792   8.791  1.00 15.35           H  
ATOM    682  HE1 MET A 431      27.339  -4.873   8.163  1.00 23.23           H  
ATOM    683  HE2 MET A 431      26.925  -3.709   9.423  1.00 23.23           H  
ATOM    684  HE3 MET A 431      25.776  -4.982   8.962  1.00 23.23           H  
ATOM    685  N   ILE A 432      24.694   0.955  12.097  1.00 14.32           N  
ATOM    686  CA  ILE A 432      25.181   1.951  13.049  1.00 14.64           C  
ATOM    687  C   ILE A 432      26.476   1.468  13.727  1.00 15.19           C  
ATOM    688  O   ILE A 432      26.432   0.533  14.522  1.00 14.97           O  
ATOM    689  CB  ILE A 432      24.115   2.244  14.146  1.00 14.43           C  
ATOM    690  CG1 ILE A 432      22.756   2.695  13.554  1.00 14.04           C  
ATOM    691  CG2 ILE A 432      24.584   3.231  15.236  1.00 14.43           C  
ATOM    692  CD1 ILE A 432      22.817   3.950  12.674  1.00 15.13           C  
ATOM    693  H   ILE A 432      23.957   0.349  12.437  1.00 14.32           H  
ATOM    694  HA  ILE A 432      25.392   2.879  12.519  1.00 14.64           H  
ATOM    695  HB  ILE A 432      23.919   1.303  14.656  1.00 14.43           H  
ATOM    696 HG13 ILE A 432      22.042   2.860  14.362  1.00 14.04           H  
ATOM    697 HG12 ILE A 432      22.327   1.885  12.962  1.00 14.04           H  
ATOM    698 HG21 ILE A 432      23.787   3.400  15.956  1.00 14.43           H  
ATOM    699 HG22 ILE A 432      25.432   2.854  15.806  1.00 14.43           H  
ATOM    700 HG23 ILE A 432      24.868   4.194  14.815  1.00 14.43           H  
ATOM    701 HD11 ILE A 432      21.829   4.220  12.313  1.00 15.13           H  
ATOM    702 HD12 ILE A 432      23.209   4.805  13.220  1.00 15.13           H  
ATOM    703 HD13 ILE A 432      23.439   3.790  11.794  1.00 15.13           H  
ATOM    704  N   LYS A 433      27.592   2.145  13.413  1.00 16.27           N  
ATOM    705  CA  LYS A 433      28.932   1.957  13.972  1.00 17.74           C  
ATOM    706  C   LYS A 433      28.922   2.009  15.507  1.00 17.25           C  
ATOM    707  O   LYS A 433      28.242   2.854  16.085  1.00 16.06           O  
ATOM    708  CB  LYS A 433      29.858   3.048  13.381  1.00 18.81           C  
ATOM    709  CG  LYS A 433      31.326   2.998  13.854  1.00 21.84           C  
ATOM    710  CD  LYS A 433      32.135   4.230  13.428  1.00 24.54           C  
ATOM    711  CE  LYS A 433      33.583   4.170  13.944  1.00 26.17           C  
ATOM    712  NZ  LYS A 433      34.303   5.432  13.703  1.00 28.66           N1+
ATOM    713  H   LYS A 433      27.521   2.889  12.728  1.00 16.27           H  
ATOM    714  HA  LYS A 433      29.285   0.975  13.650  1.00 17.74           H  
ATOM    715  HB3 LYS A 433      29.444   4.027  13.628  1.00 18.81           H  
ATOM    716  HB2 LYS A 433      29.846   2.983  12.292  1.00 18.81           H  
ATOM    717  HG3 LYS A 433      31.797   2.091  13.472  1.00 21.84           H  
ATOM    718  HG2 LYS A 433      31.380   2.932  14.939  1.00 21.84           H  
ATOM    719  HD3 LYS A 433      31.638   5.125  13.805  1.00 24.54           H  
ATOM    720  HD2 LYS A 433      32.128   4.310  12.339  1.00 24.54           H  
ATOM    721  HE3 LYS A 433      34.122   3.353  13.463  1.00 26.17           H  
ATOM    722  HE2 LYS A 433      33.596   3.972  15.016  1.00 26.17           H  
ATOM    723  HZ1 LYS A 433      33.828   6.181  14.189  1.00 28.66           H  
ATOM    724  HZ2 LYS A 433      35.247   5.353  14.052  1.00 28.66           H  
ATOM    725  HZ3 LYS A 433      34.322   5.630  12.713  1.00 28.66           H  
ATOM    726  N   GLU A 434      29.698   1.119  16.132  1.00 17.39           N  
ATOM    727  CA  GLU A 434      29.885   1.031  17.574  1.00 17.36           C  
ATOM    728  C   GLU A 434      30.502   2.321  18.152  1.00 16.37           C  
ATOM    729  O   GLU A 434      31.504   2.811  17.630  1.00 16.38           O  
ATOM    730  CB  GLU A 434      30.746  -0.210  17.900  1.00 18.03           C  
ATOM    731  CG  GLU A 434      30.118  -1.572  17.491  1.00 21.07           C  
ATOM    732  CD  GLU A 434      30.513  -2.153  16.117  1.00 25.07           C  
ATOM    733  OE1 GLU A 434      30.918  -1.387  15.213  1.00 25.33           O  
ATOM    734  OE2 GLU A 434      30.393  -3.391  15.987  1.00 27.90           O1-
ATOM    735  H   GLU A 434      30.212   0.432  15.591  1.00 17.39           H  
ATOM    736  HA  GLU A 434      28.899   0.887  18.020  1.00 17.36           H  
ATOM    737  HB3 GLU A 434      30.920  -0.232  18.976  1.00 18.03           H  
ATOM    738  HB2 GLU A 434      31.739  -0.103  17.460  1.00 18.03           H  
ATOM    739  HG3 GLU A 434      29.030  -1.509  17.537  1.00 21.07           H  
ATOM    740  HG2 GLU A 434      30.396  -2.305  18.250  1.00 21.07           H  
ATOM    741  N   GLY A 435      29.870   2.845  19.212  1.00 15.12           N  
ATOM    742  CA  GLY A 435      30.292   4.045  19.933  1.00 14.97           C  
ATOM    743  C   GLY A 435      29.755   5.355  19.329  1.00 14.51           C  
ATOM    744  O   GLY A 435      29.999   6.406  19.918  1.00 15.89           O  
ATOM    745  H   GLY A 435      29.052   2.370  19.574  1.00 15.12           H  
ATOM    746  HA3 GLY A 435      31.381   4.097  19.984  1.00 14.97           H  
ATOM    747  HA2 GLY A 435      29.939   3.968  20.961  1.00 14.97           H  
ATOM    748  N   SER A 436      29.051   5.327  18.182  1.00 13.57           N  
ATOM    749  CA  SER A 436      28.554   6.528  17.500  1.00 12.82           C  
ATOM    750  C   SER A 436      27.155   6.991  17.959  1.00 12.09           C  
ATOM    751  O   SER A 436      26.834   8.162  17.759  1.00 12.50           O  
ATOM    752  CB  SER A 436      28.640   6.326  15.972  1.00 12.68           C  
ATOM    753  OG  SER A 436      27.648   5.453  15.478  1.00 13.86           O  
ATOM    754  H   SER A 436      28.851   4.440  17.741  1.00 13.57           H  
ATOM    755  HA  SER A 436      29.237   7.345  17.733  1.00 12.82           H  
ATOM    756  HB3 SER A 436      29.621   5.949  15.684  1.00 12.68           H  
ATOM    757  HB2 SER A 436      28.518   7.284  15.463  1.00 12.68           H  
ATOM    758  HG  SER A 436      27.881   4.548  15.717  1.00 13.86           H  
ATOM    759  N   MET A 437      26.348   6.095  18.547  1.00 11.77           N  
ATOM    760  CA  MET A 437      24.947   6.356  18.873  1.00 11.59           C  
ATOM    761  C   MET A 437      24.640   6.062  20.348  1.00 10.77           C  
ATOM    762  O   MET A 437      25.164   5.101  20.904  1.00 11.37           O  
ATOM    763  CB  MET A 437      24.059   5.533  17.916  1.00 12.04           C  
ATOM    764  CG  MET A 437      22.546   5.698  18.134  1.00 14.42           C  
ATOM    765  SD  MET A 437      21.504   4.855  16.922  1.00 19.84           S  
ATOM    766  CE  MET A 437      21.617   6.021  15.546  1.00 20.29           C  
ATOM    767  H   MET A 437      26.664   5.143  18.688  1.00 11.77           H  
ATOM    768  HA  MET A 437      24.728   7.402  18.689  1.00 11.59           H  
ATOM    769  HB3 MET A 437      24.306   4.476  18.022  1.00 12.04           H  
ATOM    770  HB2 MET A 437      24.306   5.795  16.887  1.00 12.04           H  
ATOM    771  HG3 MET A 437      22.279   6.755  18.149  1.00 14.42           H  
ATOM    772  HG2 MET A 437      22.266   5.290  19.101  1.00 14.42           H  
ATOM    773  HE1 MET A 437      20.939   5.730  14.746  1.00 20.29           H  
ATOM    774  HE2 MET A 437      21.356   7.028  15.871  1.00 20.29           H  
ATOM    775  HE3 MET A 437      22.630   6.033  15.150  1.00 20.29           H  
ATOM    776  N   SER A 438      23.734   6.866  20.926  1.00 10.24           N  
ATOM    777  CA  SER A 438      23.037   6.612  22.184  1.00  9.96           C  
ATOM    778  C   SER A 438      21.899   5.615  21.894  1.00  9.95           C  
ATOM    779  O   SER A 438      20.781   6.030  21.585  1.00 10.82           O  
ATOM    780  CB  SER A 438      22.534   7.965  22.732  1.00 10.85           C  
ATOM    781  OG  SER A 438      21.948   7.817  24.006  1.00 13.07           O  
ATOM    782  H   SER A 438      23.397   7.663  20.399  1.00 10.24           H  
ATOM    783  HA  SER A 438      23.730   6.174  22.904  1.00  9.96           H  
ATOM    784  HB3 SER A 438      21.807   8.421  22.059  1.00 10.85           H  
ATOM    785  HB2 SER A 438      23.358   8.669  22.823  1.00 10.85           H  
ATOM    786  HG  SER A 438      21.480   8.629  24.229  1.00 13.07           H  
ATOM    787  N   GLU A 439      22.252   4.318  21.877  1.00 10.47           N  
ATOM    788  CA  GLU A 439      21.447   3.250  21.283  1.00 11.11           C  
ATOM    789  C   GLU A 439      20.126   2.962  21.990  1.00 10.31           C  
ATOM    790  O   GLU A 439      19.125   2.817  21.296  1.00 11.40           O  
ATOM    791  CB  GLU A 439      22.266   1.961  21.176  1.00 11.77           C  
ATOM    792  CG  GLU A 439      23.436   2.081  20.182  1.00 13.88           C  
ATOM    793  CD  GLU A 439      24.364   0.866  20.145  1.00 17.14           C  
ATOM    794  OE1 GLU A 439      24.217  -0.046  20.986  1.00 21.23           O  
ATOM    795  OE2 GLU A 439      25.253   0.881  19.273  1.00 15.10           O1-
ATOM    796  H   GLU A 439      23.193   4.062  22.142  1.00 10.47           H  
ATOM    797  HA  GLU A 439      21.193   3.561  20.268  1.00 11.11           H  
ATOM    798  HB3 GLU A 439      21.623   1.133  20.871  1.00 11.77           H  
ATOM    799  HB2 GLU A 439      22.635   1.703  22.170  1.00 11.77           H  
ATOM    800  HG3 GLU A 439      24.049   2.942  20.429  1.00 13.88           H  
ATOM    801  HG2 GLU A 439      23.047   2.263  19.179  1.00 13.88           H  
ATOM    802  N   ASP A 440      20.130   2.889  23.330  1.00 10.89           N  
ATOM    803  CA  ASP A 440      18.927   2.614  24.127  1.00 11.24           C  
ATOM    804  C   ASP A 440      17.875   3.728  23.995  1.00 10.09           C  
ATOM    805  O   ASP A 440      16.694   3.415  23.856  1.00 11.00           O  
ATOM    806  CB  ASP A 440      19.227   2.310  25.616  1.00 11.68           C  
ATOM    807  CG  ASP A 440      20.242   1.182  25.879  1.00 14.90           C  
ATOM    808  OD1 ASP A 440      20.361   0.261  25.040  1.00 18.11           O  
ATOM    809  OD2 ASP A 440      20.810   1.190  26.993  1.00 20.37           O1-
ATOM    810  H   ASP A 440      20.990   3.028  23.841  1.00 10.89           H  
ATOM    811  HA  ASP A 440      18.472   1.718  23.700  1.00 11.24           H  
ATOM    812  HB3 ASP A 440      18.303   2.037  26.128  1.00 11.68           H  
ATOM    813  HB2 ASP A 440      19.598   3.215  26.099  1.00 11.68           H  
ATOM    814  N   GLU A 441      18.328   4.994  23.960  1.00  9.86           N  
ATOM    815  CA  GLU A 441      17.491   6.151  23.647  1.00  8.55           C  
ATOM    816  C   GLU A 441      16.940   6.125  22.211  1.00  8.11           C  
ATOM    817  O   GLU A 441      15.756   6.409  22.036  1.00  7.74           O  
ATOM    818  CB  GLU A 441      18.251   7.463  23.899  1.00  8.58           C  
ATOM    819  CG  GLU A 441      18.577   7.740  25.380  1.00  8.89           C  
ATOM    820  CD  GLU A 441      19.368   9.040  25.602  1.00 12.17           C  
ATOM    821  OE1 GLU A 441      19.132  10.021  24.859  1.00 11.94           O  
ATOM    822  OE2 GLU A 441      20.219   9.036  26.517  1.00 16.83           O1-
ATOM    823  H   GLU A 441      19.313   5.175  24.104  1.00  9.86           H  
ATOM    824  HA  GLU A 441      16.633   6.126  24.322  1.00  8.55           H  
ATOM    825  HB3 GLU A 441      17.652   8.284  23.512  1.00  8.58           H  
ATOM    826  HB2 GLU A 441      19.176   7.462  23.321  1.00  8.58           H  
ATOM    827  HG3 GLU A 441      19.125   6.900  25.808  1.00  8.89           H  
ATOM    828  HG2 GLU A 441      17.649   7.811  25.947  1.00  8.89           H  
ATOM    829  N   PHE A 442      17.775   5.759  21.219  1.00  8.94           N  
ATOM    830  CA  PHE A 442      17.334   5.597  19.832  1.00  9.33           C  
ATOM    831  C   PHE A 442      16.303   4.471  19.637  1.00  9.69           C  
ATOM    832  O   PHE A 442      15.340   4.682  18.909  1.00  9.63           O  
ATOM    833  CB  PHE A 442      18.520   5.487  18.845  1.00  9.46           C  
ATOM    834  CG  PHE A 442      18.099   5.114  17.428  1.00 10.72           C  
ATOM    835  CD1 PHE A 442      17.455   6.070  16.613  1.00 14.73           C  
ATOM    836  CD2 PHE A 442      18.112   3.762  17.016  1.00 12.56           C  
ATOM    837  CE1 PHE A 442      16.861   5.680  15.420  1.00 14.90           C  
ATOM    838  CE2 PHE A 442      17.514   3.394  15.819  1.00 14.83           C  
ATOM    839  CZ  PHE A 442      16.885   4.347  15.029  1.00 13.50           C  
ATOM    840  H   PHE A 442      18.745   5.552  21.420  1.00  8.94           H  
ATOM    841  HA  PHE A 442      16.815   6.522  19.569  1.00  9.33           H  
ATOM    842  HB3 PHE A 442      19.256   4.768  19.207  1.00  9.46           H  
ATOM    843  HB2 PHE A 442      19.033   6.448  18.798  1.00  9.46           H  
ATOM    844  HD1 PHE A 442      17.385   7.099  16.933  1.00 14.73           H  
ATOM    845  HD2 PHE A 442      18.556   3.006  17.647  1.00 12.56           H  
ATOM    846  HE1 PHE A 442      16.361   6.413  14.806  1.00 14.90           H  
ATOM    847  HE2 PHE A 442      17.519   2.358  15.513  1.00 14.83           H  
ATOM    848  HZ  PHE A 442      16.407   4.050  14.108  1.00 13.50           H  
ATOM    849  N   ILE A 443      16.527   3.307  20.269  1.00 10.28           N  
ATOM    850  CA  ILE A 443      15.662   2.127  20.174  1.00 11.42           C  
ATOM    851  C   ILE A 443      14.276   2.362  20.804  1.00 10.70           C  
ATOM    852  O   ILE A 443      13.283   1.896  20.245  1.00 11.41           O  
ATOM    853  CB  ILE A 443      16.338   0.869  20.801  1.00 12.72           C  
ATOM    854  CG1 ILE A 443      17.547   0.433  19.939  1.00 13.95           C  
ATOM    855  CG2 ILE A 443      15.399  -0.341  21.027  1.00 13.32           C  
ATOM    856  CD1 ILE A 443      18.565  -0.441  20.687  1.00 14.85           C  
ATOM    857  H   ILE A 443      17.364   3.200  20.828  1.00 10.28           H  
ATOM    858  HA  ILE A 443      15.501   1.930  19.112  1.00 11.42           H  
ATOM    859  HB  ILE A 443      16.724   1.163  21.778  1.00 12.72           H  
ATOM    860 HG13 ILE A 443      18.078   1.299  19.548  1.00 13.95           H  
ATOM    861 HG12 ILE A 443      17.186  -0.084  19.053  1.00 13.95           H  
ATOM    862 HG21 ILE A 443      15.940  -1.203  21.415  1.00 13.32           H  
ATOM    863 HG22 ILE A 443      14.617  -0.129  21.753  1.00 13.32           H  
ATOM    864 HG23 ILE A 443      14.918  -0.644  20.097  1.00 13.32           H  
ATOM    865 HD11 ILE A 443      19.442  -0.626  20.066  1.00 14.85           H  
ATOM    866 HD12 ILE A 443      18.908   0.042  21.602  1.00 14.85           H  
ATOM    867 HD13 ILE A 443      18.148  -1.408  20.962  1.00 14.85           H  
ATOM    868  N   GLU A 444      14.229   3.126  21.910  1.00 10.22           N  
ATOM    869  CA  GLU A 444      12.982   3.584  22.516  1.00 10.54           C  
ATOM    870  C   GLU A 444      12.250   4.595  21.615  1.00  9.76           C  
ATOM    871  O   GLU A 444      11.037   4.478  21.456  1.00  9.63           O  
ATOM    872  CB  GLU A 444      13.257   4.140  23.932  1.00 11.25           C  
ATOM    873  CG  GLU A 444      11.996   4.558  24.731  1.00 14.42           C  
ATOM    874  CD  GLU A 444      11.010   3.419  25.049  1.00 14.81           C  
ATOM    875  OE1 GLU A 444      11.453   2.257  25.184  1.00 16.17           O  
ATOM    876  OE2 GLU A 444       9.803   3.724  25.163  1.00 16.99           O1-
ATOM    877  H   GLU A 444      15.086   3.464  22.327  1.00 10.22           H  
ATOM    878  HA  GLU A 444      12.337   2.709  22.609  1.00 10.54           H  
ATOM    879  HB3 GLU A 444      13.916   5.006  23.853  1.00 11.25           H  
ATOM    880  HB2 GLU A 444      13.827   3.407  24.506  1.00 11.25           H  
ATOM    881  HG3 GLU A 444      11.475   5.362  24.210  1.00 14.42           H  
ATOM    882  HG2 GLU A 444      12.312   4.986  25.683  1.00 14.42           H  
ATOM    883  N   GLU A 445      13.000   5.524  20.996  1.00 10.08           N  
ATOM    884  CA  GLU A 445      12.464   6.492  20.040  1.00 10.09           C  
ATOM    885  C   GLU A 445      11.993   5.860  18.719  1.00 10.19           C  
ATOM    886  O   GLU A 445      11.064   6.386  18.114  1.00  9.30           O  
ATOM    887  CB  GLU A 445      13.493   7.614  19.788  1.00 10.10           C  
ATOM    888  CG  GLU A 445      12.983   8.742  18.857  1.00 10.09           C  
ATOM    889  CD  GLU A 445      11.812   9.569  19.415  1.00 10.78           C  
ATOM    890  OE1 GLU A 445      11.651   9.648  20.652  1.00 12.84           O  
ATOM    891  OE2 GLU A 445      11.098  10.161  18.580  1.00 13.07           O1-
ATOM    892  H   GLU A 445      13.995   5.567  21.171  1.00 10.08           H  
ATOM    893  HA  GLU A 445      11.582   6.931  20.508  1.00 10.09           H  
ATOM    894  HB3 GLU A 445      14.395   7.187  19.349  1.00 10.10           H  
ATOM    895  HB2 GLU A 445      13.815   8.033  20.742  1.00 10.10           H  
ATOM    896  HG3 GLU A 445      12.709   8.342  17.883  1.00 10.09           H  
ATOM    897  HG2 GLU A 445      13.804   9.412  18.630  1.00 10.09           H  
ATOM    898  N   ALA A 446      12.607   4.740  18.304  1.00 10.23           N  
ATOM    899  CA  ALA A 446      12.236   3.989  17.107  1.00  9.87           C  
ATOM    900  C   ALA A 446      10.784   3.489  17.146  1.00 10.86           C  
ATOM    901  O   ALA A 446      10.152   3.457  16.098  1.00 11.37           O  
ATOM    902  CB  ALA A 446      13.222   2.835  16.880  1.00 10.51           C  
ATOM    903  H   ALA A 446      13.396   4.384  18.829  1.00 10.23           H  
ATOM    904  HA  ALA A 446      12.334   4.669  16.261  1.00  9.87           H  
ATOM    905  HB1 ALA A 446      13.012   2.329  15.938  1.00 10.51           H  
ATOM    906  HB2 ALA A 446      14.250   3.196  16.833  1.00 10.51           H  
ATOM    907  HB3 ALA A 446      13.164   2.087  17.670  1.00 10.51           H  
ATOM    908  N   LYS A 447      10.257   3.201  18.351  1.00 11.51           N  
ATOM    909  CA  LYS A 447       8.849   2.884  18.604  1.00 12.58           C  
ATOM    910  C   LYS A 447       7.897   4.045  18.247  1.00 12.96           C  
ATOM    911  O   LYS A 447       6.843   3.791  17.666  1.00 15.39           O  
ATOM    912  CB  LYS A 447       8.662   2.488  20.082  1.00 12.50           C  
ATOM    913  CG  LYS A 447       9.522   1.296  20.530  1.00 13.94           C  
ATOM    914  CD  LYS A 447       9.417   1.041  22.040  1.00 16.16           C  
ATOM    915  CE  LYS A 447      10.281  -0.147  22.475  1.00 18.74           C  
ATOM    916  NZ  LYS A 447      10.185  -0.409  23.919  1.00 20.26           N1+
ATOM    917  H   LYS A 447      10.846   3.271  19.169  1.00 11.51           H  
ATOM    918  HA  LYS A 447       8.587   2.027  17.980  1.00 12.58           H  
ATOM    919  HB3 LYS A 447       7.613   2.249  20.266  1.00 12.50           H  
ATOM    920  HB2 LYS A 447       8.880   3.346  20.717  1.00 12.50           H  
ATOM    921  HG3 LYS A 447      10.570   1.464  20.279  1.00 13.94           H  
ATOM    922  HG2 LYS A 447       9.217   0.404  19.982  1.00 13.94           H  
ATOM    923  HD3 LYS A 447       8.373   0.863  22.304  1.00 16.16           H  
ATOM    924  HD2 LYS A 447       9.724   1.940  22.577  1.00 16.16           H  
ATOM    925  HE3 LYS A 447      11.324   0.023  22.208  1.00 18.74           H  
ATOM    926  HE2 LYS A 447       9.951  -1.039  21.952  1.00 18.74           H  
ATOM    927  HZ1 LYS A 447       9.227  -0.630  24.161  1.00 20.26           H  
ATOM    928  HZ2 LYS A 447      10.786  -1.183  24.162  1.00 20.26           H  
ATOM    929  HZ3 LYS A 447      10.480   0.415  24.428  1.00 20.26           H  
ATOM    930  N   VAL A 448       8.293   5.293  18.560  1.00 12.98           N  
ATOM    931  CA  VAL A 448       7.566   6.514  18.185  1.00 13.46           C  
ATOM    932  C   VAL A 448       7.620   6.749  16.662  1.00 12.68           C  
ATOM    933  O   VAL A 448       6.591   7.060  16.061  1.00 14.56           O  
ATOM    934  CB  VAL A 448       8.136   7.786  18.886  1.00 13.87           C  
ATOM    935  CG1 VAL A 448       7.428   9.104  18.504  1.00 14.47           C  
ATOM    936  CG2 VAL A 448       8.157   7.634  20.415  1.00 14.46           C  
ATOM    937  H   VAL A 448       9.182   5.433  19.021  1.00 12.98           H  
ATOM    938  HA  VAL A 448       6.521   6.393  18.477  1.00 13.46           H  
ATOM    939  HB  VAL A 448       9.173   7.919  18.581  1.00 13.87           H  
ATOM    940 HG11 VAL A 448       7.825   9.940  19.080  1.00 14.47           H  
ATOM    941 HG12 VAL A 448       7.564   9.362  17.454  1.00 14.47           H  
ATOM    942 HG13 VAL A 448       6.358   9.047  18.701  1.00 14.47           H  
ATOM    943 HG21 VAL A 448       8.510   8.545  20.900  1.00 14.46           H  
ATOM    944 HG22 VAL A 448       7.167   7.404  20.808  1.00 14.46           H  
ATOM    945 HG23 VAL A 448       8.835   6.836  20.715  1.00 14.46           H  
ATOM    946  N   MET A 449       8.813   6.561  16.071  1.00 11.63           N  
ATOM    947  CA  MET A 449       9.080   6.723  14.643  1.00 11.57           C  
ATOM    948  C   MET A 449       8.332   5.715  13.758  1.00 12.41           C  
ATOM    949  O   MET A 449       7.933   6.099  12.665  1.00 12.46           O  
ATOM    950  CB  MET A 449      10.591   6.650  14.382  1.00 10.93           C  
ATOM    951  CG  MET A 449      11.403   7.781  15.030  1.00 10.38           C  
ATOM    952  SD  MET A 449      13.170   7.402  15.131  1.00 11.00           S  
ATOM    953  CE  MET A 449      13.625   7.535  13.385  1.00 13.14           C  
ATOM    954  H   MET A 449       9.607   6.307  16.645  1.00 11.63           H  
ATOM    955  HA  MET A 449       8.736   7.717  14.358  1.00 11.57           H  
ATOM    956  HB3 MET A 449      10.767   6.675  13.306  1.00 10.93           H  
ATOM    957  HB2 MET A 449      10.973   5.690  14.723  1.00 10.93           H  
ATOM    958  HG3 MET A 449      11.054   7.980  16.042  1.00 10.38           H  
ATOM    959  HG2 MET A 449      11.266   8.710  14.476  1.00 10.38           H  
ATOM    960  HE1 MET A 449      14.684   7.307  13.276  1.00 13.14           H  
ATOM    961  HE2 MET A 449      13.063   6.827  12.777  1.00 13.14           H  
ATOM    962  HE3 MET A 449      13.443   8.543  13.013  1.00 13.14           H  
ATOM    963  N   MET A 450       8.106   4.480  14.245  1.00 13.90           N  
ATOM    964  CA  MET A 450       7.294   3.449  13.585  1.00 15.31           C  
ATOM    965  C   MET A 450       5.844   3.891  13.308  1.00 15.23           C  
ATOM    966  O   MET A 450       5.286   3.483  12.291  1.00 16.39           O  
ATOM    967  CB  MET A 450       7.293   2.160  14.437  1.00 15.99           C  
ATOM    968  CG  MET A 450       8.562   1.303  14.301  1.00 17.54           C  
ATOM    969  SD  MET A 450       8.774   0.451  12.721  1.00 20.50           S  
ATOM    970  CE  MET A 450       7.441  -0.769  12.812  1.00 17.85           C  
ATOM    971  H   MET A 450       8.493   4.229  15.145  1.00 13.90           H  
ATOM    972  HA  MET A 450       7.749   3.236  12.615  1.00 15.31           H  
ATOM    973  HB3 MET A 450       6.436   1.539  14.174  1.00 15.99           H  
ATOM    974  HB2 MET A 450       7.142   2.408  15.487  1.00 15.99           H  
ATOM    975  HG3 MET A 450       8.597   0.564  15.100  1.00 17.54           H  
ATOM    976  HG2 MET A 450       9.444   1.921  14.415  1.00 17.54           H  
ATOM    977  HE1 MET A 450       7.514  -1.463  11.977  1.00 17.85           H  
ATOM    978  HE2 MET A 450       7.511  -1.338  13.736  1.00 17.85           H  
ATOM    979  HE3 MET A 450       6.466  -0.285  12.769  1.00 17.85           H  
ATOM    980  N   ASN A 451       5.281   4.730  14.196  1.00 15.57           N  
ATOM    981  CA  ASN A 451       3.929   5.283  14.080  1.00 16.23           C  
ATOM    982  C   ASN A 451       3.848   6.518  13.164  1.00 15.52           C  
ATOM    983  O   ASN A 451       2.732   6.905  12.817  1.00 16.44           O  
ATOM    984  CB  ASN A 451       3.379   5.598  15.491  1.00 17.40           C  
ATOM    985  CG  ASN A 451       3.165   4.349  16.353  1.00 19.58           C  
ATOM    986  OD1 ASN A 451       2.679   3.329  15.868  1.00 23.04           O  
ATOM    987  ND2 ASN A 451       3.503   4.430  17.641  1.00 23.60           N  
ATOM    988  H   ASN A 451       5.818   5.033  14.996  1.00 15.57           H  
ATOM    989  HA  ASN A 451       3.302   4.512  13.627  1.00 16.23           H  
ATOM    990  HB3 ASN A 451       2.406   6.084  15.408  1.00 17.40           H  
ATOM    991  HB2 ASN A 451       4.031   6.303  16.006  1.00 17.40           H  
ATOM    992 HD22 ASN A 451       3.366   3.634  18.248  1.00 23.60           H  
ATOM    993 HD21 ASN A 451       3.899   5.279  18.019  1.00 23.60           H  
ATOM    994  N   LEU A 452       4.993   7.099  12.755  1.00 13.47           N  
ATOM    995  CA  LEU A 452       5.038   8.118  11.704  1.00 13.05           C  
ATOM    996  C   LEU A 452       4.867   7.436  10.336  1.00 12.94           C  
ATOM    997  O   LEU A 452       5.557   6.454  10.059  1.00 14.92           O  
ATOM    998  CB  LEU A 452       6.359   8.918  11.753  1.00 12.12           C  
ATOM    999  CG  LEU A 452       6.619   9.702  13.060  1.00 11.15           C  
ATOM   1000  CD1 LEU A 452       8.027  10.333  13.039  1.00 11.17           C  
ATOM   1001  CD2 LEU A 452       5.525  10.751  13.355  1.00 11.61           C  
ATOM   1002  H   LEU A 452       5.884   6.728  13.055  1.00 13.47           H  
ATOM   1003  HA  LEU A 452       4.215   8.812  11.864  1.00 13.05           H  
ATOM   1004  HB3 LEU A 452       6.369   9.626  10.924  1.00 12.12           H  
ATOM   1005  HB2 LEU A 452       7.196   8.246  11.563  1.00 12.12           H  
ATOM   1006  HG  LEU A 452       6.612   8.987  13.884  1.00 11.15           H  
ATOM   1007 HD11 LEU A 452       8.631   9.973  13.871  1.00 11.17           H  
ATOM   1008 HD12 LEU A 452       8.566  10.093  12.123  1.00 11.17           H  
ATOM   1009 HD13 LEU A 452       8.007  11.421  13.107  1.00 11.17           H  
ATOM   1010 HD21 LEU A 452       5.928  11.690  13.737  1.00 11.61           H  
ATOM   1011 HD22 LEU A 452       4.943  10.994  12.467  1.00 11.61           H  
ATOM   1012 HD23 LEU A 452       4.828  10.382  14.105  1.00 11.61           H  
ATOM   1013  N   SER A 453       3.946   7.962   9.517  1.00 11.71           N  
ATOM   1014  CA  SER A 453       3.639   7.432   8.195  1.00 11.82           C  
ATOM   1015  C   SER A 453       3.056   8.550   7.324  1.00 10.94           C  
ATOM   1016  O   SER A 453       1.973   9.055   7.621  1.00 11.53           O  
ATOM   1017  CB  SER A 453       2.710   6.203   8.306  1.00 12.38           C  
ATOM   1018  OG  SER A 453       2.502   5.608   7.040  1.00 15.64           O  
ATOM   1019  H   SER A 453       3.401   8.762   9.815  1.00 11.71           H  
ATOM   1020  HA  SER A 453       4.573   7.101   7.743  1.00 11.82           H  
ATOM   1021  HB3 SER A 453       1.747   6.476   8.738  1.00 12.38           H  
ATOM   1022  HB2 SER A 453       3.150   5.450   8.960  1.00 12.38           H  
ATOM   1023  HG  SER A 453       3.306   5.139   6.795  1.00 15.64           H  
ATOM   1024  N   HIS A 454       3.789   8.895   6.257  1.00  8.98           N  
ATOM   1025  CA  HIS A 454       3.401   9.878   5.249  1.00  8.15           C  
ATOM   1026  C   HIS A 454       4.165   9.575   3.955  1.00  7.24           C  
ATOM   1027  O   HIS A 454       5.318   9.149   4.024  1.00  7.99           O  
ATOM   1028  CB  HIS A 454       3.663  11.300   5.787  1.00  7.68           C  
ATOM   1029  CG  HIS A 454       3.210  12.419   4.885  1.00  8.22           C  
ATOM   1030  ND1 HIS A 454       4.020  12.945   3.875  1.00  8.25           N  
ATOM   1031  CD2 HIS A 454       1.999  13.079   4.874  1.00  8.98           C  
ATOM   1032  CE1 HIS A 454       3.271  13.863   3.283  1.00  9.29           C  
ATOM   1033  NE2 HIS A 454       2.066  13.992   3.838  1.00 10.29           N  
ATOM   1034  H   HIS A 454       4.671   8.429   6.088  1.00  8.98           H  
ATOM   1035  HA  HIS A 454       2.336   9.758   5.048  1.00  8.15           H  
ATOM   1036  HB3 HIS A 454       4.722  11.436   6.007  1.00  7.68           H  
ATOM   1037  HB2 HIS A 454       3.140  11.423   6.733  1.00  7.68           H  
ATOM   1038  HD2 HIS A 454       1.119  12.968   5.490  1.00  8.98           H  
ATOM   1039  HE1 HIS A 454       3.608  14.443   2.438  1.00  9.29           H  
ATOM   1040  HE2 HIS A 454       1.341  14.639   3.549  1.00 10.29           H  
ATOM   1041  N   GLU A 455       3.524   9.807   2.795  1.00  7.57           N  
ATOM   1042  CA  GLU A 455       4.097   9.491   1.481  1.00  8.59           C  
ATOM   1043  C   GLU A 455       5.337  10.317   1.085  1.00  8.31           C  
ATOM   1044  O   GLU A 455       6.007   9.917   0.138  1.00  8.67           O  
ATOM   1045  CB  GLU A 455       3.022   9.519   0.373  1.00 10.09           C  
ATOM   1046  CG  GLU A 455       2.411  10.905   0.052  1.00 15.59           C  
ATOM   1047  CD  GLU A 455       1.666  11.010  -1.293  1.00 21.34           C  
ATOM   1048  OE1 GLU A 455       1.883  10.161  -2.186  1.00 26.20           O  
ATOM   1049  OE2 GLU A 455       0.899  11.987  -1.432  1.00 25.57           O1-
ATOM   1050  H   GLU A 455       2.577  10.165   2.801  1.00  7.57           H  
ATOM   1051  HA  GLU A 455       4.439   8.457   1.544  1.00  8.59           H  
ATOM   1052  HB3 GLU A 455       2.218   8.831   0.634  1.00 10.09           H  
ATOM   1053  HB2 GLU A 455       3.482   9.087  -0.517  1.00 10.09           H  
ATOM   1054  HG3 GLU A 455       3.191  11.661   0.032  1.00 15.59           H  
ATOM   1055  HG2 GLU A 455       1.740  11.195   0.860  1.00 15.59           H  
ATOM   1056  N   LYS A 456       5.636  11.420   1.790  1.00  6.94           N  
ATOM   1057  CA  LYS A 456       6.838  12.233   1.579  1.00  6.54           C  
ATOM   1058  C   LYS A 456       7.814  12.153   2.766  1.00  6.49           C  
ATOM   1059  O   LYS A 456       8.749  12.947   2.831  1.00  6.19           O  
ATOM   1060  CB  LYS A 456       6.458  13.687   1.237  1.00  6.98           C  
ATOM   1061  CG  LYS A 456       5.465  13.854   0.073  1.00  6.72           C  
ATOM   1062  CD  LYS A 456       5.933  13.250  -1.268  1.00  7.63           C  
ATOM   1063  CE  LYS A 456       4.833  13.157  -2.339  1.00  8.00           C  
ATOM   1064  NZ  LYS A 456       4.330  14.471  -2.759  1.00  8.75           N1+
ATOM   1065  H   LYS A 456       5.029  11.713   2.545  1.00  6.94           H  
ATOM   1066  HA  LYS A 456       7.407  11.845   0.742  1.00  6.54           H  
ATOM   1067  HB3 LYS A 456       7.370  14.231   0.993  1.00  6.98           H  
ATOM   1068  HB2 LYS A 456       6.033  14.171   2.116  1.00  6.98           H  
ATOM   1069  HG3 LYS A 456       5.288  14.920  -0.059  1.00  6.72           H  
ATOM   1070  HG2 LYS A 456       4.502  13.434   0.358  1.00  6.72           H  
ATOM   1071  HD3 LYS A 456       6.328  12.248  -1.122  1.00  7.63           H  
ATOM   1072  HD2 LYS A 456       6.771  13.833  -1.649  1.00  7.63           H  
ATOM   1073  HE3 LYS A 456       4.000  12.557  -1.979  1.00  8.00           H  
ATOM   1074  HE2 LYS A 456       5.218  12.656  -3.225  1.00  8.00           H  
ATOM   1075  HZ1 LYS A 456       3.617  14.363  -3.469  1.00  8.75           H  
ATOM   1076  HZ2 LYS A 456       3.938  14.966  -1.966  1.00  8.75           H  
ATOM   1077  HZ3 LYS A 456       5.096  15.015  -3.137  1.00  8.75           H  
ATOM   1078  N   LEU A 457       7.615  11.181   3.664  1.00  7.31           N  
ATOM   1079  CA  LEU A 457       8.505  10.875   4.776  1.00  7.16           C  
ATOM   1080  C   LEU A 457       9.047   9.457   4.541  1.00  6.44           C  
ATOM   1081  O   LEU A 457       8.262   8.568   4.208  1.00  7.52           O  
ATOM   1082  CB  LEU A 457       7.675  10.988   6.075  1.00  7.68           C  
ATOM   1083  CG  LEU A 457       8.495  11.045   7.378  1.00  9.56           C  
ATOM   1084  CD1 LEU A 457       9.374  12.304   7.463  1.00  8.50           C  
ATOM   1085  CD2 LEU A 457       7.571  10.942   8.604  1.00 10.26           C  
ATOM   1086  H   LEU A 457       6.829  10.555   3.549  1.00  7.31           H  
ATOM   1087  HA  LEU A 457       9.342  11.575   4.811  1.00  7.16           H  
ATOM   1088  HB3 LEU A 457       6.968  10.159   6.118  1.00  7.68           H  
ATOM   1089  HB2 LEU A 457       7.062  11.890   6.031  1.00  7.68           H  
ATOM   1090  HG  LEU A 457       9.154  10.177   7.399  1.00  9.56           H  
ATOM   1091 HD11 LEU A 457       9.450  12.683   8.482  1.00  8.50           H  
ATOM   1092 HD12 LEU A 457      10.386  12.084   7.128  1.00  8.50           H  
ATOM   1093 HD13 LEU A 457       8.990  13.113   6.842  1.00  8.50           H  
ATOM   1094 HD21 LEU A 457       8.080  10.449   9.433  1.00 10.26           H  
ATOM   1095 HD22 LEU A 457       7.256  11.927   8.947  1.00 10.26           H  
ATOM   1096 HD23 LEU A 457       6.664  10.375   8.392  1.00 10.26           H  
ATOM   1097  N   VAL A 458      10.365   9.257   4.704  1.00  6.02           N  
ATOM   1098  CA  VAL A 458      10.998   7.941   4.572  1.00  7.10           C  
ATOM   1099  C   VAL A 458      10.580   7.034   5.740  1.00  8.36           C  
ATOM   1100  O   VAL A 458      10.827   7.372   6.897  1.00  8.51           O  
ATOM   1101  CB  VAL A 458      12.548   8.036   4.478  1.00  7.13           C  
ATOM   1102  CG1 VAL A 458      13.309   6.699   4.636  1.00  8.98           C  
ATOM   1103  CG2 VAL A 458      12.937   8.687   3.141  1.00  7.70           C  
ATOM   1104  H   VAL A 458      10.971  10.026   4.967  1.00  6.02           H  
ATOM   1105  HA  VAL A 458      10.641   7.499   3.640  1.00  7.10           H  
ATOM   1106  HB  VAL A 458      12.901   8.692   5.275  1.00  7.13           H  
ATOM   1107 HG11 VAL A 458      14.379   6.839   4.476  1.00  8.98           H  
ATOM   1108 HG12 VAL A 458      13.200   6.276   5.635  1.00  8.98           H  
ATOM   1109 HG13 VAL A 458      12.964   5.958   3.914  1.00  8.98           H  
ATOM   1110 HG21 VAL A 458      14.011   8.672   2.986  1.00  7.70           H  
ATOM   1111 HG22 VAL A 458      12.487   8.164   2.296  1.00  7.70           H  
ATOM   1112 HG23 VAL A 458      12.619   9.728   3.102  1.00  7.70           H  
ATOM   1113  N   GLN A 459       9.906   5.926   5.406  1.00  8.72           N  
ATOM   1114  CA  GLN A 459       9.309   5.008   6.365  1.00 10.10           C  
ATOM   1115  C   GLN A 459      10.375   4.140   7.043  1.00  9.06           C  
ATOM   1116  O   GLN A 459      11.120   3.450   6.350  1.00 10.21           O  
ATOM   1117  CB  GLN A 459       8.268   4.135   5.634  1.00 10.74           C  
ATOM   1118  CG  GLN A 459       7.457   3.200   6.555  1.00 13.73           C  
ATOM   1119  CD  GLN A 459       6.437   3.940   7.423  1.00 17.56           C  
ATOM   1120  OE1 GLN A 459       5.566   4.639   6.909  1.00 21.82           O  
ATOM   1121  NE2 GLN A 459       6.516   3.764   8.741  1.00 19.55           N  
ATOM   1122  H   GLN A 459       9.724   5.728   4.428  1.00  8.72           H  
ATOM   1123  HA  GLN A 459       8.790   5.597   7.121  1.00 10.10           H  
ATOM   1124  HB3 GLN A 459       8.770   3.524   4.885  1.00 10.74           H  
ATOM   1125  HB2 GLN A 459       7.585   4.772   5.071  1.00 10.74           H  
ATOM   1126  HG3 GLN A 459       8.110   2.581   7.169  1.00 13.73           H  
ATOM   1127  HG2 GLN A 459       6.911   2.494   5.937  1.00 13.73           H  
ATOM   1128 HE22 GLN A 459       5.876   4.250   9.355  1.00 19.55           H  
ATOM   1129 HE21 GLN A 459       7.247   3.191   9.139  1.00 19.55           H  
ATOM   1130  N   LEU A 460      10.361   4.137   8.385  1.00 10.32           N  
ATOM   1131  CA  LEU A 460      11.036   3.154   9.225  1.00 11.00           C  
ATOM   1132  C   LEU A 460      10.206   1.861   9.221  1.00 11.59           C  
ATOM   1133  O   LEU A 460       9.039   1.898   9.614  1.00 13.68           O  
ATOM   1134  CB  LEU A 460      11.171   3.728  10.658  1.00 11.50           C  
ATOM   1135  CG  LEU A 460      11.913   2.820  11.666  1.00 13.13           C  
ATOM   1136  CD1 LEU A 460      13.395   2.638  11.307  1.00 14.12           C  
ATOM   1137  CD2 LEU A 460      11.743   3.329  13.107  1.00 14.95           C  
ATOM   1138  H   LEU A 460       9.712   4.744   8.874  1.00 10.32           H  
ATOM   1139  HA  LEU A 460      12.030   2.959   8.819  1.00 11.00           H  
ATOM   1140  HB3 LEU A 460      10.171   3.920  11.048  1.00 11.50           H  
ATOM   1141  HB2 LEU A 460      11.664   4.700  10.620  1.00 11.50           H  
ATOM   1142  HG  LEU A 460      11.446   1.836  11.651  1.00 13.13           H  
ATOM   1143 HD11 LEU A 460      14.025   2.656  12.196  1.00 14.12           H  
ATOM   1144 HD12 LEU A 460      13.560   1.679  10.822  1.00 14.12           H  
ATOM   1145 HD13 LEU A 460      13.752   3.415  10.631  1.00 14.12           H  
ATOM   1146 HD21 LEU A 460      11.694   2.495  13.806  1.00 14.95           H  
ATOM   1147 HD22 LEU A 460      12.568   3.972  13.418  1.00 14.95           H  
ATOM   1148 HD23 LEU A 460      10.824   3.900  13.227  1.00 14.95           H  
ATOM   1149  N   TYR A 461      10.827   0.750   8.801  1.00 11.11           N  
ATOM   1150  CA  TYR A 461      10.235  -0.587   8.870  1.00 11.91           C  
ATOM   1151  C   TYR A 461      10.555  -1.303  10.189  1.00 11.76           C  
ATOM   1152  O   TYR A 461       9.784  -2.178  10.580  1.00 12.94           O  
ATOM   1153  CB  TYR A 461      10.692  -1.437   7.668  1.00 12.70           C  
ATOM   1154  CG  TYR A 461      10.240  -0.961   6.295  1.00 12.36           C  
ATOM   1155  CD1 TYR A 461       8.943  -0.441   6.090  1.00 16.34           C  
ATOM   1156  CD2 TYR A 461      11.112  -1.090   5.195  1.00 14.63           C  
ATOM   1157  CE1 TYR A 461       8.533  -0.037   4.807  1.00 15.95           C  
ATOM   1158  CE2 TYR A 461      10.693  -0.707   3.907  1.00 14.88           C  
ATOM   1159  CZ  TYR A 461       9.406  -0.171   3.713  1.00 16.31           C  
ATOM   1160  OH  TYR A 461       9.000   0.213   2.470  1.00 18.72           O  
ATOM   1161  H   TYR A 461      11.791   0.795   8.495  1.00 11.11           H  
ATOM   1162  HA  TYR A 461       9.150  -0.509   8.843  1.00 11.91           H  
ATOM   1163  HB3 TYR A 461      10.307  -2.452   7.774  1.00 12.70           H  
ATOM   1164  HB2 TYR A 461      11.779  -1.526   7.678  1.00 12.70           H  
ATOM   1165  HD1 TYR A 461       8.240  -0.350   6.903  1.00 16.34           H  
ATOM   1166  HD2 TYR A 461      12.103  -1.492   5.334  1.00 14.63           H  
ATOM   1167  HE1 TYR A 461       7.540   0.362   4.662  1.00 15.95           H  
ATOM   1168  HE2 TYR A 461      11.366  -0.815   3.069  1.00 14.88           H  
ATOM   1169  HH  TYR A 461       9.604  -0.056   1.774  1.00 18.72           H  
ATOM   1170  N   GLY A 462      11.648  -0.915  10.860  1.00 10.86           N  
ATOM   1171  CA  GLY A 462      12.049  -1.494  12.133  1.00 10.53           C  
ATOM   1172  C   GLY A 462      13.565  -1.378  12.285  1.00 10.09           C  
ATOM   1173  O   GLY A 462      14.254  -0.772  11.464  1.00  9.24           O  
ATOM   1174  H   GLY A 462      12.250  -0.201  10.474  1.00 10.86           H  
ATOM   1175  HA3 GLY A 462      11.765  -2.546  12.206  1.00 10.53           H  
ATOM   1176  HA2 GLY A 462      11.558  -0.956  12.944  1.00 10.53           H  
ATOM   1177  N  AVAL A 463      14.069  -1.954  13.382  0.50  9.92           N  
ATOM   1178  N  BVAL A 463      14.005  -1.972  13.418  0.50  9.80           N  
ATOM   1179  CA AVAL A 463      15.469  -1.906  13.794  0.50 10.28           C  
ATOM   1180  CA BVAL A 463      15.408  -1.946  13.772  0.50 10.06           C  
ATOM   1181  C  AVAL A 463      15.923  -3.343  14.133  0.50 10.54           C  
ATOM   1182  C  BVAL A 463      15.856  -3.377  14.077  0.50 10.43           C  
ATOM   1183  O  AVAL A 463      15.096  -4.154  14.544  0.50 11.65           O  
ATOM   1184  O  BVAL A 463      15.041  -4.225  14.425  0.50 11.55           O  
ATOM   1185  CB AVAL A 463      15.633  -0.996  15.056  0.50 10.24           C  
ATOM   1186  CB BVAL A 463      15.656  -1.039  15.001  0.50  9.95           C  
ATOM   1187  CG1AVAL A 463      17.088  -0.774  15.517  0.50 10.56           C  
ATOM   1188  CG1BVAL A 463      15.575   0.431  14.611  0.50 10.53           C  
ATOM   1189  CG2AVAL A 463      14.995   0.393  14.855  0.50 10.69           C  
ATOM   1190  CG2BVAL A 463      14.659  -1.366  16.106  0.50  9.51           C  
ATOM   1191  H  AVAL A 463      13.444  -2.430  14.021  0.50  9.92           H  
ATOM   1192  H  BVAL A 463      13.364  -2.447  14.038  0.50  9.80           H  
ATOM   1193  HA AVAL A 463      16.080  -1.527  12.977  0.50 10.28           H  
ATOM   1194  HA BVAL A 463      15.982  -1.566  12.927  0.50 10.06           H  
ATOM   1195  HB AVAL A 463      15.108  -1.474  15.885  0.50 10.24           H  
ATOM   1196  HB BVAL A 463      16.660  -1.238  15.376  0.50  9.95           H  
ATOM   1197 HG11AVAL A 463      17.110  -0.232  16.462  0.50 10.56           H  
ATOM   1198 HG11BVAL A 463      15.752   1.051  15.490  0.50 10.53           H  
ATOM   1199 HG12AVAL A 463      17.639  -1.700  15.668  0.50 10.56           H  
ATOM   1200 HG12BVAL A 463      16.329   0.649  13.855  0.50 10.53           H  
ATOM   1201 HG13AVAL A 463      17.642  -0.165  14.804  0.50 10.56           H  
ATOM   1202 HG13BVAL A 463      14.585   0.647  14.209  0.50 10.53           H  
ATOM   1203 HG21AVAL A 463      15.184   1.038  15.713  0.50 10.69           H  
ATOM   1204 HG21BVAL A 463      14.844  -0.721  16.965  0.50  9.51           H  
ATOM   1205 HG22AVAL A 463      15.400   0.891  13.973  0.50 10.69           H  
ATOM   1206 HG22BVAL A 463      13.645  -1.203  15.741  0.50  9.51           H  
ATOM   1207 HG23AVAL A 463      13.913   0.331  14.738  0.50 10.69           H  
ATOM   1208 HG23BVAL A 463      14.774  -2.408  16.403  0.50  9.51           H  
ATOM   1209  N   CYS A 464      17.217  -3.644  13.951  1.00 10.90           N  
ATOM   1210  CA  CYS A 464      17.827  -4.926  14.313  1.00 11.45           C  
ATOM   1211  C   CYS A 464      18.781  -4.650  15.486  1.00 12.75           C  
ATOM   1212  O   CYS A 464      19.885  -4.167  15.254  1.00 12.70           O  
ATOM   1213  CB  CYS A 464      18.578  -5.567  13.127  1.00 11.06           C  
ATOM   1214  SG  CYS A 464      17.469  -5.850  11.718  1.00 11.70           S  
ATOM   1215  H   CYS A 464      17.844  -2.932  13.596  1.00 10.90           H  
ATOM   1216  HA  CYS A 464      17.068  -5.634  14.644  1.00 11.45           H  
ATOM   1217  HB3 CYS A 464      18.998  -6.529  13.414  1.00 11.06           H  
ATOM   1218  HB2 CYS A 464      19.413  -4.950  12.805  1.00 11.06           H  
ATOM   1219  HG  CYS A 464      16.667  -6.725  12.338  1.00 11.70           H  
ATOM   1220  N   THR A 465      18.317  -4.897  16.722  1.00 15.19           N  
ATOM   1221  CA  THR A 465      18.963  -4.451  17.963  1.00 17.54           C  
ATOM   1222  C   THR A 465      19.733  -5.552  18.722  1.00 19.11           C  
ATOM   1223  O   THR A 465      20.539  -5.202  19.583  1.00 18.88           O  
ATOM   1224  CB  THR A 465      17.917  -3.872  18.957  1.00 17.76           C  
ATOM   1225  OG1 THR A 465      17.158  -4.865  19.622  1.00 21.12           O  
ATOM   1226  CG2 THR A 465      16.983  -2.824  18.345  1.00 19.23           C  
ATOM   1227  H   THR A 465      17.380  -5.271  16.833  1.00 15.19           H  
ATOM   1228  HA  THR A 465      19.671  -3.653  17.738  1.00 17.54           H  
ATOM   1229  HB  THR A 465      18.473  -3.366  19.747  1.00 17.76           H  
ATOM   1230  HG1 THR A 465      16.384  -4.459  20.022  1.00 21.12           H  
ATOM   1231 HG21 THR A 465      16.303  -2.419  19.093  1.00 19.23           H  
ATOM   1232 HG22 THR A 465      17.574  -2.001  17.951  1.00 19.23           H  
ATOM   1233 HG23 THR A 465      16.376  -3.226  17.534  1.00 19.23           H  
ATOM   1234  N   LYS A 466      19.479  -6.841  18.428  1.00 20.79           N  
ATOM   1235  CA  LYS A 466      20.079  -7.979  19.143  1.00 22.80           C  
ATOM   1236  C   LYS A 466      21.596  -8.140  18.936  1.00 23.70           C  
ATOM   1237  O   LYS A 466      22.218  -8.883  19.694  1.00 24.24           O  
ATOM   1238  CB  LYS A 466      19.393  -9.292  18.711  1.00 23.19           C  
ATOM   1239  CG  LYS A 466      17.875  -9.357  18.928  1.00 24.47           C  
ATOM   1240  CD  LYS A 466      17.457  -9.159  20.395  1.00 26.12           C  
ATOM   1241  CE  LYS A 466      16.017  -9.606  20.684  1.00 26.96           C  
ATOM   1242  NZ  LYS A 466      15.038  -8.847  19.893  1.00 27.44           N1+
ATOM   1243  H   LYS A 466      18.785  -7.062  17.728  1.00 20.79           H  
ATOM   1244  HA  LYS A 466      19.919  -7.828  20.212  1.00 22.80           H  
ATOM   1245  HB3 LYS A 466      19.843 -10.131  19.245  1.00 23.19           H  
ATOM   1246  HB2 LYS A 466      19.606  -9.471  17.660  1.00 23.19           H  
ATOM   1247  HG3 LYS A 466      17.522 -10.329  18.581  1.00 24.47           H  
ATOM   1248  HG2 LYS A 466      17.385  -8.619  18.294  1.00 24.47           H  
ATOM   1249  HD3 LYS A 466      17.570  -8.107  20.667  1.00 26.12           H  
ATOM   1250  HD2 LYS A 466      18.135  -9.711  21.046  1.00 26.12           H  
ATOM   1251  HE3 LYS A 466      15.787  -9.475  21.741  1.00 26.96           H  
ATOM   1252  HE2 LYS A 466      15.900 -10.667  20.461  1.00 26.96           H  
ATOM   1253  HZ1 LYS A 466      14.110  -9.205  20.075  1.00 27.44           H  
ATOM   1254  HZ2 LYS A 466      15.064  -7.866  20.143  1.00 27.44           H  
ATOM   1255  HZ3 LYS A 466      15.242  -8.951  18.910  1.00 27.44           H  
ATOM   1256  N   GLN A 467      22.146  -7.478  17.907  1.00 24.69           N  
ATOM   1257  CA  GLN A 467      23.516  -7.646  17.449  1.00 25.08           C  
ATOM   1258  C   GLN A 467      24.131  -6.279  17.120  1.00 24.96           C  
ATOM   1259  O   GLN A 467      23.408  -5.303  16.914  1.00 26.32           O  
ATOM   1260  CB  GLN A 467      23.487  -8.595  16.224  1.00 25.59           C  
ATOM   1261  CG  GLN A 467      24.847  -9.107  15.707  1.00 27.35           C  
ATOM   1262  CD  GLN A 467      25.669  -9.808  16.790  1.00 28.96           C  
ATOM   1263  OE1 GLN A 467      26.401  -9.162  17.536  1.00 30.38           O  
ATOM   1264  NE2 GLN A 467      25.541 -11.133  16.886  1.00 30.41           N  
ATOM   1265  H   GLN A 467      21.589  -6.822  17.380  1.00 24.69           H  
ATOM   1266  HA  GLN A 467      24.108  -8.078  18.257  1.00 25.08           H  
ATOM   1267  HB3 GLN A 467      22.960  -8.110  15.402  1.00 25.59           H  
ATOM   1268  HB2 GLN A 467      22.883  -9.469  16.476  1.00 25.59           H  
ATOM   1269  HG3 GLN A 467      25.438  -8.285  15.306  1.00 27.35           H  
ATOM   1270  HG2 GLN A 467      24.687  -9.789  14.871  1.00 27.35           H  
ATOM   1271 HE22 GLN A 467      26.061 -11.637  17.588  1.00 30.41           H  
ATOM   1272 HE21 GLN A 467      24.930 -11.638  16.261  1.00 30.41           H  
ATOM   1273  N   ARG A 468      25.470  -6.259  17.084  1.00 24.30           N  
ATOM   1274  CA  ARG A 468      26.307  -5.088  16.837  1.00 23.76           C  
ATOM   1275  C   ARG A 468      27.077  -5.299  15.518  1.00 22.01           C  
ATOM   1276  O   ARG A 468      27.691  -6.358  15.369  1.00 22.39           O  
ATOM   1277  CB  ARG A 468      27.301  -4.959  18.003  1.00 24.51           C  
ATOM   1278  CG  ARG A 468      26.605  -4.938  19.375  1.00 27.10           C  
ATOM   1279  CD  ARG A 468      26.786  -6.219  20.210  1.00 30.32           C  
ATOM   1280  NE  ARG A 468      28.137  -6.291  20.794  1.00 32.45           N  
ATOM   1281  CZ  ARG A 468      28.545  -5.659  21.912  1.00 34.33           C  
ATOM   1282  NH1 ARG A 468      27.706  -4.938  22.674  1.00 35.21           N  
ATOM   1283  NH2 ARG A 468      29.830  -5.746  22.274  1.00 35.52           N1+
ATOM   1284  H   ARG A 468      25.975  -7.122  17.239  1.00 24.30           H  
ATOM   1285  HA  ARG A 468      25.691  -4.193  16.842  1.00 23.76           H  
ATOM   1286  HB3 ARG A 468      27.866  -4.034  17.871  1.00 24.51           H  
ATOM   1287  HB2 ARG A 468      28.043  -5.759  17.970  1.00 24.51           H  
ATOM   1288  HG3 ARG A 468      25.563  -4.618  19.334  1.00 27.10           H  
ATOM   1289  HG2 ARG A 468      27.119  -4.142  19.906  1.00 27.10           H  
ATOM   1290  HD3 ARG A 468      26.740  -7.079  19.541  1.00 30.32           H  
ATOM   1291  HD2 ARG A 468      25.980  -6.364  20.930  1.00 30.32           H  
ATOM   1292 HH22 ARG A 468      30.146  -5.313  23.131  1.00 35.52           H  
ATOM   1293 HH21 ARG A 468      30.486  -6.272  21.716  1.00 35.52           H  
ATOM   1294 HH12 ARG A 468      28.027  -4.498  23.523  1.00 35.21           H  
ATOM   1295 HH11 ARG A 468      26.742  -4.825  22.391  1.00 35.21           H  
ATOM   1296  HE  ARG A 468      28.820  -6.801  20.252  1.00 32.45           H  
ATOM   1297  N   PRO A 469      27.049  -4.325  14.579  1.00 19.37           N  
ATOM   1298  CA  PRO A 469      26.309  -3.052  14.634  1.00 17.57           C  
ATOM   1299  C   PRO A 469      24.783  -3.230  14.511  1.00 15.64           C  
ATOM   1300  O   PRO A 469      24.339  -4.117  13.781  1.00 15.87           O  
ATOM   1301  CB  PRO A 469      26.882  -2.262  13.446  1.00 17.68           C  
ATOM   1302  CG  PRO A 469      27.334  -3.311  12.451  1.00 19.34           C  
ATOM   1303  CD  PRO A 469      27.836  -4.431  13.349  1.00 19.26           C  
ATOM   1304  HA  PRO A 469      26.560  -2.539  15.558  1.00 17.57           H  
ATOM   1305  HB3 PRO A 469      27.745  -1.684  13.780  1.00 17.68           H  
ATOM   1306  HB2 PRO A 469      26.171  -1.566  12.997  1.00 17.68           H  
ATOM   1307  HG3 PRO A 469      28.082  -2.949  11.746  1.00 19.34           H  
ATOM   1308  HG2 PRO A 469      26.474  -3.659  11.881  1.00 19.34           H  
ATOM   1309  HD2 PRO A 469      27.740  -5.403  12.863  1.00 19.26           H  
ATOM   1310  HD3 PRO A 469      28.888  -4.278  13.595  1.00 19.26           H  
ATOM   1311  N  AILE A 470      24.009  -2.392  15.227  0.50 14.10           N  
ATOM   1312  N  BILE A 470      23.996  -2.288  15.245  0.50 14.46           N  
ATOM   1313  CA AILE A 470      22.546  -2.353  15.105  0.50 12.97           C  
ATOM   1314  CA BILE A 470      22.540  -2.245  15.097  0.50 13.63           C  
ATOM   1315  C  AILE A 470      22.133  -1.751  13.746  0.50 11.56           C  
ATOM   1316  C  BILE A 470      22.187  -1.809  13.680  0.50 11.92           C  
ATOM   1317  O  AILE A 470      22.809  -0.841  13.268  0.50 11.43           O  
ATOM   1318  O  BILE A 470      22.961  -1.085  13.050  0.50 11.80           O  
ATOM   1319  CB AILE A 470      21.843  -1.565  16.260  0.50 12.93           C  
ATOM   1320  CB BILE A 470      21.907  -1.214  16.051  0.50 13.87           C  
ATOM   1321  CG1AILE A 470      22.044  -0.027  16.280  0.50 12.39           C  
ATOM   1322  CG1BILE A 470      21.915  -1.723  17.493  0.50 14.60           C  
ATOM   1323  CG2AILE A 470      22.176  -2.185  17.631  0.50 13.34           C  
ATOM   1324  CG2BILE A 470      20.484  -0.872  15.622  0.50 14.50           C  
ATOM   1325  CD1AILE A 470      21.120   0.710  17.261  0.50 12.25           C  
ATOM   1326  CD1BILE A 470      20.866  -1.087  18.349  0.50 15.73           C  
ATOM   1327  H  AILE A 470      24.435  -1.701  15.833  0.50 14.10           H  
ATOM   1328  H  BILE A 470      24.417  -1.563  15.808  0.50 14.46           H  
ATOM   1329  HA AILE A 470      22.208  -3.387  15.140  0.50 12.97           H  
ATOM   1330  HA BILE A 470      22.121  -3.232  15.293  0.50 13.63           H  
ATOM   1331  HB AILE A 470      20.773  -1.725  16.116  0.50 12.93           H  
ATOM   1332  HB BILE A 470      22.503  -0.302  16.009  0.50 13.87           H  
ATOM   1333 HG13AILE A 470      21.858   0.408  15.300  0.50 12.39           H  
ATOM   1334 HG13BILE A 470      22.897  -1.548  17.933  0.50 14.60           H  
ATOM   1335 HG12AILE A 470      23.080   0.200  16.528  0.50 12.39           H  
ATOM   1336 HG12BILE A 470      21.778  -2.804  17.496  0.50 14.60           H  
ATOM   1337 HG21AILE A 470      21.560  -1.762  18.424  0.50 13.34           H  
ATOM   1338 HG21BILE A 470      20.061  -0.142  16.313  0.50 14.50           H  
ATOM   1339 HG22AILE A 470      21.994  -3.258  17.631  0.50 13.34           H  
ATOM   1340 HG22BILE A 470      20.498  -0.453  14.616  0.50 14.50           H  
ATOM   1341 HG23AILE A 470      23.220  -2.026  17.903  0.50 13.34           H  
ATOM   1342 HG23BILE A 470      19.874  -1.775  15.631  0.50 14.50           H  
ATOM   1343 HD11AILE A 470      21.082   1.774  17.031  0.50 12.25           H  
ATOM   1344 HD11BILE A 470      20.926  -1.492  19.359  0.50 15.73           H  
ATOM   1345 HD12AILE A 470      20.099   0.327  17.217  0.50 12.25           H  
ATOM   1346 HD12BILE A 470      21.026  -0.009  18.380  0.50 15.73           H  
ATOM   1347 HD13AILE A 470      21.470   0.610  18.288  0.50 12.25           H  
ATOM   1348 HD13BILE A 470      19.881  -1.296  17.932  0.50 15.73           H  
ATOM   1349  N   PHE A 471      21.065  -2.282  13.130  1.00 10.49           N  
ATOM   1350  CA  PHE A 471      20.612  -1.824  11.811  1.00 10.09           C  
ATOM   1351  C   PHE A 471      19.337  -0.994  11.967  1.00  9.43           C  
ATOM   1352  O   PHE A 471      18.498  -1.350  12.785  1.00  9.89           O  
ATOM   1353  CB  PHE A 471      20.301  -3.010  10.874  1.00 10.72           C  
ATOM   1354  CG  PHE A 471      21.355  -4.093  10.702  1.00 10.74           C  
ATOM   1355  CD1 PHE A 471      22.726  -3.846  10.926  1.00 10.84           C  
ATOM   1356  CD2 PHE A 471      20.972  -5.335  10.154  1.00 10.97           C  
ATOM   1357  CE1 PHE A 471      23.657  -4.847  10.697  1.00 11.01           C  
ATOM   1358  CE2 PHE A 471      21.923  -6.316   9.907  1.00 10.11           C  
ATOM   1359  CZ  PHE A 471      23.260  -6.076  10.188  1.00 12.12           C  
ATOM   1360  H   PHE A 471      20.540  -3.027  13.568  1.00 10.49           H  
ATOM   1361  HA  PHE A 471      21.381  -1.225  11.331  1.00 10.09           H  
ATOM   1362  HB3 PHE A 471      20.120  -2.601   9.881  1.00 10.72           H  
ATOM   1363  HB2 PHE A 471      19.363  -3.484  11.160  1.00 10.72           H  
ATOM   1364  HD1 PHE A 471      23.071  -2.893  11.293  1.00 10.84           H  
ATOM   1365  HD2 PHE A 471      19.935  -5.530   9.929  1.00 10.97           H  
ATOM   1366  HE1 PHE A 471      24.698  -4.664  10.912  1.00 11.01           H  
ATOM   1367  HE2 PHE A 471      21.619  -7.268   9.498  1.00 10.11           H  
ATOM   1368  HZ  PHE A 471      23.996  -6.845  10.006  1.00 12.12           H  
ATOM   1369  N   ILE A 472      19.182   0.037  11.126  1.00  9.46           N  
ATOM   1370  CA  ILE A 472      17.934   0.769  10.926  1.00  8.42           C  
ATOM   1371  C   ILE A 472      17.447   0.390   9.518  1.00  7.52           C  
ATOM   1372  O   ILE A 472      18.114   0.718   8.535  1.00  8.03           O  
ATOM   1373  CB  ILE A 472      18.131   2.314  10.982  1.00  7.68           C  
ATOM   1374  CG1 ILE A 472      18.813   2.757  12.295  1.00  9.28           C  
ATOM   1375  CG2 ILE A 472      16.803   3.078  10.796  1.00 10.01           C  
ATOM   1376  CD1 ILE A 472      19.074   4.268  12.381  1.00 10.61           C  
ATOM   1377  H   ILE A 472      19.940   0.282  10.501  1.00  9.46           H  
ATOM   1378  HA  ILE A 472      17.180   0.481  11.663  1.00  8.42           H  
ATOM   1379  HB  ILE A 472      18.788   2.610  10.166  1.00  7.68           H  
ATOM   1380 HG13 ILE A 472      19.767   2.245  12.416  1.00  9.28           H  
ATOM   1381 HG12 ILE A 472      18.200   2.447  13.140  1.00  9.28           H  
ATOM   1382 HG21 ILE A 472      16.969   4.143  10.635  1.00 10.01           H  
ATOM   1383 HG22 ILE A 472      16.221   2.727   9.947  1.00 10.01           H  
ATOM   1384 HG23 ILE A 472      16.183   2.973  11.684  1.00 10.01           H  
ATOM   1385 HD11 ILE A 472      19.710   4.495  13.235  1.00 10.61           H  
ATOM   1386 HD12 ILE A 472      19.569   4.637  11.483  1.00 10.61           H  
ATOM   1387 HD13 ILE A 472      18.153   4.834  12.510  1.00 10.61           H  
ATOM   1388  N   ILE A 473      16.315  -0.325   9.456  1.00  7.53           N  
ATOM   1389  CA  ILE A 473      15.739  -0.822   8.211  1.00  7.16           C  
ATOM   1390  C   ILE A 473      14.629   0.147   7.785  1.00  7.36           C  
ATOM   1391  O   ILE A 473      13.715   0.410   8.567  1.00  6.94           O  
ATOM   1392  CB  ILE A 473      15.100  -2.231   8.365  1.00  8.50           C  
ATOM   1393  CG1 ILE A 473      15.961  -3.209   9.197  1.00  8.96           C  
ATOM   1394  CG2 ILE A 473      14.742  -2.842   6.991  1.00  7.59           C  
ATOM   1395  CD1 ILE A 473      17.382  -3.416   8.667  1.00  9.84           C  
ATOM   1396  H   ILE A 473      15.801  -0.543  10.300  1.00  7.53           H  
ATOM   1397  HA  ILE A 473      16.504  -0.877   7.435  1.00  7.16           H  
ATOM   1398  HB  ILE A 473      14.164  -2.125   8.912  1.00  8.50           H  
ATOM   1399 HG13 ILE A 473      15.462  -4.175   9.257  1.00  8.96           H  
ATOM   1400 HG12 ILE A 473      16.022  -2.862  10.229  1.00  8.96           H  
ATOM   1401 HG21 ILE A 473      14.354  -3.855   7.089  1.00  7.59           H  
ATOM   1402 HG22 ILE A 473      13.983  -2.258   6.473  1.00  7.59           H  
ATOM   1403 HG23 ILE A 473      15.613  -2.893   6.339  1.00  7.59           H  
ATOM   1404 HD11 ILE A 473      17.912  -4.161   9.260  1.00  9.84           H  
ATOM   1405 HD12 ILE A 473      17.368  -3.769   7.640  1.00  9.84           H  
ATOM   1406 HD13 ILE A 473      17.960  -2.494   8.703  1.00  9.84           H  
ATOM   1407  N   THR A 474      14.747   0.672   6.562  1.00  7.45           N  
ATOM   1408  CA  THR A 474      13.841   1.675   6.021  1.00  7.78           C  
ATOM   1409  C   THR A 474      13.499   1.365   4.558  1.00  8.02           C  
ATOM   1410  O   THR A 474      14.136   0.530   3.919  1.00  8.20           O  
ATOM   1411  CB  THR A 474      14.458   3.109   6.093  1.00  7.40           C  
ATOM   1412  OG1 THR A 474      15.430   3.364   5.097  1.00  8.37           O  
ATOM   1413  CG2 THR A 474      15.050   3.478   7.457  1.00  8.69           C  
ATOM   1414  H   THR A 474      15.530   0.418   5.973  1.00  7.45           H  
ATOM   1415  HA  THR A 474      12.901   1.658   6.574  1.00  7.78           H  
ATOM   1416  HB  THR A 474      13.659   3.825   5.905  1.00  7.40           H  
ATOM   1417  HG1 THR A 474      15.003   3.327   4.236  1.00  8.37           H  
ATOM   1418 HG21 THR A 474      15.356   4.521   7.478  1.00  8.69           H  
ATOM   1419 HG22 THR A 474      14.326   3.331   8.257  1.00  8.69           H  
ATOM   1420 HG23 THR A 474      15.933   2.878   7.680  1.00  8.69           H  
ATOM   1421  N   GLU A 475      12.509   2.113   4.062  1.00  8.86           N  
ATOM   1422  CA  GLU A 475      12.156   2.310   2.663  1.00  9.60           C  
ATOM   1423  C   GLU A 475      13.367   2.744   1.815  1.00  8.88           C  
ATOM   1424  O   GLU A 475      13.987   3.747   2.157  1.00  8.42           O  
ATOM   1425  CB  GLU A 475      11.046   3.376   2.694  1.00 11.62           C  
ATOM   1426  CG  GLU A 475      10.615   3.947   1.334  1.00 12.28           C  
ATOM   1427  CD  GLU A 475       9.544   5.040   1.414  1.00  9.77           C  
ATOM   1428  OE1 GLU A 475       9.190   5.490   2.524  1.00 10.88           O  
ATOM   1429  OE2 GLU A 475       9.069   5.424   0.329  1.00 11.04           O1-
ATOM   1430  H   GLU A 475      12.020   2.725   4.703  1.00  8.86           H  
ATOM   1431  HA  GLU A 475      11.755   1.381   2.256  1.00  9.60           H  
ATOM   1432  HB3 GLU A 475      11.360   4.195   3.344  1.00 11.62           H  
ATOM   1433  HB2 GLU A 475      10.170   2.934   3.169  1.00 11.62           H  
ATOM   1434  HG3 GLU A 475      10.244   3.130   0.714  1.00 12.28           H  
ATOM   1435  HG2 GLU A 475      11.470   4.382   0.815  1.00 12.28           H  
ATOM   1436  N   TYR A 476      13.679   1.993   0.746  1.00  7.53           N  
ATOM   1437  CA  TYR A 476      14.799   2.273  -0.159  1.00  7.64           C  
ATOM   1438  C   TYR A 476      14.510   3.470  -1.082  1.00  7.88           C  
ATOM   1439  O   TYR A 476      13.390   3.585  -1.563  1.00  8.85           O  
ATOM   1440  CB  TYR A 476      15.115   0.988  -0.952  1.00  7.59           C  
ATOM   1441  CG  TYR A 476      16.146   1.107  -2.061  1.00  9.24           C  
ATOM   1442  CD1 TYR A 476      17.430   1.622  -1.786  1.00  8.80           C  
ATOM   1443  CD2 TYR A 476      15.825   0.691  -3.370  1.00 10.82           C  
ATOM   1444  CE1 TYR A 476      18.384   1.720  -2.815  1.00  8.15           C  
ATOM   1445  CE2 TYR A 476      16.791   0.759  -4.389  1.00 11.98           C  
ATOM   1446  CZ  TYR A 476      18.074   1.266  -4.111  1.00 11.47           C  
ATOM   1447  OH  TYR A 476      19.010   1.324  -5.101  1.00 15.59           O  
ATOM   1448  H   TYR A 476      13.109   1.192   0.513  1.00  7.53           H  
ATOM   1449  HA  TYR A 476      15.665   2.520   0.454  1.00  7.64           H  
ATOM   1450  HB3 TYR A 476      14.197   0.601  -1.389  1.00  7.59           H  
ATOM   1451  HB2 TYR A 476      15.455   0.214  -0.271  1.00  7.59           H  
ATOM   1452  HD1 TYR A 476      17.689   1.950  -0.790  1.00  8.80           H  
ATOM   1453  HD2 TYR A 476      14.843   0.302  -3.598  1.00 10.82           H  
ATOM   1454  HE1 TYR A 476      19.356   2.132  -2.606  1.00  8.15           H  
ATOM   1455  HE2 TYR A 476      16.544   0.422  -5.384  1.00 11.98           H  
ATOM   1456  HH  TYR A 476      19.789   1.831  -4.856  1.00 15.59           H  
ATOM   1457  N   MET A 477      15.522   4.319  -1.318  1.00  6.17           N  
ATOM   1458  CA  MET A 477      15.434   5.534  -2.129  1.00  6.58           C  
ATOM   1459  C   MET A 477      16.560   5.503  -3.177  1.00  6.77           C  
ATOM   1460  O   MET A 477      17.680   5.921  -2.886  1.00  7.81           O  
ATOM   1461  CB  MET A 477      15.519   6.763  -1.199  1.00  7.14           C  
ATOM   1462  CG  MET A 477      14.392   6.849  -0.147  1.00  6.00           C  
ATOM   1463  SD  MET A 477      12.715   7.082  -0.789  1.00  8.44           S  
ATOM   1464  CE  MET A 477      12.868   8.805  -1.311  1.00  8.19           C  
ATOM   1465  H   MET A 477      16.417   4.152  -0.880  1.00  6.17           H  
ATOM   1466  HA  MET A 477      14.485   5.579  -2.666  1.00  6.58           H  
ATOM   1467  HB3 MET A 477      15.525   7.663  -1.812  1.00  7.14           H  
ATOM   1468  HB2 MET A 477      16.474   6.773  -0.674  1.00  7.14           H  
ATOM   1469  HG3 MET A 477      14.580   7.682   0.524  1.00  6.00           H  
ATOM   1470  HG2 MET A 477      14.394   5.963   0.487  1.00  6.00           H  
ATOM   1471  HE1 MET A 477      11.978   9.123  -1.848  1.00  8.19           H  
ATOM   1472  HE2 MET A 477      13.042   9.458  -0.460  1.00  8.19           H  
ATOM   1473  HE3 MET A 477      13.715   8.916  -1.973  1.00  8.19           H  
ATOM   1474  N   ALA A 478      16.245   4.948  -4.360  1.00  7.39           N  
ATOM   1475  CA  ALA A 478      17.178   4.543  -5.417  1.00  8.09           C  
ATOM   1476  C   ALA A 478      18.025   5.644  -6.069  1.00  8.57           C  
ATOM   1477  O   ALA A 478      19.134   5.331  -6.501  1.00  9.95           O  
ATOM   1478  CB  ALA A 478      16.419   3.774  -6.508  1.00  8.68           C  
ATOM   1479  H   ALA A 478      15.289   4.640  -4.500  1.00  7.39           H  
ATOM   1480  HA  ALA A 478      17.884   3.856  -4.953  1.00  8.09           H  
ATOM   1481  HB1 ALA A 478      17.087   3.436  -7.301  1.00  8.68           H  
ATOM   1482  HB2 ALA A 478      15.935   2.888  -6.100  1.00  8.68           H  
ATOM   1483  HB3 ALA A 478      15.650   4.396  -6.966  1.00  8.68           H  
ATOM   1484  N   ASN A 479      17.517   6.886  -6.136  1.00  7.84           N  
ATOM   1485  CA  ASN A 479      18.250   8.038  -6.685  1.00  8.56           C  
ATOM   1486  C   ASN A 479      19.002   8.832  -5.607  1.00  8.36           C  
ATOM   1487  O   ASN A 479      19.546   9.882  -5.941  1.00  9.50           O  
ATOM   1488  CB  ASN A 479      17.294   8.923  -7.521  1.00  8.80           C  
ATOM   1489  CG  ASN A 479      16.956   8.326  -8.891  1.00 10.62           C  
ATOM   1490  OD1 ASN A 479      17.763   7.624  -9.498  1.00 17.23           O  
ATOM   1491  ND2 ASN A 479      15.772   8.638  -9.409  1.00 10.50           N  
ATOM   1492  H   ASN A 479      16.606   7.080  -5.744  1.00  7.84           H  
ATOM   1493  HA  ASN A 479      19.020   7.649  -7.352  1.00  8.56           H  
ATOM   1494  HB3 ASN A 479      17.760   9.884  -7.743  1.00  8.80           H  
ATOM   1495  HB2 ASN A 479      16.388   9.149  -6.961  1.00  8.80           H  
ATOM   1496 HD22 ASN A 479      15.508   8.283 -10.319  1.00 10.50           H  
ATOM   1497 HD21 ASN A 479      15.111   9.199  -8.887  1.00 10.50           H  
ATOM   1498  N   GLY A 480      19.091   8.300  -4.375  1.00  7.50           N  
ATOM   1499  CA  GLY A 480      19.988   8.785  -3.329  1.00  7.24           C  
ATOM   1500  C   GLY A 480      19.585  10.168  -2.807  1.00  7.34           C  
ATOM   1501  O   GLY A 480      18.448  10.593  -2.978  1.00  6.58           O  
ATOM   1502  H   GLY A 480      18.572   7.458  -4.172  1.00  7.50           H  
ATOM   1503  HA3 GLY A 480      21.000   8.818  -3.732  1.00  7.24           H  
ATOM   1504  HA2 GLY A 480      19.982   8.075  -2.502  1.00  7.24           H  
ATOM   1505  N  ACYS A 481      20.518  10.852  -2.131  0.70  8.59           N  
ATOM   1506  N  BCYS A 481      20.851  10.867  -2.340  0.30  7.01           N  
ATOM   1507  CA ACYS A 481      20.316  12.153  -1.494  0.70  9.05           C  
ATOM   1508  CA BCYS A 481      20.781  12.093  -1.612  0.30  6.30           C  
ATOM   1509  C  ACYS A 481      19.927  13.269  -2.477  0.70  8.02           C  
ATOM   1510  C  BCYS A 481      20.275  13.273  -2.474  0.30  6.49           C  
ATOM   1511  O  ACYS A 481      20.392  13.280  -3.616  0.70  7.26           O  
ATOM   1512  O  BCYS A 481      20.729  13.457  -3.604  0.30  5.92           O  
ATOM   1513  CB ACYS A 481      21.529  12.555  -0.643  0.70 10.01           C  
ATOM   1514  CB BCYS A 481      22.173  12.350  -1.070  0.30  6.22           C  
ATOM   1515  SG ACYS A 481      22.939  13.045  -1.665  0.70 13.74           S  
ATOM   1516  SG BCYS A 481      22.133  13.683   0.044  0.30  3.34           S  
ATOM   1517  H  ACYS A 481      21.430  10.428  -2.000  0.70  8.59           H  
ATOM   1518  H  BCYS A 481      21.767  10.511  -2.573  0.30  7.01           H  
ATOM   1519  HA ACYS A 481      19.489  12.013  -0.806  0.70  9.05           H  
ATOM   1520  HA BCYS A 481      20.100  11.960  -0.771  0.30  6.30           H  
ATOM   1521  HB3ACYS A 481      21.820  11.732   0.001  0.70 10.01           H  
ATOM   1522  HB3BCYS A 481      22.846  12.586  -1.894  0.30  6.22           H  
ATOM   1523  HB2ACYS A 481      21.274  13.392   0.010  0.70 10.01           H  
ATOM   1524  HB2BCYS A 481      22.533  11.458  -0.557  0.30  6.22           H  
ATOM   1525  HG ACYS A 481      23.234  11.817  -2.106  0.70 13.74           H  
ATOM   1526  HG BCYS A 481      23.362  13.905   0.518  0.30  3.34           H  
ATOM   1527  N   LEU A 482      19.122  14.221  -1.985  1.00  6.48           N  
ATOM   1528  CA  LEU A 482      18.719  15.409  -2.730  1.00  6.54           C  
ATOM   1529  C   LEU A 482      19.911  16.321  -3.076  1.00  6.66           C  
ATOM   1530  O   LEU A 482      19.907  16.876  -4.168  1.00  6.07           O  
ATOM   1531  CB  LEU A 482      17.595  16.146  -1.968  1.00  6.60           C  
ATOM   1532  CG  LEU A 482      17.001  17.381  -2.680  1.00  7.33           C  
ATOM   1533  CD1 LEU A 482      16.327  17.012  -4.018  1.00  7.11           C  
ATOM   1534  CD2 LEU A 482      16.064  18.177  -1.748  1.00  7.20           C  
ATOM   1535  H   LEU A 482      18.782  14.148  -1.033  1.00  6.48           H  
ATOM   1536  HA  LEU A 482      18.298  15.057  -3.671  1.00  6.54           H  
ATOM   1537  HB3 LEU A 482      17.990  16.474  -1.012  1.00  6.60           H  
ATOM   1538  HB2 LEU A 482      16.792  15.445  -1.735  1.00  6.60           H  
ATOM   1539  HG  LEU A 482      17.816  18.062  -2.910  1.00  7.33           H  
ATOM   1540 HD11 LEU A 482      15.376  17.519  -4.166  1.00  7.11           H  
ATOM   1541 HD12 LEU A 482      16.958  17.286  -4.862  1.00  7.11           H  
ATOM   1542 HD13 LEU A 482      16.135  15.944  -4.097  1.00  7.11           H  
ATOM   1543 HD21 LEU A 482      15.061  18.304  -2.157  1.00  7.20           H  
ATOM   1544 HD22 LEU A 482      15.945  17.706  -0.774  1.00  7.20           H  
ATOM   1545 HD23 LEU A 482      16.462  19.176  -1.570  1.00  7.20           H  
ATOM   1546  N   LEU A 483      20.918  16.433  -2.188  1.00  5.85           N  
ATOM   1547  CA  LEU A 483      22.095  17.283  -2.393  1.00  5.42           C  
ATOM   1548  C   LEU A 483      22.899  16.939  -3.658  1.00  5.70           C  
ATOM   1549  O   LEU A 483      23.138  17.832  -4.468  1.00  6.44           O  
ATOM   1550  CB  LEU A 483      22.991  17.281  -1.135  1.00  5.72           C  
ATOM   1551  CG  LEU A 483      24.212  18.225  -1.215  1.00  7.00           C  
ATOM   1552  CD1 LEU A 483      23.792  19.676  -1.499  1.00  8.34           C  
ATOM   1553  CD2 LEU A 483      25.094  18.117   0.042  1.00  8.07           C  
ATOM   1554  H   LEU A 483      20.858  15.946  -1.305  1.00  5.85           H  
ATOM   1555  HA  LEU A 483      21.705  18.294  -2.529  1.00  5.42           H  
ATOM   1556  HB3 LEU A 483      23.329  16.262  -0.936  1.00  5.72           H  
ATOM   1557  HB2 LEU A 483      22.393  17.574  -0.276  1.00  5.72           H  
ATOM   1558  HG  LEU A 483      24.847  17.901  -2.040  1.00  7.00           H  
ATOM   1559 HD11 LEU A 483      24.481  20.375  -1.039  1.00  8.34           H  
ATOM   1560 HD12 LEU A 483      23.795  19.882  -2.569  1.00  8.34           H  
ATOM   1561 HD13 LEU A 483      22.794  19.902  -1.123  1.00  8.34           H  
ATOM   1562 HD21 LEU A 483      26.150  18.072  -0.225  1.00  8.07           H  
ATOM   1563 HD22 LEU A 483      24.961  18.966   0.712  1.00  8.07           H  
ATOM   1564 HD23 LEU A 483      24.874  17.216   0.614  1.00  8.07           H  
ATOM   1565  N   ASN A 484      23.286  15.662  -3.813  1.00  5.96           N  
ATOM   1566  CA  ASN A 484      24.037  15.188  -4.982  1.00  7.02           C  
ATOM   1567  C   ASN A 484      23.158  15.160  -6.241  1.00  6.59           C  
ATOM   1568  O   ASN A 484      23.669  15.454  -7.319  1.00  7.91           O  
ATOM   1569  CB  ASN A 484      24.659  13.791  -4.737  1.00  7.97           C  
ATOM   1570  CG  ASN A 484      25.657  13.667  -3.577  1.00 10.29           C  
ATOM   1571  OD1 ASN A 484      26.076  12.559  -3.254  1.00 13.63           O  
ATOM   1572  ND2 ASN A 484      26.029  14.771  -2.928  1.00 14.77           N  
ATOM   1573  H   ASN A 484      23.048  14.971  -3.115  1.00  5.96           H  
ATOM   1574  HA  ASN A 484      24.850  15.892  -5.171  1.00  7.02           H  
ATOM   1575  HB3 ASN A 484      25.193  13.475  -5.634  1.00  7.97           H  
ATOM   1576  HB2 ASN A 484      23.864  13.063  -4.579  1.00  7.97           H  
ATOM   1577 HD22 ASN A 484      26.660  14.710  -2.139  1.00 14.77           H  
ATOM   1578 HD21 ASN A 484      25.661  15.671  -3.198  1.00 14.77           H  
ATOM   1579  N   TYR A 485      21.857  14.865  -6.079  1.00  5.82           N  
ATOM   1580  CA  TYR A 485      20.856  14.888  -7.146  1.00  6.36           C  
ATOM   1581  C   TYR A 485      20.665  16.290  -7.761  1.00  6.34           C  
ATOM   1582  O   TYR A 485      20.550  16.394  -8.978  1.00  6.44           O  
ATOM   1583  CB  TYR A 485      19.549  14.282  -6.601  1.00  6.63           C  
ATOM   1584  CG  TYR A 485      18.411  14.124  -7.589  1.00  8.90           C  
ATOM   1585  CD1 TYR A 485      18.396  13.026  -8.473  1.00 11.28           C  
ATOM   1586  CD2 TYR A 485      17.345  15.046  -7.593  1.00  9.24           C  
ATOM   1587  CE1 TYR A 485      17.313  12.845  -9.355  1.00 11.13           C  
ATOM   1588  CE2 TYR A 485      16.260  14.859  -8.468  1.00 11.59           C  
ATOM   1589  CZ  TYR A 485      16.243  13.761  -9.350  1.00  9.49           C  
ATOM   1590  OH  TYR A 485      15.183  13.580 -10.189  1.00 13.82           O  
ATOM   1591  H   TYR A 485      21.512  14.641  -5.156  1.00  5.82           H  
ATOM   1592  HA  TYR A 485      21.218  14.233  -7.937  1.00  6.36           H  
ATOM   1593  HB3 TYR A 485      19.192  14.872  -5.759  1.00  6.63           H  
ATOM   1594  HB2 TYR A 485      19.752  13.289  -6.200  1.00  6.63           H  
ATOM   1595  HD1 TYR A 485      19.209  12.315  -8.471  1.00 11.28           H  
ATOM   1596  HD2 TYR A 485      17.348  15.888  -6.917  1.00  9.24           H  
ATOM   1597  HE1 TYR A 485      17.301  11.999 -10.026  1.00 11.13           H  
ATOM   1598  HE2 TYR A 485      15.445  15.565  -8.456  1.00 11.59           H  
ATOM   1599  HH  TYR A 485      14.482  14.225 -10.042  1.00 13.82           H  
ATOM   1600  N   LEU A 486      20.700  17.342  -6.926  1.00  5.46           N  
ATOM   1601  CA  LEU A 486      20.669  18.745  -7.346  1.00  5.32           C  
ATOM   1602  C   LEU A 486      21.947  19.187  -8.081  1.00  6.46           C  
ATOM   1603  O   LEU A 486      21.846  20.003  -8.995  1.00  6.91           O  
ATOM   1604  CB  LEU A 486      20.448  19.645  -6.116  1.00  5.38           C  
ATOM   1605  CG  LEU A 486      19.025  19.614  -5.538  1.00  5.93           C  
ATOM   1606  CD1 LEU A 486      19.033  20.239  -4.134  1.00  6.68           C  
ATOM   1607  CD2 LEU A 486      17.998  20.276  -6.477  1.00  6.41           C  
ATOM   1608  H   LEU A 486      20.776  17.180  -5.929  1.00  5.46           H  
ATOM   1609  HA  LEU A 486      19.834  18.880  -8.033  1.00  5.32           H  
ATOM   1610  HB3 LEU A 486      20.667  20.677  -6.370  1.00  5.38           H  
ATOM   1611  HB2 LEU A 486      21.169  19.374  -5.343  1.00  5.38           H  
ATOM   1612  HG  LEU A 486      18.712  18.581  -5.428  1.00  5.93           H  
ATOM   1613 HD11 LEU A 486      18.026  20.341  -3.734  1.00  6.68           H  
ATOM   1614 HD12 LEU A 486      19.594  19.618  -3.435  1.00  6.68           H  
ATOM   1615 HD13 LEU A 486      19.501  21.224  -4.138  1.00  6.68           H  
ATOM   1616 HD21 LEU A 486      17.226  20.816  -5.932  1.00  6.41           H  
ATOM   1617 HD22 LEU A 486      18.464  20.979  -7.167  1.00  6.41           H  
ATOM   1618 HD23 LEU A 486      17.489  19.523  -7.079  1.00  6.41           H  
ATOM   1619  N   ARG A 487      23.114  18.653  -7.678  1.00  6.15           N  
ATOM   1620  CA  ARG A 487      24.423  18.972  -8.259  1.00  7.41           C  
ATOM   1621  C   ARG A 487      24.685  18.296  -9.617  1.00  8.83           C  
ATOM   1622  O   ARG A 487      25.604  18.725 -10.313  1.00 10.38           O  
ATOM   1623  CB  ARG A 487      25.533  18.605  -7.254  1.00  7.40           C  
ATOM   1624  CG  ARG A 487      25.549  19.506  -6.012  1.00  7.56           C  
ATOM   1625  CD  ARG A 487      26.536  19.012  -4.944  1.00 10.14           C  
ATOM   1626  NE  ARG A 487      26.538  19.915  -3.786  1.00 10.94           N  
ATOM   1627  CZ  ARG A 487      27.344  19.912  -2.711  1.00 12.81           C  
ATOM   1628  NH1 ARG A 487      28.305  18.997  -2.532  1.00 14.97           N  
ATOM   1629  NH2 ARG A 487      27.180  20.862  -1.785  1.00 13.85           N1+
ATOM   1630  H   ARG A 487      23.113  17.989  -6.916  1.00  6.15           H  
ATOM   1631  HA  ARG A 487      24.470  20.047  -8.439  1.00  7.41           H  
ATOM   1632  HB3 ARG A 487      26.512  18.686  -7.730  1.00  7.40           H  
ATOM   1633  HB2 ARG A 487      25.430  17.562  -6.956  1.00  7.40           H  
ATOM   1634  HG3 ARG A 487      24.550  19.572  -5.587  1.00  7.56           H  
ATOM   1635  HG2 ARG A 487      25.803  20.524  -6.314  1.00  7.56           H  
ATOM   1636  HD3 ARG A 487      27.543  18.958  -5.359  1.00 10.14           H  
ATOM   1637  HD2 ARG A 487      26.267  18.009  -4.610  1.00 10.14           H  
ATOM   1638 HH22 ARG A 487      27.777  20.883  -0.967  1.00 13.85           H  
ATOM   1639 HH21 ARG A 487      26.463  21.566  -1.900  1.00 13.85           H  
ATOM   1640 HH12 ARG A 487      28.907  19.042  -1.723  1.00 14.97           H  
ATOM   1641 HH11 ARG A 487      28.442  18.259  -3.211  1.00 14.97           H  
ATOM   1642  HE  ARG A 487      25.854  20.661  -3.829  1.00 10.94           H  
ATOM   1643  N   GLU A 488      23.894  17.274  -9.981  1.00  8.16           N  
ATOM   1644  CA  GLU A 488      23.926  16.621 -11.288  1.00  8.93           C  
ATOM   1645  C   GLU A 488      23.235  17.504 -12.339  1.00  8.55           C  
ATOM   1646  O   GLU A 488      22.008  17.492 -12.440  1.00  8.68           O  
ATOM   1647  CB  GLU A 488      23.269  15.234 -11.161  1.00 10.03           C  
ATOM   1648  CG  GLU A 488      24.175  14.215 -10.449  1.00 12.75           C  
ATOM   1649  CD  GLU A 488      23.522  12.864 -10.133  1.00 16.98           C  
ATOM   1650  OE1 GLU A 488      22.289  12.802  -9.939  1.00 19.51           O  
ATOM   1651  OE2 GLU A 488      24.290  11.881 -10.062  1.00 22.46           O1-
ATOM   1652  H   GLU A 488      23.168  16.963  -9.350  1.00  8.16           H  
ATOM   1653  HA  GLU A 488      24.963  16.478 -11.597  1.00  8.93           H  
ATOM   1654  HB3 GLU A 488      22.981  14.847 -12.138  1.00 10.03           H  
ATOM   1655  HB2 GLU A 488      22.349  15.344 -10.592  1.00 10.03           H  
ATOM   1656  HG3 GLU A 488      24.522  14.631  -9.510  1.00 12.75           H  
ATOM   1657  HG2 GLU A 488      25.071  14.060 -11.049  1.00 12.75           H  
ATOM   1658  N   MET A 489      24.040  18.274 -13.089  1.00  8.03           N  
ATOM   1659  CA  MET A 489      23.579  19.215 -14.117  1.00  8.93           C  
ATOM   1660  C   MET A 489      22.937  18.549 -15.350  1.00  7.67           C  
ATOM   1661  O   MET A 489      22.221  19.236 -16.079  1.00  8.61           O  
ATOM   1662  CB  MET A 489      24.736  20.152 -14.523  1.00 10.39           C  
ATOM   1663  CG  MET A 489      25.306  20.998 -13.367  1.00 12.82           C  
ATOM   1664  SD  MET A 489      24.142  22.132 -12.555  1.00 17.67           S  
ATOM   1665  CE  MET A 489      24.015  23.421 -13.823  1.00 18.30           C  
ATOM   1666  H   MET A 489      25.039  18.235 -12.940  1.00  8.03           H  
ATOM   1667  HA  MET A 489      22.796  19.828 -13.672  1.00  8.93           H  
ATOM   1668  HB3 MET A 489      24.406  20.822 -15.318  1.00 10.39           H  
ATOM   1669  HB2 MET A 489      25.545  19.562 -14.957  1.00 10.39           H  
ATOM   1670  HG3 MET A 489      26.146  21.586 -13.734  1.00 12.82           H  
ATOM   1671  HG2 MET A 489      25.717  20.344 -12.598  1.00 12.82           H  
ATOM   1672  HE1 MET A 489      23.334  24.208 -13.501  1.00 18.30           H  
ATOM   1673  HE2 MET A 489      24.991  23.867 -14.011  1.00 18.30           H  
ATOM   1674  HE3 MET A 489      23.643  23.008 -14.759  1.00 18.30           H  
ATOM   1675  N   ARG A 490      23.159  17.236 -15.545  1.00  7.42           N  
ATOM   1676  CA  ARG A 490      22.563  16.425 -16.611  1.00  7.60           C  
ATOM   1677  C   ARG A 490      21.025  16.353 -16.578  1.00  7.03           C  
ATOM   1678  O   ARG A 490      20.431  16.162 -17.638  1.00  5.69           O  
ATOM   1679  CB  ARG A 490      23.181  15.010 -16.596  1.00  7.79           C  
ATOM   1680  CG  ARG A 490      22.832  14.156 -15.360  1.00  7.38           C  
ATOM   1681  CD  ARG A 490      23.510  12.779 -15.389  1.00  7.35           C  
ATOM   1682  NE  ARG A 490      23.261  12.016 -14.152  1.00  9.25           N  
ATOM   1683  CZ  ARG A 490      22.184  11.274 -13.830  1.00  8.16           C  
ATOM   1684  NH1 ARG A 490      21.132  11.136 -14.651  1.00  9.24           N  
ATOM   1685  NH2 ARG A 490      22.163  10.648 -12.648  1.00 11.23           N1+
ATOM   1686  H   ARG A 490      23.777  16.744 -14.912  1.00  7.42           H  
ATOM   1687  HA  ARG A 490      22.846  16.900 -17.551  1.00  7.60           H  
ATOM   1688  HB3 ARG A 490      24.265  15.098 -16.679  1.00  7.79           H  
ATOM   1689  HB2 ARG A 490      22.863  14.475 -17.493  1.00  7.79           H  
ATOM   1690  HG3 ARG A 490      21.753  14.002 -15.328  1.00  7.38           H  
ATOM   1691  HG2 ARG A 490      23.084  14.685 -14.442  1.00  7.38           H  
ATOM   1692  HD3 ARG A 490      24.584  12.883 -15.550  1.00  7.35           H  
ATOM   1693  HD2 ARG A 490      23.135  12.200 -16.233  1.00  7.35           H  
ATOM   1694 HH22 ARG A 490      21.375  10.079 -12.378  1.00 11.23           H  
ATOM   1695 HH21 ARG A 490      22.929  10.761 -11.996  1.00 11.23           H  
ATOM   1696 HH12 ARG A 490      20.341  10.568 -14.386  1.00  9.24           H  
ATOM   1697 HH11 ARG A 490      21.128  11.605 -15.545  1.00  9.24           H  
ATOM   1698  HE  ARG A 490      23.999  12.087 -13.463  1.00  9.25           H  
ATOM   1699  N   HIS A 491      20.411  16.510 -15.389  1.00  5.81           N  
ATOM   1700  CA  HIS A 491      18.956  16.494 -15.218  1.00  6.76           C  
ATOM   1701  C   HIS A 491      18.241  17.659 -15.913  1.00  6.68           C  
ATOM   1702  O   HIS A 491      17.120  17.454 -16.375  1.00  6.93           O  
ATOM   1703  CB  HIS A 491      18.578  16.467 -13.729  1.00  7.25           C  
ATOM   1704  CG  HIS A 491      19.023  15.241 -12.979  1.00  6.34           C  
ATOM   1705  ND1 HIS A 491      18.611  13.946 -13.310  1.00  8.33           N  
ATOM   1706  CD2 HIS A 491      19.851  15.172 -11.886  1.00  7.53           C  
ATOM   1707  CE1 HIS A 491      19.199  13.162 -12.417  1.00  8.58           C  
ATOM   1708  NE2 HIS A 491      19.952  13.836 -11.551  1.00  8.50           N  
ATOM   1709  H   HIS A 491      20.961  16.666 -14.556  1.00  5.81           H  
ATOM   1710  HA  HIS A 491      18.583  15.576 -15.676  1.00  6.76           H  
ATOM   1711  HB3 HIS A 491      17.495  16.535 -13.619  1.00  7.25           H  
ATOM   1712  HB2 HIS A 491      18.991  17.343 -13.229  1.00  7.25           H  
ATOM   1713  HD2 HIS A 491      20.352  15.953 -11.344  1.00  7.53           H  
ATOM   1714  HE1 HIS A 491      19.084  12.088 -12.395  1.00  8.58           H  
ATOM   1715  HE2 HIS A 491      20.514  13.445 -10.803  1.00  8.50           H  
ATOM   1716  N   ARG A 492      18.896  18.836 -15.986  1.00  6.08           N  
ATOM   1717  CA  ARG A 492      18.399  20.060 -16.631  1.00  5.82           C  
ATOM   1718  C   ARG A 492      17.014  20.461 -16.091  1.00  6.54           C  
ATOM   1719  O   ARG A 492      16.062  20.568 -16.866  1.00  6.46           O  
ATOM   1720  CB  ARG A 492      18.408  19.907 -18.171  1.00  5.88           C  
ATOM   1721  CG  ARG A 492      19.799  19.679 -18.779  1.00  7.37           C  
ATOM   1722  CD  ARG A 492      19.711  19.375 -20.284  1.00 10.77           C  
ATOM   1723  NE  ARG A 492      21.025  19.425 -20.949  1.00 10.10           N  
ATOM   1724  CZ  ARG A 492      21.998  18.494 -20.960  1.00 12.64           C  
ATOM   1725  NH1 ARG A 492      21.899  17.332 -20.296  1.00 11.55           N  
ATOM   1726  NH2 ARG A 492      23.111  18.740 -21.662  1.00 14.97           N1+
ATOM   1727  H   ARG A 492      19.821  18.901 -15.587  1.00  6.08           H  
ATOM   1728  HA  ARG A 492      19.080  20.866 -16.365  1.00  5.82           H  
ATOM   1729  HB3 ARG A 492      17.999  20.813 -18.622  1.00  5.88           H  
ATOM   1730  HB2 ARG A 492      17.741  19.097 -18.472  1.00  5.88           H  
ATOM   1731  HG3 ARG A 492      20.221  18.802 -18.289  1.00  7.37           H  
ATOM   1732  HG2 ARG A 492      20.484  20.501 -18.563  1.00  7.37           H  
ATOM   1733  HD3 ARG A 492      18.979  20.010 -20.785  1.00 10.77           H  
ATOM   1734  HD2 ARG A 492      19.349  18.354 -20.410  1.00 10.77           H  
ATOM   1735 HH22 ARG A 492      23.859  18.062 -21.690  1.00 14.97           H  
ATOM   1736 HH21 ARG A 492      23.215  19.606 -22.171  1.00 14.97           H  
ATOM   1737 HH12 ARG A 492      22.640  16.648 -20.338  1.00 11.55           H  
ATOM   1738 HH11 ARG A 492      21.076  17.134 -19.742  1.00 11.55           H  
ATOM   1739  HE  ARG A 492      21.213  20.294 -21.429  1.00 10.10           H  
ATOM   1740  N   PHE A 493      16.925  20.596 -14.756  1.00  6.41           N  
ATOM   1741  CA  PHE A 493      15.679  20.818 -14.028  1.00  6.94           C  
ATOM   1742  C   PHE A 493      14.949  22.085 -14.479  1.00  6.93           C  
ATOM   1743  O   PHE A 493      15.551  23.157 -14.516  1.00  8.43           O  
ATOM   1744  CB  PHE A 493      15.934  20.911 -12.509  1.00  6.86           C  
ATOM   1745  CG  PHE A 493      16.439  19.646 -11.844  1.00  7.01           C  
ATOM   1746  CD1 PHE A 493      15.648  18.478 -11.828  1.00  7.70           C  
ATOM   1747  CD2 PHE A 493      17.713  19.626 -11.240  1.00  7.05           C  
ATOM   1748  CE1 PHE A 493      16.127  17.328 -11.213  1.00  7.86           C  
ATOM   1749  CE2 PHE A 493      18.172  18.467 -10.632  1.00  8.26           C  
ATOM   1750  CZ  PHE A 493      17.382  17.326 -10.616  1.00  8.14           C  
ATOM   1751  H   PHE A 493      17.760  20.504 -14.193  1.00  6.41           H  
ATOM   1752  HA  PHE A 493      15.039  19.957 -14.223  1.00  6.94           H  
ATOM   1753  HB3 PHE A 493      15.008  21.185 -12.001  1.00  6.86           H  
ATOM   1754  HB2 PHE A 493      16.632  21.724 -12.302  1.00  6.86           H  
ATOM   1755  HD1 PHE A 493      14.671  18.474 -12.286  1.00  7.70           H  
ATOM   1756  HD2 PHE A 493      18.334  20.508 -11.246  1.00  7.05           H  
ATOM   1757  HE1 PHE A 493      15.524  16.432 -11.201  1.00  7.86           H  
ATOM   1758  HE2 PHE A 493      19.153  18.449 -10.181  1.00  8.26           H  
ATOM   1759  HZ  PHE A 493      17.759  16.428 -10.150  1.00  8.14           H  
ATOM   1760  N   GLN A 494      13.646  21.926 -14.742  1.00  6.92           N  
ATOM   1761  CA  GLN A 494      12.679  23.014 -14.799  1.00  7.07           C  
ATOM   1762  C   GLN A 494      12.459  23.579 -13.388  1.00  6.69           C  
ATOM   1763  O   GLN A 494      12.550  22.827 -12.418  1.00  6.52           O  
ATOM   1764  CB  GLN A 494      11.353  22.459 -15.347  1.00  8.66           C  
ATOM   1765  CG  GLN A 494      11.442  21.945 -16.794  1.00 11.33           C  
ATOM   1766  CD  GLN A 494      10.052  21.656 -17.358  1.00 13.36           C  
ATOM   1767  OE1 GLN A 494       9.259  22.574 -17.554  1.00 17.25           O  
ATOM   1768  NE2 GLN A 494       9.750  20.384 -17.626  1.00 16.42           N  
ATOM   1769  H   GLN A 494      13.252  20.994 -14.717  1.00  6.92           H  
ATOM   1770  HA  GLN A 494      13.051  23.803 -15.455  1.00  7.07           H  
ATOM   1771  HB3 GLN A 494      10.600  23.241 -15.291  1.00  8.66           H  
ATOM   1772  HB2 GLN A 494      10.990  21.657 -14.703  1.00  8.66           H  
ATOM   1773  HG3 GLN A 494      12.068  21.053 -16.851  1.00 11.33           H  
ATOM   1774  HG2 GLN A 494      11.910  22.699 -17.427  1.00 11.33           H  
ATOM   1775 HE22 GLN A 494       8.841  20.146 -17.994  1.00 16.42           H  
ATOM   1776 HE21 GLN A 494      10.419  19.650 -17.442  1.00 16.42           H  
ATOM   1777  N   THR A 495      12.117  24.872 -13.284  1.00  6.16           N  
ATOM   1778  CA  THR A 495      11.746  25.491 -12.005  1.00  6.83           C  
ATOM   1779  C   THR A 495      10.433  24.922 -11.417  1.00  7.54           C  
ATOM   1780  O   THR A 495      10.260  24.983 -10.200  1.00  7.10           O  
ATOM   1781  CB  THR A 495      11.631  27.033 -12.118  1.00  7.08           C  
ATOM   1782  OG1 THR A 495      10.511  27.451 -12.878  1.00  9.04           O  
ATOM   1783  CG2 THR A 495      12.897  27.694 -12.681  1.00  7.48           C  
ATOM   1784  H   THR A 495      12.041  25.454 -14.106  1.00  6.16           H  
ATOM   1785  HA  THR A 495      12.543  25.273 -11.293  1.00  6.83           H  
ATOM   1786  HB  THR A 495      11.486  27.431 -11.114  1.00  7.08           H  
ATOM   1787  HG1 THR A 495       9.707  27.193 -12.417  1.00  9.04           H  
ATOM   1788 HG21 THR A 495      12.813  28.781 -12.656  1.00  7.48           H  
ATOM   1789 HG22 THR A 495      13.776  27.414 -12.100  1.00  7.48           H  
ATOM   1790 HG23 THR A 495      13.074  27.409 -13.718  1.00  7.48           H  
ATOM   1791  N   GLN A 496       9.578  24.321 -12.267  1.00  8.37           N  
ATOM   1792  CA  GLN A 496       8.416  23.523 -11.872  1.00  8.44           C  
ATOM   1793  C   GLN A 496       8.824  22.271 -11.069  1.00  6.99           C  
ATOM   1794  O   GLN A 496       8.206  22.003 -10.039  1.00  7.08           O  
ATOM   1795  CB  GLN A 496       7.604  23.149 -13.132  1.00 10.74           C  
ATOM   1796  CG  GLN A 496       6.257  22.459 -12.826  1.00 15.40           C  
ATOM   1797  CD  GLN A 496       5.582  21.823 -14.040  1.00 20.80           C  
ATOM   1798  OE1 GLN A 496       5.968  22.056 -15.183  1.00 26.21           O  
ATOM   1799  NE2 GLN A 496       4.559  21.004 -13.787  1.00 25.42           N  
ATOM   1800  H   GLN A 496       9.776  24.346 -13.259  1.00  8.37           H  
ATOM   1801  HA  GLN A 496       7.791  24.148 -11.233  1.00  8.44           H  
ATOM   1802  HB3 GLN A 496       8.218  22.508 -13.768  1.00 10.74           H  
ATOM   1803  HB2 GLN A 496       7.403  24.048 -13.716  1.00 10.74           H  
ATOM   1804  HG3 GLN A 496       5.567  23.182 -12.393  1.00 15.40           H  
ATOM   1805  HG2 GLN A 496       6.392  21.673 -12.088  1.00 15.40           H  
ATOM   1806 HE22 GLN A 496       4.063  20.558 -14.543  1.00 25.42           H  
ATOM   1807 HE21 GLN A 496       4.281  20.815 -12.832  1.00 25.42           H  
ATOM   1808  N   GLN A 497       9.875  21.559 -11.524  1.00  6.12           N  
ATOM   1809  CA  GLN A 497      10.461  20.418 -10.815  1.00  5.54           C  
ATOM   1810  C   GLN A 497      11.068  20.822  -9.464  1.00  5.28           C  
ATOM   1811  O   GLN A 497      10.831  20.122  -8.485  1.00  5.55           O  
ATOM   1812  CB  GLN A 497      11.515  19.699 -11.681  1.00  5.65           C  
ATOM   1813  CG  GLN A 497      10.929  18.993 -12.912  1.00  6.44           C  
ATOM   1814  CD  GLN A 497      12.040  18.455 -13.812  1.00  7.73           C  
ATOM   1815  OE1 GLN A 497      12.559  19.177 -14.658  1.00  8.83           O  
ATOM   1816  NE2 GLN A 497      12.422  17.193 -13.623  1.00  8.93           N  
ATOM   1817  H   GLN A 497      10.349  21.852 -12.366  1.00  6.12           H  
ATOM   1818  HA  GLN A 497       9.653  19.712 -10.612  1.00  5.54           H  
ATOM   1819  HB3 GLN A 497      12.036  18.955 -11.076  1.00  5.65           H  
ATOM   1820  HB2 GLN A 497      12.285  20.403 -11.992  1.00  5.65           H  
ATOM   1821  HG3 GLN A 497      10.330  19.690 -13.496  1.00  6.44           H  
ATOM   1822  HG2 GLN A 497      10.261  18.185 -12.611  1.00  6.44           H  
ATOM   1823 HE22 GLN A 497      13.180  16.805 -14.172  1.00  8.93           H  
ATOM   1824 HE21 GLN A 497      11.970  16.615 -12.922  1.00  8.93           H  
ATOM   1825  N   LEU A 498      11.789  21.955  -9.422  1.00  5.24           N  
ATOM   1826  CA  LEU A 498      12.378  22.512  -8.201  1.00  4.75           C  
ATOM   1827  C   LEU A 498      11.320  22.896  -7.149  1.00  4.30           C  
ATOM   1828  O   LEU A 498      11.536  22.632  -5.968  1.00  4.73           O  
ATOM   1829  CB  LEU A 498      13.280  23.717  -8.552  1.00  5.05           C  
ATOM   1830  CG  LEU A 498      14.469  23.400  -9.491  1.00  5.55           C  
ATOM   1831  CD1 LEU A 498      15.258  24.680  -9.831  1.00  7.06           C  
ATOM   1832  CD2 LEU A 498      15.385  22.275  -8.968  1.00  7.70           C  
ATOM   1833  H   LEU A 498      11.938  22.481 -10.273  1.00  5.24           H  
ATOM   1834  HA  LEU A 498      12.994  21.731  -7.752  1.00  4.75           H  
ATOM   1835  HB3 LEU A 498      13.671  24.159  -7.636  1.00  5.05           H  
ATOM   1836  HB2 LEU A 498      12.666  24.496  -9.006  1.00  5.05           H  
ATOM   1837  HG  LEU A 498      14.055  23.046 -10.432  1.00  5.55           H  
ATOM   1838 HD11 LEU A 498      15.446  24.747 -10.903  1.00  7.06           H  
ATOM   1839 HD12 LEU A 498      14.719  25.582  -9.544  1.00  7.06           H  
ATOM   1840 HD13 LEU A 498      16.222  24.715  -9.324  1.00  7.06           H  
ATOM   1841 HD21 LEU A 498      16.438  22.466  -9.168  1.00  7.70           H  
ATOM   1842 HD22 LEU A 498      15.287  22.134  -7.895  1.00  7.70           H  
ATOM   1843 HD23 LEU A 498      15.140  21.326  -9.446  1.00  7.70           H  
ATOM   1844  N   LEU A 499      10.173  23.447  -7.586  1.00  4.04           N  
ATOM   1845  CA  LEU A 499       9.044  23.766  -6.707  1.00  5.30           C  
ATOM   1846  C   LEU A 499       8.330  22.508  -6.184  1.00  5.52           C  
ATOM   1847  O   LEU A 499       7.831  22.537  -5.060  1.00  5.01           O  
ATOM   1848  CB  LEU A 499       8.059  24.712  -7.434  1.00  5.78           C  
ATOM   1849  CG  LEU A 499       7.075  25.491  -6.527  1.00  7.96           C  
ATOM   1850  CD1 LEU A 499       7.712  26.171  -5.295  1.00  8.12           C  
ATOM   1851  CD2 LEU A 499       6.299  26.518  -7.363  1.00 10.29           C  
ATOM   1852  H   LEU A 499      10.056  23.656  -8.569  1.00  4.04           H  
ATOM   1853  HA  LEU A 499       9.467  24.281  -5.845  1.00  5.30           H  
ATOM   1854  HB3 LEU A 499       7.495  24.145  -8.175  1.00  5.78           H  
ATOM   1855  HB2 LEU A 499       8.616  25.434  -8.024  1.00  5.78           H  
ATOM   1856  HG  LEU A 499       6.346  24.779  -6.150  1.00  7.96           H  
ATOM   1857 HD11 LEU A 499       7.212  27.109  -5.050  1.00  8.12           H  
ATOM   1858 HD12 LEU A 499       7.641  25.530  -4.417  1.00  8.12           H  
ATOM   1859 HD13 LEU A 499       8.764  26.403  -5.439  1.00  8.12           H  
ATOM   1860 HD21 LEU A 499       5.349  26.773  -6.893  1.00 10.29           H  
ATOM   1861 HD22 LEU A 499       6.876  27.436  -7.474  1.00 10.29           H  
ATOM   1862 HD23 LEU A 499       6.084  26.150  -8.367  1.00 10.29           H  
ATOM   1863  N   GLU A 500       8.319  21.428  -6.987  1.00  5.59           N  
ATOM   1864  CA  GLU A 500       7.760  20.129  -6.616  1.00  6.10           C  
ATOM   1865  C   GLU A 500       8.583  19.438  -5.514  1.00  6.64           C  
ATOM   1866  O   GLU A 500       7.974  18.895  -4.598  1.00  5.68           O  
ATOM   1867  CB  GLU A 500       7.570  19.253  -7.875  1.00  6.94           C  
ATOM   1868  CG  GLU A 500       6.731  17.969  -7.659  1.00 10.68           C  
ATOM   1869  CD  GLU A 500       5.217  18.173  -7.470  1.00 13.02           C  
ATOM   1870  OE1 GLU A 500       4.706  19.278  -7.755  1.00 16.66           O  
ATOM   1871  OE2 GLU A 500       4.566  17.192  -7.049  1.00 16.92           O1-
ATOM   1872  H   GLU A 500       8.738  21.486  -7.905  1.00  5.59           H  
ATOM   1873  HA  GLU A 500       6.776  20.316  -6.191  1.00  6.10           H  
ATOM   1874  HB3 GLU A 500       8.546  18.950  -8.246  1.00  6.94           H  
ATOM   1875  HB2 GLU A 500       7.140  19.848  -8.683  1.00  6.94           H  
ATOM   1876  HG3 GLU A 500       7.128  17.394  -6.821  1.00 10.68           H  
ATOM   1877  HG2 GLU A 500       6.848  17.331  -8.533  1.00 10.68           H  
ATOM   1878  N   MET A 501       9.927  19.541  -5.572  1.00  5.42           N  
ATOM   1879  CA  MET A 501      10.849  19.113  -4.508  1.00  4.87           C  
ATOM   1880  C   MET A 501      10.599  19.852  -3.181  1.00  5.04           C  
ATOM   1881  O   MET A 501      10.621  19.217  -2.127  1.00  5.35           O  
ATOM   1882  CB  MET A 501      12.318  19.345  -4.920  1.00  5.30           C  
ATOM   1883  CG  MET A 501      12.797  18.585  -6.160  1.00  5.98           C  
ATOM   1884  SD  MET A 501      14.472  19.069  -6.646  1.00  8.29           S  
ATOM   1885  CE  MET A 501      14.456  18.571  -8.383  1.00  9.50           C  
ATOM   1886  H   MET A 501      10.349  20.009  -6.363  1.00  5.42           H  
ATOM   1887  HA  MET A 501      10.697  18.046  -4.337  1.00  4.87           H  
ATOM   1888  HB3 MET A 501      12.973  19.082  -4.088  1.00  5.30           H  
ATOM   1889  HB2 MET A 501      12.487  20.409  -5.083  1.00  5.30           H  
ATOM   1890  HG3 MET A 501      12.131  18.764  -6.995  1.00  5.98           H  
ATOM   1891  HG2 MET A 501      12.782  17.510  -5.994  1.00  5.98           H  
ATOM   1892  HE1 MET A 501      15.430  18.772  -8.828  1.00  9.50           H  
ATOM   1893  HE2 MET A 501      14.240  17.510  -8.476  1.00  9.50           H  
ATOM   1894  HE3 MET A 501      13.702  19.131  -8.937  1.00  9.50           H  
ATOM   1895  N   CYS A 502      10.348  21.172  -3.271  1.00  4.95           N  
ATOM   1896  CA  CYS A 502      10.020  22.036  -2.136  1.00  4.92           C  
ATOM   1897  C   CYS A 502       8.672  21.653  -1.505  1.00  5.14           C  
ATOM   1898  O   CYS A 502       8.597  21.609  -0.279  1.00  6.28           O  
ATOM   1899  CB  CYS A 502      10.016  23.533  -2.506  1.00  5.06           C  
ATOM   1900  SG  CYS A 502      11.673  24.068  -3.012  1.00  6.49           S  
ATOM   1901  H   CYS A 502      10.357  21.614  -4.180  1.00  4.95           H  
ATOM   1902  HA  CYS A 502      10.790  21.883  -1.377  1.00  4.92           H  
ATOM   1903  HB3 CYS A 502       9.713  24.141  -1.653  1.00  5.06           H  
ATOM   1904  HB2 CYS A 502       9.316  23.747  -3.312  1.00  5.06           H  
ATOM   1905  HG  CYS A 502      11.685  23.412  -4.179  1.00  6.49           H  
ATOM   1906  N   LYS A 503       7.655  21.348  -2.337  1.00  5.21           N  
ATOM   1907  CA  LYS A 503       6.334  20.910  -1.882  1.00  5.97           C  
ATOM   1908  C   LYS A 503       6.356  19.533  -1.206  1.00  6.15           C  
ATOM   1909  O   LYS A 503       5.695  19.386  -0.181  1.00  5.73           O  
ATOM   1910  CB  LYS A 503       5.295  20.956  -3.022  1.00  6.49           C  
ATOM   1911  CG  LYS A 503       3.864  20.667  -2.518  1.00  9.76           C  
ATOM   1912  CD  LYS A 503       2.722  21.056  -3.469  1.00 11.48           C  
ATOM   1913  CE  LYS A 503       2.484  20.116  -4.668  1.00 12.33           C  
ATOM   1914  NZ  LYS A 503       1.802  18.866  -4.298  1.00 15.67           N1+
ATOM   1915  H   LYS A 503       7.787  21.414  -3.338  1.00  5.21           H  
ATOM   1916  HA  LYS A 503       6.013  21.632  -1.129  1.00  5.97           H  
ATOM   1917  HB3 LYS A 503       5.569  20.271  -3.824  1.00  6.49           H  
ATOM   1918  HB2 LYS A 503       5.316  21.950  -3.457  1.00  6.49           H  
ATOM   1919  HG3 LYS A 503       3.717  21.210  -1.586  1.00  9.76           H  
ATOM   1920  HG2 LYS A 503       3.773  19.614  -2.259  1.00  9.76           H  
ATOM   1921  HD3 LYS A 503       2.911  22.061  -3.845  1.00 11.48           H  
ATOM   1922  HD2 LYS A 503       1.805  21.143  -2.883  1.00 11.48           H  
ATOM   1923  HE3 LYS A 503       3.414  19.877  -5.178  1.00 12.33           H  
ATOM   1924  HE2 LYS A 503       1.838  20.611  -5.392  1.00 12.33           H  
ATOM   1925  HZ1 LYS A 503       0.922  19.073  -3.848  1.00 15.67           H  
ATOM   1926  HZ2 LYS A 503       1.639  18.314  -5.128  1.00 15.67           H  
ATOM   1927  HZ3 LYS A 503       2.387  18.347  -3.655  1.00 15.67           H  
ATOM   1928  N   ASP A 504       7.130  18.577  -1.754  1.00  5.12           N  
ATOM   1929  CA  ASP A 504       7.353  17.247  -1.175  1.00  5.97           C  
ATOM   1930  C   ASP A 504       7.816  17.317   0.282  1.00  5.42           C  
ATOM   1931  O   ASP A 504       7.168  16.742   1.155  1.00  5.28           O  
ATOM   1932  CB  ASP A 504       8.389  16.398  -1.944  1.00  5.80           C  
ATOM   1933  CG  ASP A 504       8.071  16.033  -3.394  1.00  7.91           C  
ATOM   1934  OD1 ASP A 504       6.876  15.937  -3.732  1.00  8.13           O  
ATOM   1935  OD2 ASP A 504       9.025  15.688  -4.116  1.00  9.85           O1-
ATOM   1936  H   ASP A 504       7.622  18.773  -2.616  1.00  5.12           H  
ATOM   1937  HA  ASP A 504       6.391  16.730  -1.185  1.00  5.97           H  
ATOM   1938  HB3 ASP A 504       8.519  15.468  -1.402  1.00  5.80           H  
ATOM   1939  HB2 ASP A 504       9.350  16.911  -1.939  1.00  5.80           H  
ATOM   1940  N   VAL A 505       8.905  18.066   0.512  1.00  4.77           N  
ATOM   1941  CA  VAL A 505       9.456  18.269   1.842  1.00  5.38           C  
ATOM   1942  C   VAL A 505       8.514  19.084   2.748  1.00  5.32           C  
ATOM   1943  O   VAL A 505       8.399  18.741   3.919  1.00  5.51           O  
ATOM   1944  CB  VAL A 505      10.857  18.932   1.800  1.00  5.28           C  
ATOM   1945  CG1 VAL A 505      11.392  19.270   3.206  1.00  4.65           C  
ATOM   1946  CG2 VAL A 505      11.861  18.039   1.047  1.00  5.90           C  
ATOM   1947  H   VAL A 505       9.381  18.518  -0.257  1.00  4.77           H  
ATOM   1948  HA  VAL A 505       9.567  17.283   2.297  1.00  5.38           H  
ATOM   1949  HB  VAL A 505      10.786  19.864   1.238  1.00  5.28           H  
ATOM   1950 HG11 VAL A 505      12.460  19.437   3.213  1.00  4.65           H  
ATOM   1951 HG12 VAL A 505      10.917  20.157   3.619  1.00  4.65           H  
ATOM   1952 HG13 VAL A 505      11.209  18.458   3.903  1.00  4.65           H  
ATOM   1953 HG21 VAL A 505      12.831  18.522   0.948  1.00  5.90           H  
ATOM   1954 HG22 VAL A 505      12.011  17.090   1.564  1.00  5.90           H  
ATOM   1955 HG23 VAL A 505      11.521  17.811   0.037  1.00  5.90           H  
ATOM   1956  N   CYS A 506       7.815  20.092   2.198  1.00  5.11           N  
ATOM   1957  CA  CYS A 506       6.854  20.917   2.934  1.00  6.10           C  
ATOM   1958  C   CYS A 506       5.662  20.112   3.495  1.00  5.49           C  
ATOM   1959  O   CYS A 506       5.262  20.369   4.627  1.00  6.43           O  
ATOM   1960  CB  CYS A 506       6.372  22.116   2.098  1.00  6.07           C  
ATOM   1961  SG  CYS A 506       5.600  23.364   3.158  1.00  7.18           S  
ATOM   1962  H   CYS A 506       7.949  20.321   1.222  1.00  5.11           H  
ATOM   1963  HA  CYS A 506       7.403  21.320   3.788  1.00  6.10           H  
ATOM   1964  HB3 CYS A 506       5.674  21.807   1.319  1.00  6.07           H  
ATOM   1965  HB2 CYS A 506       7.209  22.599   1.603  1.00  6.07           H  
ATOM   1966  HG  CYS A 506       4.569  22.608   3.548  1.00  7.18           H  
ATOM   1967  N   GLU A 507       5.153  19.137   2.722  1.00  5.82           N  
ATOM   1968  CA  GLU A 507       4.105  18.194   3.129  1.00  5.59           C  
ATOM   1969  C   GLU A 507       4.559  17.220   4.226  1.00  5.70           C  
ATOM   1970  O   GLU A 507       3.788  16.948   5.145  1.00  6.07           O  
ATOM   1971  CB  GLU A 507       3.631  17.390   1.907  1.00  6.80           C  
ATOM   1972  CG  GLU A 507       2.840  18.224   0.884  1.00  7.34           C  
ATOM   1973  CD  GLU A 507       2.559  17.522  -0.451  1.00 10.29           C  
ATOM   1974  OE1 GLU A 507       3.119  16.436  -0.711  1.00 14.38           O  
ATOM   1975  OE2 GLU A 507       1.756  18.090  -1.218  1.00 12.57           O1-
ATOM   1976  H   GLU A 507       5.523  19.003   1.789  1.00  5.82           H  
ATOM   1977  HA  GLU A 507       3.261  18.766   3.521  1.00  5.59           H  
ATOM   1978  HB3 GLU A 507       2.994  16.568   2.232  1.00  6.80           H  
ATOM   1979  HB2 GLU A 507       4.503  16.936   1.434  1.00  6.80           H  
ATOM   1980  HG3 GLU A 507       3.360  19.156   0.673  1.00  7.34           H  
ATOM   1981  HG2 GLU A 507       1.887  18.505   1.332  1.00  7.34           H  
ATOM   1982  N   ALA A 508       5.803  16.726   4.112  1.00  5.58           N  
ATOM   1983  CA  ALA A 508       6.446  15.852   5.091  1.00  5.56           C  
ATOM   1984  C   ALA A 508       6.675  16.558   6.434  1.00  5.22           C  
ATOM   1985  O   ALA A 508       6.414  15.969   7.479  1.00  6.71           O  
ATOM   1986  CB  ALA A 508       7.784  15.383   4.517  1.00  6.05           C  
ATOM   1987  H   ALA A 508       6.365  16.991   3.314  1.00  5.58           H  
ATOM   1988  HA  ALA A 508       5.803  14.983   5.246  1.00  5.56           H  
ATOM   1989  HB1 ALA A 508       8.168  14.521   5.062  1.00  6.05           H  
ATOM   1990  HB2 ALA A 508       7.676  15.106   3.471  1.00  6.05           H  
ATOM   1991  HB3 ALA A 508       8.536  16.168   4.553  1.00  6.05           H  
ATOM   1992  N   MET A 509       7.126  17.819   6.366  1.00  5.25           N  
ATOM   1993  CA  MET A 509       7.371  18.685   7.511  1.00  5.35           C  
ATOM   1994  C   MET A 509       6.086  19.232   8.150  1.00  5.65           C  
ATOM   1995  O   MET A 509       6.081  19.428   9.364  1.00  6.41           O  
ATOM   1996  CB  MET A 509       8.319  19.818   7.088  1.00  6.40           C  
ATOM   1997  CG  MET A 509       9.759  19.366   6.781  1.00  6.81           C  
ATOM   1998  SD  MET A 509      10.637  18.485   8.103  1.00  7.06           S  
ATOM   1999  CE  MET A 509      10.461  19.698   9.430  1.00  9.51           C  
ATOM   2000  H   MET A 509       7.329  18.220   5.459  1.00  5.25           H  
ATOM   2001  HA  MET A 509       7.861  18.091   8.283  1.00  5.35           H  
ATOM   2002  HB3 MET A 509       8.352  20.563   7.877  1.00  6.40           H  
ATOM   2003  HB2 MET A 509       7.910  20.336   6.219  1.00  6.40           H  
ATOM   2004  HG3 MET A 509      10.348  20.237   6.494  1.00  6.81           H  
ATOM   2005  HG2 MET A 509       9.774  18.699   5.925  1.00  6.81           H  
ATOM   2006  HE1 MET A 509      11.049  19.418  10.300  1.00  9.51           H  
ATOM   2007  HE2 MET A 509      10.799  20.671   9.080  1.00  9.51           H  
ATOM   2008  HE3 MET A 509       9.420  19.781   9.737  1.00  9.51           H  
ATOM   2009  N   GLU A 510       5.010  19.412   7.360  1.00  6.37           N  
ATOM   2010  CA  GLU A 510       3.664  19.699   7.864  1.00  6.76           C  
ATOM   2011  C   GLU A 510       3.120  18.512   8.671  1.00  6.92           C  
ATOM   2012  O   GLU A 510       2.566  18.725   9.748  1.00  7.61           O  
ATOM   2013  CB  GLU A 510       2.709  20.065   6.708  1.00  7.22           C  
ATOM   2014  CG  GLU A 510       1.309  20.527   7.190  1.00  9.38           C  
ATOM   2015  CD  GLU A 510       0.177  20.453   6.158  1.00 13.62           C  
ATOM   2016  OE1 GLU A 510       0.243  19.611   5.235  1.00 15.11           O  
ATOM   2017  OE2 GLU A 510      -0.789  21.222   6.349  1.00 17.52           O1-
ATOM   2018  H   GLU A 510       5.092  19.274   6.361  1.00  6.37           H  
ATOM   2019  HA  GLU A 510       3.728  20.551   8.540  1.00  6.76           H  
ATOM   2020  HB3 GLU A 510       2.638  19.208   6.039  1.00  7.22           H  
ATOM   2021  HB2 GLU A 510       3.142  20.866   6.109  1.00  7.22           H  
ATOM   2022  HG3 GLU A 510       1.391  21.545   7.575  1.00  9.38           H  
ATOM   2023  HG2 GLU A 510       0.963  19.923   8.026  1.00  9.38           H  
ATOM   2024  N   TYR A 511       3.324  17.290   8.151  1.00  6.66           N  
ATOM   2025  CA  TYR A 511       2.976  16.051   8.832  1.00  6.95           C  
ATOM   2026  C   TYR A 511       3.735  15.871  10.161  1.00  6.81           C  
ATOM   2027  O   TYR A 511       3.088  15.586  11.165  1.00  7.11           O  
ATOM   2028  CB  TYR A 511       3.131  14.851   7.877  1.00  6.92           C  
ATOM   2029  CG  TYR A 511       2.911  13.517   8.561  1.00  7.93           C  
ATOM   2030  CD1 TYR A 511       1.599  13.057   8.790  1.00  9.04           C  
ATOM   2031  CD2 TYR A 511       4.013  12.780   9.044  1.00  8.46           C  
ATOM   2032  CE1 TYR A 511       1.387  11.876   9.523  1.00  9.78           C  
ATOM   2033  CE2 TYR A 511       3.799  11.604   9.784  1.00  8.46           C  
ATOM   2034  CZ  TYR A 511       2.486  11.163  10.036  1.00 10.79           C  
ATOM   2035  OH  TYR A 511       2.283  10.041  10.779  1.00 12.53           O  
ATOM   2036  H   TYR A 511       3.766  17.198   7.246  1.00  6.66           H  
ATOM   2037  HA  TYR A 511       1.915  16.122   9.077  1.00  6.95           H  
ATOM   2038  HB3 TYR A 511       4.121  14.844   7.424  1.00  6.92           H  
ATOM   2039  HB2 TYR A 511       2.429  14.947   7.049  1.00  6.92           H  
ATOM   2040  HD1 TYR A 511       0.753  13.623   8.427  1.00  9.04           H  
ATOM   2041  HD2 TYR A 511       5.020  13.132   8.876  1.00  8.46           H  
ATOM   2042  HE1 TYR A 511       0.379  11.532   9.707  1.00  9.78           H  
ATOM   2043  HE2 TYR A 511       4.644  11.050  10.162  1.00  8.46           H  
ATOM   2044  HH  TYR A 511       1.364   9.746  10.795  1.00 12.53           H  
ATOM   2045  N   LEU A 512       5.064  16.079  10.161  1.00  6.73           N  
ATOM   2046  CA  LEU A 512       5.892  16.026  11.370  1.00  6.84           C  
ATOM   2047  C   LEU A 512       5.472  17.073  12.418  1.00  7.89           C  
ATOM   2048  O   LEU A 512       5.394  16.728  13.594  1.00  8.39           O  
ATOM   2049  CB  LEU A 512       7.387  16.173  11.010  1.00  7.06           C  
ATOM   2050  CG  LEU A 512       8.018  14.952  10.307  1.00  7.56           C  
ATOM   2051  CD1 LEU A 512       9.462  15.275   9.869  1.00  7.22           C  
ATOM   2052  CD2 LEU A 512       7.949  13.673  11.168  1.00  7.14           C  
ATOM   2053  H   LEU A 512       5.540  16.298   9.295  1.00  6.73           H  
ATOM   2054  HA  LEU A 512       5.734  15.048  11.829  1.00  6.84           H  
ATOM   2055  HB3 LEU A 512       7.964  16.359  11.914  1.00  7.06           H  
ATOM   2056  HB2 LEU A 512       7.516  17.063  10.393  1.00  7.06           H  
ATOM   2057  HG  LEU A 512       7.451  14.743   9.402  1.00  7.56           H  
ATOM   2058 HD11 LEU A 512       9.550  15.229   8.783  1.00  7.22           H  
ATOM   2059 HD12 LEU A 512       9.769  16.276  10.172  1.00  7.22           H  
ATOM   2060 HD13 LEU A 512      10.194  14.585  10.284  1.00  7.22           H  
ATOM   2061 HD21 LEU A 512       8.807  13.017  11.018  1.00  7.14           H  
ATOM   2062 HD22 LEU A 512       7.903  13.903  12.229  1.00  7.14           H  
ATOM   2063 HD23 LEU A 512       7.058  13.091  10.930  1.00  7.14           H  
ATOM   2064  N   GLU A 513       5.144  18.298  11.972  1.00  7.94           N  
ATOM   2065  CA  GLU A 513       4.644  19.385  12.815  1.00  9.20           C  
ATOM   2066  C   GLU A 513       3.269  19.101  13.454  1.00  9.81           C  
ATOM   2067  O   GLU A 513       3.069  19.481  14.607  1.00 10.04           O  
ATOM   2068  CB  GLU A 513       4.701  20.705  12.020  1.00  9.83           C  
ATOM   2069  CG  GLU A 513       4.195  21.951  12.777  1.00 11.15           C  
ATOM   2070  CD  GLU A 513       4.736  23.245  12.163  1.00 16.24           C  
ATOM   2071  OE1 GLU A 513       3.978  23.922  11.442  1.00 12.60           O  
ATOM   2072  OE2 GLU A 513       5.920  23.551  12.410  1.00 18.98           O1-
ATOM   2073  H   GLU A 513       5.251  18.513  10.989  1.00  7.94           H  
ATOM   2074  HA  GLU A 513       5.350  19.483  13.642  1.00  9.20           H  
ATOM   2075  HB3 GLU A 513       4.139  20.602  11.091  1.00  9.83           H  
ATOM   2076  HB2 GLU A 513       5.737  20.858  11.716  1.00  9.83           H  
ATOM   2077  HG3 GLU A 513       4.517  21.909  13.818  1.00 11.15           H  
ATOM   2078  HG2 GLU A 513       3.104  21.969  12.796  1.00 11.15           H  
ATOM   2079  N   SER A 514       2.379  18.393  12.732  1.00  9.96           N  
ATOM   2080  CA  SER A 514       1.079  17.926  13.232  1.00 10.68           C  
ATOM   2081  C   SER A 514       1.182  16.790  14.272  1.00 11.70           C  
ATOM   2082  O   SER A 514       0.235  16.596  15.033  1.00 12.83           O  
ATOM   2083  CB  SER A 514       0.161  17.557  12.043  1.00 10.10           C  
ATOM   2084  OG  SER A 514       0.382  16.257  11.530  1.00 10.62           O  
ATOM   2085  H   SER A 514       2.617  18.125  11.786  1.00  9.96           H  
ATOM   2086  HA  SER A 514       0.619  18.774  13.740  1.00 10.68           H  
ATOM   2087  HB3 SER A 514       0.257  18.277  11.232  1.00 10.10           H  
ATOM   2088  HB2 SER A 514      -0.879  17.602  12.366  1.00 10.10           H  
ATOM   2089  HG  SER A 514       1.315  16.165  11.306  1.00 10.62           H  
ATOM   2090  N   LYS A 515       2.323  16.081  14.291  1.00 12.01           N  
ATOM   2091  CA  LYS A 515       2.666  15.060  15.282  1.00 12.79           C  
ATOM   2092  C   LYS A 515       3.571  15.611  16.400  1.00 11.80           C  
ATOM   2093  O   LYS A 515       3.970  14.836  17.269  1.00 13.56           O  
ATOM   2094  CB  LYS A 515       3.319  13.856  14.565  1.00 13.10           C  
ATOM   2095  CG  LYS A 515       2.422  13.146  13.530  1.00 15.54           C  
ATOM   2096  CD  LYS A 515       1.049  12.714  14.066  1.00 18.87           C  
ATOM   2097  CE  LYS A 515       0.263  11.894  13.035  1.00 20.13           C  
ATOM   2098  NZ  LYS A 515      -1.097  11.586  13.506  1.00 22.81           N1+
ATOM   2099  H   LYS A 515       3.044  16.295  13.616  1.00 12.01           H  
ATOM   2100  HA  LYS A 515       1.765  14.717  15.789  1.00 12.79           H  
ATOM   2101  HB3 LYS A 515       3.609  13.111  15.305  1.00 13.10           H  
ATOM   2102  HB2 LYS A 515       4.244  14.168  14.078  1.00 13.10           H  
ATOM   2103  HG3 LYS A 515       2.951  12.271  13.152  1.00 15.54           H  
ATOM   2104  HG2 LYS A 515       2.270  13.791  12.668  1.00 15.54           H  
ATOM   2105  HD3 LYS A 515       0.467  13.600  14.326  1.00 18.87           H  
ATOM   2106  HD2 LYS A 515       1.178  12.143  14.986  1.00 18.87           H  
ATOM   2107  HE3 LYS A 515       0.781  10.960  12.821  1.00 20.13           H  
ATOM   2108  HE2 LYS A 515       0.184  12.444  12.097  1.00 20.13           H  
ATOM   2109  HZ1 LYS A 515      -1.597  12.450  13.664  1.00 22.81           H  
ATOM   2110  HZ2 LYS A 515      -1.581  11.047  12.800  1.00 22.81           H  
ATOM   2111  HZ3 LYS A 515      -1.050  11.056  14.364  1.00 22.81           H  
ATOM   2112  N   GLN A 516       3.868  16.926  16.374  1.00 12.16           N  
ATOM   2113  CA  GLN A 516       4.727  17.659  17.315  1.00 12.93           C  
ATOM   2114  C   GLN A 516       6.170  17.111  17.364  1.00 12.54           C  
ATOM   2115  O   GLN A 516       6.828  17.158  18.404  1.00 13.88           O  
ATOM   2116  CB  GLN A 516       4.071  17.802  18.715  1.00 14.14           C  
ATOM   2117  CG  GLN A 516       2.819  18.708  18.767  1.00 16.46           C  
ATOM   2118  CD  GLN A 516       1.553  18.097  18.157  1.00 20.85           C  
ATOM   2119  OE1 GLN A 516       0.921  18.708  17.299  1.00 22.69           O  
ATOM   2120  NE2 GLN A 516       1.176  16.894  18.596  1.00 23.55           N  
ATOM   2121  H   GLN A 516       3.480  17.487  15.628  1.00 12.16           H  
ATOM   2122  HA  GLN A 516       4.817  18.660  16.897  1.00 12.93           H  
ATOM   2123  HB3 GLN A 516       4.792  18.247  19.402  1.00 14.14           H  
ATOM   2124  HB2 GLN A 516       3.853  16.820  19.138  1.00 14.14           H  
ATOM   2125  HG3 GLN A 516       3.031  19.661  18.281  1.00 16.46           H  
ATOM   2126  HG2 GLN A 516       2.594  18.944  19.808  1.00 16.46           H  
ATOM   2127 HE22 GLN A 516       0.349  16.453  18.219  1.00 23.55           H  
ATOM   2128 HE21 GLN A 516       1.713  16.418  19.306  1.00 23.55           H  
ATOM   2129  N   PHE A 517       6.620  16.587  16.217  1.00 10.55           N  
ATOM   2130  CA  PHE A 517       7.905  15.946  16.015  1.00  9.64           C  
ATOM   2131  C   PHE A 517       8.782  16.958  15.269  1.00  9.52           C  
ATOM   2132  O   PHE A 517       8.417  17.364  14.167  1.00 10.47           O  
ATOM   2133  CB  PHE A 517       7.653  14.667  15.185  1.00  9.24           C  
ATOM   2134  CG  PHE A 517       8.813  13.690  15.120  1.00  8.58           C  
ATOM   2135  CD1 PHE A 517       9.965  13.988  14.365  1.00  8.26           C  
ATOM   2136  CD2 PHE A 517       8.790  12.514  15.898  1.00  9.89           C  
ATOM   2137  CE1 PHE A 517      11.054  13.131  14.398  1.00  8.96           C  
ATOM   2138  CE2 PHE A 517       9.870  11.644  15.871  1.00 10.46           C  
ATOM   2139  CZ  PHE A 517      11.005  11.956  15.134  1.00  8.30           C  
ATOM   2140  H   PHE A 517       6.021  16.615  15.401  1.00 10.55           H  
ATOM   2141  HA  PHE A 517       8.349  15.673  16.972  1.00  9.64           H  
ATOM   2142  HB3 PHE A 517       7.379  14.933  14.165  1.00  9.24           H  
ATOM   2143  HB2 PHE A 517       6.785  14.136  15.581  1.00  9.24           H  
ATOM   2144  HD1 PHE A 517      10.014  14.888  13.771  1.00  8.26           H  
ATOM   2145  HD2 PHE A 517       7.926  12.271  16.498  1.00  9.89           H  
ATOM   2146  HE1 PHE A 517      11.940  13.386  13.844  1.00  8.96           H  
ATOM   2147  HE2 PHE A 517       9.821  10.719  16.423  1.00 10.46           H  
ATOM   2148  HZ  PHE A 517      11.848  11.281  15.132  1.00  8.30           H  
ATOM   2149  N   LEU A 518       9.925  17.336  15.861  1.00  8.98           N  
ATOM   2150  CA  LEU A 518      10.906  18.188  15.188  1.00  8.58           C  
ATOM   2151  C   LEU A 518      11.857  17.325  14.348  1.00  7.52           C  
ATOM   2152  O   LEU A 518      12.172  16.205  14.745  1.00  8.75           O  
ATOM   2153  CB  LEU A 518      11.716  19.008  16.213  1.00  9.03           C  
ATOM   2154  CG  LEU A 518      10.895  19.929  17.139  1.00 10.06           C  
ATOM   2155  CD1 LEU A 518      11.827  20.735  18.066  1.00 10.86           C  
ATOM   2156  CD2 LEU A 518       9.932  20.846  16.367  1.00  9.63           C  
ATOM   2157  H   LEU A 518      10.188  16.956  16.758  1.00  8.98           H  
ATOM   2158  HA  LEU A 518      10.383  18.875  14.526  1.00  8.58           H  
ATOM   2159  HB3 LEU A 518      12.437  19.623  15.670  1.00  9.03           H  
ATOM   2160  HB2 LEU A 518      12.305  18.328  16.827  1.00  9.03           H  
ATOM   2161  HG  LEU A 518      10.283  19.293  17.780  1.00 10.06           H  
ATOM   2162 HD11 LEU A 518      11.573  20.565  19.112  1.00 10.86           H  
ATOM   2163 HD12 LEU A 518      12.874  20.458  17.939  1.00 10.86           H  
ATOM   2164 HD13 LEU A 518      11.763  21.806  17.887  1.00 10.86           H  
ATOM   2165 HD21 LEU A 518       9.607  21.688  16.977  1.00  9.63           H  
ATOM   2166 HD22 LEU A 518      10.395  21.244  15.465  1.00  9.63           H  
ATOM   2167 HD23 LEU A 518       9.033  20.305  16.073  1.00  9.63           H  
ATOM   2168  N   HIS A 519      12.348  17.872  13.229  1.00  6.92           N  
ATOM   2169  CA  HIS A 519      13.440  17.254  12.483  1.00  5.58           C  
ATOM   2170  C   HIS A 519      14.784  17.469  13.190  1.00  5.94           C  
ATOM   2171  O   HIS A 519      15.535  16.510  13.321  1.00  6.31           O  
ATOM   2172  CB  HIS A 519      13.474  17.769  11.039  1.00  6.13           C  
ATOM   2173  CG  HIS A 519      14.297  16.900  10.128  1.00  7.03           C  
ATOM   2174  ND1 HIS A 519      15.690  16.825  10.182  1.00  6.80           N  
ATOM   2175  CD2 HIS A 519      13.849  16.026   9.167  1.00  6.58           C  
ATOM   2176  CE1 HIS A 519      16.026  15.938   9.257  1.00  6.84           C  
ATOM   2177  NE2 HIS A 519      14.971  15.428   8.626  1.00  6.78           N  
ATOM   2178  H   HIS A 519      12.064  18.805  12.952  1.00  6.92           H  
ATOM   2179  HA  HIS A 519      13.244  16.180  12.434  1.00  5.58           H  
ATOM   2180  HB3 HIS A 519      13.831  18.798  10.986  1.00  6.13           H  
ATOM   2181  HB2 HIS A 519      12.462  17.769  10.639  1.00  6.13           H  
ATOM   2182  HD2 HIS A 519      12.842  15.792   8.866  1.00  6.58           H  
ATOM   2183  HE1 HIS A 519      17.042  15.663   9.024  1.00  6.84           H  
ATOM   2184  HE2 HIS A 519      14.998  14.731   7.892  1.00  6.78           H  
ATOM   2185  N   ARG A 520      15.057  18.711  13.623  1.00  5.89           N  
ATOM   2186  CA  ARG A 520      16.286  19.171  14.281  1.00  6.53           C  
ATOM   2187  C   ARG A 520      17.541  19.251  13.390  1.00  5.83           C  
ATOM   2188  O   ARG A 520      18.538  19.791  13.871  1.00  7.90           O  
ATOM   2189  CB  ARG A 520      16.568  18.419  15.607  1.00  6.91           C  
ATOM   2190  CG  ARG A 520      15.542  18.714  16.713  1.00  7.01           C  
ATOM   2191  CD  ARG A 520      15.898  17.998  18.029  1.00  7.47           C  
ATOM   2192  NE  ARG A 520      15.275  18.635  19.207  1.00  7.81           N  
ATOM   2193  CZ  ARG A 520      14.089  18.389  19.797  1.00  9.28           C  
ATOM   2194  NH1 ARG A 520      13.757  19.093  20.886  1.00  8.58           N  
ATOM   2195  NH2 ARG A 520      13.225  17.471  19.350  1.00  9.17           N1+
ATOM   2196  H   ARG A 520      14.369  19.436  13.454  1.00  5.89           H  
ATOM   2197  HA  ARG A 520      16.093  20.207  14.546  1.00  6.53           H  
ATOM   2198  HB3 ARG A 520      17.536  18.738  15.993  1.00  6.91           H  
ATOM   2199  HB2 ARG A 520      16.666  17.345  15.448  1.00  6.91           H  
ATOM   2200  HG3 ARG A 520      14.590  18.316  16.361  1.00  7.01           H  
ATOM   2201  HG2 ARG A 520      15.392  19.786  16.856  1.00  7.01           H  
ATOM   2202  HD3 ARG A 520      16.975  17.887  18.159  1.00  7.47           H  
ATOM   2203  HD2 ARG A 520      15.506  16.983  17.980  1.00  7.47           H  
ATOM   2204 HH22 ARG A 520      12.348  17.312  19.831  1.00  9.17           H  
ATOM   2205 HH21 ARG A 520      13.448  16.909  18.537  1.00  9.17           H  
ATOM   2206 HH12 ARG A 520      12.876  18.920  21.349  1.00  8.58           H  
ATOM   2207 HH11 ARG A 520      14.385  19.788  21.261  1.00  8.58           H  
ATOM   2208  HE  ARG A 520      15.829  19.380  19.602  1.00  7.81           H  
ATOM   2209  N   ASP A 521      17.494  18.801  12.123  1.00  6.15           N  
ATOM   2210  CA  ASP A 521      18.619  18.928  11.194  1.00  6.03           C  
ATOM   2211  C   ASP A 521      18.130  18.792   9.734  1.00  6.49           C  
ATOM   2212  O   ASP A 521      18.618  17.936   8.998  1.00  6.70           O  
ATOM   2213  CB  ASP A 521      19.804  17.984  11.572  1.00  6.72           C  
ATOM   2214  CG  ASP A 521      21.093  18.125  10.749  1.00  7.64           C  
ATOM   2215  OD1 ASP A 521      21.352  19.235  10.247  1.00  9.25           O  
ATOM   2216  OD2 ASP A 521      21.875  17.152  10.723  1.00 11.41           O1-
ATOM   2217  H   ASP A 521      16.655  18.370  11.761  1.00  6.15           H  
ATOM   2218  HA  ASP A 521      18.971  19.957  11.283  1.00  6.03           H  
ATOM   2219  HB3 ASP A 521      19.460  16.954  11.546  1.00  6.72           H  
ATOM   2220  HB2 ASP A 521      20.086  18.144  12.613  1.00  6.72           H  
ATOM   2221  N   LEU A 522      17.149  19.614   9.327  1.00  6.13           N  
ATOM   2222  CA  LEU A 522      16.608  19.596   7.965  1.00  7.07           C  
ATOM   2223  C   LEU A 522      17.576  20.274   6.979  1.00  6.72           C  
ATOM   2224  O   LEU A 522      18.003  21.402   7.219  1.00  6.04           O  
ATOM   2225  CB  LEU A 522      15.210  20.248   7.960  1.00  6.50           C  
ATOM   2226  CG  LEU A 522      14.481  20.224   6.597  1.00  7.32           C  
ATOM   2227  CD1 LEU A 522      14.158  18.796   6.111  1.00  7.75           C  
ATOM   2228  CD2 LEU A 522      13.219  21.086   6.669  1.00  8.68           C  
ATOM   2229  H   LEU A 522      16.760  20.300   9.964  1.00  6.13           H  
ATOM   2230  HA  LEU A 522      16.487  18.552   7.670  1.00  7.07           H  
ATOM   2231  HB3 LEU A 522      15.308  21.281   8.294  1.00  6.50           H  
ATOM   2232  HB2 LEU A 522      14.581  19.757   8.705  1.00  6.50           H  
ATOM   2233  HG  LEU A 522      15.118  20.696   5.848  1.00  7.32           H  
ATOM   2234 HD11 LEU A 522      13.111  18.689   5.824  1.00  7.75           H  
ATOM   2235 HD12 LEU A 522      14.759  18.535   5.240  1.00  7.75           H  
ATOM   2236 HD13 LEU A 522      14.349  18.046   6.879  1.00  7.75           H  
ATOM   2237 HD21 LEU A 522      12.745  21.178   5.693  1.00  8.68           H  
ATOM   2238 HD22 LEU A 522      12.496  20.665   7.363  1.00  8.68           H  
ATOM   2239 HD23 LEU A 522      13.457  22.088   7.024  1.00  8.68           H  
ATOM   2240  N   ALA A 523      17.888  19.567   5.884  1.00  6.82           N  
ATOM   2241  CA  ALA A 523      18.807  19.997   4.831  1.00  6.20           C  
ATOM   2242  C   ALA A 523      18.725  19.019   3.649  1.00  6.79           C  
ATOM   2243  O   ALA A 523      18.195  17.916   3.806  1.00  6.31           O  
ATOM   2244  CB  ALA A 523      20.241  20.063   5.384  1.00  6.73           C  
ATOM   2245  H   ALA A 523      17.488  18.649   5.754  1.00  6.82           H  
ATOM   2246  HA  ALA A 523      18.503  20.985   4.479  1.00  6.20           H  
ATOM   2247  HB1 ALA A 523      20.938  20.363   4.602  1.00  6.73           H  
ATOM   2248  HB2 ALA A 523      20.339  20.795   6.186  1.00  6.73           H  
ATOM   2249  HB3 ALA A 523      20.564  19.099   5.777  1.00  6.73           H  
ATOM   2250  N   ALA A 524      19.266  19.429   2.487  1.00  6.48           N  
ATOM   2251  CA  ALA A 524      19.278  18.629   1.254  1.00  6.76           C  
ATOM   2252  C   ALA A 524      20.088  17.326   1.356  1.00  6.72           C  
ATOM   2253  O   ALA A 524      19.711  16.341   0.726  1.00  7.08           O  
ATOM   2254  CB  ALA A 524      19.782  19.476   0.077  1.00  6.46           C  
ATOM   2255  H   ALA A 524      19.677  20.353   2.424  1.00  6.48           H  
ATOM   2256  HA  ALA A 524      18.247  18.343   1.041  1.00  6.76           H  
ATOM   2257  HB1 ALA A 524      19.685  18.935  -0.865  1.00  6.46           H  
ATOM   2258  HB2 ALA A 524      19.220  20.404  -0.026  1.00  6.46           H  
ATOM   2259  HB3 ALA A 524      20.833  19.734   0.199  1.00  6.46           H  
ATOM   2260  N   ARG A 525      21.160  17.320   2.167  1.00  6.59           N  
ATOM   2261  CA  ARG A 525      21.979  16.136   2.440  1.00  7.20           C  
ATOM   2262  C   ARG A 525      21.224  15.025   3.191  1.00  7.65           C  
ATOM   2263  O   ARG A 525      21.656  13.878   3.108  1.00  9.73           O  
ATOM   2264  CB  ARG A 525      23.254  16.550   3.206  1.00  7.57           C  
ATOM   2265  CG  ARG A 525      23.014  17.014   4.649  1.00  8.62           C  
ATOM   2266  CD  ARG A 525      24.305  17.419   5.365  1.00 12.80           C  
ATOM   2267  NE  ARG A 525      24.001  18.083   6.638  1.00 17.93           N  
ATOM   2268  CZ  ARG A 525      23.630  19.367   6.761  1.00 15.76           C  
ATOM   2269  NH1 ARG A 525      23.566  20.195   5.716  1.00 19.01           N  
ATOM   2270  NH2 ARG A 525      23.296  19.849   7.951  1.00 12.72           N1+
ATOM   2271  H   ARG A 525      21.444  18.178   2.625  1.00  6.59           H  
ATOM   2272  HA  ARG A 525      22.286  15.728   1.475  1.00  7.20           H  
ATOM   2273  HB3 ARG A 525      23.767  17.336   2.654  1.00  7.57           H  
ATOM   2274  HB2 ARG A 525      23.948  15.711   3.236  1.00  7.57           H  
ATOM   2275  HG3 ARG A 525      22.628  16.154   5.193  1.00  8.62           H  
ATOM   2276  HG2 ARG A 525      22.241  17.780   4.716  1.00  8.62           H  
ATOM   2277  HD3 ARG A 525      24.999  17.967   4.729  1.00 12.80           H  
ATOM   2278  HD2 ARG A 525      24.833  16.515   5.655  1.00 12.80           H  
ATOM   2279 HH22 ARG A 525      22.998  20.808   8.049  1.00 12.72           H  
ATOM   2280 HH21 ARG A 525      23.242  19.243   8.761  1.00 12.72           H  
ATOM   2281 HH12 ARG A 525      23.287  21.159   5.835  1.00 19.01           H  
ATOM   2282 HH11 ARG A 525      23.772  19.857   4.786  1.00 19.01           H  
ATOM   2283  HE  ARG A 525      24.001  17.496   7.461  1.00 17.93           H  
ATOM   2284  N  AASN A 526      20.145  15.383   3.911  0.50  7.64           N  
ATOM   2285  N  BASN A 526      20.060  15.433   3.900  0.50  7.75           N  
ATOM   2286  CA AASN A 526      19.317  14.472   4.707  0.50  7.12           C  
ATOM   2287  CA BASN A 526      19.296  14.281   4.426  0.50  7.26           C  
ATOM   2288  C  AASN A 526      17.996  14.133   4.006  0.50  7.23           C  
ATOM   2289  C  BASN A 526      17.831  14.372   4.037  0.50  6.61           C  
ATOM   2290  O  AASN A 526      17.364  13.163   4.411  0.50  8.68           O  
ATOM   2291  O  BASN A 526      16.871  14.084   4.810  0.50  4.77           O  
ATOM   2292  CB AASN A 526      19.078  15.087   6.106  0.50  6.55           C  
ATOM   2293  CB BASN A 526      19.472  14.159   5.910  0.50  7.24           C  
ATOM   2294  CG AASN A 526      20.358  15.163   6.947  0.50  5.15           C  
ATOM   2295  CG BASN A 526      18.977  15.347   6.594  0.50  4.78           C  
ATOM   2296  OD1AASN A 526      21.310  14.423   6.715  0.50  8.74           O  
ATOM   2297  OD1BASN A 526      18.013  15.957   6.123  0.50  6.59           O  
ATOM   2298  ND2AASN A 526      20.396  16.047   7.941  0.50  7.47           N  
ATOM   2299  ND2BASN A 526      19.624  15.734   7.682  0.50 10.66           N  
ATOM   2300  H  AASN A 526      19.861  16.353   3.917  0.50  7.64           H  
ATOM   2301  H  BASN A 526      19.747  16.385   4.027  0.50  7.75           H  
ATOM   2302  HA AASN A 526      19.849  13.526   4.832  0.50  7.12           H  
ATOM   2303  HA BASN A 526      19.703  13.379   3.970  0.50  7.26           H  
ATOM   2304  HB3AASN A 526      18.377  14.468   6.669  0.50  6.55           H  
ATOM   2305  HB3BASN A 526      20.529  14.022   6.140  0.50  7.24           H  
ATOM   2306  HB2AASN A 526      18.622  16.075   6.022  0.50  6.55           H  
ATOM   2307  HB2BASN A 526      18.932  13.282   6.269  0.50  7.24           H  
ATOM   2308 HD22AASN A 526      21.213  16.129   8.529  0.50  7.47           H  
ATOM   2309 HD22BASN A 526      19.316  16.552   8.188  0.50 10.66           H  
ATOM   2310 HD21AASN A 526      19.602  16.644   8.142  0.50  7.47           H  
ATOM   2311 HD21BASN A 526      20.425  15.211   8.006  0.50 10.66           H  
ATOM   2312  N   CYS A 527      17.615  14.872   2.952  1.00  5.77           N  
ATOM   2313  CA  CYS A 527      16.515  14.503   2.059  1.00  6.10           C  
ATOM   2314  C   CYS A 527      17.015  13.457   1.045  1.00  5.50           C  
ATOM   2315  O   CYS A 527      18.174  13.520   0.642  1.00  5.58           O  
ATOM   2316  CB  CYS A 527      15.969  15.735   1.321  1.00  5.84           C  
ATOM   2317  SG  CYS A 527      15.134  16.857   2.474  1.00  7.76           S  
ATOM   2318  H   CYS A 527      18.183  15.655   2.664  1.00  5.77           H  
ATOM   2319  HA  CYS A 527      15.704  14.063   2.643  1.00  6.10           H  
ATOM   2320  HB3 CYS A 527      15.256  15.445   0.550  1.00  5.84           H  
ATOM   2321  HB2 CYS A 527      16.778  16.278   0.839  1.00  5.84           H  
ATOM   2322  HG  CYS A 527      16.250  17.297   3.066  1.00  7.76           H  
ATOM   2323  N   LEU A 528      16.133  12.525   0.660  1.00  5.78           N  
ATOM   2324  CA  LEU A 528      16.381  11.441  -0.297  1.00  5.52           C  
ATOM   2325  C   LEU A 528      15.407  11.544  -1.477  1.00  5.81           C  
ATOM   2326  O   LEU A 528      14.390  12.215  -1.354  1.00  6.00           O  
ATOM   2327  CB  LEU A 528      16.192  10.092   0.425  1.00  5.47           C  
ATOM   2328  CG  LEU A 528      17.370   9.692   1.334  1.00  6.54           C  
ATOM   2329  CD1 LEU A 528      16.971   8.542   2.270  1.00  7.27           C  
ATOM   2330  CD2 LEU A 528      18.634   9.331   0.526  1.00  8.75           C  
ATOM   2331  H   LEU A 528      15.193  12.555   1.038  1.00  5.78           H  
ATOM   2332  HA  LEU A 528      17.386  11.503  -0.707  1.00  5.52           H  
ATOM   2333  HB3 LEU A 528      16.051   9.300  -0.306  1.00  5.47           H  
ATOM   2334  HB2 LEU A 528      15.267  10.131   1.003  1.00  5.47           H  
ATOM   2335  HG  LEU A 528      17.602  10.541   1.975  1.00  6.54           H  
ATOM   2336 HD11 LEU A 528      17.065   8.842   3.309  1.00  7.27           H  
ATOM   2337 HD12 LEU A 528      15.950   8.209   2.124  1.00  7.27           H  
ATOM   2338 HD13 LEU A 528      17.594   7.667   2.130  1.00  7.27           H  
ATOM   2339 HD21 LEU A 528      19.192   8.496   0.951  1.00  8.75           H  
ATOM   2340 HD22 LEU A 528      18.384   9.054  -0.497  1.00  8.75           H  
ATOM   2341 HD23 LEU A 528      19.327  10.166   0.484  1.00  8.75           H  
ATOM   2342  N   VAL A 529      15.736  10.876  -2.592  1.00  5.12           N  
ATOM   2343  CA  VAL A 529      14.995  10.900  -3.853  1.00  5.47           C  
ATOM   2344  C   VAL A 529      14.808   9.452  -4.343  1.00  4.87           C  
ATOM   2345  O   VAL A 529      15.780   8.696  -4.380  1.00  5.33           O  
ATOM   2346  CB  VAL A 529      15.773  11.683  -4.954  1.00  5.30           C  
ATOM   2347  CG1 VAL A 529      14.962  11.849  -6.252  1.00  6.99           C  
ATOM   2348  CG2 VAL A 529      16.233  13.066  -4.463  1.00  6.40           C  
ATOM   2349  H   VAL A 529      16.613  10.372  -2.624  1.00  5.12           H  
ATOM   2350  HA  VAL A 529      14.016  11.355  -3.710  1.00  5.47           H  
ATOM   2351  HB  VAL A 529      16.679  11.130  -5.210  1.00  5.30           H  
ATOM   2352 HG11 VAL A 529      15.509  12.442  -6.981  1.00  6.99           H  
ATOM   2353 HG12 VAL A 529      14.743  10.896  -6.726  1.00  6.99           H  
ATOM   2354 HG13 VAL A 529      14.015  12.353  -6.058  1.00  6.99           H  
ATOM   2355 HG21 VAL A 529      16.690  13.644  -5.263  1.00  6.40           H  
ATOM   2356 HG22 VAL A 529      15.395  13.638  -4.068  1.00  6.40           H  
ATOM   2357 HG23 VAL A 529      16.977  12.980  -3.672  1.00  6.40           H  
ATOM   2358  N   ASN A 530      13.560   9.086  -4.685  1.00  4.97           N  
ATOM   2359  CA  ASN A 530      13.198   7.752  -5.179  1.00  5.42           C  
ATOM   2360  C   ASN A 530      13.360   7.654  -6.712  1.00  6.79           C  
ATOM   2361  O   ASN A 530      13.681   8.652  -7.356  1.00  6.57           O  
ATOM   2362  CB  ASN A 530      11.784   7.361  -4.659  1.00  6.06           C  
ATOM   2363  CG  ASN A 530      10.563   8.015  -5.317  1.00  7.06           C  
ATOM   2364  OD1 ASN A 530      10.674   8.863  -6.194  1.00  7.22           O  
ATOM   2365  ND2 ASN A 530       9.370   7.606  -4.894  1.00  7.51           N  
ATOM   2366  H   ASN A 530      12.808   9.760  -4.631  1.00  4.97           H  
ATOM   2367  HA  ASN A 530      13.891   7.006  -4.785  1.00  5.42           H  
ATOM   2368  HB3 ASN A 530      11.725   7.524  -3.585  1.00  6.06           H  
ATOM   2369  HB2 ASN A 530      11.641   6.292  -4.794  1.00  6.06           H  
ATOM   2370 HD22 ASN A 530       8.522   7.977  -5.304  1.00  7.51           H  
ATOM   2371 HD21 ASN A 530       9.292   6.890  -4.179  1.00  7.51           H  
ATOM   2372  N   ASP A 531      13.093   6.463  -7.275  1.00  8.03           N  
ATOM   2373  CA  ASP A 531      13.145   6.177  -8.719  1.00  8.47           C  
ATOM   2374  C   ASP A 531      12.138   6.981  -9.579  1.00  8.69           C  
ATOM   2375  O   ASP A 531      12.340   7.072 -10.790  1.00 10.04           O  
ATOM   2376  CB  ASP A 531      13.056   4.659  -9.043  1.00  9.68           C  
ATOM   2377  CG  ASP A 531      11.770   3.894  -8.670  1.00 12.38           C  
ATOM   2378  OD1 ASP A 531      10.885   4.457  -7.990  1.00 16.27           O  
ATOM   2379  OD2 ASP A 531      11.703   2.705  -9.049  1.00 18.83           O1-
ATOM   2380  H   ASP A 531      12.824   5.684  -6.688  1.00  8.03           H  
ATOM   2381  HA  ASP A 531      14.135   6.493  -9.047  1.00  8.47           H  
ATOM   2382  HB3 ASP A 531      13.864   4.159  -8.508  1.00  9.68           H  
ATOM   2383  HB2 ASP A 531      13.276   4.499 -10.100  1.00  9.68           H  
ATOM   2384  N   GLN A 532      11.091   7.550  -8.958  1.00  7.86           N  
ATOM   2385  CA  GLN A 532      10.101   8.415  -9.605  1.00  8.43           C  
ATOM   2386  C   GLN A 532      10.469   9.910  -9.534  1.00  8.35           C  
ATOM   2387  O   GLN A 532       9.757  10.719 -10.125  1.00  8.90           O  
ATOM   2388  CB  GLN A 532       8.702   8.150  -8.997  1.00  9.28           C  
ATOM   2389  CG  GLN A 532       8.192   6.697  -9.127  1.00 11.40           C  
ATOM   2390  CD  GLN A 532       8.295   6.131 -10.548  1.00 12.73           C  
ATOM   2391  OE1 GLN A 532       7.757   6.709 -11.490  1.00 16.47           O  
ATOM   2392  NE2 GLN A 532       8.984   5.000 -10.705  1.00 14.04           N  
ATOM   2393  H   GLN A 532      10.979   7.418  -7.962  1.00  7.86           H  
ATOM   2394  HA  GLN A 532      10.060   8.183 -10.668  1.00  8.43           H  
ATOM   2395  HB3 GLN A 532       7.974   8.808  -9.475  1.00  9.28           H  
ATOM   2396  HB2 GLN A 532       8.694   8.427  -7.943  1.00  9.28           H  
ATOM   2397  HG3 GLN A 532       7.151   6.644  -8.809  1.00 11.40           H  
ATOM   2398  HG2 GLN A 532       8.742   6.058  -8.438  1.00 11.40           H  
ATOM   2399 HE22 GLN A 532       9.075   4.582 -11.619  1.00 14.04           H  
ATOM   2400 HE21 GLN A 532       9.431   4.561  -9.911  1.00 14.04           H  
ATOM   2401  N   GLY A 533      11.563  10.260  -8.836  1.00  7.39           N  
ATOM   2402  CA  GLY A 533      12.033  11.635  -8.670  1.00  7.06           C  
ATOM   2403  C   GLY A 533      11.353  12.354  -7.493  1.00  6.57           C  
ATOM   2404  O   GLY A 533      11.654  13.525  -7.265  1.00  6.94           O  
ATOM   2405  H   GLY A 533      12.105   9.538  -8.379  1.00  7.39           H  
ATOM   2406  HA3 GLY A 533      11.882  12.209  -9.586  1.00  7.06           H  
ATOM   2407  HA2 GLY A 533      13.108  11.610  -8.494  1.00  7.06           H  
ATOM   2408  N   VAL A 534      10.462  11.684  -6.740  1.00  6.54           N  
ATOM   2409  CA  VAL A 534       9.819  12.210  -5.537  1.00  6.76           C  
ATOM   2410  C   VAL A 534      10.838  12.270  -4.387  1.00  6.10           C  
ATOM   2411  O   VAL A 534      11.454  11.255  -4.056  1.00  6.08           O  
ATOM   2412  CB  VAL A 534       8.610  11.338  -5.087  1.00  6.25           C  
ATOM   2413  CG1 VAL A 534       7.946  11.807  -3.777  1.00  7.34           C  
ATOM   2414  CG2 VAL A 534       7.555  11.236  -6.201  1.00  7.05           C  
ATOM   2415  H   VAL A 534      10.282  10.709  -6.943  1.00  6.54           H  
ATOM   2416  HA  VAL A 534       9.454  13.216  -5.754  1.00  6.76           H  
ATOM   2417  HB  VAL A 534       8.959  10.327  -4.895  1.00  6.25           H  
ATOM   2418 HG11 VAL A 534       7.064  11.207  -3.553  1.00  7.34           H  
ATOM   2419 HG12 VAL A 534       8.608  11.713  -2.917  1.00  7.34           H  
ATOM   2420 HG13 VAL A 534       7.634  12.850  -3.847  1.00  7.34           H  
ATOM   2421 HG21 VAL A 534       6.680  10.675  -5.875  1.00  7.05           H  
ATOM   2422 HG22 VAL A 534       7.213  12.224  -6.511  1.00  7.05           H  
ATOM   2423 HG23 VAL A 534       7.949  10.732  -7.084  1.00  7.05           H  
ATOM   2424  N   VAL A 535      10.979  13.469  -3.808  1.00  5.75           N  
ATOM   2425  CA  VAL A 535      11.832  13.736  -2.659  1.00  4.83           C  
ATOM   2426  C   VAL A 535      11.092  13.329  -1.375  1.00  5.08           C  
ATOM   2427  O   VAL A 535       9.884  13.540  -1.283  1.00  6.68           O  
ATOM   2428  CB  VAL A 535      12.203  15.242  -2.556  1.00  4.97           C  
ATOM   2429  CG1 VAL A 535      13.125  15.586  -1.368  1.00  5.84           C  
ATOM   2430  CG2 VAL A 535      12.850  15.743  -3.854  1.00  6.63           C  
ATOM   2431  H   VAL A 535      10.396  14.242  -4.107  1.00  5.75           H  
ATOM   2432  HA  VAL A 535      12.743  13.159  -2.784  1.00  4.83           H  
ATOM   2433  HB  VAL A 535      11.290  15.818  -2.417  1.00  4.97           H  
ATOM   2434 HG11 VAL A 535      13.396  16.641  -1.375  1.00  5.84           H  
ATOM   2435 HG12 VAL A 535      12.655  15.392  -0.404  1.00  5.84           H  
ATOM   2436 HG13 VAL A 535      14.049  15.009  -1.416  1.00  5.84           H  
ATOM   2437 HG21 VAL A 535      13.155  16.782  -3.754  1.00  6.63           H  
ATOM   2438 HG22 VAL A 535      13.734  15.162  -4.112  1.00  6.63           H  
ATOM   2439 HG23 VAL A 535      12.157  15.685  -4.693  1.00  6.63           H  
ATOM   2440  N   LYS A 536      11.817  12.754  -0.406  1.00  5.65           N  
ATOM   2441  CA  LYS A 536      11.277  12.425   0.907  1.00  5.33           C  
ATOM   2442  C   LYS A 536      12.284  12.801   1.992  1.00  5.84           C  
ATOM   2443  O   LYS A 536      13.492  12.660   1.802  1.00  6.27           O  
ATOM   2444  CB  LYS A 536      10.868  10.937   1.006  1.00  6.20           C  
ATOM   2445  CG  LYS A 536       9.940  10.490  -0.134  1.00  6.28           C  
ATOM   2446  CD  LYS A 536       9.275   9.125   0.062  1.00  6.59           C  
ATOM   2447  CE  LYS A 536       8.558   8.706  -1.235  1.00  7.31           C  
ATOM   2448  NZ  LYS A 536       7.562   7.646  -1.017  1.00  9.62           N1+
ATOM   2449  H   LYS A 536      12.807  12.586  -0.549  1.00  5.65           H  
ATOM   2450  HA  LYS A 536      10.396  13.043   1.070  1.00  5.33           H  
ATOM   2451  HB3 LYS A 536      10.372  10.769   1.963  1.00  6.20           H  
ATOM   2452  HB2 LYS A 536      11.749  10.303   1.020  1.00  6.20           H  
ATOM   2453  HG3 LYS A 536      10.494  10.485  -1.070  1.00  6.28           H  
ATOM   2454  HG2 LYS A 536       9.163  11.234  -0.280  1.00  6.28           H  
ATOM   2455  HD3 LYS A 536       8.576   9.186   0.897  1.00  6.59           H  
ATOM   2456  HD2 LYS A 536      10.023   8.379   0.338  1.00  6.59           H  
ATOM   2457  HE3 LYS A 536       9.286   8.374  -1.977  1.00  7.31           H  
ATOM   2458  HE2 LYS A 536       8.030   9.556  -1.668  1.00  7.31           H  
ATOM   2459  HZ1 LYS A 536       6.849   7.983  -0.384  1.00  9.62           H  
ATOM   2460  HZ2 LYS A 536       7.143   7.380  -1.895  1.00  9.62           H  
ATOM   2461  HZ3 LYS A 536       8.020   6.839  -0.606  1.00  9.62           H  
ATOM   2462  N   VAL A 537      11.740  13.264   3.122  1.00  5.30           N  
ATOM   2463  CA  VAL A 537      12.477  13.650   4.317  1.00  6.07           C  
ATOM   2464  C   VAL A 537      12.960  12.406   5.085  1.00  4.80           C  
ATOM   2465  O   VAL A 537      12.188  11.465   5.263  1.00  6.55           O  
ATOM   2466  CB  VAL A 537      11.556  14.520   5.214  1.00  6.06           C  
ATOM   2467  CG1 VAL A 537      12.027  14.727   6.659  1.00  7.23           C  
ATOM   2468  CG2 VAL A 537      11.344  15.893   4.563  1.00  6.36           C  
ATOM   2469  H   VAL A 537      10.733  13.332   3.186  1.00  5.30           H  
ATOM   2470  HA  VAL A 537      13.346  14.237   4.014  1.00  6.07           H  
ATOM   2471  HB  VAL A 537      10.580  14.035   5.269  1.00  6.06           H  
ATOM   2472 HG11 VAL A 537      11.352  15.401   7.186  1.00  7.23           H  
ATOM   2473 HG12 VAL A 537      12.062  13.803   7.234  1.00  7.23           H  
ATOM   2474 HG13 VAL A 537      13.018  15.173   6.667  1.00  7.23           H  
ATOM   2475 HG21 VAL A 537      10.713  16.528   5.184  1.00  6.36           H  
ATOM   2476 HG22 VAL A 537      12.294  16.409   4.421  1.00  6.36           H  
ATOM   2477 HG23 VAL A 537      10.865  15.803   3.589  1.00  6.36           H  
ATOM   2478  N   SER A 538      14.228  12.436   5.522  1.00  5.33           N  
ATOM   2479  CA  SER A 538      14.891  11.325   6.200  1.00  6.28           C  
ATOM   2480  C   SER A 538      15.834  11.851   7.294  1.00  6.39           C  
ATOM   2481  O   SER A 538      16.167  13.035   7.306  1.00  6.13           O  
ATOM   2482  CB  SER A 538      15.576  10.445   5.136  1.00  7.16           C  
ATOM   2483  OG  SER A 538      16.196   9.309   5.692  1.00  8.85           O  
ATOM   2484  H   SER A 538      14.800  13.257   5.369  1.00  5.33           H  
ATOM   2485  HA  SER A 538      14.141  10.716   6.709  1.00  6.28           H  
ATOM   2486  HB3 SER A 538      16.320  10.997   4.572  1.00  7.16           H  
ATOM   2487  HB2 SER A 538      14.844  10.114   4.408  1.00  7.16           H  
ATOM   2488  HG  SER A 538      17.135   9.502   5.781  1.00  8.85           H  
ATOM   2489  N   ASP A 539      16.202  10.960   8.231  1.00  6.68           N  
ATOM   2490  CA  ASP A 539      16.977  11.254   9.447  1.00  7.69           C  
ATOM   2491  C   ASP A 539      16.264  12.185  10.436  1.00  6.84           C  
ATOM   2492  O   ASP A 539      16.929  12.804  11.264  1.00  6.95           O  
ATOM   2493  CB  ASP A 539      18.453  11.684   9.204  1.00  8.25           C  
ATOM   2494  CG  ASP A 539      19.339  10.631   8.540  1.00  9.57           C  
ATOM   2495  OD1 ASP A 539      18.900   9.473   8.416  1.00 10.85           O  
ATOM   2496  OD2 ASP A 539      20.507  10.967   8.261  1.00 14.21           O1-
ATOM   2497  H   ASP A 539      15.919   9.996   8.121  1.00  6.68           H  
ATOM   2498  HA  ASP A 539      17.007  10.313   9.994  1.00  7.69           H  
ATOM   2499  HB3 ASP A 539      18.946  11.922  10.147  1.00  8.25           H  
ATOM   2500  HB2 ASP A 539      18.485  12.587   8.593  1.00  8.25           H  
ATOM   2501  N   PHE A 540      14.926  12.243  10.369  1.00  6.66           N  
ATOM   2502  CA  PHE A 540      14.080  13.019  11.268  1.00  6.81           C  
ATOM   2503  C   PHE A 540      14.314  12.690  12.754  1.00  7.08           C  
ATOM   2504  O   PHE A 540      14.039  11.573  13.193  1.00  7.81           O  
ATOM   2505  CB  PHE A 540      12.604  12.955  10.815  1.00  7.16           C  
ATOM   2506  CG  PHE A 540      12.058  11.586  10.439  1.00  7.83           C  
ATOM   2507  CD1 PHE A 540      12.198  11.121   9.115  1.00  7.80           C  
ATOM   2508  CD2 PHE A 540      11.539  10.713  11.418  1.00  8.84           C  
ATOM   2509  CE1 PHE A 540      11.761   9.851   8.774  1.00  9.23           C  
ATOM   2510  CE2 PHE A 540      11.117   9.439  11.060  1.00  9.66           C  
ATOM   2511  CZ  PHE A 540      11.217   9.014   9.742  1.00  8.41           C  
ATOM   2512  H   PHE A 540      14.443  11.689   9.677  1.00  6.66           H  
ATOM   2513  HA  PHE A 540      14.382  14.059  11.138  1.00  6.81           H  
ATOM   2514  HB3 PHE A 540      12.474  13.607   9.951  1.00  7.16           H  
ATOM   2515  HB2 PHE A 540      11.960  13.379  11.585  1.00  7.16           H  
ATOM   2516  HD1 PHE A 540      12.630  11.757   8.357  1.00  7.80           H  
ATOM   2517  HD2 PHE A 540      11.461  11.030  12.447  1.00  8.84           H  
ATOM   2518  HE1 PHE A 540      11.856   9.517   7.752  1.00  9.23           H  
ATOM   2519  HE2 PHE A 540      10.711   8.776  11.809  1.00  9.66           H  
ATOM   2520  HZ  PHE A 540      10.884   8.022   9.474  1.00  8.41           H  
ATOM   2521  N   GLY A 541      14.861  13.682  13.475  1.00  5.92           N  
ATOM   2522  CA  GLY A 541      15.180  13.643  14.899  1.00  6.30           C  
ATOM   2523  C   GLY A 541      16.458  12.855  15.246  1.00  6.47           C  
ATOM   2524  O   GLY A 541      16.767  12.737  16.430  1.00  6.59           O  
ATOM   2525  H   GLY A 541      15.070  14.555  13.010  1.00  5.92           H  
ATOM   2526  HA3 GLY A 541      14.331  13.225  15.435  1.00  6.30           H  
ATOM   2527  HA2 GLY A 541      15.300  14.665  15.257  1.00  6.30           H  
ATOM   2528  N   LEU A 542      17.189  12.297  14.264  1.00  7.22           N  
ATOM   2529  CA  LEU A 542      18.318  11.383  14.483  1.00  7.71           C  
ATOM   2530  C   LEU A 542      19.548  12.026  15.166  1.00  7.49           C  
ATOM   2531  O   LEU A 542      20.294  11.308  15.834  1.00  8.23           O  
ATOM   2532  CB  LEU A 542      18.678  10.714  13.136  1.00  9.01           C  
ATOM   2533  CG  LEU A 542      19.583   9.466  13.231  1.00 11.93           C  
ATOM   2534  CD1 LEU A 542      18.903   8.298  13.974  1.00 14.75           C  
ATOM   2535  CD2 LEU A 542      20.039   9.032  11.833  1.00 12.17           C  
ATOM   2536  H   LEU A 542      16.919  12.446  13.301  1.00  7.22           H  
ATOM   2537  HA  LEU A 542      17.953  10.611  15.161  1.00  7.71           H  
ATOM   2538  HB3 LEU A 542      19.153  11.459  12.496  1.00  9.01           H  
ATOM   2539  HB2 LEU A 542      17.760  10.425  12.621  1.00  9.01           H  
ATOM   2540  HG  LEU A 542      20.490   9.724  13.777  1.00 11.93           H  
ATOM   2541 HD11 LEU A 542      18.985   7.357  13.430  1.00 14.75           H  
ATOM   2542 HD12 LEU A 542      19.356   8.146  14.954  1.00 14.75           H  
ATOM   2543 HD13 LEU A 542      17.839   8.478  14.135  1.00 14.75           H  
ATOM   2544 HD21 LEU A 542      20.660   8.136  11.881  1.00 12.17           H  
ATOM   2545 HD22 LEU A 542      19.185   8.817  11.193  1.00 12.17           H  
ATOM   2546 HD23 LEU A 542      20.625   9.813  11.348  1.00 12.17           H  
ATOM   2547  N   SER A 543      19.718  13.355  15.025  1.00  7.20           N  
ATOM   2548  CA  SER A 543      20.796  14.144  15.637  1.00  7.61           C  
ATOM   2549  C   SER A 543      20.811  14.146  17.181  1.00  7.16           C  
ATOM   2550  O   SER A 543      21.884  14.340  17.751  1.00  7.46           O  
ATOM   2551  CB  SER A 543      20.791  15.580  15.065  1.00  7.79           C  
ATOM   2552  OG  SER A 543      19.700  16.349  15.532  1.00  8.31           O  
ATOM   2553  H   SER A 543      19.053  13.879  14.470  1.00  7.20           H  
ATOM   2554  HA  SER A 543      21.730  13.681  15.315  1.00  7.61           H  
ATOM   2555  HB3 SER A 543      20.777  15.562  13.975  1.00  7.79           H  
ATOM   2556  HB2 SER A 543      21.705  16.101  15.347  1.00  7.79           H  
ATOM   2557  HG  SER A 543      18.938  16.137  14.983  1.00  8.31           H  
ATOM   2558  N   ARG A 544      19.658  13.888  17.829  1.00  6.80           N  
ATOM   2559  CA  ARG A 544      19.530  13.753  19.288  1.00  6.77           C  
ATOM   2560  C   ARG A 544      20.354  12.600  19.887  1.00  7.19           C  
ATOM   2561  O   ARG A 544      20.653  12.650  21.080  1.00  6.98           O  
ATOM   2562  CB  ARG A 544      18.054  13.526  19.668  1.00  6.72           C  
ATOM   2563  CG  ARG A 544      17.114  14.709  19.378  1.00  6.81           C  
ATOM   2564  CD  ARG A 544      15.646  14.391  19.717  1.00  5.74           C  
ATOM   2565  NE  ARG A 544      15.073  13.434  18.760  1.00  7.53           N  
ATOM   2566  CZ  ARG A 544      13.853  12.877  18.758  1.00  6.78           C  
ATOM   2567  NH1 ARG A 544      13.534  12.048  17.760  1.00  8.26           N  
ATOM   2568  NH2 ARG A 544      12.951  13.115  19.719  1.00  8.07           N1+
ATOM   2569  H   ARG A 544      18.819  13.725  17.291  1.00  6.80           H  
ATOM   2570  HA  ARG A 544      19.877  14.680  19.749  1.00  6.77           H  
ATOM   2571  HB3 ARG A 544      17.985  13.313  20.736  1.00  6.72           H  
ATOM   2572  HB2 ARG A 544      17.697  12.626  19.165  1.00  6.72           H  
ATOM   2573  HG3 ARG A 544      17.186  14.923  18.310  1.00  6.81           H  
ATOM   2574  HG2 ARG A 544      17.434  15.624  19.878  1.00  6.81           H  
ATOM   2575  HD3 ARG A 544      15.048  15.293  19.833  1.00  5.74           H  
ATOM   2576  HD2 ARG A 544      15.618  13.879  20.679  1.00  5.74           H  
ATOM   2577 HH22 ARG A 544      12.047  12.663  19.698  1.00  8.07           H  
ATOM   2578 HH21 ARG A 544      13.168  13.756  20.473  1.00  8.07           H  
ATOM   2579 HH12 ARG A 544      12.628  11.594  17.749  1.00  8.26           H  
ATOM   2580 HH11 ARG A 544      14.205  11.820  17.038  1.00  8.26           H  
ATOM   2581  HE  ARG A 544      15.693  13.185  17.997  1.00  7.53           H  
ATOM   2582  N   TYR A 545      20.675  11.583  19.070  1.00  7.59           N  
ATOM   2583  CA  TYR A 545      21.295  10.337  19.515  1.00  8.19           C  
ATOM   2584  C   TYR A 545      22.765  10.222  19.100  1.00  9.58           C  
ATOM   2585  O   TYR A 545      23.368   9.206  19.418  1.00 11.26           O  
ATOM   2586  CB  TYR A 545      20.439   9.144  19.029  1.00  7.74           C  
ATOM   2587  CG  TYR A 545      18.976   9.320  19.392  1.00  8.18           C  
ATOM   2588  CD1 TYR A 545      18.606   9.393  20.751  1.00  8.05           C  
ATOM   2589  CD2 TYR A 545      18.013   9.554  18.388  1.00  8.63           C  
ATOM   2590  CE1 TYR A 545      17.300   9.772  21.105  1.00  8.88           C  
ATOM   2591  CE2 TYR A 545      16.699   9.912  18.746  1.00  7.64           C  
ATOM   2592  CZ  TYR A 545      16.353  10.046  20.105  1.00  7.62           C  
ATOM   2593  OH  TYR A 545      15.111  10.469  20.472  1.00  9.52           O  
ATOM   2594  H   TYR A 545      20.399  11.620  18.098  1.00  7.59           H  
ATOM   2595  HA  TYR A 545      21.308  10.300  20.605  1.00  8.19           H  
ATOM   2596  HB3 TYR A 545      20.799   8.210  19.464  1.00  7.74           H  
ATOM   2597  HB2 TYR A 545      20.527   9.034  17.946  1.00  7.74           H  
ATOM   2598  HD1 TYR A 545      19.339   9.226  21.527  1.00  8.05           H  
ATOM   2599  HD2 TYR A 545      18.289   9.511  17.345  1.00  8.63           H  
ATOM   2600  HE1 TYR A 545      17.033   9.888  22.144  1.00  8.88           H  
ATOM   2601  HE2 TYR A 545      15.978  10.127  17.974  1.00  7.64           H  
ATOM   2602  HH  TYR A 545      14.508  10.564  19.730  1.00  9.52           H  
ATOM   2603  N   VAL A 546      23.339  11.247  18.449  1.00 10.46           N  
ATOM   2604  CA  VAL A 546      24.762  11.309  18.105  1.00 11.67           C  
ATOM   2605  C   VAL A 546      25.621  11.585  19.356  1.00 13.05           C  
ATOM   2606  O   VAL A 546      25.341  12.543  20.077  1.00 13.01           O  
ATOM   2607  CB  VAL A 546      25.019  12.436  17.068  1.00 12.37           C  
ATOM   2608  CG1 VAL A 546      26.501  12.760  16.803  1.00 13.18           C  
ATOM   2609  CG2 VAL A 546      24.345  12.114  15.734  1.00 13.43           C  
ATOM   2610  H   VAL A 546      22.796  12.074  18.246  1.00 10.46           H  
ATOM   2611  HA  VAL A 546      25.059  10.353  17.667  1.00 11.67           H  
ATOM   2612  HB  VAL A 546      24.556  13.348  17.445  1.00 12.37           H  
ATOM   2613 HG11 VAL A 546      26.614  13.412  15.938  1.00 13.18           H  
ATOM   2614 HG12 VAL A 546      26.959  13.269  17.649  1.00 13.18           H  
ATOM   2615 HG13 VAL A 546      27.071  11.856  16.600  1.00 13.18           H  
ATOM   2616 HG21 VAL A 546      24.445  12.960  15.060  1.00 13.43           H  
ATOM   2617 HG22 VAL A 546      24.818  11.257  15.258  1.00 13.43           H  
ATOM   2618 HG23 VAL A 546      23.281  11.909  15.847  1.00 13.43           H  
ATOM   2619  N   LEU A 547      26.655  10.753  19.570  1.00 14.16           N  
ATOM   2620  CA  LEU A 547      27.593  10.876  20.693  1.00 15.90           C  
ATOM   2621  C   LEU A 547      28.815  11.761  20.386  1.00 17.81           C  
ATOM   2622  O   LEU A 547      29.478  12.184  21.332  1.00 19.36           O  
ATOM   2623  CB  LEU A 547      28.067   9.474  21.137  1.00 15.75           C  
ATOM   2624  CG  LEU A 547      26.955   8.563  21.694  1.00 15.12           C  
ATOM   2625  CD1 LEU A 547      27.531   7.182  22.062  1.00 16.94           C  
ATOM   2626  CD2 LEU A 547      26.218   9.205  22.887  1.00 13.67           C  
ATOM   2627  H   LEU A 547      26.811   9.978  18.939  1.00 14.16           H  
ATOM   2628  HA  LEU A 547      27.084  11.352  21.532  1.00 15.90           H  
ATOM   2629  HB3 LEU A 547      28.838   9.580  21.903  1.00 15.75           H  
ATOM   2630  HB2 LEU A 547      28.552   8.973  20.296  1.00 15.75           H  
ATOM   2631  HG  LEU A 547      26.218   8.407  20.908  1.00 15.12           H  
ATOM   2632 HD11 LEU A 547      27.006   6.713  22.894  1.00 16.94           H  
ATOM   2633 HD12 LEU A 547      27.462   6.500  21.216  1.00 16.94           H  
ATOM   2634 HD13 LEU A 547      28.585   7.240  22.335  1.00 16.94           H  
ATOM   2635 HD21 LEU A 547      25.854   8.468  23.603  1.00 13.67           H  
ATOM   2636 HD22 LEU A 547      26.861   9.896  23.433  1.00 13.67           H  
ATOM   2637 HD23 LEU A 547      25.354   9.772  22.540  1.00 13.67           H  
ATOM   2638  N   ASP A 548      29.107  12.022  19.101  1.00 18.60           N  
ATOM   2639  CA  ASP A 548      30.196  12.892  18.657  1.00 20.17           C  
ATOM   2640  C   ASP A 548      29.763  14.356  18.851  1.00 20.61           C  
ATOM   2641  O   ASP A 548      28.960  14.862  18.070  1.00 20.74           O  
ATOM   2642  CB  ASP A 548      30.634  12.539  17.208  1.00 20.49           C  
ATOM   2643  CG  ASP A 548      31.840  13.279  16.597  1.00 22.02           C  
ATOM   2644  OD1 ASP A 548      32.382  14.206  17.234  1.00 22.18           O  
ATOM   2645  OD2 ASP A 548      32.214  12.896  15.467  1.00 24.19           O1-
ATOM   2646  H   ASP A 548      28.541  11.614  18.370  1.00 18.60           H  
ATOM   2647  HA  ASP A 548      31.059  12.699  19.298  1.00 20.17           H  
ATOM   2648  HB3 ASP A 548      29.780  12.639  16.535  1.00 20.49           H  
ATOM   2649  HB2 ASP A 548      30.885  11.480  17.188  1.00 20.49           H  
ATOM   2650  N   ASP A 549      30.311  14.993  19.899  1.00 21.11           N  
ATOM   2651  CA  ASP A 549      29.976  16.351  20.345  1.00 21.84           C  
ATOM   2652  C   ASP A 549      30.387  17.483  19.388  1.00 21.66           C  
ATOM   2653  O   ASP A 549      29.952  18.615  19.606  1.00 21.42           O  
ATOM   2654  CB  ASP A 549      30.457  16.648  21.789  1.00 22.23           C  
ATOM   2655  CG  ASP A 549      29.857  15.762  22.896  1.00 23.97           C  
ATOM   2656  OD1 ASP A 549      28.745  15.220  22.708  1.00 25.49           O  
ATOM   2657  OD2 ASP A 549      30.466  15.746  23.987  1.00 26.93           O1-
ATOM   2658  H   ASP A 549      30.981  14.499  20.472  1.00 21.11           H  
ATOM   2659  HA  ASP A 549      28.889  16.389  20.343  1.00 21.84           H  
ATOM   2660  HB3 ASP A 549      30.238  17.683  22.056  1.00 22.23           H  
ATOM   2661  HB2 ASP A 549      31.544  16.545  21.824  1.00 22.23           H  
ATOM   2662  N   GLU A 550      31.138  17.172  18.316  1.00 22.11           N  
ATOM   2663  CA  GLU A 550      31.356  18.092  17.198  1.00 22.26           C  
ATOM   2664  C   GLU A 550      30.067  18.390  16.407  1.00 22.14           C  
ATOM   2665  O   GLU A 550      29.987  19.449  15.794  1.00 22.13           O  
ATOM   2666  CB  GLU A 550      32.476  17.570  16.269  1.00 22.51           C  
ATOM   2667  CG  GLU A 550      33.828  17.292  16.970  1.00 24.62           C  
ATOM   2668  CD  GLU A 550      34.431  18.475  17.744  1.00 28.04           C  
ATOM   2669  OE1 GLU A 550      34.300  19.624  17.265  1.00 29.73           O  
ATOM   2670  OE2 GLU A 550      35.024  18.211  18.812  1.00 29.99           O1-
ATOM   2671  H   GLU A 550      31.473  16.226  18.191  1.00 22.11           H  
ATOM   2672  HA  GLU A 550      31.679  19.041  17.623  1.00 22.26           H  
ATOM   2673  HB3 GLU A 550      32.631  18.279  15.454  1.00 22.51           H  
ATOM   2674  HB2 GLU A 550      32.140  16.652  15.783  1.00 22.51           H  
ATOM   2675  HG3 GLU A 550      34.556  16.970  16.226  1.00 24.62           H  
ATOM   2676  HG2 GLU A 550      33.715  16.452  17.654  1.00 24.62           H  
ATOM   2677  N   TYR A 551      29.077  17.486  16.459  1.00 21.83           N  
ATOM   2678  CA  TYR A 551      27.791  17.631  15.780  1.00 21.71           C  
ATOM   2679  C   TYR A 551      26.680  18.245  16.643  1.00 21.72           C  
ATOM   2680  O   TYR A 551      25.724  18.757  16.062  1.00 20.36           O  
ATOM   2681  CB  TYR A 551      27.329  16.241  15.319  1.00 22.06           C  
ATOM   2682  CG  TYR A 551      28.089  15.688  14.136  1.00 22.87           C  
ATOM   2683  CD1 TYR A 551      29.236  14.895  14.325  1.00 23.02           C  
ATOM   2684  CD2 TYR A 551      27.640  15.981  12.832  1.00 24.37           C  
ATOM   2685  CE1 TYR A 551      29.927  14.391  13.209  1.00 24.90           C  
ATOM   2686  CE2 TYR A 551      28.326  15.470  11.718  1.00 26.38           C  
ATOM   2687  CZ  TYR A 551      29.468  14.674  11.907  1.00 26.46           C  
ATOM   2688  OH  TYR A 551      30.129  14.188  10.821  1.00 29.74           O  
ATOM   2689  H   TYR A 551      29.206  16.636  16.994  1.00 21.83           H  
ATOM   2690  HA  TYR A 551      27.908  18.264  14.899  1.00 21.71           H  
ATOM   2691  HB3 TYR A 551      26.283  16.284  15.021  1.00 22.06           H  
ATOM   2692  HB2 TYR A 551      27.364  15.535  16.148  1.00 22.06           H  
ATOM   2693  HD1 TYR A 551      29.589  14.681  15.323  1.00 23.02           H  
ATOM   2694  HD2 TYR A 551      26.773  16.606  12.685  1.00 24.37           H  
ATOM   2695  HE1 TYR A 551      30.811  13.789  13.356  1.00 24.90           H  
ATOM   2696  HE2 TYR A 551      27.979  15.699  10.721  1.00 26.38           H  
ATOM   2697  HH  TYR A 551      30.841  13.585  11.061  1.00 29.74           H  
ATOM   2698  N   THR A 552      26.767  18.124  17.979  1.00 22.38           N  
ATOM   2699  CA  THR A 552      25.614  18.284  18.875  1.00 23.24           C  
ATOM   2700  C   THR A 552      25.374  19.721  19.398  1.00 24.34           C  
ATOM   2701  O   THR A 552      24.274  19.973  19.894  1.00 24.36           O  
ATOM   2702  CB  THR A 552      25.728  17.326  20.093  1.00 23.39           C  
ATOM   2703  OG1 THR A 552      26.800  17.683  20.937  1.00 22.43           O  
ATOM   2704  CG2 THR A 552      25.872  15.841  19.725  1.00 23.67           C  
ATOM   2705  H   THR A 552      27.593  17.718  18.396  1.00 22.38           H  
ATOM   2706  HA  THR A 552      24.708  18.006  18.335  1.00 23.24           H  
ATOM   2707  HB  THR A 552      24.822  17.417  20.695  1.00 23.39           H  
ATOM   2708  HG1 THR A 552      26.602  18.525  21.356  1.00 22.43           H  
ATOM   2709 HG21 THR A 552      26.021  15.231  20.617  1.00 23.67           H  
ATOM   2710 HG22 THR A 552      24.976  15.470  19.229  1.00 23.67           H  
ATOM   2711 HG23 THR A 552      26.718  15.662  19.064  1.00 23.67           H  
ATOM   2712  N   SER A 553      26.345  20.641  19.267  1.00 25.40           N  
ATOM   2713  CA  SER A 553      26.178  22.057  19.629  1.00 26.23           C  
ATOM   2714  C   SER A 553      27.028  22.964  18.729  1.00 27.12           C  
ATOM   2715  O   SER A 553      27.973  22.474  18.114  1.00 26.46           O  
ATOM   2716  CB  SER A 553      26.451  22.273  21.137  1.00 26.34           C  
ATOM   2717  OG  SER A 553      27.830  22.281  21.456  1.00 26.80           O  
ATOM   2718  H   SER A 553      27.229  20.391  18.845  1.00 25.40           H  
ATOM   2719  HA  SER A 553      25.141  22.330  19.428  1.00 26.23           H  
ATOM   2720  HB3 SER A 553      25.949  21.515  21.739  1.00 26.34           H  
ATOM   2721  HB2 SER A 553      26.038  23.232  21.448  1.00 26.34           H  
ATOM   2722  HG  SER A 553      28.105  21.375  21.637  1.00 26.80           H  
ATOM   2723  N   SER A 554      26.670  24.263  18.664  1.00 28.23           N  
ATOM   2724  CA  SER A 554      27.315  25.295  17.832  1.00 29.35           C  
ATOM   2725  C   SER A 554      28.830  25.460  18.064  1.00 29.72           C  
ATOM   2726  O   SER A 554      29.544  25.788  17.116  1.00 30.85           O  
ATOM   2727  CB  SER A 554      26.549  26.628  17.992  1.00 29.57           C  
ATOM   2728  OG  SER A 554      27.133  27.707  17.285  1.00 31.10           O  
ATOM   2729  H   SER A 554      25.880  24.581  19.208  1.00 28.23           H  
ATOM   2730  HA  SER A 554      27.208  24.980  16.795  1.00 29.35           H  
ATOM   2731  HB3 SER A 554      26.471  26.905  19.044  1.00 29.57           H  
ATOM   2732  HB2 SER A 554      25.536  26.512  17.609  1.00 29.57           H  
ATOM   2733  HG  SER A 554      26.662  28.511  17.516  1.00 31.10           H  
ATOM   2734  N   VAL A 555      29.293  25.180  19.295  1.00 29.92           N  
ATOM   2735  CA  VAL A 555      30.709  25.177  19.681  1.00 29.91           C  
ATOM   2736  C   VAL A 555      31.495  23.992  19.053  1.00 29.32           C  
ATOM   2737  O   VAL A 555      32.724  24.025  19.025  1.00 29.72           O  
ATOM   2738  CB  VAL A 555      30.883  25.117  21.232  1.00 30.18           C  
ATOM   2739  CG1 VAL A 555      32.258  25.647  21.689  1.00 30.64           C  
ATOM   2740  CG2 VAL A 555      29.781  25.872  22.001  1.00 30.69           C  
ATOM   2741  H   VAL A 555      28.641  24.906  20.016  1.00 29.92           H  
ATOM   2742  HA  VAL A 555      31.157  26.101  19.310  1.00 29.91           H  
ATOM   2743  HB  VAL A 555      30.820  24.075  21.555  1.00 30.18           H  
ATOM   2744 HG11 VAL A 555      32.340  25.639  22.776  1.00 30.64           H  
ATOM   2745 HG12 VAL A 555      33.081  25.041  21.313  1.00 30.64           H  
ATOM   2746 HG13 VAL A 555      32.418  26.672  21.355  1.00 30.64           H  
ATOM   2747 HG21 VAL A 555      29.984  25.893  23.072  1.00 30.69           H  
ATOM   2748 HG22 VAL A 555      29.689  26.904  21.660  1.00 30.69           H  
ATOM   2749 HG23 VAL A 555      28.813  25.387  21.879  1.00 30.69           H  
ATOM   2750  N   GLY A 556      30.772  22.991  18.523  1.00 28.26           N  
ATOM   2751  CA  GLY A 556      31.303  21.863  17.769  1.00 27.42           C  
ATOM   2752  C   GLY A 556      31.516  22.252  16.297  1.00 26.58           C  
ATOM   2753  O   GLY A 556      30.749  23.027  15.721  1.00 26.42           O  
ATOM   2754  H   GLY A 556      29.763  23.044  18.574  1.00 28.26           H  
ATOM   2755  HA3 GLY A 556      30.573  21.058  17.825  1.00 27.42           H  
ATOM   2756  HA2 GLY A 556      32.228  21.497  18.217  1.00 27.42           H  
ATOM   2757  N   SER A 557      32.560  21.665  15.691  1.00 25.14           N  
ATOM   2758  CA  SER A 557      33.046  21.949  14.337  1.00 24.02           C  
ATOM   2759  C   SER A 557      32.162  21.445  13.176  1.00 22.97           C  
ATOM   2760  O   SER A 557      32.355  21.909  12.053  1.00 23.22           O  
ATOM   2761  CB  SER A 557      34.495  21.425  14.222  1.00 24.21           C  
ATOM   2762  OG  SER A 557      34.568  20.011  14.228  1.00 24.86           O  
ATOM   2763  H   SER A 557      33.127  21.020  16.228  1.00 25.14           H  
ATOM   2764  HA  SER A 557      33.089  23.036  14.240  1.00 24.02           H  
ATOM   2765  HB3 SER A 557      35.108  21.813  15.037  1.00 24.21           H  
ATOM   2766  HB2 SER A 557      34.951  21.782  13.298  1.00 24.21           H  
ATOM   2767  HG  SER A 557      34.489  19.711  15.140  1.00 24.86           H  
ATOM   2768  N   LYS A 558      31.234  20.513  13.447  1.00 21.53           N  
ATOM   2769  CA  LYS A 558      30.403  19.822  12.453  1.00 20.52           C  
ATOM   2770  C   LYS A 558      28.896  20.087  12.648  1.00 19.03           C  
ATOM   2771  O   LYS A 558      28.083  19.406  12.022  1.00 19.65           O  
ATOM   2772  CB  LYS A 558      30.728  18.314  12.488  1.00 21.15           C  
ATOM   2773  CG  LYS A 558      32.190  17.991  12.136  1.00 22.60           C  
ATOM   2774  CD  LYS A 558      32.477  16.490  12.205  1.00 25.28           C  
ATOM   2775  CE  LYS A 558      33.945  16.134  11.944  1.00 27.24           C  
ATOM   2776  NZ  LYS A 558      34.178  14.691  12.126  1.00 28.34           N1+
ATOM   2777  H   LYS A 558      31.114  20.203  14.404  1.00 21.53           H  
ATOM   2778  HA  LYS A 558      30.638  20.182  11.450  1.00 20.52           H  
ATOM   2779  HB3 LYS A 558      30.089  17.784  11.781  1.00 21.15           H  
ATOM   2780  HB2 LYS A 558      30.490  17.907  13.471  1.00 21.15           H  
ATOM   2781  HG3 LYS A 558      32.861  18.503  12.825  1.00 22.60           H  
ATOM   2782  HG2 LYS A 558      32.422  18.369  11.139  1.00 22.60           H  
ATOM   2783  HD3 LYS A 558      31.858  15.990  11.463  1.00 25.28           H  
ATOM   2784  HD2 LYS A 558      32.171  16.114  13.183  1.00 25.28           H  
ATOM   2785  HE3 LYS A 558      34.596  16.679  12.628  1.00 27.24           H  
ATOM   2786  HE2 LYS A 558      34.228  16.417  10.929  1.00 27.24           H  
ATOM   2787  HZ1 LYS A 558      35.138  14.474  11.894  1.00 28.34           H  
ATOM   2788  HZ2 LYS A 558      33.994  14.434  13.087  1.00 28.34           H  
ATOM   2789  HZ3 LYS A 558      33.565  14.164  11.520  1.00 28.34           H  
ATOM   2790  N   PHE A 559      28.540  21.078  13.484  1.00 16.97           N  
ATOM   2791  CA  PHE A 559      27.165  21.528  13.712  1.00 15.57           C  
ATOM   2792  C   PHE A 559      26.620  22.268  12.467  1.00 14.34           C  
ATOM   2793  O   PHE A 559      27.390  22.995  11.836  1.00 13.20           O  
ATOM   2794  CB  PHE A 559      27.178  22.444  14.950  1.00 15.60           C  
ATOM   2795  CG  PHE A 559      25.821  22.927  15.445  1.00 15.13           C  
ATOM   2796  CD1 PHE A 559      25.024  22.092  16.256  1.00 13.90           C  
ATOM   2797  CD2 PHE A 559      25.279  24.148  14.994  1.00 13.89           C  
ATOM   2798  CE1 PHE A 559      23.755  22.495  16.646  1.00 14.51           C  
ATOM   2799  CE2 PHE A 559      24.018  24.546  15.412  1.00 14.52           C  
ATOM   2800  CZ  PHE A 559      23.258  23.722  16.231  1.00 15.11           C  
ATOM   2801  H   PHE A 559      29.260  21.586  13.979  1.00 16.97           H  
ATOM   2802  HA  PHE A 559      26.582  20.636  13.942  1.00 15.57           H  
ATOM   2803  HB3 PHE A 559      27.819  23.311  14.777  1.00 15.60           H  
ATOM   2804  HB2 PHE A 559      27.648  21.885  15.757  1.00 15.60           H  
ATOM   2805  HD1 PHE A 559      25.405  21.140  16.587  1.00 13.90           H  
ATOM   2806  HD2 PHE A 559      25.846  24.786  14.337  1.00 13.89           H  
ATOM   2807  HE1 PHE A 559      23.156  21.851  17.273  1.00 14.51           H  
ATOM   2808  HE2 PHE A 559      23.627  25.499  15.095  1.00 14.52           H  
ATOM   2809  HZ  PHE A 559      22.273  24.040  16.534  1.00 15.11           H  
ATOM   2810  N   PRO A 560      25.323  22.077  12.125  1.00 13.16           N  
ATOM   2811  CA  PRO A 560      24.686  22.704  10.947  1.00 12.04           C  
ATOM   2812  C   PRO A 560      24.385  24.210  11.115  1.00 10.12           C  
ATOM   2813  O   PRO A 560      23.224  24.618  11.071  1.00  8.62           O  
ATOM   2814  CB  PRO A 560      23.418  21.854  10.780  1.00 12.24           C  
ATOM   2815  CG  PRO A 560      23.030  21.487  12.196  1.00 13.90           C  
ATOM   2816  CD  PRO A 560      24.385  21.173  12.800  1.00 13.62           C  
ATOM   2817  HA  PRO A 560      25.314  22.586  10.062  1.00 12.04           H  
ATOM   2818  HB3 PRO A 560      23.692  20.937  10.269  1.00 12.24           H  
ATOM   2819  HB2 PRO A 560      22.611  22.321  10.215  1.00 12.24           H  
ATOM   2820  HG3 PRO A 560      22.327  20.660  12.271  1.00 13.90           H  
ATOM   2821  HG2 PRO A 560      22.593  22.351  12.694  1.00 13.90           H  
ATOM   2822  HD2 PRO A 560      24.347  21.286  13.878  1.00 13.62           H  
ATOM   2823  HD3 PRO A 560      24.667  20.142  12.578  1.00 13.62           H  
ATOM   2824  N   VAL A 561      25.447  25.011  11.285  1.00  8.53           N  
ATOM   2825  CA  VAL A 561      25.423  26.460  11.475  1.00  7.35           C  
ATOM   2826  C   VAL A 561      24.722  27.225  10.338  1.00  6.90           C  
ATOM   2827  O   VAL A 561      24.006  28.176  10.634  1.00  6.20           O  
ATOM   2828  CB  VAL A 561      26.865  27.019  11.658  1.00  7.34           C  
ATOM   2829  CG1 VAL A 561      27.004  28.553  11.583  1.00  8.20           C  
ATOM   2830  CG2 VAL A 561      27.497  26.512  12.967  1.00  8.90           C  
ATOM   2831  H   VAL A 561      26.366  24.587  11.299  1.00  8.53           H  
ATOM   2832  HA  VAL A 561      24.859  26.642  12.392  1.00  7.35           H  
ATOM   2833  HB  VAL A 561      27.481  26.618  10.851  1.00  7.34           H  
ATOM   2834 HG11 VAL A 561      27.965  28.861  11.983  1.00  8.20           H  
ATOM   2835 HG12 VAL A 561      26.944  28.921  10.558  1.00  8.20           H  
ATOM   2836 HG13 VAL A 561      26.245  29.066  12.170  1.00  8.20           H  
ATOM   2837 HG21 VAL A 561      28.516  26.874  13.088  1.00  8.90           H  
ATOM   2838 HG22 VAL A 561      26.927  26.843  13.836  1.00  8.90           H  
ATOM   2839 HG23 VAL A 561      27.552  25.425  12.991  1.00  8.90           H  
ATOM   2840  N   ARG A 562      24.898  26.779   9.082  1.00  6.76           N  
ATOM   2841  CA  ARG A 562      24.313  27.392   7.884  1.00  6.68           C  
ATOM   2842  C   ARG A 562      22.808  27.110   7.691  1.00  5.56           C  
ATOM   2843  O   ARG A 562      22.225  27.678   6.772  1.00  5.40           O  
ATOM   2844  CB  ARG A 562      25.099  26.939   6.639  1.00  6.71           C  
ATOM   2845  CG  ARG A 562      26.620  27.156   6.688  1.00  7.14           C  
ATOM   2846  CD  ARG A 562      27.349  26.256   5.676  1.00  6.83           C  
ATOM   2847  NE  ARG A 562      28.807  26.326   5.842  1.00  6.80           N  
ATOM   2848  CZ  ARG A 562      29.653  27.263   5.383  1.00  7.76           C  
ATOM   2849  NH1 ARG A 562      30.953  27.153   5.674  1.00  8.16           N  
ATOM   2850  NH2 ARG A 562      29.243  28.300   4.643  1.00  6.85           N1+
ATOM   2851  H   ARG A 562      25.489  25.973   8.927  1.00  6.76           H  
ATOM   2852  HA  ARG A 562      24.417  28.473   7.974  1.00  6.68           H  
ATOM   2853  HB3 ARG A 562      24.713  27.446   5.760  1.00  6.71           H  
ATOM   2854  HB2 ARG A 562      24.900  25.886   6.475  1.00  6.71           H  
ATOM   2855  HG3 ARG A 562      27.040  27.029   7.685  1.00  7.14           H  
ATOM   2856  HG2 ARG A 562      26.803  28.200   6.430  1.00  7.14           H  
ATOM   2857  HD3 ARG A 562      27.118  26.574   4.662  1.00  6.83           H  
ATOM   2858  HD2 ARG A 562      27.006  25.224   5.738  1.00  6.83           H  
ATOM   2859 HH22 ARG A 562      29.907  28.991   4.316  1.00  6.85           H  
ATOM   2860 HH21 ARG A 562      28.269  28.391   4.386  1.00  6.85           H  
ATOM   2861 HH12 ARG A 562      31.606  27.828   5.295  1.00  8.16           H  
ATOM   2862 HH11 ARG A 562      31.296  26.386   6.233  1.00  8.16           H  
ATOM   2863  HE  ARG A 562      29.192  25.619   6.453  1.00  6.80           H  
ATOM   2864  N   TRP A 563      22.207  26.263   8.543  1.00  4.59           N  
ATOM   2865  CA  TRP A 563      20.776  25.944   8.567  1.00  4.43           C  
ATOM   2866  C   TRP A 563      20.116  26.358   9.893  1.00  4.51           C  
ATOM   2867  O   TRP A 563      18.950  26.024  10.103  1.00  5.97           O  
ATOM   2868  CB  TRP A 563      20.586  24.436   8.311  1.00  4.78           C  
ATOM   2869  CG  TRP A 563      21.002  23.955   6.956  1.00  4.78           C  
ATOM   2870  CD1 TRP A 563      20.173  23.804   5.899  1.00  5.34           C  
ATOM   2871  CD2 TRP A 563      22.342  23.648   6.464  1.00  4.35           C  
ATOM   2872  NE1 TRP A 563      20.913  23.475   4.785  1.00  6.51           N  
ATOM   2873  CE2 TRP A 563      22.260  23.407   5.060  1.00  5.96           C  
ATOM   2874  CE3 TRP A 563      23.627  23.575   7.052  1.00  8.81           C  
ATOM   2875  CZ2 TRP A 563      23.398  23.174   4.268  1.00  7.56           C  
ATOM   2876  CZ3 TRP A 563      24.773  23.311   6.273  1.00  9.34           C  
ATOM   2877  CH2 TRP A 563      24.665  23.142   4.879  1.00  8.43           C  
ATOM   2878  H   TRP A 563      22.761  25.823   9.265  1.00  4.59           H  
ATOM   2879  HA  TRP A 563      20.245  26.486   7.786  1.00  4.43           H  
ATOM   2880  HB3 TRP A 563      19.539  24.156   8.437  1.00  4.78           H  
ATOM   2881  HB2 TRP A 563      21.151  23.876   9.056  1.00  4.78           H  
ATOM   2882  HD1 TRP A 563      19.103  23.953   5.930  1.00  5.34           H  
ATOM   2883  HE1 TRP A 563      20.490  23.315   3.874  1.00  6.51           H  
ATOM   2884  HE3 TRP A 563      23.734  23.738   8.114  1.00  8.81           H  
ATOM   2885  HZ2 TRP A 563      23.307  23.022   3.204  1.00  7.56           H  
ATOM   2886  HZ3 TRP A 563      25.742  23.261   6.744  1.00  9.34           H  
ATOM   2887  HH2 TRP A 563      25.549  22.963   4.284  1.00  8.43           H  
ATOM   2888  N   SER A 564      20.857  27.054  10.771  1.00  4.75           N  
ATOM   2889  CA  SER A 564      20.416  27.410  12.117  1.00  5.19           C  
ATOM   2890  C   SER A 564      19.951  28.877  12.160  1.00  5.48           C  
ATOM   2891  O   SER A 564      20.687  29.740  11.680  1.00  6.35           O  
ATOM   2892  CB  SER A 564      21.615  27.252  13.063  1.00  5.91           C  
ATOM   2893  OG  SER A 564      21.907  25.888  13.253  1.00  7.90           O  
ATOM   2894  H   SER A 564      21.801  27.319  10.527  1.00  4.75           H  
ATOM   2895  HA  SER A 564      19.638  26.717  12.431  1.00  5.19           H  
ATOM   2896  HB3 SER A 564      21.388  27.677  14.041  1.00  5.91           H  
ATOM   2897  HB2 SER A 564      22.497  27.771  12.690  1.00  5.91           H  
ATOM   2898  HG  SER A 564      22.302  25.543  12.444  1.00  7.90           H  
ATOM   2899  N   PRO A 565      18.777  29.161  12.770  1.00  5.01           N  
ATOM   2900  CA  PRO A 565      18.368  30.551  13.045  1.00  5.11           C  
ATOM   2901  C   PRO A 565      19.224  31.231  14.137  1.00  6.29           C  
ATOM   2902  O   PRO A 565      19.966  30.537  14.836  1.00  5.89           O  
ATOM   2903  CB  PRO A 565      16.914  30.387  13.496  1.00  5.34           C  
ATOM   2904  CG  PRO A 565      16.886  29.044  14.182  1.00  5.25           C  
ATOM   2905  CD  PRO A 565      17.812  28.203  13.319  1.00  5.34           C  
ATOM   2906  HA  PRO A 565      18.428  31.148  12.137  1.00  5.11           H  
ATOM   2907  HB3 PRO A 565      16.250  30.368  12.636  1.00  5.34           H  
ATOM   2908  HB2 PRO A 565      16.566  31.178  14.155  1.00  5.34           H  
ATOM   2909  HG3 PRO A 565      15.881  28.650  14.281  1.00  5.25           H  
ATOM   2910  HG2 PRO A 565      17.306  29.151  15.182  1.00  5.25           H  
ATOM   2911  HD2 PRO A 565      18.265  27.413  13.916  1.00  5.34           H  
ATOM   2912  HD3 PRO A 565      17.265  27.742  12.495  1.00  5.34           H  
ATOM   2913  N   PRO A 566      19.081  32.568  14.295  1.00  6.61           N  
ATOM   2914  CA  PRO A 566      19.836  33.335  15.300  1.00  7.24           C  
ATOM   2915  C   PRO A 566      19.684  32.855  16.757  1.00  6.89           C  
ATOM   2916  O   PRO A 566      20.699  32.789  17.440  1.00  8.07           O  
ATOM   2917  CB  PRO A 566      19.387  34.794  15.093  1.00  6.95           C  
ATOM   2918  CG  PRO A 566      18.077  34.703  14.325  1.00  9.29           C  
ATOM   2919  CD  PRO A 566      18.263  33.460  13.473  1.00  7.74           C  
ATOM   2920  HA  PRO A 566      20.897  33.263  15.048  1.00  7.24           H  
ATOM   2921  HB3 PRO A 566      20.128  35.314  14.485  1.00  6.95           H  
ATOM   2922  HB2 PRO A 566      19.279  35.359  16.019  1.00  6.95           H  
ATOM   2923  HG3 PRO A 566      17.843  35.595  13.746  1.00  9.29           H  
ATOM   2924  HG2 PRO A 566      17.257  34.532  15.020  1.00  9.29           H  
ATOM   2925  HD2 PRO A 566      17.299  33.051  13.179  1.00  7.74           H  
ATOM   2926  HD3 PRO A 566      18.816  33.699  12.565  1.00  7.74           H  
ATOM   2927  N   GLU A 567      18.472  32.469  17.199  1.00  6.74           N  
ATOM   2928  CA  GLU A 567      18.234  31.971  18.561  1.00  7.36           C  
ATOM   2929  C   GLU A 567      18.799  30.561  18.827  1.00  7.30           C  
ATOM   2930  O   GLU A 567      19.045  30.254  19.991  1.00  7.29           O  
ATOM   2931  CB  GLU A 567      16.743  32.086  18.966  1.00  7.52           C  
ATOM   2932  CG  GLU A 567      15.753  31.067  18.352  1.00  7.27           C  
ATOM   2933  CD  GLU A 567      15.351  31.289  16.892  1.00  8.43           C  
ATOM   2934  OE1 GLU A 567      15.614  32.377  16.338  1.00  8.70           O  
ATOM   2935  OE2 GLU A 567      14.757  30.342  16.338  1.00  8.49           O1-
ATOM   2936  H   GLU A 567      17.660  32.527  16.597  1.00  6.74           H  
ATOM   2937  HA  GLU A 567      18.776  32.643  19.229  1.00  7.36           H  
ATOM   2938  HB3 GLU A 567      16.395  33.105  18.799  1.00  7.52           H  
ATOM   2939  HB2 GLU A 567      16.689  31.970  20.049  1.00  7.52           H  
ATOM   2940  HG3 GLU A 567      14.833  31.098  18.936  1.00  7.27           H  
ATOM   2941  HG2 GLU A 567      16.132  30.052  18.466  1.00  7.27           H  
ATOM   2942  N   VAL A 568      19.031  29.742  17.783  1.00  7.26           N  
ATOM   2943  CA  VAL A 568      19.773  28.483  17.913  1.00  6.77           C  
ATOM   2944  C   VAL A 568      21.284  28.742  18.063  1.00  7.75           C  
ATOM   2945  O   VAL A 568      21.904  28.134  18.932  1.00  8.07           O  
ATOM   2946  CB  VAL A 568      19.509  27.497  16.735  1.00  6.73           C  
ATOM   2947  CG1 VAL A 568      20.536  26.354  16.573  1.00  6.68           C  
ATOM   2948  CG2 VAL A 568      18.107  26.878  16.861  1.00  6.64           C  
ATOM   2949  H   VAL A 568      18.809  30.044  16.845  1.00  7.26           H  
ATOM   2950  HA  VAL A 568      19.440  27.987  18.826  1.00  6.77           H  
ATOM   2951  HB  VAL A 568      19.528  28.070  15.808  1.00  6.73           H  
ATOM   2952 HG11 VAL A 568      20.218  25.649  15.804  1.00  6.68           H  
ATOM   2953 HG12 VAL A 568      21.519  26.715  16.272  1.00  6.68           H  
ATOM   2954 HG13 VAL A 568      20.652  25.796  17.502  1.00  6.68           H  
ATOM   2955 HG21 VAL A 568      17.883  26.226  16.017  1.00  6.64           H  
ATOM   2956 HG22 VAL A 568      18.024  26.274  17.766  1.00  6.64           H  
ATOM   2957 HG23 VAL A 568      17.331  27.641  16.903  1.00  6.64           H  
ATOM   2958  N   LEU A 569      21.845  29.650  17.248  1.00  8.61           N  
ATOM   2959  CA  LEU A 569      23.266  30.011  17.289  1.00  8.99           C  
ATOM   2960  C   LEU A 569      23.669  30.748  18.580  1.00  9.33           C  
ATOM   2961  O   LEU A 569      24.767  30.510  19.083  1.00 10.68           O  
ATOM   2962  CB  LEU A 569      23.627  30.853  16.044  1.00  9.12           C  
ATOM   2963  CG  LEU A 569      23.486  30.100  14.703  1.00 10.81           C  
ATOM   2964  CD1 LEU A 569      23.757  31.037  13.506  1.00 12.98           C  
ATOM   2965  CD2 LEU A 569      24.359  28.831  14.659  1.00 13.02           C  
ATOM   2966  H   LEU A 569      21.278  30.125  16.558  1.00  8.61           H  
ATOM   2967  HA  LEU A 569      23.845  29.086  17.271  1.00  8.99           H  
ATOM   2968  HB3 LEU A 569      24.654  31.212  16.133  1.00  9.12           H  
ATOM   2969  HB2 LEU A 569      23.000  31.747  16.023  1.00  9.12           H  
ATOM   2970  HG  LEU A 569      22.451  29.775  14.606  1.00 10.81           H  
ATOM   2971 HD11 LEU A 569      22.875  31.119  12.870  1.00 12.98           H  
ATOM   2972 HD12 LEU A 569      24.014  32.047  13.827  1.00 12.98           H  
ATOM   2973 HD13 LEU A 569      24.576  30.689  12.876  1.00 12.98           H  
ATOM   2974 HD21 LEU A 569      24.672  28.584  13.648  1.00 13.02           H  
ATOM   2975 HD22 LEU A 569      25.259  28.935  15.266  1.00 13.02           H  
ATOM   2976 HD23 LEU A 569      23.808  27.969  15.034  1.00 13.02           H  
ATOM   2977  N   MET A 570      22.776  31.611  19.087  1.00  8.62           N  
ATOM   2978  CA  MET A 570      23.001  32.452  20.260  1.00  9.67           C  
ATOM   2979  C   MET A 570      22.642  31.746  21.579  1.00 10.74           C  
ATOM   2980  O   MET A 570      23.380  31.921  22.548  1.00 11.69           O  
ATOM   2981  CB  MET A 570      22.211  33.772  20.105  1.00 10.01           C  
ATOM   2982  CG  MET A 570      22.716  34.660  18.949  1.00 13.95           C  
ATOM   2983  SD  MET A 570      21.574  35.963  18.408  1.00 21.26           S  
ATOM   2984  CE  MET A 570      21.646  37.071  19.837  1.00 21.19           C  
ATOM   2985  H   MET A 570      21.905  31.765  18.594  1.00  8.62           H  
ATOM   2986  HA  MET A 570      24.061  32.709  20.311  1.00  9.67           H  
ATOM   2987  HB3 MET A 570      22.287  34.342  21.032  1.00 10.01           H  
ATOM   2988  HB2 MET A 570      21.148  33.561  19.978  1.00 10.01           H  
ATOM   2989  HG3 MET A 570      22.932  34.054  18.070  1.00 13.95           H  
ATOM   2990  HG2 MET A 570      23.663  35.122  19.228  1.00 13.95           H  
ATOM   2991  HE1 MET A 570      20.974  37.917  19.696  1.00 21.19           H  
ATOM   2992  HE2 MET A 570      21.347  36.540  20.737  1.00 21.19           H  
ATOM   2993  HE3 MET A 570      22.659  37.448  19.977  1.00 21.19           H  
ATOM   2994  N   TYR A 571      21.518  31.004  21.613  1.00 10.41           N  
ATOM   2995  CA  TYR A 571      20.902  30.528  22.862  1.00 11.06           C  
ATOM   2996  C   TYR A 571      20.574  29.025  22.879  1.00 10.37           C  
ATOM   2997  O   TYR A 571      20.080  28.558  23.905  1.00 10.54           O  
ATOM   2998  CB  TYR A 571      19.610  31.334  23.145  1.00 12.23           C  
ATOM   2999  CG  TYR A 571      19.732  32.847  23.086  1.00 14.33           C  
ATOM   3000  CD1 TYR A 571      20.680  33.516  23.887  1.00 14.86           C  
ATOM   3001  CD2 TYR A 571      18.886  33.592  22.237  1.00 14.70           C  
ATOM   3002  CE1 TYR A 571      20.784  34.918  23.840  1.00 18.24           C  
ATOM   3003  CE2 TYR A 571      18.982  34.995  22.199  1.00 18.27           C  
ATOM   3004  CZ  TYR A 571      19.927  35.660  23.004  1.00 17.76           C  
ATOM   3005  OH  TYR A 571      20.008  37.021  22.976  1.00 22.15           O  
ATOM   3006  H   TYR A 571      20.961  30.898  20.777  1.00 10.41           H  
ATOM   3007  HA  TYR A 571      21.582  30.677  23.702  1.00 11.06           H  
ATOM   3008  HB3 TYR A 571      19.228  31.080  24.135  1.00 12.23           H  
ATOM   3009  HB2 TYR A 571      18.830  31.029  22.447  1.00 12.23           H  
ATOM   3010  HD1 TYR A 571      21.333  32.955  24.540  1.00 14.86           H  
ATOM   3011  HD2 TYR A 571      18.154  33.094  21.619  1.00 14.70           H  
ATOM   3012  HE1 TYR A 571      21.515  35.422  24.457  1.00 18.24           H  
ATOM   3013  HE2 TYR A 571      18.325  35.563  21.557  1.00 18.27           H  
ATOM   3014  HH  TYR A 571      20.673  37.373  23.572  1.00 22.15           H  
ATOM   3015  N   SER A 572      20.807  28.297  21.771  1.00  9.45           N  
ATOM   3016  CA  SER A 572      20.467  26.874  21.590  1.00  9.59           C  
ATOM   3017  C   SER A 572      18.951  26.596  21.707  1.00  9.33           C  
ATOM   3018  O   SER A 572      18.564  25.520  22.164  1.00 10.02           O  
ATOM   3019  CB  SER A 572      21.311  25.978  22.532  1.00 10.31           C  
ATOM   3020  OG  SER A 572      22.689  26.100  22.244  1.00 12.85           O  
ATOM   3021  H   SER A 572      21.233  28.744  20.971  1.00  9.45           H  
ATOM   3022  HA  SER A 572      20.723  26.605  20.567  1.00  9.59           H  
ATOM   3023  HB3 SER A 572      21.051  24.927  22.400  1.00 10.31           H  
ATOM   3024  HB2 SER A 572      21.142  26.210  23.584  1.00 10.31           H  
ATOM   3025  HG  SER A 572      22.857  25.743  21.366  1.00 12.85           H  
ATOM   3026  N   LYS A 573      18.117  27.574  21.313  1.00  8.10           N  
ATOM   3027  CA  LYS A 573      16.664  27.496  21.421  1.00  8.10           C  
ATOM   3028  C   LYS A 573      16.086  26.834  20.163  1.00  7.80           C  
ATOM   3029  O   LYS A 573      15.876  27.515  19.161  1.00  7.75           O  
ATOM   3030  CB  LYS A 573      16.096  28.909  21.673  1.00  8.40           C  
ATOM   3031  CG  LYS A 573      14.594  28.899  22.007  1.00 11.23           C  
ATOM   3032  CD  LYS A 573      14.021  30.307  22.237  1.00 13.58           C  
ATOM   3033  CE  LYS A 573      12.616  30.327  22.871  1.00 15.67           C  
ATOM   3034  NZ  LYS A 573      11.617  29.586  22.082  1.00 14.83           N1+
ATOM   3035  H   LYS A 573      18.494  28.437  20.946  1.00  8.10           H  
ATOM   3036  HA  LYS A 573      16.399  26.885  22.286  1.00  8.10           H  
ATOM   3037  HB3 LYS A 573      16.290  29.557  20.819  1.00  8.40           H  
ATOM   3038  HB2 LYS A 573      16.629  29.357  22.513  1.00  8.40           H  
ATOM   3039  HG3 LYS A 573      14.435  28.292  22.900  1.00 11.23           H  
ATOM   3040  HG2 LYS A 573      14.038  28.412  21.205  1.00 11.23           H  
ATOM   3041  HD3 LYS A 573      14.004  30.843  21.288  1.00 13.58           H  
ATOM   3042  HD2 LYS A 573      14.700  30.872  22.877  1.00 13.58           H  
ATOM   3043  HE3 LYS A 573      12.279  31.359  22.973  1.00 15.67           H  
ATOM   3044  HE2 LYS A 573      12.649  29.903  23.876  1.00 15.67           H  
ATOM   3045  HZ1 LYS A 573      11.606  29.939  21.134  1.00 14.83           H  
ATOM   3046  HZ2 LYS A 573      11.857  28.603  22.065  1.00 14.83           H  
ATOM   3047  HZ3 LYS A 573      10.697  29.692  22.489  1.00 14.83           H  
ATOM   3048  N   PHE A 574      15.842  25.518  20.248  1.00  7.88           N  
ATOM   3049  CA  PHE A 574      15.185  24.737  19.201  1.00  7.29           C  
ATOM   3050  C   PHE A 574      13.666  24.765  19.396  1.00  7.39           C  
ATOM   3051  O   PHE A 574      13.191  24.705  20.531  1.00  8.05           O  
ATOM   3052  CB  PHE A 574      15.693  23.283  19.228  1.00  7.39           C  
ATOM   3053  CG  PHE A 574      17.161  23.128  18.884  1.00  8.30           C  
ATOM   3054  CD1 PHE A 574      18.138  23.213  19.897  1.00  8.05           C  
ATOM   3055  CD2 PHE A 574      17.573  23.068  17.536  1.00 10.64           C  
ATOM   3056  CE1 PHE A 574      19.486  23.174  19.569  1.00  9.45           C  
ATOM   3057  CE2 PHE A 574      18.926  23.016  17.229  1.00 12.12           C  
ATOM   3058  CZ  PHE A 574      19.877  23.061  18.242  1.00 11.28           C  
ATOM   3059  H   PHE A 574      16.064  25.024  21.100  1.00  7.88           H  
ATOM   3060  HA  PHE A 574      15.427  25.164  18.226  1.00  7.29           H  
ATOM   3061  HB3 PHE A 574      15.120  22.681  18.520  1.00  7.39           H  
ATOM   3062  HB2 PHE A 574      15.515  22.840  20.210  1.00  7.39           H  
ATOM   3063  HD1 PHE A 574      17.842  23.304  20.932  1.00  8.05           H  
ATOM   3064  HD2 PHE A 574      16.842  23.057  16.742  1.00 10.64           H  
ATOM   3065  HE1 PHE A 574      20.231  23.227  20.349  1.00  9.45           H  
ATOM   3066  HE2 PHE A 574      19.241  22.947  16.199  1.00 12.12           H  
ATOM   3067  HZ  PHE A 574      20.927  23.015  17.999  1.00 11.28           H  
ATOM   3068  N   SER A 575      12.936  24.825  18.277  1.00  6.68           N  
ATOM   3069  CA  SER A 575      11.478  24.803  18.235  1.00  6.87           C  
ATOM   3070  C   SER A 575      11.008  24.364  16.841  1.00  5.69           C  
ATOM   3071  O   SER A 575      11.816  23.966  15.999  1.00  5.56           O  
ATOM   3072  CB  SER A 575      10.901  26.170  18.690  1.00  7.03           C  
ATOM   3073  OG  SER A 575      10.952  27.154  17.675  1.00  7.39           O  
ATOM   3074  H   SER A 575      13.399  24.855  17.376  1.00  6.68           H  
ATOM   3075  HA  SER A 575      11.139  24.037  18.935  1.00  6.87           H  
ATOM   3076  HB3 SER A 575      11.417  26.554  19.570  1.00  7.03           H  
ATOM   3077  HB2 SER A 575       9.860  26.049  18.987  1.00  7.03           H  
ATOM   3078  HG  SER A 575      11.876  27.411  17.556  1.00  7.39           H  
ATOM   3079  N   SER A 576       9.693  24.483  16.613  1.00  7.25           N  
ATOM   3080  CA  SER A 576       9.079  24.350  15.295  1.00  7.37           C  
ATOM   3081  C   SER A 576       9.625  25.371  14.277  1.00  6.44           C  
ATOM   3082  O   SER A 576       9.769  25.031  13.107  1.00  6.91           O  
ATOM   3083  CB  SER A 576       7.550  24.416  15.472  1.00  8.53           C  
ATOM   3084  OG  SER A 576       7.045  25.711  15.733  1.00 13.72           O  
ATOM   3085  H   SER A 576       9.083  24.805  17.351  1.00  7.25           H  
ATOM   3086  HA  SER A 576       9.330  23.357  14.921  1.00  7.37           H  
ATOM   3087  HB3 SER A 576       7.227  23.739  16.263  1.00  8.53           H  
ATOM   3088  HB2 SER A 576       7.070  24.069  14.567  1.00  8.53           H  
ATOM   3089  HG  SER A 576       6.092  25.627  15.846  1.00 13.72           H  
ATOM   3090  N   LYS A 577       9.972  26.574  14.761  1.00  5.97           N  
ATOM   3091  CA  LYS A 577      10.456  27.707  13.979  1.00  5.10           C  
ATOM   3092  C   LYS A 577      11.916  27.582  13.515  1.00  5.07           C  
ATOM   3093  O   LYS A 577      12.263  28.218  12.520  1.00  5.83           O  
ATOM   3094  CB  LYS A 577      10.228  28.992  14.800  1.00  6.30           C  
ATOM   3095  CG  LYS A 577       8.761  29.221  15.214  1.00  6.93           C  
ATOM   3096  CD  LYS A 577       7.774  29.188  14.035  1.00  6.38           C  
ATOM   3097  CE  LYS A 577       6.368  29.660  14.421  1.00  8.53           C  
ATOM   3098  NZ  LYS A 577       5.440  29.545  13.285  1.00  9.43           N1+
ATOM   3099  H   LYS A 577       9.864  26.744  15.751  1.00  5.97           H  
ATOM   3100  HA  LYS A 577       9.858  27.764  13.071  1.00  5.10           H  
ATOM   3101  HB3 LYS A 577      10.563  29.856  14.231  1.00  6.30           H  
ATOM   3102  HB2 LYS A 577      10.849  28.973  15.695  1.00  6.30           H  
ATOM   3103  HG3 LYS A 577       8.686  30.175  15.733  1.00  6.93           H  
ATOM   3104  HG2 LYS A 577       8.465  28.472  15.949  1.00  6.93           H  
ATOM   3105  HD3 LYS A 577       7.708  28.167  13.660  1.00  6.38           H  
ATOM   3106  HD2 LYS A 577       8.163  29.787  13.214  1.00  6.38           H  
ATOM   3107  HE3 LYS A 577       6.389  30.697  14.757  1.00  8.53           H  
ATOM   3108  HE2 LYS A 577       5.983  29.059  15.245  1.00  8.53           H  
ATOM   3109  HZ1 LYS A 577       4.511  29.824  13.575  1.00  9.43           H  
ATOM   3110  HZ2 LYS A 577       5.748  30.142  12.528  1.00  9.43           H  
ATOM   3111  HZ3 LYS A 577       5.415  28.583  12.970  1.00  9.43           H  
ATOM   3112  N   SER A 578      12.736  26.760  14.195  1.00  5.47           N  
ATOM   3113  CA  SER A 578      14.085  26.411  13.738  1.00  5.65           C  
ATOM   3114  C   SER A 578      14.098  25.339  12.632  1.00  4.84           C  
ATOM   3115  O   SER A 578      15.019  25.366  11.815  1.00  5.39           O  
ATOM   3116  CB  SER A 578      15.000  26.102  14.939  1.00  5.50           C  
ATOM   3117  OG  SER A 578      14.533  25.037  15.732  1.00  6.08           O  
ATOM   3118  H   SER A 578      12.400  26.263  15.008  1.00  5.47           H  
ATOM   3119  HA  SER A 578      14.504  27.297  13.261  1.00  5.65           H  
ATOM   3120  HB3 SER A 578      15.097  26.976  15.581  1.00  5.50           H  
ATOM   3121  HB2 SER A 578      16.004  25.858  14.592  1.00  5.50           H  
ATOM   3122  HG  SER A 578      14.649  24.204  15.258  1.00  6.08           H  
ATOM   3123  N   ASP A 579      13.050  24.496  12.551  1.00  4.47           N  
ATOM   3124  CA  ASP A 579      12.762  23.683  11.362  1.00  4.77           C  
ATOM   3125  C   ASP A 579      12.271  24.528  10.181  1.00  4.63           C  
ATOM   3126  O   ASP A 579      12.654  24.223   9.053  1.00  3.83           O  
ATOM   3127  CB  ASP A 579      11.734  22.553  11.586  1.00  5.54           C  
ATOM   3128  CG  ASP A 579      12.136  21.411  12.519  1.00  5.63           C  
ATOM   3129  OD1 ASP A 579      13.346  21.184  12.734  1.00  5.74           O  
ATOM   3130  OD2 ASP A 579      11.207  20.657  12.868  1.00  8.13           O1-
ATOM   3131  H   ASP A 579      12.332  24.516  13.262  1.00  4.47           H  
ATOM   3132  HA  ASP A 579      13.699  23.227  11.039  1.00  4.77           H  
ATOM   3133  HB3 ASP A 579      11.481  22.103  10.628  1.00  5.54           H  
ATOM   3134  HB2 ASP A 579      10.809  22.982  11.972  1.00  5.54           H  
ATOM   3135  N   ILE A 580      11.443  25.557  10.446  1.00  4.20           N  
ATOM   3136  CA  ILE A 580      10.942  26.480   9.422  1.00  4.47           C  
ATOM   3137  C   ILE A 580      12.086  27.255   8.749  1.00  3.44           C  
ATOM   3138  O   ILE A 580      12.113  27.301   7.521  1.00  4.86           O  
ATOM   3139  CB  ILE A 580       9.885  27.488   9.966  1.00  4.19           C  
ATOM   3140  CG1 ILE A 580       8.611  26.779  10.476  1.00  5.44           C  
ATOM   3141  CG2 ILE A 580       9.517  28.636   9.002  1.00  5.59           C  
ATOM   3142  CD1 ILE A 580       7.667  26.259   9.391  1.00  5.48           C  
ATOM   3143  H   ILE A 580      11.136  25.721  11.395  1.00  4.20           H  
ATOM   3144  HA  ILE A 580      10.471  25.872   8.648  1.00  4.47           H  
ATOM   3145  HB  ILE A 580      10.323  27.969  10.838  1.00  4.19           H  
ATOM   3146 HG13 ILE A 580       8.061  27.457  11.130  1.00  5.44           H  
ATOM   3147 HG12 ILE A 580       8.875  25.932  11.096  1.00  5.44           H  
ATOM   3148 HG21 ILE A 580       8.673  29.208   9.380  1.00  5.59           H  
ATOM   3149 HG22 ILE A 580      10.341  29.336   8.878  1.00  5.59           H  
ATOM   3150 HG23 ILE A 580       9.239  28.260   8.017  1.00  5.59           H  
ATOM   3151 HD11 ILE A 580       6.949  25.560   9.817  1.00  5.48           H  
ATOM   3152 HD12 ILE A 580       7.103  27.069   8.938  1.00  5.48           H  
ATOM   3153 HD13 ILE A 580       8.204  25.744   8.598  1.00  5.48           H  
ATOM   3154  N   TRP A 581      13.036  27.771   9.553  1.00  4.33           N  
ATOM   3155  CA  TRP A 581      14.277  28.391   9.083  1.00  5.10           C  
ATOM   3156  C   TRP A 581      15.087  27.462   8.167  1.00  4.16           C  
ATOM   3157  O   TRP A 581      15.445  27.872   7.063  1.00  4.52           O  
ATOM   3158  CB  TRP A 581      15.122  28.872  10.282  1.00  5.36           C  
ATOM   3159  CG  TRP A 581      16.408  29.566   9.926  1.00  5.55           C  
ATOM   3160  CD1 TRP A 581      17.512  28.972   9.416  1.00  5.14           C  
ATOM   3161  CD2 TRP A 581      16.725  30.988   9.987  1.00  3.56           C  
ATOM   3162  NE1 TRP A 581      18.456  29.921   9.112  1.00  6.30           N  
ATOM   3163  CE2 TRP A 581      18.033  31.182   9.452  1.00  4.45           C  
ATOM   3164  CE3 TRP A 581      16.051  32.139  10.451  1.00  5.14           C  
ATOM   3165  CZ2 TRP A 581      18.632  32.445   9.368  1.00  5.07           C  
ATOM   3166  CZ3 TRP A 581      16.645  33.415  10.383  1.00  5.53           C  
ATOM   3167  CH2 TRP A 581      17.933  33.568   9.837  1.00  5.46           C  
ATOM   3168  H   TRP A 581      12.929  27.691  10.555  1.00  4.33           H  
ATOM   3169  HA  TRP A 581      14.005  29.262   8.490  1.00  5.10           H  
ATOM   3170  HB3 TRP A 581      15.359  28.033  10.935  1.00  5.36           H  
ATOM   3171  HB2 TRP A 581      14.528  29.560  10.885  1.00  5.36           H  
ATOM   3172  HD1 TRP A 581      17.605  27.915   9.227  1.00  5.14           H  
ATOM   3173  HE1 TRP A 581      19.344  29.704   8.674  1.00  6.30           H  
ATOM   3174  HE3 TRP A 581      15.060  32.034  10.863  1.00  5.14           H  
ATOM   3175  HZ2 TRP A 581      19.626  32.537   8.967  1.00  5.07           H  
ATOM   3176  HZ3 TRP A 581      16.110  34.278  10.750  1.00  5.53           H  
ATOM   3177  HH2 TRP A 581      18.390  34.541   9.790  1.00  5.46           H  
ATOM   3178  N   ALA A 582      15.347  26.238   8.655  1.00  4.06           N  
ATOM   3179  CA  ALA A 582      16.099  25.196   7.961  1.00  4.75           C  
ATOM   3180  C   ALA A 582      15.450  24.749   6.639  1.00  4.57           C  
ATOM   3181  O   ALA A 582      16.180  24.435   5.700  1.00  5.33           O  
ATOM   3182  CB  ALA A 582      16.281  24.015   8.920  1.00  5.69           C  
ATOM   3183  H   ALA A 582      15.016  25.995   9.579  1.00  4.06           H  
ATOM   3184  HA  ALA A 582      17.086  25.602   7.730  1.00  4.75           H  
ATOM   3185  HB1 ALA A 582      16.936  23.259   8.498  1.00  5.69           H  
ATOM   3186  HB2 ALA A 582      16.731  24.339   9.858  1.00  5.69           H  
ATOM   3187  HB3 ALA A 582      15.329  23.540   9.160  1.00  5.69           H  
ATOM   3188  N   PHE A 583      14.106  24.796   6.567  1.00  4.60           N  
ATOM   3189  CA  PHE A 583      13.332  24.594   5.344  1.00  4.54           C  
ATOM   3190  C   PHE A 583      13.522  25.714   4.310  1.00  4.13           C  
ATOM   3191  O   PHE A 583      13.593  25.409   3.123  1.00  4.51           O  
ATOM   3192  CB  PHE A 583      11.843  24.353   5.659  1.00  5.25           C  
ATOM   3193  CG  PHE A 583      10.944  24.243   4.436  1.00  4.86           C  
ATOM   3194  CD1 PHE A 583      10.996  23.087   3.631  1.00  5.72           C  
ATOM   3195  CD2 PHE A 583      10.177  25.346   4.005  1.00  5.11           C  
ATOM   3196  CE1 PHE A 583      10.263  23.026   2.454  1.00  6.42           C  
ATOM   3197  CE2 PHE A 583       9.443  25.262   2.831  1.00  6.56           C  
ATOM   3198  CZ  PHE A 583       9.493  24.111   2.055  1.00  5.98           C  
ATOM   3199  H   PHE A 583      13.576  25.039   7.394  1.00  4.60           H  
ATOM   3200  HA  PHE A 583      13.701  23.675   4.889  1.00  4.54           H  
ATOM   3201  HB3 PHE A 583      11.455  25.132   6.315  1.00  5.25           H  
ATOM   3202  HB2 PHE A 583      11.745  23.425   6.219  1.00  5.25           H  
ATOM   3203  HD1 PHE A 583      11.622  22.258   3.920  1.00  5.72           H  
ATOM   3204  HD2 PHE A 583      10.163  26.258   4.584  1.00  5.11           H  
ATOM   3205  HE1 PHE A 583      10.304  22.140   1.839  1.00  6.42           H  
ATOM   3206  HE2 PHE A 583       8.848  26.104   2.508  1.00  6.56           H  
ATOM   3207  HZ  PHE A 583       8.940  24.064   1.129  1.00  5.98           H  
ATOM   3208  N   GLY A 584      13.620  26.973   4.767  1.00  4.44           N  
ATOM   3209  CA  GLY A 584      13.885  28.127   3.909  1.00  4.91           C  
ATOM   3210  C   GLY A 584      15.278  28.038   3.280  1.00  4.51           C  
ATOM   3211  O   GLY A 584      15.430  28.336   2.098  1.00  4.06           O  
ATOM   3212  H   GLY A 584      13.539  27.146   5.760  1.00  4.44           H  
ATOM   3213  HA3 GLY A 584      13.858  29.030   4.510  1.00  4.91           H  
ATOM   3214  HA2 GLY A 584      13.117  28.216   3.139  1.00  4.91           H  
ATOM   3215  N   VAL A 585      16.280  27.583   4.054  1.00  4.22           N  
ATOM   3216  CA  VAL A 585      17.631  27.317   3.560  1.00  4.78           C  
ATOM   3217  C   VAL A 585      17.656  26.116   2.590  1.00  4.34           C  
ATOM   3218  O   VAL A 585      18.399  26.169   1.616  1.00  5.16           O  
ATOM   3219  CB  VAL A 585      18.640  27.074   4.715  1.00  4.42           C  
ATOM   3220  CG1 VAL A 585      20.067  26.752   4.229  1.00  5.11           C  
ATOM   3221  CG2 VAL A 585      18.703  28.286   5.660  1.00  4.47           C  
ATOM   3222  H   VAL A 585      16.096  27.340   5.018  1.00  4.22           H  
ATOM   3223  HA  VAL A 585      17.967  28.194   3.006  1.00  4.78           H  
ATOM   3224  HB  VAL A 585      18.294  26.222   5.302  1.00  4.42           H  
ATOM   3225 HG11 VAL A 585      20.738  26.591   5.069  1.00  5.11           H  
ATOM   3226 HG12 VAL A 585      20.116  25.845   3.629  1.00  5.11           H  
ATOM   3227 HG13 VAL A 585      20.471  27.569   3.630  1.00  5.11           H  
ATOM   3228 HG21 VAL A 585      19.418  28.119   6.462  1.00  4.47           H  
ATOM   3229 HG22 VAL A 585      19.004  29.190   5.130  1.00  4.47           H  
ATOM   3230 HG23 VAL A 585      17.745  28.487   6.134  1.00  4.47           H  
ATOM   3231  N  ALEU A 586      16.807  25.101   2.821  0.50  4.70           N  
ATOM   3232  N  BLEU A 586      16.809  25.102   2.886  0.50  5.00           N  
ATOM   3233  CA ALEU A 586      16.612  23.969   1.915  0.50  4.90           C  
ATOM   3234  CA BLEU A 586      16.639  23.978   1.987  0.50  5.38           C  
ATOM   3235  C  ALEU A 586      15.942  24.355   0.583  0.50  4.19           C  
ATOM   3236  C  BLEU A 586      16.053  24.429   0.642  0.50  4.48           C  
ATOM   3237  O  ALEU A 586      16.359  23.834  -0.450  0.50  3.91           O  
ATOM   3238  O  BLEU A 586      16.522  24.015  -0.432  0.50  4.30           O  
ATOM   3239  CB ALEU A 586      15.888  22.836   2.666  0.50  4.99           C  
ATOM   3240  CB BLEU A 586      15.783  22.907   2.674  0.50  5.71           C  
ATOM   3241  CG ALEU A 586      15.444  21.626   1.821  0.50  5.88           C  
ATOM   3242  CG BLEU A 586      15.591  21.605   1.898  0.50  7.65           C  
ATOM   3243  CD1ALEU A 586      16.596  20.948   1.065  0.50  3.80           C  
ATOM   3244  CD1BLEU A 586      15.446  20.433   2.811  0.50  6.57           C  
ATOM   3245  CD2ALEU A 586      14.728  20.619   2.714  0.50  5.82           C  
ATOM   3246  CD2BLEU A 586      14.378  21.677   1.001  0.50  9.49           C  
ATOM   3247  H  ALEU A 586      16.232  25.111   3.652  0.50  4.70           H  
ATOM   3248  H  BLEU A 586      16.315  25.088   3.767  0.50  5.00           H  
ATOM   3249  HA ALEU A 586      17.603  23.603   1.655  0.50  4.90           H  
ATOM   3250  HA BLEU A 586      17.623  23.549   1.797  0.50  5.38           H  
ATOM   3251  HB3ALEU A 586      15.003  23.246   3.145  0.50  4.99           H  
ATOM   3252  HB3BLEU A 586      14.807  23.328   2.917  0.50  5.71           H  
ATOM   3253  HB2ALEU A 586      16.529  22.491   3.479  0.50  4.99           H  
ATOM   3254  HB2BLEU A 586      16.205  22.683   3.654  0.50  5.71           H  
ATOM   3255  HG ALEU A 586      14.709  21.960   1.088  0.50  5.88           H  
ATOM   3256  HG BLEU A 586      16.470  21.446   1.273  0.50  7.65           H  
ATOM   3257 HD11ALEU A 586      16.542  21.153  -0.003  0.50  3.80           H  
ATOM   3258 HD11BLEU A 586      15.311  19.527   2.221  0.50  6.57           H  
ATOM   3259 HD12ALEU A 586      17.565  21.295   1.415  0.50  3.80           H  
ATOM   3260 HD12BLEU A 586      16.342  20.337   3.425  0.50  6.57           H  
ATOM   3261 HD13ALEU A 586      16.570  19.865   1.183  0.50  3.80           H  
ATOM   3262 HD13BLEU A 586      14.579  20.579   3.455  0.50  6.57           H  
ATOM   3263 HD21ALEU A 586      14.274  19.843   2.102  0.50  5.82           H  
ATOM   3264 HD21BLEU A 586      14.268  20.736   0.462  0.50  9.49           H  
ATOM   3265 HD22ALEU A 586      15.422  20.136   3.403  0.50  5.82           H  
ATOM   3266 HD22BLEU A 586      13.489  21.855   1.605  0.50  9.49           H  
ATOM   3267 HD23ALEU A 586      13.950  21.102   3.306  0.50  5.82           H  
ATOM   3268 HD23BLEU A 586      14.501  22.492   0.287  0.50  9.49           H  
ATOM   3269  N   MET A 587      14.972  25.289   0.604  1.00  3.53           N  
ATOM   3270  CA  MET A 587      14.432  25.916  -0.606  1.00  3.89           C  
ATOM   3271  C   MET A 587      15.525  26.660  -1.383  1.00  4.31           C  
ATOM   3272  O   MET A 587      15.612  26.490  -2.597  1.00  5.48           O  
ATOM   3273  CB  MET A 587      13.285  26.893  -0.287  1.00  5.45           C  
ATOM   3274  CG  MET A 587      11.974  26.242   0.163  1.00  6.25           C  
ATOM   3275  SD  MET A 587      10.596  27.413   0.289  1.00  7.16           S  
ATOM   3276  CE  MET A 587      10.294  27.791  -1.462  1.00  9.39           C  
ATOM   3277  H   MET A 587      14.644  25.651   1.490  1.00  3.53           H  
ATOM   3278  HA  MET A 587      14.045  25.127  -1.254  1.00  3.89           H  
ATOM   3279  HB3 MET A 587      13.082  27.493  -1.173  1.00  5.45           H  
ATOM   3280  HB2 MET A 587      13.602  27.601   0.476  1.00  5.45           H  
ATOM   3281  HG3 MET A 587      12.101  25.767   1.134  1.00  6.25           H  
ATOM   3282  HG2 MET A 587      11.685  25.449  -0.523  1.00  6.25           H  
ATOM   3283  HE1 MET A 587       9.386  28.383  -1.564  1.00  9.39           H  
ATOM   3284  HE2 MET A 587      11.116  28.364  -1.890  1.00  9.39           H  
ATOM   3285  HE3 MET A 587      10.170  26.873  -2.037  1.00  9.39           H  
ATOM   3286  N   TRP A 588      16.375  27.414  -0.663  1.00  4.41           N  
ATOM   3287  CA  TRP A 588      17.539  28.087  -1.228  1.00  4.19           C  
ATOM   3288  C   TRP A 588      18.519  27.105  -1.901  1.00  5.27           C  
ATOM   3289  O   TRP A 588      18.924  27.389  -3.023  1.00  5.28           O  
ATOM   3290  CB  TRP A 588      18.204  29.001  -0.176  1.00  4.63           C  
ATOM   3291  CG  TRP A 588      19.339  29.835  -0.684  1.00  4.04           C  
ATOM   3292  CD1 TRP A 588      19.247  31.116  -1.100  1.00  5.08           C  
ATOM   3293  CD2 TRP A 588      20.711  29.423  -0.960  1.00  3.72           C  
ATOM   3294  NE1 TRP A 588      20.460  31.522  -1.614  1.00  4.25           N  
ATOM   3295  CE2 TRP A 588      21.394  30.509  -1.586  1.00  4.82           C  
ATOM   3296  CE3 TRP A 588      21.439  28.226  -0.778  1.00  4.49           C  
ATOM   3297  CZ2 TRP A 588      22.718  30.398  -2.045  1.00  3.04           C  
ATOM   3298  CZ3 TRP A 588      22.749  28.093  -1.266  1.00  5.50           C  
ATOM   3299  CH2 TRP A 588      23.385  29.168  -1.910  1.00  5.21           C  
ATOM   3300  H   TRP A 588      16.237  27.511   0.334  1.00  4.41           H  
ATOM   3301  HA  TRP A 588      17.161  28.738  -2.019  1.00  4.19           H  
ATOM   3302  HB3 TRP A 588      18.586  28.418   0.657  1.00  4.63           H  
ATOM   3303  HB2 TRP A 588      17.457  29.671   0.250  1.00  4.63           H  
ATOM   3304  HD1 TRP A 588      18.350  31.714  -1.055  1.00  5.08           H  
ATOM   3305  HE1 TRP A 588      20.600  32.454  -1.986  1.00  4.25           H  
ATOM   3306  HE3 TRP A 588      20.973  27.386  -0.286  1.00  4.49           H  
ATOM   3307  HZ2 TRP A 588      23.202  31.231  -2.534  1.00  3.04           H  
ATOM   3308  HZ3 TRP A 588      23.270  27.163  -1.135  1.00  5.50           H  
ATOM   3309  HH2 TRP A 588      24.380  29.037  -2.303  1.00  5.21           H  
ATOM   3310  N   GLU A 589      18.835  25.965  -1.251  1.00  4.49           N  
ATOM   3311  CA  GLU A 589      19.668  24.889  -1.807  1.00  5.01           C  
ATOM   3312  C   GLU A 589      19.104  24.301  -3.107  1.00  4.10           C  
ATOM   3313  O   GLU A 589      19.858  24.153  -4.065  1.00  5.17           O  
ATOM   3314  CB  GLU A 589      19.862  23.738  -0.800  1.00  4.73           C  
ATOM   3315  CG  GLU A 589      20.756  24.058   0.405  1.00  6.80           C  
ATOM   3316  CD  GLU A 589      20.879  22.828   1.305  1.00  7.71           C  
ATOM   3317  OE1 GLU A 589      21.875  22.099   1.131  1.00  8.02           O  
ATOM   3318  OE2 GLU A 589      19.972  22.606   2.136  1.00  5.61           O1-
ATOM   3319  H   GLU A 589      18.471  25.810  -0.319  1.00  4.49           H  
ATOM   3320  HA  GLU A 589      20.647  25.315  -2.036  1.00  5.01           H  
ATOM   3321  HB3 GLU A 589      20.281  22.872  -1.317  1.00  4.73           H  
ATOM   3322  HB2 GLU A 589      18.888  23.410  -0.438  1.00  4.73           H  
ATOM   3323  HG3 GLU A 589      20.374  24.896   0.982  1.00  6.80           H  
ATOM   3324  HG2 GLU A 589      21.744  24.366   0.058  1.00  6.80           H  
ATOM   3325  N   ILE A 590      17.797  23.992  -3.110  1.00  3.41           N  
ATOM   3326  CA  ILE A 590      17.069  23.423  -4.245  1.00  4.34           C  
ATOM   3327  C   ILE A 590      17.101  24.322  -5.497  1.00  4.65           C  
ATOM   3328  O   ILE A 590      17.436  23.833  -6.576  1.00  3.89           O  
ATOM   3329  CB  ILE A 590      15.611  23.036  -3.846  1.00  4.55           C  
ATOM   3330  CG1 ILE A 590      15.604  21.776  -2.948  1.00  5.73           C  
ATOM   3331  CG2 ILE A 590      14.635  22.824  -5.017  1.00  5.72           C  
ATOM   3332  CD1 ILE A 590      14.320  21.598  -2.121  1.00  6.74           C  
ATOM   3333  H   ILE A 590      17.255  24.139  -2.268  1.00  3.41           H  
ATOM   3334  HA  ILE A 590      17.593  22.512  -4.517  1.00  4.34           H  
ATOM   3335  HB  ILE A 590      15.212  23.858  -3.250  1.00  4.55           H  
ATOM   3336 HG13 ILE A 590      16.449  21.801  -2.261  1.00  5.73           H  
ATOM   3337 HG12 ILE A 590      15.753  20.889  -3.564  1.00  5.73           H  
ATOM   3338 HG21 ILE A 590      13.664  22.506  -4.651  1.00  5.72           H  
ATOM   3339 HG22 ILE A 590      14.466  23.739  -5.582  1.00  5.72           H  
ATOM   3340 HG23 ILE A 590      14.994  22.051  -5.693  1.00  5.72           H  
ATOM   3341 HD11 ILE A 590      14.461  20.847  -1.344  1.00  6.74           H  
ATOM   3342 HD12 ILE A 590      14.031  22.526  -1.628  1.00  6.74           H  
ATOM   3343 HD13 ILE A 590      13.484  21.269  -2.738  1.00  6.74           H  
ATOM   3344  N   TYR A 591      16.822  25.623  -5.312  1.00  4.24           N  
ATOM   3345  CA  TYR A 591      16.883  26.632  -6.371  1.00  4.85           C  
ATOM   3346  C   TYR A 591      18.303  27.074  -6.750  1.00  4.14           C  
ATOM   3347  O   TYR A 591      18.471  27.613  -7.841  1.00  5.47           O  
ATOM   3348  CB  TYR A 591      15.989  27.824  -5.991  1.00  4.52           C  
ATOM   3349  CG  TYR A 591      14.534  27.535  -6.281  1.00  4.49           C  
ATOM   3350  CD1 TYR A 591      13.682  27.029  -5.280  1.00  6.08           C  
ATOM   3351  CD2 TYR A 591      14.050  27.714  -7.592  1.00  4.17           C  
ATOM   3352  CE1 TYR A 591      12.357  26.690  -5.591  1.00  6.33           C  
ATOM   3353  CE2 TYR A 591      12.718  27.394  -7.902  1.00  6.12           C  
ATOM   3354  CZ  TYR A 591      11.879  26.882  -6.897  1.00  5.76           C  
ATOM   3355  OH  TYR A 591      10.585  26.601  -7.170  1.00  7.26           O  
ATOM   3356  H   TYR A 591      16.558  25.950  -4.392  1.00  4.24           H  
ATOM   3357  HA  TYR A 591      16.468  26.182  -7.275  1.00  4.85           H  
ATOM   3358  HB3 TYR A 591      16.249  28.697  -6.589  1.00  4.52           H  
ATOM   3359  HB2 TYR A 591      16.132  28.115  -4.950  1.00  4.52           H  
ATOM   3360  HD1 TYR A 591      14.028  26.888  -4.274  1.00  6.08           H  
ATOM   3361  HD2 TYR A 591      14.705  28.079  -8.367  1.00  4.17           H  
ATOM   3362  HE1 TYR A 591      11.700  26.310  -4.824  1.00  6.33           H  
ATOM   3363  HE2 TYR A 591      12.348  27.536  -8.906  1.00  6.12           H  
ATOM   3364  HH  TYR A 591      10.294  26.921  -8.033  1.00  7.26           H  
ATOM   3365  N   SER A 592      19.301  26.814  -5.893  1.00  4.36           N  
ATOM   3366  CA  SER A 592      20.714  27.058  -6.190  1.00  4.92           C  
ATOM   3367  C   SER A 592      21.398  25.846  -6.852  1.00  4.86           C  
ATOM   3368  O   SER A 592      22.587  25.936  -7.142  1.00  5.68           O  
ATOM   3369  CB  SER A 592      21.453  27.450  -4.900  1.00  5.37           C  
ATOM   3370  OG  SER A 592      20.981  28.689  -4.422  1.00  6.94           O  
ATOM   3371  H   SER A 592      19.098  26.383  -5.001  1.00  4.36           H  
ATOM   3372  HA  SER A 592      20.809  27.890  -6.891  1.00  4.92           H  
ATOM   3373  HB3 SER A 592      22.514  27.578  -5.101  1.00  5.37           H  
ATOM   3374  HB2 SER A 592      21.354  26.687  -4.126  1.00  5.37           H  
ATOM   3375  HG  SER A 592      20.154  28.527  -3.954  1.00  6.94           H  
ATOM   3376  N   LEU A 593      20.665  24.737  -7.066  1.00  5.31           N  
ATOM   3377  CA  LEU A 593      21.156  23.460  -7.600  1.00  5.29           C  
ATOM   3378  C   LEU A 593      22.238  22.816  -6.709  1.00  5.78           C  
ATOM   3379  O   LEU A 593      23.176  22.199  -7.211  1.00  6.23           O  
ATOM   3380  CB  LEU A 593      21.592  23.583  -9.083  1.00  5.38           C  
ATOM   3381  CG  LEU A 593      20.490  24.072 -10.046  1.00  5.98           C  
ATOM   3382  CD1 LEU A 593      21.059  24.219 -11.466  1.00  6.21           C  
ATOM   3383  CD2 LEU A 593      19.234  23.178 -10.032  1.00  6.75           C  
ATOM   3384  H   LEU A 593      19.690  24.743  -6.801  1.00  5.31           H  
ATOM   3385  HA  LEU A 593      20.309  22.777  -7.548  1.00  5.29           H  
ATOM   3386  HB3 LEU A 593      21.939  22.614  -9.444  1.00  5.38           H  
ATOM   3387  HB2 LEU A 593      22.457  24.242  -9.156  1.00  5.38           H  
ATOM   3388  HG  LEU A 593      20.190  25.070  -9.725  1.00  5.98           H  
ATOM   3389 HD11 LEU A 593      20.478  24.925 -12.058  1.00  6.21           H  
ATOM   3390 HD12 LEU A 593      22.087  24.580 -11.449  1.00  6.21           H  
ATOM   3391 HD13 LEU A 593      21.062  23.266 -11.994  1.00  6.21           H  
ATOM   3392 HD21 LEU A 593      18.833  23.020 -11.033  1.00  6.75           H  
ATOM   3393 HD22 LEU A 593      19.431  22.195  -9.604  1.00  6.75           H  
ATOM   3394 HD23 LEU A 593      18.448  23.644  -9.439  1.00  6.75           H  
ATOM   3395  N   GLY A 594      22.053  22.929  -5.388  1.00  5.31           N  
ATOM   3396  CA  GLY A 594      22.865  22.241  -4.399  1.00  6.26           C  
ATOM   3397  C   GLY A 594      24.138  23.010  -4.027  1.00  6.82           C  
ATOM   3398  O   GLY A 594      25.014  22.389  -3.433  1.00  7.72           O  
ATOM   3399  H   GLY A 594      21.255  23.447  -5.041  1.00  5.31           H  
ATOM   3400  HA3 GLY A 594      23.120  21.236  -4.738  1.00  6.26           H  
ATOM   3401  HA2 GLY A 594      22.266  22.116  -3.496  1.00  6.26           H  
ATOM   3402  N   LYS A 595      24.263  24.327  -4.303  1.00  6.65           N  
ATOM   3403  CA  LYS A 595      25.332  25.158  -3.713  1.00  7.95           C  
ATOM   3404  C   LYS A 595      25.282  25.118  -2.178  1.00  6.45           C  
ATOM   3405  O   LYS A 595      24.192  25.008  -1.614  1.00  7.11           O  
ATOM   3406  CB  LYS A 595      25.212  26.637  -4.136  1.00  9.41           C  
ATOM   3407  CG  LYS A 595      25.542  26.939  -5.601  1.00 12.97           C  
ATOM   3408  CD  LYS A 595      25.561  28.459  -5.865  1.00 18.17           C  
ATOM   3409  CE  LYS A 595      25.547  28.867  -7.347  1.00 21.45           C  
ATOM   3410  NZ  LYS A 595      26.685  28.320  -8.108  1.00 23.86           N1+
ATOM   3411  H   LYS A 595      23.540  24.808  -4.817  1.00  6.65           H  
ATOM   3412  HA  LYS A 595      26.291  24.764  -4.050  1.00  7.95           H  
ATOM   3413  HB3 LYS A 595      25.910  27.226  -3.537  1.00  9.41           H  
ATOM   3414  HB2 LYS A 595      24.224  27.013  -3.878  1.00  9.41           H  
ATOM   3415  HG3 LYS A 595      24.825  26.447  -6.252  1.00 12.97           H  
ATOM   3416  HG2 LYS A 595      26.513  26.510  -5.844  1.00 12.97           H  
ATOM   3417  HD3 LYS A 595      26.437  28.893  -5.382  1.00 18.17           H  
ATOM   3418  HD2 LYS A 595      24.703  28.920  -5.373  1.00 18.17           H  
ATOM   3419  HE3 LYS A 595      25.567  29.954  -7.429  1.00 21.45           H  
ATOM   3420  HE2 LYS A 595      24.615  28.539  -7.803  1.00 21.45           H  
ATOM   3421  HZ1 LYS A 595      27.554  28.672  -7.725  1.00 23.86           H  
ATOM   3422  HZ2 LYS A 595      26.684  27.310  -8.057  1.00 23.86           H  
ATOM   3423  HZ3 LYS A 595      26.612  28.602  -9.075  1.00 23.86           H  
ATOM   3424  N  AMET A 596      26.450  25.246  -1.531  0.50  6.47           N  
ATOM   3425  N  BMET A 596      26.493  25.335  -1.617  0.50  5.95           N  
ATOM   3426  CA AMET A 596      26.540  25.450  -0.087  0.50  5.98           C  
ATOM   3427  CA BMET A 596      26.610  25.535  -0.181  0.50  5.12           C  
ATOM   3428  C  AMET A 596      25.960  26.835   0.267  0.50  6.01           C  
ATOM   3429  C  BMET A 596      26.004  26.873   0.212  0.50  5.47           C  
ATOM   3430  O  AMET A 596      26.395  27.812  -0.339  0.50  6.04           O  
ATOM   3431  O  BMET A 596      26.347  27.886  -0.369  0.50  5.71           O  
ATOM   3432  CB AMET A 596      28.015  25.315   0.343  0.50  6.70           C  
ATOM   3433  CB BMET A 596      28.096  25.539   0.199  0.50  4.98           C  
ATOM   3434  CG AMET A 596      28.218  25.462   1.864  0.50  7.44           C  
ATOM   3435  CG BMET A 596      28.335  25.763   1.686  0.50  5.77           C  
ATOM   3436  SD AMET A 596      29.874  25.068   2.481  0.50 12.74           S  
ATOM   3437  SD BMET A 596      27.874  24.356   2.724  0.50  6.79           S  
ATOM   3438  CE AMET A 596      29.930  23.271   2.266  0.50 13.76           C  
ATOM   3439  CE BMET A 596      29.446  23.536   2.914  0.50  6.37           C  
ATOM   3440  H  AMET A 596      27.309  25.344  -2.058  0.50  6.47           H  
ATOM   3441  H  BMET A 596      27.345  25.320  -2.160  0.50  5.95           H  
ATOM   3442  HA AMET A 596      25.999  24.645   0.399  0.50  5.98           H  
ATOM   3443  HA BMET A 596      26.098  24.730   0.346  0.50  5.12           H  
ATOM   3444  HB3AMET A 596      28.621  26.063  -0.170  0.50  6.70           H  
ATOM   3445  HB3BMET A 596      28.613  26.311  -0.371  0.50  4.98           H  
ATOM   3446  HB2AMET A 596      28.395  24.348   0.014  0.50  6.70           H  
ATOM   3447  HB2BMET A 596      28.549  24.594  -0.102  0.50  4.98           H  
ATOM   3448  HG3AMET A 596      27.499  24.848   2.408  0.50  7.44           H  
ATOM   3449  HG3BMET A 596      27.786  26.647   2.011  0.50  5.77           H  
ATOM   3450  HG2AMET A 596      28.019  26.493   2.157  0.50  7.44           H  
ATOM   3451  HG2BMET A 596      29.385  26.005   1.851  0.50  5.77           H  
ATOM   3452  HE1AMET A 596      30.879  22.884   2.636  0.50 13.76           H  
ATOM   3453  HE1BMET A 596      29.320  22.647   3.532  0.50  6.37           H  
ATOM   3454  HE2AMET A 596      29.125  22.795   2.824  0.50 13.76           H  
ATOM   3455  HE2BMET A 596      29.826  23.246   1.934  0.50  6.37           H  
ATOM   3456  HE3AMET A 596      29.842  23.005   1.214  0.50 13.76           H  
ATOM   3457  HE3BMET A 596      30.154  24.213   3.392  0.50  6.37           H  
ATOM   3458  N   PRO A 597      24.990  26.923   1.208  1.00  5.97           N  
ATOM   3459  CA  PRO A 597      24.555  28.223   1.754  1.00  5.63           C  
ATOM   3460  C   PRO A 597      25.730  29.011   2.350  1.00  6.21           C  
ATOM   3461  O   PRO A 597      26.480  28.451   3.149  1.00  6.47           O  
ATOM   3462  CB  PRO A 597      23.504  27.851   2.815  1.00  6.27           C  
ATOM   3463  CG  PRO A 597      23.044  26.450   2.453  1.00  6.16           C  
ATOM   3464  CD  PRO A 597      24.287  25.816   1.853  1.00  6.28           C  
ATOM   3465  HA  PRO A 597      24.085  28.794   0.955  1.00  5.63           H  
ATOM   3466  HB3 PRO A 597      22.676  28.559   2.849  1.00  6.27           H  
ATOM   3467  HB2 PRO A 597      23.943  27.832   3.808  1.00  6.27           H  
ATOM   3468  HG3 PRO A 597      22.266  26.514   1.692  1.00  6.16           H  
ATOM   3469  HG2 PRO A 597      22.642  25.893   3.298  1.00  6.16           H  
ATOM   3470  HD2 PRO A 597      24.925  25.393   2.630  1.00  6.28           H  
ATOM   3471  HD3 PRO A 597      23.996  25.024   1.164  1.00  6.28           H  
ATOM   3472  N   TYR A 598      25.889  30.275   1.922  1.00  6.22           N  
ATOM   3473  CA  TYR A 598      26.971  31.181   2.332  1.00  6.26           C  
ATOM   3474  C   TYR A 598      28.360  30.658   1.892  1.00  6.67           C  
ATOM   3475  O   TYR A 598      29.280  30.675   2.707  1.00  6.16           O  
ATOM   3476  CB  TYR A 598      26.930  31.467   3.864  1.00  6.16           C  
ATOM   3477  CG  TYR A 598      25.563  31.698   4.485  1.00  5.84           C  
ATOM   3478  CD1 TYR A 598      24.878  30.612   5.068  1.00  5.90           C  
ATOM   3479  CD2 TYR A 598      24.971  32.978   4.487  1.00  5.48           C  
ATOM   3480  CE1 TYR A 598      23.590  30.781   5.594  1.00  5.70           C  
ATOM   3481  CE2 TYR A 598      23.682  33.152   5.029  1.00  5.77           C  
ATOM   3482  CZ  TYR A 598      22.988  32.049   5.564  1.00  5.24           C  
ATOM   3483  OH  TYR A 598      21.713  32.193   6.015  1.00  5.18           O  
ATOM   3484  H   TYR A 598      25.230  30.654   1.257  1.00  6.22           H  
ATOM   3485  HA  TYR A 598      26.812  32.125   1.815  1.00  6.26           H  
ATOM   3486  HB3 TYR A 598      27.566  32.321   4.084  1.00  6.16           H  
ATOM   3487  HB2 TYR A 598      27.370  30.634   4.413  1.00  6.16           H  
ATOM   3488  HD1 TYR A 598      25.333  29.636   5.105  1.00  5.90           H  
ATOM   3489  HD2 TYR A 598      25.491  33.822   4.055  1.00  5.48           H  
ATOM   3490  HE1 TYR A 598      23.067  29.933   6.004  1.00  5.70           H  
ATOM   3491  HE2 TYR A 598      23.213  34.124   5.003  1.00  5.77           H  
ATOM   3492  HH  TYR A 598      21.381  31.402   6.457  1.00  5.18           H  
ATOM   3493  N   GLU A 599      28.486  30.159   0.644  1.00  8.30           N  
ATOM   3494  CA  GLU A 599      29.636  29.375   0.149  1.00  9.27           C  
ATOM   3495  C   GLU A 599      31.025  30.027   0.312  1.00  9.19           C  
ATOM   3496  O   GLU A 599      32.009  29.294   0.403  1.00 10.87           O  
ATOM   3497  CB  GLU A 599      29.411  28.956  -1.324  1.00 10.36           C  
ATOM   3498  CG  GLU A 599      29.527  30.097  -2.361  1.00 14.13           C  
ATOM   3499  CD  GLU A 599      29.153  29.737  -3.807  1.00 15.96           C  
ATOM   3500  OE1 GLU A 599      29.000  28.536  -4.125  1.00 16.66           O  
ATOM   3501  OE2 GLU A 599      29.046  30.695  -4.603  1.00 21.91           O1-
ATOM   3502  H   GLU A 599      27.696  30.203   0.015  1.00  8.30           H  
ATOM   3503  HA  GLU A 599      29.648  28.463   0.749  1.00  9.27           H  
ATOM   3504  HB3 GLU A 599      28.447  28.469  -1.428  1.00 10.36           H  
ATOM   3505  HB2 GLU A 599      30.139  28.182  -1.574  1.00 10.36           H  
ATOM   3506  HG3 GLU A 599      30.560  30.426  -2.391  1.00 14.13           H  
ATOM   3507  HG2 GLU A 599      28.942  30.959  -2.041  1.00 14.13           H  
ATOM   3508  N   ARG A 600      31.086  31.368   0.337  1.00  9.25           N  
ATOM   3509  CA  ARG A 600      32.324  32.137   0.484  1.00 10.19           C  
ATOM   3510  C   ARG A 600      32.722  32.392   1.947  1.00  9.02           C  
ATOM   3511  O   ARG A 600      33.834  32.866   2.176  1.00  9.27           O  
ATOM   3512  CB  ARG A 600      32.198  33.465  -0.294  1.00 11.41           C  
ATOM   3513  CG  ARG A 600      31.651  33.331  -1.732  1.00 15.17           C  
ATOM   3514  CD  ARG A 600      32.399  32.352  -2.661  1.00 19.64           C  
ATOM   3515  NE  ARG A 600      33.713  32.853  -3.086  1.00 24.43           N  
ATOM   3516  CZ  ARG A 600      33.975  33.552  -4.206  1.00 24.32           C  
ATOM   3517  NH1 ARG A 600      35.233  33.923  -4.453  1.00 27.59           N  
ATOM   3518  NH2 ARG A 600      33.018  33.893  -5.083  1.00 26.78           N1+
ATOM   3519  H   ARG A 600      30.232  31.904   0.253  1.00  9.25           H  
ATOM   3520  HA  ARG A 600      33.146  31.568   0.045  1.00 10.19           H  
ATOM   3521  HB3 ARG A 600      33.170  33.956  -0.319  1.00 11.41           H  
ATOM   3522  HB2 ARG A 600      31.541  34.143   0.254  1.00 11.41           H  
ATOM   3523  HG3 ARG A 600      31.718  34.331  -2.164  1.00 15.17           H  
ATOM   3524  HG2 ARG A 600      30.587  33.097  -1.736  1.00 15.17           H  
ATOM   3525  HD3 ARG A 600      31.774  32.029  -3.493  1.00 19.64           H  
ATOM   3526  HD2 ARG A 600      32.639  31.440  -2.118  1.00 19.64           H  
ATOM   3527 HH22 ARG A 600      33.247  34.424  -5.912  1.00 26.78           H  
ATOM   3528 HH21 ARG A 600      32.060  33.620  -4.915  1.00 26.78           H  
ATOM   3529 HH12 ARG A 600      35.457  34.466  -5.277  1.00 27.59           H  
ATOM   3530 HH11 ARG A 600      35.968  33.712  -3.794  1.00 27.59           H  
ATOM   3531  HE  ARG A 600      34.471  32.698  -2.436  1.00 24.43           H  
ATOM   3532  N   PHE A 601      31.827  32.082   2.898  1.00  7.42           N  
ATOM   3533  CA  PHE A 601      32.044  32.252   4.332  1.00  7.45           C  
ATOM   3534  C   PHE A 601      32.380  30.912   4.993  1.00  6.67           C  
ATOM   3535  O   PHE A 601      31.941  29.863   4.525  1.00  7.00           O  
ATOM   3536  CB  PHE A 601      30.769  32.831   4.988  1.00  7.82           C  
ATOM   3537  CG  PHE A 601      30.292  34.198   4.524  1.00  9.78           C  
ATOM   3538  CD1 PHE A 601      31.161  35.133   3.916  1.00 13.69           C  
ATOM   3539  CD2 PHE A 601      28.980  34.603   4.845  1.00 12.80           C  
ATOM   3540  CE1 PHE A 601      30.692  36.390   3.560  1.00 15.74           C  
ATOM   3541  CE2 PHE A 601      28.528  35.858   4.471  1.00 15.48           C  
ATOM   3542  CZ  PHE A 601      29.377  36.747   3.827  1.00 16.49           C  
ATOM   3543  H   PHE A 601      30.944  31.663   2.635  1.00  7.42           H  
ATOM   3544  HA  PHE A 601      32.877  32.929   4.504  1.00  7.45           H  
ATOM   3545  HB3 PHE A 601      30.918  32.910   6.063  1.00  7.82           H  
ATOM   3546  HB2 PHE A 601      29.943  32.129   4.867  1.00  7.82           H  
ATOM   3547  HD1 PHE A 601      32.192  34.887   3.711  1.00 13.69           H  
ATOM   3548  HD2 PHE A 601      28.317  33.938   5.379  1.00 12.80           H  
ATOM   3549  HE1 PHE A 601      31.355  37.095   3.082  1.00 15.74           H  
ATOM   3550  HE2 PHE A 601      27.512  36.141   4.687  1.00 15.48           H  
ATOM   3551  HZ  PHE A 601      29.018  37.727   3.549  1.00 16.49           H  
ATOM   3552  N   THR A 602      33.072  31.000   6.137  1.00  6.80           N  
ATOM   3553  CA  THR A 602      33.162  29.941   7.143  1.00  6.62           C  
ATOM   3554  C   THR A 602      31.859  29.884   7.979  1.00  6.75           C  
ATOM   3555  O   THR A 602      31.007  30.765   7.846  1.00  6.45           O  
ATOM   3556  CB  THR A 602      34.358  30.213   8.099  1.00  6.61           C  
ATOM   3557  OG1 THR A 602      34.123  31.299   8.977  1.00  7.69           O  
ATOM   3558  CG2 THR A 602      35.698  30.415   7.376  1.00  7.78           C  
ATOM   3559  H   THR A 602      33.419  31.905   6.433  1.00  6.80           H  
ATOM   3560  HA  THR A 602      33.308  28.978   6.650  1.00  6.62           H  
ATOM   3561  HB  THR A 602      34.479  29.336   8.736  1.00  6.61           H  
ATOM   3562  HG1 THR A 602      34.966  31.586   9.343  1.00  7.69           H  
ATOM   3563 HG21 THR A 602      36.521  30.488   8.087  1.00  7.78           H  
ATOM   3564 HG22 THR A 602      35.911  29.576   6.713  1.00  7.78           H  
ATOM   3565 HG23 THR A 602      35.703  31.324   6.774  1.00  7.78           H  
ATOM   3566  N   ASN A 603      31.729  28.866   8.849  1.00  6.81           N  
ATOM   3567  CA  ASN A 603      30.635  28.769   9.828  1.00  6.30           C  
ATOM   3568  C   ASN A 603      30.632  29.946  10.820  1.00  7.38           C  
ATOM   3569  O   ASN A 603      29.560  30.473  11.104  1.00  6.96           O  
ATOM   3570  CB  ASN A 603      30.727  27.430  10.595  1.00  6.65           C  
ATOM   3571  CG  ASN A 603      30.310  26.195   9.793  1.00  7.14           C  
ATOM   3572  OD1 ASN A 603      29.484  26.270   8.887  1.00  6.98           O  
ATOM   3573  ND2 ASN A 603      30.849  25.033  10.161  1.00  8.73           N  
ATOM   3574  H   ASN A 603      32.452  28.164   8.914  1.00  6.81           H  
ATOM   3575  HA  ASN A 603      29.714  28.792   9.243  1.00  6.30           H  
ATOM   3576  HB3 ASN A 603      30.058  27.459  11.453  1.00  6.65           H  
ATOM   3577  HB2 ASN A 603      31.731  27.294  10.999  1.00  6.65           H  
ATOM   3578 HD22 ASN A 603      30.583  24.176   9.696  1.00  8.73           H  
ATOM   3579 HD21 ASN A 603      31.514  24.993  10.920  1.00  8.73           H  
ATOM   3580  N  ASER A 604      31.818  30.371  11.290  0.33  7.70           N  
ATOM   3581  N  BSER A 604      31.822  30.347  11.186  0.33  7.82           N  
ATOM   3582  CA ASER A 604      31.980  31.519  12.185  0.33  8.28           C  
ATOM   3583  CA BSER A 604      31.939  31.448  12.134  0.33  8.53           C  
ATOM   3584  C  ASER A 604      31.509  32.843  11.546  0.33  8.27           C  
ATOM   3585  C  BSER A 604      31.472  32.743  11.488  0.33  8.40           C  
ATOM   3586  O  ASER A 604      30.775  33.589  12.190  0.33  8.40           O  
ATOM   3587  O  BSER A 604      30.740  33.527  12.098  0.33  8.52           O  
ATOM   3588  CB ASER A 604      33.441  31.573  12.673  0.33  8.70           C  
ATOM   3589  CB BSER A 604      33.389  31.610  12.578  0.33  8.97           C  
ATOM   3590  OG ASER A 604      33.645  32.601  13.622  0.33  9.52           O  
ATOM   3591  OG BSER A 604      34.194  31.961  11.468  0.33 10.77           O  
ATOM   3592  H  ASER A 604      32.667  29.907  11.000  0.33  7.70           H  
ATOM   3593  H  BSER A 604      32.662  29.861  10.906  0.33  7.82           H  
ATOM   3594  HA ASER A 604      31.346  31.336  13.054  0.33  8.28           H  
ATOM   3595  HA BSER A 604      31.319  31.238  13.005  0.33  8.53           H  
ATOM   3596  HB3ASER A 604      34.122  31.729  11.835  0.33  8.70           H  
ATOM   3597  HB3BSER A 604      33.746  30.672  13.003  0.33  8.97           H  
ATOM   3598  HB2ASER A 604      33.721  30.626  13.135  0.33  8.70           H  
ATOM   3599  HB2BSER A 604      33.452  32.393  13.334  0.33  8.97           H  
ATOM   3600  HG ASER A 604      33.246  32.335  14.455  0.33  9.52           H  
ATOM   3601  HG BSER A 604      35.105  32.062  11.752  0.33 10.77           H  
ATOM   3602  N   GLU A 605      31.878  33.066  10.274  1.00  8.28           N  
ATOM   3603  CA  GLU A 605      31.458  34.212   9.464  1.00  8.16           C  
ATOM   3604  C   GLU A 605      29.972  34.189   9.070  1.00  7.61           C  
ATOM   3605  O   GLU A 605      29.382  35.258   8.930  1.00  8.80           O  
ATOM   3606  CB  GLU A 605      32.345  34.283   8.214  1.00  8.33           C  
ATOM   3607  CG  GLU A 605      33.802  34.680   8.532  1.00  9.75           C  
ATOM   3608  CD  GLU A 605      34.798  34.478   7.382  1.00 11.06           C  
ATOM   3609  OE1 GLU A 605      34.402  33.985   6.304  1.00  9.89           O  
ATOM   3610  OE2 GLU A 605      35.982  34.806   7.610  1.00 14.28           O1-
ATOM   3611  H   GLU A 605      32.482  32.400   9.810  1.00  8.28           H  
ATOM   3612  HA  GLU A 605      31.620  35.119  10.048  1.00  8.16           H  
ATOM   3613  HB3 GLU A 605      31.929  34.977   7.480  1.00  8.33           H  
ATOM   3614  HB2 GLU A 605      32.334  33.299   7.747  1.00  8.33           H  
ATOM   3615  HG3 GLU A 605      34.165  34.105   9.384  1.00  9.75           H  
ATOM   3616  HG2 GLU A 605      33.829  35.726   8.842  1.00  9.75           H  
ATOM   3617  N   THR A 606      29.384  32.990   8.927  1.00  6.24           N  
ATOM   3618  CA  THR A 606      27.950  32.806   8.700  1.00  6.46           C  
ATOM   3619  C   THR A 606      27.130  33.164   9.956  1.00  6.70           C  
ATOM   3620  O   THR A 606      26.102  33.824   9.823  1.00  6.93           O  
ATOM   3621  CB  THR A 606      27.615  31.350   8.283  1.00  5.00           C  
ATOM   3622  OG1 THR A 606      28.227  31.074   7.039  1.00  6.45           O  
ATOM   3623  CG2 THR A 606      26.116  31.025   8.165  1.00  5.24           C  
ATOM   3624  H   THR A 606      29.935  32.149   9.033  1.00  6.24           H  
ATOM   3625  HA  THR A 606      27.643  33.476   7.894  1.00  6.46           H  
ATOM   3626  HB  THR A 606      28.052  30.655   8.998  1.00  5.00           H  
ATOM   3627  HG1 THR A 606      29.182  31.091   7.162  1.00  6.45           H  
ATOM   3628 HG21 THR A 606      25.971  30.062   7.680  1.00  5.24           H  
ATOM   3629 HG22 THR A 606      25.633  30.965   9.140  1.00  5.24           H  
ATOM   3630 HG23 THR A 606      25.593  31.781   7.578  1.00  5.24           H  
ATOM   3631  N   ALA A 607      27.620  32.774  11.146  1.00  7.14           N  
ATOM   3632  CA  ALA A 607      27.022  33.119  12.436  1.00  7.89           C  
ATOM   3633  C   ALA A 607      27.060  34.630  12.736  1.00  8.54           C  
ATOM   3634  O   ALA A 607      26.065  35.144  13.241  1.00  9.16           O  
ATOM   3635  CB  ALA A 607      27.688  32.299  13.550  1.00  8.26           C  
ATOM   3636  H   ALA A 607      28.472  32.228  11.181  1.00  7.14           H  
ATOM   3637  HA  ALA A 607      25.972  32.826  12.394  1.00  7.89           H  
ATOM   3638  HB1 ALA A 607      27.251  32.523  14.523  1.00  8.26           H  
ATOM   3639  HB2 ALA A 607      27.561  31.230  13.376  1.00  8.26           H  
ATOM   3640  HB3 ALA A 607      28.758  32.497  13.612  1.00  8.26           H  
ATOM   3641  N   GLU A 608      28.157  35.317  12.354  1.00  9.36           N  
ATOM   3642  CA  GLU A 608      28.281  36.782  12.363  1.00 10.93           C  
ATOM   3643  C   GLU A 608      27.236  37.469  11.473  1.00 11.32           C  
ATOM   3644  O   GLU A 608      26.540  38.365  11.944  1.00 12.67           O  
ATOM   3645  CB  GLU A 608      29.674  37.220  11.870  1.00 12.39           C  
ATOM   3646  CG  GLU A 608      30.842  36.955  12.828  1.00 16.16           C  
ATOM   3647  CD  GLU A 608      32.200  37.261  12.181  1.00 21.30           C  
ATOM   3648  OE1 GLU A 608      33.071  36.367  12.224  1.00 24.59           O  
ATOM   3649  OE2 GLU A 608      32.354  38.382  11.646  1.00 26.40           O1-
ATOM   3650  H   GLU A 608      28.940  34.812  11.960  1.00  9.36           H  
ATOM   3651  HA  GLU A 608      28.140  37.133  13.387  1.00 10.93           H  
ATOM   3652  HB3 GLU A 608      29.655  38.285  11.627  1.00 12.39           H  
ATOM   3653  HB2 GLU A 608      29.890  36.709  10.936  1.00 12.39           H  
ATOM   3654  HG3 GLU A 608      30.815  35.931  13.195  1.00 16.16           H  
ATOM   3655  HG2 GLU A 608      30.732  37.601  13.697  1.00 16.16           H  
ATOM   3656  N   HIS A 609      27.167  37.027  10.205  1.00  9.60           N  
ATOM   3657  CA  HIS A 609      26.283  37.538   9.158  1.00 10.49           C  
ATOM   3658  C   HIS A 609      24.801  37.488   9.563  1.00 10.79           C  
ATOM   3659  O   HIS A 609      24.111  38.500   9.458  1.00 10.07           O  
ATOM   3660  CB  HIS A 609      26.577  36.744   7.868  1.00  9.57           C  
ATOM   3661  CG  HIS A 609      25.854  37.178   6.621  1.00  9.85           C  
ATOM   3662  ND1 HIS A 609      26.313  38.225   5.814  1.00 10.80           N  
ATOM   3663  CD2 HIS A 609      24.727  36.632   6.044  1.00 11.55           C  
ATOM   3664  CE1 HIS A 609      25.474  38.256   4.788  1.00 10.40           C  
ATOM   3665  NE2 HIS A 609      24.512  37.336   4.874  1.00 13.15           N  
ATOM   3666  H   HIS A 609      27.792  36.286   9.917  1.00  9.60           H  
ATOM   3667  HA  HIS A 609      26.550  38.583   8.987  1.00 10.49           H  
ATOM   3668  HB3 HIS A 609      26.367  35.686   8.019  1.00  9.57           H  
ATOM   3669  HB2 HIS A 609      27.643  36.803   7.647  1.00  9.57           H  
ATOM   3670  HD2 HIS A 609      24.091  35.819   6.362  1.00 11.55           H  
ATOM   3671  HE1 HIS A 609      25.552  38.964   3.976  1.00 10.40           H  
ATOM   3672  HE2 HIS A 609      23.760  37.191   4.213  1.00 13.15           H  
ATOM   3673  N   ILE A 610      24.369  36.330  10.086  1.00 12.39           N  
ATOM   3674  CA  ILE A 610      23.019  36.103  10.597  1.00 14.54           C  
ATOM   3675  C   ILE A 610      22.695  36.890  11.876  1.00 16.22           C  
ATOM   3676  O   ILE A 610      21.584  37.408  11.975  1.00 17.05           O  
ATOM   3677  CB  ILE A 610      22.752  34.585  10.812  1.00 15.67           C  
ATOM   3678  CG1 ILE A 610      22.752  33.847   9.457  1.00 16.24           C  
ATOM   3679  CG2 ILE A 610      21.484  34.222  11.620  1.00 15.47           C  
ATOM   3680  CD1 ILE A 610      21.724  34.349   8.436  1.00 16.91           C  
ATOM   3681  H   ILE A 610      25.004  35.545  10.146  1.00 12.39           H  
ATOM   3682  HA  ILE A 610      22.332  36.483   9.843  1.00 14.54           H  
ATOM   3683  HB  ILE A 610      23.596  34.181  11.375  1.00 15.67           H  
ATOM   3684 HG13 ILE A 610      22.590  32.790   9.627  1.00 16.24           H  
ATOM   3685 HG12 ILE A 610      23.734  33.916   8.993  1.00 16.24           H  
ATOM   3686 HG21 ILE A 610      21.328  33.142  11.643  1.00 15.47           H  
ATOM   3687 HG22 ILE A 610      21.553  34.542  12.659  1.00 15.47           H  
ATOM   3688 HG23 ILE A 610      20.590  34.673  11.190  1.00 15.47           H  
ATOM   3689 HD11 ILE A 610      21.201  33.521   7.975  1.00 16.91           H  
ATOM   3690 HD12 ILE A 610      20.959  34.981   8.881  1.00 16.91           H  
ATOM   3691 HD13 ILE A 610      22.208  34.910   7.636  1.00 16.91           H  
ATOM   3692  N   ALA A 611      23.666  37.012  12.798  1.00 17.01           N  
ATOM   3693  CA  ALA A 611      23.539  37.811  14.020  1.00 18.72           C  
ATOM   3694  C   ALA A 611      23.367  39.319  13.748  1.00 18.38           C  
ATOM   3695  O   ALA A 611      22.628  39.977  14.479  1.00 20.35           O  
ATOM   3696  CB  ALA A 611      24.740  37.549  14.939  1.00 19.30           C  
ATOM   3697  H   ALA A 611      24.557  36.556  12.653  1.00 17.01           H  
ATOM   3698  HA  ALA A 611      22.647  37.463  14.543  1.00 18.72           H  
ATOM   3699  HB1 ALA A 611      24.671  38.133  15.858  1.00 19.30           H  
ATOM   3700  HB2 ALA A 611      24.785  36.499  15.231  1.00 19.30           H  
ATOM   3701  HB3 ALA A 611      25.684  37.800  14.456  1.00 19.30           H  
ATOM   3702  N   GLN A 612      23.998  39.809  12.667  1.00 17.64           N  
ATOM   3703  CA  GLN A 612      23.877  41.165  12.125  1.00 16.62           C  
ATOM   3704  C   GLN A 612      22.574  41.423  11.336  1.00 15.39           C  
ATOM   3705  O   GLN A 612      22.360  42.552  10.896  1.00 16.63           O  
ATOM   3706  CB  GLN A 612      25.127  41.460  11.268  1.00 17.56           C  
ATOM   3707  CG  GLN A 612      26.402  41.654  12.118  1.00 20.14           C  
ATOM   3708  CD  GLN A 612      27.714  41.705  11.325  1.00 23.94           C  
ATOM   3709  OE1 GLN A 612      28.782  41.778  11.928  1.00 27.08           O  
ATOM   3710  NE2 GLN A 612      27.665  41.667   9.990  1.00 26.13           N  
ATOM   3711  H   GLN A 612      24.600  39.188  12.141  1.00 17.64           H  
ATOM   3712  HA  GLN A 612      23.867  41.864  12.964  1.00 16.62           H  
ATOM   3713  HB3 GLN A 612      24.974  42.357  10.664  1.00 17.56           H  
ATOM   3714  HB2 GLN A 612      25.266  40.641  10.561  1.00 17.56           H  
ATOM   3715  HG3 GLN A 612      26.497  40.847  12.844  1.00 20.14           H  
ATOM   3716  HG2 GLN A 612      26.316  42.572  12.699  1.00 20.14           H  
ATOM   3717 HE22 GLN A 612      28.520  41.679   9.453  1.00 26.13           H  
ATOM   3718 HE21 GLN A 612      26.780  41.599   9.511  1.00 26.13           H  
ATOM   3719  N   GLY A 613      21.724  40.394  11.179  1.00 13.84           N  
ATOM   3720  CA  GLY A 613      20.415  40.490  10.536  1.00 12.88           C  
ATOM   3721  C   GLY A 613      20.479  40.305   9.012  1.00 12.73           C  
ATOM   3722  O   GLY A 613      19.438  40.416   8.364  1.00 12.94           O  
ATOM   3723  H   GLY A 613      21.970  39.494  11.571  1.00 13.84           H  
ATOM   3724  HA3 GLY A 613      19.938  41.441  10.770  1.00 12.88           H  
ATOM   3725  HA2 GLY A 613      19.773  39.717  10.955  1.00 12.88           H  
ATOM   3726  N   LEU A 614      21.660  40.011   8.444  1.00 11.72           N  
ATOM   3727  CA  LEU A 614      21.869  39.767   7.016  1.00 10.80           C  
ATOM   3728  C   LEU A 614      21.525  38.312   6.656  1.00  9.13           C  
ATOM   3729  O   LEU A 614      21.556  37.440   7.524  1.00  9.33           O  
ATOM   3730  CB  LEU A 614      23.331  40.091   6.648  1.00 11.21           C  
ATOM   3731  CG  LEU A 614      23.822  41.501   7.041  1.00 11.73           C  
ATOM   3732  CD1 LEU A 614      25.333  41.644   6.791  1.00 12.31           C  
ATOM   3733  CD2 LEU A 614      23.019  42.623   6.354  1.00 12.89           C  
ATOM   3734  H   LEU A 614      22.477  39.900   9.030  1.00 11.72           H  
ATOM   3735  HA  LEU A 614      21.208  40.422   6.446  1.00 10.80           H  
ATOM   3736  HB3 LEU A 614      23.456  39.972   5.571  1.00 11.21           H  
ATOM   3737  HB2 LEU A 614      23.984  39.351   7.106  1.00 11.21           H  
ATOM   3738  HG  LEU A 614      23.692  41.614   8.118  1.00 11.73           H  
ATOM   3739 HD11 LEU A 614      25.759  42.422   7.425  1.00 12.31           H  
ATOM   3740 HD12 LEU A 614      25.867  40.721   7.017  1.00 12.31           H  
ATOM   3741 HD13 LEU A 614      25.547  41.902   5.754  1.00 12.31           H  
ATOM   3742 HD21 LEU A 614      23.669  43.381   5.915  1.00 12.89           H  
ATOM   3743 HD22 LEU A 614      22.383  42.246   5.554  1.00 12.89           H  
ATOM   3744 HD23 LEU A 614      22.374  43.130   7.073  1.00 12.89           H  
ATOM   3745  N   ARG A 615      21.183  38.084   5.380  1.00  8.20           N  
ATOM   3746  CA  ARG A 615      20.609  36.828   4.896  1.00  8.61           C  
ATOM   3747  C   ARG A 615      21.285  36.334   3.615  1.00  7.79           C  
ATOM   3748  O   ARG A 615      22.022  37.078   2.966  1.00  9.94           O  
ATOM   3749  CB  ARG A 615      19.103  37.066   4.623  1.00  8.94           C  
ATOM   3750  CG  ARG A 615      18.268  37.466   5.848  1.00 10.37           C  
ATOM   3751  CD  ARG A 615      18.249  36.380   6.929  1.00 10.22           C  
ATOM   3752  NE  ARG A 615      17.510  36.806   8.121  1.00  8.94           N  
ATOM   3753  CZ  ARG A 615      17.981  37.100   9.344  1.00  6.88           C  
ATOM   3754  NH1 ARG A 615      19.287  37.113   9.637  1.00  8.16           N  
ATOM   3755  NH2 ARG A 615      17.102  37.382  10.308  1.00 10.13           N1+
ATOM   3756  H   ARG A 615      21.207  38.842   4.712  1.00  8.20           H  
ATOM   3757  HA  ARG A 615      20.747  36.031   5.626  1.00  8.61           H  
ATOM   3758  HB3 ARG A 615      18.654  36.167   4.199  1.00  8.94           H  
ATOM   3759  HB2 ARG A 615      18.989  37.838   3.861  1.00  8.94           H  
ATOM   3760  HG3 ARG A 615      17.249  37.572   5.473  1.00 10.37           H  
ATOM   3761  HG2 ARG A 615      18.533  38.445   6.251  1.00 10.37           H  
ATOM   3762  HD3 ARG A 615      19.222  35.951   7.156  1.00 10.22           H  
ATOM   3763  HD2 ARG A 615      17.661  35.555   6.531  1.00 10.22           H  
ATOM   3764 HH22 ARG A 615      17.432  37.602  11.241  1.00 10.13           H  
ATOM   3765 HH21 ARG A 615      16.110  37.356  10.116  1.00 10.13           H  
ATOM   3766 HH12 ARG A 615      19.598  37.317  10.579  1.00  8.16           H  
ATOM   3767 HH11 ARG A 615      19.975  36.960   8.910  1.00  8.16           H  
ATOM   3768  HE  ARG A 615      16.506  36.876   7.992  1.00  8.94           H  
ATOM   3769  N   LEU A 616      20.924  35.094   3.238  1.00  6.51           N  
ATOM   3770  CA  LEU A 616      20.980  34.588   1.865  1.00  6.56           C  
ATOM   3771  C   LEU A 616      20.114  35.472   0.951  1.00  7.07           C  
ATOM   3772  O   LEU A 616      19.050  35.931   1.374  1.00  8.37           O  
ATOM   3773  CB  LEU A 616      20.414  33.149   1.823  1.00  6.67           C  
ATOM   3774  CG  LEU A 616      21.317  32.059   2.427  1.00  7.08           C  
ATOM   3775  CD1 LEU A 616      20.553  30.731   2.630  1.00  6.26           C  
ATOM   3776  CD2 LEU A 616      22.624  31.866   1.634  1.00  6.65           C  
ATOM   3777  H   LEU A 616      20.337  34.554   3.862  1.00  6.51           H  
ATOM   3778  HA  LEU A 616      22.014  34.605   1.516  1.00  6.56           H  
ATOM   3779  HB3 LEU A 616      20.182  32.869   0.796  1.00  6.67           H  
ATOM   3780  HB2 LEU A 616      19.463  33.150   2.353  1.00  6.67           H  
ATOM   3781  HG  LEU A 616      21.579  32.414   3.415  1.00  7.08           H  
ATOM   3782 HD11 LEU A 616      20.629  30.396   3.665  1.00  6.26           H  
ATOM   3783 HD12 LEU A 616      19.494  30.827   2.398  1.00  6.26           H  
ATOM   3784 HD13 LEU A 616      20.930  29.926   2.000  1.00  6.26           H  
ATOM   3785 HD21 LEU A 616      22.846  30.819   1.431  1.00  6.65           H  
ATOM   3786 HD22 LEU A 616      22.585  32.370   0.670  1.00  6.65           H  
ATOM   3787 HD23 LEU A 616      23.475  32.271   2.179  1.00  6.65           H  
ATOM   3788  N   TYR A 617      20.580  35.667  -0.287  1.00  7.23           N  
ATOM   3789  CA  TYR A 617      19.837  36.380  -1.320  1.00  6.78           C  
ATOM   3790  C   TYR A 617      19.362  35.402  -2.402  1.00  6.68           C  
ATOM   3791  O   TYR A 617      19.745  34.233  -2.405  1.00  7.04           O  
ATOM   3792  CB  TYR A 617      20.664  37.570  -1.849  1.00  7.03           C  
ATOM   3793  CG  TYR A 617      21.942  37.249  -2.600  1.00  8.20           C  
ATOM   3794  CD1 TYR A 617      23.160  37.130  -1.899  1.00  8.12           C  
ATOM   3795  CD2 TYR A 617      21.926  37.112  -4.004  1.00  7.78           C  
ATOM   3796  CE1 TYR A 617      24.356  36.874  -2.596  1.00 10.53           C  
ATOM   3797  CE2 TYR A 617      23.123  36.861  -4.701  1.00 10.23           C  
ATOM   3798  CZ  TYR A 617      24.337  36.744  -3.999  1.00  9.59           C  
ATOM   3799  OH  TYR A 617      25.494  36.508  -4.682  1.00 13.82           O  
ATOM   3800  H   TYR A 617      21.442  35.226  -0.579  1.00  7.23           H  
ATOM   3801  HA  TYR A 617      18.932  36.809  -0.896  1.00  6.78           H  
ATOM   3802  HB3 TYR A 617      20.912  38.229  -1.016  1.00  7.03           H  
ATOM   3803  HB2 TYR A 617      20.037  38.173  -2.507  1.00  7.03           H  
ATOM   3804  HD1 TYR A 617      23.181  37.244  -0.825  1.00  8.12           H  
ATOM   3805  HD2 TYR A 617      21.000  37.206  -4.552  1.00  7.78           H  
ATOM   3806  HE1 TYR A 617      25.286  36.788  -2.053  1.00 10.53           H  
ATOM   3807  HE2 TYR A 617      23.108  36.764  -5.777  1.00 10.23           H  
ATOM   3808  HH  TYR A 617      26.274  36.487  -4.116  1.00 13.82           H  
ATOM   3809  N   ARG A 618      18.483  35.915  -3.269  1.00  6.33           N  
ATOM   3810  CA  ARG A 618      17.726  35.197  -4.289  1.00  6.20           C  
ATOM   3811  C   ARG A 618      18.607  34.379  -5.261  1.00  5.51           C  
ATOM   3812  O   ARG A 618      19.400  34.988  -5.979  1.00  7.17           O  
ATOM   3813  CB  ARG A 618      16.914  36.278  -5.022  1.00  6.65           C  
ATOM   3814  CG  ARG A 618      16.015  35.770  -6.155  1.00  7.22           C  
ATOM   3815  CD  ARG A 618      15.010  36.847  -6.576  1.00 10.29           C  
ATOM   3816  NE  ARG A 618      14.374  36.515  -7.857  1.00 10.29           N  
ATOM   3817  CZ  ARG A 618      14.006  37.362  -8.833  1.00  7.49           C  
ATOM   3818  NH1 ARG A 618      13.479  36.861  -9.956  1.00 11.05           N  
ATOM   3819  NH2 ARG A 618      14.158  38.690  -8.725  1.00 10.02           N1+
ATOM   3820  H   ARG A 618      18.237  36.889  -3.172  1.00  6.33           H  
ATOM   3821  HA  ARG A 618      17.012  34.558  -3.777  1.00  6.20           H  
ATOM   3822  HB3 ARG A 618      17.593  37.026  -5.439  1.00  6.65           H  
ATOM   3823  HB2 ARG A 618      16.303  36.813  -4.297  1.00  6.65           H  
ATOM   3824  HG3 ARG A 618      15.460  34.922  -5.753  1.00  7.22           H  
ATOM   3825  HG2 ARG A 618      16.583  35.392  -7.005  1.00  7.22           H  
ATOM   3826  HD3 ARG A 618      15.441  37.847  -6.525  1.00 10.29           H  
ATOM   3827  HD2 ARG A 618      14.181  36.836  -5.869  1.00 10.29           H  
ATOM   3828 HH22 ARG A 618      13.845  39.299  -9.471  1.00 10.02           H  
ATOM   3829 HH21 ARG A 618      14.557  39.090  -7.889  1.00 10.02           H  
ATOM   3830 HH12 ARG A 618      13.188  37.480 -10.700  1.00 11.05           H  
ATOM   3831 HH11 ARG A 618      13.396  35.861 -10.076  1.00 11.05           H  
ATOM   3832  HE  ARG A 618      14.240  35.524  -8.026  1.00 10.29           H  
ATOM   3833  N   PRO A 619      18.443  33.032  -5.297  1.00  5.38           N  
ATOM   3834  CA  PRO A 619      18.965  32.198  -6.401  1.00  5.21           C  
ATOM   3835  C   PRO A 619      18.398  32.613  -7.771  1.00  5.90           C  
ATOM   3836  O   PRO A 619      17.234  33.006  -7.842  1.00  6.13           O  
ATOM   3837  CB  PRO A 619      18.515  30.771  -6.033  1.00  5.65           C  
ATOM   3838  CG  PRO A 619      18.234  30.808  -4.542  1.00  5.65           C  
ATOM   3839  CD  PRO A 619      17.703  32.217  -4.333  1.00  5.52           C  
ATOM   3840  HA  PRO A 619      20.054  32.264  -6.393  1.00  5.21           H  
ATOM   3841  HB3 PRO A 619      19.260  30.020  -6.293  1.00  5.65           H  
ATOM   3842  HB2 PRO A 619      17.595  30.511  -6.559  1.00  5.65           H  
ATOM   3843  HG3 PRO A 619      19.171  30.692  -3.999  1.00  5.65           H  
ATOM   3844  HG2 PRO A 619      17.551  30.029  -4.203  1.00  5.65           H  
ATOM   3845  HD2 PRO A 619      16.638  32.268  -4.563  1.00  5.52           H  
ATOM   3846  HD3 PRO A 619      17.846  32.532  -3.299  1.00  5.52           H  
ATOM   3847  N   HIS A 620      19.222  32.511  -8.826  1.00  6.85           N  
ATOM   3848  CA  HIS A 620      18.872  32.869 -10.209  1.00  8.30           C  
ATOM   3849  C   HIS A 620      17.608  32.178 -10.760  1.00  7.95           C  
ATOM   3850  O   HIS A 620      16.845  32.824 -11.478  1.00  7.67           O  
ATOM   3851  CB  HIS A 620      20.075  32.592 -11.135  1.00  9.41           C  
ATOM   3852  CG  HIS A 620      21.306  33.424 -10.871  1.00 12.65           C  
ATOM   3853  ND1 HIS A 620      22.577  32.997 -11.210  1.00 13.42           N  
ATOM   3854  CD2 HIS A 620      21.475  34.674 -10.315  1.00 13.44           C  
ATOM   3855  CE1 HIS A 620      23.429  33.963 -10.855  1.00 14.64           C  
ATOM   3856  NE2 HIS A 620      22.830  35.012 -10.305  1.00 17.20           N  
ATOM   3857  H   HIS A 620      20.163  32.168  -8.686  1.00  6.85           H  
ATOM   3858  HA  HIS A 620      18.668  33.941 -10.221  1.00  8.30           H  
ATOM   3859  HB3 HIS A 620      19.790  32.773 -12.173  1.00  9.41           H  
ATOM   3860  HB2 HIS A 620      20.353  31.539 -11.080  1.00  9.41           H  
ATOM   3861  HD1 HIS A 620      22.821  32.109 -11.634  1.00 13.42           H  
ATOM   3862  HD2 HIS A 620      20.729  35.353  -9.931  1.00 13.44           H  
ATOM   3863  HE1 HIS A 620      24.497  33.897 -10.999  1.00 14.64           H  
ATOM   3864  N   LEU A 621      17.401  30.900 -10.398  1.00  6.24           N  
ATOM   3865  CA  LEU A 621      16.241  30.099 -10.803  1.00  5.41           C  
ATOM   3866  C   LEU A 621      14.968  30.388  -9.994  1.00  6.44           C  
ATOM   3867  O   LEU A 621      13.890  30.034 -10.470  1.00  7.71           O  
ATOM   3868  CB  LEU A 621      16.592  28.601 -10.698  1.00  5.88           C  
ATOM   3869  CG  LEU A 621      17.624  28.122 -11.738  1.00  5.81           C  
ATOM   3870  CD1 LEU A 621      18.150  26.716 -11.383  1.00  6.84           C  
ATOM   3871  CD2 LEU A 621      17.079  28.206 -13.180  1.00  7.57           C  
ATOM   3872  H   LEU A 621      18.090  30.432  -9.826  1.00  6.24           H  
ATOM   3873  HA  LEU A 621      16.004  30.334 -11.843  1.00  5.41           H  
ATOM   3874  HB3 LEU A 621      15.696  27.987 -10.799  1.00  5.88           H  
ATOM   3875  HB2 LEU A 621      16.959  28.409  -9.692  1.00  5.88           H  
ATOM   3876  HG  LEU A 621      18.485  28.789 -11.684  1.00  5.81           H  
ATOM   3877 HD11 LEU A 621      19.232  26.741 -11.265  1.00  6.84           H  
ATOM   3878 HD12 LEU A 621      17.739  26.348 -10.443  1.00  6.84           H  
ATOM   3879 HD13 LEU A 621      17.919  25.968 -12.142  1.00  6.84           H  
ATOM   3880 HD21 LEU A 621      17.311  27.319 -13.768  1.00  7.57           H  
ATOM   3881 HD22 LEU A 621      15.997  28.337 -13.203  1.00  7.57           H  
ATOM   3882 HD23 LEU A 621      17.519  29.055 -13.705  1.00  7.57           H  
ATOM   3883  N   ALA A 622      15.089  31.001  -8.804  1.00  6.43           N  
ATOM   3884  CA  ALA A 622      13.944  31.421  -8.001  1.00  6.42           C  
ATOM   3885  C   ALA A 622      13.341  32.708  -8.575  1.00  6.69           C  
ATOM   3886  O   ALA A 622      14.068  33.677  -8.795  1.00  7.53           O  
ATOM   3887  CB  ALA A 622      14.376  31.635  -6.542  1.00  6.31           C  
ATOM   3888  H   ALA A 622      15.999  31.297  -8.479  1.00  6.43           H  
ATOM   3889  HA  ALA A 622      13.189  30.631  -8.011  1.00  6.42           H  
ATOM   3890  HB1 ALA A 622      13.533  31.948  -5.926  1.00  6.31           H  
ATOM   3891  HB2 ALA A 622      14.776  30.718  -6.110  1.00  6.31           H  
ATOM   3892  HB3 ALA A 622      15.141  32.406  -6.454  1.00  6.31           H  
ATOM   3893  N   SER A 623      12.013  32.708  -8.746  1.00  6.44           N  
ATOM   3894  CA  SER A 623      11.199  33.898  -8.991  1.00  7.03           C  
ATOM   3895  C   SER A 623      11.130  34.784  -7.730  1.00  6.96           C  
ATOM   3896  O   SER A 623      11.561  34.357  -6.657  1.00  6.11           O  
ATOM   3897  CB  SER A 623       9.804  33.425  -9.442  1.00  6.87           C  
ATOM   3898  OG  SER A 623       9.057  32.920  -8.354  1.00  9.00           O  
ATOM   3899  H   SER A 623      11.491  31.857  -8.586  1.00  6.44           H  
ATOM   3900  HA  SER A 623      11.653  34.467  -9.804  1.00  7.03           H  
ATOM   3901  HB3 SER A 623       9.875  32.661 -10.217  1.00  6.87           H  
ATOM   3902  HB2 SER A 623       9.247  34.253  -9.879  1.00  6.87           H  
ATOM   3903  HG  SER A 623       8.264  32.496  -8.712  1.00  9.00           H  
ATOM   3904  N   GLU A 624      10.542  35.983  -7.860  1.00  7.00           N  
ATOM   3905  CA  GLU A 624      10.235  36.840  -6.710  1.00  7.81           C  
ATOM   3906  C   GLU A 624       9.257  36.194  -5.714  1.00  6.41           C  
ATOM   3907  O   GLU A 624       9.438  36.372  -4.514  1.00  6.93           O  
ATOM   3908  CB  GLU A 624       9.697  38.202  -7.175  1.00  9.17           C  
ATOM   3909  CG  GLU A 624      10.745  39.044  -7.917  1.00 12.71           C  
ATOM   3910  CD  GLU A 624      10.201  40.427  -8.276  1.00 18.48           C  
ATOM   3911  OE1 GLU A 624      10.201  41.296  -7.377  1.00 24.23           O  
ATOM   3912  OE2 GLU A 624       9.801  40.598  -9.449  1.00 22.31           O1-
ATOM   3913  H   GLU A 624      10.216  36.299  -8.764  1.00  7.00           H  
ATOM   3914  HA  GLU A 624      11.169  37.016  -6.172  1.00  7.81           H  
ATOM   3915  HB3 GLU A 624       9.324  38.761  -6.313  1.00  9.17           H  
ATOM   3916  HB2 GLU A 624       8.840  38.048  -7.828  1.00  9.17           H  
ATOM   3917  HG3 GLU A 624      11.083  38.530  -8.816  1.00 12.71           H  
ATOM   3918  HG2 GLU A 624      11.627  39.166  -7.286  1.00 12.71           H  
ATOM   3919  N   LYS A 625       8.269  35.437  -6.214  1.00  7.40           N  
ATOM   3920  CA  LYS A 625       7.279  34.731  -5.398  1.00  7.57           C  
ATOM   3921  C   LYS A 625       7.862  33.539  -4.630  1.00  7.91           C  
ATOM   3922  O   LYS A 625       7.562  33.390  -3.446  1.00  7.48           O  
ATOM   3923  CB  LYS A 625       6.108  34.301  -6.288  1.00  8.66           C  
ATOM   3924  CG  LYS A 625       5.269  35.499  -6.738  1.00 12.53           C  
ATOM   3925  CD  LYS A 625       4.292  35.146  -7.863  1.00 16.87           C  
ATOM   3926  CE  LYS A 625       3.653  36.396  -8.487  1.00 19.25           C  
ATOM   3927  NZ  LYS A 625       2.707  37.055  -7.566  1.00 21.47           N1+
ATOM   3928  H   LYS A 625       8.183  35.325  -7.216  1.00  7.40           H  
ATOM   3929  HA  LYS A 625       6.898  35.437  -4.657  1.00  7.57           H  
ATOM   3930  HB3 LYS A 625       5.457  33.628  -5.737  1.00  8.66           H  
ATOM   3931  HB2 LYS A 625       6.480  33.738  -7.146  1.00  8.66           H  
ATOM   3932  HG3 LYS A 625       5.919  36.308  -7.068  1.00 12.53           H  
ATOM   3933  HG2 LYS A 625       4.723  35.889  -5.878  1.00 12.53           H  
ATOM   3934  HD3 LYS A 625       3.525  34.469  -7.484  1.00 16.87           H  
ATOM   3935  HD2 LYS A 625       4.814  34.589  -8.640  1.00 16.87           H  
ATOM   3936  HE3 LYS A 625       3.132  36.122  -9.401  1.00 19.25           H  
ATOM   3937  HE2 LYS A 625       4.422  37.107  -8.784  1.00 19.25           H  
ATOM   3938  HZ1 LYS A 625       3.180  37.323  -6.716  1.00 21.47           H  
ATOM   3939  HZ2 LYS A 625       2.310  37.868  -8.014  1.00 21.47           H  
ATOM   3940  HZ3 LYS A 625       1.963  36.403  -7.352  1.00 21.47           H  
ATOM   3941  N   VAL A 626       8.716  32.743  -5.291  1.00  6.79           N  
ATOM   3942  CA  VAL A 626       9.481  31.661  -4.667  1.00  7.05           C  
ATOM   3943  C   VAL A 626      10.478  32.197  -3.620  1.00  6.96           C  
ATOM   3944  O   VAL A 626      10.599  31.600  -2.548  1.00  7.63           O  
ATOM   3945  CB  VAL A 626      10.249  30.838  -5.739  1.00  6.73           C  
ATOM   3946  CG1 VAL A 626      11.353  29.905  -5.208  1.00  7.78           C  
ATOM   3947  CG2 VAL A 626       9.275  30.015  -6.597  1.00  6.71           C  
ATOM   3948  H   VAL A 626       8.908  32.918  -6.270  1.00  6.79           H  
ATOM   3949  HA  VAL A 626       8.777  31.002  -4.155  1.00  7.05           H  
ATOM   3950  HB  VAL A 626      10.741  31.547  -6.407  1.00  6.73           H  
ATOM   3951 HG11 VAL A 626      11.846  29.411  -6.042  1.00  7.78           H  
ATOM   3952 HG12 VAL A 626      12.143  30.433  -4.681  1.00  7.78           H  
ATOM   3953 HG13 VAL A 626      10.951  29.140  -4.543  1.00  7.78           H  
ATOM   3954 HG21 VAL A 626       9.813  29.490  -7.384  1.00  6.71           H  
ATOM   3955 HG22 VAL A 626       8.748  29.268  -6.002  1.00  6.71           H  
ATOM   3956 HG23 VAL A 626       8.529  30.641  -7.084  1.00  6.71           H  
ATOM   3957  N   TYR A 627      11.142  33.324  -3.939  1.00  6.22           N  
ATOM   3958  CA  TYR A 627      12.072  33.999  -3.041  1.00  5.59           C  
ATOM   3959  C   TYR A 627      11.391  34.570  -1.787  1.00  6.56           C  
ATOM   3960  O   TYR A 627      11.955  34.438  -0.707  1.00  6.41           O  
ATOM   3961  CB  TYR A 627      12.905  35.055  -3.792  1.00  5.35           C  
ATOM   3962  CG  TYR A 627      13.915  35.793  -2.925  1.00  5.35           C  
ATOM   3963  CD1 TYR A 627      14.863  35.069  -2.168  1.00  6.14           C  
ATOM   3964  CD2 TYR A 627      13.895  37.201  -2.849  1.00  6.50           C  
ATOM   3965  CE1 TYR A 627      15.776  35.746  -1.338  1.00  6.49           C  
ATOM   3966  CE2 TYR A 627      14.816  37.879  -2.027  1.00  7.65           C  
ATOM   3967  CZ  TYR A 627      15.757  37.152  -1.274  1.00  5.75           C  
ATOM   3968  OH  TYR A 627      16.654  37.810  -0.485  1.00  8.42           O  
ATOM   3969  H   TYR A 627      11.006  33.748  -4.848  1.00  6.22           H  
ATOM   3970  HA  TYR A 627      12.769  33.229  -2.722  1.00  5.59           H  
ATOM   3971  HB3 TYR A 627      12.240  35.780  -4.263  1.00  5.35           H  
ATOM   3972  HB2 TYR A 627      13.451  34.573  -4.603  1.00  5.35           H  
ATOM   3973  HD1 TYR A 627      14.893  33.991  -2.216  1.00  6.14           H  
ATOM   3974  HD2 TYR A 627      13.176  37.767  -3.422  1.00  6.50           H  
ATOM   3975  HE1 TYR A 627      16.497  35.186  -0.760  1.00  6.49           H  
ATOM   3976  HE2 TYR A 627      14.794  38.958  -1.979  1.00  7.65           H  
ATOM   3977  HH  TYR A 627      16.536  38.763  -0.481  1.00  8.42           H  
ATOM   3978  N   THR A 628      10.183  35.139  -1.934  1.00  5.71           N  
ATOM   3979  CA  THR A 628       9.357  35.629  -0.826  1.00  6.94           C  
ATOM   3980  C   THR A 628       8.974  34.511   0.169  1.00  7.15           C  
ATOM   3981  O   THR A 628       8.979  34.773   1.371  1.00  6.08           O  
ATOM   3982  CB  THR A 628       8.072  36.321  -1.363  1.00  7.38           C  
ATOM   3983  OG1 THR A 628       8.451  37.520  -2.006  1.00  9.32           O  
ATOM   3984  CG2 THR A 628       6.976  36.683  -0.345  1.00  8.37           C  
ATOM   3985  H   THR A 628       9.789  35.247  -2.859  1.00  5.71           H  
ATOM   3986  HA  THR A 628       9.948  36.368  -0.280  1.00  6.94           H  
ATOM   3987  HB  THR A 628       7.619  35.688  -2.126  1.00  7.38           H  
ATOM   3988  HG1 THR A 628       7.655  37.967  -2.308  1.00  9.32           H  
ATOM   3989 HG21 THR A 628       6.170  37.241  -0.821  1.00  8.37           H  
ATOM   3990 HG22 THR A 628       6.522  35.795   0.091  1.00  8.37           H  
ATOM   3991 HG23 THR A 628       7.368  37.298   0.464  1.00  8.37           H  
ATOM   3992  N   ILE A 629       8.718  33.285  -0.325  1.00  6.60           N  
ATOM   3993  CA  ILE A 629       8.412  32.120   0.512  1.00  6.05           C  
ATOM   3994  C   ILE A 629       9.632  31.633   1.321  1.00  5.77           C  
ATOM   3995  O   ILE A 629       9.484  31.420   2.525  1.00  5.28           O  
ATOM   3996  CB  ILE A 629       7.808  30.935  -0.301  1.00  6.95           C  
ATOM   3997  CG1 ILE A 629       6.454  31.349  -0.916  1.00  7.85           C  
ATOM   3998  CG2 ILE A 629       7.610  29.634   0.514  1.00  6.90           C  
ATOM   3999  CD1 ILE A 629       5.950  30.408  -2.015  1.00 10.62           C  
ATOM   4000  H   ILE A 629       8.749  33.128  -1.323  1.00  6.60           H  
ATOM   4001  HA  ILE A 629       7.656  32.432   1.235  1.00  6.05           H  
ATOM   4002  HB  ILE A 629       8.491  30.713  -1.121  1.00  6.95           H  
ATOM   4003 HG13 ILE A 629       6.511  32.350  -1.338  1.00  7.85           H  
ATOM   4004 HG12 ILE A 629       5.709  31.421  -0.125  1.00  7.85           H  
ATOM   4005 HG21 ILE A 629       7.252  28.821  -0.113  1.00  6.90           H  
ATOM   4006 HG22 ILE A 629       8.525  29.268   0.972  1.00  6.90           H  
ATOM   4007 HG23 ILE A 629       6.879  29.783   1.309  1.00  6.90           H  
ATOM   4008 HD11 ILE A 629       5.026  30.798  -2.434  1.00 10.62           H  
ATOM   4009 HD12 ILE A 629       6.675  30.312  -2.824  1.00 10.62           H  
ATOM   4010 HD13 ILE A 629       5.729  29.413  -1.634  1.00 10.62           H  
ATOM   4011  N   MET A 630      10.811  31.495   0.683  1.00  4.95           N  
ATOM   4012  CA  MET A 630      12.037  31.091   1.385  1.00  6.06           C  
ATOM   4013  C   MET A 630      12.565  32.183   2.336  1.00  5.24           C  
ATOM   4014  O   MET A 630      13.167  31.837   3.348  1.00  6.31           O  
ATOM   4015  CB  MET A 630      13.108  30.583   0.391  1.00  7.02           C  
ATOM   4016  CG  MET A 630      13.967  31.651  -0.308  1.00  8.13           C  
ATOM   4017  SD  MET A 630      15.286  31.019  -1.380  1.00  7.76           S  
ATOM   4018  CE  MET A 630      14.329  30.329  -2.751  1.00  8.14           C  
ATOM   4019  H   MET A 630      10.884  31.678  -0.308  1.00  4.95           H  
ATOM   4020  HA  MET A 630      11.770  30.232   2.006  1.00  6.06           H  
ATOM   4021  HB3 MET A 630      12.630  29.947  -0.352  1.00  7.02           H  
ATOM   4022  HB2 MET A 630      13.785  29.929   0.937  1.00  7.02           H  
ATOM   4023  HG3 MET A 630      14.464  32.285   0.425  1.00  8.13           H  
ATOM   4024  HG2 MET A 630      13.326  32.301  -0.890  1.00  8.13           H  
ATOM   4025  HE1 MET A 630      14.997  29.894  -3.494  1.00  8.14           H  
ATOM   4026  HE2 MET A 630      13.649  29.550  -2.408  1.00  8.14           H  
ATOM   4027  HE3 MET A 630      13.749  31.116  -3.230  1.00  8.14           H  
ATOM   4028  N   TYR A 631      12.324  33.465   2.011  1.00  4.68           N  
ATOM   4029  CA  TYR A 631      12.750  34.605   2.820  1.00  5.84           C  
ATOM   4030  C   TYR A 631      11.883  34.798   4.074  1.00  4.94           C  
ATOM   4031  O   TYR A 631      12.426  35.194   5.103  1.00  6.47           O  
ATOM   4032  CB  TYR A 631      12.815  35.879   1.955  1.00  6.03           C  
ATOM   4033  CG  TYR A 631      13.660  36.991   2.548  1.00  6.89           C  
ATOM   4034  CD1 TYR A 631      13.089  37.976   3.381  1.00  8.51           C  
ATOM   4035  CD2 TYR A 631      15.040  37.027   2.270  1.00  6.39           C  
ATOM   4036  CE1 TYR A 631      13.902  38.981   3.939  1.00  9.11           C  
ATOM   4037  CE2 TYR A 631      15.851  38.034   2.820  1.00  8.72           C  
ATOM   4038  CZ  TYR A 631      15.283  39.010   3.658  1.00  8.74           C  
ATOM   4039  OH  TYR A 631      16.079  39.976   4.196  1.00 11.89           O  
ATOM   4040  H   TYR A 631      11.851  33.682   1.143  1.00  4.68           H  
ATOM   4041  HA  TYR A 631      13.760  34.398   3.166  1.00  5.84           H  
ATOM   4042  HB3 TYR A 631      11.817  36.245   1.712  1.00  6.03           H  
ATOM   4043  HB2 TYR A 631      13.288  35.639   1.003  1.00  6.03           H  
ATOM   4044  HD1 TYR A 631      12.032  37.957   3.600  1.00  8.51           H  
ATOM   4045  HD2 TYR A 631      15.485  36.280   1.630  1.00  6.39           H  
ATOM   4046  HE1 TYR A 631      13.462  39.730   4.581  1.00  9.11           H  
ATOM   4047  HE2 TYR A 631      16.908  38.050   2.598  1.00  8.72           H  
ATOM   4048  HH  TYR A 631      15.615  40.527   4.839  1.00 11.89           H  
ATOM   4049  N   SER A 632      10.579  34.469   3.991  1.00  5.48           N  
ATOM   4050  CA  SER A 632       9.639  34.480   5.121  1.00  5.43           C  
ATOM   4051  C   SER A 632       9.987  33.466   6.227  1.00  6.26           C  
ATOM   4052  O   SER A 632       9.615  33.678   7.379  1.00  6.40           O  
ATOM   4053  CB  SER A 632       8.198  34.288   4.607  1.00  4.48           C  
ATOM   4054  OG  SER A 632       7.913  32.940   4.289  1.00  6.54           O  
ATOM   4055  H   SER A 632      10.205  34.154   3.106  1.00  5.48           H  
ATOM   4056  HA  SER A 632       9.700  35.472   5.567  1.00  5.43           H  
ATOM   4057  HB3 SER A 632       7.996  34.922   3.746  1.00  4.48           H  
ATOM   4058  HB2 SER A 632       7.492  34.595   5.379  1.00  4.48           H  
ATOM   4059  HG  SER A 632       8.496  32.651   3.579  1.00  6.54           H  
ATOM   4060  N   CYS A 633      10.730  32.407   5.870  1.00  5.13           N  
ATOM   4061  CA  CYS A 633      11.293  31.440   6.807  1.00  5.59           C  
ATOM   4062  C   CYS A 633      12.389  32.043   7.703  1.00  5.79           C  
ATOM   4063  O   CYS A 633      12.734  31.419   8.703  1.00  6.19           O  
ATOM   4064  CB  CYS A 633      11.907  30.254   6.058  1.00  4.73           C  
ATOM   4065  SG  CYS A 633      10.648  29.319   5.151  1.00  6.50           S  
ATOM   4066  H   CYS A 633      10.999  32.297   4.903  1.00  5.13           H  
ATOM   4067  HA  CYS A 633      10.490  31.082   7.452  1.00  5.59           H  
ATOM   4068  HB3 CYS A 633      12.417  29.584   6.742  1.00  4.73           H  
ATOM   4069  HB2 CYS A 633      12.666  30.609   5.370  1.00  4.73           H  
ATOM   4070  HG  CYS A 633      10.361  30.275   4.262  1.00  6.50           H  
ATOM   4071  N   TRP A 634      12.939  33.207   7.320  1.00  5.49           N  
ATOM   4072  CA  TRP A 634      14.110  33.803   7.946  1.00  6.16           C  
ATOM   4073  C   TRP A 634      13.819  35.118   8.681  1.00  7.35           C  
ATOM   4074  O   TRP A 634      14.756  35.892   8.853  1.00  7.25           O  
ATOM   4075  CB  TRP A 634      15.241  33.981   6.913  1.00  6.58           C  
ATOM   4076  CG  TRP A 634      15.612  32.820   6.044  1.00  4.69           C  
ATOM   4077  CD1 TRP A 634      15.681  31.522   6.416  1.00  5.68           C  
ATOM   4078  CD2 TRP A 634      16.069  32.865   4.660  1.00  4.74           C  
ATOM   4079  NE1 TRP A 634      16.101  30.759   5.347  1.00  6.06           N  
ATOM   4080  CE2 TRP A 634      16.344  31.533   4.231  1.00  4.91           C  
ATOM   4081  CE3 TRP A 634      16.275  33.901   3.719  1.00  4.94           C  
ATOM   4082  CZ2 TRP A 634      16.773  31.246   2.924  1.00  5.65           C  
ATOM   4083  CZ3 TRP A 634      16.682  33.621   2.400  1.00  6.03           C  
ATOM   4084  CH2 TRP A 634      16.922  32.294   2.000  1.00  6.03           C  
ATOM   4085  H   TRP A 634      12.599  33.671   6.487  1.00  5.49           H  
ATOM   4086  HA  TRP A 634      14.481  33.122   8.702  1.00  6.16           H  
ATOM   4087  HB3 TRP A 634      16.151  34.259   7.440  1.00  6.58           H  
ATOM   4088  HB2 TRP A 634      14.997  34.812   6.249  1.00  6.58           H  
ATOM   4089  HD1 TRP A 634      15.434  31.150   7.400  1.00  5.68           H  
ATOM   4090  HE1 TRP A 634      16.211  29.756   5.409  1.00  6.06           H  
ATOM   4091  HE3 TRP A 634      16.094  34.925   4.011  1.00  4.94           H  
ATOM   4092  HZ2 TRP A 634      16.995  30.237   2.626  1.00  5.65           H  
ATOM   4093  HZ3 TRP A 634      16.820  34.425   1.693  1.00  6.03           H  
ATOM   4094  HH2 TRP A 634      17.243  32.084   0.991  1.00  6.03           H  
ATOM   4095  N   HIS A 635      12.584  35.361   9.166  1.00  6.99           N  
ATOM   4096  CA  HIS A 635      12.318  36.481  10.089  1.00  9.09           C  
ATOM   4097  C   HIS A 635      13.189  36.362  11.348  1.00  8.93           C  
ATOM   4098  O   HIS A 635      13.319  35.256  11.864  1.00  7.83           O  
ATOM   4099  CB  HIS A 635      10.838  36.526  10.516  1.00  9.38           C  
ATOM   4100  CG  HIS A 635       9.867  36.998   9.468  1.00 16.11           C  
ATOM   4101  ND1 HIS A 635       9.124  36.132   8.692  1.00 23.00           N  
ATOM   4102  CD2 HIS A 635       9.455  38.262   9.108  1.00 21.63           C  
ATOM   4103  CE1 HIS A 635       8.328  36.872   7.919  1.00 24.74           C  
ATOM   4104  NE2 HIS A 635       8.481  38.176   8.110  1.00 24.65           N  
ATOM   4105  H   HIS A 635      11.831  34.711   8.997  1.00  6.99           H  
ATOM   4106  HA  HIS A 635      12.567  37.417   9.585  1.00  9.09           H  
ATOM   4107  HB3 HIS A 635      10.722  37.201  11.366  1.00  9.38           H  
ATOM   4108  HB2 HIS A 635      10.515  35.549  10.870  1.00  9.38           H  
ATOM   4109  HD1 HIS A 635       9.174  35.122   8.693  1.00 23.00           H  
ATOM   4110  HD2 HIS A 635       9.773  39.219   9.496  1.00 21.63           H  
ATOM   4111  HE1 HIS A 635       7.638  36.451   7.204  1.00 24.74           H  
ATOM   4112  N   GLU A 636      13.778  37.474  11.816  1.00  9.35           N  
ATOM   4113  CA  GLU A 636      14.601  37.493  13.029  1.00  9.97           C  
ATOM   4114  C   GLU A 636      13.834  37.002  14.267  1.00 10.01           C  
ATOM   4115  O   GLU A 636      14.366  36.192  15.023  1.00 11.54           O  
ATOM   4116  CB  GLU A 636      15.221  38.888  13.228  1.00 10.99           C  
ATOM   4117  CG  GLU A 636      16.023  39.047  14.537  1.00 14.20           C  
ATOM   4118  CD  GLU A 636      16.750  40.389  14.584  1.00 19.16           C  
ATOM   4119  OE1 GLU A 636      17.839  40.473  13.975  1.00 23.06           O  
ATOM   4120  OE2 GLU A 636      16.204  41.317  15.220  1.00 24.01           O1-
ATOM   4121  H   GLU A 636      13.659  38.357  11.333  1.00  9.35           H  
ATOM   4122  HA  GLU A 636      15.425  36.794  12.869  1.00  9.97           H  
ATOM   4123  HB3 GLU A 636      14.434  39.643  13.194  1.00 10.99           H  
ATOM   4124  HB2 GLU A 636      15.870  39.105  12.380  1.00 10.99           H  
ATOM   4125  HG3 GLU A 636      16.748  38.238  14.639  1.00 14.20           H  
ATOM   4126  HG2 GLU A 636      15.364  38.972  15.404  1.00 14.20           H  
ATOM   4127  N   LYS A 637      12.580  37.455  14.391  1.00 10.00           N  
ATOM   4128  CA  LYS A 637      11.620  36.962  15.365  1.00 10.65           C  
ATOM   4129  C   LYS A 637      11.019  35.639  14.868  1.00  9.88           C  
ATOM   4130  O   LYS A 637      10.443  35.598  13.779  1.00  8.55           O  
ATOM   4131  CB  LYS A 637      10.538  38.028  15.581  1.00 11.45           C  
ATOM   4132  CG  LYS A 637      11.090  39.344  16.151  1.00 14.91           C  
ATOM   4133  CD  LYS A 637       9.971  40.351  16.424  1.00 19.65           C  
ATOM   4134  CE  LYS A 637      10.483  41.711  16.912  1.00 21.77           C  
ATOM   4135  NZ  LYS A 637       9.375  42.672  17.058  1.00 23.82           N1+
ATOM   4136  H   LYS A 637      12.223  38.114  13.714  1.00 10.00           H  
ATOM   4137  HA  LYS A 637      12.128  36.796  16.316  1.00 10.65           H  
ATOM   4138  HB3 LYS A 637       9.801  37.638  16.279  1.00 11.45           H  
ATOM   4139  HB2 LYS A 637      10.009  38.225  14.648  1.00 11.45           H  
ATOM   4140  HG3 LYS A 637      11.806  39.781  15.456  1.00 14.91           H  
ATOM   4141  HG2 LYS A 637      11.636  39.145  17.074  1.00 14.91           H  
ATOM   4142  HD3 LYS A 637       9.307  39.926  17.177  1.00 19.65           H  
ATOM   4143  HD2 LYS A 637       9.378  40.477  15.518  1.00 19.65           H  
ATOM   4144  HE3 LYS A 637      11.206  42.122  16.207  1.00 21.77           H  
ATOM   4145  HE2 LYS A 637      10.990  41.603  17.871  1.00 21.77           H  
ATOM   4146  HZ1 LYS A 637       8.691  42.305  17.705  1.00 23.82           H  
ATOM   4147  HZ2 LYS A 637       9.730  43.554  17.398  1.00 23.82           H  
ATOM   4148  HZ3 LYS A 637       8.942  42.809  16.155  1.00 23.82           H  
ATOM   4149  N   ALA A 638      11.175  34.587  15.685  1.00 10.09           N  
ATOM   4150  CA  ALA A 638      10.695  33.233  15.420  1.00  9.81           C  
ATOM   4151  C   ALA A 638       9.172  33.134  15.227  1.00 10.24           C  
ATOM   4152  O   ALA A 638       8.737  32.375  14.362  1.00  9.44           O  
ATOM   4153  CB  ALA A 638      11.174  32.310  16.549  1.00 10.17           C  
ATOM   4154  H   ALA A 638      11.672  34.715  16.558  1.00 10.09           H  
ATOM   4155  HA  ALA A 638      11.161  32.899  14.495  1.00  9.81           H  
ATOM   4156  HB1 ALA A 638      10.840  31.285  16.399  1.00 10.17           H  
ATOM   4157  HB2 ALA A 638      12.263  32.292  16.603  1.00 10.17           H  
ATOM   4158  HB3 ALA A 638      10.798  32.640  17.519  1.00 10.17           H  
ATOM   4159  N   ASP A 639       8.399  33.923  15.996  1.00 11.22           N  
ATOM   4160  CA  ASP A 639       6.932  33.980  15.928  1.00 13.05           C  
ATOM   4161  C   ASP A 639       6.379  34.553  14.605  1.00 12.64           C  
ATOM   4162  O   ASP A 639       5.267  34.186  14.228  1.00 14.04           O  
ATOM   4163  CB  ASP A 639       6.272  34.662  17.163  1.00 13.88           C  
ATOM   4164  CG  ASP A 639       6.734  36.075  17.572  1.00 18.63           C  
ATOM   4165  OD1 ASP A 639       6.362  36.479  18.694  1.00 26.47           O  
ATOM   4166  OD2 ASP A 639       7.379  36.776  16.764  1.00 24.82           O1-
ATOM   4167  H   ASP A 639       8.837  34.544  16.665  1.00 11.22           H  
ATOM   4168  HA  ASP A 639       6.597  32.942  15.945  1.00 13.05           H  
ATOM   4169  HB3 ASP A 639       6.429  34.013  18.026  1.00 13.88           H  
ATOM   4170  HB2 ASP A 639       5.189  34.692  17.025  1.00 13.88           H  
ATOM   4171  N   GLU A 640       7.157  35.412  13.921  1.00 11.34           N  
ATOM   4172  CA  GLU A 640       6.798  36.010  12.632  1.00 12.00           C  
ATOM   4173  C   GLU A 640       7.010  35.078  11.430  1.00 10.40           C  
ATOM   4174  O   GLU A 640       6.469  35.362  10.362  1.00 11.96           O  
ATOM   4175  CB  GLU A 640       7.558  37.333  12.428  1.00 11.38           C  
ATOM   4176  CG  GLU A 640       7.104  38.445  13.395  1.00 16.31           C  
ATOM   4177  CD  GLU A 640       7.720  39.830  13.138  1.00 21.70           C  
ATOM   4178  OE1 GLU A 640       8.704  39.934  12.372  1.00 25.53           O  
ATOM   4179  OE2 GLU A 640       7.194  40.789  13.745  1.00 26.90           O1-
ATOM   4180  H   GLU A 640       8.053  35.679  14.303  1.00 11.34           H  
ATOM   4181  HA  GLU A 640       5.731  36.242  12.648  1.00 12.00           H  
ATOM   4182  HB3 GLU A 640       7.433  37.677  11.399  1.00 11.38           H  
ATOM   4183  HB2 GLU A 640       8.626  37.157  12.559  1.00 11.38           H  
ATOM   4184  HG3 GLU A 640       7.347  38.158  14.417  1.00 16.31           H  
ATOM   4185  HG2 GLU A 640       6.018  38.536  13.351  1.00 16.31           H  
ATOM   4186  N   ARG A 641       7.756  33.976  11.607  1.00  9.48           N  
ATOM   4187  CA  ARG A 641       7.901  32.936  10.589  1.00  7.87           C  
ATOM   4188  C   ARG A 641       6.589  32.145  10.443  1.00  7.73           C  
ATOM   4189  O   ARG A 641       5.894  31.959  11.445  1.00  8.46           O  
ATOM   4190  CB  ARG A 641       9.032  31.979  10.986  1.00  7.58           C  
ATOM   4191  CG  ARG A 641      10.375  32.669  11.204  1.00  8.22           C  
ATOM   4192  CD  ARG A 641      11.431  31.682  11.697  1.00  5.37           C  
ATOM   4193  NE  ARG A 641      12.613  32.419  12.149  1.00  5.99           N  
ATOM   4194  CZ  ARG A 641      13.468  32.064  13.115  1.00  6.40           C  
ATOM   4195  NH1 ARG A 641      13.459  30.838  13.644  1.00  5.37           N  
ATOM   4196  NH2 ARG A 641      14.330  32.975  13.574  1.00  7.03           N1+
ATOM   4197  H   ARG A 641       8.162  33.785  12.513  1.00  9.48           H  
ATOM   4198  HA  ARG A 641       8.169  33.437   9.659  1.00  7.87           H  
ATOM   4199  HB3 ARG A 641       9.159  31.215  10.222  1.00  7.58           H  
ATOM   4200  HB2 ARG A 641       8.751  31.453  11.896  1.00  7.58           H  
ATOM   4201  HG3 ARG A 641      10.298  33.517  11.885  1.00  8.22           H  
ATOM   4202  HG2 ARG A 641      10.686  33.069  10.237  1.00  8.22           H  
ATOM   4203  HD3 ARG A 641      11.757  31.038  10.886  1.00  5.37           H  
ATOM   4204  HD2 ARG A 641      11.017  31.020  12.452  1.00  5.37           H  
ATOM   4205 HH22 ARG A 641      14.924  32.761  14.368  1.00  7.03           H  
ATOM   4206 HH21 ARG A 641      14.315  33.917  13.204  1.00  7.03           H  
ATOM   4207 HH12 ARG A 641      14.049  30.621  14.443  1.00  5.37           H  
ATOM   4208 HH11 ARG A 641      12.851  30.125  13.266  1.00  5.37           H  
ATOM   4209  HE  ARG A 641      12.708  33.356  11.776  1.00  5.99           H  
ATOM   4210  N   PRO A 642       6.275  31.675   9.216  1.00  7.60           N  
ATOM   4211  CA  PRO A 642       5.075  30.859   8.967  1.00  7.04           C  
ATOM   4212  C   PRO A 642       5.143  29.472   9.632  1.00  7.42           C  
ATOM   4213  O   PRO A 642       6.198  29.061  10.111  1.00  6.69           O  
ATOM   4214  CB  PRO A 642       5.054  30.747   7.434  1.00  7.59           C  
ATOM   4215  CG  PRO A 642       6.518  30.798   7.034  1.00  8.39           C  
ATOM   4216  CD  PRO A 642       7.089  31.812   8.007  1.00  8.20           C  
ATOM   4217  HA  PRO A 642       4.178  31.374   9.319  1.00  7.04           H  
ATOM   4218  HB3 PRO A 642       4.530  31.607   7.018  1.00  7.59           H  
ATOM   4219  HB2 PRO A 642       4.553  29.855   7.057  1.00  7.59           H  
ATOM   4220  HG3 PRO A 642       6.683  31.068   5.994  1.00  8.39           H  
ATOM   4221  HG2 PRO A 642       6.981  29.825   7.208  1.00  8.39           H  
ATOM   4222  HD2 PRO A 642       8.148  31.617   8.174  1.00  8.20           H  
ATOM   4223  HD3 PRO A 642       6.974  32.825   7.617  1.00  8.20           H  
ATOM   4224  N   THR A 643       4.004  28.772   9.625  1.00  6.33           N  
ATOM   4225  CA  THR A 643       3.921  27.332   9.872  1.00  6.16           C  
ATOM   4226  C   THR A 643       4.140  26.574   8.543  1.00  6.25           C  
ATOM   4227  O   THR A 643       4.084  27.186   7.475  1.00  6.04           O  
ATOM   4228  CB  THR A 643       2.512  26.979  10.416  1.00  7.14           C  
ATOM   4229  OG1 THR A 643       1.499  27.195   9.451  1.00  8.43           O  
ATOM   4230  CG2 THR A 643       2.154  27.708  11.719  1.00  7.03           C  
ATOM   4231  H   THR A 643       3.166  29.186   9.242  1.00  6.33           H  
ATOM   4232  HA  THR A 643       4.681  27.017  10.589  1.00  6.16           H  
ATOM   4233  HB  THR A 643       2.483  25.915  10.636  1.00  7.14           H  
ATOM   4234  HG1 THR A 643       0.643  27.196   9.894  1.00  8.43           H  
ATOM   4235 HG21 THR A 643       1.198  27.364  12.113  1.00  7.03           H  
ATOM   4236 HG22 THR A 643       2.907  27.527  12.486  1.00  7.03           H  
ATOM   4237 HG23 THR A 643       2.081  28.785  11.570  1.00  7.03           H  
ATOM   4238  N   PHE A 644       4.361  25.251   8.618  1.00  5.93           N  
ATOM   4239  CA  PHE A 644       4.455  24.392   7.432  1.00  5.66           C  
ATOM   4240  C   PHE A 644       3.152  24.274   6.621  1.00  5.72           C  
ATOM   4241  O   PHE A 644       3.229  24.068   5.411  1.00  5.99           O  
ATOM   4242  CB  PHE A 644       5.021  23.008   7.795  1.00  5.11           C  
ATOM   4243  CG  PHE A 644       6.519  22.990   8.015  1.00  4.45           C  
ATOM   4244  CD1 PHE A 644       7.388  23.280   6.946  1.00  4.84           C  
ATOM   4245  CD2 PHE A 644       7.060  22.734   9.291  1.00  4.54           C  
ATOM   4246  CE1 PHE A 644       8.756  23.312   7.165  1.00  4.90           C  
ATOM   4247  CE2 PHE A 644       8.432  22.786   9.493  1.00  5.28           C  
ATOM   4248  CZ  PHE A 644       9.277  23.073   8.429  1.00  4.05           C  
ATOM   4249  H   PHE A 644       4.408  24.790   9.519  1.00  5.93           H  
ATOM   4250  HA  PHE A 644       5.166  24.867   6.756  1.00  5.66           H  
ATOM   4251  HB3 PHE A 644       4.816  22.297   6.994  1.00  5.11           H  
ATOM   4252  HB2 PHE A 644       4.519  22.628   8.685  1.00  5.11           H  
ATOM   4253  HD1 PHE A 644       6.998  23.474   5.958  1.00  4.84           H  
ATOM   4254  HD2 PHE A 644       6.408  22.483  10.107  1.00  4.54           H  
ATOM   4255  HE1 PHE A 644       9.409  23.521   6.340  1.00  4.90           H  
ATOM   4256  HE2 PHE A 644       8.839  22.589  10.473  1.00  5.28           H  
ATOM   4257  HZ  PHE A 644      10.345  23.094   8.578  1.00  4.05           H  
ATOM   4258  N   LYS A 645       1.993  24.457   7.275  1.00  7.58           N  
ATOM   4259  CA  LYS A 645       0.686  24.565   6.628  1.00  8.23           C  
ATOM   4260  C   LYS A 645       0.560  25.850   5.791  1.00  7.63           C  
ATOM   4261  O   LYS A 645       0.075  25.779   4.663  1.00  7.39           O  
ATOM   4262  CB  LYS A 645      -0.427  24.437   7.689  1.00  9.43           C  
ATOM   4263  CG  LYS A 645      -1.854  24.514   7.124  1.00 12.35           C  
ATOM   4264  CD  LYS A 645      -2.926  24.168   8.163  1.00 16.14           C  
ATOM   4265  CE  LYS A 645      -4.329  24.131   7.537  1.00 17.89           C  
ATOM   4266  NZ  LYS A 645      -5.361  23.780   8.527  1.00 22.83           N1+
ATOM   4267  H   LYS A 645       2.003  24.585   8.278  1.00  7.58           H  
ATOM   4268  HA  LYS A 645       0.591  23.720   5.944  1.00  8.23           H  
ATOM   4269  HB3 LYS A 645      -0.303  25.198   8.460  1.00  9.43           H  
ATOM   4270  HB2 LYS A 645      -0.314  23.473   8.187  1.00  9.43           H  
ATOM   4271  HG3 LYS A 645      -1.942  23.834   6.277  1.00 12.35           H  
ATOM   4272  HG2 LYS A 645      -2.049  25.513   6.736  1.00 12.35           H  
ATOM   4273  HD3 LYS A 645      -2.893  24.902   8.971  1.00 16.14           H  
ATOM   4274  HD2 LYS A 645      -2.691  23.203   8.612  1.00 16.14           H  
ATOM   4275  HE3 LYS A 645      -4.360  23.397   6.730  1.00 17.89           H  
ATOM   4276  HE2 LYS A 645      -4.575  25.100   7.102  1.00 17.89           H  
ATOM   4277  HZ1 LYS A 645      -5.139  22.882   8.939  1.00 22.83           H  
ATOM   4278  HZ2 LYS A 645      -5.382  24.480   9.255  1.00 22.83           H  
ATOM   4279  HZ3 LYS A 645      -6.263  23.732   8.077  1.00 22.83           H  
ATOM   4280  N   ILE A 646       1.036  26.983   6.336  1.00  7.47           N  
ATOM   4281  CA  ILE A 646       1.077  28.275   5.646  1.00  8.10           C  
ATOM   4282  C   ILE A 646       2.090  28.290   4.483  1.00  7.38           C  
ATOM   4283  O   ILE A 646       1.773  28.845   3.434  1.00  7.09           O  
ATOM   4284  CB  ILE A 646       1.351  29.449   6.634  1.00  9.19           C  
ATOM   4285  CG1 ILE A 646       0.141  29.648   7.576  1.00 10.38           C  
ATOM   4286  CG2 ILE A 646       1.717  30.796   5.967  1.00  9.38           C  
ATOM   4287  CD1 ILE A 646       0.448  30.497   8.818  1.00 10.79           C  
ATOM   4288  H   ILE A 646       1.423  26.964   7.271  1.00  7.47           H  
ATOM   4289  HA  ILE A 646       0.091  28.439   5.207  1.00  8.10           H  
ATOM   4290  HB  ILE A 646       2.198  29.156   7.254  1.00  9.19           H  
ATOM   4291 HG13 ILE A 646      -0.244  28.685   7.912  1.00 10.38           H  
ATOM   4292 HG12 ILE A 646      -0.678  30.106   7.021  1.00 10.38           H  
ATOM   4293 HG21 ILE A 646       1.824  31.591   6.705  1.00  9.38           H  
ATOM   4294 HG22 ILE A 646       2.665  30.750   5.432  1.00  9.38           H  
ATOM   4295 HG23 ILE A 646       0.947  31.103   5.259  1.00  9.38           H  
ATOM   4296 HD11 ILE A 646      -0.137  30.158   9.672  1.00 10.79           H  
ATOM   4297 HD12 ILE A 646       1.500  30.442   9.100  1.00 10.79           H  
ATOM   4298 HD13 ILE A 646       0.203  31.545   8.647  1.00 10.79           H  
ATOM   4299  N   LEU A 647       3.257  27.642   4.655  1.00  6.57           N  
ATOM   4300  CA  LEU A 647       4.244  27.451   3.587  1.00  6.85           C  
ATOM   4301  C   LEU A 647       3.711  26.583   2.441  1.00  6.14           C  
ATOM   4302  O   LEU A 647       3.971  26.918   1.289  1.00  6.62           O  
ATOM   4303  CB  LEU A 647       5.533  26.821   4.142  1.00  6.87           C  
ATOM   4304  CG  LEU A 647       6.392  27.771   4.989  1.00  6.78           C  
ATOM   4305  CD1 LEU A 647       7.455  26.969   5.755  1.00  6.10           C  
ATOM   4306  CD2 LEU A 647       7.028  28.880   4.133  1.00  6.42           C  
ATOM   4307  H   LEU A 647       3.470  27.220   5.549  1.00  6.57           H  
ATOM   4308  HA  LEU A 647       4.474  28.430   3.163  1.00  6.85           H  
ATOM   4309  HB3 LEU A 647       6.152  26.442   3.326  1.00  6.87           H  
ATOM   4310  HB2 LEU A 647       5.263  25.948   4.735  1.00  6.87           H  
ATOM   4311  HG  LEU A 647       5.757  28.253   5.730  1.00  6.78           H  
ATOM   4312 HD11 LEU A 647       8.417  27.476   5.802  1.00  6.10           H  
ATOM   4313 HD12 LEU A 647       7.121  26.801   6.773  1.00  6.10           H  
ATOM   4314 HD13 LEU A 647       7.626  25.987   5.314  1.00  6.10           H  
ATOM   4315 HD21 LEU A 647       7.836  29.383   4.658  1.00  6.42           H  
ATOM   4316 HD22 LEU A 647       7.438  28.478   3.207  1.00  6.42           H  
ATOM   4317 HD23 LEU A 647       6.300  29.649   3.875  1.00  6.42           H  
ATOM   4318  N   LEU A 648       2.965  25.513   2.770  1.00  6.02           N  
ATOM   4319  CA  LEU A 648       2.347  24.615   1.795  1.00  6.26           C  
ATOM   4320  C   LEU A 648       1.294  25.329   0.937  1.00  5.85           C  
ATOM   4321  O   LEU A 648       1.306  25.148  -0.279  1.00  6.44           O  
ATOM   4322  CB  LEU A 648       1.765  23.374   2.507  1.00  6.68           C  
ATOM   4323  CG  LEU A 648       1.061  22.361   1.574  1.00  8.32           C  
ATOM   4324  CD1 LEU A 648       2.002  21.803   0.493  1.00  9.52           C  
ATOM   4325  CD2 LEU A 648       0.386  21.247   2.384  1.00 10.86           C  
ATOM   4326  H   LEU A 648       2.816  25.286   3.744  1.00  6.02           H  
ATOM   4327  HA  LEU A 648       3.142  24.279   1.125  1.00  6.26           H  
ATOM   4328  HB3 LEU A 648       1.059  23.706   3.268  1.00  6.68           H  
ATOM   4329  HB2 LEU A 648       2.561  22.859   3.046  1.00  6.68           H  
ATOM   4330  HG  LEU A 648       0.243  22.870   1.066  1.00  8.32           H  
ATOM   4331 HD11 LEU A 648       1.746  20.779   0.225  1.00  9.52           H  
ATOM   4332 HD12 LEU A 648       1.928  22.392  -0.421  1.00  9.52           H  
ATOM   4333 HD13 LEU A 648       3.045  21.815   0.811  1.00  9.52           H  
ATOM   4334 HD21 LEU A 648      -0.581  20.981   1.956  1.00 10.86           H  
ATOM   4335 HD22 LEU A 648       0.995  20.346   2.432  1.00 10.86           H  
ATOM   4336 HD23 LEU A 648       0.197  21.570   3.406  1.00 10.86           H  
ATOM   4337  N  ASER A 649       0.433  26.141   1.577  0.33  6.07           N  
ATOM   4338  N  BSER A 649       0.492  26.168   1.708  0.33  5.78           N  
ATOM   4339  CA ASER A 649      -0.581  26.945   0.898  0.33  6.37           C  
ATOM   4340  CA BSER A 649      -0.506  26.992   1.042  0.33  5.80           C  
ATOM   4341  C  ASER A 649       0.032  28.002  -0.036  0.33  6.44           C  
ATOM   4342  C  BSER A 649       0.152  27.948   0.060  0.33  6.17           C  
ATOM   4343  O  ASER A 649      -0.462  28.162  -1.148  0.33  6.65           O  
ATOM   4344  O  BSER A 649      -0.291  28.110  -1.064  0.33  6.43           O  
ATOM   4345  CB ASER A 649      -1.573  27.527   1.928  0.33  6.60           C  
ATOM   4346  CB BSER A 649      -1.297  27.779   2.087  0.33  5.92           C  
ATOM   4347  OG ASER A 649      -1.055  28.620   2.653  0.33  6.89           O  
ATOM   4348  OG BSER A 649      -2.309  28.565   1.481  0.33  4.30           O  
ATOM   4349  H  ASER A 649       0.485  26.243   2.581  0.33  6.07           H  
ATOM   4350  H  BSER A 649       0.522  26.192   2.717  0.33  5.78           H  
ATOM   4351  HA ASER A 649      -1.147  26.256   0.269  0.33  6.37           H  
ATOM   4352  HA BSER A 649      -1.191  26.343   0.497  0.33  5.80           H  
ATOM   4353  HB3ASER A 649      -1.904  26.760   2.627  0.33  6.60           H  
ATOM   4354  HB3BSER A 649      -0.619  28.426   2.643  0.33  5.92           H  
ATOM   4355  HB2ASER A 649      -2.465  27.881   1.412  0.33  6.60           H  
ATOM   4356  HB2BSER A 649      -1.751  27.086   2.796  0.33  5.92           H  
ATOM   4357  HG ASER A 649      -1.008  29.374   2.056  0.33  6.89           H  
ATOM   4358  HG BSER A 649      -2.789  29.047   2.158  0.33  4.30           H  
ATOM   4359  N   ASN A 650       1.124  28.653   0.401  1.00  6.57           N  
ATOM   4360  CA  ASN A 650       1.869  29.624  -0.403  1.00  7.59           C  
ATOM   4361  C   ASN A 650       2.597  28.968  -1.585  1.00  6.42           C  
ATOM   4362  O   ASN A 650       2.555  29.536  -2.672  1.00  7.78           O  
ATOM   4363  CB  ASN A 650       2.844  30.421   0.491  1.00  8.13           C  
ATOM   4364  CG  ASN A 650       2.147  31.355   1.487  1.00 11.18           C  
ATOM   4365  OD1 ASN A 650       0.997  31.746   1.303  1.00 20.12           O  
ATOM   4366  ND2 ASN A 650       2.848  31.747   2.547  1.00 14.20           N  
ATOM   4367  H   ASN A 650       1.474  28.475   1.334  1.00  6.57           H  
ATOM   4368  HA  ASN A 650       1.126  30.312  -0.812  1.00  7.59           H  
ATOM   4369  HB3 ASN A 650       3.464  31.057  -0.140  1.00  8.13           H  
ATOM   4370  HB2 ASN A 650       3.521  29.747   1.019  1.00  8.13           H  
ATOM   4371 HD22 ASN A 650       2.428  32.377   3.219  1.00 14.20           H  
ATOM   4372 HD21 ASN A 650       3.796  31.432   2.701  1.00 14.20           H  
ATOM   4373  N   ILE A 651       3.198  27.782  -1.383  1.00  6.25           N  
ATOM   4374  CA  ILE A 651       3.823  26.984  -2.444  1.00  6.68           C  
ATOM   4375  C   ILE A 651       2.809  26.530  -3.514  1.00  6.38           C  
ATOM   4376  O   ILE A 651       3.107  26.667  -4.698  1.00  6.74           O  
ATOM   4377  CB  ILE A 651       4.611  25.765  -1.872  1.00  6.55           C  
ATOM   4378  CG1 ILE A 651       5.911  26.236  -1.180  1.00  7.71           C  
ATOM   4379  CG2 ILE A 651       4.949  24.655  -2.891  1.00  5.49           C  
ATOM   4380  CD1 ILE A 651       6.532  25.195  -0.234  1.00  8.47           C  
ATOM   4381  H   ILE A 651       3.206  27.375  -0.457  1.00  6.25           H  
ATOM   4382  HA  ILE A 651       4.541  27.635  -2.949  1.00  6.68           H  
ATOM   4383  HB  ILE A 651       3.985  25.308  -1.105  1.00  6.55           H  
ATOM   4384 HG13 ILE A 651       5.720  27.142  -0.608  1.00  7.71           H  
ATOM   4385 HG12 ILE A 651       6.644  26.521  -1.936  1.00  7.71           H  
ATOM   4386 HG21 ILE A 651       5.612  23.912  -2.450  1.00  5.49           H  
ATOM   4387 HG22 ILE A 651       4.059  24.123  -3.226  1.00  5.49           H  
ATOM   4388 HG23 ILE A 651       5.449  25.060  -3.769  1.00  5.49           H  
ATOM   4389 HD11 ILE A 651       7.027  25.683   0.605  1.00  8.47           H  
ATOM   4390 HD12 ILE A 651       5.780  24.523   0.179  1.00  8.47           H  
ATOM   4391 HD13 ILE A 651       7.276  24.587  -0.750  1.00  8.47           H  
ATOM   4392  N   LEU A 652       1.623  26.065  -3.083  1.00  6.53           N  
ATOM   4393  CA  LEU A 652       0.501  25.684  -3.946  1.00  6.62           C  
ATOM   4394  C   LEU A 652      -0.062  26.856  -4.770  1.00  7.05           C  
ATOM   4395  O   LEU A 652      -0.349  26.658  -5.949  1.00  7.06           O  
ATOM   4396  CB  LEU A 652      -0.602  25.023  -3.091  1.00  6.47           C  
ATOM   4397  CG  LEU A 652      -0.306  23.546  -2.754  1.00  7.34           C  
ATOM   4398  CD1 LEU A 652      -1.188  23.050  -1.597  1.00 10.48           C  
ATOM   4399  CD2 LEU A 652      -0.450  22.640  -3.992  1.00  9.89           C  
ATOM   4400  H   LEU A 652       1.459  25.980  -2.088  1.00  6.53           H  
ATOM   4401  HA  LEU A 652       0.877  24.954  -4.664  1.00  6.62           H  
ATOM   4402  HB3 LEU A 652      -1.564  25.066  -3.602  1.00  6.47           H  
ATOM   4403  HB2 LEU A 652      -0.737  25.604  -2.179  1.00  6.47           H  
ATOM   4404  HG  LEU A 652       0.725  23.481  -2.406  1.00  7.34           H  
ATOM   4405 HD11 LEU A 652      -0.736  22.187  -1.110  1.00 10.48           H  
ATOM   4406 HD12 LEU A 652      -1.318  23.819  -0.835  1.00 10.48           H  
ATOM   4407 HD13 LEU A 652      -2.179  22.756  -1.943  1.00 10.48           H  
ATOM   4408 HD21 LEU A 652      -0.898  21.677  -3.745  1.00  9.89           H  
ATOM   4409 HD22 LEU A 652      -1.072  23.099  -4.762  1.00  9.89           H  
ATOM   4410 HD23 LEU A 652       0.519  22.445  -4.448  1.00  9.89           H  
ATOM   4411  N   ASP A 653      -0.162  28.055  -4.167  1.00  7.49           N  
ATOM   4412  CA  ASP A 653      -0.548  29.297  -4.852  1.00  8.32           C  
ATOM   4413  C   ASP A 653       0.447  29.708  -5.947  1.00  8.68           C  
ATOM   4414  O   ASP A 653       0.004  30.117  -7.020  1.00  8.66           O  
ATOM   4415  CB  ASP A 653      -0.776  30.489  -3.887  1.00 10.08           C  
ATOM   4416  CG  ASP A 653      -1.933  30.354  -2.885  1.00 14.91           C  
ATOM   4417  OD1 ASP A 653      -2.845  29.529  -3.112  1.00 16.82           O  
ATOM   4418  OD2 ASP A 653      -1.953  31.178  -1.945  1.00 17.24           O1-
ATOM   4419  H   ASP A 653       0.061  28.139  -3.184  1.00  7.49           H  
ATOM   4420  HA  ASP A 653      -1.489  29.093  -5.367  1.00  8.32           H  
ATOM   4421  HB3 ASP A 653      -0.943  31.404  -4.455  1.00 10.08           H  
ATOM   4422  HB2 ASP A 653       0.135  30.650  -3.309  1.00 10.08           H  
ATOM   4423  N   VAL A 654       1.756  29.563  -5.674  1.00  8.64           N  
ATOM   4424  CA  VAL A 654       2.819  29.837  -6.642  1.00  9.53           C  
ATOM   4425  C   VAL A 654       2.873  28.793  -7.772  1.00  8.98           C  
ATOM   4426  O   VAL A 654       3.124  29.189  -8.906  1.00  9.54           O  
ATOM   4427  CB  VAL A 654       4.212  29.973  -5.964  1.00 10.60           C  
ATOM   4428  CG1 VAL A 654       5.404  30.087  -6.925  1.00 12.73           C  
ATOM   4429  CG2 VAL A 654       4.232  31.221  -5.077  1.00 12.49           C  
ATOM   4430  H   VAL A 654       2.046  29.230  -4.765  1.00  8.64           H  
ATOM   4431  HA  VAL A 654       2.587  30.794  -7.113  1.00  9.53           H  
ATOM   4432  HB  VAL A 654       4.385  29.101  -5.330  1.00 10.60           H  
ATOM   4433 HG11 VAL A 654       6.339  30.183  -6.375  1.00 12.73           H  
ATOM   4434 HG12 VAL A 654       5.511  29.228  -7.582  1.00 12.73           H  
ATOM   4435 HG13 VAL A 654       5.293  30.975  -7.544  1.00 12.73           H  
ATOM   4436 HG21 VAL A 654       5.227  31.428  -4.683  1.00 12.49           H  
ATOM   4437 HG22 VAL A 654       3.899  32.098  -5.631  1.00 12.49           H  
ATOM   4438 HG23 VAL A 654       3.563  31.111  -4.236  1.00 12.49           H  
ATOM   4439  N  AMET A 655       2.578  27.511  -7.479  0.50  9.30           N  
ATOM   4440  N  BMET A 655       2.620  27.492  -7.396  0.50  9.77           N  
ATOM   4441  CA AMET A 655       2.458  26.458  -8.492  0.50  9.29           C  
ATOM   4442  CA BMET A 655       2.525  26.454  -8.407  0.50 10.10           C  
ATOM   4443  C  AMET A 655       1.357  26.737  -9.515  0.50  9.83           C  
ATOM   4444  C  BMET A 655       1.355  26.696  -9.370  0.50 10.36           C  
ATOM   4445  O  AMET A 655       1.632  26.643 -10.708  0.50 11.48           O  
ATOM   4446  O  BMET A 655       1.445  26.374 -10.557  0.50 11.95           O  
ATOM   4447  CB AMET A 655       2.203  25.084  -7.855  0.50  9.06           C  
ATOM   4448  CB BMET A 655       2.370  25.099  -7.730  0.50 10.35           C  
ATOM   4449  CG AMET A 655       3.449  24.456  -7.248  0.50  8.17           C  
ATOM   4450  CG BMET A 655       2.600  23.906  -8.619  0.50 10.96           C  
ATOM   4451  SD AMET A 655       3.168  22.748  -6.765  0.50  7.98           S  
ATOM   4452  SD BMET A 655       2.981  22.477  -7.605  0.50 10.58           S  
ATOM   4453  CE AMET A 655       4.840  22.374  -6.224  0.50  8.03           C  
ATOM   4454  CE BMET A 655       4.733  22.701  -7.315  0.50  8.13           C  
ATOM   4455  H  AMET A 655       2.392  27.245  -6.522  0.50  9.30           H  
ATOM   4456  H  BMET A 655       2.566  27.240  -6.419  0.50  9.77           H  
ATOM   4457  HA AMET A 655       3.403  26.419  -9.036  0.50  9.29           H  
ATOM   4458  HA BMET A 655       3.450  26.448  -8.983  0.50 10.10           H  
ATOM   4459  HB3AMET A 655       1.817  24.391  -8.605  0.50  9.06           H  
ATOM   4460  HB3BMET A 655       1.378  25.030  -7.284  0.50 10.35           H  
ATOM   4461  HB2AMET A 655       1.424  25.153  -7.097  0.50  9.06           H  
ATOM   4462  HB2BMET A 655       3.042  25.045  -6.874  0.50 10.35           H  
ATOM   4463  HG3AMET A 655       3.788  25.011  -6.379  0.50  8.17           H  
ATOM   4464  HG3BMET A 655       3.435  24.108  -9.290  0.50 10.96           H  
ATOM   4465  HG2AMET A 655       4.263  24.480  -7.970  0.50  8.17           H  
ATOM   4466  HG2BMET A 655       1.700  23.708  -9.201  0.50 10.96           H  
ATOM   4467  HE1AMET A 655       4.893  21.357  -5.854  0.50  8.03           H  
ATOM   4468  HE1BMET A 655       5.107  21.885  -6.697  0.50  8.13           H  
ATOM   4469  HE2AMET A 655       5.541  22.479  -7.050  0.50  8.03           H  
ATOM   4470  HE2BMET A 655       5.262  22.706  -8.268  0.50  8.13           H  
ATOM   4471  HE3AMET A 655       5.132  23.049  -5.422  0.50  8.03           H  
ATOM   4472  HE3BMET A 655       4.899  23.649  -6.803  0.50  8.13           H  
ATOM   4473  N   ASP A 656       0.158  27.098  -9.027  1.00 10.30           N  
ATOM   4474  CA  ASP A 656      -1.005  27.464  -9.841  1.00 10.94           C  
ATOM   4475  C   ASP A 656      -0.754  28.710 -10.704  1.00 13.02           C  
ATOM   4476  O   ASP A 656      -1.200  28.745 -11.850  1.00 15.23           O  
ATOM   4477  CB  ASP A 656      -2.290  27.657  -8.994  1.00  9.87           C  
ATOM   4478  CG  ASP A 656      -2.760  26.439  -8.177  1.00  8.19           C  
ATOM   4479  OD1 ASP A 656      -2.377  25.296  -8.512  1.00  7.72           O  
ATOM   4480  OD2 ASP A 656      -3.606  26.663  -7.283  1.00  9.08           O1-
ATOM   4481  H   ASP A 656       0.021  27.128  -8.025  1.00 10.30           H  
ATOM   4482  HA  ASP A 656      -1.175  26.643 -10.540  1.00 10.94           H  
ATOM   4483  HB3 ASP A 656      -3.117  27.956  -9.639  1.00  9.87           H  
ATOM   4484  HB2 ASP A 656      -2.129  28.477  -8.292  1.00  9.87           H  
ATOM   4485  N   GLU A 657      -0.019  29.686 -10.153  1.00 15.39           N  
ATOM   4486  CA  GLU A 657       0.325  30.938 -10.819  1.00 17.68           C  
ATOM   4487  C   GLU A 657       1.456  30.791 -11.863  1.00 18.51           C  
ATOM   4488  O   GLU A 657       1.447  31.524 -12.852  1.00 18.63           O  
ATOM   4489  CB  GLU A 657       0.611  31.972  -9.716  1.00 18.56           C  
ATOM   4490  CG  GLU A 657       0.832  33.411 -10.220  1.00 22.48           C  
ATOM   4491  CD  GLU A 657       0.707  34.491  -9.135  1.00 25.56           C  
ATOM   4492  OE1 GLU A 657       0.808  34.170  -7.928  1.00 28.62           O  
ATOM   4493  OE2 GLU A 657       0.516  35.658  -9.538  1.00 28.00           O1-
ATOM   4494  H   GLU A 657       0.304  29.586  -9.200  1.00 15.39           H  
ATOM   4495  HA  GLU A 657      -0.561  31.280 -11.359  1.00 17.68           H  
ATOM   4496  HB3 GLU A 657       1.478  31.656  -9.133  1.00 18.56           H  
ATOM   4497  HB2 GLU A 657      -0.235  31.963  -9.027  1.00 18.56           H  
ATOM   4498  HG3 GLU A 657       0.106  33.627 -11.005  1.00 22.48           H  
ATOM   4499  HG2 GLU A 657       1.818  33.493 -10.680  1.00 22.48           H  
ATOM   4500  N   GLU A 658       2.370  29.826 -11.654  1.00 19.94           N  
ATOM   4501  CA  GLU A 658       3.511  29.510 -12.523  1.00 21.78           C  
ATOM   4502  C   GLU A 658       3.319  28.202 -13.318  1.00 23.12           C  
ATOM   4503  O   GLU A 658       4.312  27.626 -13.764  1.00 24.49           O  
ATOM   4504  CB  GLU A 658       4.801  29.429 -11.677  1.00 21.86           C  
ATOM   4505  CG  GLU A 658       5.171  30.740 -10.958  1.00 21.71           C  
ATOM   4506  CD  GLU A 658       6.470  30.678 -10.140  1.00 22.46           C  
ATOM   4507  OE1 GLU A 658       7.090  29.596 -10.027  1.00 25.96           O  
ATOM   4508  OE2 GLU A 658       6.824  31.752  -9.612  1.00 21.47           O1-
ATOM   4509  H   GLU A 658       2.313  29.282 -10.802  1.00 19.94           H  
ATOM   4510  HA  GLU A 658       3.646  30.301 -13.262  1.00 21.78           H  
ATOM   4511  HB3 GLU A 658       5.642  29.159 -12.318  1.00 21.86           H  
ATOM   4512  HB2 GLU A 658       4.703  28.622 -10.950  1.00 21.86           H  
ATOM   4513  HG3 GLU A 658       4.367  31.049 -10.290  1.00 21.71           H  
ATOM   4514  HG2 GLU A 658       5.270  31.532 -11.701  1.00 21.71           H  
ATOM   4515  N   SER A 659       2.067  27.734 -13.496  1.00 24.55           N  
ATOM   4516  CA  SER A 659       1.724  26.464 -14.164  1.00 25.77           C  
ATOM   4517  C   SER A 659       1.771  26.689 -15.667  1.00 26.58           C  
ATOM   4518  O   SER A 659       2.825  26.777 -16.297  1.00 27.66           O  
ATOM   4519  CB  SER A 659       0.334  25.945 -13.707  1.00 25.83           C  
ATOM   4520  OG  SER A 659      -0.733  26.837 -13.974  1.00 27.40           O  
ATOM   4521  H   SER A 659       1.297  28.239 -13.081  1.00 24.55           H  
ATOM   4522  HA  SER A 659       2.460  25.704 -13.892  1.00 25.77           H  
ATOM   4523  HXT SER A 659       0.804  26.784 -16.161  1.00 26.58           H  
ATOM   4524  HB3 SER A 659       0.333  25.726 -12.640  1.00 25.83           H  
ATOM   4525  HB2 SER A 659       0.107  24.996 -14.196  1.00 25.83           H  
ATOM   4526  HG  SER A 659      -0.754  27.516 -13.292  1.00 27.40           H  
TER    4527      SER A 659
HETATM 4528 CL  A CL A 701      13.119   3.754  -4.934  0.50 14.06          Cl1-
HETATM 4529 CL  B CL A 701      11.462   0.288  -0.165  0.50 19.84          Cl1-
HETATM 4530  N1  UNK   900      20.171   5.383   0.963  1.00  0.00           N1+
HETATM 4531  C1  UNK   900      19.105   4.982   0.259  1.00  0.00           C  
HETATM 4532  N2  UNK   900      17.908   4.804   0.815  1.00  0.00           N  
HETATM 4533  C2  UNK   900      17.768   5.018   2.133  1.00  0.00           C  
HETATM 4534  C3  UNK   900      18.851   5.416   2.949  1.00  0.00           C  
HETATM 4535  C4  UNK   900      20.071   5.657   2.276  1.00  0.00           C  
HETATM 4536  N3  UNK   900      16.468   4.979   2.636  1.00  0.00           N  
HETATM 4537  N4  UNK   900      21.220   6.183   2.895  1.00  0.00           N  
HETATM 4538  C5  UNK   900      18.683   5.653   4.385  1.00  0.00           C  
HETATM 4539  C6  UNK   900      18.683   6.971   4.875  1.00  0.00           C  
HETATM 4540  C7  UNK   900      18.453   7.222   6.234  1.00  0.00           C  
HETATM 4541  C8  UNK   900      18.238   6.157   7.132  1.00  0.00           C  
HETATM 4542  C9  UNK   900      18.272   4.835   6.654  1.00  0.00           C  
HETATM 4543  C10 UNK   900      18.486   4.584   5.286  1.00  0.00           C  
HETATM 4544  O1  UNK   900      18.031   6.384   8.466  1.00  0.00           O  
HETATM 4545  C11 UNK   900      16.863   6.973   8.897  1.00  0.00           C  
HETATM 4546  C12 UNK   900      15.721   7.138   8.075  1.00  0.00           C  
HETATM 4547  C13 UNK   900      14.556   7.739   8.587  1.00  0.00           C  
HETATM 4548  C14 UNK   900      14.525   8.186   9.921  1.00  0.00           C  
HETATM 4549  C15 UNK   900      15.653   8.022  10.741  1.00  0.00           C  
HETATM 4550  C16 UNK   900      16.811   7.404  10.238  1.00  0.00           C  
HETATM 4551  C17 UNK   900      21.540   7.556   2.506  1.00  0.00           C  
HETATM 4552  C18 UNK   900      22.943   7.778   1.900  1.00  0.00           C  
HETATM 4553  C19 UNK   900      24.099   7.735   2.924  1.00  0.00           C  
HETATM 4554  C20 UNK   900      25.459   8.121   2.281  1.00  0.00           C  
HETATM 4555  N5  UNK   900      25.358   9.432   1.612  1.00  0.00           N  
HETATM 4556  C21 UNK   900      24.335   9.415   0.560  1.00  0.00           C  
HETATM 4557  C22 UNK   900      22.965   9.149   1.197  1.00  0.00           C  
HETATM 4558  C23 UNK   900      26.062  10.558   1.895  1.00  0.00           C  
HETATM 4559  O2  UNK   900      25.780  11.637   1.372  1.00  0.00           O  
HETATM 4560  C24 UNK   900      27.281  10.499   2.834  1.00  0.00           C  
HETATM 4561  S1  UNK   900      27.897  12.182   3.361  1.00  0.00           S  
HETATM 4562  C25 UNK   900      29.340  11.601   4.293  1.00  0.00           C  
HETATM 4563  N6  UNK   900      30.361  10.983   3.657  1.00  0.00           N  
HETATM 4564  C26 UNK   900      31.361  10.522   4.436  1.00  0.00           C  
HETATM 4565  C27 UNK   900      31.338  10.663   5.846  1.00  0.00           C  
HETATM 4566  N7  UNK   900      30.326  11.308   6.475  1.00  0.00           N  
HETATM 4567  C28 UNK   900      29.334  11.784   5.692  1.00  0.00           C  
HETATM 4568  C29 UNK   900      32.448  10.139   6.699  1.00  0.00           C  
HETATM 4569  N8  UNK   900      33.675  10.530   6.312  1.00  0.00           N  
HETATM 4570  O3  UNK   900      32.222   9.551   7.759  1.00  0.00           O  
HETATM 4571  C30 UNK   900      34.844  10.585   7.192  1.00  0.00           C  
HETATM 4572  C31 UNK   900      35.003  11.970   7.863  1.00  0.00           C  
HETATM 4573  N9  UNK   900      33.717  12.616   8.104  1.00  0.00           N  
HETATM 4574  C32 UNK   900      33.519  13.854   8.564  1.00  0.00           C  
HETATM 4575  O4  UNK   900      34.428  14.583   8.959  1.00  0.00           O  
HETATM 4576  C33 UNK   900      32.066  14.319   8.611  1.00  0.00           C  
HETATM 4577  C34 UNK   900      31.496  14.839   7.307  1.00  0.00           C  
HETATM 4578  C35 UNK   900      30.528  15.769   7.193  1.00  0.00           C  
HETATM 4579  C36 UNK   900      29.830  16.407   8.293  1.00  0.00           C  
HETATM 4580  C37 UNK   900      28.943  17.268   7.780  1.00  0.00           C  
HETATM 4581  C38 UNK   900      29.063  17.199   6.347  1.00  0.00           C  
HETATM 4582  N10 UNK   900      30.024  16.271   6.004  1.00  0.00           N  
HETATM 4583  C39 UNK   900      28.384  17.905   5.433  1.00  0.00           C  
HETATM 4584  C40 UNK   900      28.612  17.771   4.028  1.00  0.00           C  
HETATM 4585  N11 UNK   900      29.572  16.859   3.597  1.00  0.00           N  
HETATM 4586  B1  UNK   900      30.455  15.911   4.529  1.00  0.00           B1-
HETATM 4587  C41 UNK   900      28.070  18.387   2.929  1.00  0.00           C  
HETATM 4588  C42 UNK   900      28.732  17.832   1.794  1.00  0.00           C  
HETATM 4589  C43 UNK   900      29.637  16.899   2.214  1.00  0.00           C  
HETATM 4590  C44 UNK   900      26.991  19.435   2.907  1.00  0.00           C  
HETATM 4591  C45 UNK   900      30.561  16.020   1.440  1.00  0.00           C  
HETATM 4592  F1  UNK   900      31.788  16.170   4.336  1.00  0.00           F  
HETATM 4593  F2  UNK   900      30.173  14.596   4.259  1.00  0.00           F  
HETATM 4594  O5  UNK   900      28.438  12.967   2.164  1.00  0.00           O  
HETATM 4595  H1  UNK   900      19.249   4.768  -0.792  1.00  0.00           H  
HETATM 4596  H2  UNK   900      16.317   5.055   3.632  1.00  0.00           H  
HETATM 4597  H3  UNK   900      15.697   4.589   2.106  1.00  0.00           H  
HETATM 4598  H4  UNK   900      21.223   6.077   3.899  1.00  0.00           H  
HETATM 4599  H5  UNK   900      18.835   7.800   4.199  1.00  0.00           H  
HETATM 4600  H6  UNK   900      18.437   8.250   6.560  1.00  0.00           H  
HETATM 4601  H7  UNK   900      18.110   4.011   7.334  1.00  0.00           H  
HETATM 4602  H8  UNK   900      18.477   3.564   4.932  1.00  0.00           H  
HETATM 4603  H9  UNK   900      15.719   6.812   7.046  1.00  0.00           H  
HETATM 4604  H10 UNK   900      13.686   7.856   7.955  1.00  0.00           H  
HETATM 4605  H11 UNK   900      13.637   8.660  10.312  1.00  0.00           H  
HETATM 4606  H12 UNK   900      15.637   8.377  11.759  1.00  0.00           H  
HETATM 4607  H13 UNK   900      17.665   7.272  10.882  1.00  0.00           H  
HETATM 4608  H14 UNK   900      21.390   8.216   3.360  1.00  0.00           H  
HETATM 4609  H15 UNK   900      20.837   7.890   1.753  1.00  0.00           H  
HETATM 4610  H16 UNK   900      23.122   7.012   1.142  1.00  0.00           H  
HETATM 4611  H17 UNK   900      24.168   6.737   3.359  1.00  0.00           H  
HETATM 4612  H18 UNK   900      23.875   8.431   3.734  1.00  0.00           H  
HETATM 4613  H19 UNK   900      25.739   7.374   1.538  1.00  0.00           H  
HETATM 4614  H20 UNK   900      26.245   8.080   3.032  1.00  0.00           H  
HETATM 4615  H21 UNK   900      24.292  10.337  -0.021  1.00  0.00           H  
HETATM 4616  H22 UNK   900      24.576   8.631  -0.163  1.00  0.00           H  
HETATM 4617  H23 UNK   900      22.176   9.200   0.448  1.00  0.00           H  
HETATM 4618  H24 UNK   900      22.742   9.944   1.910  1.00  0.00           H  
HETATM 4619  H25 UNK   900      28.087   9.957   2.336  1.00  0.00           H  
HETATM 4620  H26 UNK   900      27.040   9.962   3.749  1.00  0.00           H  
HETATM 4621  H27 UNK   900      32.174  10.020   3.935  1.00  0.00           H  
HETATM 4622  H28 UNK   900      28.517  12.285   6.190  1.00  0.00           H  
HETATM 4623  H29 UNK   900      33.747  11.021   5.432  1.00  0.00           H  
HETATM 4624  H30 UNK   900      35.732  10.348   6.610  1.00  0.00           H  
HETATM 4625  H31 UNK   900      34.771   9.811   7.957  1.00  0.00           H  
HETATM 4626  H32 UNK   900      35.586  12.622   7.212  1.00  0.00           H  
HETATM 4627  H33 UNK   900      35.560  11.881   8.797  1.00  0.00           H  
HETATM 4628  H34 UNK   900      32.895  12.089   7.845  1.00  0.00           H  
HETATM 4629  H35 UNK   900      31.994  15.103   9.360  1.00  0.00           H  
HETATM 4630  H36 UNK   900      31.446  13.490   8.958  1.00  0.00           H  
HETATM 4631  H37 UNK   900      31.907  14.407   6.405  1.00  0.00           H  
HETATM 4632  H38 UNK   900      29.982  16.213   9.343  1.00  0.00           H  
HETATM 4633  H39 UNK   900      28.261  17.891   8.339  1.00  0.00           H  
HETATM 4634  H40 UNK   900      27.642  18.623   5.751  1.00  0.00           H  
HETATM 4635  H41 UNK   900      28.551  18.083   0.759  1.00  0.00           H  
HETATM 4636  H42 UNK   900      27.045  20.017   1.987  1.00  0.00           H  
HETATM 4637  H43 UNK   900      26.010  18.968   2.960  1.00  0.00           H  
HETATM 4638  H44 UNK   900      27.100  20.118   3.750  1.00  0.00           H  
HETATM 4639  H45 UNK   900      30.431  16.166   0.366  1.00  0.00           H  
HETATM 4640  H46 UNK   900      31.600  16.237   1.687  1.00  0.00           H  
HETATM 4641  H47 UNK   900      30.373  14.968   1.655  1.00  0.00           H  
HETATM 4642  H48 UNK   900      21.099   5.427   0.559  1.00  0.00           H  
HETATM 4643  O   HOH A 809      24.393   5.742  -2.951  1.00 21.85           O  
HETATM 4644  H1  HOH A 809      25.069   5.471  -2.261  1.00 21.85           H  
HETATM 4645  H2  HOH A 809      23.509   5.881  -2.496  1.00 21.85           H  
HETATM 4646  O   HOH A 837      28.167  12.385  -0.397  1.00 34.60           O  
HETATM 4647  H1  HOH A 837      28.869  11.715  -0.641  1.00 34.60           H  
HETATM 4648  H2  HOH A 837      27.302  11.899  -0.234  1.00 34.60           H  
HETATM 4649  O   HOH A 839      11.722   1.050  -2.006  1.00 25.80           O  
HETATM 4650  H1  HOH A 839      12.272   1.887  -1.979  1.00 25.80           H  
HETATM 4651  H2  HOH A 839      11.676   0.719  -2.952  1.00 25.80           H  
HETATM 4652  O   HOH A 853      22.759   9.060  -1.857  1.00 26.36           O  
HETATM 4653  H1  HOH A 853      22.703   8.059  -1.846  1.00 26.36           H  
HETATM 4654  H2  HOH A 853      23.383   9.355  -2.587  1.00 26.36           H  
HETATM 4655  O   HOH A 878      10.725   3.965  -1.784  1.00 23.03           O  
HETATM 4656  H1  HOH A 878      10.535   3.332  -2.541  1.00 23.03           H  
HETATM 4657  H2  HOH A 878      11.719   4.013  -1.643  1.00 23.03           H  
HETATM 4658  O   HOH A 900      23.308  12.449   4.984  1.00 22.38           O  
HETATM 4659  H1  HOH A 900      22.727  13.003   4.382  1.00 22.38           H  
HETATM 4660  H2  HOH A 900      24.265  12.719   4.857  1.00 22.38           H  
HETATM 4661  O   HOH A 909      11.416   0.233  -4.838  1.00 20.46           O  
HETATM 4662  H1  HOH A 909      11.868  -0.663  -4.759  1.00 20.46           H  
HETATM 4663  H2  HOH A 909      11.844   0.722  -5.603  1.00 20.46           H  
HETATM 4664  O   HOH A 930      21.716  10.231   5.779  1.00 16.58           O  
HETATM 4665  H1  HOH A 930      21.363  10.467   6.693  1.00 16.58           H  
HETATM 4666  H2  HOH A 930      22.333  10.966   5.480  1.00 16.58           H  
HETATM 4667  O   HOH A 934      19.867  11.856   2.402  1.00 15.17           O  
HETATM 4668  H1  HOH A 934      20.573  12.505   2.696  1.00 15.17           H  
HETATM 4669  H2  HOH A 934      19.233  12.326   1.783  1.00 15.17           H  
HETATM 4670  O   HOH A 947       8.755   5.503  -3.035  1.00 19.10           O  
HETATM 4671  H1  HOH A 947       9.449   5.115  -2.416  1.00 19.10           H  
HETATM 4672  H2  HOH A 947       8.467   4.791  -3.677  1.00 19.10           H  
HETATM 4673  O   HOH A 952      14.875  10.084  15.553  1.00 10.51           O  
HETATM 4674  H1  HOH A 952      14.482   9.163  15.587  1.00 10.51           H  
HETATM 4675  H2  HOH A 952      14.644  10.504  14.672  1.00 10.51           H  
HETATM 4676  O   HOH A 979      20.331   5.133  -3.497  1.00 14.33           O  
HETATM 4677  H1  HOH A 979      20.666   5.718  -4.243  1.00 14.33           H  
HETATM 4678  H2  HOH A 979      19.365   5.349  -3.323  1.00 14.33           H  
HETATM 4679  O   HOH A 984      18.977  10.309   4.750  1.00 12.30           O  
HETATM 4680  H1  HOH A 984      19.850  10.272   5.242  1.00 12.30           H  
HETATM 4681  H2  HOH A 984      19.114  10.818   3.895  1.00 12.30           H  
HETATM 4682  O   HOH A1000      27.605   7.640  -0.500  1.00 34.70           O  
HETATM 4683  H1  HOH A1000      27.096   6.786  -0.376  1.00 34.70           H  
HETATM 4684  H2  HOH A1000      27.212   8.135  -1.279  1.00 34.70           H  
HETATM 4685  O   HOH A1006      21.966   6.234  -1.484  1.00 10.95           O  
HETATM 4686  H1  HOH A1006      21.410   5.808  -2.206  1.00 10.95           H  
HETATM 4687  H2  HOH A1006      21.506   6.089  -0.605  1.00 10.95           H  
HETATM 4688  O   HOH A1011      27.873  15.272  -0.674  1.00 29.30           O  
HETATM 4689  H1  HOH A1011      28.119  14.303  -0.569  1.00 29.30           H  
HETATM 4690  H2  HOH A1011      27.442  15.583   0.176  1.00 29.30           H  
HETATM 4691  O   HOH A1024      21.747   7.385   5.699  1.00 17.00           O  
HETATM 4692  H1  HOH A1024      20.806   7.069   5.569  1.00 17.00           H  
HETATM 4693  H2  HOH A1024      21.758   8.391   5.675  1.00 17.00           H  
HETATM 4694  O   HOH A1038       8.581   3.543  -6.469  1.00 24.66           O  
HETATM 4695  H1  HOH A1038       9.332   3.907  -7.033  1.00 24.66           H  
HETATM 4696  H2  HOH A1038       8.977   3.163  -5.627  1.00 24.66           H  
HETATM 4697  O   HOH A1063      24.016  10.379  -4.025  1.00 16.10           O  
HETATM 4698  H1  HOH A1063      23.253  10.721  -4.581  1.00 16.10           H  
HETATM 4699  H2  HOH A1063      24.836  10.915  -4.239  1.00 16.10           H  
HETATM 4700  O   HOH A1075      10.029   2.728  -4.212  1.00 28.25           O  
HETATM 4701  H1  HOH A1075      10.852   3.222  -4.513  1.00 28.25           H  
HETATM 4702  H2  HOH A1075      10.210   1.744  -4.307  1.00 28.25           H  
HETATM 4703  O   HOH A1077      13.307   1.142  -7.014  1.00 15.88           O  
HETATM 4704  H1  HOH A1077      13.447   1.877  -6.344  1.00 15.88           H  
HETATM 4705  H2  HOH A1077      12.745   1.503  -7.764  1.00 15.88           H  
HETATM 4706  O   HOH A1122      24.763   7.486   5.723  1.00 23.78           O  
HETATM 4707  H1  HOH A1122      25.045   7.843   4.833  1.00 23.78           H  
HETATM 4708  H2  HOH A1122      23.760   7.435   5.753  1.00 23.78           H  
HETATM 4709  O   HOH A1162      25.862   8.338  -2.852  1.00 28.40           O  
HETATM 4710  H1  HOH A1162      25.413   7.482  -3.119  1.00 28.40           H  
HETATM 4711  H2  HOH A1162      25.538   9.077  -3.447  1.00 28.40           H  
HETATM 4712  O   HOH A1194      25.826  14.083   4.783  1.00 35.98           O  
HETATM 4713  H1  HOH A1194      25.255  14.439   5.528  1.00 35.98           H  
HETATM 4714  H2  HOH A1194      25.811  14.718   4.008  1.00 35.98           H  
HETATM 4715  O   HOH A1198      26.795  15.407   2.146  1.00 26.81           O  
HETATM 4716  H1  HOH A1198      27.110  16.323   2.419  1.00 26.81           H  
HETATM 4717  H2  HOH A1198      27.480  14.729   2.417  1.00 26.81           H  
HETATM 4718  O   HOH A1205      15.897   0.542  -8.143  1.00 34.69           O  
HETATM 4719  H1  HOH A1205      15.011   0.750  -7.715  1.00 34.69           H  
HETATM 4720  H2  HOH A1205      16.199  -0.360  -7.835  1.00 34.69           H  
CONECT 4517 4523
CONECT 4523 4517
CONECT 4643 4644 4645
CONECT 4644 4643
CONECT 4645 4643
CONECT 4646 4647 4648
CONECT 4647 4646
CONECT 4648 4646
CONECT 4649 4650 4651
CONECT 4650 4649
CONECT 4651 4649
CONECT 4652 4653 4654
CONECT 4653 4652
CONECT 4654 4652
CONECT 4655 4656 4657
CONECT 4656 4655
CONECT 4657 4655
CONECT 4658 4659 4660
CONECT 4659 4658
CONECT 4660 4658
CONECT 4661 4662 4663
CONECT 4662 4661
CONECT 4663 4661
CONECT 4664 4665 4666
CONECT 4665 4664
CONECT 4666 4664
CONECT 4667 4668 4669
CONECT 4668 4667
CONECT 4669 4667
CONECT 4670 4671 4672
CONECT 4671 4670
CONECT 4672 4670
CONECT 4673 4674 4675
CONECT 4674 4673
CONECT 4675 4673
CONECT 4676 4677 4678
CONECT 4677 4676
CONECT 4678 4676
CONECT 4679 4680 4681
CONECT 4680 4679
CONECT 4681 4679
CONECT 4682 4683 4684
CONECT 4683 4682
CONECT 4684 4682
CONECT 4685 4686 4687
CONECT 4686 4685
CONECT 4687 4685
CONECT 4688 4689 4690
CONECT 4689 4688
CONECT 4690 4688
CONECT 4691 4692 4693
CONECT 4692 4691
CONECT 4693 4691
CONECT 4694 4695 4696
CONECT 4695 4694
CONECT 4696 4694
CONECT 4697 4698 4699
CONECT 4698 4697
CONECT 4699 4697
CONECT 4700 4701 4702
CONECT 4701 4700
CONECT 4702 4700
CONECT 4703 4704 4705
CONECT 4704 4703
CONECT 4705 4703
CONECT 4706 4707 4708
CONECT 4707 4706
CONECT 4708 4706
CONECT 4709 4710 4711
CONECT 4710 4709
CONECT 4711 4709
CONECT 4712 4713 4714
CONECT 4713 4712
CONECT 4714 4712
CONECT 4715 4716 4717
CONECT 4716 4715
CONECT 4717 4715
CONECT 4718 4719 4720
CONECT 4719 4718
CONECT 4720 4718
CONECT 4530 4531 4535 4642
CONECT 4530 4531
CONECT 4531 4530 4532 4595
CONECT 4531 4530
CONECT 4532 4531 4533
CONECT 4532 4533
CONECT 4533 4532 4534 4536
CONECT 4533 4532
CONECT 4534 4533 4535 4538
CONECT 4534 4535
CONECT 4535 4530 4534 4537
CONECT 4535 4534
CONECT 4536 4533 4596 4597
CONECT 4537 4535 4551 4598
CONECT 4538 4534 4539 4543
CONECT 4538 4539
CONECT 4539 4538 4540 4599
CONECT 4539 4538
CONECT 4540 4539 4541 4600
CONECT 4540 4541
CONECT 4541 4540 4542 4544
CONECT 4541 4540
CONECT 4542 4541 4543 4601
CONECT 4542 4543
CONECT 4543 4538 4542 4602
CONECT 4543 4542
CONECT 4544 4541 4545
CONECT 4545 4544 4546 4550
CONECT 4545 4546
CONECT 4546 4545 4547 4603
CONECT 4546 4545
CONECT 4547 4546 4548 4604
CONECT 4547 4548
CONECT 4548 4547 4549 4605
CONECT 4548 4547
CONECT 4549 4548 4550 4606
CONECT 4549 4550
CONECT 4550 4545 4549 4607
CONECT 4550 4549
CONECT 4551 4537 4552 4608 4609
CONECT 4552 4551 4553 4557 4610
CONECT 4553 4552 4554 4611 4612
CONECT 4554 4553 4555 4613 4614
CONECT 4555 4554 4556 4558
CONECT 4556 4555 4557 4615 4616
CONECT 4557 4552 4556 4617 4618
CONECT 4558 4555 4559 4560
CONECT 4558 4559
CONECT 4559 4558
CONECT 4559 4558
CONECT 4560 4558 4561 4619 4620
CONECT 4561 4560 4562 4594
CONECT 4561 4594
CONECT 4562 4561 4563 4567
CONECT 4562 4563
CONECT 4563 4562 4564
CONECT 4563 4562
CONECT 4564 4563 4565 4621
CONECT 4564 4565
CONECT 4565 4564 4566 4568
CONECT 4565 4564
CONECT 4566 4565 4567
CONECT 4566 4567
CONECT 4567 4562 4566 4622
CONECT 4567 4566
CONECT 4568 4565 4569 4570
CONECT 4568 4570
CONECT 4569 4568 4571 4623
CONECT 4570 4568
CONECT 4570 4568
CONECT 4571 4569 4572 4624 4625
CONECT 4572 4571 4573 4626 4627
CONECT 4573 4572 4574 4628
CONECT 4574 4573 4575 4576
CONECT 4574 4575
CONECT 4575 4574
CONECT 4575 4574
CONECT 4576 4574 4577 4629 4630
CONECT 4577 4576 4578 4631
CONECT 4577 4578
CONECT 4578 4577 4579 4582
CONECT 4578 4577
CONECT 4579 4578 4580 4632
CONECT 4579 4580
CONECT 4580 4579 4581 4633
CONECT 4580 4579
CONECT 4581 4580 4582 4583
CONECT 4581 4583
CONECT 4582 4578 4581 4586
CONECT 4583 4581 4584 4634
CONECT 4583 4581
CONECT 4584 4583 4585 4587
CONECT 4584 4587
CONECT 4585 4584 4586 4589
CONECT 4586 4582 4585 4592 4593
CONECT 4587 4584 4588 4590
CONECT 4587 4584
CONECT 4588 4587 4589 4635
CONECT 4588 4589
CONECT 4589 4585 4588 4591
CONECT 4589 4588
CONECT 4590 4587 4636 4637 4638
CONECT 4591 4589 4639 4640 4641
CONECT 4592 4586
CONECT 4593 4586
CONECT 4594 4561
CONECT 4594 4561
CONECT 4595 4531
CONECT 4596 4536
CONECT 4597 4536
CONECT 4598 4537
CONECT 4599 4539
CONECT 4600 4540
CONECT 4601 4542
CONECT 4602 4543
CONECT 4603 4546
CONECT 4604 4547
CONECT 4605 4548
CONECT 4606 4549
CONECT 4607 4550
CONECT 4608 4551
CONECT 4609 4551
CONECT 4610 4552
CONECT 4611 4553
CONECT 4612 4553
CONECT 4613 4554
CONECT 4614 4554
CONECT 4615 4556
CONECT 4616 4556
CONECT 4617 4557
CONECT 4618 4557
CONECT 4619 4560
CONECT 4620 4560
CONECT 4621 4564
CONECT 4622 4567
CONECT 4623 4569
CONECT 4624 4571
CONECT 4625 4571
CONECT 4626 4572
CONECT 4627 4572
CONECT 4628 4573
CONECT 4629 4576
CONECT 4630 4576
CONECT 4631 4577
CONECT 4632 4579
CONECT 4633 4580
CONECT 4634 4583
CONECT 4635 4588
CONECT 4636 4590
CONECT 4637 4590
CONECT 4638 4590
CONECT 4639 4591
CONECT 4640 4591
CONECT 4641 4591
CONECT 4642 4530
END   
