# Supplementary material for: Tunable Aromatic Sulfoxides and Sulfones as Cysteine-Targeting Warheads: Exploring the Structure–Reactivity Relationship
Source: J Med Chem. 2026 Mar 9;69(6):7214–37. doi: 10.1021/acs.jmedchem.5c03536 (PMC13036770; doi:10.1021/acs.jmedchem.5c03536)
Supplement: Supplementary file 7 [file jm5c03536_si_009.pdb]

TITLE     hk73_cluster1.mol
REMARK   4      COMPLIES WITH FORMAT V. 3.0, 1-DEC-2006
REMARK 888
REMARK 888 WRITTEN BY MAESTRO (A PRODUCT OF SCHRODINGER, LLC)
CRYST1   83.522  103.360   89.882  90.00  90.00  90.00 P 1           1
ATOM      1  N   GLY A 389      60.197   6.057 -22.873  1.00 22.67           N  
ATOM      2  CA  GLY A 389      59.273   6.339 -21.797  1.00 22.48           C  
ATOM      3  C   GLY A 389      58.349   7.538 -21.911  1.00 22.16           C  
ATOM      4  O   GLY A 389      57.817   8.008 -20.853  1.00 21.84           O  
ATOM      5  H1  GLY A 389      60.470   5.085 -22.897  1.00 22.67           H  
ATOM      6  H2  GLY A 389      61.083   6.517 -22.725  1.00 22.67           H  
ATOM      7  HA3 GLY A 389      59.801   6.491 -20.856  1.00 22.48           H  
ATOM      8  HA2 GLY A 389      58.697   5.451 -21.537  1.00 22.48           H  
ATOM      9  N   LEU A 390      58.164   8.077 -23.180  1.00 21.95           N  
ATOM     10  CA  LEU A 390      57.494   9.326 -23.501  1.00 21.84           C  
ATOM     11  C   LEU A 390      55.965   9.129 -23.336  1.00 21.96           C  
ATOM     12  O   LEU A 390      55.388   8.127 -23.794  1.00 22.16           O  
ATOM     13  CB  LEU A 390      57.892   9.565 -25.053  1.00 21.67           C  
ATOM     14  CG  LEU A 390      59.388   9.746 -25.308  1.00 20.96           C  
ATOM     15  CD1 LEU A 390      59.953   8.396 -25.805  1.00 21.17           C  
ATOM     16  CD2 LEU A 390      59.695  10.975 -26.175  1.00 20.14           C  
ATOM     17  H   LEU A 390      58.698   7.708 -23.954  1.00 21.95           H  
ATOM     18  HA  LEU A 390      57.909  10.006 -22.757  1.00 21.84           H  
ATOM     19  HB3 LEU A 390      57.294  10.446 -25.287  1.00 21.67           H  
ATOM     20  HB2 LEU A 390      57.458   8.902 -25.802  1.00 21.67           H  
ATOM     21  HG  LEU A 390      59.863   9.839 -24.332  1.00 20.96           H  
ATOM     22 HD11 LEU A 390      60.215   8.419 -26.863  1.00 21.17           H  
ATOM     23 HD12 LEU A 390      60.852   8.146 -25.243  1.00 21.17           H  
ATOM     24 HD13 LEU A 390      59.221   7.606 -25.638  1.00 21.17           H  
ATOM     25 HD21 LEU A 390      58.907  11.094 -26.919  1.00 20.14           H  
ATOM     26 HD22 LEU A 390      59.882  11.926 -25.677  1.00 20.14           H  
ATOM     27 HD23 LEU A 390      60.673  10.872 -26.644  1.00 20.14           H  
ATOM     28  N   GLY A 391      55.346  10.166 -22.771  1.00 22.25           N  
ATOM     29  CA  GLY A 391      53.877  10.274 -22.604  1.00 22.20           C  
ATOM     30  C   GLY A 391      53.152  10.641 -23.952  1.00 22.60           C  
ATOM     31  O   GLY A 391      53.651  11.127 -24.933  1.00 23.58           O  
ATOM     32  H   GLY A 391      55.796  10.977 -22.370  1.00 22.25           H  
ATOM     33  HA3 GLY A 391      53.701  10.918 -21.742  1.00 22.20           H  
ATOM     34  HA2 GLY A 391      53.564   9.260 -22.356  1.00 22.20           H  
ATOM     35  N   TYR A 392      51.865  10.383 -23.869  1.00 22.43           N  
ATOM     36  CA  TYR A 392      50.892  11.020 -24.683  1.00 22.32           C  
ATOM     37  C   TYR A 392      50.393  12.276 -23.925  1.00 22.10           C  
ATOM     38  O   TYR A 392      50.054  12.246 -22.720  1.00 21.97           O  
ATOM     39  CB  TYR A 392      49.693  10.052 -24.967  1.00 22.33           C  
ATOM     40  CG  TYR A 392      50.079   8.722 -25.710  1.00 22.50           C  
ATOM     41  CD1 TYR A 392      50.778   7.816 -24.878  1.00 22.97           C  
ATOM     42  CD2 TYR A 392      49.758   8.424 -27.081  1.00 22.23           C  
ATOM     43  CE1 TYR A 392      51.362   6.730 -25.450  1.00 22.34           C  
ATOM     44  CE2 TYR A 392      50.358   7.235 -27.620  1.00 23.08           C  
ATOM     45  CZ  TYR A 392      51.260   6.404 -26.796  1.00 23.21           C  
ATOM     46  OH  TYR A 392      51.795   5.222 -27.277  1.00 24.09           O  
ATOM     47  H   TYR A 392      51.414   9.820 -23.162  1.00 22.43           H  
ATOM     48  HA  TYR A 392      51.297  11.272 -25.663  1.00 22.32           H  
ATOM     49  HB3 TYR A 392      48.979  10.566 -25.611  1.00 22.33           H  
ATOM     50  HB2 TYR A 392      49.172   9.797 -24.044  1.00 22.33           H  
ATOM     51  HD1 TYR A 392      50.904   7.999 -23.821  1.00 22.97           H  
ATOM     52  HD2 TYR A 392      49.266   9.107 -27.757  1.00 22.23           H  
ATOM     53  HE1 TYR A 392      51.878   6.018 -24.824  1.00 22.34           H  
ATOM     54  HE2 TYR A 392      50.257   7.052 -28.679  1.00 23.08           H  
ATOM     55  HH  TYR A 392      52.429   4.766 -26.719  1.00 24.09           H  
ATOM     56  N   GLY A 393      50.362  13.370 -24.663  1.00 21.94           N  
ATOM     57  CA  GLY A 393      49.784  14.654 -24.302  1.00 21.54           C  
ATOM     58  C   GLY A 393      48.247  14.471 -24.455  1.00 21.21           C  
ATOM     59  O   GLY A 393      47.715  13.913 -25.366  1.00 20.30           O  
ATOM     60  H   GLY A 393      50.639  13.318 -25.633  1.00 21.94           H  
ATOM     61  HA3 GLY A 393      50.072  15.362 -25.078  1.00 21.54           H  
ATOM     62  HA2 GLY A 393      49.993  15.040 -23.304  1.00 21.54           H  
ATOM     63  N   SER A 394      47.504  15.141 -23.483  1.00 21.27           N  
ATOM     64  CA  SER A 394      46.036  15.121 -23.264  1.00 20.81           C  
ATOM     65  C   SER A 394      45.152  15.362 -24.505  1.00 20.11           C  
ATOM     66  O   SER A 394      43.900  15.137 -24.415  1.00 20.26           O  
ATOM     67  CB  SER A 394      45.786  16.162 -22.158  1.00 21.06           C  
ATOM     68  OG  SER A 394      46.265  17.416 -22.565  1.00 22.07           O  
ATOM     69  H   SER A 394      48.130  15.444 -22.751  1.00 21.27           H  
ATOM     70  HA  SER A 394      45.687  14.175 -22.852  1.00 20.81           H  
ATOM     71  HB3 SER A 394      46.114  15.813 -21.179  1.00 21.06           H  
ATOM     72  HB2 SER A 394      44.720  16.194 -21.933  1.00 21.06           H  
ATOM     73  HG  SER A 394      47.217  17.405 -22.438  1.00 22.07           H  
ATOM     74  N   TRP A 395      45.672  15.855 -25.627  1.00 19.13           N  
ATOM     75  CA  TRP A 395      45.024  16.036 -26.859  1.00 18.49           C  
ATOM     76  C   TRP A 395      45.089  14.858 -27.780  1.00 17.72           C  
ATOM     77  O   TRP A 395      44.216  14.722 -28.577  1.00 17.04           O  
ATOM     78  CB  TRP A 395      45.554  17.295 -27.513  1.00 18.34           C  
ATOM     79  CG  TRP A 395      46.981  17.261 -27.943  1.00 17.90           C  
ATOM     80  CD1 TRP A 395      47.428  16.779 -29.076  1.00 18.28           C  
ATOM     81  CD2 TRP A 395      48.139  17.612 -27.184  1.00 19.13           C  
ATOM     82  NE1 TRP A 395      48.837  16.847 -29.109  1.00 19.71           N  
ATOM     83  CE2 TRP A 395      49.321  17.417 -27.956  1.00 19.58           C  
ATOM     84  CE3 TRP A 395      48.327  18.067 -25.797  1.00 19.38           C  
ATOM     85  CZ2 TRP A 395      50.574  17.766 -27.465  1.00 19.91           C  
ATOM     86  CZ3 TRP A 395      49.652  18.322 -25.321  1.00 19.28           C  
ATOM     87  CH2 TRP A 395      50.784  18.250 -26.126  1.00 19.27           C  
ATOM     88  H   TRP A 395      46.654  15.633 -25.698  1.00 19.13           H  
ATOM     89  HA  TRP A 395      43.969  16.248 -26.685  1.00 18.49           H  
ATOM     90  HB3 TRP A 395      45.378  18.125 -26.829  1.00 18.34           H  
ATOM     91  HB2 TRP A 395      44.959  17.475 -28.409  1.00 18.34           H  
ATOM     92  HD1 TRP A 395      46.744  16.304 -29.764  1.00 18.28           H  
ATOM     93  HE1 TRP A 395      49.479  16.417 -29.760  1.00 19.71           H  
ATOM     94  HE3 TRP A 395      47.598  18.017 -25.002  1.00 19.38           H  
ATOM     95  HZ2 TRP A 395      51.519  17.672 -27.978  1.00 19.91           H  
ATOM     96  HZ3 TRP A 395      49.702  18.806 -24.356  1.00 19.28           H  
ATOM     97  HH2 TRP A 395      51.744  18.605 -25.782  1.00 19.27           H  
ATOM     98  N   GLU A 396      46.041  13.955 -27.569  1.00 17.13           N  
ATOM     99  CA  GLU A 396      46.296  12.847 -28.439  1.00 17.39           C  
ATOM    100  C   GLU A 396      45.255  11.800 -28.076  1.00 16.29           C  
ATOM    101  O   GLU A 396      45.362  11.277 -26.967  1.00 16.86           O  
ATOM    102  CB  GLU A 396      47.718  12.306 -28.225  1.00 17.88           C  
ATOM    103  CG  GLU A 396      48.882  13.271 -28.693  1.00 19.53           C  
ATOM    104  CD  GLU A 396      50.233  12.908 -28.012  1.00 22.77           C  
ATOM    105  OE1 GLU A 396      50.648  11.722 -28.142  1.00 23.89           O  
ATOM    106  OE2 GLU A 396      50.907  13.775 -27.432  1.00 24.37           O1-
ATOM    107  H   GLU A 396      46.756  14.087 -26.869  1.00 17.13           H  
ATOM    108  HA  GLU A 396      46.183  13.045 -29.505  1.00 17.39           H  
ATOM    109  HB3 GLU A 396      47.843  11.329 -28.692  1.00 17.88           H  
ATOM    110  HB2 GLU A 396      47.922  12.059 -27.183  1.00 17.88           H  
ATOM    111  HG3 GLU A 396      48.638  14.293 -28.404  1.00 19.53           H  
ATOM    112  HG2 GLU A 396      49.016  13.388 -29.768  1.00 19.53           H  
ATOM    113  N   ILE A 397      44.143  11.680 -28.858  1.00 14.39           N  
ATOM    114  CA  ILE A 397      43.231  10.598 -28.619  1.00 13.79           C  
ATOM    115  C   ILE A 397      43.614   9.411 -29.514  1.00 12.17           C  
ATOM    116  O   ILE A 397      43.986   9.458 -30.701  1.00 13.23           O  
ATOM    117  CB  ILE A 397      41.770  10.899 -29.068  1.00 13.86           C  
ATOM    118  CG1 ILE A 397      41.248  11.996 -28.108  1.00 16.51           C  
ATOM    119  CG2 ILE A 397      40.708   9.666 -28.975  1.00 14.27           C  
ATOM    120  CD1 ILE A 397      39.799  12.500 -28.225  1.00 19.01           C  
ATOM    121  H   ILE A 397      44.141  12.059 -29.794  1.00 14.39           H  
ATOM    122  HA  ILE A 397      43.161  10.357 -27.559  1.00 13.79           H  
ATOM    123  HB  ILE A 397      41.726  11.358 -30.056  1.00 13.86           H  
ATOM    124 HG13 ILE A 397      41.915  12.858 -28.142  1.00 16.51           H  
ATOM    125 HG12 ILE A 397      41.378  11.455 -27.171  1.00 16.51           H  
ATOM    126 HG21 ILE A 397      40.992   8.756 -29.503  1.00 14.27           H  
ATOM    127 HG22 ILE A 397      40.699   9.359 -27.929  1.00 14.27           H  
ATOM    128 HG23 ILE A 397      39.676   9.900 -29.236  1.00 14.27           H  
ATOM    129 HD11 ILE A 397      39.190  12.068 -29.019  1.00 19.01           H  
ATOM    130 HD12 ILE A 397      39.108  12.324 -27.400  1.00 19.01           H  
ATOM    131 HD13 ILE A 397      39.873  13.531 -28.572  1.00 19.01           H  
ATOM    132  N   ASP A 398      43.674   8.278 -28.785  1.00 10.80           N  
ATOM    133  CA  ASP A 398      44.163   6.980 -29.125  1.00 10.33           C  
ATOM    134  C   ASP A 398      43.018   6.349 -29.948  1.00  8.86           C  
ATOM    135  O   ASP A 398      41.928   6.017 -29.384  1.00  8.81           O  
ATOM    136  CB  ASP A 398      44.566   6.101 -27.893  1.00 10.12           C  
ATOM    137  CG  ASP A 398      45.209   4.725 -28.120  1.00 11.66           C  
ATOM    138  OD1 ASP A 398      45.583   4.071 -27.090  1.00 10.23           O  
ATOM    139  OD2 ASP A 398      45.486   4.333 -29.279  1.00 13.91           O1-
ATOM    140  H   ASP A 398      43.458   8.354 -27.801  1.00 10.80           H  
ATOM    141  HA  ASP A 398      45.083   7.191 -29.670  1.00 10.33           H  
ATOM    142  HB3 ASP A 398      43.711   5.941 -27.236  1.00 10.12           H  
ATOM    143  HB2 ASP A 398      45.170   6.764 -27.274  1.00 10.12           H  
ATOM    144  N   PRO A 399      43.193   6.033 -31.260  1.00  8.36           N  
ATOM    145  CA  PRO A 399      42.078   5.676 -32.170  1.00  8.80           C  
ATOM    146  C   PRO A 399      41.441   4.328 -31.911  1.00  8.04           C  
ATOM    147  O   PRO A 399      40.393   4.080 -32.540  1.00  8.83           O  
ATOM    148  CB  PRO A 399      42.812   5.622 -33.506  1.00  9.61           C  
ATOM    149  CG  PRO A 399      44.242   5.289 -33.117  1.00  9.65           C  
ATOM    150  CD  PRO A 399      44.433   6.115 -31.954  1.00  9.08           C  
ATOM    151  HA  PRO A 399      41.197   6.305 -32.043  1.00  8.80           H  
ATOM    152  HB3 PRO A 399      42.734   6.608 -33.963  1.00  9.61           H  
ATOM    153  HB2 PRO A 399      42.383   4.997 -34.289  1.00  9.61           H  
ATOM    154  HG3 PRO A 399      44.969   5.362 -33.926  1.00  9.65           H  
ATOM    155  HG2 PRO A 399      44.193   4.224 -32.887  1.00  9.65           H  
ATOM    156  HD2 PRO A 399      45.271   5.714 -31.383  1.00  9.08           H  
ATOM    157  HD3 PRO A 399      44.721   7.104 -32.311  1.00  9.08           H  
ATOM    158  N   LYS A 400      42.008   3.360 -31.092  1.00  7.60           N  
ATOM    159  CA  LYS A 400      41.409   2.105 -30.720  1.00  7.42           C  
ATOM    160  C   LYS A 400      40.257   2.395 -29.655  1.00  7.64           C  
ATOM    161  O   LYS A 400      39.345   1.582 -29.508  1.00  7.43           O  
ATOM    162  CB  LYS A 400      42.430   1.080 -30.319  1.00  7.81           C  
ATOM    163  CG  LYS A 400      43.010   1.066 -28.888  1.00  9.95           C  
ATOM    164  CD  LYS A 400      43.798  -0.265 -28.524  1.00 11.41           C  
ATOM    165  CE  LYS A 400      44.151  -0.326 -27.015  1.00 15.80           C  
ATOM    166  NZ  LYS A 400      43.091  -0.816 -26.147  1.00 19.60           N1+
ATOM    167  H   LYS A 400      42.943   3.423 -30.716  1.00  7.60           H  
ATOM    168  HA  LYS A 400      41.002   1.798 -31.684  1.00  7.42           H  
ATOM    169  HB3 LYS A 400      43.284   1.013 -30.993  1.00  7.81           H  
ATOM    170  HB2 LYS A 400      41.929   0.119 -30.430  1.00  7.81           H  
ATOM    171  HG3 LYS A 400      42.153   1.255 -28.242  1.00  9.95           H  
ATOM    172  HG2 LYS A 400      43.654   1.929 -28.718  1.00  9.95           H  
ATOM    173  HD3 LYS A 400      44.694  -0.446 -29.119  1.00 11.41           H  
ATOM    174  HD2 LYS A 400      43.121  -1.096 -28.724  1.00 11.41           H  
ATOM    175  HE3 LYS A 400      44.368   0.676 -26.647  1.00 15.80           H  
ATOM    176  HE2 LYS A 400      45.059  -0.892 -26.807  1.00 15.80           H  
ATOM    177  HZ1 LYS A 400      43.431  -1.007 -25.216  1.00 19.60           H  
ATOM    178  HZ2 LYS A 400      42.302  -0.214 -25.960  1.00 19.60           H  
ATOM    179  HZ3 LYS A 400      42.821  -1.756 -26.398  1.00 19.60           H  
ATOM    180  N   ASP A 401      40.235   3.481 -28.857  1.00  6.59           N  
ATOM    181  CA  ASP A 401      39.185   3.893 -27.932  1.00  7.08           C  
ATOM    182  C   ASP A 401      37.924   4.409 -28.648  1.00  6.72           C  
ATOM    183  O   ASP A 401      36.989   4.679 -27.918  1.00  6.68           O  
ATOM    184  CB  ASP A 401      39.604   5.008 -26.909  1.00  8.45           C  
ATOM    185  CG  ASP A 401      40.662   4.497 -25.892  1.00 11.44           C  
ATOM    186  OD1 ASP A 401      41.303   5.361 -25.294  1.00 11.55           O  
ATOM    187  OD2 ASP A 401      40.697   3.293 -25.574  1.00 15.70           O1-
ATOM    188  H   ASP A 401      40.971   4.166 -28.946  1.00  6.59           H  
ATOM    189  HA  ASP A 401      38.896   2.948 -27.471  1.00  7.08           H  
ATOM    190  HB3 ASP A 401      38.696   5.351 -26.413  1.00  8.45           H  
ATOM    191  HB2 ASP A 401      39.979   5.750 -27.614  1.00  8.45           H  
ATOM    192  N   LEU A 402      38.009   4.561 -29.970  1.00  6.06           N  
ATOM    193  CA  LEU A 402      36.864   5.016 -30.799  1.00  6.70           C  
ATOM    194  C   LEU A 402      36.070   3.811 -31.331  1.00  5.80           C  
ATOM    195  O   LEU A 402      36.547   2.707 -31.389  1.00  7.06           O  
ATOM    196  CB  LEU A 402      37.324   5.916 -31.978  1.00  6.59           C  
ATOM    197  CG  LEU A 402      38.246   7.081 -31.536  1.00  8.04           C  
ATOM    198  CD1 LEU A 402      38.884   7.798 -32.736  1.00  8.47           C  
ATOM    199  CD2 LEU A 402      37.534   8.081 -30.615  1.00  8.75           C  
ATOM    200  H   LEU A 402      38.866   4.312 -30.443  1.00  6.06           H  
ATOM    201  HA  LEU A 402      36.255   5.677 -30.183  1.00  6.70           H  
ATOM    202  HB3 LEU A 402      36.319   6.221 -32.271  1.00  6.59           H  
ATOM    203  HB2 LEU A 402      37.811   5.310 -32.743  1.00  6.59           H  
ATOM    204  HG  LEU A 402      39.119   6.729 -30.986  1.00  8.04           H  
ATOM    205 HD11 LEU A 402      39.944   7.989 -32.569  1.00  8.47           H  
ATOM    206 HD12 LEU A 402      38.746   7.218 -33.648  1.00  8.47           H  
ATOM    207 HD13 LEU A 402      38.422   8.769 -32.918  1.00  8.47           H  
ATOM    208 HD21 LEU A 402      37.809   8.016 -29.562  1.00  8.75           H  
ATOM    209 HD22 LEU A 402      37.725   9.108 -30.925  1.00  8.75           H  
ATOM    210 HD23 LEU A 402      36.448   8.009 -30.571  1.00  8.75           H  
ATOM    211  N   THR A 403      34.857   4.140 -31.777  1.00  6.90           N  
ATOM    212  CA  THR A 403      33.978   3.257 -32.558  1.00  8.17           C  
ATOM    213  C   THR A 403      33.055   4.188 -33.261  1.00  8.35           C  
ATOM    214  O   THR A 403      32.425   5.017 -32.608  1.00  9.75           O  
ATOM    215  CB  THR A 403      33.203   2.353 -31.538  1.00  8.02           C  
ATOM    216  OG1 THR A 403      33.995   1.311 -30.877  1.00  8.69           O  
ATOM    217  CG2 THR A 403      32.074   1.528 -32.227  1.00  9.08           C  
ATOM    218  H   THR A 403      34.601   5.082 -31.521  1.00  6.90           H  
ATOM    219  HA  THR A 403      34.591   2.625 -33.201  1.00  8.17           H  
ATOM    220  HB  THR A 403      32.679   3.027 -30.860  1.00  8.02           H  
ATOM    221  HG1 THR A 403      34.759   1.766 -30.514  1.00  8.69           H  
ATOM    222 HG21 THR A 403      32.418   0.511 -32.417  1.00  9.08           H  
ATOM    223 HG22 THR A 403      31.329   1.438 -31.437  1.00  9.08           H  
ATOM    224 HG23 THR A 403      31.455   1.973 -33.007  1.00  9.08           H  
ATOM    225  N   PHE A 404      32.988   3.994 -34.569  1.00  9.06           N  
ATOM    226  CA  PHE A 404      32.297   4.875 -35.516  1.00 10.20           C  
ATOM    227  C   PHE A 404      31.024   4.211 -35.926  1.00 10.88           C  
ATOM    228  O   PHE A 404      30.770   3.013 -35.755  1.00 11.71           O  
ATOM    229  CB  PHE A 404      33.269   5.079 -36.739  1.00 10.41           C  
ATOM    230  CG  PHE A 404      34.536   5.910 -36.561  1.00 11.82           C  
ATOM    231  CD1 PHE A 404      35.744   5.245 -36.183  1.00 14.07           C  
ATOM    232  CD2 PHE A 404      34.464   7.311 -36.701  1.00 14.76           C  
ATOM    233  CE1 PHE A 404      36.911   6.000 -36.121  1.00 13.81           C  
ATOM    234  CE2 PHE A 404      35.715   8.008 -36.732  1.00 17.03           C  
ATOM    235  CZ  PHE A 404      36.916   7.373 -36.344  1.00 15.09           C  
ATOM    236  H   PHE A 404      33.388   3.145 -34.941  1.00  9.06           H  
ATOM    237  HA  PHE A 404      32.090   5.782 -34.948  1.00 10.20           H  
ATOM    238  HB3 PHE A 404      32.708   5.575 -37.531  1.00 10.41           H  
ATOM    239  HB2 PHE A 404      33.393   4.115 -37.233  1.00 10.41           H  
ATOM    240  HD1 PHE A 404      35.599   4.198 -35.964  1.00 14.07           H  
ATOM    241  HD2 PHE A 404      33.555   7.886 -36.795  1.00 14.76           H  
ATOM    242  HE1 PHE A 404      37.825   5.487 -35.863  1.00 13.81           H  
ATOM    243  HE2 PHE A 404      35.741   9.078 -36.876  1.00 17.03           H  
ATOM    244  HZ  PHE A 404      37.869   7.876 -36.271  1.00 15.09           H  
ATOM    245  N   LEU A 405      30.127   5.127 -36.409  1.00 12.23           N  
ATOM    246  CA  LEU A 405      28.790   4.939 -36.964  1.00 12.28           C  
ATOM    247  C   LEU A 405      28.630   5.782 -38.289  1.00 13.91           C  
ATOM    248  O   LEU A 405      29.592   5.895 -39.042  1.00 15.01           O  
ATOM    249  CB  LEU A 405      27.672   5.354 -35.848  1.00 12.72           C  
ATOM    250  CG  LEU A 405      27.766   4.564 -34.551  1.00 13.01           C  
ATOM    251  CD1 LEU A 405      27.266   5.305 -33.286  1.00 15.28           C  
ATOM    252  CD2 LEU A 405      27.120   3.155 -34.722  1.00 13.43           C  
ATOM    253  H   LEU A 405      30.402   6.091 -36.287  1.00 12.23           H  
ATOM    254  HA  LEU A 405      28.618   3.895 -37.226  1.00 12.28           H  
ATOM    255  HB3 LEU A 405      26.642   5.183 -36.160  1.00 12.72           H  
ATOM    256  HB2 LEU A 405      27.778   6.404 -35.575  1.00 12.72           H  
ATOM    257  HG  LEU A 405      28.782   4.228 -34.344  1.00 13.01           H  
ATOM    258 HD11 LEU A 405      26.334   5.801 -33.556  1.00 15.28           H  
ATOM    259 HD12 LEU A 405      26.972   4.706 -32.424  1.00 15.28           H  
ATOM    260 HD13 LEU A 405      28.016   6.083 -33.148  1.00 15.28           H  
ATOM    261 HD21 LEU A 405      26.086   3.482 -34.833  1.00 13.43           H  
ATOM    262 HD22 LEU A 405      27.459   2.568 -35.575  1.00 13.43           H  
ATOM    263 HD23 LEU A 405      27.227   2.519 -33.843  1.00 13.43           H  
ATOM    264  N   LYS A 406      27.393   6.358 -38.400  1.00 14.09           N  
ATOM    265  CA  LYS A 406      26.907   7.017 -39.617  1.00 15.02           C  
ATOM    266  C   LYS A 406      27.674   8.322 -39.883  1.00 14.94           C  
ATOM    267  O   LYS A 406      28.082   8.955 -38.892  1.00 14.14           O  
ATOM    268  CB  LYS A 406      25.370   7.026 -39.584  1.00 15.46           C  
ATOM    269  CG  LYS A 406      24.786   7.798 -38.390  1.00 19.04           C  
ATOM    270  CD  LYS A 406      23.317   7.831 -38.211  1.00 21.54           C  
ATOM    271  CE  LYS A 406      22.623   8.829 -39.157  1.00 23.13           C  
ATOM    272  NZ  LYS A 406      21.170   8.608 -39.196  1.00 25.40           N1+
ATOM    273  H   LYS A 406      26.748   6.350 -37.623  1.00 14.09           H  
ATOM    274  HA  LYS A 406      27.236   6.429 -40.474  1.00 15.02           H  
ATOM    275  HB3 LYS A 406      25.161   5.957 -39.538  1.00 15.46           H  
ATOM    276  HB2 LYS A 406      24.906   7.449 -40.475  1.00 15.46           H  
ATOM    277  HG3 LYS A 406      25.249   8.779 -38.501  1.00 19.04           H  
ATOM    278  HG2 LYS A 406      25.222   7.258 -37.549  1.00 19.04           H  
ATOM    279  HD3 LYS A 406      23.102   8.167 -37.196  1.00 21.54           H  
ATOM    280  HD2 LYS A 406      22.965   6.803 -38.295  1.00 21.54           H  
ATOM    281  HE3 LYS A 406      22.932   8.697 -40.194  1.00 23.13           H  
ATOM    282  HE2 LYS A 406      22.871   9.859 -38.898  1.00 23.13           H  
ATOM    283  HZ1 LYS A 406      21.026   7.632 -39.415  1.00 25.40           H  
ATOM    284  HZ2 LYS A 406      20.847   8.695 -38.242  1.00 25.40           H  
ATOM    285  HZ3 LYS A 406      20.585   9.173 -39.795  1.00 25.40           H  
ATOM    286  N   GLU A 407      27.847   8.622 -41.192  1.00 15.32           N  
ATOM    287  CA  GLU A 407      28.243   9.928 -41.706  1.00 16.36           C  
ATOM    288  C   GLU A 407      27.120  11.037 -41.467  1.00 15.82           C  
ATOM    289  O   GLU A 407      26.003  10.875 -41.880  1.00 15.54           O  
ATOM    290  CB  GLU A 407      28.628   9.844 -43.180  1.00 17.14           C  
ATOM    291  CG  GLU A 407      29.764   8.787 -43.397  1.00 20.35           C  
ATOM    292  CD  GLU A 407      29.902   8.449 -44.891  1.00 24.55           C  
ATOM    293  OE1 GLU A 407      30.530   9.164 -45.661  1.00 28.13           O  
ATOM    294  OE2 GLU A 407      29.319   7.508 -45.350  1.00 27.71           O1-
ATOM    295  H   GLU A 407      27.419   8.027 -41.887  1.00 15.32           H  
ATOM    296  HA  GLU A 407      29.145  10.227 -41.173  1.00 16.36           H  
ATOM    297  HB3 GLU A 407      28.942  10.770 -43.662  1.00 17.14           H  
ATOM    298  HB2 GLU A 407      27.776   9.414 -43.707  1.00 17.14           H  
ATOM    299  HG3 GLU A 407      29.463   7.904 -42.834  1.00 20.35           H  
ATOM    300  HG2 GLU A 407      30.745   9.129 -43.067  1.00 20.35           H  
ATOM    301  N   LEU A 408      27.629  12.169 -40.968  1.00 15.70           N  
ATOM    302  CA  LEU A 408      26.817  13.368 -40.664  1.00 16.54           C  
ATOM    303  C   LEU A 408      26.760  14.300 -41.868  1.00 18.30           C  
ATOM    304  O   LEU A 408      25.732  14.945 -42.005  1.00 19.14           O  
ATOM    305  CB  LEU A 408      27.297  14.119 -39.428  1.00 16.00           C  
ATOM    306  CG  LEU A 408      27.211  13.389 -38.093  1.00 14.60           C  
ATOM    307  CD1 LEU A 408      27.999  14.052 -36.957  1.00 14.29           C  
ATOM    308  CD2 LEU A 408      25.765  13.098 -37.696  1.00 13.73           C  
ATOM    309  H   LEU A 408      28.622  12.327 -40.875  1.00 15.70           H  
ATOM    310  HA  LEU A 408      25.825  12.927 -40.576  1.00 16.54           H  
ATOM    311  HB3 LEU A 408      26.781  15.066 -39.274  1.00 16.00           H  
ATOM    312  HB2 LEU A 408      28.352  14.390 -39.469  1.00 16.00           H  
ATOM    313  HG  LEU A 408      27.735  12.444 -38.234  1.00 14.60           H  
ATOM    314 HD11 LEU A 408      27.532  14.137 -35.976  1.00 14.29           H  
ATOM    315 HD12 LEU A 408      28.929  13.493 -36.855  1.00 14.29           H  
ATOM    316 HD13 LEU A 408      28.280  15.065 -37.245  1.00 14.29           H  
ATOM    317 HD21 LEU A 408      25.297  12.350 -38.336  1.00 13.73           H  
ATOM    318 HD22 LEU A 408      25.588  12.598 -36.743  1.00 13.73           H  
ATOM    319 HD23 LEU A 408      25.031  13.902 -37.756  1.00 13.73           H  
ATOM    320  N   GLY A 409      27.820  14.362 -42.670  1.00 20.65           N  
ATOM    321  CA  GLY A 409      27.892  15.198 -43.836  1.00 22.17           C  
ATOM    322  C   GLY A 409      29.389  15.577 -44.006  1.00 23.40           C  
ATOM    323  O   GLY A 409      30.166  15.560 -43.049  1.00 23.48           O  
ATOM    324  H   GLY A 409      28.650  13.839 -42.431  1.00 20.65           H  
ATOM    325  HA3 GLY A 409      27.281  16.100 -43.793  1.00 22.17           H  
ATOM    326  HA2 GLY A 409      27.585  14.556 -44.661  1.00 22.17           H  
ATOM    327  N   THR A 410      29.762  16.061 -45.232  1.00 24.71           N  
ATOM    328  CA  THR A 410      31.094  16.596 -45.447  1.00 25.59           C  
ATOM    329  C   THR A 410      31.242  18.052 -45.127  1.00 25.85           C  
ATOM    330  O   THR A 410      30.384  18.857 -45.546  1.00 26.15           O  
ATOM    331  CB  THR A 410      31.667  16.402 -46.893  1.00 25.83           C  
ATOM    332  OG1 THR A 410      31.689  15.046 -47.313  1.00 27.68           O  
ATOM    333  CG2 THR A 410      32.929  17.065 -47.404  1.00 26.36           C  
ATOM    334  H   THR A 410      29.022  16.254 -45.892  1.00 24.71           H  
ATOM    335  HA  THR A 410      31.737  16.103 -44.718  1.00 25.59           H  
ATOM    336  HB  THR A 410      30.914  16.819 -47.562  1.00 25.83           H  
ATOM    337  HG1 THR A 410      30.780  14.825 -47.528  1.00 27.68           H  
ATOM    338 HG21 THR A 410      33.785  16.677 -46.852  1.00 26.36           H  
ATOM    339 HG22 THR A 410      33.076  16.797 -48.450  1.00 26.36           H  
ATOM    340 HG23 THR A 410      32.907  18.155 -47.368  1.00 26.36           H  
ATOM    341  N   GLY A 411      32.283  18.365 -44.397  1.00 25.80           N  
ATOM    342  CA  GLY A 411      32.597  19.705 -43.923  1.00 25.91           C  
ATOM    343  C   GLY A 411      33.939  20.005 -44.651  1.00 26.12           C  
ATOM    344  O   GLY A 411      34.988  19.817 -44.007  1.00 26.23           O  
ATOM    345  H   GLY A 411      32.946  17.658 -44.113  1.00 25.80           H  
ATOM    346  HA3 GLY A 411      32.712  19.673 -42.840  1.00 25.91           H  
ATOM    347  HA2 GLY A 411      31.897  20.512 -44.139  1.00 25.91           H  
ATOM    348  N   GLN A 412      33.826  20.321 -45.957  1.00 26.34           N  
ATOM    349  CA  GLN A 412      34.858  20.596 -46.971  1.00 26.61           C  
ATOM    350  C   GLN A 412      35.937  19.508 -46.932  1.00 25.47           C  
ATOM    351  O   GLN A 412      35.767  18.425 -47.461  1.00 25.61           O  
ATOM    352  CB  GLN A 412      35.309  22.094 -46.883  1.00 27.33           C  
ATOM    353  CG  GLN A 412      36.359  22.660 -47.887  1.00 29.69           C  
ATOM    354  CD  GLN A 412      36.517  24.188 -47.873  1.00 32.14           C  
ATOM    355  OE1 GLN A 412      35.576  24.911 -47.555  1.00 34.80           O  
ATOM    356  NE2 GLN A 412      37.720  24.638 -48.250  1.00 32.96           N  
ATOM    357  H   GLN A 412      32.929  20.477 -46.394  1.00 26.34           H  
ATOM    358  HA  GLN A 412      34.310  20.450 -47.902  1.00 26.61           H  
ATOM    359  HB3 GLN A 412      35.665  22.470 -45.924  1.00 27.33           H  
ATOM    360  HB2 GLN A 412      34.348  22.605 -46.948  1.00 27.33           H  
ATOM    361  HG3 GLN A 412      36.127  22.461 -48.933  1.00 29.69           H  
ATOM    362  HG2 GLN A 412      37.352  22.283 -47.644  1.00 29.69           H  
ATOM    363 HE22 GLN A 412      37.805  25.638 -48.367  1.00 32.96           H  
ATOM    364 HE21 GLN A 412      38.561  24.105 -48.416  1.00 32.96           H  
ATOM    365  N   PHE A 413      36.985  19.868 -46.221  1.00 24.46           N  
ATOM    366  CA  PHE A 413      38.202  18.994 -46.092  1.00 23.68           C  
ATOM    367  C   PHE A 413      38.118  17.810 -45.188  1.00 22.29           C  
ATOM    368  O   PHE A 413      39.078  17.024 -45.237  1.00 22.38           O  
ATOM    369  CB  PHE A 413      39.417  19.930 -45.893  1.00 23.67           C  
ATOM    370  CG  PHE A 413      39.660  20.711 -44.600  1.00 24.96           C  
ATOM    371  CD1 PHE A 413      38.619  21.261 -43.930  1.00 25.39           C  
ATOM    372  CD2 PHE A 413      41.002  20.985 -44.329  1.00 26.47           C  
ATOM    373  CE1 PHE A 413      38.850  22.014 -42.717  1.00 26.26           C  
ATOM    374  CE2 PHE A 413      41.228  21.818 -43.186  1.00 27.01           C  
ATOM    375  CZ  PHE A 413      40.182  22.362 -42.436  1.00 27.49           C  
ATOM    376  H   PHE A 413      36.979  20.811 -45.858  1.00 24.46           H  
ATOM    377  HA  PHE A 413      38.288  18.606 -47.107  1.00 23.68           H  
ATOM    378  HB3 PHE A 413      39.505  20.690 -46.669  1.00 23.67           H  
ATOM    379  HB2 PHE A 413      40.296  19.289 -45.960  1.00 23.67           H  
ATOM    380  HD1 PHE A 413      37.570  21.173 -44.170  1.00 25.39           H  
ATOM    381  HD2 PHE A 413      41.858  20.563 -44.836  1.00 26.47           H  
ATOM    382  HE1 PHE A 413      37.982  22.396 -42.200  1.00 26.26           H  
ATOM    383  HE2 PHE A 413      42.229  22.118 -42.911  1.00 27.01           H  
ATOM    384  HZ  PHE A 413      40.413  22.942 -41.555  1.00 27.49           H  
ATOM    385  N   GLY A 414      36.978  17.626 -44.434  1.00 21.52           N  
ATOM    386  CA  GLY A 414      36.842  16.328 -43.781  1.00 20.86           C  
ATOM    387  C   GLY A 414      35.303  16.034 -43.730  1.00 20.34           C  
ATOM    388  O   GLY A 414      34.479  16.902 -43.462  1.00 20.87           O  
ATOM    389  H   GLY A 414      36.313  18.386 -44.436  1.00 21.52           H  
ATOM    390  HA3 GLY A 414      37.317  16.346 -42.800  1.00 20.86           H  
ATOM    391  HA2 GLY A 414      37.285  15.529 -44.377  1.00 20.86           H  
ATOM    392  N   VAL A 415      35.004  14.743 -43.833  1.00 19.55           N  
ATOM    393  CA  VAL A 415      33.775  14.078 -43.559  1.00 18.15           C  
ATOM    394  C   VAL A 415      33.777  13.924 -42.005  1.00 16.15           C  
ATOM    395  O   VAL A 415      34.852  13.862 -41.405  1.00 15.93           O  
ATOM    396  CB  VAL A 415      33.655  12.653 -44.216  1.00 18.79           C  
ATOM    397  CG1 VAL A 415      32.474  11.810 -43.855  1.00 20.09           C  
ATOM    398  CG2 VAL A 415      33.802  12.587 -45.807  1.00 20.47           C  
ATOM    399  H   VAL A 415      35.808  14.153 -43.995  1.00 19.55           H  
ATOM    400  HA  VAL A 415      32.920  14.741 -43.686  1.00 18.15           H  
ATOM    401  HB  VAL A 415      34.483  12.051 -43.841  1.00 18.79           H  
ATOM    402 HG11 VAL A 415      32.614  10.829 -44.308  1.00 20.09           H  
ATOM    403 HG12 VAL A 415      32.340  11.699 -42.778  1.00 20.09           H  
ATOM    404 HG13 VAL A 415      31.597  12.310 -44.266  1.00 20.09           H  
ATOM    405 HG21 VAL A 415      34.640  13.226 -46.085  1.00 20.47           H  
ATOM    406 HG22 VAL A 415      34.141  11.644 -46.235  1.00 20.47           H  
ATOM    407 HG23 VAL A 415      32.874  12.870 -46.304  1.00 20.47           H  
ATOM    408  N   VAL A 416      32.622  13.884 -41.423  1.00 14.27           N  
ATOM    409  CA  VAL A 416      32.384  13.882 -39.959  1.00 12.81           C  
ATOM    410  C   VAL A 416      31.373  12.645 -39.806  1.00 12.34           C  
ATOM    411  O   VAL A 416      30.267  12.723 -40.425  1.00 12.07           O  
ATOM    412  CB  VAL A 416      31.816  15.118 -39.474  1.00 12.72           C  
ATOM    413  CG1 VAL A 416      31.835  15.226 -37.895  1.00 11.86           C  
ATOM    414  CG2 VAL A 416      32.530  16.346 -39.997  1.00 12.73           C  
ATOM    415  H   VAL A 416      31.739  13.936 -41.911  1.00 14.27           H  
ATOM    416  HA  VAL A 416      33.314  13.686 -39.426  1.00 12.81           H  
ATOM    417  HB  VAL A 416      30.796  15.230 -39.843  1.00 12.72           H  
ATOM    418 HG11 VAL A 416      31.580  14.292 -37.395  1.00 11.86           H  
ATOM    419 HG12 VAL A 416      32.848  15.329 -37.507  1.00 11.86           H  
ATOM    420 HG13 VAL A 416      31.239  16.052 -37.508  1.00 11.86           H  
ATOM    421 HG21 VAL A 416      32.405  16.410 -41.078  1.00 12.73           H  
ATOM    422 HG22 VAL A 416      32.091  17.195 -39.472  1.00 12.73           H  
ATOM    423 HG23 VAL A 416      33.536  16.050 -39.701  1.00 12.73           H  
ATOM    424  N   LYS A 417      31.749  11.594 -39.055  1.00 10.08           N  
ATOM    425  CA  LYS A 417      30.984  10.402 -38.593  1.00  9.70           C  
ATOM    426  C   LYS A 417      30.612  10.563 -37.102  1.00  7.75           C  
ATOM    427  O   LYS A 417      31.342  11.175 -36.306  1.00  8.67           O  
ATOM    428  CB  LYS A 417      31.776   9.066 -38.817  1.00  9.77           C  
ATOM    429  CG  LYS A 417      31.705   8.464 -40.206  1.00 12.80           C  
ATOM    430  CD  LYS A 417      32.409   7.127 -40.258  1.00 15.98           C  
ATOM    431  CE  LYS A 417      32.126   6.317 -41.486  1.00 19.71           C  
ATOM    432  NZ  LYS A 417      32.911   5.032 -41.582  1.00 23.38           N1+
ATOM    433  H   LYS A 417      32.567  11.785 -38.494  1.00 10.08           H  
ATOM    434  HA  LYS A 417      30.062  10.435 -39.173  1.00  9.70           H  
ATOM    435  HB3 LYS A 417      31.238   8.422 -38.122  1.00  9.77           H  
ATOM    436  HB2 LYS A 417      32.795   9.158 -38.443  1.00  9.77           H  
ATOM    437  HG3 LYS A 417      32.121   9.158 -40.937  1.00 12.80           H  
ATOM    438  HG2 LYS A 417      30.668   8.242 -40.456  1.00 12.80           H  
ATOM    439  HD3 LYS A 417      32.174   6.415 -39.468  1.00 15.98           H  
ATOM    440  HD2 LYS A 417      33.484   7.293 -40.192  1.00 15.98           H  
ATOM    441  HE3 LYS A 417      32.272   6.934 -42.373  1.00 19.71           H  
ATOM    442  HE2 LYS A 417      31.063   6.079 -41.451  1.00 19.71           H  
ATOM    443  HZ1 LYS A 417      32.646   4.546 -42.426  1.00 23.38           H  
ATOM    444  HZ2 LYS A 417      33.910   5.166 -41.643  1.00 23.38           H  
ATOM    445  HZ3 LYS A 417      32.675   4.377 -40.850  1.00 23.38           H  
ATOM    446  N   TYR A 418      29.436  10.070 -36.763  1.00  7.84           N  
ATOM    447  CA  TYR A 418      29.031   9.865 -35.424  1.00  7.09           C  
ATOM    448  C   TYR A 418      29.648   8.588 -34.861  1.00  7.04           C  
ATOM    449  O   TYR A 418      30.040   7.694 -35.616  1.00  7.73           O  
ATOM    450  CB  TYR A 418      27.470  10.040 -35.400  1.00  8.22           C  
ATOM    451  CG  TYR A 418      26.670   9.830 -34.108  1.00  9.37           C  
ATOM    452  CD1 TYR A 418      27.059  10.547 -32.995  1.00  7.88           C  
ATOM    453  CD2 TYR A 418      25.614   8.833 -34.039  1.00 12.80           C  
ATOM    454  CE1 TYR A 418      26.321  10.264 -31.820  1.00  9.33           C  
ATOM    455  CE2 TYR A 418      24.842   8.577 -32.883  1.00 13.35           C  
ATOM    456  CZ  TYR A 418      25.283   9.241 -31.693  1.00 12.53           C  
ATOM    457  OH  TYR A 418      24.640   9.001 -30.503  1.00 14.78           O  
ATOM    458  H   TYR A 418      28.967   9.482 -37.437  1.00  7.84           H  
ATOM    459  HA  TYR A 418      29.497  10.636 -34.811  1.00  7.09           H  
ATOM    460  HB3 TYR A 418      26.988   9.449 -36.179  1.00  8.22           H  
ATOM    461  HB2 TYR A 418      27.087  10.948 -35.867  1.00  8.22           H  
ATOM    462  HD1 TYR A 418      27.907  11.212 -32.935  1.00  7.88           H  
ATOM    463  HD2 TYR A 418      25.268   8.234 -34.868  1.00 12.80           H  
ATOM    464  HE1 TYR A 418      26.576  10.722 -30.876  1.00  9.33           H  
ATOM    465  HE2 TYR A 418      24.060   7.833 -32.903  1.00 13.35           H  
ATOM    466  HH  TYR A 418      24.936   9.620 -29.832  1.00 14.78           H  
ATOM    467  N   GLY A 419      29.728   8.420 -33.513  1.00  7.04           N  
ATOM    468  CA  GLY A 419      30.404   7.260 -32.943  1.00  7.14           C  
ATOM    469  C   GLY A 419      30.281   7.354 -31.403  1.00  7.84           C  
ATOM    470  O   GLY A 419      29.550   8.192 -30.903  1.00  7.89           O  
ATOM    471  H   GLY A 419      29.600   9.216 -32.905  1.00  7.04           H  
ATOM    472  HA3 GLY A 419      31.430   7.439 -33.265  1.00  7.14           H  
ATOM    473  HA2 GLY A 419      30.032   6.342 -33.399  1.00  7.14           H  
ATOM    474  N   LYS A 420      30.888   6.456 -30.647  1.00  7.87           N  
ATOM    475  CA  LYS A 420      31.145   6.365 -29.195  1.00  9.76           C  
ATOM    476  C   LYS A 420      32.684   6.342 -29.015  1.00  8.41           C  
ATOM    477  O   LYS A 420      33.415   5.681 -29.719  1.00 10.98           O  
ATOM    478  CB  LYS A 420      30.607   5.069 -28.636  1.00 10.17           C  
ATOM    479  CG  LYS A 420      29.082   4.977 -28.469  1.00 13.62           C  
ATOM    480  CD  LYS A 420      28.474   5.930 -27.422  1.00 13.39           C  
ATOM    481  CE  LYS A 420      27.183   5.437 -26.763  1.00 14.52           C  
ATOM    482  NZ  LYS A 420      26.651   6.306 -25.707  1.00 16.36           N1+
ATOM    483  H   LYS A 420      31.473   5.838 -31.191  1.00  7.87           H  
ATOM    484  HA  LYS A 420      30.723   7.277 -28.774  1.00  9.76           H  
ATOM    485  HB3 LYS A 420      31.056   4.843 -27.668  1.00 10.17           H  
ATOM    486  HB2 LYS A 420      30.993   4.260 -29.257  1.00 10.17           H  
ATOM    487  HG3 LYS A 420      28.830   3.960 -28.166  1.00 13.62           H  
ATOM    488  HG2 LYS A 420      28.555   5.132 -29.411  1.00 13.62           H  
ATOM    489  HD3 LYS A 420      28.341   6.839 -28.009  1.00 13.39           H  
ATOM    490  HD2 LYS A 420      29.200   6.263 -26.681  1.00 13.39           H  
ATOM    491  HE3 LYS A 420      27.468   4.472 -26.344  1.00 14.52           H  
ATOM    492  HE2 LYS A 420      26.368   5.257 -27.465  1.00 14.52           H  
ATOM    493  HZ1 LYS A 420      27.312   6.412 -24.951  1.00 16.36           H  
ATOM    494  HZ2 LYS A 420      26.602   7.207 -26.159  1.00 16.36           H  
ATOM    495  HZ3 LYS A 420      25.768   6.079 -25.273  1.00 16.36           H  
ATOM    496  N   TRP A 421      33.099   7.071 -27.984  1.00  9.18           N  
ATOM    497  CA  TRP A 421      34.477   7.040 -27.474  1.00  9.55           C  
ATOM    498  C   TRP A 421      34.461   6.476 -26.061  1.00  9.68           C  
ATOM    499  O   TRP A 421      33.648   6.795 -25.198  1.00 10.23           O  
ATOM    500  CB  TRP A 421      35.067   8.501 -27.555  1.00 10.38           C  
ATOM    501  CG  TRP A 421      36.406   8.699 -26.954  1.00 10.08           C  
ATOM    502  CD1 TRP A 421      37.434   7.852 -26.958  1.00  9.33           C  
ATOM    503  CD2 TRP A 421      36.861   9.851 -26.198  1.00 11.58           C  
ATOM    504  NE1 TRP A 421      38.586   8.441 -26.417  1.00 12.38           N  
ATOM    505  CE2 TRP A 421      38.232   9.638 -25.903  1.00 12.12           C  
ATOM    506  CE3 TRP A 421      36.250  11.005 -25.739  1.00 13.81           C  
ATOM    507  CZ2 TRP A 421      38.905  10.599 -25.117  1.00 13.55           C  
ATOM    508  CZ3 TRP A 421      37.026  11.979 -25.062  1.00 14.69           C  
ATOM    509  CH2 TRP A 421      38.292  11.812 -24.717  1.00 14.13           C  
ATOM    510  H   TRP A 421      32.338   7.477 -27.458  1.00  9.18           H  
ATOM    511  HA  TRP A 421      35.157   6.390 -28.024  1.00  9.55           H  
ATOM    512  HB3 TRP A 421      34.411   9.197 -27.031  1.00 10.38           H  
ATOM    513  HB2 TRP A 421      35.041   8.965 -28.541  1.00 10.38           H  
ATOM    514  HD1 TRP A 421      37.361   6.908 -27.476  1.00  9.33           H  
ATOM    515  HE1 TRP A 421      39.507   8.031 -26.352  1.00 12.38           H  
ATOM    516  HE3 TRP A 421      35.230  11.281 -25.962  1.00 13.81           H  
ATOM    517  HZ2 TRP A 421      39.954  10.364 -25.007  1.00 13.55           H  
ATOM    518  HZ3 TRP A 421      36.650  12.961 -24.816  1.00 14.69           H  
ATOM    519  HH2 TRP A 421      38.866  12.559 -24.190  1.00 14.13           H  
ATOM    520  N   ARG A 422      35.436   5.543 -25.791  1.00  8.37           N  
ATOM    521  CA  ARG A 422      35.697   4.669 -24.645  1.00  9.16           C  
ATOM    522  C   ARG A 422      34.495   3.669 -24.464  1.00  9.55           C  
ATOM    523  O   ARG A 422      34.383   3.063 -23.404  1.00  9.92           O  
ATOM    524  CB  ARG A 422      36.025   5.477 -23.404  1.00  9.39           C  
ATOM    525  CG  ARG A 422      37.223   6.423 -23.375  1.00 10.38           C  
ATOM    526  CD  ARG A 422      37.780   6.900 -22.012  1.00 12.45           C  
ATOM    527  NE  ARG A 422      36.842   7.591 -21.197  1.00 13.29           N  
ATOM    528  CZ  ARG A 422      35.851   7.063 -20.457  1.00 17.54           C  
ATOM    529  NH1 ARG A 422      35.036   7.896 -19.775  1.00 18.84           N  
ATOM    530  NH2 ARG A 422      35.781   5.777 -20.248  1.00 20.17           N1+
ATOM    531  H   ARG A 422      36.127   5.297 -26.486  1.00  8.37           H  
ATOM    532  HA  ARG A 422      36.482   3.979 -24.956  1.00  9.16           H  
ATOM    533  HB3 ARG A 422      36.125   4.728 -22.618  1.00  9.39           H  
ATOM    534  HB2 ARG A 422      35.133   6.035 -23.118  1.00  9.39           H  
ATOM    535  HG3 ARG A 422      37.141   7.306 -24.010  1.00 10.38           H  
ATOM    536  HG2 ARG A 422      38.104   5.892 -23.735  1.00 10.38           H  
ATOM    537  HD3 ARG A 422      38.562   7.651 -22.123  1.00 12.45           H  
ATOM    538  HD2 ARG A 422      38.273   6.068 -21.510  1.00 12.45           H  
ATOM    539 HH22 ARG A 422      34.966   5.430 -19.762  1.00 20.17           H  
ATOM    540 HH21 ARG A 422      36.588   5.183 -20.369  1.00 20.17           H  
ATOM    541 HH12 ARG A 422      34.232   7.587 -19.248  1.00 18.84           H  
ATOM    542 HH11 ARG A 422      35.108   8.894 -19.910  1.00 18.84           H  
ATOM    543  HE  ARG A 422      36.917   8.595 -21.275  1.00 13.29           H  
ATOM    544  N   GLY A 423      33.570   3.559 -25.396  1.00  9.83           N  
ATOM    545  CA  GLY A 423      32.350   2.802 -25.118  1.00 11.43           C  
ATOM    546  C   GLY A 423      31.252   3.536 -24.317  1.00 13.34           C  
ATOM    547  O   GLY A 423      30.357   2.940 -23.685  1.00 15.68           O  
ATOM    548  H   GLY A 423      33.845   3.849 -26.323  1.00  9.83           H  
ATOM    549  HA3 GLY A 423      32.575   1.869 -24.600  1.00 11.43           H  
ATOM    550  HA2 GLY A 423      32.004   2.292 -26.017  1.00 11.43           H  
ATOM    551  N   GLN A 424      31.408   4.929 -24.264  1.00 14.73           N  
ATOM    552  CA  GLN A 424      30.864   5.768 -23.199  1.00 15.58           C  
ATOM    553  C   GLN A 424      30.087   6.912 -23.738  1.00 15.28           C  
ATOM    554  O   GLN A 424      28.845   6.830 -23.882  1.00 17.38           O  
ATOM    555  CB  GLN A 424      31.891   6.050 -22.147  1.00 16.34           C  
ATOM    556  CG  GLN A 424      32.221   4.846 -21.136  1.00 19.07           C  
ATOM    557  CD  GLN A 424      31.020   4.418 -20.220  1.00 21.44           C  
ATOM    558  OE1 GLN A 424      29.951   5.088 -20.216  1.00 26.11           O  
ATOM    559  NE2 GLN A 424      31.150   3.451 -19.346  1.00 24.32           N  
ATOM    560  H   GLN A 424      32.183   5.436 -24.667  1.00 14.73           H  
ATOM    561  HA  GLN A 424      30.060   5.261 -22.665  1.00 15.58           H  
ATOM    562  HB3 GLN A 424      31.557   6.918 -21.578  1.00 16.34           H  
ATOM    563  HB2 GLN A 424      32.798   6.515 -22.535  1.00 16.34           H  
ATOM    564  HG3 GLN A 424      33.037   5.164 -20.486  1.00 19.07           H  
ATOM    565  HG2 GLN A 424      32.566   3.940 -21.633  1.00 19.07           H  
ATOM    566 HE22 GLN A 424      30.391   3.113 -18.772  1.00 24.32           H  
ATOM    567 HE21 GLN A 424      32.018   2.936 -19.384  1.00 24.32           H  
ATOM    568  N   TYR A 425      30.826   7.982 -24.056  1.00 13.75           N  
ATOM    569  CA  TYR A 425      30.266   9.270 -24.460  1.00 13.93           C  
ATOM    570  C   TYR A 425      30.010   9.208 -25.943  1.00 13.09           C  
ATOM    571  O   TYR A 425      30.794   8.590 -26.672  1.00 11.21           O  
ATOM    572  CB  TYR A 425      31.313  10.423 -24.229  1.00 14.51           C  
ATOM    573  CG  TYR A 425      31.942  10.627 -22.833  1.00 18.97           C  
ATOM    574  CD1 TYR A 425      31.345  10.123 -21.634  1.00 22.10           C  
ATOM    575  CD2 TYR A 425      33.164  11.358 -22.738  1.00 22.36           C  
ATOM    576  CE1 TYR A 425      31.949  10.317 -20.409  1.00 24.93           C  
ATOM    577  CE2 TYR A 425      33.819  11.437 -21.478  1.00 24.27           C  
ATOM    578  CZ  TYR A 425      33.197  10.940 -20.328  1.00 25.38           C  
ATOM    579  OH  TYR A 425      33.910  11.097 -19.152  1.00 27.77           O  
ATOM    580  H   TYR A 425      31.795   7.991 -23.771  1.00 13.75           H  
ATOM    581  HA  TYR A 425      29.375   9.369 -23.839  1.00 13.93           H  
ATOM    582  HB3 TYR A 425      30.860  11.368 -24.527  1.00 14.51           H  
ATOM    583  HB2 TYR A 425      32.157  10.382 -24.918  1.00 14.51           H  
ATOM    584  HD1 TYR A 425      30.462   9.502 -21.618  1.00 22.10           H  
ATOM    585  HD2 TYR A 425      33.596  11.782 -23.632  1.00 22.36           H  
ATOM    586  HE1 TYR A 425      31.497   9.971 -19.492  1.00 24.93           H  
ATOM    587  HE2 TYR A 425      34.771  11.907 -21.283  1.00 24.27           H  
ATOM    588  HH  TYR A 425      34.719  11.601 -19.265  1.00 27.77           H  
ATOM    589  N   ASP A 426      28.886   9.782 -26.376  1.00 11.81           N  
ATOM    590  CA  ASP A 426      28.704  10.289 -27.735  1.00 10.75           C  
ATOM    591  C   ASP A 426      29.788  11.271 -28.156  1.00 10.10           C  
ATOM    592  O   ASP A 426      30.202  12.065 -27.345  1.00 10.96           O  
ATOM    593  CB  ASP A 426      27.323  10.968 -27.934  1.00  9.73           C  
ATOM    594  CG  ASP A 426      26.112  10.018 -27.812  1.00 13.27           C  
ATOM    595  OD1 ASP A 426      26.212   8.803 -27.561  1.00 12.38           O  
ATOM    596  OD2 ASP A 426      25.015  10.526 -27.973  1.00 16.04           O1-
ATOM    597  H   ASP A 426      28.330  10.238 -25.666  1.00 11.81           H  
ATOM    598  HA  ASP A 426      28.630   9.425 -28.395  1.00 10.75           H  
ATOM    599  HB3 ASP A 426      27.209  11.467 -28.896  1.00  9.73           H  
ATOM    600  HB2 ASP A 426      27.090  11.707 -27.168  1.00  9.73           H  
ATOM    601  N   VAL A 427      30.124  11.260 -29.410  1.00  9.05           N  
ATOM    602  CA  VAL A 427      31.144  12.105 -30.095  1.00  8.02           C  
ATOM    603  C   VAL A 427      30.767  12.184 -31.550  1.00  7.59           C  
ATOM    604  O   VAL A 427      30.301  11.229 -32.134  1.00  6.40           O  
ATOM    605  CB  VAL A 427      32.537  11.481 -29.962  1.00  7.59           C  
ATOM    606  CG1 VAL A 427      33.203  11.785 -28.560  1.00  9.00           C  
ATOM    607  CG2 VAL A 427      32.682   9.996 -30.223  1.00  8.76           C  
ATOM    608  H   VAL A 427      29.780  10.582 -30.076  1.00  9.05           H  
ATOM    609  HA  VAL A 427      31.150  13.103 -29.657  1.00  8.02           H  
ATOM    610  HB  VAL A 427      33.111  11.934 -30.770  1.00  7.59           H  
ATOM    611 HG11 VAL A 427      32.961  12.806 -28.264  1.00  9.00           H  
ATOM    612 HG12 VAL A 427      32.707  11.259 -27.744  1.00  9.00           H  
ATOM    613 HG13 VAL A 427      34.286  11.695 -28.637  1.00  9.00           H  
ATOM    614 HG21 VAL A 427      32.223   9.316 -29.505  1.00  8.76           H  
ATOM    615 HG22 VAL A 427      32.344   9.543 -31.155  1.00  8.76           H  
ATOM    616 HG23 VAL A 427      33.742   9.742 -30.244  1.00  8.76           H  
ATOM    617  N   ALA A 428      31.086  13.329 -32.127  1.00  6.82           N  
ATOM    618  CA  ALA A 428      31.210  13.576 -33.556  1.00  6.24           C  
ATOM    619  C   ALA A 428      32.791  13.659 -33.807  1.00  7.31           C  
ATOM    620  O   ALA A 428      33.577  14.176 -32.993  1.00  8.09           O  
ATOM    621  CB  ALA A 428      30.459  14.915 -33.940  1.00  6.28           C  
ATOM    622  H   ALA A 428      31.595  13.949 -31.514  1.00  6.82           H  
ATOM    623  HA  ALA A 428      30.632  12.775 -34.017  1.00  6.24           H  
ATOM    624  HB1 ALA A 428      30.746  15.585 -33.129  1.00  6.28           H  
ATOM    625  HB2 ALA A 428      30.737  15.374 -34.889  1.00  6.28           H  
ATOM    626  HB3 ALA A 428      29.426  14.582 -33.846  1.00  6.28           H  
ATOM    627  N   ILE A 429      33.234  13.006 -34.913  1.00  7.06           N  
ATOM    628  CA  ILE A 429      34.714  12.841 -35.159  1.00  7.34           C  
ATOM    629  C   ILE A 429      34.767  13.200 -36.680  1.00  8.45           C  
ATOM    630  O   ILE A 429      34.210  12.493 -37.523  1.00  8.52           O  
ATOM    631  CB  ILE A 429      35.272  11.398 -35.033  1.00  8.00           C  
ATOM    632  CG1 ILE A 429      34.978  10.768 -33.624  1.00  9.33           C  
ATOM    633  CG2 ILE A 429      36.725  11.240 -35.509  1.00  7.54           C  
ATOM    634  CD1 ILE A 429      34.656   9.241 -33.471  1.00 14.36           C  
ATOM    635  H   ILE A 429      32.730  12.569 -35.672  1.00  7.06           H  
ATOM    636  HA  ILE A 429      35.386  13.514 -34.626  1.00  7.34           H  
ATOM    637  HB  ILE A 429      34.735  10.744 -35.719  1.00  8.00           H  
ATOM    638 HG13 ILE A 429      34.174  11.236 -33.056  1.00  9.33           H  
ATOM    639 HG12 ILE A 429      35.885  10.982 -33.058  1.00  9.33           H  
ATOM    640 HG21 ILE A 429      36.769  11.377 -36.590  1.00  7.54           H  
ATOM    641 HG22 ILE A 429      37.527  11.826 -35.061  1.00  7.54           H  
ATOM    642 HG23 ILE A 429      37.075  10.219 -35.359  1.00  7.54           H  
ATOM    643 HD11 ILE A 429      34.801   8.925 -32.438  1.00 14.36           H  
ATOM    644 HD12 ILE A 429      33.587   9.111 -33.638  1.00 14.36           H  
ATOM    645 HD13 ILE A 429      35.250   8.562 -34.083  1.00 14.36           H  
ATOM    646  N   LYS A 430      35.596  14.306 -36.898  1.00  8.78           N  
ATOM    647  CA  LYS A 430      36.043  14.874 -38.142  1.00  9.87           C  
ATOM    648  C   LYS A 430      37.288  14.144 -38.684  1.00 10.04           C  
ATOM    649  O   LYS A 430      38.245  14.091 -37.931  1.00 10.97           O  
ATOM    650  CB  LYS A 430      36.203  16.388 -38.008  1.00 10.21           C  
ATOM    651  CG  LYS A 430      36.558  17.104 -39.322  1.00 12.60           C  
ATOM    652  CD  LYS A 430      35.920  18.508 -39.426  1.00 17.74           C  
ATOM    653  CE  LYS A 430      36.403  19.156 -40.659  1.00 17.74           C  
ATOM    654  NZ  LYS A 430      35.593  20.418 -40.882  1.00 13.74           N1+
ATOM    655  H   LYS A 430      36.106  14.477 -36.043  1.00  8.78           H  
ATOM    656  HA  LYS A 430      35.274  14.619 -38.871  1.00  9.87           H  
ATOM    657  HB3 LYS A 430      36.774  16.676 -37.125  1.00 10.21           H  
ATOM    658  HB2 LYS A 430      35.235  16.776 -37.689  1.00 10.21           H  
ATOM    659  HG3 LYS A 430      36.162  16.525 -40.156  1.00 12.60           H  
ATOM    660  HG2 LYS A 430      37.648  17.128 -39.342  1.00 12.60           H  
ATOM    661  HD3 LYS A 430      36.240  19.134 -38.593  1.00 17.74           H  
ATOM    662  HD2 LYS A 430      34.842  18.392 -39.532  1.00 17.74           H  
ATOM    663  HE3 LYS A 430      36.337  18.450 -41.486  1.00 17.74           H  
ATOM    664  HE2 LYS A 430      37.461  19.365 -40.496  1.00 17.74           H  
ATOM    665  HZ1 LYS A 430      34.629  20.241 -40.639  1.00 13.74           H  
ATOM    666  HZ2 LYS A 430      35.953  21.182 -40.328  1.00 13.74           H  
ATOM    667  HZ3 LYS A 430      35.653  20.913 -41.760  1.00 13.74           H  
ATOM    668  N   MET A 431      37.137  13.454 -39.813  1.00 11.09           N  
ATOM    669  CA  MET A 431      38.095  12.596 -40.490  1.00 13.02           C  
ATOM    670  C   MET A 431      38.557  13.394 -41.718  1.00 13.67           C  
ATOM    671  O   MET A 431      37.853  13.481 -42.699  1.00 15.67           O  
ATOM    672  CB  MET A 431      37.443  11.286 -40.948  1.00 13.40           C  
ATOM    673  CG  MET A 431      36.657  10.425 -39.955  1.00 15.35           C  
ATOM    674  SD  MET A 431      35.428   9.303 -40.680  1.00 20.15           S  
ATOM    675  CE  MET A 431      36.607   7.816 -40.748  1.00 23.23           C  
ATOM    676  H   MET A 431      36.335  13.507 -40.425  1.00 11.09           H  
ATOM    677  HA  MET A 431      38.917  12.260 -39.859  1.00 13.02           H  
ATOM    678  HB3 MET A 431      38.289  10.714 -41.329  1.00 13.40           H  
ATOM    679  HB2 MET A 431      36.831  11.475 -41.830  1.00 13.40           H  
ATOM    680  HG3 MET A 431      36.122  11.083 -39.270  1.00 15.35           H  
ATOM    681  HG2 MET A 431      37.412   9.848 -39.422  1.00 15.35           H  
ATOM    682  HE1 MET A 431      36.144   6.939 -41.201  1.00 23.23           H  
ATOM    683  HE2 MET A 431      37.608   8.000 -41.139  1.00 23.23           H  
ATOM    684  HE3 MET A 431      36.648   7.570 -39.687  1.00 23.23           H  
ATOM    685  N   ILE A 432      39.765  13.910 -41.624  1.00 14.32           N  
ATOM    686  CA  ILE A 432      40.229  14.848 -42.724  1.00 14.64           C  
ATOM    687  C   ILE A 432      40.766  14.052 -43.875  1.00 15.19           C  
ATOM    688  O   ILE A 432      41.426  13.102 -43.670  1.00 14.97           O  
ATOM    689  CB  ILE A 432      41.327  15.701 -42.115  1.00 14.43           C  
ATOM    690  CG1 ILE A 432      40.872  16.464 -40.802  1.00 14.04           C  
ATOM    691  CG2 ILE A 432      41.999  16.656 -43.091  1.00 14.43           C  
ATOM    692  CD1 ILE A 432      39.861  17.655 -40.983  1.00 15.13           C  
ATOM    693  H   ILE A 432      40.368  13.636 -40.862  1.00 14.32           H  
ATOM    694  HA  ILE A 432      39.419  15.523 -43.003  1.00 14.64           H  
ATOM    695  HB  ILE A 432      42.071  14.994 -41.748  1.00 14.43           H  
ATOM    696 HG13 ILE A 432      41.756  16.978 -40.422  1.00 14.04           H  
ATOM    697 HG12 ILE A 432      40.532  15.862 -39.960  1.00 14.04           H  
ATOM    698 HG21 ILE A 432      42.814  17.216 -42.632  1.00 14.43           H  
ATOM    699 HG22 ILE A 432      42.486  16.032 -43.841  1.00 14.43           H  
ATOM    700 HG23 ILE A 432      41.279  17.400 -43.432  1.00 14.43           H  
ATOM    701 HD11 ILE A 432      40.069  18.479 -41.666  1.00 15.13           H  
ATOM    702 HD12 ILE A 432      38.923  17.238 -41.351  1.00 15.13           H  
ATOM    703 HD13 ILE A 432      39.760  18.049 -39.972  1.00 15.13           H  
ATOM    704  N   LYS A 433      40.528  14.492 -45.115  1.00 16.27           N  
ATOM    705  CA  LYS A 433      41.121  13.844 -46.253  1.00 17.74           C  
ATOM    706  C   LYS A 433      42.629  14.010 -46.471  1.00 17.25           C  
ATOM    707  O   LYS A 433      43.258  14.879 -45.932  1.00 16.06           O  
ATOM    708  CB  LYS A 433      40.479  14.531 -47.521  1.00 18.81           C  
ATOM    709  CG  LYS A 433      38.966  14.423 -47.493  1.00 21.84           C  
ATOM    710  CD  LYS A 433      38.161  15.488 -48.309  1.00 24.54           C  
ATOM    711  CE  LYS A 433      38.453  15.804 -49.836  1.00 26.17           C  
ATOM    712  NZ  LYS A 433      38.114  14.601 -50.662  1.00 28.66           N1+
ATOM    713  H   LYS A 433      40.023  15.342 -45.321  1.00 16.27           H  
ATOM    714  HA  LYS A 433      40.858  12.786 -46.217  1.00 17.74           H  
ATOM    715  HB3 LYS A 433      40.872  14.183 -48.477  1.00 18.81           H  
ATOM    716  HB2 LYS A 433      40.701  15.596 -47.458  1.00 18.81           H  
ATOM    717  HG3 LYS A 433      38.556  14.475 -46.485  1.00 21.84           H  
ATOM    718  HG2 LYS A 433      38.651  13.442 -47.847  1.00 21.84           H  
ATOM    719  HD3 LYS A 433      38.506  16.382 -47.791  1.00 24.54           H  
ATOM    720  HD2 LYS A 433      37.079  15.492 -48.177  1.00 24.54           H  
ATOM    721  HE3 LYS A 433      39.473  16.158 -49.985  1.00 26.17           H  
ATOM    722  HE2 LYS A 433      37.783  16.585 -50.194  1.00 26.17           H  
ATOM    723  HZ1 LYS A 433      37.148  14.321 -50.575  1.00 28.66           H  
ATOM    724  HZ2 LYS A 433      38.353  14.938 -51.584  1.00 28.66           H  
ATOM    725  HZ3 LYS A 433      38.725  13.806 -50.538  1.00 28.66           H  
ATOM    726  N   GLU A 434      43.153  13.181 -47.453  1.00 17.39           N  
ATOM    727  CA  GLU A 434      44.565  13.297 -47.914  1.00 17.36           C  
ATOM    728  C   GLU A 434      44.978  14.608 -48.672  1.00 16.37           C  
ATOM    729  O   GLU A 434      44.286  15.092 -49.544  1.00 16.38           O  
ATOM    730  CB  GLU A 434      44.889  12.129 -48.780  1.00 18.03           C  
ATOM    731  CG  GLU A 434      44.925  10.773 -48.022  1.00 21.07           C  
ATOM    732  CD  GLU A 434      45.299   9.525 -48.803  1.00 25.07           C  
ATOM    733  OE1 GLU A 434      44.627   8.510 -48.594  1.00 25.33           O  
ATOM    734  OE2 GLU A 434      46.351   9.489 -49.495  1.00 27.90           O1-
ATOM    735  H   GLU A 434      42.517  12.515 -47.867  1.00 17.39           H  
ATOM    736  HA  GLU A 434      45.114  13.137 -46.986  1.00 17.36           H  
ATOM    737  HB3 GLU A 434      45.893  12.225 -49.193  1.00 18.03           H  
ATOM    738  HB2 GLU A 434      44.261  12.263 -49.660  1.00 18.03           H  
ATOM    739  HG3 GLU A 434      43.941  10.487 -47.651  1.00 21.07           H  
ATOM    740  HG2 GLU A 434      45.505  10.753 -47.100  1.00 21.07           H  
ATOM    741  N   GLY A 435      46.124  15.190 -48.221  1.00 15.12           N  
ATOM    742  CA  GLY A 435      47.084  16.142 -48.903  1.00 14.97           C  
ATOM    743  C   GLY A 435      46.391  17.512 -48.983  1.00 14.51           C  
ATOM    744  O   GLY A 435      46.772  18.270 -49.836  1.00 15.89           O  
ATOM    745  H   GLY A 435      46.593  14.591 -47.557  1.00 15.12           H  
ATOM    746  HA3 GLY A 435      47.540  15.909 -49.866  1.00 14.97           H  
ATOM    747  HA2 GLY A 435      47.955  16.047 -48.254  1.00 14.97           H  
ATOM    748  N   SER A 436      45.473  17.791 -48.080  1.00 13.57           N  
ATOM    749  CA  SER A 436      44.523  18.937 -48.019  1.00 12.82           C  
ATOM    750  C   SER A 436      44.627  19.855 -46.713  1.00 12.09           C  
ATOM    751  O   SER A 436      44.043  20.962 -46.645  1.00 12.50           O  
ATOM    752  CB  SER A 436      43.125  18.295 -47.940  1.00 12.68           C  
ATOM    753  OG  SER A 436      43.025  17.673 -49.239  1.00 13.86           O  
ATOM    754  H   SER A 436      45.523  17.239 -47.236  1.00 13.57           H  
ATOM    755  HA  SER A 436      44.634  19.556 -48.909  1.00 12.82           H  
ATOM    756  HB3 SER A 436      42.306  19.000 -47.800  1.00 12.68           H  
ATOM    757  HB2 SER A 436      43.060  17.569 -47.129  1.00 12.68           H  
ATOM    758  HG  SER A 436      43.310  16.759 -49.174  1.00 13.86           H  
ATOM    759  N   MET A 437      45.322  19.383 -45.656  1.00 11.77           N  
ATOM    760  CA  MET A 437      45.492  20.115 -44.456  1.00 11.59           C  
ATOM    761  C   MET A 437      46.976  20.013 -44.075  1.00 10.77           C  
ATOM    762  O   MET A 437      47.680  19.053 -44.314  1.00 11.37           O  
ATOM    763  CB  MET A 437      44.545  19.608 -43.293  1.00 12.04           C  
ATOM    764  CG  MET A 437      44.898  20.130 -41.880  1.00 14.42           C  
ATOM    765  SD  MET A 437      43.539  19.581 -40.912  1.00 19.84           S  
ATOM    766  CE  MET A 437      43.374  20.963 -39.822  1.00 20.29           C  
ATOM    767  H   MET A 437      45.748  18.471 -45.574  1.00 11.77           H  
ATOM    768  HA  MET A 437      45.275  21.170 -44.620  1.00 11.59           H  
ATOM    769  HB3 MET A 437      44.502  18.526 -43.417  1.00 12.04           H  
ATOM    770  HB2 MET A 437      43.551  19.919 -43.614  1.00 12.04           H  
ATOM    771  HG3 MET A 437      44.842  21.208 -42.030  1.00 14.42           H  
ATOM    772  HG2 MET A 437      45.838  19.830 -41.417  1.00 14.42           H  
ATOM    773  HE1 MET A 437      43.111  21.864 -40.376  1.00 20.29           H  
ATOM    774  HE2 MET A 437      42.538  20.646 -39.199  1.00 20.29           H  
ATOM    775  HE3 MET A 437      44.250  21.084 -39.185  1.00 20.29           H  
ATOM    776  N   SER A 438      47.525  21.159 -43.663  1.00 10.24           N  
ATOM    777  CA  SER A 438      48.737  21.351 -42.994  1.00  9.96           C  
ATOM    778  C   SER A 438      48.522  20.757 -41.515  1.00  9.95           C  
ATOM    779  O   SER A 438      47.917  21.419 -40.686  1.00 10.82           O  
ATOM    780  CB  SER A 438      49.297  22.700 -42.957  1.00 10.85           C  
ATOM    781  OG  SER A 438      50.605  22.827 -42.545  1.00 13.07           O  
ATOM    782  H   SER A 438      46.898  21.906 -43.398  1.00 10.24           H  
ATOM    783  HA  SER A 438      49.398  20.651 -43.505  1.00  9.96           H  
ATOM    784  HB3 SER A 438      48.706  23.334 -42.296  1.00 10.85           H  
ATOM    785  HB2 SER A 438      49.249  23.215 -43.916  1.00 10.85           H  
ATOM    786  HG  SER A 438      50.670  23.551 -41.918  1.00 13.07           H  
ATOM    787  N   GLU A 439      48.890  19.471 -41.330  1.00 10.47           N  
ATOM    788  CA  GLU A 439      48.530  18.631 -40.168  1.00 11.11           C  
ATOM    789  C   GLU A 439      49.569  18.728 -39.056  1.00 10.31           C  
ATOM    790  O   GLU A 439      49.115  19.019 -37.957  1.00 11.40           O  
ATOM    791  CB  GLU A 439      48.265  17.173 -40.521  1.00 11.77           C  
ATOM    792  CG  GLU A 439      47.346  16.936 -41.729  1.00 13.88           C  
ATOM    793  CD  GLU A 439      47.127  15.426 -42.158  1.00 17.14           C  
ATOM    794  OE1 GLU A 439      47.237  14.537 -41.341  1.00 21.23           O  
ATOM    795  OE2 GLU A 439      47.038  15.232 -43.393  1.00 15.10           O1-
ATOM    796  H   GLU A 439      49.396  19.008 -42.072  1.00 10.47           H  
ATOM    797  HA  GLU A 439      47.609  19.091 -39.811  1.00 11.11           H  
ATOM    798  HB3 GLU A 439      47.711  16.658 -39.736  1.00 11.77           H  
ATOM    799  HB2 GLU A 439      49.248  16.750 -40.730  1.00 11.77           H  
ATOM    800  HG3 GLU A 439      47.948  17.332 -42.546  1.00 13.88           H  
ATOM    801  HG2 GLU A 439      46.318  17.279 -41.606  1.00 13.88           H  
ATOM    802  N   ASP A 440      50.840  18.577 -39.401  1.00 10.89           N  
ATOM    803  CA  ASP A 440      51.936  18.498 -38.448  1.00 11.24           C  
ATOM    804  C   ASP A 440      52.152  19.876 -37.717  1.00 10.09           C  
ATOM    805  O   ASP A 440      52.653  19.905 -36.543  1.00 11.00           O  
ATOM    806  CB  ASP A 440      53.239  18.053 -39.069  1.00 11.68           C  
ATOM    807  CG  ASP A 440      53.204  16.785 -39.966  1.00 14.90           C  
ATOM    808  OD1 ASP A 440      52.447  15.811 -39.622  1.00 18.11           O  
ATOM    809  OD2 ASP A 440      53.979  16.808 -40.951  1.00 20.37           O1-
ATOM    810  H   ASP A 440      51.009  18.438 -40.387  1.00 10.89           H  
ATOM    811  HA  ASP A 440      51.783  17.656 -37.774  1.00 11.24           H  
ATOM    812  HB3 ASP A 440      53.916  17.803 -38.253  1.00 11.68           H  
ATOM    813  HB2 ASP A 440      53.721  18.850 -39.635  1.00 11.68           H  
ATOM    814  N   GLU A 441      51.768  20.971 -38.408  1.00  9.86           N  
ATOM    815  CA  GLU A 441      51.610  22.268 -37.809  1.00  8.55           C  
ATOM    816  C   GLU A 441      50.524  22.292 -36.745  1.00  8.11           C  
ATOM    817  O   GLU A 441      50.756  22.556 -35.556  1.00  7.74           O  
ATOM    818  CB  GLU A 441      51.321  23.246 -39.001  1.00  8.58           C  
ATOM    819  CG  GLU A 441      50.981  24.717 -38.661  1.00  8.89           C  
ATOM    820  CD  GLU A 441      50.647  25.571 -39.845  1.00 12.17           C  
ATOM    821  OE1 GLU A 441      50.489  26.799 -39.708  1.00 11.94           O  
ATOM    822  OE2 GLU A 441      50.687  25.173 -41.033  1.00 16.83           O1-
ATOM    823  H   GLU A 441      51.567  20.825 -39.387  1.00  9.86           H  
ATOM    824  HA  GLU A 441      52.548  22.542 -37.327  1.00  8.55           H  
ATOM    825  HB3 GLU A 441      50.588  22.880 -39.720  1.00  8.58           H  
ATOM    826  HB2 GLU A 441      52.348  23.280 -39.365  1.00  8.58           H  
ATOM    827  HG3 GLU A 441      51.894  25.179 -38.285  1.00  8.89           H  
ATOM    828  HG2 GLU A 441      50.110  24.745 -38.006  1.00  8.89           H  
ATOM    829  N   PHE A 442      49.332  21.932 -37.106  1.00  8.94           N  
ATOM    830  CA  PHE A 442      48.117  21.816 -36.363  1.00  9.33           C  
ATOM    831  C   PHE A 442      48.145  20.936 -35.046  1.00  9.69           C  
ATOM    832  O   PHE A 442      47.638  21.381 -34.027  1.00  9.63           O  
ATOM    833  CB  PHE A 442      46.877  21.569 -37.286  1.00  9.46           C  
ATOM    834  CG  PHE A 442      45.588  21.104 -36.648  1.00 10.72           C  
ATOM    835  CD1 PHE A 442      44.804  22.032 -35.870  1.00 14.73           C  
ATOM    836  CD2 PHE A 442      45.181  19.760 -36.652  1.00 12.56           C  
ATOM    837  CE1 PHE A 442      43.521  21.728 -35.389  1.00 14.90           C  
ATOM    838  CE2 PHE A 442      43.882  19.438 -36.251  1.00 14.83           C  
ATOM    839  CZ  PHE A 442      43.095  20.409 -35.601  1.00 13.50           C  
ATOM    840  H   PHE A 442      49.186  21.754 -38.090  1.00  8.94           H  
ATOM    841  HA  PHE A 442      48.033  22.805 -35.911  1.00  9.33           H  
ATOM    842  HB3 PHE A 442      47.110  20.754 -37.971  1.00  9.46           H  
ATOM    843  HB2 PHE A 442      46.630  22.475 -37.839  1.00  9.46           H  
ATOM    844  HD1 PHE A 442      45.109  23.054 -35.706  1.00 14.73           H  
ATOM    845  HD2 PHE A 442      45.775  19.022 -37.170  1.00 12.56           H  
ATOM    846  HE1 PHE A 442      42.906  22.468 -34.898  1.00 14.90           H  
ATOM    847  HE2 PHE A 442      43.482  18.439 -36.339  1.00 14.83           H  
ATOM    848  HZ  PHE A 442      42.128  20.275 -35.138  1.00 13.50           H  
ATOM    849  N   ILE A 443      49.030  19.853 -35.140  1.00 10.28           N  
ATOM    850  CA  ILE A 443      49.327  18.783 -34.193  1.00 11.42           C  
ATOM    851  C   ILE A 443      50.088  19.338 -32.921  1.00 10.70           C  
ATOM    852  O   ILE A 443      49.922  18.717 -31.871  1.00 11.41           O  
ATOM    853  CB  ILE A 443      49.970  17.612 -35.004  1.00 12.72           C  
ATOM    854  CG1 ILE A 443      49.005  16.636 -35.697  1.00 13.95           C  
ATOM    855  CG2 ILE A 443      50.864  16.699 -34.107  1.00 13.32           C  
ATOM    856  CD1 ILE A 443      49.662  15.769 -36.776  1.00 14.85           C  
ATOM    857  H   ILE A 443      49.568  19.805 -35.994  1.00 10.28           H  
ATOM    858  HA  ILE A 443      48.417  18.380 -33.749  1.00 11.42           H  
ATOM    859  HB  ILE A 443      50.614  18.119 -35.723  1.00 12.72           H  
ATOM    860 HG13 ILE A 443      48.177  17.265 -36.024  1.00 13.95           H  
ATOM    861 HG12 ILE A 443      48.511  16.024 -34.942  1.00 13.95           H  
ATOM    862 HG21 ILE A 443      51.683  17.234 -33.627  1.00 13.32           H  
ATOM    863 HG22 ILE A 443      50.294  16.195 -33.328  1.00 13.32           H  
ATOM    864 HG23 ILE A 443      51.341  15.916 -34.697  1.00 13.32           H  
ATOM    865 HD11 ILE A 443      49.236  15.933 -37.766  1.00 14.85           H  
ATOM    866 HD12 ILE A 443      50.717  16.031 -36.862  1.00 14.85           H  
ATOM    867 HD13 ILE A 443      49.606  14.714 -36.509  1.00 14.85           H  
ATOM    868  N   GLU A 444      50.747  20.490 -33.078  1.00 10.22           N  
ATOM    869  CA  GLU A 444      51.276  21.329 -32.061  1.00 10.54           C  
ATOM    870  C   GLU A 444      50.439  22.562 -31.682  1.00  9.76           C  
ATOM    871  O   GLU A 444      50.921  23.346 -30.940  1.00  9.63           O  
ATOM    872  CB  GLU A 444      52.640  21.794 -32.399  1.00 11.25           C  
ATOM    873  CG  GLU A 444      53.622  20.732 -32.981  1.00 14.42           C  
ATOM    874  CD  GLU A 444      55.026  21.293 -33.206  1.00 14.81           C  
ATOM    875  OE1 GLU A 444      55.798  20.509 -33.743  1.00 16.17           O  
ATOM    876  OE2 GLU A 444      55.359  22.284 -32.515  1.00 16.99           O1-
ATOM    877  H   GLU A 444      50.943  20.799 -34.020  1.00 10.22           H  
ATOM    878  HA  GLU A 444      51.295  20.791 -31.114  1.00 10.54           H  
ATOM    879  HB3 GLU A 444      53.033  22.217 -31.474  1.00 11.25           H  
ATOM    880  HB2 GLU A 444      52.566  22.569 -33.162  1.00 11.25           H  
ATOM    881  HG3 GLU A 444      53.205  20.336 -33.907  1.00 14.42           H  
ATOM    882  HG2 GLU A 444      53.734  19.948 -32.231  1.00 14.42           H  
ATOM    883  N   GLU A 445      49.218  22.679 -32.134  1.00 10.08           N  
ATOM    884  CA  GLU A 445      48.287  23.811 -31.873  1.00 10.09           C  
ATOM    885  C   GLU A 445      46.882  23.385 -31.460  1.00 10.19           C  
ATOM    886  O   GLU A 445      46.062  24.223 -31.183  1.00  9.30           O  
ATOM    887  CB  GLU A 445      48.199  24.807 -33.107  1.00 10.10           C  
ATOM    888  CG  GLU A 445      49.633  25.401 -33.467  1.00 10.09           C  
ATOM    889  CD  GLU A 445      49.618  26.486 -34.554  1.00 10.78           C  
ATOM    890  OE1 GLU A 445      50.728  26.741 -35.058  1.00 12.84           O  
ATOM    891  OE2 GLU A 445      48.553  27.112 -34.833  1.00 13.07           O1-
ATOM    892  H   GLU A 445      48.891  22.111 -32.902  1.00 10.08           H  
ATOM    893  HA  GLU A 445      48.664  24.367 -31.014  1.00 10.09           H  
ATOM    894  HB3 GLU A 445      47.474  25.607 -32.956  1.00 10.10           H  
ATOM    895  HB2 GLU A 445      47.838  24.206 -33.942  1.00 10.10           H  
ATOM    896  HG3 GLU A 445      50.278  24.531 -33.591  1.00 10.09           H  
ATOM    897  HG2 GLU A 445      49.929  25.748 -32.477  1.00 10.09           H  
ATOM    898  N   ALA A 446      46.626  22.081 -31.459  1.00 10.23           N  
ATOM    899  CA  ALA A 446      45.356  21.555 -31.024  1.00  9.87           C  
ATOM    900  C   ALA A 446      45.178  21.754 -29.505  1.00 10.86           C  
ATOM    901  O   ALA A 446      44.036  21.878 -29.100  1.00 11.37           O  
ATOM    902  CB  ALA A 446      45.216  20.012 -31.350  1.00 10.51           C  
ATOM    903  H   ALA A 446      47.401  21.457 -31.632  1.00 10.23           H  
ATOM    904  HA  ALA A 446      44.449  21.962 -31.471  1.00  9.87           H  
ATOM    905  HB1 ALA A 446      44.460  19.580 -30.695  1.00 10.51           H  
ATOM    906  HB2 ALA A 446      44.889  19.768 -32.361  1.00 10.51           H  
ATOM    907  HB3 ALA A 446      46.138  19.487 -31.100  1.00 10.51           H  
ATOM    908  N   LYS A 447      46.258  21.687 -28.680  1.00 11.51           N  
ATOM    909  CA  LYS A 447      46.149  22.033 -27.282  1.00 12.58           C  
ATOM    910  C   LYS A 447      45.578  23.489 -27.158  1.00 12.96           C  
ATOM    911  O   LYS A 447      44.936  23.679 -26.137  1.00 15.39           O  
ATOM    912  CB  LYS A 447      47.481  21.622 -26.594  1.00 12.50           C  
ATOM    913  CG  LYS A 447      48.782  22.368 -27.041  1.00 13.94           C  
ATOM    914  CD  LYS A 447      50.042  21.735 -26.418  1.00 16.16           C  
ATOM    915  CE  LYS A 447      51.365  22.560 -26.563  1.00 18.74           C  
ATOM    916  NZ  LYS A 447      52.515  21.812 -26.068  1.00 20.26           N1+
ATOM    917  H   LYS A 447      47.124  21.337 -29.063  1.00 11.51           H  
ATOM    918  HA  LYS A 447      45.314  21.439 -26.911  1.00 12.58           H  
ATOM    919  HB3 LYS A 447      47.579  20.538 -26.547  1.00 12.50           H  
ATOM    920  HB2 LYS A 447      47.218  21.940 -25.585  1.00 12.50           H  
ATOM    921  HG3 LYS A 447      48.737  23.448 -26.903  1.00 13.94           H  
ATOM    922  HG2 LYS A 447      48.780  22.243 -28.124  1.00 13.94           H  
ATOM    923  HD3 LYS A 447      50.151  20.852 -27.049  1.00 16.16           H  
ATOM    924  HD2 LYS A 447      49.935  21.434 -25.376  1.00 16.16           H  
ATOM    925  HE3 LYS A 447      51.190  23.429 -25.929  1.00 18.74           H  
ATOM    926  HE2 LYS A 447      51.526  22.832 -27.606  1.00 18.74           H  
ATOM    927  HZ1 LYS A 447      52.840  21.052 -26.649  1.00 20.26           H  
ATOM    928  HZ2 LYS A 447      53.196  22.557 -26.081  1.00 20.26           H  
ATOM    929  HZ3 LYS A 447      52.368  21.422 -25.148  1.00 20.26           H  
ATOM    930  N   VAL A 448      45.971  24.439 -27.982  1.00 12.98           N  
ATOM    931  CA  VAL A 448      45.556  25.841 -27.883  1.00 13.46           C  
ATOM    932  C   VAL A 448      44.012  25.984 -28.142  1.00 12.68           C  
ATOM    933  O   VAL A 448      43.383  26.579 -27.332  1.00 14.56           O  
ATOM    934  CB  VAL A 448      46.356  26.678 -29.006  1.00 13.87           C  
ATOM    935  CG1 VAL A 448      45.993  28.181 -29.093  1.00 14.47           C  
ATOM    936  CG2 VAL A 448      47.828  26.577 -28.637  1.00 14.46           C  
ATOM    937  H   VAL A 448      46.488  24.216 -28.821  1.00 12.98           H  
ATOM    938  HA  VAL A 448      45.735  26.298 -26.910  1.00 13.46           H  
ATOM    939  HB  VAL A 448      46.289  26.173 -29.970  1.00 13.87           H  
ATOM    940 HG11 VAL A 448      46.782  28.756 -29.577  1.00 14.47           H  
ATOM    941 HG12 VAL A 448      45.115  28.345 -29.718  1.00 14.47           H  
ATOM    942 HG13 VAL A 448      45.778  28.577 -28.100  1.00 14.47           H  
ATOM    943 HG21 VAL A 448      48.087  27.204 -27.784  1.00 14.46           H  
ATOM    944 HG22 VAL A 448      48.123  25.545 -28.449  1.00 14.46           H  
ATOM    945 HG23 VAL A 448      48.436  26.970 -29.451  1.00 14.46           H  
ATOM    946  N   MET A 449      43.483  25.250 -29.114  1.00 11.63           N  
ATOM    947  CA  MET A 449      42.044  25.037 -29.255  1.00 11.57           C  
ATOM    948  C   MET A 449      41.392  24.289 -28.072  1.00 12.41           C  
ATOM    949  O   MET A 449      40.265  24.716 -27.734  1.00 12.46           O  
ATOM    950  CB  MET A 449      41.639  24.448 -30.600  1.00 10.93           C  
ATOM    951  CG  MET A 449      42.312  25.269 -31.762  1.00 10.38           C  
ATOM    952  SD  MET A 449      42.005  24.717 -33.520  1.00 11.00           S  
ATOM    953  CE  MET A 449      40.171  24.983 -33.557  1.00 13.14           C  
ATOM    954  H   MET A 449      44.110  24.813 -29.774  1.00 11.63           H  
ATOM    955  HA  MET A 449      41.659  26.050 -29.143  1.00 11.57           H  
ATOM    956  HB3 MET A 449      40.608  24.270 -30.905  1.00 10.93           H  
ATOM    957  HB2 MET A 449      42.005  23.423 -30.672  1.00 10.93           H  
ATOM    958  HG3 MET A 449      43.376  25.164 -31.547  1.00 10.38           H  
ATOM    959  HG2 MET A 449      42.213  26.338 -31.576  1.00 10.38           H  
ATOM    960  HE1 MET A 449      40.020  26.057 -33.447  1.00 13.14           H  
ATOM    961  HE2 MET A 449      39.792  24.721 -34.545  1.00 13.14           H  
ATOM    962  HE3 MET A 449      39.646  24.475 -32.747  1.00 13.14           H  
ATOM    963  N   MET A 450      42.049  23.256 -27.567  1.00 13.90           N  
ATOM    964  CA  MET A 450      41.389  22.384 -26.566  1.00 15.31           C  
ATOM    965  C   MET A 450      41.300  23.020 -25.171  1.00 15.23           C  
ATOM    966  O   MET A 450      40.363  22.740 -24.369  1.00 16.39           O  
ATOM    967  CB  MET A 450      42.207  21.109 -26.427  1.00 15.99           C  
ATOM    968  CG  MET A 450      41.773  19.976 -25.471  1.00 17.54           C  
ATOM    969  SD  MET A 450      42.677  18.373 -25.530  1.00 20.50           S  
ATOM    970  CE  MET A 450      42.414  17.884 -23.784  1.00 17.85           C  
ATOM    971  H   MET A 450      42.917  23.041 -28.035  1.00 13.90           H  
ATOM    972  HA  MET A 450      40.440  21.982 -26.922  1.00 15.31           H  
ATOM    973  HB3 MET A 450      43.214  21.340 -26.080  1.00 15.99           H  
ATOM    974  HB2 MET A 450      42.361  20.659 -27.408  1.00 15.99           H  
ATOM    975  HG3 MET A 450      40.686  19.892 -25.501  1.00 17.54           H  
ATOM    976  HG2 MET A 450      42.033  20.224 -24.442  1.00 17.54           H  
ATOM    977  HE1 MET A 450      43.109  18.504 -23.218  1.00 17.85           H  
ATOM    978  HE2 MET A 450      41.501  18.250 -23.314  1.00 17.85           H  
ATOM    979  HE3 MET A 450      42.445  16.851 -23.437  1.00 17.85           H  
ATOM    980  N   ASN A 451      42.207  24.030 -24.916  1.00 15.57           N  
ATOM    981  CA  ASN A 451      42.193  24.989 -23.854  1.00 16.23           C  
ATOM    982  C   ASN A 451      41.016  25.979 -23.818  1.00 15.52           C  
ATOM    983  O   ASN A 451      40.879  26.714 -22.836  1.00 16.44           O  
ATOM    984  CB  ASN A 451      43.671  25.623 -23.956  1.00 17.40           C  
ATOM    985  CG  ASN A 451      43.856  26.810 -23.043  1.00 19.58           C  
ATOM    986  OD1 ASN A 451      43.494  27.938 -23.360  1.00 23.04           O  
ATOM    987  ND2 ASN A 451      44.568  26.547 -21.945  1.00 23.60           N  
ATOM    988  H   ASN A 451      42.992  24.143 -25.542  1.00 15.57           H  
ATOM    989  HA  ASN A 451      42.080  24.330 -22.994  1.00 16.23           H  
ATOM    990  HB3 ASN A 451      43.731  26.127 -24.921  1.00 17.40           H  
ATOM    991  HB2 ASN A 451      44.499  24.919 -23.877  1.00 17.40           H  
ATOM    992 HD22 ASN A 451      44.862  27.273 -21.307  1.00 23.60           H  
ATOM    993 HD21 ASN A 451      44.857  25.606 -21.719  1.00 23.60           H  
ATOM    994  N   LEU A 452      40.266  26.084 -24.849  1.00 13.47           N  
ATOM    995  CA  LEU A 452      39.160  26.971 -24.976  1.00 13.05           C  
ATOM    996  C   LEU A 452      37.961  26.276 -24.367  1.00 12.94           C  
ATOM    997  O   LEU A 452      37.717  25.115 -24.595  1.00 14.92           O  
ATOM    998  CB  LEU A 452      38.850  27.362 -26.475  1.00 12.12           C  
ATOM    999  CG  LEU A 452      40.125  27.933 -27.224  1.00 11.15           C  
ATOM   1000  CD1 LEU A 452      39.816  28.526 -28.648  1.00 11.17           C  
ATOM   1001  CD2 LEU A 452      40.753  29.125 -26.472  1.00 11.61           C  
ATOM   1002  H   LEU A 452      40.287  25.445 -25.631  1.00 13.47           H  
ATOM   1003  HA  LEU A 452      39.280  27.877 -24.382  1.00 13.05           H  
ATOM   1004  HB3 LEU A 452      38.034  28.078 -26.371  1.00 12.12           H  
ATOM   1005  HB2 LEU A 452      38.338  26.616 -27.084  1.00 12.12           H  
ATOM   1006  HG  LEU A 452      40.858  27.136 -27.350  1.00 11.15           H  
ATOM   1007 HD11 LEU A 452      40.259  27.942 -29.455  1.00 11.17           H  
ATOM   1008 HD12 LEU A 452      38.750  28.534 -28.875  1.00 11.17           H  
ATOM   1009 HD13 LEU A 452      40.130  29.569 -28.650  1.00 11.17           H  
ATOM   1010 HD21 LEU A 452      41.347  28.783 -25.624  1.00 11.61           H  
ATOM   1011 HD22 LEU A 452      41.459  29.642 -27.123  1.00 11.61           H  
ATOM   1012 HD23 LEU A 452      39.992  29.751 -26.008  1.00 11.61           H  
ATOM   1013  N   SER A 453      37.306  26.938 -23.461  1.00 11.71           N  
ATOM   1014  CA  SER A 453      36.267  26.374 -22.539  1.00 11.82           C  
ATOM   1015  C   SER A 453      35.208  27.462 -22.340  1.00 10.94           C  
ATOM   1016  O   SER A 453      35.402  28.291 -21.438  1.00 11.53           O  
ATOM   1017  CB  SER A 453      37.083  25.956 -21.254  1.00 12.38           C  
ATOM   1018  OG  SER A 453      36.381  25.221 -20.306  1.00 15.64           O  
ATOM   1019  H   SER A 453      37.445  27.939 -23.471  1.00 11.71           H  
ATOM   1020  HA  SER A 453      35.837  25.479 -22.990  1.00 11.82           H  
ATOM   1021  HB3 SER A 453      37.487  26.844 -20.768  1.00 12.38           H  
ATOM   1022  HB2 SER A 453      37.911  25.298 -21.519  1.00 12.38           H  
ATOM   1023  HG  SER A 453      36.259  24.378 -20.749  1.00 15.64           H  
ATOM   1024  N   HIS A 454      34.221  27.326 -23.205  1.00  8.98           N  
ATOM   1025  CA  HIS A 454      33.015  28.095 -23.049  1.00  8.15           C  
ATOM   1026  C   HIS A 454      31.828  27.212 -23.502  1.00  7.24           C  
ATOM   1027  O   HIS A 454      32.007  26.423 -24.472  1.00  7.99           O  
ATOM   1028  CB  HIS A 454      33.132  29.491 -23.822  1.00  7.68           C  
ATOM   1029  CG  HIS A 454      31.923  30.363 -23.736  1.00  8.22           C  
ATOM   1030  ND1 HIS A 454      31.065  30.658 -24.794  1.00  8.25           N  
ATOM   1031  CD2 HIS A 454      31.378  31.049 -22.633  1.00  8.98           C  
ATOM   1032  CE1 HIS A 454      30.224  31.571 -24.401  1.00  9.29           C  
ATOM   1033  NE2 HIS A 454      30.366  31.849 -23.083  1.00 10.29           N  
ATOM   1034  H   HIS A 454      34.147  26.549 -23.847  1.00  8.98           H  
ATOM   1035  HA  HIS A 454      32.827  28.220 -21.982  1.00  8.15           H  
ATOM   1036  HB3 HIS A 454      33.471  29.340 -24.847  1.00  7.68           H  
ATOM   1037  HB2 HIS A 454      33.889  30.050 -23.272  1.00  7.68           H  
ATOM   1038  HD2 HIS A 454      31.705  31.180 -21.612  1.00  8.98           H  
ATOM   1039  HE1 HIS A 454      29.369  31.927 -24.957  1.00  9.29           H  
ATOM   1040  HE2 HIS A 454      29.752  32.406 -22.506  1.00 10.29           H  
ATOM   1041  N   GLU A 455      30.585  27.336 -22.965  1.00  7.57           N  
ATOM   1042  CA  GLU A 455      29.432  26.622 -23.460  1.00  8.59           C  
ATOM   1043  C   GLU A 455      28.969  27.059 -24.910  1.00  8.31           C  
ATOM   1044  O   GLU A 455      28.531  26.157 -25.549  1.00  8.67           O  
ATOM   1045  CB  GLU A 455      28.163  26.991 -22.491  1.00 10.09           C  
ATOM   1046  CG  GLU A 455      28.111  28.385 -21.806  1.00 15.59           C  
ATOM   1047  CD  GLU A 455      26.721  28.925 -21.262  1.00 21.34           C  
ATOM   1048  OE1 GLU A 455      25.668  28.312 -21.515  1.00 26.20           O  
ATOM   1049  OE2 GLU A 455      26.647  30.062 -20.716  1.00 25.57           O1-
ATOM   1050  H   GLU A 455      30.467  27.965 -22.184  1.00  7.57           H  
ATOM   1051  HA  GLU A 455      29.559  25.540 -23.480  1.00  8.59           H  
ATOM   1052  HB3 GLU A 455      28.103  26.259 -21.686  1.00 10.09           H  
ATOM   1053  HB2 GLU A 455      27.250  26.964 -23.086  1.00 10.09           H  
ATOM   1054  HG3 GLU A 455      28.572  29.186 -22.383  1.00 15.59           H  
ATOM   1055  HG2 GLU A 455      28.706  28.243 -20.904  1.00 15.59           H  
ATOM   1056  N   LYS A 456      29.179  28.247 -25.362  1.00  6.94           N  
ATOM   1057  CA  LYS A 456      28.754  28.580 -26.719  1.00  6.54           C  
ATOM   1058  C   LYS A 456      29.871  28.438 -27.790  1.00  6.49           C  
ATOM   1059  O   LYS A 456      29.690  28.937 -28.898  1.00  6.19           O  
ATOM   1060  CB  LYS A 456      28.083  30.039 -26.764  1.00  6.98           C  
ATOM   1061  CG  LYS A 456      27.072  30.320 -25.668  1.00  6.72           C  
ATOM   1062  CD  LYS A 456      25.747  29.510 -25.640  1.00  7.63           C  
ATOM   1063  CE  LYS A 456      24.770  29.734 -24.407  1.00  8.00           C  
ATOM   1064  NZ  LYS A 456      23.974  30.984 -24.515  1.00  8.75           N1+
ATOM   1065  H   LYS A 456      29.561  28.979 -24.782  1.00  6.94           H  
ATOM   1066  HA  LYS A 456      27.961  27.928 -27.087  1.00  6.54           H  
ATOM   1067  HB3 LYS A 456      27.561  30.155 -27.714  1.00  6.98           H  
ATOM   1068  HB2 LYS A 456      28.866  30.797 -26.784  1.00  6.98           H  
ATOM   1069  HG3 LYS A 456      26.750  31.359 -25.608  1.00  6.72           H  
ATOM   1070  HG2 LYS A 456      27.568  30.324 -24.698  1.00  6.72           H  
ATOM   1071  HD3 LYS A 456      26.059  28.472 -25.525  1.00  7.63           H  
ATOM   1072  HD2 LYS A 456      25.176  29.498 -26.568  1.00  7.63           H  
ATOM   1073  HE3 LYS A 456      25.345  29.790 -23.483  1.00  8.00           H  
ATOM   1074  HE2 LYS A 456      24.126  28.867 -24.258  1.00  8.00           H  
ATOM   1075  HZ1 LYS A 456      23.458  30.865 -25.375  1.00  8.75           H  
ATOM   1076  HZ2 LYS A 456      23.338  31.049 -23.733  1.00  8.75           H  
ATOM   1077  HZ3 LYS A 456      24.561  31.793 -24.657  1.00  8.75           H  
ATOM   1078  N   LEU A 457      30.845  27.612 -27.472  1.00  7.31           N  
ATOM   1079  CA  LEU A 457      31.833  27.055 -28.424  1.00  7.16           C  
ATOM   1080  C   LEU A 457      31.620  25.538 -28.213  1.00  6.44           C  
ATOM   1081  O   LEU A 457      31.513  25.066 -27.144  1.00  7.52           O  
ATOM   1082  CB  LEU A 457      33.267  27.477 -27.990  1.00  7.68           C  
ATOM   1083  CG  LEU A 457      33.568  28.985 -28.075  1.00  9.56           C  
ATOM   1084  CD1 LEU A 457      34.957  29.153 -27.415  1.00  8.50           C  
ATOM   1085  CD2 LEU A 457      33.513  29.447 -29.611  1.00 10.26           C  
ATOM   1086  H   LEU A 457      30.974  27.324 -26.513  1.00  7.31           H  
ATOM   1087  HA  LEU A 457      31.595  27.336 -29.449  1.00  7.16           H  
ATOM   1088  HB3 LEU A 457      34.002  26.963 -28.609  1.00  7.68           H  
ATOM   1089  HB2 LEU A 457      33.445  27.126 -26.973  1.00  7.68           H  
ATOM   1090  HG  LEU A 457      32.833  29.513 -27.467  1.00  9.56           H  
ATOM   1091 HD11 LEU A 457      35.373  28.263 -26.943  1.00  8.50           H  
ATOM   1092 HD12 LEU A 457      35.766  29.648 -27.951  1.00  8.50           H  
ATOM   1093 HD13 LEU A 457      34.833  29.816 -26.559  1.00  8.50           H  
ATOM   1094 HD21 LEU A 457      33.214  28.628 -30.265  1.00 10.26           H  
ATOM   1095 HD22 LEU A 457      32.710  30.156 -29.814  1.00 10.26           H  
ATOM   1096 HD23 LEU A 457      34.429  29.831 -30.061  1.00 10.26           H  
ATOM   1097  N   VAL A 458      31.695  24.800 -29.316  1.00  6.02           N  
ATOM   1098  CA  VAL A 458      31.784  23.402 -29.269  1.00  7.10           C  
ATOM   1099  C   VAL A 458      33.118  22.923 -28.656  1.00  8.36           C  
ATOM   1100  O   VAL A 458      34.222  23.479 -28.915  1.00  8.51           O  
ATOM   1101  CB  VAL A 458      31.548  22.664 -30.604  1.00  7.13           C  
ATOM   1102  CG1 VAL A 458      30.114  22.926 -31.218  1.00  8.98           C  
ATOM   1103  CG2 VAL A 458      32.578  22.963 -31.723  1.00  7.70           C  
ATOM   1104  H   VAL A 458      31.907  25.229 -30.206  1.00  6.02           H  
ATOM   1105  HA  VAL A 458      30.989  23.026 -28.626  1.00  7.10           H  
ATOM   1106  HB  VAL A 458      31.609  21.576 -30.574  1.00  7.13           H  
ATOM   1107 HG11 VAL A 458      29.921  22.253 -32.053  1.00  8.98           H  
ATOM   1108 HG12 VAL A 458      29.298  22.880 -30.497  1.00  8.98           H  
ATOM   1109 HG13 VAL A 458      30.082  23.989 -31.457  1.00  8.98           H  
ATOM   1110 HG21 VAL A 458      32.329  22.548 -32.700  1.00  7.70           H  
ATOM   1111 HG22 VAL A 458      32.648  24.047 -31.808  1.00  7.70           H  
ATOM   1112 HG23 VAL A 458      33.617  22.742 -31.478  1.00  7.70           H  
ATOM   1113  N   GLN A 459      32.991  21.876 -27.825  1.00  8.72           N  
ATOM   1114  CA  GLN A 459      34.173  21.515 -27.034  1.00 10.10           C  
ATOM   1115  C   GLN A 459      35.136  20.555 -27.775  1.00  9.06           C  
ATOM   1116  O   GLN A 459      34.796  19.442 -28.158  1.00 10.21           O  
ATOM   1117  CB  GLN A 459      33.517  20.938 -25.764  1.00 10.74           C  
ATOM   1118  CG  GLN A 459      34.502  20.758 -24.612  1.00 13.73           C  
ATOM   1119  CD  GLN A 459      33.813  20.252 -23.358  1.00 17.56           C  
ATOM   1120  OE1 GLN A 459      33.506  19.062 -23.376  1.00 21.82           O  
ATOM   1121  NE2 GLN A 459      33.535  21.060 -22.388  1.00 19.55           N  
ATOM   1122  H   GLN A 459      32.095  21.416 -27.752  1.00  8.72           H  
ATOM   1123  HA  GLN A 459      34.698  22.423 -26.737  1.00 10.10           H  
ATOM   1124  HB3 GLN A 459      33.028  19.978 -25.930  1.00 10.74           H  
ATOM   1125  HB2 GLN A 459      32.788  21.657 -25.387  1.00 10.74           H  
ATOM   1126  HG3 GLN A 459      34.780  21.769 -24.312  1.00 13.73           H  
ATOM   1127  HG2 GLN A 459      35.425  20.257 -24.903  1.00 13.73           H  
ATOM   1128 HE22 GLN A 459      32.965  20.655 -21.659  1.00 19.55           H  
ATOM   1129 HE21 GLN A 459      33.486  22.058 -22.537  1.00 19.55           H  
ATOM   1130  N   LEU A 460      36.436  20.914 -27.924  1.00 10.32           N  
ATOM   1131  CA  LEU A 460      37.378  19.960 -28.549  1.00 11.00           C  
ATOM   1132  C   LEU A 460      37.912  18.990 -27.562  1.00 11.59           C  
ATOM   1133  O   LEU A 460      38.344  19.481 -26.503  1.00 13.68           O  
ATOM   1134  CB  LEU A 460      38.431  20.783 -29.320  1.00 11.50           C  
ATOM   1135  CG  LEU A 460      39.242  20.048 -30.475  1.00 13.13           C  
ATOM   1136  CD1 LEU A 460      39.340  21.029 -31.682  1.00 14.12           C  
ATOM   1137  CD2 LEU A 460      40.620  19.641 -29.930  1.00 14.95           C  
ATOM   1138  H   LEU A 460      36.753  21.713 -27.394  1.00 10.32           H  
ATOM   1139  HA  LEU A 460      36.851  19.365 -29.295  1.00 11.00           H  
ATOM   1140  HB3 LEU A 460      39.079  21.264 -28.588  1.00 11.50           H  
ATOM   1141  HB2 LEU A 460      37.901  21.681 -29.639  1.00 11.50           H  
ATOM   1142  HG  LEU A 460      38.678  19.133 -30.657  1.00 13.13           H  
ATOM   1143 HD11 LEU A 460      40.332  21.456 -31.834  1.00 14.12           H  
ATOM   1144 HD12 LEU A 460      39.109  20.514 -32.615  1.00 14.12           H  
ATOM   1145 HD13 LEU A 460      38.577  21.799 -31.576  1.00 14.12           H  
ATOM   1146 HD21 LEU A 460      40.736  18.557 -29.957  1.00 14.95           H  
ATOM   1147 HD22 LEU A 460      41.424  20.152 -30.459  1.00 14.95           H  
ATOM   1148 HD23 LEU A 460      40.857  19.738 -28.871  1.00 14.95           H  
ATOM   1149  N   TYR A 461      37.830  17.697 -27.795  1.00 11.11           N  
ATOM   1150  CA  TYR A 461      38.080  16.578 -26.809  1.00 11.91           C  
ATOM   1151  C   TYR A 461      39.553  16.074 -27.010  1.00 11.76           C  
ATOM   1152  O   TYR A 461      40.192  15.474 -26.119  1.00 12.94           O  
ATOM   1153  CB  TYR A 461      37.018  15.429 -27.077  1.00 12.70           C  
ATOM   1154  CG  TYR A 461      35.632  15.535 -26.458  1.00 12.36           C  
ATOM   1155  CD1 TYR A 461      34.754  14.392 -26.551  1.00 16.34           C  
ATOM   1156  CD2 TYR A 461      35.089  16.710 -25.944  1.00 14.63           C  
ATOM   1157  CE1 TYR A 461      33.395  14.451 -26.097  1.00 15.95           C  
ATOM   1158  CE2 TYR A 461      33.750  16.753 -25.544  1.00 14.88           C  
ATOM   1159  CZ  TYR A 461      32.856  15.630 -25.580  1.00 16.31           C  
ATOM   1160  OH  TYR A 461      31.532  15.769 -25.184  1.00 18.72           O  
ATOM   1161  H   TYR A 461      37.429  17.397 -28.673  1.00 11.11           H  
ATOM   1162  HA  TYR A 461      37.972  16.912 -25.778  1.00 11.91           H  
ATOM   1163  HB3 TYR A 461      37.293  14.447 -26.691  1.00 12.70           H  
ATOM   1164  HB2 TYR A 461      37.040  15.229 -28.148  1.00 12.70           H  
ATOM   1165  HD1 TYR A 461      35.204  13.476 -26.905  1.00 16.34           H  
ATOM   1166  HD2 TYR A 461      35.805  17.490 -25.733  1.00 14.63           H  
ATOM   1167  HE1 TYR A 461      32.904  13.503 -26.258  1.00 15.95           H  
ATOM   1168  HE2 TYR A 461      33.393  17.707 -25.186  1.00 14.88           H  
ATOM   1169  HH  TYR A 461      31.460  16.592 -24.696  1.00 18.72           H  
ATOM   1170  N   GLY A 462      40.084  16.294 -28.213  1.00 10.86           N  
ATOM   1171  CA  GLY A 462      41.364  15.747 -28.683  1.00 10.53           C  
ATOM   1172  C   GLY A 462      41.336  15.583 -30.207  1.00 10.09           C  
ATOM   1173  O   GLY A 462      40.321  15.758 -30.902  1.00  9.24           O  
ATOM   1174  H   GLY A 462      39.504  16.764 -28.893  1.00 10.86           H  
ATOM   1175  HA3 GLY A 462      41.403  14.737 -28.274  1.00 10.53           H  
ATOM   1176  HA2 GLY A 462      42.181  16.354 -28.292  1.00 10.53           H  
ATOM   1177  N   VAL A 463      42.558  15.197 -30.734  0.50  9.92           N  
ATOM   1178  CA  VAL A 463      42.825  14.804 -32.135  0.50 10.28           C  
ATOM   1179  C   VAL A 463      43.751  13.542 -32.293  0.50 10.54           C  
ATOM   1180  O   VAL A 463      44.527  13.341 -31.345  0.50 11.65           O  
ATOM   1181  CB  VAL A 463      43.519  16.034 -32.892  0.50 10.24           C  
ATOM   1182  CG1 VAL A 463      42.851  17.419 -32.832  0.50 10.56           C  
ATOM   1183  CG2 VAL A 463      44.997  16.234 -32.503  0.50 10.69           C  
ATOM   1184  H   VAL A 463      43.201  14.851 -30.036  0.50  9.92           H  
ATOM   1185  HA  VAL A 463      41.905  14.681 -32.706  0.50 10.28           H  
ATOM   1186  HB  VAL A 463      43.481  15.614 -33.897  0.50 10.24           H  
ATOM   1187 HG11 VAL A 463      43.197  18.096 -32.052  0.50 10.56           H  
ATOM   1188 HG12 VAL A 463      43.176  17.948 -33.729  0.50 10.56           H  
ATOM   1189 HG13 VAL A 463      41.764  17.499 -32.849  0.50 10.56           H  
ATOM   1190 HG21 VAL A 463      44.988  16.472 -31.440  0.50 10.69           H  
ATOM   1191 HG22 VAL A 463      45.571  15.335 -32.728  0.50 10.69           H  
ATOM   1192 HG23 VAL A 463      45.463  17.105 -32.964  0.50 10.69           H  
ATOM   1193  N   CYS A 464      43.632  12.697 -33.351  1.00 10.90           N  
ATOM   1194  CA  CYS A 464      44.439  11.475 -33.425  1.00 11.45           C  
ATOM   1195  C   CYS A 464      45.626  11.701 -34.355  1.00 12.75           C  
ATOM   1196  O   CYS A 464      45.495  11.531 -35.575  1.00 12.70           O  
ATOM   1197  CB  CYS A 464      43.616  10.255 -33.870  1.00 11.06           C  
ATOM   1198  SG  CYS A 464      42.057  10.061 -33.020  1.00 11.70           S  
ATOM   1199  H   CYS A 464      42.983  12.795 -34.118  1.00 10.90           H  
ATOM   1200  HA  CYS A 464      44.856  11.285 -32.436  1.00 11.45           H  
ATOM   1201  HB3 CYS A 464      44.131   9.304 -33.735  1.00 11.06           H  
ATOM   1202  HB2 CYS A 464      43.485  10.366 -34.947  1.00 11.06           H  
ATOM   1203  HG  CYS A 464      42.619   9.714 -31.859  1.00 11.70           H  
ATOM   1204  N   THR A 465      46.751  11.950 -33.713  1.00 15.19           N  
ATOM   1205  CA  THR A 465      47.982  12.428 -34.344  1.00 17.54           C  
ATOM   1206  C   THR A 465      48.754  11.262 -34.978  1.00 19.11           C  
ATOM   1207  O   THR A 465      49.610  11.642 -35.799  1.00 18.88           O  
ATOM   1208  CB  THR A 465      48.861  13.089 -33.300  1.00 17.76           C  
ATOM   1209  OG1 THR A 465      49.329  12.219 -32.342  1.00 21.12           O  
ATOM   1210  CG2 THR A 465      48.205  14.219 -32.581  1.00 19.23           C  
ATOM   1211  H   THR A 465      46.880  11.949 -32.712  1.00 15.19           H  
ATOM   1212  HA  THR A 465      47.835  13.140 -35.156  1.00 17.54           H  
ATOM   1213  HB  THR A 465      49.780  13.461 -33.752  1.00 17.76           H  
ATOM   1214  HG1 THR A 465      50.285  12.222 -32.258  1.00 21.12           H  
ATOM   1215 HG21 THR A 465      48.968  14.904 -32.211  1.00 19.23           H  
ATOM   1216 HG22 THR A 465      47.601  14.718 -33.339  1.00 19.23           H  
ATOM   1217 HG23 THR A 465      47.540  13.783 -31.835  1.00 19.23           H  
ATOM   1218  N   LYS A 466      48.465   9.999 -34.654  1.00 20.79           N  
ATOM   1219  CA  LYS A 466      49.027   8.826 -35.270  1.00 22.80           C  
ATOM   1220  C   LYS A 466      48.318   8.520 -36.585  1.00 23.70           C  
ATOM   1221  O   LYS A 466      49.017   7.896 -37.406  1.00 24.24           O  
ATOM   1222  CB  LYS A 466      49.016   7.700 -34.176  1.00 23.19           C  
ATOM   1223  CG  LYS A 466      50.019   7.952 -33.004  1.00 24.47           C  
ATOM   1224  CD  LYS A 466      50.334   6.707 -32.128  1.00 26.12           C  
ATOM   1225  CE  LYS A 466      51.570   6.987 -31.137  1.00 26.96           C  
ATOM   1226  NZ  LYS A 466      51.973   5.824 -30.303  1.00 27.44           N1+
ATOM   1227  H   LYS A 466      47.779   9.800 -33.940  1.00 20.79           H  
ATOM   1228  HA  LYS A 466      50.049   9.016 -35.596  1.00 22.80           H  
ATOM   1229  HB3 LYS A 466      49.177   6.724 -34.635  1.00 23.19           H  
ATOM   1230  HB2 LYS A 466      48.023   7.526 -33.761  1.00 23.19           H  
ATOM   1231  HG3 LYS A 466      49.590   8.699 -32.337  1.00 24.47           H  
ATOM   1232  HG2 LYS A 466      50.927   8.474 -33.304  1.00 24.47           H  
ATOM   1233  HD3 LYS A 466      50.559   5.873 -32.792  1.00 26.12           H  
ATOM   1234  HD2 LYS A 466      49.423   6.324 -31.668  1.00 26.12           H  
ATOM   1235  HE3 LYS A 466      51.407   7.860 -30.504  1.00 26.96           H  
ATOM   1236  HE2 LYS A 466      52.429   7.361 -31.693  1.00 26.96           H  
ATOM   1237  HZ1 LYS A 466      51.212   5.341 -29.846  1.00 27.44           H  
ATOM   1238  HZ2 LYS A 466      52.432   5.182 -30.933  1.00 27.44           H  
ATOM   1239  HZ3 LYS A 466      52.679   6.149 -29.658  1.00 27.44           H  
ATOM   1240  N   GLN A 467      47.089   9.002 -36.758  1.00 24.69           N  
ATOM   1241  CA  GLN A 467      46.392   8.719 -37.990  1.00 25.08           C  
ATOM   1242  C   GLN A 467      46.844   9.678 -39.050  1.00 24.96           C  
ATOM   1243  O   GLN A 467      46.978  10.889 -38.820  1.00 26.32           O  
ATOM   1244  CB  GLN A 467      44.855   8.894 -37.795  1.00 25.59           C  
ATOM   1245  CG  GLN A 467      43.996   8.353 -38.938  1.00 27.35           C  
ATOM   1246  CD  GLN A 467      43.865   6.790 -38.855  1.00 28.96           C  
ATOM   1247  OE1 GLN A 467      44.258   6.122 -37.879  1.00 30.38           O  
ATOM   1248  NE2 GLN A 467      43.399   6.183 -39.963  1.00 30.41           N  
ATOM   1249  H   GLN A 467      46.817   9.687 -36.067  1.00 24.69           H  
ATOM   1250  HA  GLN A 467      46.567   7.667 -38.219  1.00 25.08           H  
ATOM   1251  HB3 GLN A 467      44.651   9.964 -37.764  1.00 25.59           H  
ATOM   1252  HB2 GLN A 467      44.634   8.451 -36.824  1.00 25.59           H  
ATOM   1253  HG3 GLN A 467      44.303   8.605 -39.953  1.00 27.35           H  
ATOM   1254  HG2 GLN A 467      42.971   8.679 -38.757  1.00 27.35           H  
ATOM   1255 HE22 GLN A 467      43.480   5.188 -40.117  1.00 30.41           H  
ATOM   1256 HE21 GLN A 467      43.027   6.762 -40.703  1.00 30.41           H  
ATOM   1257  N   ARG A 468      47.229   9.170 -40.199  1.00 24.30           N  
ATOM   1258  CA  ARG A 468      47.699   9.883 -41.429  1.00 23.76           C  
ATOM   1259  C   ARG A 468      46.784   9.535 -42.602  1.00 22.01           C  
ATOM   1260  O   ARG A 468      46.990   8.499 -43.261  1.00 22.39           O  
ATOM   1261  CB  ARG A 468      49.157   9.514 -41.789  1.00 24.51           C  
ATOM   1262  CG  ARG A 468      50.179   9.745 -40.630  1.00 27.10           C  
ATOM   1263  CD  ARG A 468      51.647   9.674 -41.059  1.00 30.32           C  
ATOM   1264  NE  ARG A 468      52.099  10.683 -41.977  1.00 32.45           N  
ATOM   1265  CZ  ARG A 468      52.535  10.517 -43.257  1.00 34.33           C  
ATOM   1266  NH1 ARG A 468      52.473   9.350 -43.949  1.00 35.21           N  
ATOM   1267  NH2 ARG A 468      52.951  11.595 -43.908  1.00 35.52           N1+
ATOM   1268  H   ARG A 468      47.109   8.179 -40.352  1.00 24.30           H  
ATOM   1269  HA  ARG A 468      47.660  10.964 -41.294  1.00 23.76           H  
ATOM   1270  HB3 ARG A 468      49.434  10.050 -42.697  1.00 24.51           H  
ATOM   1271  HB2 ARG A 468      49.275   8.455 -42.016  1.00 24.51           H  
ATOM   1272  HG3 ARG A 468      49.947   9.096 -39.785  1.00 27.10           H  
ATOM   1273  HG2 ARG A 468      50.079  10.711 -40.137  1.00 27.10           H  
ATOM   1274  HD3 ARG A 468      51.818   8.639 -41.353  1.00 30.32           H  
ATOM   1275  HD2 ARG A 468      52.293   9.646 -40.181  1.00 30.32           H  
ATOM   1276 HH22 ARG A 468      53.310  11.518 -44.849  1.00 35.52           H  
ATOM   1277 HH21 ARG A 468      53.094  12.513 -43.513  1.00 35.52           H  
ATOM   1278 HH12 ARG A 468      52.995   9.153 -44.791  1.00 35.21           H  
ATOM   1279 HH11 ARG A 468      51.843   8.722 -43.472  1.00 35.21           H  
ATOM   1280  HE  ARG A 468      52.136  11.579 -41.514  1.00 32.45           H  
ATOM   1281  N   PRO A 469      45.807  10.377 -43.060  1.00 19.37           N  
ATOM   1282  CA  PRO A 469      45.479  11.723 -42.501  1.00 17.57           C  
ATOM   1283  C   PRO A 469      44.527  11.739 -41.263  1.00 15.64           C  
ATOM   1284  O   PRO A 469      43.829  10.679 -41.042  1.00 15.87           O  
ATOM   1285  CB  PRO A 469      44.775  12.258 -43.756  1.00 17.68           C  
ATOM   1286  CG  PRO A 469      44.085  11.114 -44.415  1.00 19.34           C  
ATOM   1287  CD  PRO A 469      45.098  10.022 -44.275  1.00 19.26           C  
ATOM   1288  HA  PRO A 469      46.335  12.367 -42.298  1.00 17.57           H  
ATOM   1289  HB3 PRO A 469      45.493  12.752 -44.411  1.00 17.68           H  
ATOM   1290  HB2 PRO A 469      44.138  13.115 -43.537  1.00 17.68           H  
ATOM   1291  HG3 PRO A 469      43.627  11.175 -45.402  1.00 19.34           H  
ATOM   1292  HG2 PRO A 469      43.272  10.846 -43.739  1.00 19.34           H  
ATOM   1293  HD2 PRO A 469      44.628   9.039 -44.243  1.00 19.26           H  
ATOM   1294  HD3 PRO A 469      45.861   9.987 -45.052  1.00 19.26           H  
ATOM   1295  N   ILE A 470      44.669  12.804 -40.491  0.50 14.10           N  
ATOM   1296  CA  ILE A 470      44.304  12.980 -39.077  0.50 12.97           C  
ATOM   1297  C   ILE A 470      42.776  12.954 -38.746  0.50 11.56           C  
ATOM   1298  O   ILE A 470      41.999  13.327 -39.610  0.50 11.43           O  
ATOM   1299  CB  ILE A 470      44.862  14.373 -38.678  0.50 12.93           C  
ATOM   1300  CG1 ILE A 470      44.706  14.645 -37.203  0.50 12.39           C  
ATOM   1301  CG2 ILE A 470      44.342  15.583 -39.550  0.50 13.34           C  
ATOM   1302  CD1 ILE A 470      45.654  15.690 -36.780  0.50 12.25           C  
ATOM   1303  H   ILE A 470      45.280  13.540 -40.814  0.50 14.10           H  
ATOM   1304  HA  ILE A 470      44.880  12.259 -38.496  0.50 12.97           H  
ATOM   1305  HB  ILE A 470      45.913  14.251 -38.941  0.50 12.93           H  
ATOM   1306 HG13 ILE A 470      44.827  13.827 -36.493  0.50 12.39           H  
ATOM   1307 HG12 ILE A 470      43.706  15.068 -37.102  0.50 12.39           H  
ATOM   1308 HG21 ILE A 470      44.675  16.555 -39.186  0.50 13.34           H  
ATOM   1309 HG22 ILE A 470      44.454  15.476 -40.629  0.50 13.34           H  
ATOM   1310 HG23 ILE A 470      43.256  15.665 -39.586  0.50 13.34           H  
ATOM   1311 HD11 ILE A 470      45.206  16.683 -36.827  0.50 12.25           H  
ATOM   1312 HD12 ILE A 470      45.924  15.464 -35.749  0.50 12.25           H  
ATOM   1313 HD13 ILE A 470      46.542  15.630 -37.409  0.50 12.25           H  
ATOM   1314  N   PHE A 471      42.403  12.514 -37.565  1.00 10.49           N  
ATOM   1315  CA  PHE A 471      41.046  12.565 -36.989  1.00 10.09           C  
ATOM   1316  C   PHE A 471      41.060  13.676 -35.995  1.00  9.43           C  
ATOM   1317  O   PHE A 471      42.047  13.739 -35.238  1.00  9.89           O  
ATOM   1318  CB  PHE A 471      40.677  11.257 -36.310  1.00 10.72           C  
ATOM   1319  CG  PHE A 471      40.806   9.970 -37.110  1.00 10.74           C  
ATOM   1320  CD1 PHE A 471      40.998   8.765 -36.439  1.00 10.84           C  
ATOM   1321  CD2 PHE A 471      40.413   9.966 -38.458  1.00 10.97           C  
ATOM   1322  CE1 PHE A 471      40.736   7.591 -37.108  1.00 11.01           C  
ATOM   1323  CE2 PHE A 471      40.182   8.719 -39.100  1.00 10.11           C  
ATOM   1324  CZ  PHE A 471      40.303   7.558 -38.420  1.00 12.12           C  
ATOM   1325  H   PHE A 471      43.102  12.194 -36.910  1.00 10.49           H  
ATOM   1326  HA  PHE A 471      40.394  12.841 -37.819  1.00 10.09           H  
ATOM   1327  HB3 PHE A 471      39.625  11.420 -36.076  1.00 10.72           H  
ATOM   1328  HB2 PHE A 471      41.222  11.158 -35.371  1.00 10.72           H  
ATOM   1329  HD1 PHE A 471      41.354   8.685 -35.422  1.00 10.84           H  
ATOM   1330  HD2 PHE A 471      40.361  10.854 -39.070  1.00 10.97           H  
ATOM   1331  HE1 PHE A 471      40.869   6.691 -36.526  1.00 11.01           H  
ATOM   1332  HE2 PHE A 471      39.988   8.687 -40.162  1.00 10.11           H  
ATOM   1333  HZ  PHE A 471      40.249   6.627 -38.966  1.00 12.12           H  
ATOM   1334  N   ILE A 472      39.958  14.443 -35.882  1.00  9.46           N  
ATOM   1335  CA  ILE A 472      39.625  15.455 -34.945  1.00  8.42           C  
ATOM   1336  C   ILE A 472      38.283  15.063 -34.158  1.00  7.52           C  
ATOM   1337  O   ILE A 472      37.471  14.461 -34.816  1.00  8.03           O  
ATOM   1338  CB  ILE A 472      39.424  16.830 -35.537  1.00  7.68           C  
ATOM   1339  CG1 ILE A 472      40.755  17.402 -36.072  1.00  9.28           C  
ATOM   1340  CG2 ILE A 472      38.663  17.942 -34.716  1.00 10.01           C  
ATOM   1341  CD1 ILE A 472      40.532  18.563 -37.116  1.00 10.61           C  
ATOM   1342  H   ILE A 472      39.261  14.206 -36.573  1.00  9.46           H  
ATOM   1343  HA  ILE A 472      40.475  15.614 -34.281  1.00  8.42           H  
ATOM   1344  HB  ILE A 472      38.755  16.870 -36.396  1.00  7.68           H  
ATOM   1345 HG13 ILE A 472      41.289  16.603 -36.586  1.00  9.28           H  
ATOM   1346 HG12 ILE A 472      41.315  17.911 -35.287  1.00  9.28           H  
ATOM   1347 HG21 ILE A 472      38.482  18.821 -35.335  1.00 10.01           H  
ATOM   1348 HG22 ILE A 472      37.678  17.631 -34.367  1.00 10.01           H  
ATOM   1349 HG23 ILE A 472      39.234  18.261 -33.844  1.00 10.01           H  
ATOM   1350 HD11 ILE A 472      41.089  18.503 -38.051  1.00 10.61           H  
ATOM   1351 HD12 ILE A 472      39.521  18.575 -37.525  1.00 10.61           H  
ATOM   1352 HD13 ILE A 472      40.559  19.537 -36.627  1.00 10.61           H  
ATOM   1353  N   ILE A 473      38.110  15.136 -32.799  1.00  7.53           N  
ATOM   1354  CA  ILE A 473      36.963  14.675 -32.085  1.00  7.16           C  
ATOM   1355  C   ILE A 473      36.334  15.813 -31.314  1.00  7.36           C  
ATOM   1356  O   ILE A 473      37.014  16.695 -30.784  1.00  6.94           O  
ATOM   1357  CB  ILE A 473      37.436  13.613 -30.981  1.00  8.50           C  
ATOM   1358  CG1 ILE A 473      38.110  12.409 -31.525  1.00  8.96           C  
ATOM   1359  CG2 ILE A 473      36.221  13.051 -30.112  1.00  7.59           C  
ATOM   1360  CD1 ILE A 473      39.586  12.467 -32.006  1.00  9.84           C  
ATOM   1361  H   ILE A 473      38.816  15.565 -32.218  1.00  7.53           H  
ATOM   1362  HA  ILE A 473      36.153  14.336 -32.731  1.00  7.16           H  
ATOM   1363  HB  ILE A 473      38.123  14.103 -30.290  1.00  8.50           H  
ATOM   1364 HG13 ILE A 473      37.534  11.937 -32.321  1.00  8.96           H  
ATOM   1365 HG12 ILE A 473      37.994  11.540 -30.877  1.00  8.96           H  
ATOM   1366 HG21 ILE A 473      35.340  12.795 -30.702  1.00  7.59           H  
ATOM   1367 HG22 ILE A 473      36.547  12.211 -29.499  1.00  7.59           H  
ATOM   1368 HG23 ILE A 473      35.817  13.697 -29.333  1.00  7.59           H  
ATOM   1369 HD11 ILE A 473      39.618  12.862 -33.022  1.00  9.84           H  
ATOM   1370 HD12 ILE A 473      40.326  13.107 -31.526  1.00  9.84           H  
ATOM   1371 HD13 ILE A 473      39.791  11.425 -32.250  1.00  9.84           H  
ATOM   1372  N   THR A 474      34.994  15.900 -31.368  1.00  7.45           N  
ATOM   1373  CA  THR A 474      34.310  16.898 -30.507  1.00  7.78           C  
ATOM   1374  C   THR A 474      33.022  16.171 -30.062  1.00  8.02           C  
ATOM   1375  O   THR A 474      32.596  15.100 -30.601  1.00  8.20           O  
ATOM   1376  CB  THR A 474      33.961  18.279 -31.192  1.00  7.40           C  
ATOM   1377  OG1 THR A 474      32.971  18.237 -32.221  1.00  8.37           O  
ATOM   1378  CG2 THR A 474      35.047  19.123 -31.792  1.00  8.69           C  
ATOM   1379  H   THR A 474      34.364  15.318 -31.903  1.00  7.45           H  
ATOM   1380  HA  THR A 474      34.951  17.161 -29.666  1.00  7.78           H  
ATOM   1381  HB  THR A 474      33.533  18.910 -30.413  1.00  7.40           H  
ATOM   1382  HG1 THR A 474      32.145  18.025 -31.780  1.00  8.37           H  
ATOM   1383 HG21 THR A 474      35.757  19.393 -31.010  1.00  8.69           H  
ATOM   1384 HG22 THR A 474      35.628  18.529 -32.498  1.00  8.69           H  
ATOM   1385 HG23 THR A 474      34.709  20.025 -32.301  1.00  8.69           H  
ATOM   1386  N   GLU A 475      32.351  16.831 -29.143  1.00  8.86           N  
ATOM   1387  CA  GLU A 475      30.904  16.483 -28.912  1.00  9.60           C  
ATOM   1388  C   GLU A 475      30.008  16.606 -30.202  1.00  8.88           C  
ATOM   1389  O   GLU A 475      30.441  17.287 -31.112  1.00  8.42           O  
ATOM   1390  CB  GLU A 475      30.505  17.599 -27.916  1.00 11.62           C  
ATOM   1391  CG  GLU A 475      30.876  19.152 -28.140  1.00 12.28           C  
ATOM   1392  CD  GLU A 475      30.164  20.042 -27.149  1.00  9.77           C  
ATOM   1393  OE1 GLU A 475      29.538  19.614 -26.181  1.00 10.88           O  
ATOM   1394  OE2 GLU A 475      30.442  21.241 -27.172  1.00 11.04           O1-
ATOM   1395  H   GLU A 475      32.689  17.735 -28.845  1.00  8.86           H  
ATOM   1396  HA  GLU A 475      30.928  15.469 -28.513  1.00  9.60           H  
ATOM   1397  HB3 GLU A 475      30.811  17.347 -26.900  1.00 11.62           H  
ATOM   1398  HB2 GLU A 475      29.421  17.524 -28.006  1.00 11.62           H  
ATOM   1399  HG3 GLU A 475      30.511  19.527 -29.096  1.00 12.28           H  
ATOM   1400  HG2 GLU A 475      31.904  19.516 -28.153  1.00 12.28           H  
ATOM   1401  N   TYR A 476      29.014  15.775 -30.364  1.00  7.53           N  
ATOM   1402  CA  TYR A 476      28.025  15.704 -31.411  1.00  7.64           C  
ATOM   1403  C   TYR A 476      26.929  16.751 -31.044  1.00  7.88           C  
ATOM   1404  O   TYR A 476      26.253  16.583 -30.014  1.00  8.85           O  
ATOM   1405  CB  TYR A 476      27.479  14.288 -31.362  1.00  7.59           C  
ATOM   1406  CG  TYR A 476      26.205  14.137 -32.215  1.00  9.24           C  
ATOM   1407  CD1 TYR A 476      26.189  14.438 -33.629  1.00  8.80           C  
ATOM   1408  CD2 TYR A 476      25.051  13.571 -31.592  1.00 10.82           C  
ATOM   1409  CE1 TYR A 476      24.990  14.211 -34.353  1.00  8.15           C  
ATOM   1410  CE2 TYR A 476      23.916  13.367 -32.330  1.00 11.98           C  
ATOM   1411  CZ  TYR A 476      23.864  13.625 -33.716  1.00 11.47           C  
ATOM   1412  OH  TYR A 476      22.749  13.335 -34.416  1.00 15.59           O  
ATOM   1413  H   TYR A 476      28.830  15.168 -29.578  1.00  7.53           H  
ATOM   1414  HA  TYR A 476      28.508  15.816 -32.382  1.00  7.64           H  
ATOM   1415  HB3 TYR A 476      27.223  14.156 -30.311  1.00  7.59           H  
ATOM   1416  HB2 TYR A 476      28.201  13.532 -31.670  1.00  7.59           H  
ATOM   1417  HD1 TYR A 476      27.028  14.932 -34.098  1.00  8.80           H  
ATOM   1418  HD2 TYR A 476      24.896  13.369 -30.542  1.00 10.82           H  
ATOM   1419  HE1 TYR A 476      25.007  14.417 -35.413  1.00  8.15           H  
ATOM   1420  HE2 TYR A 476      23.066  12.861 -31.895  1.00 11.98           H  
ATOM   1421  HH  TYR A 476      21.939  13.144 -33.937  1.00 15.59           H  
ATOM   1422  N   MET A 477      26.754  17.724 -31.901  1.00  6.17           N  
ATOM   1423  CA  MET A 477      25.638  18.695 -31.918  1.00  6.58           C  
ATOM   1424  C   MET A 477      24.471  18.164 -32.748  1.00  6.77           C  
ATOM   1425  O   MET A 477      24.667  17.928 -33.946  1.00  7.81           O  
ATOM   1426  CB  MET A 477      26.013  20.142 -32.471  1.00  7.14           C  
ATOM   1427  CG  MET A 477      27.095  20.781 -31.668  1.00  6.00           C  
ATOM   1428  SD  MET A 477      26.704  21.580 -30.091  1.00  8.44           S  
ATOM   1429  CE  MET A 477      27.300  20.315 -28.908  1.00  8.19           C  
ATOM   1430  H   MET A 477      27.369  17.751 -32.702  1.00  6.17           H  
ATOM   1431  HA  MET A 477      25.424  18.974 -30.887  1.00  6.58           H  
ATOM   1432  HB3 MET A 477      25.109  20.743 -32.367  1.00  7.14           H  
ATOM   1433  HB2 MET A 477      26.304  19.997 -33.512  1.00  7.14           H  
ATOM   1434  HG3 MET A 477      27.407  21.618 -32.292  1.00  6.00           H  
ATOM   1435  HG2 MET A 477      27.997  20.185 -31.532  1.00  6.00           H  
ATOM   1436  HE1 MET A 477      26.797  19.348 -28.938  1.00  8.19           H  
ATOM   1437  HE2 MET A 477      28.314  20.147 -29.269  1.00  8.19           H  
ATOM   1438  HE3 MET A 477      27.299  20.618 -27.861  1.00  8.19           H  
ATOM   1439  N   ALA A 478      23.429  17.811 -32.059  1.00  7.39           N  
ATOM   1440  CA  ALA A 478      22.392  16.890 -32.457  1.00  8.09           C  
ATOM   1441  C   ALA A 478      21.409  17.418 -33.565  1.00  8.57           C  
ATOM   1442  O   ALA A 478      20.953  16.589 -34.330  1.00  9.95           O  
ATOM   1443  CB  ALA A 478      21.605  16.528 -31.170  1.00  8.68           C  
ATOM   1444  H   ALA A 478      23.590  17.943 -31.071  1.00  7.39           H  
ATOM   1445  HA  ALA A 478      22.806  15.937 -32.786  1.00  8.09           H  
ATOM   1446  HB1 ALA A 478      20.982  17.341 -30.797  1.00  8.68           H  
ATOM   1447  HB2 ALA A 478      20.944  15.664 -31.102  1.00  8.68           H  
ATOM   1448  HB3 ALA A 478      22.423  16.469 -30.452  1.00  8.68           H  
ATOM   1449  N   ASN A 479      21.312  18.774 -33.642  1.00  7.84           N  
ATOM   1450  CA  ASN A 479      20.443  19.476 -34.610  1.00  8.56           C  
ATOM   1451  C   ASN A 479      21.143  19.820 -35.885  1.00  8.36           C  
ATOM   1452  O   ASN A 479      20.507  20.239 -36.901  1.00  9.50           O  
ATOM   1453  CB  ASN A 479      19.706  20.723 -34.056  1.00  8.80           C  
ATOM   1454  CG  ASN A 479      18.411  20.378 -33.446  1.00 10.62           C  
ATOM   1455  OD1 ASN A 479      17.505  19.939 -34.178  1.00 17.23           O  
ATOM   1456  ND2 ASN A 479      18.245  20.696 -32.146  1.00 10.50           N  
ATOM   1457  H   ASN A 479      21.940  19.408 -33.169  1.00  7.84           H  
ATOM   1458  HA  ASN A 479      19.651  18.768 -34.853  1.00  8.56           H  
ATOM   1459  HB3 ASN A 479      19.403  21.435 -34.823  1.00  8.80           H  
ATOM   1460  HB2 ASN A 479      20.316  21.210 -33.295  1.00  8.80           H  
ATOM   1461 HD22 ASN A 479      17.307  20.658 -31.775  1.00 10.50           H  
ATOM   1462 HD21 ASN A 479      18.945  20.953 -31.464  1.00 10.50           H  
ATOM   1463  N   GLY A 480      22.455  19.602 -35.993  1.00  7.50           N  
ATOM   1464  CA  GLY A 480      23.231  19.877 -37.152  1.00  7.24           C  
ATOM   1465  C   GLY A 480      23.451  21.398 -37.295  1.00  7.34           C  
ATOM   1466  O   GLY A 480      23.534  22.103 -36.241  1.00  6.58           O  
ATOM   1467  H   GLY A 480      22.968  19.499 -35.129  1.00  7.50           H  
ATOM   1468  HA3 GLY A 480      22.987  19.277 -38.028  1.00  7.24           H  
ATOM   1469  HA2 GLY A 480      24.242  19.535 -36.929  1.00  7.24           H  
ATOM   1470  N   CYS A 481      23.588  21.833 -38.564  0.70  8.59           N  
ATOM   1471  CA  CYS A 481      23.996  23.153 -39.032  0.70  9.05           C  
ATOM   1472  C   CYS A 481      22.918  24.227 -38.908  0.70  8.02           C  
ATOM   1473  O   CYS A 481      21.741  23.882 -39.159  0.70  7.26           O  
ATOM   1474  CB  CYS A 481      24.538  23.016 -40.426  0.70 10.01           C  
ATOM   1475  SG  CYS A 481      25.404  24.458 -41.170  0.70 13.74           S  
ATOM   1476  H   CYS A 481      23.290  21.215 -39.305  0.70  8.59           H  
ATOM   1477  HA  CYS A 481      24.798  23.432 -38.349  0.70  9.05           H  
ATOM   1478  HB3 CYS A 481      23.738  22.832 -41.142  0.70 10.01           H  
ATOM   1479  HB2 CYS A 481      25.236  22.180 -40.488  0.70 10.01           H  
ATOM   1480  HG  CYS A 481      26.032  24.762 -40.031  0.70 13.74           H  
ATOM   1481  N   LEU A 482      23.225  25.369 -38.342  1.00  6.48           N  
ATOM   1482  CA  LEU A 482      22.350  26.559 -38.115  1.00  6.54           C  
ATOM   1483  C   LEU A 482      21.725  27.087 -39.433  1.00  6.66           C  
ATOM   1484  O   LEU A 482      20.547  27.395 -39.416  1.00  6.07           O  
ATOM   1485  CB  LEU A 482      23.153  27.686 -37.476  1.00  6.60           C  
ATOM   1486  CG  LEU A 482      22.418  29.045 -37.253  1.00  7.33           C  
ATOM   1487  CD1 LEU A 482      21.182  28.936 -36.399  1.00  7.11           C  
ATOM   1488  CD2 LEU A 482      23.473  30.089 -36.793  1.00  7.20           C  
ATOM   1489  H   LEU A 482      24.200  25.582 -38.183  1.00  6.48           H  
ATOM   1490  HA  LEU A 482      21.538  26.138 -37.522  1.00  6.54           H  
ATOM   1491  HB3 LEU A 482      24.040  27.841 -38.091  1.00  6.60           H  
ATOM   1492  HB2 LEU A 482      23.560  27.366 -36.516  1.00  6.60           H  
ATOM   1493  HG  LEU A 482      22.166  29.379 -38.260  1.00  7.33           H  
ATOM   1494 HD11 LEU A 482      20.296  29.171 -36.989  1.00  7.11           H  
ATOM   1495 HD12 LEU A 482      20.993  27.963 -35.944  1.00  7.11           H  
ATOM   1496 HD13 LEU A 482      21.112  29.581 -35.523  1.00  7.11           H  
ATOM   1497 HD21 LEU A 482      24.259  29.958 -37.538  1.00  7.20           H  
ATOM   1498 HD22 LEU A 482      22.994  31.064 -36.703  1.00  7.20           H  
ATOM   1499 HD23 LEU A 482      23.955  29.811 -35.856  1.00  7.20           H  
ATOM   1500  N   LEU A 483      22.337  26.874 -40.583  1.00  5.85           N  
ATOM   1501  CA  LEU A 483      21.806  27.221 -41.885  1.00  5.42           C  
ATOM   1502  C   LEU A 483      20.542  26.440 -42.239  1.00  5.70           C  
ATOM   1503  O   LEU A 483      19.495  26.989 -42.724  1.00  6.44           O  
ATOM   1504  CB  LEU A 483      23.001  26.935 -42.915  1.00  5.72           C  
ATOM   1505  CG  LEU A 483      22.663  27.249 -44.366  1.00  7.00           C  
ATOM   1506  CD1 LEU A 483      22.184  28.717 -44.571  1.00  8.34           C  
ATOM   1507  CD2 LEU A 483      23.898  26.993 -45.204  1.00  8.07           C  
ATOM   1508  H   LEU A 483      23.213  26.371 -40.590  1.00  5.85           H  
ATOM   1509  HA  LEU A 483      21.531  28.274 -41.831  1.00  5.42           H  
ATOM   1510  HB3 LEU A 483      23.287  25.887 -42.817  1.00  5.72           H  
ATOM   1511  HB2 LEU A 483      23.859  27.487 -42.531  1.00  5.72           H  
ATOM   1512  HG  LEU A 483      21.858  26.600 -44.710  1.00  7.00           H  
ATOM   1513 HD11 LEU A 483      22.428  29.146 -45.543  1.00  8.34           H  
ATOM   1514 HD12 LEU A 483      21.095  28.682 -44.530  1.00  8.34           H  
ATOM   1515 HD13 LEU A 483      22.572  29.388 -43.805  1.00  8.34           H  
ATOM   1516 HD21 LEU A 483      24.135  27.862 -45.818  1.00  8.07           H  
ATOM   1517 HD22 LEU A 483      24.837  26.817 -44.680  1.00  8.07           H  
ATOM   1518 HD23 LEU A 483      23.582  26.219 -45.903  1.00  8.07           H  
ATOM   1519  N   ASN A 484      20.659  25.114 -42.017  1.00  5.96           N  
ATOM   1520  CA  ASN A 484      19.593  24.195 -42.179  1.00  7.02           C  
ATOM   1521  C   ASN A 484      18.454  24.349 -41.232  1.00  6.59           C  
ATOM   1522  O   ASN A 484      17.338  24.377 -41.781  1.00  7.91           O  
ATOM   1523  CB  ASN A 484      20.118  22.711 -42.208  1.00  7.97           C  
ATOM   1524  CG  ASN A 484      21.180  22.577 -43.284  1.00 10.29           C  
ATOM   1525  OD1 ASN A 484      21.040  23.155 -44.332  1.00 13.63           O  
ATOM   1526  ND2 ASN A 484      22.227  21.829 -43.103  1.00 14.77           N  
ATOM   1527  H   ASN A 484      21.530  24.851 -41.579  1.00  5.96           H  
ATOM   1528  HA  ASN A 484      19.145  24.413 -43.149  1.00  7.02           H  
ATOM   1529  HB3 ASN A 484      19.274  22.041 -42.371  1.00  7.97           H  
ATOM   1530  HB2 ASN A 484      20.476  22.444 -41.213  1.00  7.97           H  
ATOM   1531 HD22 ASN A 484      22.917  21.606 -43.806  1.00 14.77           H  
ATOM   1532 HD21 ASN A 484      22.298  21.285 -42.255  1.00 14.77           H  
ATOM   1533  N   TYR A 485      18.776  24.559 -39.940  1.00  5.82           N  
ATOM   1534  CA  TYR A 485      17.871  24.536 -38.765  1.00  6.36           C  
ATOM   1535  C   TYR A 485      16.693  25.541 -39.008  1.00  6.34           C  
ATOM   1536  O   TYR A 485      15.503  25.256 -38.782  1.00  6.44           O  
ATOM   1537  CB  TYR A 485      18.768  24.792 -37.517  1.00  6.63           C  
ATOM   1538  CG  TYR A 485      18.045  25.157 -36.213  1.00  8.90           C  
ATOM   1539  CD1 TYR A 485      17.454  24.104 -35.474  1.00 11.28           C  
ATOM   1540  CD2 TYR A 485      18.147  26.426 -35.630  1.00  9.24           C  
ATOM   1541  CE1 TYR A 485      16.898  24.380 -34.168  1.00 11.13           C  
ATOM   1542  CE2 TYR A 485      17.646  26.705 -34.356  1.00 11.59           C  
ATOM   1543  CZ  TYR A 485      17.046  25.699 -33.596  1.00  9.49           C  
ATOM   1544  OH  TYR A 485      16.561  26.009 -32.311  1.00 13.82           O  
ATOM   1545  H   TYR A 485      19.756  24.527 -39.698  1.00  5.82           H  
ATOM   1546  HA  TYR A 485      17.484  23.517 -38.747  1.00  6.36           H  
ATOM   1547  HB3 TYR A 485      19.516  25.571 -37.665  1.00  6.63           H  
ATOM   1548  HB2 TYR A 485      19.330  23.945 -37.124  1.00  6.63           H  
ATOM   1549  HD1 TYR A 485      17.208  23.111 -35.819  1.00 11.28           H  
ATOM   1550  HD2 TYR A 485      18.588  27.265 -36.149  1.00  9.24           H  
ATOM   1551  HE1 TYR A 485      16.366  23.583 -33.670  1.00 11.13           H  
ATOM   1552  HE2 TYR A 485      17.906  27.674 -33.955  1.00 11.59           H  
ATOM   1553  HH  TYR A 485      16.794  26.880 -31.982  1.00 13.82           H  
ATOM   1554  N   LEU A 486      17.098  26.737 -39.559  1.00  5.46           N  
ATOM   1555  CA  LEU A 486      16.181  27.816 -39.808  1.00  5.32           C  
ATOM   1556  C   LEU A 486      15.092  27.448 -40.831  1.00  6.46           C  
ATOM   1557  O   LEU A 486      14.031  28.052 -40.754  1.00  6.91           O  
ATOM   1558  CB  LEU A 486      17.008  29.100 -40.282  1.00  5.38           C  
ATOM   1559  CG  LEU A 486      17.826  29.729 -39.147  1.00  5.93           C  
ATOM   1560  CD1 LEU A 486      18.983  30.620 -39.712  1.00  6.68           C  
ATOM   1561  CD2 LEU A 486      16.962  30.469 -38.096  1.00  6.41           C  
ATOM   1562  H   LEU A 486      18.087  26.929 -39.626  1.00  5.46           H  
ATOM   1563  HA  LEU A 486      15.687  28.130 -38.889  1.00  5.32           H  
ATOM   1564  HB3 LEU A 486      16.285  29.856 -40.587  1.00  5.38           H  
ATOM   1565  HB2 LEU A 486      17.690  28.875 -41.102  1.00  5.38           H  
ATOM   1566  HG  LEU A 486      18.365  28.909 -38.673  1.00  5.93           H  
ATOM   1567 HD11 LEU A 486      19.670  30.124 -40.398  1.00  6.68           H  
ATOM   1568 HD12 LEU A 486      18.633  31.530 -40.199  1.00  6.68           H  
ATOM   1569 HD13 LEU A 486      19.552  31.032 -38.880  1.00  6.68           H  
ATOM   1570 HD21 LEU A 486      17.257  31.514 -37.994  1.00  6.41           H  
ATOM   1571 HD22 LEU A 486      15.904  30.558 -38.344  1.00  6.41           H  
ATOM   1572 HD23 LEU A 486      17.103  30.029 -37.109  1.00  6.41           H  
ATOM   1573  N   ARG A 487      15.391  26.523 -41.732  1.00  6.15           N  
ATOM   1574  CA  ARG A 487      14.593  26.155 -42.955  1.00  7.41           C  
ATOM   1575  C   ARG A 487      13.646  25.019 -42.724  1.00  8.83           C  
ATOM   1576  O   ARG A 487      12.823  24.639 -43.562  1.00 10.38           O  
ATOM   1577  CB  ARG A 487      15.410  26.102 -44.204  1.00  7.40           C  
ATOM   1578  CG  ARG A 487      16.366  27.348 -44.455  1.00  7.56           C  
ATOM   1579  CD  ARG A 487      17.185  27.390 -45.798  1.00 10.14           C  
ATOM   1580  NE  ARG A 487      18.079  26.251 -45.798  1.00 10.94           N  
ATOM   1581  CZ  ARG A 487      19.262  26.186 -46.516  1.00 12.81           C  
ATOM   1582  NH1 ARG A 487      19.717  27.125 -47.358  1.00 14.97           N  
ATOM   1583  NH2 ARG A 487      20.112  25.148 -46.362  1.00 13.85           N1+
ATOM   1584  H   ARG A 487      16.323  26.140 -41.799  1.00  6.15           H  
ATOM   1585  HA  ARG A 487      13.826  26.884 -43.218  1.00  7.41           H  
ATOM   1586  HB3 ARG A 487      14.808  25.941 -45.098  1.00  7.40           H  
ATOM   1587  HB2 ARG A 487      15.995  25.183 -44.243  1.00  7.40           H  
ATOM   1588  HG3 ARG A 487      17.010  27.465 -43.582  1.00  7.56           H  
ATOM   1589  HG2 ARG A 487      15.774  28.263 -44.464  1.00  7.56           H  
ATOM   1590  HD3 ARG A 487      17.789  28.269 -46.020  1.00 10.14           H  
ATOM   1591  HD2 ARG A 487      16.598  27.295 -46.711  1.00 10.14           H  
ATOM   1592 HH22 ARG A 487      20.991  25.186 -46.858  1.00 13.85           H  
ATOM   1593 HH21 ARG A 487      19.837  24.296 -45.894  1.00 13.85           H  
ATOM   1594 HH12 ARG A 487      20.341  26.863 -48.108  1.00 14.97           H  
ATOM   1595 HH11 ARG A 487      19.243  28.008 -47.480  1.00 14.97           H  
ATOM   1596  HE  ARG A 487      17.808  25.448 -45.249  1.00 10.94           H  
ATOM   1597  N   GLU A 488      13.712  24.393 -41.481  1.00  8.16           N  
ATOM   1598  CA  GLU A 488      12.565  23.658 -40.885  1.00  8.93           C  
ATOM   1599  C   GLU A 488      11.459  24.584 -40.495  1.00  8.55           C  
ATOM   1600  O   GLU A 488      11.650  25.376 -39.545  1.00  8.68           O  
ATOM   1601  CB  GLU A 488      13.073  22.756 -39.774  1.00 10.03           C  
ATOM   1602  CG  GLU A 488      14.448  22.085 -40.246  1.00 12.75           C  
ATOM   1603  CD  GLU A 488      15.072  21.024 -39.272  1.00 16.98           C  
ATOM   1604  OE1 GLU A 488      16.272  20.869 -39.395  1.00 19.51           O  
ATOM   1605  OE2 GLU A 488      14.374  20.327 -38.540  1.00 22.46           O1-
ATOM   1606  H   GLU A 488      14.483  24.659 -40.885  1.00  8.16           H  
ATOM   1607  HA  GLU A 488      12.300  22.979 -41.696  1.00  8.93           H  
ATOM   1608  HB3 GLU A 488      12.338  21.952 -39.748  1.00 10.03           H  
ATOM   1609  HB2 GLU A 488      12.969  23.249 -38.808  1.00 10.03           H  
ATOM   1610  HG3 GLU A 488      15.213  22.856 -40.347  1.00 12.75           H  
ATOM   1611  HG2 GLU A 488      14.386  21.580 -41.210  1.00 12.75           H  
ATOM   1612  N   MET A 489      10.314  24.458 -41.187  1.00  8.03           N  
ATOM   1613  CA  MET A 489       9.128  25.290 -40.978  1.00  8.93           C  
ATOM   1614  C   MET A 489       8.282  24.893 -39.686  1.00  7.67           C  
ATOM   1615  O   MET A 489       7.257  25.493 -39.394  1.00  8.61           O  
ATOM   1616  CB  MET A 489       8.219  25.319 -42.201  1.00 10.39           C  
ATOM   1617  CG  MET A 489       8.728  26.096 -43.477  1.00 12.82           C  
ATOM   1618  SD  MET A 489       9.740  25.011 -44.571  1.00 17.67           S  
ATOM   1619  CE  MET A 489      10.228  26.408 -45.725  1.00 18.30           C  
ATOM   1620  H   MET A 489      10.261  23.817 -41.966  1.00  8.03           H  
ATOM   1621  HA  MET A 489       9.499  26.290 -40.755  1.00  8.93           H  
ATOM   1622  HB3 MET A 489       7.276  25.826 -41.993  1.00 10.39           H  
ATOM   1623  HB2 MET A 489       8.135  24.274 -42.497  1.00 10.39           H  
ATOM   1624  HG3 MET A 489       9.411  26.924 -43.289  1.00 12.82           H  
ATOM   1625  HG2 MET A 489       7.949  26.544 -44.095  1.00 12.82           H  
ATOM   1626  HE1 MET A 489      11.022  26.974 -45.239  1.00 18.30           H  
ATOM   1627  HE2 MET A 489      10.546  25.983 -46.677  1.00 18.30           H  
ATOM   1628  HE3 MET A 489       9.409  27.062 -46.025  1.00 18.30           H  
ATOM   1629  N   ARG A 490       8.723  23.877 -38.946  1.00  7.42           N  
ATOM   1630  CA  ARG A 490       8.016  23.345 -37.800  1.00  7.60           C  
ATOM   1631  C   ARG A 490       8.228  24.220 -36.528  1.00  7.03           C  
ATOM   1632  O   ARG A 490       7.378  24.144 -35.701  1.00  5.69           O  
ATOM   1633  CB  ARG A 490       8.375  21.880 -37.459  1.00  7.79           C  
ATOM   1634  CG  ARG A 490       8.336  20.843 -38.641  1.00  7.38           C  
ATOM   1635  CD  ARG A 490       8.911  19.509 -38.267  1.00  7.35           C  
ATOM   1636  NE  ARG A 490       9.264  18.636 -39.391  1.00  9.25           N  
ATOM   1637  CZ  ARG A 490      10.474  18.425 -39.992  1.00  8.16           C  
ATOM   1638  NH1 ARG A 490      11.597  18.659 -39.255  1.00  9.24           N  
ATOM   1639  NH2 ARG A 490      10.464  17.866 -41.226  1.00 11.23           N1+
ATOM   1640  H   ARG A 490       9.609  23.430 -39.131  1.00  7.42           H  
ATOM   1641  HA  ARG A 490       6.950  23.310 -38.024  1.00  7.60           H  
ATOM   1642  HB3 ARG A 490       7.705  21.552 -36.664  1.00  7.79           H  
ATOM   1643  HB2 ARG A 490       9.376  21.980 -37.040  1.00  7.79           H  
ATOM   1644  HG3 ARG A 490       8.908  21.345 -39.422  1.00  7.38           H  
ATOM   1645  HG2 ARG A 490       7.344  20.759 -39.085  1.00  7.38           H  
ATOM   1646  HD3 ARG A 490       8.083  18.987 -37.788  1.00  7.35           H  
ATOM   1647  HD2 ARG A 490       9.704  19.493 -37.519  1.00  7.35           H  
ATOM   1648 HH22 ARG A 490      11.305  17.624 -41.731  1.00 11.23           H  
ATOM   1649 HH21 ARG A 490       9.568  17.612 -41.618  1.00 11.23           H  
ATOM   1650 HH12 ARG A 490      12.484  18.302 -39.580  1.00  9.24           H  
ATOM   1651 HH11 ARG A 490      11.626  19.213 -38.411  1.00  9.24           H  
ATOM   1652  HE  ARG A 490       8.456  18.178 -39.788  1.00  9.25           H  
ATOM   1653  N   HIS A 491       9.443  24.790 -36.406  1.00  5.81           N  
ATOM   1654  CA  HIS A 491       9.766  25.581 -35.160  1.00  6.76           C  
ATOM   1655  C   HIS A 491       8.799  26.815 -35.026  1.00  6.68           C  
ATOM   1656  O   HIS A 491       8.229  27.023 -33.959  1.00  6.93           O  
ATOM   1657  CB  HIS A 491      11.297  25.878 -35.032  1.00  7.25           C  
ATOM   1658  CG  HIS A 491      12.274  24.862 -35.454  1.00  6.34           C  
ATOM   1659  ND1 HIS A 491      12.546  23.748 -34.690  1.00  8.33           N  
ATOM   1660  CD2 HIS A 491      13.006  24.708 -36.627  1.00  7.53           C  
ATOM   1661  CE1 HIS A 491      13.503  23.014 -35.357  1.00  8.58           C  
ATOM   1662  NE2 HIS A 491      13.803  23.589 -36.513  1.00  8.50           N  
ATOM   1663  H   HIS A 491       9.932  25.007 -37.263  1.00  5.81           H  
ATOM   1664  HA  HIS A 491       9.605  24.902 -34.322  1.00  6.76           H  
ATOM   1665  HB3 HIS A 491      11.432  26.131 -33.980  1.00  7.25           H  
ATOM   1666  HB2 HIS A 491      11.427  26.833 -35.542  1.00  7.25           H  
ATOM   1667  HD2 HIS A 491      12.995  25.433 -37.428  1.00  7.53           H  
ATOM   1668  HE1 HIS A 491      14.087  22.157 -35.057  1.00  8.58           H  
ATOM   1669  HE2 HIS A 491      14.449  23.259 -37.216  1.00  8.50           H  
ATOM   1670  N   ARG A 492       8.579  27.616 -36.141  1.00  6.08           N  
ATOM   1671  CA  ARG A 492       7.838  28.866 -36.118  1.00  5.82           C  
ATOM   1672  C   ARG A 492       8.622  29.838 -35.278  1.00  6.54           C  
ATOM   1673  O   ARG A 492       8.198  30.239 -34.182  1.00  6.46           O  
ATOM   1674  CB  ARG A 492       6.323  28.653 -35.786  1.00  5.88           C  
ATOM   1675  CG  ARG A 492       5.745  27.577 -36.742  1.00  7.37           C  
ATOM   1676  CD  ARG A 492       4.230  27.355 -36.333  1.00 10.77           C  
ATOM   1677  NE  ARG A 492       3.792  26.200 -37.090  1.00 10.10           N  
ATOM   1678  CZ  ARG A 492       3.952  24.889 -36.730  1.00 12.64           C  
ATOM   1679  NH1 ARG A 492       4.412  24.474 -35.544  1.00 11.55           N  
ATOM   1680  NH2 ARG A 492       3.633  24.031 -37.725  1.00 14.97           N1+
ATOM   1681  H   ARG A 492       9.237  27.536 -36.904  1.00  6.08           H  
ATOM   1682  HA  ARG A 492       7.950  29.142 -37.166  1.00  5.82           H  
ATOM   1683  HB3 ARG A 492       5.946  29.670 -35.894  1.00  5.88           H  
ATOM   1684  HB2 ARG A 492       6.245  28.276 -34.766  1.00  5.88           H  
ATOM   1685  HG3 ARG A 492       6.282  26.628 -36.753  1.00  7.37           H  
ATOM   1686  HG2 ARG A 492       5.791  27.930 -37.772  1.00  7.37           H  
ATOM   1687  HD3 ARG A 492       3.561  28.178 -36.582  1.00 10.77           H  
ATOM   1688  HD2 ARG A 492       4.197  27.138 -35.265  1.00 10.77           H  
ATOM   1689 HH22 ARG A 492       3.779  23.040 -37.597  1.00 14.97           H  
ATOM   1690 HH21 ARG A 492       3.234  24.314 -38.609  1.00 14.97           H  
ATOM   1691 HH12 ARG A 492       4.562  23.483 -35.422  1.00 11.55           H  
ATOM   1692 HH11 ARG A 492       4.599  25.117 -34.788  1.00 11.55           H  
ATOM   1693  HE  ARG A 492       3.216  26.399 -37.895  1.00 10.10           H  
ATOM   1694  N   PHE A 493       9.797  30.224 -35.826  1.00  6.41           N  
ATOM   1695  CA  PHE A 493      10.735  31.100 -34.979  1.00  6.94           C  
ATOM   1696  C   PHE A 493      10.149  32.462 -34.487  1.00  6.93           C  
ATOM   1697  O   PHE A 493       9.788  33.282 -35.306  1.00  8.43           O  
ATOM   1698  CB  PHE A 493      12.037  31.425 -35.685  1.00  6.86           C  
ATOM   1699  CG  PHE A 493      12.963  30.211 -35.859  1.00  7.01           C  
ATOM   1700  CD1 PHE A 493      13.095  29.476 -37.065  1.00  7.70           C  
ATOM   1701  CD2 PHE A 493      13.721  29.920 -34.684  1.00  7.05           C  
ATOM   1702  CE1 PHE A 493      13.900  28.340 -37.022  1.00  7.86           C  
ATOM   1703  CE2 PHE A 493      14.551  28.758 -34.751  1.00  8.26           C  
ATOM   1704  CZ  PHE A 493      14.592  27.981 -35.892  1.00  8.14           C  
ATOM   1705  H   PHE A 493      10.093  30.133 -36.787  1.00  6.41           H  
ATOM   1706  HA  PHE A 493      10.861  30.521 -34.065  1.00  6.94           H  
ATOM   1707  HB3 PHE A 493      12.505  32.210 -35.092  1.00  6.86           H  
ATOM   1708  HB2 PHE A 493      11.953  31.813 -36.701  1.00  6.86           H  
ATOM   1709  HD1 PHE A 493      12.566  29.761 -37.963  1.00  7.70           H  
ATOM   1710  HD2 PHE A 493      13.740  30.463 -33.751  1.00  7.05           H  
ATOM   1711  HE1 PHE A 493      13.944  27.684 -37.879  1.00  7.86           H  
ATOM   1712  HE2 PHE A 493      15.198  28.424 -33.954  1.00  8.26           H  
ATOM   1713  HZ  PHE A 493      15.157  27.066 -35.991  1.00  8.14           H  
ATOM   1714  N   GLN A 494      10.118  32.642 -33.161  1.00  6.92           N  
ATOM   1715  CA  GLN A 494       9.776  33.917 -32.571  1.00  7.07           C  
ATOM   1716  C   GLN A 494      10.929  34.932 -32.815  1.00  6.69           C  
ATOM   1717  O   GLN A 494      12.086  34.536 -32.796  1.00  6.52           O  
ATOM   1718  CB  GLN A 494       9.633  33.748 -31.045  1.00  8.66           C  
ATOM   1719  CG  GLN A 494       8.709  32.607 -30.605  1.00 11.33           C  
ATOM   1720  CD  GLN A 494       7.343  32.650 -31.348  1.00 13.36           C  
ATOM   1721  OE1 GLN A 494       6.545  33.556 -31.122  1.00 17.25           O  
ATOM   1722  NE2 GLN A 494       7.001  31.633 -32.187  1.00 16.42           N  
ATOM   1723  H   GLN A 494      10.498  31.952 -32.528  1.00  6.92           H  
ATOM   1724  HA  GLN A 494       8.787  34.175 -32.951  1.00  7.07           H  
ATOM   1725  HB3 GLN A 494       9.225  34.628 -30.546  1.00  8.66           H  
ATOM   1726  HB2 GLN A 494      10.664  33.694 -30.696  1.00  8.66           H  
ATOM   1727  HG3 GLN A 494       8.467  32.714 -29.547  1.00 11.33           H  
ATOM   1728  HG2 GLN A 494       9.124  31.606 -30.717  1.00 11.33           H  
ATOM   1729 HE22 GLN A 494       6.115  31.624 -32.672  1.00 16.42           H  
ATOM   1730 HE21 GLN A 494       7.706  31.012 -32.556  1.00 16.42           H  
ATOM   1731  N   THR A 495      10.624  36.267 -33.006  1.00  6.16           N  
ATOM   1732  CA  THR A 495      11.591  37.418 -33.061  1.00  6.83           C  
ATOM   1733  C   THR A 495      12.559  37.468 -31.804  1.00  7.54           C  
ATOM   1734  O   THR A 495      13.720  37.860 -31.907  1.00  7.10           O  
ATOM   1735  CB  THR A 495      10.820  38.760 -33.087  1.00  7.08           C  
ATOM   1736  OG1 THR A 495       9.724  38.718 -32.164  1.00  9.04           O  
ATOM   1737  CG2 THR A 495      10.226  39.155 -34.419  1.00  7.48           C  
ATOM   1738  H   THR A 495       9.655  36.550 -32.996  1.00  6.16           H  
ATOM   1739  HA  THR A 495      12.235  37.473 -33.938  1.00  6.83           H  
ATOM   1740  HB  THR A 495      11.511  39.555 -32.805  1.00  7.08           H  
ATOM   1741  HG1 THR A 495       9.801  39.365 -31.459  1.00  9.04           H  
ATOM   1742 HG21 THR A 495      10.914  39.885 -34.844  1.00  7.48           H  
ATOM   1743 HG22 THR A 495      10.155  38.332 -35.130  1.00  7.48           H  
ATOM   1744 HG23 THR A 495       9.187  39.472 -34.324  1.00  7.48           H  
ATOM   1745  N   GLN A 496      12.137  36.764 -30.690  1.00  8.37           N  
ATOM   1746  CA  GLN A 496      13.030  36.509 -29.565  1.00  8.44           C  
ATOM   1747  C   GLN A 496      14.064  35.370 -29.829  1.00  6.99           C  
ATOM   1748  O   GLN A 496      15.214  35.525 -29.404  1.00  7.08           O  
ATOM   1749  CB  GLN A 496      12.148  36.294 -28.289  1.00 10.74           C  
ATOM   1750  CG  GLN A 496      12.893  35.960 -26.966  1.00 15.40           C  
ATOM   1751  CD  GLN A 496      13.878  36.985 -26.474  1.00 20.80           C  
ATOM   1752  OE1 GLN A 496      13.490  38.169 -26.330  1.00 26.21           O  
ATOM   1753  NE2 GLN A 496      15.105  36.623 -26.150  1.00 25.42           N  
ATOM   1754  H   GLN A 496      11.149  36.603 -30.555  1.00  8.37           H  
ATOM   1755  HA  GLN A 496      13.732  37.319 -29.367  1.00  8.44           H  
ATOM   1756  HB3 GLN A 496      11.289  35.637 -28.428  1.00 10.74           H  
ATOM   1757  HB2 GLN A 496      11.669  37.231 -28.006  1.00 10.74           H  
ATOM   1758  HG3 GLN A 496      13.366  35.017 -27.240  1.00 15.40           H  
ATOM   1759  HG2 GLN A 496      12.296  35.639 -26.112  1.00 15.40           H  
ATOM   1760 HE22 GLN A 496      15.756  37.237 -25.681  1.00 25.42           H  
ATOM   1761 HE21 GLN A 496      15.244  35.626 -26.072  1.00 25.42           H  
ATOM   1762  N   GLN A 497      13.654  34.290 -30.539  1.00  6.12           N  
ATOM   1763  CA  GLN A 497      14.486  33.161 -30.927  1.00  5.54           C  
ATOM   1764  C   GLN A 497      15.712  33.578 -31.905  1.00  5.28           C  
ATOM   1765  O   GLN A 497      16.805  32.994 -31.646  1.00  5.55           O  
ATOM   1766  CB  GLN A 497      13.754  31.999 -31.525  1.00  5.65           C  
ATOM   1767  CG  GLN A 497      12.963  31.284 -30.410  1.00  6.44           C  
ATOM   1768  CD  GLN A 497      12.021  30.112 -30.825  1.00  7.73           C  
ATOM   1769  OE1 GLN A 497      11.302  30.183 -31.822  1.00  8.83           O  
ATOM   1770  NE2 GLN A 497      12.089  28.985 -30.135  1.00  8.93           N  
ATOM   1771  H   GLN A 497      12.710  34.283 -30.897  1.00  6.12           H  
ATOM   1772  HA  GLN A 497      15.064  32.715 -30.118  1.00  5.54           H  
ATOM   1773  HB3 GLN A 497      14.378  31.202 -31.929  1.00  5.65           H  
ATOM   1774  HB2 GLN A 497      13.032  32.217 -32.312  1.00  5.65           H  
ATOM   1775  HG3 GLN A 497      12.275  31.965 -29.909  1.00  6.44           H  
ATOM   1776  HG2 GLN A 497      13.621  30.848 -29.659  1.00  6.44           H  
ATOM   1777 HE22 GLN A 497      11.460  28.223 -30.344  1.00  8.93           H  
ATOM   1778 HE21 GLN A 497      12.570  28.891 -29.252  1.00  8.93           H  
ATOM   1779  N   LEU A 498      15.505  34.608 -32.747  1.00  5.24           N  
ATOM   1780  CA  LEU A 498      16.529  35.362 -33.528  1.00  4.75           C  
ATOM   1781  C   LEU A 498      17.591  35.980 -32.504  1.00  4.30           C  
ATOM   1782  O   LEU A 498      18.785  35.591 -32.655  1.00  4.73           O  
ATOM   1783  CB  LEU A 498      15.850  36.500 -34.433  1.00  5.05           C  
ATOM   1784  CG  LEU A 498      14.586  36.113 -35.192  1.00  5.55           C  
ATOM   1785  CD1 LEU A 498      13.954  37.314 -35.869  1.00  7.06           C  
ATOM   1786  CD2 LEU A 498      14.861  34.944 -36.112  1.00  7.70           C  
ATOM   1787  H   LEU A 498      14.532  34.855 -32.854  1.00  5.24           H  
ATOM   1788  HA  LEU A 498      17.012  34.641 -34.187  1.00  4.75           H  
ATOM   1789  HB3 LEU A 498      16.642  36.773 -35.131  1.00  5.05           H  
ATOM   1790  HB2 LEU A 498      15.700  37.373 -33.798  1.00  5.05           H  
ATOM   1791  HG  LEU A 498      13.816  35.769 -34.501  1.00  5.55           H  
ATOM   1792 HD11 LEU A 498      13.780  38.141 -35.180  1.00  7.06           H  
ATOM   1793 HD12 LEU A 498      14.654  37.616 -36.647  1.00  7.06           H  
ATOM   1794 HD13 LEU A 498      12.978  37.091 -36.300  1.00  7.06           H  
ATOM   1795 HD21 LEU A 498      15.827  34.443 -36.045  1.00  7.70           H  
ATOM   1796 HD22 LEU A 498      14.208  34.126 -35.807  1.00  7.70           H  
ATOM   1797 HD23 LEU A 498      14.645  35.150 -37.160  1.00  7.70           H  
ATOM   1798  N   LEU A 499      17.121  36.839 -31.601  1.00  4.04           N  
ATOM   1799  CA  LEU A 499      18.002  37.565 -30.685  1.00  5.30           C  
ATOM   1800  C   LEU A 499      18.840  36.619 -29.791  1.00  5.52           C  
ATOM   1801  O   LEU A 499      20.046  36.844 -29.614  1.00  5.01           O  
ATOM   1802  CB  LEU A 499      17.187  38.487 -29.754  1.00  5.78           C  
ATOM   1803  CG  LEU A 499      16.441  39.619 -30.461  1.00  7.96           C  
ATOM   1804  CD1 LEU A 499      15.304  40.174 -29.580  1.00  8.12           C  
ATOM   1805  CD2 LEU A 499      17.441  40.672 -30.809  1.00 10.29           C  
ATOM   1806  H   LEU A 499      16.122  36.979 -31.554  1.00  4.04           H  
ATOM   1807  HA  LEU A 499      18.724  38.091 -31.309  1.00  5.30           H  
ATOM   1808  HB3 LEU A 499      17.694  38.896 -28.880  1.00  5.78           H  
ATOM   1809  HB2 LEU A 499      16.427  37.776 -29.430  1.00  5.78           H  
ATOM   1810  HG  LEU A 499      15.901  39.153 -31.286  1.00  7.96           H  
ATOM   1811 HD11 LEU A 499      14.544  40.658 -30.193  1.00  8.12           H  
ATOM   1812 HD12 LEU A 499      14.713  39.328 -29.229  1.00  8.12           H  
ATOM   1813 HD13 LEU A 499      15.493  40.863 -28.757  1.00  8.12           H  
ATOM   1814 HD21 LEU A 499      17.034  41.683 -30.821  1.00 10.29           H  
ATOM   1815 HD22 LEU A 499      18.324  40.774 -30.178  1.00 10.29           H  
ATOM   1816 HD23 LEU A 499      17.856  40.423 -31.786  1.00 10.29           H  
ATOM   1817  N   GLU A 500      18.170  35.518 -29.337  1.00  5.59           N  
ATOM   1818  CA  GLU A 500      18.758  34.363 -28.653  1.00  6.10           C  
ATOM   1819  C   GLU A 500      20.047  33.741 -29.403  1.00  6.64           C  
ATOM   1820  O   GLU A 500      21.178  34.017 -29.052  1.00  5.68           O  
ATOM   1821  CB  GLU A 500      17.767  33.305 -28.150  1.00  6.94           C  
ATOM   1822  CG  GLU A 500      16.863  33.838 -27.040  1.00 10.68           C  
ATOM   1823  CD  GLU A 500      15.762  32.914 -26.536  1.00 13.02           C  
ATOM   1824  OE1 GLU A 500      15.642  31.705 -26.889  1.00 16.66           O  
ATOM   1825  OE2 GLU A 500      15.069  33.423 -25.641  1.00 16.92           O1-
ATOM   1826  H   GLU A 500      17.164  35.551 -29.419  1.00  5.59           H  
ATOM   1827  HA  GLU A 500      19.168  34.773 -27.730  1.00  6.10           H  
ATOM   1828  HB3 GLU A 500      18.364  32.447 -27.842  1.00  6.94           H  
ATOM   1829  HB2 GLU A 500      17.182  32.952 -29.000  1.00  6.94           H  
ATOM   1830  HG3 GLU A 500      16.212  34.537 -27.566  1.00 10.68           H  
ATOM   1831  HG2 GLU A 500      17.451  34.352 -26.280  1.00 10.68           H  
ATOM   1832  N   MET A 501      19.806  33.202 -30.582  1.00  5.42           N  
ATOM   1833  CA  MET A 501      20.768  32.684 -31.520  1.00  4.87           C  
ATOM   1834  C   MET A 501      21.921  33.645 -31.924  1.00  5.04           C  
ATOM   1835  O   MET A 501      23.119  33.265 -31.867  1.00  5.35           O  
ATOM   1836  CB  MET A 501      20.026  32.165 -32.778  1.00  5.30           C  
ATOM   1837  CG  MET A 501      19.107  30.982 -32.709  1.00  5.98           C  
ATOM   1838  SD  MET A 501      18.392  30.324 -34.247  1.00  8.29           S  
ATOM   1839  CE  MET A 501      16.906  31.388 -34.407  1.00  9.50           C  
ATOM   1840  H   MET A 501      18.866  33.046 -30.916  1.00  5.42           H  
ATOM   1841  HA  MET A 501      21.312  31.817 -31.146  1.00  4.87           H  
ATOM   1842  HB3 MET A 501      20.719  31.910 -33.580  1.00  5.30           H  
ATOM   1843  HB2 MET A 501      19.432  33.012 -33.122  1.00  5.30           H  
ATOM   1844  HG3 MET A 501      18.341  31.089 -31.941  1.00  5.98           H  
ATOM   1845  HG2 MET A 501      19.695  30.118 -32.398  1.00  5.98           H  
ATOM   1846  HE1 MET A 501      16.244  31.072 -35.214  1.00  9.50           H  
ATOM   1847  HE2 MET A 501      16.289  31.271 -33.516  1.00  9.50           H  
ATOM   1848  HE3 MET A 501      17.281  32.399 -34.564  1.00  9.50           H  
ATOM   1849  N   CYS A 502      21.538  34.880 -32.074  1.00  4.95           N  
ATOM   1850  CA  CYS A 502      22.471  35.986 -32.193  1.00  4.92           C  
ATOM   1851  C   CYS A 502      23.287  36.283 -30.954  1.00  5.14           C  
ATOM   1852  O   CYS A 502      24.494  36.321 -31.116  1.00  6.28           O  
ATOM   1853  CB  CYS A 502      21.900  37.247 -32.817  1.00  5.06           C  
ATOM   1854  SG  CYS A 502      20.895  36.945 -34.378  1.00  6.49           S  
ATOM   1855  H   CYS A 502      20.571  35.164 -32.011  1.00  4.95           H  
ATOM   1856  HA  CYS A 502      23.272  35.701 -32.875  1.00  4.92           H  
ATOM   1857  HB3 CYS A 502      22.694  37.958 -33.043  1.00  5.06           H  
ATOM   1858  HB2 CYS A 502      21.221  37.642 -32.061  1.00  5.06           H  
ATOM   1859  HG  CYS A 502      19.896  36.415 -33.666  1.00  6.49           H  
ATOM   1860  N   LYS A 503      22.725  36.309 -29.737  1.00  5.21           N  
ATOM   1861  CA  LYS A 503      23.489  36.401 -28.464  1.00  5.97           C  
ATOM   1862  C   LYS A 503      24.417  35.235 -28.258  1.00  6.15           C  
ATOM   1863  O   LYS A 503      25.533  35.386 -27.766  1.00  5.73           O  
ATOM   1864  CB  LYS A 503      22.604  36.629 -27.256  1.00  6.49           C  
ATOM   1865  CG  LYS A 503      23.322  36.838 -25.898  1.00  9.76           C  
ATOM   1866  CD  LYS A 503      22.592  37.441 -24.674  1.00 11.48           C  
ATOM   1867  CE  LYS A 503      21.529  36.574 -23.957  1.00 12.33           C  
ATOM   1868  NZ  LYS A 503      22.180  35.494 -23.248  1.00 15.67           N1+
ATOM   1869  H   LYS A 503      21.720  36.303 -29.641  1.00  5.21           H  
ATOM   1870  HA  LYS A 503      24.151  37.257 -28.594  1.00  5.97           H  
ATOM   1871  HB3 LYS A 503      21.905  35.797 -27.173  1.00  6.49           H  
ATOM   1872  HB2 LYS A 503      21.983  37.499 -27.473  1.00  6.49           H  
ATOM   1873  HG3 LYS A 503      24.125  37.550 -26.091  1.00  9.76           H  
ATOM   1874  HG2 LYS A 503      23.831  35.905 -25.654  1.00  9.76           H  
ATOM   1875  HD3 LYS A 503      22.060  38.273 -25.136  1.00 11.48           H  
ATOM   1876  HD2 LYS A 503      23.379  37.882 -24.062  1.00 11.48           H  
ATOM   1877  HE3 LYS A 503      20.840  36.189 -24.708  1.00 12.33           H  
ATOM   1878  HE2 LYS A 503      20.882  37.177 -23.319  1.00 12.33           H  
ATOM   1879  HZ1 LYS A 503      22.685  34.947 -23.931  1.00 15.67           H  
ATOM   1880  HZ2 LYS A 503      22.851  35.658 -22.512  1.00 15.67           H  
ATOM   1881  HZ3 LYS A 503      21.506  34.841 -22.876  1.00 15.67           H  
ATOM   1882  N   ASP A 504      23.989  33.998 -28.517  1.00  5.12           N  
ATOM   1883  CA  ASP A 504      24.783  32.782 -28.173  1.00  5.97           C  
ATOM   1884  C   ASP A 504      26.126  32.709 -28.912  1.00  5.42           C  
ATOM   1885  O   ASP A 504      27.176  32.514 -28.350  1.00  5.28           O  
ATOM   1886  CB  ASP A 504      24.064  31.438 -28.706  1.00  5.80           C  
ATOM   1887  CG  ASP A 504      22.693  31.031 -28.147  1.00  7.91           C  
ATOM   1888  OD1 ASP A 504      22.431  31.265 -26.945  1.00  8.13           O  
ATOM   1889  OD2 ASP A 504      22.001  30.210 -28.783  1.00  9.85           O1-
ATOM   1890  H   ASP A 504      23.066  33.964 -28.925  1.00  5.12           H  
ATOM   1891  HA  ASP A 504      24.832  32.884 -27.089  1.00  5.97           H  
ATOM   1892  HB3 ASP A 504      24.725  30.576 -28.613  1.00  5.80           H  
ATOM   1893  HB2 ASP A 504      23.922  31.501 -29.785  1.00  5.80           H  
ATOM   1894  N   VAL A 505      26.031  33.150 -30.146  1.00  4.77           N  
ATOM   1895  CA  VAL A 505      27.209  33.463 -30.963  1.00  5.38           C  
ATOM   1896  C   VAL A 505      27.872  34.850 -30.548  1.00  5.32           C  
ATOM   1897  O   VAL A 505      29.057  34.987 -30.498  1.00  5.51           O  
ATOM   1898  CB  VAL A 505      26.939  33.571 -32.526  1.00  5.28           C  
ATOM   1899  CG1 VAL A 505      28.179  34.012 -33.374  1.00  4.65           C  
ATOM   1900  CG2 VAL A 505      26.440  32.170 -32.862  1.00  5.90           C  
ATOM   1901  H   VAL A 505      25.124  33.436 -30.484  1.00  4.77           H  
ATOM   1902  HA  VAL A 505      28.000  32.729 -30.805  1.00  5.38           H  
ATOM   1903  HB  VAL A 505      26.147  34.292 -32.726  1.00  5.28           H  
ATOM   1904 HG11 VAL A 505      28.383  35.075 -33.253  1.00  4.65           H  
ATOM   1905 HG12 VAL A 505      29.069  33.409 -33.195  1.00  4.65           H  
ATOM   1906 HG13 VAL A 505      27.990  33.812 -34.428  1.00  4.65           H  
ATOM   1907 HG21 VAL A 505      26.351  32.057 -33.942  1.00  5.90           H  
ATOM   1908 HG22 VAL A 505      27.187  31.440 -32.549  1.00  5.90           H  
ATOM   1909 HG23 VAL A 505      25.485  32.080 -32.346  1.00  5.90           H  
ATOM   1910  N   CYS A 506      27.066  35.884 -30.169  1.00  5.11           N  
ATOM   1911  CA  CYS A 506      27.576  37.226 -29.761  1.00  6.10           C  
ATOM   1912  C   CYS A 506      28.570  37.134 -28.550  1.00  5.49           C  
ATOM   1913  O   CYS A 506      29.711  37.621 -28.661  1.00  6.43           O  
ATOM   1914  CB  CYS A 506      26.608  38.401 -29.672  1.00  6.07           C  
ATOM   1915  SG  CYS A 506      27.374  39.977 -29.960  1.00  7.18           S  
ATOM   1916  H   CYS A 506      26.083  35.840 -30.398  1.00  5.11           H  
ATOM   1917  HA  CYS A 506      28.245  37.442 -30.594  1.00  6.10           H  
ATOM   1918  HB3 CYS A 506      26.200  38.462 -28.663  1.00  6.07           H  
ATOM   1919  HB2 CYS A 506      25.827  38.300 -30.426  1.00  6.07           H  
ATOM   1920  HG  CYS A 506      28.460  39.651 -29.253  1.00  7.18           H  
ATOM   1921  N   GLU A 507      28.164  36.351 -27.555  1.00  5.82           N  
ATOM   1922  CA  GLU A 507      28.958  35.880 -26.483  1.00  5.59           C  
ATOM   1923  C   GLU A 507      30.224  35.039 -26.837  1.00  5.70           C  
ATOM   1924  O   GLU A 507      31.275  35.186 -26.172  1.00  6.07           O  
ATOM   1925  CB  GLU A 507      28.132  34.995 -25.464  1.00  6.80           C  
ATOM   1926  CG  GLU A 507      27.098  35.705 -24.551  1.00  7.34           C  
ATOM   1927  CD  GLU A 507      26.250  34.768 -23.674  1.00 10.29           C  
ATOM   1928  OE1 GLU A 507      26.448  33.505 -23.675  1.00 14.38           O  
ATOM   1929  OE2 GLU A 507      25.334  35.304 -23.022  1.00 12.57           O1-
ATOM   1930  H   GLU A 507      27.252  35.930 -27.659  1.00  5.82           H  
ATOM   1931  HA  GLU A 507      29.347  36.769 -25.986  1.00  5.59           H  
ATOM   1932  HB3 GLU A 507      28.812  34.375 -24.881  1.00  6.80           H  
ATOM   1933  HB2 GLU A 507      27.562  34.291 -26.071  1.00  6.80           H  
ATOM   1934  HG3 GLU A 507      26.373  36.233 -25.171  1.00  7.34           H  
ATOM   1935  HG2 GLU A 507      27.677  36.424 -23.971  1.00  7.34           H  
ATOM   1936  N   ALA A 508      29.985  34.049 -27.642  1.00  5.58           N  
ATOM   1937  CA  ALA A 508      31.033  33.096 -28.134  1.00  5.56           C  
ATOM   1938  C   ALA A 508      32.096  33.921 -28.915  1.00  5.22           C  
ATOM   1939  O   ALA A 508      33.238  33.683 -28.705  1.00  6.71           O  
ATOM   1940  CB  ALA A 508      30.442  31.921 -28.944  1.00  6.05           C  
ATOM   1941  H   ALA A 508      29.065  33.979 -28.052  1.00  5.58           H  
ATOM   1942  HA  ALA A 508      31.503  32.711 -27.229  1.00  5.56           H  
ATOM   1943  HB1 ALA A 508      30.517  32.207 -29.993  1.00  6.05           H  
ATOM   1944  HB2 ALA A 508      31.051  31.036 -28.762  1.00  6.05           H  
ATOM   1945  HB3 ALA A 508      29.417  31.614 -28.736  1.00  6.05           H  
ATOM   1946  N   MET A 509      31.755  34.859 -29.811  1.00  5.25           N  
ATOM   1947  CA  MET A 509      32.745  35.709 -30.448  1.00  5.35           C  
ATOM   1948  C   MET A 509      33.349  36.746 -29.573  1.00  5.65           C  
ATOM   1949  O   MET A 509      34.513  37.088 -29.763  1.00  6.41           O  
ATOM   1950  CB  MET A 509      32.163  36.222 -31.829  1.00  6.40           C  
ATOM   1951  CG  MET A 509      31.779  35.059 -32.776  1.00  6.81           C  
ATOM   1952  SD  MET A 509      33.060  34.081 -33.426  1.00  7.06           S  
ATOM   1953  CE  MET A 509      33.924  35.319 -34.480  1.00  9.51           C  
ATOM   1954  H   MET A 509      30.796  35.083 -30.036  1.00  5.25           H  
ATOM   1955  HA  MET A 509      33.556  35.027 -30.704  1.00  5.35           H  
ATOM   1956  HB3 MET A 509      32.942  36.840 -32.275  1.00  6.40           H  
ATOM   1957  HB2 MET A 509      31.282  36.799 -31.547  1.00  6.40           H  
ATOM   1958  HG3 MET A 509      31.370  35.570 -33.647  1.00  6.81           H  
ATOM   1959  HG2 MET A 509      30.973  34.537 -32.261  1.00  6.81           H  
ATOM   1960  HE1 MET A 509      34.514  34.836 -35.258  1.00  9.51           H  
ATOM   1961  HE2 MET A 509      33.129  35.995 -34.795  1.00  9.51           H  
ATOM   1962  HE3 MET A 509      34.492  35.957 -33.803  1.00  9.51           H  
ATOM   1963  N   GLU A 510      32.667  37.174 -28.481  1.00  6.37           N  
ATOM   1964  CA  GLU A 510      33.249  38.021 -27.345  1.00  6.76           C  
ATOM   1965  C   GLU A 510      34.378  37.298 -26.640  1.00  6.92           C  
ATOM   1966  O   GLU A 510      35.375  37.896 -26.246  1.00  7.61           O  
ATOM   1967  CB  GLU A 510      32.075  38.327 -26.422  1.00  7.22           C  
ATOM   1968  CG  GLU A 510      32.261  39.522 -25.425  1.00  9.38           C  
ATOM   1969  CD  GLU A 510      32.368  39.174 -23.968  1.00 13.62           C  
ATOM   1970  OE1 GLU A 510      32.853  40.069 -23.263  1.00 15.11           O  
ATOM   1971  OE2 GLU A 510      32.077  38.061 -23.498  1.00 17.52           O1-
ATOM   1972  H   GLU A 510      31.694  36.923 -28.378  1.00  6.37           H  
ATOM   1973  HA  GLU A 510      33.542  38.946 -27.842  1.00  6.76           H  
ATOM   1974  HB3 GLU A 510      31.708  37.443 -25.900  1.00  7.22           H  
ATOM   1975  HB2 GLU A 510      31.332  38.566 -27.183  1.00  7.22           H  
ATOM   1976  HG3 GLU A 510      31.314  40.055 -25.503  1.00  9.38           H  
ATOM   1977  HG2 GLU A 510      33.048  40.159 -25.831  1.00  9.38           H  
ATOM   1978  N   TYR A 511      34.210  35.968 -26.360  1.00  6.66           N  
ATOM   1979  CA  TYR A 511      35.266  35.193 -25.749  1.00  6.95           C  
ATOM   1980  C   TYR A 511      36.469  34.993 -26.717  1.00  6.81           C  
ATOM   1981  O   TYR A 511      37.568  35.179 -26.269  1.00  7.11           O  
ATOM   1982  CB  TYR A 511      34.596  33.865 -25.323  1.00  6.92           C  
ATOM   1983  CG  TYR A 511      35.459  32.701 -24.761  1.00  7.93           C  
ATOM   1984  CD1 TYR A 511      35.635  32.573 -23.359  1.00  9.04           C  
ATOM   1985  CD2 TYR A 511      36.232  31.926 -25.614  1.00  8.46           C  
ATOM   1986  CE1 TYR A 511      36.534  31.659 -22.796  1.00  9.78           C  
ATOM   1987  CE2 TYR A 511      37.064  30.916 -25.067  1.00  8.46           C  
ATOM   1988  CZ  TYR A 511      37.189  30.768 -23.696  1.00 10.79           C  
ATOM   1989  OH  TYR A 511      37.979  29.744 -23.306  1.00 12.53           O  
ATOM   1990  H   TYR A 511      33.397  35.474 -26.698  1.00  6.66           H  
ATOM   1991  HA  TYR A 511      35.556  35.788 -24.883  1.00  6.95           H  
ATOM   1992  HB3 TYR A 511      33.935  33.470 -26.095  1.00  6.92           H  
ATOM   1993  HB2 TYR A 511      33.878  34.169 -24.560  1.00  6.92           H  
ATOM   1994  HD1 TYR A 511      34.997  33.220 -22.775  1.00  9.04           H  
ATOM   1995  HD2 TYR A 511      36.043  32.004 -26.674  1.00  8.46           H  
ATOM   1996  HE1 TYR A 511      36.604  31.559 -21.723  1.00  9.78           H  
ATOM   1997  HE2 TYR A 511      37.533  30.184 -25.709  1.00  8.46           H  
ATOM   1998  HH  TYR A 511      38.299  29.802 -22.403  1.00 12.53           H  
ATOM   1999  N   LEU A 512      36.222  34.674 -27.995  1.00  6.73           N  
ATOM   2000  CA  LEU A 512      37.216  34.591 -29.010  1.00  6.84           C  
ATOM   2001  C   LEU A 512      37.899  35.926 -29.278  1.00  7.89           C  
ATOM   2002  O   LEU A 512      39.085  35.936 -29.539  1.00  8.39           O  
ATOM   2003  CB  LEU A 512      36.648  33.982 -30.358  1.00  7.06           C  
ATOM   2004  CG  LEU A 512      36.242  32.517 -30.274  1.00  7.56           C  
ATOM   2005  CD1 LEU A 512      35.258  32.254 -31.373  1.00  7.22           C  
ATOM   2006  CD2 LEU A 512      37.378  31.521 -30.063  1.00  7.14           C  
ATOM   2007  H   LEU A 512      35.318  34.346 -28.304  1.00  6.73           H  
ATOM   2008  HA  LEU A 512      37.951  33.970 -28.498  1.00  6.84           H  
ATOM   2009  HB3 LEU A 512      37.361  34.102 -31.174  1.00  7.06           H  
ATOM   2010  HB2 LEU A 512      35.828  34.620 -30.688  1.00  7.06           H  
ATOM   2011  HG  LEU A 512      35.618  32.448 -29.383  1.00  7.56           H  
ATOM   2012 HD11 LEU A 512      35.274  33.012 -32.156  1.00  7.22           H  
ATOM   2013 HD12 LEU A 512      35.366  31.295 -31.881  1.00  7.22           H  
ATOM   2014 HD13 LEU A 512      34.237  32.231 -30.993  1.00  7.22           H  
ATOM   2015 HD21 LEU A 512      37.164  30.671 -29.414  1.00  7.14           H  
ATOM   2016 HD22 LEU A 512      37.579  31.016 -31.008  1.00  7.14           H  
ATOM   2017 HD23 LEU A 512      38.295  32.060 -29.824  1.00  7.14           H  
ATOM   2018  N   GLU A 513      37.293  37.072 -29.109  1.00  7.94           N  
ATOM   2019  CA  GLU A 513      37.883  38.410 -28.969  1.00  9.20           C  
ATOM   2020  C   GLU A 513      38.820  38.600 -27.784  1.00  9.81           C  
ATOM   2021  O   GLU A 513      39.963  39.051 -28.021  1.00 10.04           O  
ATOM   2022  CB  GLU A 513      36.738  39.419 -28.962  1.00  9.83           C  
ATOM   2023  CG  GLU A 513      37.002  40.918 -28.563  1.00 11.15           C  
ATOM   2024  CD  GLU A 513      35.754  41.804 -28.671  1.00 16.24           C  
ATOM   2025  OE1 GLU A 513      35.320  42.148 -29.802  1.00 12.60           O  
ATOM   2026  OE2 GLU A 513      35.206  42.285 -27.690  1.00 18.98           O1-
ATOM   2027  H   GLU A 513      36.296  37.046 -28.947  1.00  7.94           H  
ATOM   2028  HA  GLU A 513      38.430  38.724 -29.859  1.00  9.20           H  
ATOM   2029  HB3 GLU A 513      35.889  39.003 -28.419  1.00  9.83           H  
ATOM   2030  HB2 GLU A 513      36.261  39.489 -29.940  1.00  9.83           H  
ATOM   2031  HG3 GLU A 513      37.747  41.380 -29.210  1.00 11.15           H  
ATOM   2032  HG2 GLU A 513      37.437  40.971 -27.565  1.00 11.15           H  
ATOM   2033  N   SER A 514      38.443  38.202 -26.494  1.00  9.96           N  
ATOM   2034  CA  SER A 514      39.254  38.150 -25.244  1.00 10.68           C  
ATOM   2035  C   SER A 514      40.535  37.333 -25.472  1.00 11.70           C  
ATOM   2036  O   SER A 514      41.616  37.789 -25.106  1.00 12.83           O  
ATOM   2037  CB  SER A 514      38.326  37.697 -24.088  1.00 10.10           C  
ATOM   2038  OG  SER A 514      38.105  36.343 -24.003  1.00 10.62           O  
ATOM   2039  H   SER A 514      37.562  37.718 -26.397  1.00  9.96           H  
ATOM   2040  HA  SER A 514      39.395  39.199 -24.984  1.00 10.68           H  
ATOM   2041  HB3 SER A 514      37.389  38.254 -24.100  1.00 10.10           H  
ATOM   2042  HB2 SER A 514      38.761  37.997 -23.135  1.00 10.10           H  
ATOM   2043  HG  SER A 514      37.727  35.956 -24.797  1.00 10.62           H  
ATOM   2044  N   LYS A 515      40.449  36.195 -26.231  1.00 12.01           N  
ATOM   2045  CA  LYS A 515      41.555  35.302 -26.464  1.00 12.79           C  
ATOM   2046  C   LYS A 515      42.373  35.792 -27.685  1.00 11.80           C  
ATOM   2047  O   LYS A 515      43.363  35.125 -28.049  1.00 13.56           O  
ATOM   2048  CB  LYS A 515      41.138  33.810 -26.715  1.00 13.10           C  
ATOM   2049  CG  LYS A 515      40.275  33.241 -25.575  1.00 15.54           C  
ATOM   2050  CD  LYS A 515      41.076  32.987 -24.258  1.00 18.87           C  
ATOM   2051  CE  LYS A 515      40.096  32.702 -23.071  1.00 20.13           C  
ATOM   2052  NZ  LYS A 515      40.899  32.222 -21.885  1.00 22.81           N1+
ATOM   2053  H   LYS A 515      39.617  35.836 -26.676  1.00 12.01           H  
ATOM   2054  HA  LYS A 515      42.199  35.220 -25.588  1.00 12.79           H  
ATOM   2055  HB3 LYS A 515      42.029  33.225 -26.943  1.00 13.10           H  
ATOM   2056  HB2 LYS A 515      40.559  33.806 -27.639  1.00 13.10           H  
ATOM   2057  HG3 LYS A 515      39.649  32.390 -25.843  1.00 15.54           H  
ATOM   2058  HG2 LYS A 515      39.403  33.831 -25.294  1.00 15.54           H  
ATOM   2059  HD3 LYS A 515      41.691  33.880 -24.136  1.00 18.87           H  
ATOM   2060  HD2 LYS A 515      41.804  32.187 -24.391  1.00 18.87           H  
ATOM   2061  HE3 LYS A 515      39.452  31.849 -23.287  1.00 20.13           H  
ATOM   2062  HE2 LYS A 515      39.613  33.662 -22.892  1.00 20.13           H  
ATOM   2063  HZ1 LYS A 515      40.290  32.224 -21.079  1.00 22.81           H  
ATOM   2064  HZ2 LYS A 515      41.127  31.259 -22.085  1.00 22.81           H  
ATOM   2065  HZ3 LYS A 515      41.722  32.795 -21.768  1.00 22.81           H  
ATOM   2066  N   GLN A 516      41.950  36.867 -28.376  1.00 12.16           N  
ATOM   2067  CA  GLN A 516      42.560  37.513 -29.530  1.00 12.93           C  
ATOM   2068  C   GLN A 516      42.541  36.600 -30.760  1.00 12.54           C  
ATOM   2069  O   GLN A 516      43.372  36.706 -31.636  1.00 13.88           O  
ATOM   2070  CB  GLN A 516      43.980  38.163 -29.297  1.00 14.14           C  
ATOM   2071  CG  GLN A 516      43.984  39.326 -28.192  1.00 16.46           C  
ATOM   2072  CD  GLN A 516      45.265  40.073 -28.187  1.00 20.85           C  
ATOM   2073  OE1 GLN A 516      45.736  40.605 -29.210  1.00 22.69           O  
ATOM   2074  NE2 GLN A 516      45.951  40.103 -27.014  1.00 23.55           N  
ATOM   2075  H   GLN A 516      41.159  37.412 -28.067  1.00 12.16           H  
ATOM   2076  HA  GLN A 516      41.883  38.348 -29.710  1.00 12.93           H  
ATOM   2077  HB3 GLN A 516      44.408  38.539 -30.227  1.00 14.14           H  
ATOM   2078  HB2 GLN A 516      44.644  37.380 -28.933  1.00 14.14           H  
ATOM   2079  HG3 GLN A 516      43.727  38.898 -27.223  1.00 16.46           H  
ATOM   2080  HG2 GLN A 516      43.098  39.920 -28.418  1.00 16.46           H  
ATOM   2081 HE22 GLN A 516      46.839  40.575 -27.108  1.00 23.55           H  
ATOM   2082 HE21 GLN A 516      45.635  39.629 -26.179  1.00 23.55           H  
ATOM   2083  N   PHE A 517      41.544  35.732 -30.754  1.00 10.55           N  
ATOM   2084  CA  PHE A 517      41.502  34.574 -31.649  1.00  9.64           C  
ATOM   2085  C   PHE A 517      40.670  34.938 -32.865  1.00  9.52           C  
ATOM   2086  O   PHE A 517      39.536  35.293 -32.599  1.00 10.47           O  
ATOM   2087  CB  PHE A 517      40.877  33.425 -30.827  1.00  9.24           C  
ATOM   2088  CG  PHE A 517      40.959  32.030 -31.498  1.00  8.58           C  
ATOM   2089  CD1 PHE A 517      40.163  31.777 -32.659  1.00  8.26           C  
ATOM   2090  CD2 PHE A 517      41.965  31.080 -31.178  1.00  9.89           C  
ATOM   2091  CE1 PHE A 517      40.263  30.644 -33.405  1.00  8.96           C  
ATOM   2092  CE2 PHE A 517      41.974  29.906 -31.898  1.00 10.46           C  
ATOM   2093  CZ  PHE A 517      41.110  29.655 -32.938  1.00  8.30           C  
ATOM   2094  H   PHE A 517      40.768  35.748 -30.108  1.00 10.55           H  
ATOM   2095  HA  PHE A 517      42.515  34.331 -31.971  1.00  9.64           H  
ATOM   2096  HB3 PHE A 517      39.842  33.585 -30.525  1.00  9.24           H  
ATOM   2097  HB2 PHE A 517      41.388  33.374 -29.866  1.00  9.24           H  
ATOM   2098  HD1 PHE A 517      39.532  32.553 -33.065  1.00  8.26           H  
ATOM   2099  HD2 PHE A 517      42.691  31.386 -30.438  1.00  9.89           H  
ATOM   2100  HE1 PHE A 517      39.716  30.478 -34.321  1.00  8.96           H  
ATOM   2101  HE2 PHE A 517      42.690  29.161 -31.587  1.00 10.46           H  
ATOM   2102  HZ  PHE A 517      41.143  28.752 -33.531  1.00  8.30           H  
ATOM   2103  N   LEU A 518      41.180  34.675 -34.098  1.00  8.98           N  
ATOM   2104  CA  LEU A 518      40.483  34.939 -35.368  1.00  8.58           C  
ATOM   2105  C   LEU A 518      39.800  33.654 -35.814  1.00  7.52           C  
ATOM   2106  O   LEU A 518      40.436  32.622 -35.794  1.00  8.75           O  
ATOM   2107  CB  LEU A 518      41.362  35.396 -36.493  1.00  9.03           C  
ATOM   2108  CG  LEU A 518      42.185  36.741 -36.126  1.00 10.06           C  
ATOM   2109  CD1 LEU A 518      43.009  37.130 -37.420  1.00 10.86           C  
ATOM   2110  CD2 LEU A 518      41.409  38.007 -35.609  1.00  9.63           C  
ATOM   2111  H   LEU A 518      42.095  34.264 -34.214  1.00  8.98           H  
ATOM   2112  HA  LEU A 518      39.714  35.691 -35.193  1.00  8.58           H  
ATOM   2113  HB3 LEU A 518      40.678  35.635 -37.308  1.00  9.03           H  
ATOM   2114  HB2 LEU A 518      42.001  34.563 -36.784  1.00  9.03           H  
ATOM   2115  HG  LEU A 518      42.956  36.401 -35.434  1.00 10.06           H  
ATOM   2116 HD11 LEU A 518      42.799  38.103 -37.865  1.00 10.86           H  
ATOM   2117 HD12 LEU A 518      44.062  37.051 -37.150  1.00 10.86           H  
ATOM   2118 HD13 LEU A 518      43.053  36.348 -38.178  1.00 10.86           H  
ATOM   2119 HD21 LEU A 518      41.482  38.898 -36.233  1.00  9.63           H  
ATOM   2120 HD22 LEU A 518      40.322  37.978 -35.526  1.00  9.63           H  
ATOM   2121 HD23 LEU A 518      41.777  38.249 -34.612  1.00  9.63           H  
ATOM   2122  N   HIS A 519      38.528  33.712 -36.278  1.00  6.92           N  
ATOM   2123  CA  HIS A 519      37.795  32.659 -37.055  1.00  5.58           C  
ATOM   2124  C   HIS A 519      38.255  32.633 -38.483  1.00  5.94           C  
ATOM   2125  O   HIS A 519      38.658  31.607 -38.958  1.00  6.31           O  
ATOM   2126  CB  HIS A 519      36.238  32.937 -37.042  1.00  6.13           C  
ATOM   2127  CG  HIS A 519      35.261  31.735 -37.155  1.00  7.03           C  
ATOM   2128  ND1 HIS A 519      35.585  30.614 -38.000  1.00  6.80           N  
ATOM   2129  CD2 HIS A 519      34.041  31.534 -36.524  1.00  6.58           C  
ATOM   2130  CE1 HIS A 519      34.501  29.797 -37.878  1.00  6.84           C  
ATOM   2131  NE2 HIS A 519      33.676  30.260 -36.920  1.00  6.78           N  
ATOM   2132  H   HIS A 519      37.998  34.568 -36.194  1.00  6.92           H  
ATOM   2133  HA  HIS A 519      37.914  31.686 -36.578  1.00  5.58           H  
ATOM   2134  HB3 HIS A 519      35.811  33.686 -37.709  1.00  6.13           H  
ATOM   2135  HB2 HIS A 519      35.944  33.364 -36.083  1.00  6.13           H  
ATOM   2136  HD2 HIS A 519      33.502  32.115 -35.790  1.00  6.58           H  
ATOM   2137  HE1 HIS A 519      34.400  28.836 -38.359  1.00  6.84           H  
ATOM   2138  HE2 HIS A 519      32.934  29.718 -36.501  1.00  6.78           H  
ATOM   2139  N   ARG A 520      38.069  33.694 -39.249  1.00  5.89           N  
ATOM   2140  CA  ARG A 520      38.262  33.917 -40.722  1.00  6.53           C  
ATOM   2141  C   ARG A 520      37.191  33.199 -41.578  1.00  5.83           C  
ATOM   2142  O   ARG A 520      37.466  33.193 -42.788  1.00  7.90           O  
ATOM   2143  CB  ARG A 520      39.688  33.520 -41.118  1.00  6.91           C  
ATOM   2144  CG  ARG A 520      40.822  34.100 -40.245  1.00  7.01           C  
ATOM   2145  CD  ARG A 520      42.129  33.208 -40.408  1.00  7.47           C  
ATOM   2146  NE  ARG A 520      42.791  33.189 -41.739  1.00  7.81           N  
ATOM   2147  CZ  ARG A 520      43.910  33.750 -42.165  1.00  9.28           C  
ATOM   2148  NH1 ARG A 520      44.116  33.743 -43.529  1.00  8.58           N  
ATOM   2149  NH2 ARG A 520      44.745  34.312 -41.313  1.00  9.17           N1+
ATOM   2150  H   ARG A 520      37.656  34.494 -38.792  1.00  5.89           H  
ATOM   2151  HA  ARG A 520      37.959  34.949 -40.899  1.00  6.53           H  
ATOM   2152  HB3 ARG A 520      39.906  33.924 -42.106  1.00  6.91           H  
ATOM   2153  HB2 ARG A 520      39.912  32.466 -41.283  1.00  6.91           H  
ATOM   2154  HG3 ARG A 520      40.562  34.300 -39.206  1.00  7.01           H  
ATOM   2155  HG2 ARG A 520      41.211  34.972 -40.770  1.00  7.01           H  
ATOM   2156  HD3 ARG A 520      41.893  32.169 -40.175  1.00  7.47           H  
ATOM   2157  HD2 ARG A 520      42.814  33.442 -39.593  1.00  7.47           H  
ATOM   2158 HH22 ARG A 520      45.607  34.562 -41.776  1.00  9.17           H  
ATOM   2159 HH21 ARG A 520      44.575  34.537 -40.343  1.00  9.17           H  
ATOM   2160 HH12 ARG A 520      45.058  33.805 -43.888  1.00  8.58           H  
ATOM   2161 HH11 ARG A 520      43.498  33.418 -44.259  1.00  8.58           H  
ATOM   2162  HE  ARG A 520      42.341  32.629 -42.449  1.00  7.81           H  
ATOM   2163  N   ASP A 521      36.086  32.677 -41.031  1.00  6.15           N  
ATOM   2164  CA  ASP A 521      35.037  32.070 -41.803  1.00  6.03           C  
ATOM   2165  C   ASP A 521      33.737  31.921 -40.966  1.00  6.49           C  
ATOM   2166  O   ASP A 521      33.153  30.830 -40.880  1.00  6.70           O  
ATOM   2167  CB  ASP A 521      35.363  30.677 -42.451  1.00  6.72           C  
ATOM   2168  CG  ASP A 521      34.584  30.168 -43.628  1.00  7.64           C  
ATOM   2169  OD1 ASP A 521      33.811  31.010 -44.185  1.00  9.25           O  
ATOM   2170  OD2 ASP A 521      34.637  28.991 -44.024  1.00 11.41           O1-
ATOM   2171  H   ASP A 521      35.882  32.661 -40.042  1.00  6.15           H  
ATOM   2172  HA  ASP A 521      34.831  32.736 -42.641  1.00  6.03           H  
ATOM   2173  HB3 ASP A 521      35.236  29.963 -41.637  1.00  6.72           H  
ATOM   2174  HB2 ASP A 521      36.427  30.525 -42.635  1.00  6.72           H  
ATOM   2175  N   LEU A 522      33.338  32.996 -40.204  1.00  6.13           N  
ATOM   2176  CA  LEU A 522      32.066  33.023 -39.491  1.00  7.07           C  
ATOM   2177  C   LEU A 522      30.926  33.222 -40.536  1.00  6.72           C  
ATOM   2178  O   LEU A 522      31.028  34.005 -41.457  1.00  6.04           O  
ATOM   2179  CB  LEU A 522      32.167  33.935 -38.301  1.00  6.50           C  
ATOM   2180  CG  LEU A 522      30.795  34.109 -37.439  1.00  7.32           C  
ATOM   2181  CD1 LEU A 522      30.428  32.954 -36.509  1.00  7.75           C  
ATOM   2182  CD2 LEU A 522      30.885  35.446 -36.711  1.00  8.68           C  
ATOM   2183  H   LEU A 522      33.755  33.899 -40.382  1.00  6.13           H  
ATOM   2184  HA  LEU A 522      31.959  32.053 -39.007  1.00  7.07           H  
ATOM   2185  HB3 LEU A 522      32.252  34.868 -38.859  1.00  6.50           H  
ATOM   2186  HB2 LEU A 522      33.108  34.087 -37.772  1.00  6.50           H  
ATOM   2187  HG  LEU A 522      30.013  34.146 -38.198  1.00  7.32           H  
ATOM   2188 HD11 LEU A 522      30.684  33.136 -35.465  1.00  7.75           H  
ATOM   2189 HD12 LEU A 522      29.349  32.844 -36.615  1.00  7.75           H  
ATOM   2190 HD13 LEU A 522      30.902  32.002 -36.749  1.00  7.75           H  
ATOM   2191 HD21 LEU A 522      29.902  35.819 -36.425  1.00  8.68           H  
ATOM   2192 HD22 LEU A 522      31.316  35.189 -35.743  1.00  8.68           H  
ATOM   2193 HD23 LEU A 522      31.631  36.149 -37.080  1.00  8.68           H  
ATOM   2194  N   ALA A 523      29.800  32.556 -40.269  1.00  6.82           N  
ATOM   2195  CA  ALA A 523      28.678  32.236 -41.074  1.00  6.20           C  
ATOM   2196  C   ALA A 523      27.903  31.085 -40.483  1.00  6.79           C  
ATOM   2197  O   ALA A 523      28.377  30.370 -39.487  1.00  6.31           O  
ATOM   2198  CB  ALA A 523      29.127  31.916 -42.497  1.00  6.73           C  
ATOM   2199  H   ALA A 523      29.680  31.954 -39.467  1.00  6.82           H  
ATOM   2200  HA  ALA A 523      27.968  33.061 -41.119  1.00  6.20           H  
ATOM   2201  HB1 ALA A 523      29.835  31.087 -42.513  1.00  6.73           H  
ATOM   2202  HB2 ALA A 523      28.301  31.585 -43.126  1.00  6.73           H  
ATOM   2203  HB3 ALA A 523      29.540  32.805 -42.974  1.00  6.73           H  
ATOM   2204  N   ALA A 524      26.645  30.939 -41.036  1.00  6.48           N  
ATOM   2205  CA  ALA A 524      25.726  29.962 -40.471  1.00  6.76           C  
ATOM   2206  C   ALA A 524      26.198  28.484 -40.782  1.00  6.72           C  
ATOM   2207  O   ALA A 524      26.040  27.572 -39.958  1.00  7.08           O  
ATOM   2208  CB  ALA A 524      24.327  30.188 -40.866  1.00  6.46           C  
ATOM   2209  H   ALA A 524      26.187  31.655 -41.581  1.00  6.48           H  
ATOM   2210  HA  ALA A 524      25.833  30.086 -39.393  1.00  6.76           H  
ATOM   2211  HB1 ALA A 524      23.903  31.082 -40.410  1.00  6.46           H  
ATOM   2212  HB2 ALA A 524      24.258  30.433 -41.926  1.00  6.46           H  
ATOM   2213  HB3 ALA A 524      23.794  29.238 -40.818  1.00  6.46           H  
ATOM   2214  N   ARG A 525      26.963  28.360 -41.892  1.00  6.59           N  
ATOM   2215  CA  ARG A 525      27.768  27.342 -42.399  1.00  7.20           C  
ATOM   2216  C   ARG A 525      28.747  26.689 -41.391  1.00  7.65           C  
ATOM   2217  O   ARG A 525      29.091  25.496 -41.556  1.00  9.73           O  
ATOM   2218  CB  ARG A 525      28.447  27.819 -43.640  1.00  7.57           C  
ATOM   2219  CG  ARG A 525      29.397  26.828 -44.439  1.00  8.62           C  
ATOM   2220  CD  ARG A 525      29.969  27.432 -45.770  1.00 12.80           C  
ATOM   2221  NE  ARG A 525      30.731  28.764 -45.544  1.00 17.93           N  
ATOM   2222  CZ  ARG A 525      30.302  30.005 -45.786  1.00 15.76           C  
ATOM   2223  NH1 ARG A 525      29.042  30.328 -46.254  1.00 19.01           N  
ATOM   2224  NH2 ARG A 525      31.049  31.031 -45.403  1.00 12.72           N1+
ATOM   2225  H   ARG A 525      26.805  29.175 -42.468  1.00  6.59           H  
ATOM   2226  HA  ARG A 525      27.103  26.509 -42.625  1.00  7.20           H  
ATOM   2227  HB3 ARG A 525      29.015  28.739 -43.504  1.00  7.57           H  
ATOM   2228  HB2 ARG A 525      27.715  28.176 -44.365  1.00  7.57           H  
ATOM   2229  HG3 ARG A 525      28.613  26.147 -44.769  1.00  8.62           H  
ATOM   2230  HG2 ARG A 525      30.068  26.184 -43.870  1.00  8.62           H  
ATOM   2231  HD3 ARG A 525      29.310  27.480 -46.637  1.00 12.80           H  
ATOM   2232  HD2 ARG A 525      30.725  26.729 -46.118  1.00 12.80           H  
ATOM   2233 HH22 ARG A 525      30.678  31.966 -45.320  1.00 12.72           H  
ATOM   2234 HH21 ARG A 525      31.997  30.920 -45.073  1.00 12.72           H  
ATOM   2235 HH12 ARG A 525      28.764  31.297 -46.321  1.00 19.01           H  
ATOM   2236 HH11 ARG A 525      28.300  29.643 -46.251  1.00 19.01           H  
ATOM   2237  HE  ARG A 525      31.629  28.587 -45.117  1.00 17.93           H  
ATOM   2238  N   ASN A 526      29.140  27.475 -40.424  0.50  7.64           N  
ATOM   2239  CA  ASN A 526      30.127  27.004 -39.408  0.50  7.12           C  
ATOM   2240  C   ASN A 526      29.578  27.222 -37.950  0.50  7.23           C  
ATOM   2241  O   ASN A 526      30.333  27.300 -36.965  0.50  8.68           O  
ATOM   2242  CB  ASN A 526      31.484  27.695 -39.583  0.50  6.55           C  
ATOM   2243  CG  ASN A 526      32.287  27.159 -40.804  0.50  5.15           C  
ATOM   2244  OD1 ASN A 526      32.256  25.975 -41.186  0.50  8.74           O  
ATOM   2245  ND2 ASN A 526      33.003  28.087 -41.458  0.50  7.47           N  
ATOM   2246  H   ASN A 526      28.810  28.426 -40.509  0.50  7.64           H  
ATOM   2247  HA  ASN A 526      30.180  25.918 -39.483  0.50  7.12           H  
ATOM   2248  HB3 ASN A 526      32.063  27.396 -38.709  0.50  6.55           H  
ATOM   2249  HB2 ASN A 526      31.329  28.764 -39.438  0.50  6.55           H  
ATOM   2250 HD22 ASN A 526      33.677  28.100 -42.210  0.50  7.47           H  
ATOM   2251 HD21 ASN A 526      32.958  29.043 -41.136  0.50  7.47           H  
ATOM   2252  N   CYS A 527      28.254  27.222 -37.845  1.00  5.77           N  
ATOM   2253  CA  CYS A 527      27.625  27.329 -36.531  1.00  6.10           C  
ATOM   2254  C   CYS A 527      26.621  26.209 -36.378  1.00  5.50           C  
ATOM   2255  O   CYS A 527      25.766  26.065 -37.218  1.00  5.58           O  
ATOM   2256  CB  CYS A 527      27.003  28.729 -36.402  1.00  5.84           C  
ATOM   2257  SG  CYS A 527      28.296  30.007 -36.219  1.00  7.76           S  
ATOM   2258  H   CYS A 527      27.631  27.246 -38.641  1.00  5.77           H  
ATOM   2259  HA  CYS A 527      28.308  27.291 -35.683  1.00  6.10           H  
ATOM   2260  HB3 CYS A 527      26.343  28.852 -35.544  1.00  5.84           H  
ATOM   2261  HB2 CYS A 527      26.342  29.098 -37.187  1.00  5.84           H  
ATOM   2262  HG  CYS A 527      28.507  30.248 -37.516  1.00  7.76           H  
ATOM   2263  N   LEU A 528      26.826  25.311 -35.458  1.00  5.78           N  
ATOM   2264  CA  LEU A 528      26.048  24.154 -35.298  1.00  5.52           C  
ATOM   2265  C   LEU A 528      25.109  24.363 -34.050  1.00  5.81           C  
ATOM   2266  O   LEU A 528      25.352  25.244 -33.226  1.00  6.00           O  
ATOM   2267  CB  LEU A 528      26.985  22.986 -34.882  1.00  5.47           C  
ATOM   2268  CG  LEU A 528      27.925  22.548 -35.910  1.00  6.54           C  
ATOM   2269  CD1 LEU A 528      29.041  21.722 -35.309  1.00  7.27           C  
ATOM   2270  CD2 LEU A 528      27.260  21.688 -37.000  1.00  8.75           C  
ATOM   2271  H   LEU A 528      27.475  25.634 -34.755  1.00  5.78           H  
ATOM   2272  HA  LEU A 528      25.499  23.929 -36.212  1.00  5.52           H  
ATOM   2273  HB3 LEU A 528      26.470  22.079 -34.565  1.00  5.47           H  
ATOM   2274  HB2 LEU A 528      27.492  23.260 -33.957  1.00  5.47           H  
ATOM   2275  HG  LEU A 528      28.295  23.431 -36.431  1.00  6.54           H  
ATOM   2276 HD11 LEU A 528      28.845  20.678 -35.066  1.00  7.27           H  
ATOM   2277 HD12 LEU A 528      29.804  21.669 -36.086  1.00  7.27           H  
ATOM   2278 HD13 LEU A 528      29.531  22.177 -34.449  1.00  7.27           H  
ATOM   2279 HD21 LEU A 528      27.322  20.669 -36.618  1.00  8.75           H  
ATOM   2280 HD22 LEU A 528      26.212  21.909 -37.202  1.00  8.75           H  
ATOM   2281 HD23 LEU A 528      27.750  21.679 -37.974  1.00  8.75           H  
ATOM   2282  N   VAL A 529      24.028  23.545 -33.925  1.00  5.12           N  
ATOM   2283  CA  VAL A 529      22.945  23.657 -32.964  1.00  5.47           C  
ATOM   2284  C   VAL A 529      22.811  22.341 -32.177  1.00  4.87           C  
ATOM   2285  O   VAL A 529      22.701  21.263 -32.784  1.00  5.33           O  
ATOM   2286  CB  VAL A 529      21.592  24.060 -33.705  1.00  5.30           C  
ATOM   2287  CG1 VAL A 529      20.412  24.358 -32.697  1.00  6.99           C  
ATOM   2288  CG2 VAL A 529      21.914  25.272 -34.640  1.00  6.40           C  
ATOM   2289  H   VAL A 529      23.887  22.861 -34.655  1.00  5.12           H  
ATOM   2290  HA  VAL A 529      23.255  24.419 -32.249  1.00  5.47           H  
ATOM   2291  HB  VAL A 529      21.319  23.255 -34.389  1.00  5.30           H  
ATOM   2292 HG11 VAL A 529      19.511  24.564 -33.274  1.00  6.99           H  
ATOM   2293 HG12 VAL A 529      20.144  23.516 -32.058  1.00  6.99           H  
ATOM   2294 HG13 VAL A 529      20.659  25.142 -31.980  1.00  6.99           H  
ATOM   2295 HG21 VAL A 529      21.033  25.911 -34.568  1.00  6.40           H  
ATOM   2296 HG22 VAL A 529      22.730  25.765 -34.112  1.00  6.40           H  
ATOM   2297 HG23 VAL A 529      22.262  25.159 -35.667  1.00  6.40           H  
ATOM   2298  N   ASN A 530      22.737  22.504 -30.876  1.00  4.97           N  
ATOM   2299  CA  ASN A 530      22.534  21.433 -29.922  1.00  5.42           C  
ATOM   2300  C   ASN A 530      21.105  20.847 -29.873  1.00  6.79           C  
ATOM   2301  O   ASN A 530      20.150  21.369 -30.471  1.00  6.57           O  
ATOM   2302  CB  ASN A 530      23.248  21.781 -28.579  1.00  6.06           C  
ATOM   2303  CG  ASN A 530      22.484  22.562 -27.473  1.00  7.06           C  
ATOM   2304  OD1 ASN A 530      21.406  23.116 -27.610  1.00  7.22           O  
ATOM   2305  ND2 ASN A 530      23.112  22.809 -26.329  1.00  7.51           N  
ATOM   2306  H   ASN A 530      22.938  23.403 -30.463  1.00  4.97           H  
ATOM   2307  HA  ASN A 530      22.987  20.533 -30.339  1.00  5.42           H  
ATOM   2308  HB3 ASN A 530      24.164  22.274 -28.903  1.00  6.06           H  
ATOM   2309  HB2 ASN A 530      23.597  20.839 -28.156  1.00  6.06           H  
ATOM   2310 HD22 ASN A 530      22.797  23.449 -25.615  1.00  7.51           H  
ATOM   2311 HD21 ASN A 530      23.901  22.198 -26.173  1.00  7.51           H  
ATOM   2312  N   ASP A 531      20.989  19.794 -29.034  1.00  8.03           N  
ATOM   2313  CA  ASP A 531      19.728  19.090 -28.641  1.00  8.47           C  
ATOM   2314  C   ASP A 531      18.664  20.029 -28.141  1.00  8.69           C  
ATOM   2315  O   ASP A 531      17.499  19.912 -28.503  1.00 10.04           O  
ATOM   2316  CB  ASP A 531      19.733  17.813 -27.724  1.00  9.68           C  
ATOM   2317  CG  ASP A 531      21.002  17.438 -26.938  1.00 12.38           C  
ATOM   2318  OD1 ASP A 531      21.813  18.360 -26.792  1.00 16.27           O  
ATOM   2319  OD2 ASP A 531      21.102  16.312 -26.387  1.00 18.83           O1-
ATOM   2320  H   ASP A 531      21.675  19.598 -28.320  1.00  8.03           H  
ATOM   2321  HA  ASP A 531      19.352  18.652 -29.565  1.00  8.47           H  
ATOM   2322  HB3 ASP A 531      19.360  16.933 -28.249  1.00  9.68           H  
ATOM   2323  HB2 ASP A 531      18.948  17.891 -26.973  1.00  9.68           H  
ATOM   2324  N   GLN A 532      19.139  20.922 -27.215  1.00  7.86           N  
ATOM   2325  CA  GLN A 532      18.419  21.934 -26.539  1.00  8.43           C  
ATOM   2326  C   GLN A 532      17.947  23.130 -27.422  1.00  8.35           C  
ATOM   2327  O   GLN A 532      16.935  23.716 -27.081  1.00  8.90           O  
ATOM   2328  CB  GLN A 532      19.190  22.480 -25.304  1.00  9.28           C  
ATOM   2329  CG  GLN A 532      19.998  21.389 -24.525  1.00 11.40           C  
ATOM   2330  CD  GLN A 532      19.175  20.232 -23.990  1.00 12.73           C  
ATOM   2331  OE1 GLN A 532      18.168  20.443 -23.323  1.00 16.47           O  
ATOM   2332  NE2 GLN A 532      19.595  19.020 -24.311  1.00 14.04           N  
ATOM   2333  H   GLN A 532      20.095  20.855 -26.895  1.00  7.86           H  
ATOM   2334  HA  GLN A 532      17.478  21.503 -26.199  1.00  8.43           H  
ATOM   2335  HB3 GLN A 532      18.540  22.894 -24.533  1.00  9.28           H  
ATOM   2336  HB2 GLN A 532      19.875  23.259 -25.640  1.00  9.28           H  
ATOM   2337  HG3 GLN A 532      20.632  21.917 -23.813  1.00 11.40           H  
ATOM   2338  HG2 GLN A 532      20.663  20.975 -25.282  1.00 11.40           H  
ATOM   2339 HE22 GLN A 532      18.941  18.280 -24.098  1.00 14.04           H  
ATOM   2340 HE21 GLN A 532      20.386  18.962 -24.936  1.00 14.04           H  
ATOM   2341  N   GLY A 533      18.610  23.317 -28.590  1.00  7.39           N  
ATOM   2342  CA  GLY A 533      18.319  24.352 -29.587  1.00  7.06           C  
ATOM   2343  C   GLY A 533      19.198  25.636 -29.409  1.00  6.57           C  
ATOM   2344  O   GLY A 533      18.845  26.698 -29.921  1.00  6.94           O  
ATOM   2345  H   GLY A 533      19.452  22.779 -28.734  1.00  7.39           H  
ATOM   2346  HA3 GLY A 533      17.257  24.596 -29.559  1.00  7.06           H  
ATOM   2347  HA2 GLY A 533      18.548  23.955 -30.576  1.00  7.06           H  
ATOM   2348  N   VAL A 534      20.249  25.523 -28.628  1.00  6.54           N  
ATOM   2349  CA  VAL A 534      21.283  26.527 -28.405  1.00  6.76           C  
ATOM   2350  C   VAL A 534      22.377  26.283 -29.446  1.00  6.10           C  
ATOM   2351  O   VAL A 534      22.773  25.117 -29.581  1.00  6.08           O  
ATOM   2352  CB  VAL A 534      21.889  26.443 -27.013  1.00  6.25           C  
ATOM   2353  CG1 VAL A 534      23.018  27.394 -26.590  1.00  7.34           C  
ATOM   2354  CG2 VAL A 534      20.793  26.410 -26.020  1.00  7.05           C  
ATOM   2355  H   VAL A 534      20.656  24.600 -28.683  1.00  6.54           H  
ATOM   2356  HA  VAL A 534      20.956  27.566 -28.447  1.00  6.76           H  
ATOM   2357  HB  VAL A 534      22.368  25.478 -26.844  1.00  6.25           H  
ATOM   2358 HG11 VAL A 534      22.772  27.871 -25.642  1.00  7.34           H  
ATOM   2359 HG12 VAL A 534      23.933  26.812 -26.475  1.00  7.34           H  
ATOM   2360 HG13 VAL A 534      23.290  28.104 -27.371  1.00  7.34           H  
ATOM   2361 HG21 VAL A 534      20.241  25.471 -25.999  1.00  7.05           H  
ATOM   2362 HG22 VAL A 534      21.165  26.438 -24.996  1.00  7.05           H  
ATOM   2363 HG23 VAL A 534      20.073  27.174 -26.313  1.00  7.05           H  
ATOM   2364  N   VAL A 535      22.879  27.463 -29.939  1.00  5.75           N  
ATOM   2365  CA  VAL A 535      23.945  27.456 -30.893  1.00  4.83           C  
ATOM   2366  C   VAL A 535      25.333  27.353 -30.256  1.00  5.08           C  
ATOM   2367  O   VAL A 535      25.569  27.864 -29.140  1.00  6.68           O  
ATOM   2368  CB  VAL A 535      23.793  28.758 -31.832  1.00  4.97           C  
ATOM   2369  CG1 VAL A 535      24.859  28.880 -32.925  1.00  5.84           C  
ATOM   2370  CG2 VAL A 535      22.407  28.746 -32.602  1.00  6.63           C  
ATOM   2371  H   VAL A 535      22.474  28.371 -29.762  1.00  5.75           H  
ATOM   2372  HA  VAL A 535      23.705  26.623 -31.553  1.00  4.83           H  
ATOM   2373  HB  VAL A 535      23.816  29.684 -31.257  1.00  4.97           H  
ATOM   2374 HG11 VAL A 535      25.015  27.942 -33.458  1.00  5.84           H  
ATOM   2375 HG12 VAL A 535      24.618  29.724 -33.571  1.00  5.84           H  
ATOM   2376 HG13 VAL A 535      25.798  29.147 -32.440  1.00  5.84           H  
ATOM   2377 HG21 VAL A 535      21.612  28.244 -32.051  1.00  6.63           H  
ATOM   2378 HG22 VAL A 535      21.963  29.742 -32.577  1.00  6.63           H  
ATOM   2379 HG23 VAL A 535      22.373  28.373 -33.625  1.00  6.63           H  
ATOM   2380  N   LYS A 536      26.238  26.664 -30.957  1.00  5.65           N  
ATOM   2381  CA  LYS A 536      27.683  26.648 -30.687  1.00  5.33           C  
ATOM   2382  C   LYS A 536      28.408  26.914 -32.035  1.00  5.84           C  
ATOM   2383  O   LYS A 536      28.142  26.282 -33.023  1.00  6.27           O  
ATOM   2384  CB  LYS A 536      28.081  25.307 -30.117  1.00  6.20           C  
ATOM   2385  CG  LYS A 536      27.422  24.972 -28.848  1.00  6.28           C  
ATOM   2386  CD  LYS A 536      28.105  23.964 -27.901  1.00  6.59           C  
ATOM   2387  CE  LYS A 536      27.108  23.567 -26.822  1.00  7.31           C  
ATOM   2388  NZ  LYS A 536      27.809  22.930 -25.750  1.00  9.62           N1+
ATOM   2389  H   LYS A 536      25.969  26.090 -31.743  1.00  5.65           H  
ATOM   2390  HA  LYS A 536      27.991  27.381 -29.941  1.00  5.33           H  
ATOM   2391  HB3 LYS A 536      29.167  25.269 -30.032  1.00  6.20           H  
ATOM   2392  HB2 LYS A 536      27.804  24.612 -30.910  1.00  6.20           H  
ATOM   2393  HG3 LYS A 536      26.386  24.673 -29.004  1.00  6.28           H  
ATOM   2394  HG2 LYS A 536      27.306  25.891 -28.273  1.00  6.28           H  
ATOM   2395  HD3 LYS A 536      29.004  24.375 -27.441  1.00  6.59           H  
ATOM   2396  HD2 LYS A 536      28.486  23.120 -28.477  1.00  6.59           H  
ATOM   2397  HE3 LYS A 536      26.317  22.922 -27.206  1.00  7.31           H  
ATOM   2398  HE2 LYS A 536      26.608  24.467 -26.464  1.00  7.31           H  
ATOM   2399  HZ1 LYS A 536      27.244  22.689 -24.948  1.00  9.62           H  
ATOM   2400  HZ2 LYS A 536      28.291  22.142 -26.158  1.00  9.62           H  
ATOM   2401  HZ3 LYS A 536      28.587  23.508 -25.467  1.00  9.62           H  
ATOM   2402  N   VAL A 537      29.391  27.841 -31.964  1.00  5.30           N  
ATOM   2403  CA  VAL A 537      30.280  28.058 -33.110  1.00  6.07           C  
ATOM   2404  C   VAL A 537      31.224  26.833 -33.241  1.00  4.80           C  
ATOM   2405  O   VAL A 537      31.668  26.252 -32.215  1.00  6.55           O  
ATOM   2406  CB  VAL A 537      31.031  29.395 -33.024  1.00  6.06           C  
ATOM   2407  CG1 VAL A 537      31.840  29.668 -34.243  1.00  7.23           C  
ATOM   2408  CG2 VAL A 537      30.209  30.692 -32.573  1.00  6.36           C  
ATOM   2409  H   VAL A 537      29.565  28.365 -31.118  1.00  5.30           H  
ATOM   2410  HA  VAL A 537      29.656  28.003 -34.003  1.00  6.07           H  
ATOM   2411  HB  VAL A 537      31.788  29.310 -32.244  1.00  6.06           H  
ATOM   2412 HG11 VAL A 537      31.293  29.636 -35.186  1.00  7.23           H  
ATOM   2413 HG12 VAL A 537      32.279  30.665 -34.210  1.00  7.23           H  
ATOM   2414 HG13 VAL A 537      32.763  29.101 -34.372  1.00  7.23           H  
ATOM   2415 HG21 VAL A 537      29.822  30.708 -31.554  1.00  6.36           H  
ATOM   2416 HG22 VAL A 537      30.880  31.549 -32.624  1.00  6.36           H  
ATOM   2417 HG23 VAL A 537      29.434  30.894 -33.313  1.00  6.36           H  
ATOM   2418  N   SER A 538      31.521  26.420 -34.493  1.00  5.33           N  
ATOM   2419  CA  SER A 538      32.366  25.285 -34.857  1.00  6.28           C  
ATOM   2420  C   SER A 538      33.464  25.789 -35.812  1.00  6.39           C  
ATOM   2421  O   SER A 538      33.392  26.896 -36.421  1.00  6.13           O  
ATOM   2422  CB  SER A 538      31.436  24.350 -35.554  1.00  7.16           C  
ATOM   2423  OG  SER A 538      32.002  23.001 -35.866  1.00  8.85           O  
ATOM   2424  H   SER A 538      31.167  26.898 -35.309  1.00  5.33           H  
ATOM   2425  HA  SER A 538      32.764  24.835 -33.948  1.00  6.28           H  
ATOM   2426  HB3 SER A 538      30.958  24.861 -36.389  1.00  7.16           H  
ATOM   2427  HB2 SER A 538      30.510  24.170 -35.007  1.00  7.16           H  
ATOM   2428  HG  SER A 538      32.564  23.029 -36.644  1.00  8.85           H  
ATOM   2429  N   ASP A 539      34.583  25.017 -35.860  1.00  6.68           N  
ATOM   2430  CA  ASP A 539      35.572  25.229 -36.945  1.00  7.69           C  
ATOM   2431  C   ASP A 539      36.488  26.492 -36.811  1.00  6.84           C  
ATOM   2432  O   ASP A 539      37.415  26.637 -37.573  1.00  6.95           O  
ATOM   2433  CB  ASP A 539      34.999  25.137 -38.337  1.00  8.25           C  
ATOM   2434  CG  ASP A 539      34.487  23.806 -38.748  1.00  9.57           C  
ATOM   2435  OD1 ASP A 539      33.278  23.589 -38.582  1.00 10.85           O  
ATOM   2436  OD2 ASP A 539      35.286  22.923 -39.142  1.00 14.21           O1-
ATOM   2437  H   ASP A 539      34.758  24.196 -35.300  1.00  6.68           H  
ATOM   2438  HA  ASP A 539      36.261  24.427 -36.680  1.00  7.69           H  
ATOM   2439  HB3 ASP A 539      35.746  25.474 -39.055  1.00  8.25           H  
ATOM   2440  HB2 ASP A 539      34.178  25.844 -38.450  1.00  8.25           H  
ATOM   2441  N   PHE A 540      36.282  27.306 -35.776  1.00  6.66           N  
ATOM   2442  CA  PHE A 540      37.001  28.536 -35.416  1.00  6.81           C  
ATOM   2443  C   PHE A 540      38.579  28.525 -35.569  1.00  7.08           C  
ATOM   2444  O   PHE A 540      39.202  27.757 -34.861  1.00  7.81           O  
ATOM   2445  CB  PHE A 540      36.483  28.885 -33.917  1.00  7.16           C  
ATOM   2446  CG  PHE A 540      36.406  27.710 -32.864  1.00  7.83           C  
ATOM   2447  CD1 PHE A 540      35.166  27.086 -32.582  1.00  7.80           C  
ATOM   2448  CD2 PHE A 540      37.538  27.336 -32.186  1.00  8.84           C  
ATOM   2449  CE1 PHE A 540      35.146  26.013 -31.700  1.00  9.23           C  
ATOM   2450  CE2 PHE A 540      37.479  26.317 -31.257  1.00  9.66           C  
ATOM   2451  CZ  PHE A 540      36.300  25.661 -31.025  1.00  8.41           C  
ATOM   2452  H   PHE A 540      35.555  26.962 -35.164  1.00  6.66           H  
ATOM   2453  HA  PHE A 540      36.701  29.404 -36.002  1.00  6.81           H  
ATOM   2454  HB3 PHE A 540      35.567  29.475 -33.957  1.00  7.16           H  
ATOM   2455  HB2 PHE A 540      37.178  29.607 -33.489  1.00  7.16           H  
ATOM   2456  HD1 PHE A 540      34.273  27.344 -33.132  1.00  7.80           H  
ATOM   2457  HD2 PHE A 540      38.498  27.738 -32.472  1.00  8.84           H  
ATOM   2458  HE1 PHE A 540      34.150  25.701 -31.424  1.00  9.23           H  
ATOM   2459  HE2 PHE A 540      38.396  26.127 -30.718  1.00  9.66           H  
ATOM   2460  HZ  PHE A 540      36.292  24.983 -30.184  1.00  8.41           H  
ATOM   2461  N   GLY A 541      39.150  29.230 -36.544  1.00  5.92           N  
ATOM   2462  CA  GLY A 541      40.616  29.230 -36.763  1.00  6.30           C  
ATOM   2463  C   GLY A 541      41.237  27.982 -37.397  1.00  6.47           C  
ATOM   2464  O   GLY A 541      42.478  27.934 -37.529  1.00  6.59           O  
ATOM   2465  H   GLY A 541      38.596  29.808 -37.160  1.00  5.92           H  
ATOM   2466  HA3 GLY A 541      41.012  29.417 -35.765  1.00  6.30           H  
ATOM   2467  HA2 GLY A 541      41.012  30.063 -37.344  1.00  6.30           H  
ATOM   2468  N   LEU A 542      40.450  26.962 -37.767  1.00  7.22           N  
ATOM   2469  CA  LEU A 542      40.871  25.705 -38.480  1.00  7.71           C  
ATOM   2470  C   LEU A 542      41.289  25.984 -39.992  1.00  7.49           C  
ATOM   2471  O   LEU A 542      42.185  25.311 -40.573  1.00  8.23           O  
ATOM   2472  CB  LEU A 542      39.748  24.692 -38.381  1.00  9.01           C  
ATOM   2473  CG  LEU A 542      40.266  23.247 -38.333  1.00 11.93           C  
ATOM   2474  CD1 LEU A 542      41.008  23.026 -37.087  1.00 14.75           C  
ATOM   2475  CD2 LEU A 542      39.118  22.219 -38.552  1.00 12.17           C  
ATOM   2476  H   LEU A 542      39.488  27.042 -37.470  1.00  7.22           H  
ATOM   2477  HA  LEU A 542      41.784  25.414 -37.960  1.00  7.71           H  
ATOM   2478  HB3 LEU A 542      39.123  24.884 -39.253  1.00  9.01           H  
ATOM   2479  HB2 LEU A 542      39.158  24.844 -37.478  1.00  9.01           H  
ATOM   2480  HG  LEU A 542      40.929  23.036 -39.171  1.00 11.93           H  
ATOM   2481 HD11 LEU A 542      42.049  22.819 -37.338  1.00 14.75           H  
ATOM   2482 HD12 LEU A 542      41.038  23.836 -36.358  1.00 14.75           H  
ATOM   2483 HD13 LEU A 542      40.581  22.181 -36.547  1.00 14.75           H  
ATOM   2484 HD21 LEU A 542      39.272  22.030 -39.615  1.00 12.17           H  
ATOM   2485 HD22 LEU A 542      39.263  21.214 -38.156  1.00 12.17           H  
ATOM   2486 HD23 LEU A 542      38.096  22.584 -38.451  1.00 12.17           H  
ATOM   2487  N   SER A 543      40.652  27.039 -40.539  1.00  7.20           N  
ATOM   2488  CA  SER A 543      40.751  27.706 -41.789  1.00  7.61           C  
ATOM   2489  C   SER A 543      42.197  28.021 -42.231  1.00  7.16           C  
ATOM   2490  O   SER A 543      42.431  28.014 -43.419  1.00  7.46           O  
ATOM   2491  CB  SER A 543      40.023  28.953 -41.340  1.00  7.79           C  
ATOM   2492  OG  SER A 543      40.544  29.726 -40.264  1.00  8.31           O  
ATOM   2493  H   SER A 543      40.211  27.623 -39.843  1.00  7.20           H  
ATOM   2494  HA  SER A 543      40.145  27.114 -42.474  1.00  7.61           H  
ATOM   2495  HB3 SER A 543      39.038  28.638 -40.995  1.00  7.79           H  
ATOM   2496  HB2 SER A 543      39.779  29.652 -42.140  1.00  7.79           H  
ATOM   2497  HG  SER A 543      39.824  30.284 -39.961  1.00  8.31           H  
ATOM   2498  N   ARG A 544      43.154  28.317 -41.373  1.00  6.80           N  
ATOM   2499  CA  ARG A 544      44.557  28.630 -41.641  1.00  6.77           C  
ATOM   2500  C   ARG A 544      45.335  27.324 -42.032  1.00  7.19           C  
ATOM   2501  O   ARG A 544      46.444  27.515 -42.529  1.00  6.98           O  
ATOM   2502  CB  ARG A 544      45.145  29.294 -40.394  1.00  6.72           C  
ATOM   2503  CG  ARG A 544      44.417  30.550 -39.860  1.00  6.81           C  
ATOM   2504  CD  ARG A 544      45.216  31.392 -38.799  1.00  5.74           C  
ATOM   2505  NE  ARG A 544      45.511  30.605 -37.579  1.00  7.53           N  
ATOM   2506  CZ  ARG A 544      46.662  29.967 -37.263  1.00  6.78           C  
ATOM   2507  NH1 ARG A 544      46.828  29.428 -36.067  1.00  8.26           N  
ATOM   2508  NH2 ARG A 544      47.643  29.811 -38.161  1.00  8.07           N1+
ATOM   2509  H   ARG A 544      42.794  28.714 -40.517  1.00  6.80           H  
ATOM   2510  HA  ARG A 544      44.661  29.331 -42.470  1.00  6.77           H  
ATOM   2511  HB3 ARG A 544      46.094  29.717 -40.723  1.00  6.72           H  
ATOM   2512  HB2 ARG A 544      45.214  28.499 -39.651  1.00  6.72           H  
ATOM   2513  HG3 ARG A 544      43.371  30.416 -39.584  1.00  6.81           H  
ATOM   2514  HG2 ARG A 544      44.526  31.312 -40.632  1.00  6.81           H  
ATOM   2515  HD3 ARG A 544      44.520  32.186 -38.531  1.00  5.74           H  
ATOM   2516  HD2 ARG A 544      46.049  31.921 -39.262  1.00  5.74           H  
ATOM   2517 HH22 ARG A 544      48.461  29.276 -37.907  1.00  8.07           H  
ATOM   2518 HH21 ARG A 544      47.798  30.444 -38.933  1.00  8.07           H  
ATOM   2519 HH12 ARG A 544      47.648  28.874 -35.867  1.00  8.26           H  
ATOM   2520 HH11 ARG A 544      46.114  29.399 -35.354  1.00  8.26           H  
ATOM   2521  HE  ARG A 544      44.704  30.567 -36.973  1.00  7.53           H  
ATOM   2522  N   TYR A 545      44.873  26.155 -41.652  1.00  7.59           N  
ATOM   2523  CA  TYR A 545      45.614  24.908 -41.938  1.00  8.19           C  
ATOM   2524  C   TYR A 545      45.269  24.299 -43.288  1.00  9.58           C  
ATOM   2525  O   TYR A 545      45.832  23.286 -43.701  1.00 11.26           O  
ATOM   2526  CB  TYR A 545      45.315  23.979 -40.759  1.00  7.74           C  
ATOM   2527  CG  TYR A 545      45.617  24.470 -39.348  1.00  8.18           C  
ATOM   2528  CD1 TYR A 545      46.937  24.798 -38.951  1.00  8.05           C  
ATOM   2529  CD2 TYR A 545      44.578  24.680 -38.453  1.00  8.63           C  
ATOM   2530  CE1 TYR A 545      47.137  25.276 -37.659  1.00  8.88           C  
ATOM   2531  CE2 TYR A 545      44.714  25.241 -37.169  1.00  7.64           C  
ATOM   2532  CZ  TYR A 545      46.034  25.593 -36.817  1.00  7.62           C  
ATOM   2533  OH  TYR A 545      46.189  26.110 -35.559  1.00  9.52           O  
ATOM   2534  H   TYR A 545      44.111  26.011 -41.006  1.00  7.59           H  
ATOM   2535  HA  TYR A 545      46.688  25.079 -41.998  1.00  8.19           H  
ATOM   2536  HB3 TYR A 545      45.857  23.051 -40.940  1.00  7.74           H  
ATOM   2537  HB2 TYR A 545      44.239  23.808 -40.733  1.00  7.74           H  
ATOM   2538  HD1 TYR A 545      47.847  24.732 -39.528  1.00  8.05           H  
ATOM   2539  HD2 TYR A 545      43.560  24.360 -38.618  1.00  8.63           H  
ATOM   2540  HE1 TYR A 545      48.127  25.540 -37.318  1.00  8.88           H  
ATOM   2541  HE2 TYR A 545      43.784  25.363 -36.634  1.00  7.64           H  
ATOM   2542  HH  TYR A 545      47.038  26.554 -35.494  1.00  9.52           H  
ATOM   2543  N   VAL A 546      44.229  24.844 -43.914  1.00 10.46           N  
ATOM   2544  CA  VAL A 546      43.802  24.357 -45.218  1.00 11.67           C  
ATOM   2545  C   VAL A 546      44.881  24.486 -46.341  1.00 13.05           C  
ATOM   2546  O   VAL A 546      45.469  25.541 -46.478  1.00 13.01           O  
ATOM   2547  CB  VAL A 546      42.480  25.134 -45.710  1.00 12.37           C  
ATOM   2548  CG1 VAL A 546      41.921  24.797 -47.045  1.00 13.18           C  
ATOM   2549  CG2 VAL A 546      41.300  25.118 -44.671  1.00 13.43           C  
ATOM   2550  H   VAL A 546      43.701  25.611 -43.522  1.00 10.46           H  
ATOM   2551  HA  VAL A 546      43.614  23.302 -45.019  1.00 11.67           H  
ATOM   2552  HB  VAL A 546      42.812  26.172 -45.696  1.00 12.37           H  
ATOM   2553 HG11 VAL A 546      40.883  25.118 -47.131  1.00 13.18           H  
ATOM   2554 HG12 VAL A 546      42.590  25.310 -47.735  1.00 13.18           H  
ATOM   2555 HG13 VAL A 546      42.030  23.759 -47.360  1.00 13.18           H  
ATOM   2556 HG21 VAL A 546      40.482  25.779 -44.960  1.00 13.43           H  
ATOM   2557 HG22 VAL A 546      40.857  24.122 -44.668  1.00 13.43           H  
ATOM   2558 HG23 VAL A 546      41.463  25.205 -43.597  1.00 13.43           H  
ATOM   2559  N   LEU A 547      45.033  23.431 -47.181  1.00 14.16           N  
ATOM   2560  CA  LEU A 547      45.764  23.489 -48.489  1.00 15.90           C  
ATOM   2561  C   LEU A 547      44.697  23.331 -49.554  1.00 17.81           C  
ATOM   2562  O   LEU A 547      44.091  22.250 -49.695  1.00 19.36           O  
ATOM   2563  CB  LEU A 547      46.780  22.319 -48.611  1.00 15.75           C  
ATOM   2564  CG  LEU A 547      47.592  22.066 -47.240  1.00 15.12           C  
ATOM   2565  CD1 LEU A 547      48.444  20.790 -47.335  1.00 16.94           C  
ATOM   2566  CD2 LEU A 547      48.540  23.252 -47.009  1.00 13.67           C  
ATOM   2567  H   LEU A 547      44.530  22.600 -46.907  1.00 14.16           H  
ATOM   2568  HA  LEU A 547      46.227  24.462 -48.658  1.00 15.90           H  
ATOM   2569  HB3 LEU A 547      47.446  22.400 -49.470  1.00 15.75           H  
ATOM   2570  HB2 LEU A 547      46.155  21.432 -48.721  1.00 15.75           H  
ATOM   2571  HG  LEU A 547      46.940  22.062 -46.367  1.00 15.12           H  
ATOM   2572 HD11 LEU A 547      48.741  20.442 -46.346  1.00 16.94           H  
ATOM   2573 HD12 LEU A 547      47.935  19.986 -47.868  1.00 16.94           H  
ATOM   2574 HD13 LEU A 547      49.314  20.802 -47.992  1.00 16.94           H  
ATOM   2575 HD21 LEU A 547      49.527  22.943 -46.667  1.00 13.67           H  
ATOM   2576 HD22 LEU A 547      48.741  23.878 -47.878  1.00 13.67           H  
ATOM   2577 HD23 LEU A 547      48.164  23.995 -46.305  1.00 13.67           H  
ATOM   2578  N   ASP A 548      44.493  24.361 -50.390  1.00 18.60           N  
ATOM   2579  CA  ASP A 548      43.401  24.468 -51.243  1.00 20.17           C  
ATOM   2580  C   ASP A 548      43.394  25.821 -51.853  1.00 20.61           C  
ATOM   2581  O   ASP A 548      42.637  26.675 -51.403  1.00 20.74           O  
ATOM   2582  CB  ASP A 548      41.946  24.070 -50.764  1.00 20.49           C  
ATOM   2583  CG  ASP A 548      40.671  24.387 -51.598  1.00 22.02           C  
ATOM   2584  OD1 ASP A 548      39.550  24.264 -51.025  1.00 22.18           O  
ATOM   2585  OD2 ASP A 548      40.777  24.195 -52.813  1.00 24.19           O1-
ATOM   2586  H   ASP A 548      45.100  25.168 -50.399  1.00 18.60           H  
ATOM   2587  HA  ASP A 548      43.689  23.808 -52.061  1.00 20.17           H  
ATOM   2588  HB3 ASP A 548      41.816  24.606 -49.823  1.00 20.49           H  
ATOM   2589  HB2 ASP A 548      41.910  22.999 -50.567  1.00 20.49           H  
ATOM   2590  N   ASP A 549      44.270  25.959 -52.826  1.00 21.11           N  
ATOM   2591  CA  ASP A 549      44.605  27.197 -53.553  1.00 21.84           C  
ATOM   2592  C   ASP A 549      43.324  27.973 -54.077  1.00 21.66           C  
ATOM   2593  O   ASP A 549      43.458  29.104 -54.496  1.00 21.42           O  
ATOM   2594  CB  ASP A 549      45.598  26.905 -54.756  1.00 22.23           C  
ATOM   2595  CG  ASP A 549      46.849  26.128 -54.359  1.00 23.97           C  
ATOM   2596  OD1 ASP A 549      47.228  26.158 -53.191  1.00 25.49           O  
ATOM   2597  OD2 ASP A 549      47.500  25.561 -55.284  1.00 26.93           O1-
ATOM   2598  H   ASP A 549      44.854  25.181 -53.098  1.00 21.11           H  
ATOM   2599  HA  ASP A 549      45.097  27.795 -52.786  1.00 21.84           H  
ATOM   2600  HB3 ASP A 549      45.946  27.845 -55.185  1.00 22.23           H  
ATOM   2601  HB2 ASP A 549      45.089  26.248 -55.460  1.00 22.23           H  
ATOM   2602  N   GLU A 550      42.169  27.286 -54.201  1.00 22.11           N  
ATOM   2603  CA  GLU A 550      40.845  27.864 -54.668  1.00 22.26           C  
ATOM   2604  C   GLU A 550      40.025  28.423 -53.429  1.00 22.14           C  
ATOM   2605  O   GLU A 550      39.147  29.225 -53.731  1.00 22.13           O  
ATOM   2606  CB  GLU A 550      40.149  26.714 -55.383  1.00 22.51           C  
ATOM   2607  CG  GLU A 550      40.610  26.277 -56.700  1.00 24.62           C  
ATOM   2608  CD  GLU A 550      40.176  27.102 -57.919  1.00 28.04           C  
ATOM   2609  OE1 GLU A 550      39.689  28.219 -57.833  1.00 29.73           O  
ATOM   2610  OE2 GLU A 550      40.393  26.632 -59.034  1.00 29.99           O1-
ATOM   2611  H   GLU A 550      42.192  26.301 -53.980  1.00 22.11           H  
ATOM   2612  HA  GLU A 550      41.134  28.718 -55.281  1.00 22.26           H  
ATOM   2613  HB3 GLU A 550      39.106  27.005 -55.511  1.00 22.51           H  
ATOM   2614  HB2 GLU A 550      40.168  25.849 -54.720  1.00 22.51           H  
ATOM   2615  HG3 GLU A 550      40.294  25.238 -56.796  1.00 24.62           H  
ATOM   2616  HG2 GLU A 550      41.680  26.137 -56.854  1.00 24.62           H  
ATOM   2617  N   TYR A 551      40.235  27.952 -52.169  1.00 21.83           N  
ATOM   2618  CA  TYR A 551      39.559  28.655 -51.029  1.00 21.71           C  
ATOM   2619  C   TYR A 551      40.459  29.619 -50.320  1.00 21.72           C  
ATOM   2620  O   TYR A 551      39.986  30.513 -49.653  1.00 20.36           O  
ATOM   2621  CB  TYR A 551      39.071  27.482 -50.148  1.00 22.06           C  
ATOM   2622  CG  TYR A 551      38.612  27.839 -48.730  1.00 22.87           C  
ATOM   2623  CD1 TYR A 551      39.523  27.721 -47.667  1.00 23.02           C  
ATOM   2624  CD2 TYR A 551      37.288  28.176 -48.373  1.00 24.37           C  
ATOM   2625  CE1 TYR A 551      39.236  27.917 -46.262  1.00 24.90           C  
ATOM   2626  CE2 TYR A 551      36.954  28.379 -46.980  1.00 26.38           C  
ATOM   2627  CZ  TYR A 551      37.881  28.304 -45.935  1.00 26.46           C  
ATOM   2628  OH  TYR A 551      37.531  28.589 -44.658  1.00 29.74           O  
ATOM   2629  H   TYR A 551      40.969  27.270 -52.045  1.00 21.83           H  
ATOM   2630  HA  TYR A 551      38.673  29.201 -51.351  1.00 21.71           H  
ATOM   2631  HB3 TYR A 551      39.889  26.767 -50.056  1.00 22.06           H  
ATOM   2632  HB2 TYR A 551      38.295  27.001 -50.743  1.00 22.06           H  
ATOM   2633  HD1 TYR A 551      40.501  27.378 -47.973  1.00 23.02           H  
ATOM   2634  HD2 TYR A 551      36.555  28.194 -49.166  1.00 24.37           H  
ATOM   2635  HE1 TYR A 551      39.979  27.931 -45.478  1.00 24.90           H  
ATOM   2636  HE2 TYR A 551      35.982  28.711 -46.647  1.00 26.38           H  
ATOM   2637  HH  TYR A 551      36.601  28.813 -44.576  1.00 29.74           H  
ATOM   2638  N   THR A 552      41.804  29.533 -50.503  1.00 22.38           N  
ATOM   2639  CA  THR A 552      42.808  30.331 -49.770  1.00 23.24           C  
ATOM   2640  C   THR A 552      43.191  31.557 -50.634  1.00 24.34           C  
ATOM   2641  O   THR A 552      43.458  32.566 -50.008  1.00 24.36           O  
ATOM   2642  CB  THR A 552      44.059  29.501 -49.327  1.00 23.39           C  
ATOM   2643  OG1 THR A 552      44.845  29.073 -50.469  1.00 22.43           O  
ATOM   2644  CG2 THR A 552      43.841  28.173 -48.598  1.00 23.67           C  
ATOM   2645  H   THR A 552      42.133  28.804 -51.120  1.00 22.38           H  
ATOM   2646  HA  THR A 552      42.350  30.771 -48.884  1.00 23.24           H  
ATOM   2647  HB  THR A 552      44.640  30.143 -48.666  1.00 23.39           H  
ATOM   2648  HG1 THR A 552      45.201  29.876 -50.857  1.00 22.43           H  
ATOM   2649 HG21 THR A 552      44.713  27.565 -48.356  1.00 23.67           H  
ATOM   2650 HG22 THR A 552      43.241  28.392 -47.715  1.00 23.67           H  
ATOM   2651 HG23 THR A 552      43.165  27.502 -49.126  1.00 23.67           H  
ATOM   2652  N   SER A 553      43.108  31.534 -52.000  1.00 25.40           N  
ATOM   2653  CA  SER A 553      43.240  32.709 -52.892  1.00 26.23           C  
ATOM   2654  C   SER A 553      41.872  33.544 -52.908  1.00 27.12           C  
ATOM   2655  O   SER A 553      40.833  32.881 -53.086  1.00 26.46           O  
ATOM   2656  CB  SER A 553      43.887  32.382 -54.287  1.00 26.34           C  
ATOM   2657  OG  SER A 553      44.717  33.356 -54.868  1.00 26.80           O  
ATOM   2658  H   SER A 553      42.695  30.732 -52.454  1.00 25.40           H  
ATOM   2659  HA  SER A 553      43.878  33.391 -52.329  1.00 26.23           H  
ATOM   2660  HB3 SER A 553      43.162  32.122 -55.059  1.00 26.34           H  
ATOM   2661  HB2 SER A 553      44.343  31.418 -54.065  1.00 26.34           H  
ATOM   2662  HG  SER A 553      44.775  33.285 -55.824  1.00 26.80           H  
ATOM   2663  N   SER A 554      41.936  34.850 -52.740  1.00 28.23           N  
ATOM   2664  CA  SER A 554      40.797  35.832 -52.793  1.00 29.35           C  
ATOM   2665  C   SER A 554      40.106  35.945 -54.151  1.00 29.72           C  
ATOM   2666  O   SER A 554      38.973  36.352 -54.271  1.00 30.85           O  
ATOM   2667  CB  SER A 554      41.437  37.167 -52.338  1.00 29.57           C  
ATOM   2668  OG  SER A 554      42.469  37.655 -53.126  1.00 31.10           O  
ATOM   2669  H   SER A 554      42.719  35.374 -52.375  1.00 28.23           H  
ATOM   2670  HA  SER A 554      40.074  35.571 -52.020  1.00 29.35           H  
ATOM   2671  HB3 SER A 554      41.772  37.014 -51.312  1.00 29.57           H  
ATOM   2672  HB2 SER A 554      40.748  37.999 -52.486  1.00 29.57           H  
ATOM   2673  HG  SER A 554      42.698  38.563 -52.914  1.00 31.10           H  
ATOM   2674  N   VAL A 555      40.799  35.433 -55.185  1.00 29.92           N  
ATOM   2675  CA  VAL A 555      40.238  35.238 -56.555  1.00 29.91           C  
ATOM   2676  C   VAL A 555      39.739  33.711 -56.857  1.00 29.32           C  
ATOM   2677  O   VAL A 555      39.419  33.461 -58.029  1.00 29.72           O  
ATOM   2678  CB  VAL A 555      41.329  35.621 -57.567  1.00 30.18           C  
ATOM   2679  CG1 VAL A 555      41.525  37.135 -57.505  1.00 30.64           C  
ATOM   2680  CG2 VAL A 555      42.700  34.929 -57.383  1.00 30.69           C  
ATOM   2681  H   VAL A 555      41.753  35.158 -55.003  1.00 29.92           H  
ATOM   2682  HA  VAL A 555      39.349  35.862 -56.648  1.00 29.91           H  
ATOM   2683  HB  VAL A 555      41.104  35.324 -58.591  1.00 30.18           H  
ATOM   2684 HG11 VAL A 555      40.545  37.575 -57.687  1.00 30.64           H  
ATOM   2685 HG12 VAL A 555      41.774  37.404 -56.478  1.00 30.64           H  
ATOM   2686 HG13 VAL A 555      42.367  37.443 -58.125  1.00 30.64           H  
ATOM   2687 HG21 VAL A 555      43.343  35.054 -58.255  1.00 30.69           H  
ATOM   2688 HG22 VAL A 555      43.117  35.262 -56.433  1.00 30.69           H  
ATOM   2689 HG23 VAL A 555      42.524  33.858 -57.281  1.00 30.69           H  
ATOM   2690  N   GLY A 556      39.766  32.819 -55.847  1.00 28.26           N  
ATOM   2691  CA  GLY A 556      39.538  31.389 -56.041  1.00 27.42           C  
ATOM   2692  C   GLY A 556      38.030  31.191 -55.823  1.00 26.58           C  
ATOM   2693  O   GLY A 556      37.278  31.911 -55.104  1.00 26.42           O  
ATOM   2694  H   GLY A 556      40.077  33.221 -54.974  1.00 28.26           H  
ATOM   2695  HA3 GLY A 556      40.262  30.921 -55.375  1.00 27.42           H  
ATOM   2696  HA2 GLY A 556      39.881  31.115 -57.038  1.00 27.42           H  
ATOM   2697  N   SER A 557      37.526  30.217 -56.602  1.00 25.14           N  
ATOM   2698  CA  SER A 557      36.207  29.820 -56.833  1.00 24.02           C  
ATOM   2699  C   SER A 557      35.318  29.393 -55.666  1.00 22.97           C  
ATOM   2700  O   SER A 557      34.093  29.309 -55.829  1.00 23.22           O  
ATOM   2701  CB  SER A 557      36.350  28.774 -57.914  1.00 24.21           C  
ATOM   2702  OG  SER A 557      37.030  27.535 -57.560  1.00 24.86           O  
ATOM   2703  H   SER A 557      38.183  29.655 -57.124  1.00 25.14           H  
ATOM   2704  HA  SER A 557      35.643  30.595 -57.353  1.00 24.02           H  
ATOM   2705  HB3 SER A 557      36.839  29.201 -58.790  1.00 24.21           H  
ATOM   2706  HB2 SER A 557      35.313  28.517 -58.127  1.00 24.21           H  
ATOM   2707  HG  SER A 557      37.894  27.598 -57.972  1.00 24.86           H  
ATOM   2708  N   LYS A 558      35.970  29.031 -54.510  1.00 21.53           N  
ATOM   2709  CA  LYS A 558      35.343  28.552 -53.303  1.00 20.52           C  
ATOM   2710  C   LYS A 558      35.351  29.741 -52.255  1.00 19.03           C  
ATOM   2711  O   LYS A 558      34.702  29.695 -51.200  1.00 19.65           O  
ATOM   2712  CB  LYS A 558      36.265  27.390 -52.769  1.00 21.15           C  
ATOM   2713  CG  LYS A 558      36.270  26.148 -53.696  1.00 22.60           C  
ATOM   2714  CD  LYS A 558      37.171  24.912 -53.224  1.00 25.28           C  
ATOM   2715  CE  LYS A 558      37.544  24.006 -54.401  1.00 27.24           C  
ATOM   2716  NZ  LYS A 558      38.293  22.866 -53.938  1.00 28.34           N1+
ATOM   2717  H   LYS A 558      36.967  28.869 -54.530  1.00 21.53           H  
ATOM   2718  HA  LYS A 558      34.364  28.074 -53.329  1.00 20.52           H  
ATOM   2719  HB3 LYS A 558      36.006  27.031 -51.773  1.00 21.15           H  
ATOM   2720  HB2 LYS A 558      37.261  27.830 -52.716  1.00 21.15           H  
ATOM   2721  HG3 LYS A 558      36.635  26.428 -54.684  1.00 22.60           H  
ATOM   2722  HG2 LYS A 558      35.276  25.736 -53.871  1.00 22.60           H  
ATOM   2723  HD3 LYS A 558      36.641  24.480 -52.375  1.00 25.28           H  
ATOM   2724  HD2 LYS A 558      38.100  25.334 -52.840  1.00 25.28           H  
ATOM   2725  HE3 LYS A 558      38.234  24.588 -55.012  1.00 27.24           H  
ATOM   2726  HE2 LYS A 558      36.783  23.673 -55.107  1.00 27.24           H  
ATOM   2727  HZ1 LYS A 558      39.054  23.146 -53.336  1.00 28.34           H  
ATOM   2728  HZ2 LYS A 558      37.632  22.324 -53.400  1.00 28.34           H  
ATOM   2729  HZ3 LYS A 558      38.688  22.266 -54.648  1.00 28.34           H  
ATOM   2730  N   PHE A 559      36.161  30.836 -52.464  1.00 16.97           N  
ATOM   2731  CA  PHE A 559      36.436  31.975 -51.600  1.00 15.57           C  
ATOM   2732  C   PHE A 559      35.165  32.582 -51.086  1.00 14.34           C  
ATOM   2733  O   PHE A 559      34.262  32.954 -51.872  1.00 13.20           O  
ATOM   2734  CB  PHE A 559      37.370  32.948 -52.281  1.00 15.60           C  
ATOM   2735  CG  PHE A 559      37.795  34.032 -51.343  1.00 15.13           C  
ATOM   2736  CD1 PHE A 559      38.797  33.822 -50.434  1.00 13.90           C  
ATOM   2737  CD2 PHE A 559      37.180  35.289 -51.394  1.00 13.89           C  
ATOM   2738  CE1 PHE A 559      39.201  34.929 -49.593  1.00 14.51           C  
ATOM   2739  CE2 PHE A 559      37.580  36.331 -50.552  1.00 14.52           C  
ATOM   2740  CZ  PHE A 559      38.584  36.191 -49.585  1.00 15.11           C  
ATOM   2741  H   PHE A 559      36.556  30.793 -53.392  1.00 16.97           H  
ATOM   2742  HA  PHE A 559      36.914  31.531 -50.727  1.00 15.57           H  
ATOM   2743  HB3 PHE A 559      36.884  33.418 -53.136  1.00 15.60           H  
ATOM   2744  HB2 PHE A 559      38.304  32.463 -52.565  1.00 15.60           H  
ATOM   2745  HD1 PHE A 559      39.272  32.852 -50.441  1.00 13.90           H  
ATOM   2746  HD2 PHE A 559      36.330  35.438 -52.044  1.00 13.89           H  
ATOM   2747  HE1 PHE A 559      40.035  34.668 -48.958  1.00 14.51           H  
ATOM   2748  HE2 PHE A 559      37.161  37.321 -50.656  1.00 14.52           H  
ATOM   2749  HZ  PHE A 559      38.811  37.046 -48.965  1.00 15.11           H  
ATOM   2750  N   PRO A 560      35.026  32.754 -49.760  1.00 13.16           N  
ATOM   2751  CA  PRO A 560      33.860  33.372 -49.112  1.00 12.04           C  
ATOM   2752  C   PRO A 560      33.580  34.907 -49.520  1.00 10.12           C  
ATOM   2753  O   PRO A 560      33.766  35.734 -48.662  1.00  8.62           O  
ATOM   2754  CB  PRO A 560      33.964  33.096 -47.543  1.00 12.24           C  
ATOM   2755  CG  PRO A 560      35.478  33.070 -47.414  1.00 13.90           C  
ATOM   2756  CD  PRO A 560      35.991  32.342 -48.705  1.00 13.62           C  
ATOM   2757  HA  PRO A 560      32.993  32.794 -49.432  1.00 12.04           H  
ATOM   2758  HB3 PRO A 560      33.599  32.111 -47.254  1.00 12.24           H  
ATOM   2759  HB2 PRO A 560      33.603  33.865 -46.860  1.00 12.24           H  
ATOM   2760  HG3 PRO A 560      35.849  32.581 -46.513  1.00 13.90           H  
ATOM   2761  HG2 PRO A 560      35.830  34.101 -47.368  1.00 13.90           H  
ATOM   2762  HD2 PRO A 560      36.967  32.812 -48.829  1.00 13.62           H  
ATOM   2763  HD3 PRO A 560      35.967  31.252 -48.725  1.00 13.62           H  
ATOM   2764  N   VAL A 561      33.228  35.192 -50.789  1.00  8.53           N  
ATOM   2765  CA  VAL A 561      33.067  36.533 -51.420  1.00  7.35           C  
ATOM   2766  C   VAL A 561      32.019  37.436 -50.816  1.00  6.90           C  
ATOM   2767  O   VAL A 561      32.234  38.666 -50.681  1.00  6.20           O  
ATOM   2768  CB  VAL A 561      32.718  36.450 -52.929  1.00  7.34           C  
ATOM   2769  CG1 VAL A 561      32.815  37.835 -53.667  1.00  8.20           C  
ATOM   2770  CG2 VAL A 561      33.446  35.355 -53.698  1.00  8.90           C  
ATOM   2771  H   VAL A 561      33.030  34.419 -51.409  1.00  8.53           H  
ATOM   2772  HA  VAL A 561      34.003  37.074 -51.282  1.00  7.35           H  
ATOM   2773  HB  VAL A 561      31.684  36.110 -52.989  1.00  7.34           H  
ATOM   2774 HG11 VAL A 561      31.997  38.455 -53.301  1.00  8.20           H  
ATOM   2775 HG12 VAL A 561      33.764  38.318 -53.431  1.00  8.20           H  
ATOM   2776 HG13 VAL A 561      32.811  37.784 -54.756  1.00  8.20           H  
ATOM   2777 HG21 VAL A 561      34.517  35.561 -53.692  1.00  8.90           H  
ATOM   2778 HG22 VAL A 561      33.142  34.371 -53.341  1.00  8.90           H  
ATOM   2779 HG23 VAL A 561      33.245  35.350 -54.769  1.00  8.90           H  
ATOM   2780  N   ARG A 562      30.945  36.811 -50.312  1.00  6.76           N  
ATOM   2781  CA  ARG A 562      29.672  37.431 -49.862  1.00  6.68           C  
ATOM   2782  C   ARG A 562      29.806  37.836 -48.370  1.00  5.56           C  
ATOM   2783  O   ARG A 562      29.134  38.745 -48.000  1.00  5.40           O  
ATOM   2784  CB  ARG A 562      28.546  36.366 -49.985  1.00  6.71           C  
ATOM   2785  CG  ARG A 562      28.367  35.839 -51.419  1.00  7.14           C  
ATOM   2786  CD  ARG A 562      27.047  35.118 -51.502  1.00  6.83           C  
ATOM   2787  NE  ARG A 562      26.606  34.661 -52.899  1.00  6.80           N  
ATOM   2788  CZ  ARG A 562      25.624  35.228 -53.617  1.00  7.76           C  
ATOM   2789  NH1 ARG A 562      25.322  34.612 -54.805  1.00  8.16           N  
ATOM   2790  NH2 ARG A 562      25.020  36.391 -53.342  1.00  6.85           N1+
ATOM   2791  H   ARG A 562      30.852  35.806 -50.332  1.00  6.76           H  
ATOM   2792  HA  ARG A 562      29.410  38.274 -50.501  1.00  6.68           H  
ATOM   2793  HB3 ARG A 562      27.646  36.941 -49.768  1.00  6.71           H  
ATOM   2794  HB2 ARG A 562      28.628  35.539 -49.280  1.00  6.71           H  
ATOM   2795  HG3 ARG A 562      29.182  35.146 -51.628  1.00  7.14           H  
ATOM   2796  HG2 ARG A 562      28.543  36.553 -52.223  1.00  7.14           H  
ATOM   2797  HD3 ARG A 562      26.239  35.656 -51.006  1.00  6.83           H  
ATOM   2798  HD2 ARG A 562      27.194  34.204 -50.928  1.00  6.83           H  
ATOM   2799 HH22 ARG A 562      24.488  36.881 -54.046  1.00  6.85           H  
ATOM   2800 HH21 ARG A 562      25.494  36.822 -52.561  1.00  6.85           H  
ATOM   2801 HH12 ARG A 562      24.912  35.210 -55.508  1.00  8.16           H  
ATOM   2802 HH11 ARG A 562      25.934  33.927 -55.224  1.00  8.16           H  
ATOM   2803  HE  ARG A 562      27.040  33.821 -53.253  1.00  6.80           H  
ATOM   2804  N   TRP A 563      30.616  37.137 -47.619  1.00  4.59           N  
ATOM   2805  CA  TRP A 563      30.853  37.392 -46.195  1.00  4.43           C  
ATOM   2806  C   TRP A 563      32.136  38.076 -45.890  1.00  4.51           C  
ATOM   2807  O   TRP A 563      32.551  38.101 -44.743  1.00  5.97           O  
ATOM   2808  CB  TRP A 563      30.610  36.052 -45.355  1.00  4.78           C  
ATOM   2809  CG  TRP A 563      29.443  35.203 -45.771  1.00  4.78           C  
ATOM   2810  CD1 TRP A 563      28.244  35.111 -45.090  1.00  5.34           C  
ATOM   2811  CD2 TRP A 563      29.352  34.228 -46.836  1.00  4.35           C  
ATOM   2812  NE1 TRP A 563      27.355  34.340 -45.771  1.00  6.51           N  
ATOM   2813  CE2 TRP A 563      27.977  33.768 -46.801  1.00  5.96           C  
ATOM   2814  CE3 TRP A 563      30.195  33.739 -47.927  1.00  8.81           C  
ATOM   2815  CZ2 TRP A 563      27.440  32.896 -47.705  1.00  7.56           C  
ATOM   2816  CZ3 TRP A 563      29.679  32.776 -48.823  1.00  9.34           C  
ATOM   2817  CH2 TRP A 563      28.265  32.377 -48.730  1.00  8.43           C  
ATOM   2818  H   TRP A 563      31.122  36.445 -48.153  1.00  4.59           H  
ATOM   2819  HA  TRP A 563      30.080  38.098 -45.890  1.00  4.43           H  
ATOM   2820  HB3 TRP A 563      30.629  36.241 -44.281  1.00  4.78           H  
ATOM   2821  HB2 TRP A 563      31.497  35.458 -45.576  1.00  4.78           H  
ATOM   2822  HD1 TRP A 563      28.158  35.734 -44.212  1.00  5.34           H  
ATOM   2823  HE1 TRP A 563      26.402  34.176 -45.479  1.00  6.51           H  
ATOM   2824  HE3 TRP A 563      31.205  34.094 -48.069  1.00  8.81           H  
ATOM   2825  HZ2 TRP A 563      26.414  32.565 -47.753  1.00  7.56           H  
ATOM   2826  HZ3 TRP A 563      30.318  32.434 -49.623  1.00  9.34           H  
ATOM   2827  HH2 TRP A 563      28.048  31.519 -49.349  1.00  8.43           H  
ATOM   2828  N   SER A 564      32.776  38.635 -46.897  1.00  4.75           N  
ATOM   2829  CA  SER A 564      34.125  39.166 -46.859  1.00  5.19           C  
ATOM   2830  C   SER A 564      33.943  40.688 -47.072  1.00  5.48           C  
ATOM   2831  O   SER A 564      33.357  41.064 -48.120  1.00  6.35           O  
ATOM   2832  CB  SER A 564      34.985  38.558 -47.896  1.00  5.91           C  
ATOM   2833  OG  SER A 564      35.471  37.289 -47.386  1.00  7.90           O  
ATOM   2834  H   SER A 564      32.323  38.549 -47.796  1.00  4.75           H  
ATOM   2835  HA  SER A 564      34.553  38.947 -45.881  1.00  5.19           H  
ATOM   2836  HB3 SER A 564      35.890  39.158 -47.995  1.00  5.91           H  
ATOM   2837  HB2 SER A 564      34.437  38.479 -48.835  1.00  5.91           H  
ATOM   2838  HG  SER A 564      34.951  36.625 -47.846  1.00  7.90           H  
ATOM   2839  N   PRO A 565      34.403  41.581 -46.120  1.00  5.01           N  
ATOM   2840  CA  PRO A 565      34.306  43.060 -46.302  1.00  5.11           C  
ATOM   2841  C   PRO A 565      35.311  43.577 -47.354  1.00  6.29           C  
ATOM   2842  O   PRO A 565      36.199  42.864 -47.802  1.00  5.89           O  
ATOM   2843  CB  PRO A 565      34.728  43.577 -44.929  1.00  5.34           C  
ATOM   2844  CG  PRO A 565      35.667  42.529 -44.366  1.00  5.25           C  
ATOM   2845  CD  PRO A 565      35.029  41.250 -44.799  1.00  5.34           C  
ATOM   2846  HA  PRO A 565      33.295  43.436 -46.458  1.00  5.11           H  
ATOM   2847  HB3 PRO A 565      33.901  43.648 -44.222  1.00  5.34           H  
ATOM   2848  HB2 PRO A 565      35.097  44.599 -45.009  1.00  5.34           H  
ATOM   2849  HG3 PRO A 565      35.693  42.669 -43.285  1.00  5.25           H  
ATOM   2850  HG2 PRO A 565      36.719  42.622 -44.636  1.00  5.25           H  
ATOM   2851  HD2 PRO A 565      35.729  40.415 -44.849  1.00  5.34           H  
ATOM   2852  HD3 PRO A 565      34.115  41.087 -44.227  1.00  5.34           H  
ATOM   2853  N   PRO A 566      35.276  44.921 -47.658  1.00  6.61           N  
ATOM   2854  CA  PRO A 566      36.058  45.509 -48.734  1.00  7.24           C  
ATOM   2855  C   PRO A 566      37.558  45.147 -48.839  1.00  6.89           C  
ATOM   2856  O   PRO A 566      37.968  44.818 -49.957  1.00  8.07           O  
ATOM   2857  CB  PRO A 566      35.828  47.036 -48.512  1.00  6.95           C  
ATOM   2858  CG  PRO A 566      34.436  47.119 -47.977  1.00  9.29           C  
ATOM   2859  CD  PRO A 566      34.327  45.875 -47.117  1.00  7.74           C  
ATOM   2860  HA  PRO A 566      35.594  45.120 -49.640  1.00  7.24           H  
ATOM   2861  HB3 PRO A 566      35.848  47.670 -49.399  1.00  6.95           H  
ATOM   2862  HB2 PRO A 566      36.583  47.337 -47.786  1.00  6.95           H  
ATOM   2863  HG3 PRO A 566      33.658  47.082 -48.740  1.00  9.29           H  
ATOM   2864  HG2 PRO A 566      34.258  48.096 -47.528  1.00  9.29           H  
ATOM   2865  HD2 PRO A 566      34.911  46.151 -46.239  1.00  7.74           H  
ATOM   2866  HD3 PRO A 566      33.332  45.432 -47.069  1.00  7.74           H  
ATOM   2867  N   GLU A 567      38.199  45.207 -47.706  1.00  6.74           N  
ATOM   2868  CA  GLU A 567      39.671  44.969 -47.650  1.00  7.36           C  
ATOM   2869  C   GLU A 567      40.044  43.507 -47.624  1.00  7.30           C  
ATOM   2870  O   GLU A 567      41.118  43.135 -48.105  1.00  7.29           O  
ATOM   2871  CB  GLU A 567      40.182  45.709 -46.404  1.00  7.52           C  
ATOM   2872  CG  GLU A 567      39.857  45.270 -44.939  1.00  7.27           C  
ATOM   2873  CD  GLU A 567      38.452  45.598 -44.288  1.00  8.43           C  
ATOM   2874  OE1 GLU A 567      37.605  46.102 -44.973  1.00  8.70           O  
ATOM   2875  OE2 GLU A 567      38.321  45.316 -43.085  1.00  8.49           O1-
ATOM   2876  H   GLU A 567      37.878  45.625 -46.844  1.00  6.74           H  
ATOM   2877  HA  GLU A 567      40.063  45.331 -48.601  1.00  7.36           H  
ATOM   2878  HB3 GLU A 567      39.881  46.752 -46.505  1.00  7.52           H  
ATOM   2879  HB2 GLU A 567      41.271  45.731 -46.449  1.00  7.52           H  
ATOM   2880  HG3 GLU A 567      40.615  45.716 -44.295  1.00  7.27           H  
ATOM   2881  HG2 GLU A 567      40.061  44.207 -44.811  1.00  7.27           H  
ATOM   2882  N   VAL A 568      39.143  42.634 -47.097  1.00  7.26           N  
ATOM   2883  CA  VAL A 568      39.386  41.188 -47.194  1.00  6.77           C  
ATOM   2884  C   VAL A 568      39.219  40.762 -48.710  1.00  7.75           C  
ATOM   2885  O   VAL A 568      40.085  39.943 -49.032  1.00  8.07           O  
ATOM   2886  CB  VAL A 568      38.374  40.442 -46.279  1.00  6.73           C  
ATOM   2887  CG1 VAL A 568      38.248  38.964 -46.533  1.00  6.68           C  
ATOM   2888  CG2 VAL A 568      38.731  40.627 -44.807  1.00  6.64           C  
ATOM   2889  H   VAL A 568      38.219  42.960 -46.852  1.00  7.26           H  
ATOM   2890  HA  VAL A 568      40.432  40.908 -47.069  1.00  6.77           H  
ATOM   2891  HB  VAL A 568      37.418  40.864 -46.590  1.00  6.73           H  
ATOM   2892 HG11 VAL A 568      39.157  38.441 -46.235  1.00  6.68           H  
ATOM   2893 HG12 VAL A 568      37.454  38.536 -45.921  1.00  6.68           H  
ATOM   2894 HG13 VAL A 568      38.036  38.814 -47.592  1.00  6.68           H  
ATOM   2895 HG21 VAL A 568      37.928  40.240 -44.180  1.00  6.64           H  
ATOM   2896 HG22 VAL A 568      39.615  40.035 -44.572  1.00  6.64           H  
ATOM   2897 HG23 VAL A 568      38.952  41.661 -44.540  1.00  6.64           H  
ATOM   2898  N   LEU A 569      38.238  41.411 -49.417  1.00  8.61           N  
ATOM   2899  CA  LEU A 569      38.034  41.170 -50.850  1.00  8.99           C  
ATOM   2900  C   LEU A 569      39.234  41.642 -51.707  1.00  9.33           C  
ATOM   2901  O   LEU A 569      39.809  40.822 -52.472  1.00 10.68           O  
ATOM   2902  CB  LEU A 569      36.761  41.856 -51.382  1.00  9.12           C  
ATOM   2903  CG  LEU A 569      35.335  41.452 -50.839  1.00 10.81           C  
ATOM   2904  CD1 LEU A 569      34.342  42.624 -51.090  1.00 12.98           C  
ATOM   2905  CD2 LEU A 569      34.928  40.115 -51.420  1.00 13.02           C  
ATOM   2906  H   LEU A 569      37.669  42.142 -49.014  1.00  8.61           H  
ATOM   2907  HA  LEU A 569      38.098  40.103 -51.059  1.00  8.99           H  
ATOM   2908  HB3 LEU A 569      36.757  41.596 -52.441  1.00  9.12           H  
ATOM   2909  HB2 LEU A 569      36.881  42.939 -51.404  1.00  9.12           H  
ATOM   2910  HG  LEU A 569      35.252  41.270 -49.767  1.00 10.81           H  
ATOM   2911 HD11 LEU A 569      33.317  42.325 -50.874  1.00 12.98           H  
ATOM   2912 HD12 LEU A 569      34.593  43.346 -50.313  1.00 12.98           H  
ATOM   2913 HD13 LEU A 569      34.488  43.147 -52.035  1.00 12.98           H  
ATOM   2914 HD21 LEU A 569      35.637  39.643 -52.099  1.00 13.02           H  
ATOM   2915 HD22 LEU A 569      34.805  39.466 -50.553  1.00 13.02           H  
ATOM   2916 HD23 LEU A 569      34.015  40.218 -52.006  1.00 13.02           H  
ATOM   2917  N   MET A 570      39.446  42.960 -51.516  1.00  8.62           N  
ATOM   2918  CA  MET A 570      40.513  43.716 -52.164  1.00  9.67           C  
ATOM   2919  C   MET A 570      41.881  43.285 -51.782  1.00 10.74           C  
ATOM   2920  O   MET A 570      42.688  42.911 -52.650  1.00 11.69           O  
ATOM   2921  CB  MET A 570      40.359  45.221 -51.890  1.00 10.01           C  
ATOM   2922  CG  MET A 570      41.126  46.075 -52.904  1.00 13.95           C  
ATOM   2923  SD  MET A 570      40.471  47.771 -52.874  1.00 21.26           S  
ATOM   2924  CE  MET A 570      41.255  48.615 -54.227  1.00 21.19           C  
ATOM   2925  H   MET A 570      38.751  43.462 -50.982  1.00  8.62           H  
ATOM   2926  HA  MET A 570      40.418  43.667 -53.248  1.00  9.67           H  
ATOM   2927  HB3 MET A 570      40.576  45.427 -50.842  1.00 10.01           H  
ATOM   2928  HB2 MET A 570      39.322  45.537 -52.000  1.00 10.01           H  
ATOM   2929  HG3 MET A 570      41.033  45.628 -53.894  1.00 13.95           H  
ATOM   2930  HG2 MET A 570      42.205  46.028 -52.755  1.00 13.95           H  
ATOM   2931  HE1 MET A 570      40.937  49.657 -54.204  1.00 21.19           H  
ATOM   2932  HE2 MET A 570      42.342  48.632 -54.302  1.00 21.19           H  
ATOM   2933  HE3 MET A 570      40.814  48.141 -55.104  1.00 21.19           H  
ATOM   2934  N   TYR A 571      42.241  43.152 -50.480  1.00 10.41           N  
ATOM   2935  CA  TYR A 571      43.659  43.009 -50.073  1.00 11.06           C  
ATOM   2936  C   TYR A 571      44.027  41.792 -49.278  1.00 10.37           C  
ATOM   2937  O   TYR A 571      45.231  41.511 -49.074  1.00 10.54           O  
ATOM   2938  CB  TYR A 571      44.119  44.237 -49.294  1.00 12.23           C  
ATOM   2939  CG  TYR A 571      44.105  45.543 -50.109  1.00 14.33           C  
ATOM   2940  CD1 TYR A 571      44.860  45.598 -51.317  1.00 14.86           C  
ATOM   2941  CD2 TYR A 571      43.351  46.619 -49.697  1.00 14.70           C  
ATOM   2942  CE1 TYR A 571      44.817  46.810 -52.060  1.00 18.24           C  
ATOM   2943  CE2 TYR A 571      43.374  47.794 -50.442  1.00 18.27           C  
ATOM   2944  CZ  TYR A 571      44.109  47.949 -51.615  1.00 17.76           C  
ATOM   2945  OH  TYR A 571      44.035  49.077 -52.346  1.00 22.15           O  
ATOM   2946  H   TYR A 571      41.493  43.149 -49.801  1.00 10.41           H  
ATOM   2947  HA  TYR A 571      44.345  42.965 -50.919  1.00 11.06           H  
ATOM   2948  HB3 TYR A 571      45.160  44.066 -49.021  1.00 12.23           H  
ATOM   2949  HB2 TYR A 571      43.670  44.456 -48.325  1.00 12.23           H  
ATOM   2950  HD1 TYR A 571      45.422  44.698 -51.521  1.00 14.86           H  
ATOM   2951  HD2 TYR A 571      42.796  46.597 -48.771  1.00 14.70           H  
ATOM   2952  HE1 TYR A 571      45.227  46.787 -53.058  1.00 18.24           H  
ATOM   2953  HE2 TYR A 571      42.694  48.589 -50.172  1.00 18.27           H  
ATOM   2954  HH  TYR A 571      43.364  49.762 -52.285  1.00 22.15           H  
ATOM   2955  N   SER A 572      43.056  40.978 -48.855  1.00  9.45           N  
ATOM   2956  CA  SER A 572      43.115  39.780 -47.981  1.00  9.59           C  
ATOM   2957  C   SER A 572      43.475  40.170 -46.563  1.00  9.33           C  
ATOM   2958  O   SER A 572      44.188  39.486 -45.790  1.00 10.02           O  
ATOM   2959  CB  SER A 572      43.902  38.620 -48.706  1.00 10.31           C  
ATOM   2960  OG  SER A 572      43.252  38.317 -49.931  1.00 12.85           O  
ATOM   2961  H   SER A 572      42.120  41.081 -49.219  1.00  9.45           H  
ATOM   2962  HA  SER A 572      42.081  39.436 -47.948  1.00  9.59           H  
ATOM   2963  HB3 SER A 572      43.953  37.638 -48.236  1.00 10.31           H  
ATOM   2964  HB2 SER A 572      44.951  38.847 -48.898  1.00 10.31           H  
ATOM   2965  HG  SER A 572      43.261  39.074 -50.521  1.00 12.85           H  
ATOM   2966  N   LYS A 573      42.904  41.308 -46.130  1.00  8.10           N  
ATOM   2967  CA  LYS A 573      43.102  41.864 -44.749  1.00  8.10           C  
ATOM   2968  C   LYS A 573      42.193  41.357 -43.632  1.00  7.80           C  
ATOM   2969  O   LYS A 573      41.366  42.060 -43.059  1.00  7.75           O  
ATOM   2970  CB  LYS A 573      43.010  43.368 -44.884  1.00  8.40           C  
ATOM   2971  CG  LYS A 573      44.313  44.014 -45.315  1.00 11.23           C  
ATOM   2972  CD  LYS A 573      44.311  45.565 -45.393  1.00 13.58           C  
ATOM   2973  CE  LYS A 573      45.680  46.153 -45.225  1.00 15.67           C  
ATOM   2974  NZ  LYS A 573      45.671  47.616 -45.226  1.00 14.83           N1+
ATOM   2975  H   LYS A 573      42.345  41.788 -46.821  1.00  8.10           H  
ATOM   2976  HA  LYS A 573      44.136  41.655 -44.474  1.00  8.10           H  
ATOM   2977  HB3 LYS A 573      42.675  43.807 -43.944  1.00  8.40           H  
ATOM   2978  HB2 LYS A 573      42.199  43.578 -45.581  1.00  8.40           H  
ATOM   2979  HG3 LYS A 573      44.602  43.600 -46.281  1.00 11.23           H  
ATOM   2980  HG2 LYS A 573      45.131  43.680 -44.678  1.00 11.23           H  
ATOM   2981  HD3 LYS A 573      43.644  46.001 -44.649  1.00 13.58           H  
ATOM   2982  HD2 LYS A 573      43.853  45.773 -46.360  1.00 13.58           H  
ATOM   2983  HE3 LYS A 573      46.382  45.739 -45.949  1.00 15.67           H  
ATOM   2984  HE2 LYS A 573      46.107  45.936 -44.246  1.00 15.67           H  
ATOM   2985  HZ1 LYS A 573      45.227  47.931 -44.375  1.00 14.83           H  
ATOM   2986  HZ2 LYS A 573      46.650  47.864 -45.231  1.00 14.83           H  
ATOM   2987  HZ3 LYS A 573      45.292  48.023 -46.069  1.00 14.83           H  
ATOM   2988  N   PHE A 574      42.268  40.023 -43.459  1.00  7.88           N  
ATOM   2989  CA  PHE A 574      41.694  39.333 -42.279  1.00  7.29           C  
ATOM   2990  C   PHE A 574      42.056  40.036 -40.973  1.00  7.39           C  
ATOM   2991  O   PHE A 574      43.220  40.378 -40.723  1.00  8.05           O  
ATOM   2992  CB  PHE A 574      42.114  37.828 -42.238  1.00  7.39           C  
ATOM   2993  CG  PHE A 574      41.473  36.981 -43.244  1.00  8.30           C  
ATOM   2994  CD1 PHE A 574      42.097  36.723 -44.457  1.00  8.05           C  
ATOM   2995  CD2 PHE A 574      40.095  36.648 -43.108  1.00 10.64           C  
ATOM   2996  CE1 PHE A 574      41.396  36.117 -45.516  1.00  9.45           C  
ATOM   2997  CE2 PHE A 574      39.386  36.186 -44.242  1.00 12.12           C  
ATOM   2998  CZ  PHE A 574      40.047  35.898 -45.438  1.00 11.28           C  
ATOM   2999  H   PHE A 574      43.021  39.573 -43.961  1.00  7.88           H  
ATOM   3000  HA  PHE A 574      40.623  39.331 -42.484  1.00  7.29           H  
ATOM   3001  HB3 PHE A 574      41.794  37.379 -41.298  1.00  7.39           H  
ATOM   3002  HB2 PHE A 574      43.196  37.693 -42.256  1.00  7.39           H  
ATOM   3003  HD1 PHE A 574      43.140  37.001 -44.463  1.00  8.05           H  
ATOM   3004  HD2 PHE A 574      39.527  36.960 -42.244  1.00 10.64           H  
ATOM   3005  HE1 PHE A 574      41.912  35.887 -46.436  1.00  9.45           H  
ATOM   3006  HE2 PHE A 574      38.354  35.887 -44.142  1.00 12.12           H  
ATOM   3007  HZ  PHE A 574      39.465  35.397 -46.197  1.00 11.28           H  
ATOM   3008  N   SER A 575      41.052  40.262 -40.107  1.00  6.68           N  
ATOM   3009  CA  SER A 575      41.170  40.994 -38.814  1.00  6.87           C  
ATOM   3010  C   SER A 575      39.957  40.546 -38.002  1.00  5.69           C  
ATOM   3011  O   SER A 575      39.017  39.855 -38.479  1.00  5.56           O  
ATOM   3012  CB  SER A 575      41.005  42.543 -39.193  1.00  7.03           C  
ATOM   3013  OG  SER A 575      40.023  42.747 -40.223  1.00  7.39           O  
ATOM   3014  H   SER A 575      40.173  39.880 -40.426  1.00  6.68           H  
ATOM   3015  HA  SER A 575      42.006  40.757 -38.156  1.00  6.87           H  
ATOM   3016  HB3 SER A 575      41.950  42.961 -39.542  1.00  7.03           H  
ATOM   3017  HB2 SER A 575      40.687  43.118 -38.324  1.00  7.03           H  
ATOM   3018  HG  SER A 575      39.935  41.991 -40.808  1.00  7.39           H  
ATOM   3019  N   SER A 576      39.832  41.149 -36.808  1.00  7.25           N  
ATOM   3020  CA  SER A 576      38.721  41.115 -35.921  1.00  7.37           C  
ATOM   3021  C   SER A 576      37.520  41.840 -36.465  1.00  6.44           C  
ATOM   3022  O   SER A 576      36.426  41.233 -36.445  1.00  6.91           O  
ATOM   3023  CB  SER A 576      39.191  41.547 -34.478  1.00  8.53           C  
ATOM   3024  OG  SER A 576      39.606  42.837 -34.517  1.00 13.72           O  
ATOM   3025  H   SER A 576      40.528  41.823 -36.524  1.00  7.25           H  
ATOM   3026  HA  SER A 576      38.495  40.061 -35.758  1.00  7.37           H  
ATOM   3027  HB3 SER A 576      40.040  40.971 -34.110  1.00  8.53           H  
ATOM   3028  HB2 SER A 576      38.272  41.509 -33.893  1.00  8.53           H  
ATOM   3029  HG  SER A 576      39.748  43.240 -33.657  1.00 13.72           H  
ATOM   3030  N   LYS A 577      37.825  42.994 -36.997  1.00  5.97           N  
ATOM   3031  CA  LYS A 577      36.924  43.885 -37.687  1.00  5.10           C  
ATOM   3032  C   LYS A 577      36.253  43.168 -38.893  1.00  5.07           C  
ATOM   3033  O   LYS A 577      35.118  43.581 -39.144  1.00  5.83           O  
ATOM   3034  CB  LYS A 577      37.637  45.193 -38.079  1.00  6.30           C  
ATOM   3035  CG  LYS A 577      38.211  46.043 -36.915  1.00  6.93           C  
ATOM   3036  CD  LYS A 577      37.111  46.617 -36.002  1.00  6.38           C  
ATOM   3037  CE  LYS A 577      37.688  47.379 -34.851  1.00  8.53           C  
ATOM   3038  NZ  LYS A 577      38.634  46.582 -33.990  1.00  9.43           N1+
ATOM   3039  H   LYS A 577      38.805  43.237 -37.006  1.00  5.97           H  
ATOM   3040  HA  LYS A 577      36.054  44.178 -37.100  1.00  5.10           H  
ATOM   3041  HB3 LYS A 577      36.939  45.867 -38.575  1.00  6.30           H  
ATOM   3042  HB2 LYS A 577      38.377  44.960 -38.844  1.00  6.30           H  
ATOM   3043  HG3 LYS A 577      38.867  46.865 -37.204  1.00  6.93           H  
ATOM   3044  HG2 LYS A 577      38.805  45.282 -36.409  1.00  6.93           H  
ATOM   3045  HD3 LYS A 577      36.539  45.727 -35.739  1.00  6.38           H  
ATOM   3046  HD2 LYS A 577      36.416  47.272 -36.527  1.00  6.38           H  
ATOM   3047  HE3 LYS A 577      36.967  47.848 -34.180  1.00  8.53           H  
ATOM   3048  HE2 LYS A 577      38.206  48.219 -35.314  1.00  8.53           H  
ATOM   3049  HZ1 LYS A 577      39.538  46.392 -34.398  1.00  9.43           H  
ATOM   3050  HZ2 LYS A 577      38.805  47.160 -33.179  1.00  9.43           H  
ATOM   3051  HZ3 LYS A 577      38.136  45.723 -33.801  1.00  9.43           H  
ATOM   3052  N   SER A 578      36.988  42.300 -39.601  1.00  5.47           N  
ATOM   3053  CA  SER A 578      36.322  41.481 -40.682  1.00  5.65           C  
ATOM   3054  C   SER A 578      35.437  40.385 -40.089  1.00  4.84           C  
ATOM   3055  O   SER A 578      34.361  40.137 -40.581  1.00  5.39           O  
ATOM   3056  CB  SER A 578      37.304  40.926 -41.706  1.00  5.50           C  
ATOM   3057  OG  SER A 578      38.396  40.126 -41.231  1.00  6.08           O  
ATOM   3058  H   SER A 578      37.948  42.096 -39.365  1.00  5.47           H  
ATOM   3059  HA  SER A 578      35.555  42.105 -41.141  1.00  5.65           H  
ATOM   3060  HB3 SER A 578      37.837  41.682 -42.282  1.00  5.50           H  
ATOM   3061  HB2 SER A 578      36.767  40.362 -42.470  1.00  5.50           H  
ATOM   3062  HG  SER A 578      37.995  39.261 -41.345  1.00  6.08           H  
ATOM   3063  N   ASP A 579      35.777  39.780 -38.952  1.00  4.47           N  
ATOM   3064  CA  ASP A 579      34.872  38.831 -38.323  1.00  4.77           C  
ATOM   3065  C   ASP A 579      33.643  39.459 -37.645  1.00  4.63           C  
ATOM   3066  O   ASP A 579      32.615  38.827 -37.637  1.00  3.83           O  
ATOM   3067  CB  ASP A 579      35.538  37.893 -37.162  1.00  5.54           C  
ATOM   3068  CG  ASP A 579      36.556  36.866 -37.579  1.00  5.63           C  
ATOM   3069  OD1 ASP A 579      36.771  36.633 -38.786  1.00  5.74           O  
ATOM   3070  OD2 ASP A 579      37.062  36.178 -36.658  1.00  8.13           O1-
ATOM   3071  H   ASP A 579      36.556  40.049 -38.368  1.00  4.47           H  
ATOM   3072  HA  ASP A 579      34.529  38.139 -39.091  1.00  4.77           H  
ATOM   3073  HB3 ASP A 579      34.733  37.438 -36.586  1.00  5.54           H  
ATOM   3074  HB2 ASP A 579      36.098  38.568 -36.515  1.00  5.54           H  
ATOM   3075  N   ILE A 580      33.732  40.712 -37.262  1.00  4.20           N  
ATOM   3076  CA  ILE A 580      32.636  41.622 -36.826  1.00  4.47           C  
ATOM   3077  C   ILE A 580      31.726  41.753 -38.069  1.00  3.44           C  
ATOM   3078  O   ILE A 580      30.475  41.551 -37.901  1.00  4.86           O  
ATOM   3079  CB  ILE A 580      33.029  42.970 -36.265  1.00  4.19           C  
ATOM   3080  CG1 ILE A 580      33.726  42.827 -34.867  1.00  5.44           C  
ATOM   3081  CG2 ILE A 580      31.960  44.097 -36.317  1.00  5.59           C  
ATOM   3082  CD1 ILE A 580      32.939  42.510 -33.585  1.00  5.48           C  
ATOM   3083  H   ILE A 580      34.668  41.089 -37.224  1.00  4.20           H  
ATOM   3084  HA  ILE A 580      32.094  41.233 -35.964  1.00  4.47           H  
ATOM   3085  HB  ILE A 580      33.860  43.317 -36.879  1.00  4.19           H  
ATOM   3086 HG13 ILE A 580      34.208  43.804 -34.897  1.00  5.44           H  
ATOM   3087 HG12 ILE A 580      34.475  42.042 -34.967  1.00  5.44           H  
ATOM   3088 HG21 ILE A 580      31.574  44.311 -37.314  1.00  5.59           H  
ATOM   3089 HG22 ILE A 580      31.000  43.791 -35.901  1.00  5.59           H  
ATOM   3090 HG23 ILE A 580      32.369  45.039 -35.950  1.00  5.59           H  
ATOM   3091 HD11 ILE A 580      33.588  42.370 -32.721  1.00  5.48           H  
ATOM   3092 HD12 ILE A 580      32.380  43.415 -33.348  1.00  5.48           H  
ATOM   3093 HD13 ILE A 580      32.180  41.749 -33.766  1.00  5.48           H  
ATOM   3094  N   TRP A 581      32.298  42.061 -39.250  1.00  4.33           N  
ATOM   3095  CA  TRP A 581      31.424  42.152 -40.392  1.00  5.10           C  
ATOM   3096  C   TRP A 581      30.660  40.834 -40.715  1.00  4.16           C  
ATOM   3097  O   TRP A 581      29.474  40.808 -41.001  1.00  4.52           O  
ATOM   3098  CB  TRP A 581      32.210  42.539 -41.594  1.00  5.36           C  
ATOM   3099  CG  TRP A 581      31.595  42.728 -42.929  1.00  5.55           C  
ATOM   3100  CD1 TRP A 581      31.122  41.721 -43.680  1.00  5.14           C  
ATOM   3101  CD2 TRP A 581      31.409  43.959 -43.714  1.00  3.56           C  
ATOM   3102  NE1 TRP A 581      30.741  42.218 -44.937  1.00  6.30           N  
ATOM   3103  CE2 TRP A 581      30.796  43.572 -44.944  1.00  4.45           C  
ATOM   3104  CE3 TRP A 581      31.526  45.364 -43.535  1.00  5.14           C  
ATOM   3105  CZ2 TRP A 581      30.282  44.472 -45.866  1.00  5.07           C  
ATOM   3106  CZ3 TRP A 581      31.033  46.328 -44.505  1.00  5.53           C  
ATOM   3107  CH2 TRP A 581      30.381  45.840 -45.673  1.00  5.46           C  
ATOM   3108  H   TRP A 581      33.254  42.372 -39.348  1.00  4.33           H  
ATOM   3109  HA  TRP A 581      30.721  42.947 -40.148  1.00  5.10           H  
ATOM   3110  HB3 TRP A 581      32.896  41.701 -41.722  1.00  5.36           H  
ATOM   3111  HB2 TRP A 581      32.848  43.419 -41.508  1.00  5.36           H  
ATOM   3112  HD1 TRP A 581      31.192  40.790 -43.138  1.00  5.14           H  
ATOM   3113  HE1 TRP A 581      30.254  41.687 -45.646  1.00  6.30           H  
ATOM   3114  HE3 TRP A 581      31.896  45.656 -42.564  1.00  5.14           H  
ATOM   3115  HZ2 TRP A 581      29.839  44.024 -46.743  1.00  5.07           H  
ATOM   3116  HZ3 TRP A 581      31.030  47.380 -44.259  1.00  5.53           H  
ATOM   3117  HH2 TRP A 581      29.877  46.384 -46.459  1.00  5.46           H  
ATOM   3118  N   ALA A 582      31.363  39.737 -40.694  1.00  4.06           N  
ATOM   3119  CA  ALA A 582      30.793  38.472 -40.945  1.00  4.75           C  
ATOM   3120  C   ALA A 582      29.675  38.054 -39.863  1.00  4.57           C  
ATOM   3121  O   ALA A 582      28.800  37.224 -40.163  1.00  5.33           O  
ATOM   3122  CB  ALA A 582      31.911  37.497 -40.935  1.00  5.69           C  
ATOM   3123  H   ALA A 582      32.355  39.829 -40.531  1.00  4.06           H  
ATOM   3124  HA  ALA A 582      30.282  38.620 -41.896  1.00  4.75           H  
ATOM   3125  HB1 ALA A 582      31.405  36.601 -41.295  1.00  5.69           H  
ATOM   3126  HB2 ALA A 582      32.681  37.819 -41.636  1.00  5.69           H  
ATOM   3127  HB3 ALA A 582      32.377  37.368 -39.958  1.00  5.69           H  
ATOM   3128  N   PHE A 583      29.785  38.586 -38.622  1.00  4.60           N  
ATOM   3129  CA  PHE A 583      28.692  38.518 -37.695  1.00  4.54           C  
ATOM   3130  C   PHE A 583      27.438  39.287 -38.101  1.00  4.13           C  
ATOM   3131  O   PHE A 583      26.249  38.788 -37.932  1.00  4.51           O  
ATOM   3132  CB  PHE A 583      29.231  38.728 -36.216  1.00  5.25           C  
ATOM   3133  CG  PHE A 583      28.106  38.780 -35.162  1.00  4.86           C  
ATOM   3134  CD1 PHE A 583      27.311  37.626 -34.824  1.00  5.72           C  
ATOM   3135  CD2 PHE A 583      27.861  39.964 -34.389  1.00  5.11           C  
ATOM   3136  CE1 PHE A 583      26.312  37.694 -33.875  1.00  6.42           C  
ATOM   3137  CE2 PHE A 583      26.866  40.015 -33.388  1.00  6.56           C  
ATOM   3138  CZ  PHE A 583      26.140  38.888 -33.177  1.00  5.98           C  
ATOM   3139  H   PHE A 583      30.600  39.071 -38.274  1.00  4.60           H  
ATOM   3140  HA  PHE A 583      28.402  37.492 -37.469  1.00  4.54           H  
ATOM   3141  HB3 PHE A 583      29.864  39.615 -36.225  1.00  5.25           H  
ATOM   3142  HB2 PHE A 583      30.046  38.067 -35.919  1.00  5.25           H  
ATOM   3143  HD1 PHE A 583      27.354  36.689 -35.360  1.00  5.72           H  
ATOM   3144  HD2 PHE A 583      28.379  40.884 -34.616  1.00  5.11           H  
ATOM   3145  HE1 PHE A 583      25.656  36.909 -33.530  1.00  6.42           H  
ATOM   3146  HE2 PHE A 583      26.817  40.934 -32.824  1.00  6.56           H  
ATOM   3147  HZ  PHE A 583      25.328  38.992 -32.472  1.00  5.98           H  
ATOM   3148  N   GLY A 584      27.594  40.547 -38.503  1.00  4.44           N  
ATOM   3149  CA  GLY A 584      26.581  41.515 -39.032  1.00  4.91           C  
ATOM   3150  C   GLY A 584      25.852  40.757 -40.266  1.00  4.51           C  
ATOM   3151  O   GLY A 584      24.644  40.829 -40.388  1.00  4.06           O  
ATOM   3152  H   GLY A 584      28.495  41.001 -38.445  1.00  4.44           H  
ATOM   3153  HA3 GLY A 584      27.021  42.421 -39.448  1.00  4.91           H  
ATOM   3154  HA2 GLY A 584      25.876  41.764 -38.239  1.00  4.91           H  
ATOM   3155  N   VAL A 585      26.611  40.162 -41.231  1.00  4.22           N  
ATOM   3156  CA  VAL A 585      26.061  39.457 -42.389  1.00  4.78           C  
ATOM   3157  C   VAL A 585      25.298  38.184 -41.977  1.00  4.34           C  
ATOM   3158  O   VAL A 585      24.181  37.955 -42.462  1.00  5.16           O  
ATOM   3159  CB  VAL A 585      27.274  39.000 -43.378  1.00  4.42           C  
ATOM   3160  CG1 VAL A 585      26.623  38.161 -44.606  1.00  5.11           C  
ATOM   3161  CG2 VAL A 585      27.996  40.250 -43.929  1.00  4.47           C  
ATOM   3162  H   VAL A 585      27.607  40.179 -41.060  1.00  4.22           H  
ATOM   3163  HA  VAL A 585      25.467  40.128 -43.009  1.00  4.78           H  
ATOM   3164  HB  VAL A 585      27.948  38.322 -42.853  1.00  4.42           H  
ATOM   3165 HG11 VAL A 585      26.336  37.142 -44.350  1.00  5.11           H  
ATOM   3166 HG12 VAL A 585      25.893  38.790 -45.117  1.00  5.11           H  
ATOM   3167 HG13 VAL A 585      27.488  38.051 -45.259  1.00  5.11           H  
ATOM   3168 HG21 VAL A 585      28.442  40.804 -43.104  1.00  4.47           H  
ATOM   3169 HG22 VAL A 585      28.842  39.989 -44.565  1.00  4.47           H  
ATOM   3170 HG23 VAL A 585      27.249  40.888 -44.403  1.00  4.47           H  
ATOM   3171  N   LEU A 586      25.888  37.396 -41.050  0.50  4.70           N  
ATOM   3172  CA  LEU A 586      25.305  36.260 -40.498  0.50  4.90           C  
ATOM   3173  C   LEU A 586      23.991  36.468 -39.730  0.50  4.19           C  
ATOM   3174  O   LEU A 586      23.059  35.628 -39.823  0.50  3.91           O  
ATOM   3175  CB  LEU A 586      26.350  35.534 -39.644  0.50  4.99           C  
ATOM   3176  CG  LEU A 586      25.945  34.522 -38.608  0.50  5.88           C  
ATOM   3177  CD1 LEU A 586      25.087  33.295 -39.092  0.50  3.80           C  
ATOM   3178  CD2 LEU A 586      27.152  33.978 -37.750  0.50  5.82           C  
ATOM   3179  H   LEU A 586      26.846  37.615 -40.816  0.50  4.70           H  
ATOM   3180  HA  LEU A 586      25.068  35.591 -41.325  0.50  4.90           H  
ATOM   3181  HB3 LEU A 586      26.811  36.261 -38.975  0.50  4.99           H  
ATOM   3182  HB2 LEU A 586      27.062  35.114 -40.355  0.50  4.99           H  
ATOM   3183  HG  LEU A 586      25.387  35.150 -37.913  0.50  5.88           H  
ATOM   3184 HD11 LEU A 586      24.252  33.474 -38.415  0.50  3.80           H  
ATOM   3185 HD12 LEU A 586      24.822  33.388 -40.145  0.50  3.80           H  
ATOM   3186 HD13 LEU A 586      25.615  32.342 -39.048  0.50  3.80           H  
ATOM   3187 HD21 LEU A 586      27.807  34.826 -37.547  0.50  5.82           H  
ATOM   3188 HD22 LEU A 586      26.914  33.577 -36.765  0.50  5.82           H  
ATOM   3189 HD23 LEU A 586      27.720  33.197 -38.256  0.50  5.82           H  
ATOM   3190  N   MET A 587      23.911  37.505 -38.907  1.00  3.53           N  
ATOM   3191  CA  MET A 587      22.770  37.992 -38.115  1.00  3.89           C  
ATOM   3192  C   MET A 587      21.673  38.333 -39.153  1.00  4.31           C  
ATOM   3193  O   MET A 587      20.522  37.942 -38.914  1.00  5.48           O  
ATOM   3194  CB  MET A 587      23.187  39.289 -37.333  1.00  5.45           C  
ATOM   3195  CG  MET A 587      21.970  40.036 -36.663  1.00  6.25           C  
ATOM   3196  SD  MET A 587      22.467  41.595 -35.849  1.00  7.16           S  
ATOM   3197  CE  MET A 587      20.972  41.869 -34.903  1.00  9.39           C  
ATOM   3198  H   MET A 587      24.663  38.174 -38.830  1.00  3.53           H  
ATOM   3199  HA  MET A 587      22.388  37.222 -37.445  1.00  3.89           H  
ATOM   3200  HB3 MET A 587      23.711  39.895 -38.071  1.00  5.45           H  
ATOM   3201  HB2 MET A 587      23.878  39.032 -36.530  1.00  5.45           H  
ATOM   3202  HG3 MET A 587      21.583  39.314 -35.944  1.00  6.25           H  
ATOM   3203  HG2 MET A 587      21.183  40.404 -37.320  1.00  6.25           H  
ATOM   3204  HE1 MET A 587      21.038  42.845 -34.422  1.00  9.39           H  
ATOM   3205  HE2 MET A 587      20.103  42.002 -35.547  1.00  9.39           H  
ATOM   3206  HE3 MET A 587      20.825  40.994 -34.270  1.00  9.39           H  
ATOM   3207  N   TRP A 588      22.013  38.774 -40.398  1.00  4.41           N  
ATOM   3208  CA  TRP A 588      21.029  38.855 -41.418  1.00  4.19           C  
ATOM   3209  C   TRP A 588      20.651  37.492 -41.943  1.00  5.27           C  
ATOM   3210  O   TRP A 588      19.492  37.304 -42.390  1.00  5.28           O  
ATOM   3211  CB  TRP A 588      21.528  39.872 -42.539  1.00  4.63           C  
ATOM   3212  CG  TRP A 588      20.598  40.201 -43.714  1.00  4.04           C  
ATOM   3213  CD1 TRP A 588      19.845  41.317 -43.889  1.00  5.08           C  
ATOM   3214  CD2 TRP A 588      20.317  39.344 -44.843  1.00  3.72           C  
ATOM   3215  NE1 TRP A 588      19.151  41.236 -45.112  1.00  4.25           N  
ATOM   3216  CE2 TRP A 588      19.370  39.998 -45.675  1.00  4.82           C  
ATOM   3217  CE3 TRP A 588      20.804  38.123 -45.335  1.00  4.49           C  
ATOM   3218  CZ2 TRP A 588      18.932  39.493 -46.882  1.00  3.04           C  
ATOM   3219  CZ3 TRP A 588      20.383  37.613 -46.522  1.00  5.50           C  
ATOM   3220  CH2 TRP A 588      19.451  38.245 -47.325  1.00  5.21           C  
ATOM   3221  H   TRP A 588      23.003  38.930 -40.519  1.00  4.41           H  
ATOM   3222  HA  TRP A 588      20.136  39.367 -41.059  1.00  4.19           H  
ATOM   3223  HB3 TRP A 588      22.493  39.565 -42.941  1.00  4.63           H  
ATOM   3224  HB2 TRP A 588      21.663  40.817 -42.013  1.00  4.63           H  
ATOM   3225  HD1 TRP A 588      19.822  42.161 -43.215  1.00  5.08           H  
ATOM   3226  HE1 TRP A 588      18.506  41.978 -45.343  1.00  4.25           H  
ATOM   3227  HE3 TRP A 588      21.584  37.630 -44.773  1.00  4.49           H  
ATOM   3228  HZ2 TRP A 588      18.206  40.076 -47.429  1.00  3.04           H  
ATOM   3229  HZ3 TRP A 588      20.712  36.623 -46.800  1.00  5.50           H  
ATOM   3230  HH2 TRP A 588      19.098  37.885 -48.280  1.00  5.21           H  
ATOM   3231  N   GLU A 589      21.567  36.527 -42.062  1.00  4.49           N  
ATOM   3232  CA  GLU A 589      21.174  35.128 -42.368  1.00  5.01           C  
ATOM   3233  C   GLU A 589      20.188  34.536 -41.373  1.00  4.10           C  
ATOM   3234  O   GLU A 589      19.225  33.890 -41.819  1.00  5.17           O  
ATOM   3235  CB  GLU A 589      22.368  34.157 -42.571  1.00  4.73           C  
ATOM   3236  CG  GLU A 589      23.440  34.643 -43.500  1.00  6.80           C  
ATOM   3237  CD  GLU A 589      24.466  33.564 -43.849  1.00  7.71           C  
ATOM   3238  OE1 GLU A 589      25.044  32.888 -42.963  1.00  8.02           O  
ATOM   3239  OE2 GLU A 589      24.735  33.349 -45.036  1.00  5.61           O1-
ATOM   3240  H   GLU A 589      22.472  36.637 -41.627  1.00  4.49           H  
ATOM   3241  HA  GLU A 589      20.691  35.178 -43.344  1.00  5.01           H  
ATOM   3242  HB3 GLU A 589      21.976  33.243 -43.018  1.00  4.73           H  
ATOM   3243  HB2 GLU A 589      22.707  33.919 -41.562  1.00  4.73           H  
ATOM   3244  HG3 GLU A 589      24.017  35.454 -43.056  1.00  6.80           H  
ATOM   3245  HG2 GLU A 589      22.976  34.970 -44.430  1.00  6.80           H  
ATOM   3246  N   ILE A 590      20.326  34.881 -40.063  1.00  3.41           N  
ATOM   3247  CA  ILE A 590      19.411  34.488 -38.905  1.00  4.34           C  
ATOM   3248  C   ILE A 590      18.038  35.122 -39.035  1.00  4.65           C  
ATOM   3249  O   ILE A 590      17.085  34.357 -38.940  1.00  3.89           O  
ATOM   3250  CB  ILE A 590      20.045  34.531 -37.449  1.00  4.55           C  
ATOM   3251  CG1 ILE A 590      21.232  33.554 -37.243  1.00  5.73           C  
ATOM   3252  CG2 ILE A 590      19.061  34.379 -36.261  1.00  5.72           C  
ATOM   3253  CD1 ILE A 590      22.168  33.958 -36.130  1.00  6.74           C  
ATOM   3254  H   ILE A 590      21.264  35.154 -39.804  1.00  3.41           H  
ATOM   3255  HA  ILE A 590      19.208  33.445 -39.146  1.00  4.34           H  
ATOM   3256  HB  ILE A 590      20.473  35.533 -37.464  1.00  4.55           H  
ATOM   3257 HG13 ILE A 590      21.781  33.539 -38.185  1.00  5.73           H  
ATOM   3258 HG12 ILE A 590      20.892  32.531 -37.085  1.00  5.73           H  
ATOM   3259 HG21 ILE A 590      18.219  35.054 -36.412  1.00  5.72           H  
ATOM   3260 HG22 ILE A 590      18.611  33.403 -36.078  1.00  5.72           H  
ATOM   3261 HG23 ILE A 590      19.426  34.683 -35.280  1.00  5.72           H  
ATOM   3262 HD11 ILE A 590      21.941  33.436 -35.201  1.00  6.74           H  
ATOM   3263 HD12 ILE A 590      23.176  33.615 -36.362  1.00  6.74           H  
ATOM   3264 HD13 ILE A 590      22.255  35.038 -36.019  1.00  6.74           H  
ATOM   3265  N   TYR A 591      18.076  36.431 -39.285  1.00  4.24           N  
ATOM   3266  CA  TYR A 591      16.857  37.244 -39.464  1.00  4.85           C  
ATOM   3267  C   TYR A 591      16.038  36.902 -40.810  1.00  4.14           C  
ATOM   3268  O   TYR A 591      14.803  36.957 -40.882  1.00  5.47           O  
ATOM   3269  CB  TYR A 591      17.077  38.740 -39.289  1.00  4.52           C  
ATOM   3270  CG  TYR A 591      16.988  39.237 -37.877  1.00  4.49           C  
ATOM   3271  CD1 TYR A 591      18.100  38.866 -36.995  1.00  6.08           C  
ATOM   3272  CD2 TYR A 591      15.796  39.904 -37.462  1.00  4.17           C  
ATOM   3273  CE1 TYR A 591      18.019  39.339 -35.712  1.00  6.33           C  
ATOM   3274  CE2 TYR A 591      15.758  40.241 -36.107  1.00  6.12           C  
ATOM   3275  CZ  TYR A 591      16.825  39.951 -35.274  1.00  5.76           C  
ATOM   3276  OH  TYR A 591      16.652  40.182 -33.964  1.00  7.26           O  
ATOM   3277  H   TYR A 591      18.960  36.915 -39.342  1.00  4.24           H  
ATOM   3278  HA  TYR A 591      16.142  36.988 -38.682  1.00  4.85           H  
ATOM   3279  HB3 TYR A 591      16.242  39.279 -39.738  1.00  4.52           H  
ATOM   3280  HB2 TYR A 591      17.863  39.252 -39.844  1.00  4.52           H  
ATOM   3281  HD1 TYR A 591      18.885  38.184 -37.285  1.00  6.08           H  
ATOM   3282  HD2 TYR A 591      14.969  40.040 -38.142  1.00  4.17           H  
ATOM   3283  HE1 TYR A 591      18.777  39.036 -35.006  1.00  6.33           H  
ATOM   3284  HE2 TYR A 591      14.998  40.824 -35.608  1.00  6.12           H  
ATOM   3285  HH  TYR A 591      15.779  40.273 -33.575  1.00  7.26           H  
ATOM   3286  N   SER A 592      16.773  36.515 -41.855  1.00  4.36           N  
ATOM   3287  CA  SER A 592      16.199  36.118 -43.147  1.00  4.92           C  
ATOM   3288  C   SER A 592      15.984  34.612 -43.328  1.00  4.86           C  
ATOM   3289  O   SER A 592      16.075  34.146 -44.459  1.00  5.68           O  
ATOM   3290  CB  SER A 592      17.187  36.647 -44.267  1.00  5.37           C  
ATOM   3291  OG  SER A 592      17.374  38.082 -44.162  1.00  6.94           O  
ATOM   3292  H   SER A 592      17.779  36.566 -41.784  1.00  4.36           H  
ATOM   3293  HA  SER A 592      15.228  36.587 -43.311  1.00  4.92           H  
ATOM   3294  HB3 SER A 592      16.567  36.616 -45.163  1.00  5.37           H  
ATOM   3295  HB2 SER A 592      18.121  36.093 -44.366  1.00  5.37           H  
ATOM   3296  HG  SER A 592      18.194  38.290 -43.708  1.00  6.94           H  
ATOM   3297  N   LEU A 593      15.719  33.984 -42.188  1.00  5.31           N  
ATOM   3298  CA  LEU A 593      15.665  32.524 -41.941  1.00  5.29           C  
ATOM   3299  C   LEU A 593      16.499  31.720 -42.900  1.00  5.78           C  
ATOM   3300  O   LEU A 593      15.971  30.775 -43.520  1.00  6.23           O  
ATOM   3301  CB  LEU A 593      14.170  32.061 -41.817  1.00  5.38           C  
ATOM   3302  CG  LEU A 593      13.232  32.837 -40.846  1.00  5.98           C  
ATOM   3303  CD1 LEU A 593      11.675  32.496 -41.019  1.00  6.21           C  
ATOM   3304  CD2 LEU A 593      13.691  32.824 -39.312  1.00  6.75           C  
ATOM   3305  H   LEU A 593      15.679  34.634 -41.416  1.00  5.31           H  
ATOM   3306  HA  LEU A 593      16.053  32.434 -40.926  1.00  5.29           H  
ATOM   3307  HB3 LEU A 593      14.099  30.998 -41.588  1.00  5.38           H  
ATOM   3308  HB2 LEU A 593      13.741  31.994 -42.817  1.00  5.38           H  
ATOM   3309  HG  LEU A 593      13.334  33.850 -41.235  1.00  5.98           H  
ATOM   3310 HD11 LEU A 593      11.438  31.745 -41.773  1.00  6.21           H  
ATOM   3311 HD12 LEU A 593      11.285  32.143 -40.065  1.00  6.21           H  
ATOM   3312 HD13 LEU A 593      11.194  33.463 -41.165  1.00  6.21           H  
ATOM   3313 HD21 LEU A 593      14.142  33.783 -39.057  1.00  6.75           H  
ATOM   3314 HD22 LEU A 593      12.852  32.757 -38.620  1.00  6.75           H  
ATOM   3315 HD23 LEU A 593      14.424  32.060 -39.054  1.00  6.75           H  
ATOM   3316  N   GLY A 594      17.841  32.031 -43.034  1.00  5.31           N  
ATOM   3317  CA  GLY A 594      18.688  31.129 -43.831  1.00  6.26           C  
ATOM   3318  C   GLY A 594      18.789  31.561 -45.256  1.00  6.82           C  
ATOM   3319  O   GLY A 594      19.461  30.859 -45.965  1.00  7.72           O  
ATOM   3320  H   GLY A 594      18.290  32.768 -42.509  1.00  5.31           H  
ATOM   3321  HA3 GLY A 594      18.192  30.159 -43.795  1.00  6.26           H  
ATOM   3322  HA2 GLY A 594      19.660  30.951 -43.371  1.00  6.26           H  
ATOM   3323  N   LYS A 595      18.253  32.699 -45.771  1.00  6.65           N  
ATOM   3324  CA  LYS A 595      18.555  33.185 -47.110  1.00  7.95           C  
ATOM   3325  C   LYS A 595      20.040  33.546 -47.300  1.00  6.45           C  
ATOM   3326  O   LYS A 595      20.727  34.101 -46.440  1.00  7.11           O  
ATOM   3327  CB  LYS A 595      17.722  34.392 -47.437  1.00  9.41           C  
ATOM   3328  CG  LYS A 595      16.263  34.151 -47.716  1.00 12.97           C  
ATOM   3329  CD  LYS A 595      15.589  35.520 -48.007  1.00 18.17           C  
ATOM   3330  CE  LYS A 595      14.114  35.469 -48.532  1.00 21.45           C  
ATOM   3331  NZ  LYS A 595      13.880  34.786 -49.818  1.00 23.86           N1+
ATOM   3332  H   LYS A 595      17.666  33.328 -45.242  1.00  6.65           H  
ATOM   3333  HA  LYS A 595      18.235  32.391 -47.784  1.00  7.95           H  
ATOM   3334  HB3 LYS A 595      18.167  34.887 -48.299  1.00  9.41           H  
ATOM   3335  HB2 LYS A 595      17.909  35.125 -46.651  1.00  9.41           H  
ATOM   3336  HG3 LYS A 595      15.802  33.645 -46.867  1.00 12.97           H  
ATOM   3337  HG2 LYS A 595      16.085  33.603 -48.641  1.00 12.97           H  
ATOM   3338  HD3 LYS A 595      16.250  36.054 -48.690  1.00 18.17           H  
ATOM   3339  HD2 LYS A 595      15.625  36.108 -47.090  1.00 18.17           H  
ATOM   3340  HE3 LYS A 595      13.642  36.438 -48.693  1.00 21.45           H  
ATOM   3341  HE2 LYS A 595      13.424  34.974 -47.849  1.00 21.45           H  
ATOM   3342  HZ1 LYS A 595      12.934  34.872 -50.159  1.00 23.86           H  
ATOM   3343  HZ2 LYS A 595      14.427  35.171 -50.574  1.00 23.86           H  
ATOM   3344  HZ3 LYS A 595      13.996  33.789 -49.697  1.00 23.86           H  
ATOM   3345  N   MET A 596      20.552  33.419 -48.530  0.50  6.47           N  
ATOM   3346  CA  MET A 596      21.865  33.791 -49.037  0.50  5.98           C  
ATOM   3347  C   MET A 596      22.076  35.307 -49.216  0.50  6.01           C  
ATOM   3348  O   MET A 596      21.306  35.889 -49.979  0.50  6.04           O  
ATOM   3349  CB  MET A 596      21.973  32.992 -50.355  0.50  6.70           C  
ATOM   3350  CG  MET A 596      23.279  33.207 -51.178  0.50  7.44           C  
ATOM   3351  SD  MET A 596      24.827  32.784 -50.228  0.50 12.74           S  
ATOM   3352  CE  MET A 596      24.629  31.002 -50.059  0.50 13.76           C  
ATOM   3353  H   MET A 596      19.839  33.174 -49.202  0.50  6.47           H  
ATOM   3354  HA  MET A 596      22.594  33.325 -48.373  0.50  5.98           H  
ATOM   3355  HB3 MET A 596      21.144  33.309 -50.988  0.50  6.70           H  
ATOM   3356  HB2 MET A 596      21.740  31.942 -50.181  0.50  6.70           H  
ATOM   3357  HG3 MET A 596      23.230  34.179 -51.669  0.50  7.44           H  
ATOM   3358  HG2 MET A 596      23.187  32.554 -52.046  0.50  7.44           H  
ATOM   3359  HE1 MET A 596      25.385  30.433 -49.518  0.50 13.76           H  
ATOM   3360  HE2 MET A 596      23.704  30.777 -49.527  0.50 13.76           H  
ATOM   3361  HE3 MET A 596      24.606  30.583 -51.065  0.50 13.76           H  
ATOM   3362  N   PRO A 597      23.058  35.954 -48.546  1.00  5.97           N  
ATOM   3363  CA  PRO A 597      23.185  37.416 -48.516  1.00  5.63           C  
ATOM   3364  C   PRO A 597      23.483  38.028 -49.910  1.00  6.21           C  
ATOM   3365  O   PRO A 597      24.534  37.674 -50.533  1.00  6.47           O  
ATOM   3366  CB  PRO A 597      24.267  37.626 -47.494  1.00  6.27           C  
ATOM   3367  CG  PRO A 597      25.167  36.369 -47.604  1.00  6.16           C  
ATOM   3368  CD  PRO A 597      24.109  35.230 -47.807  1.00  6.28           C  
ATOM   3369  HA  PRO A 597      22.230  37.766 -48.125  1.00  5.63           H  
ATOM   3370  HB3 PRO A 597      23.848  37.569 -46.489  1.00  6.27           H  
ATOM   3371  HB2 PRO A 597      24.784  38.568 -47.679  1.00  6.27           H  
ATOM   3372  HG3 PRO A 597      25.790  36.319 -46.711  1.00  6.16           H  
ATOM   3373  HG2 PRO A 597      25.786  36.470 -48.495  1.00  6.16           H  
ATOM   3374  HD2 PRO A 597      24.654  34.379 -48.215  1.00  6.28           H  
ATOM   3375  HD3 PRO A 597      23.617  34.995 -46.863  1.00  6.28           H  
ATOM   3376  N   TYR A 598      22.621  38.925 -50.420  1.00  6.22           N  
ATOM   3377  CA  TYR A 598      22.674  39.540 -51.769  1.00  6.26           C  
ATOM   3378  C   TYR A 598      22.219  38.464 -52.716  1.00  6.67           C  
ATOM   3379  O   TYR A 598      22.885  38.197 -53.715  1.00  6.16           O  
ATOM   3380  CB  TYR A 598      24.015  40.124 -52.190  1.00  6.16           C  
ATOM   3381  CG  TYR A 598      24.512  41.297 -51.356  1.00  5.84           C  
ATOM   3382  CD1 TYR A 598      25.471  41.076 -50.302  1.00  5.90           C  
ATOM   3383  CD2 TYR A 598      24.084  42.595 -51.670  1.00  5.48           C  
ATOM   3384  CE1 TYR A 598      26.041  42.223 -49.668  1.00  5.70           C  
ATOM   3385  CE2 TYR A 598      24.601  43.714 -50.961  1.00  5.77           C  
ATOM   3386  CZ  TYR A 598      25.640  43.564 -50.002  1.00  5.24           C  
ATOM   3387  OH  TYR A 598      26.073  44.588 -49.203  1.00  5.18           O  
ATOM   3388  H   TYR A 598      21.829  39.157 -49.839  1.00  6.22           H  
ATOM   3389  HA  TYR A 598      21.993  40.391 -51.781  1.00  6.26           H  
ATOM   3390  HB3 TYR A 598      24.006  40.465 -53.225  1.00  6.16           H  
ATOM   3391  HB2 TYR A 598      24.847  39.421 -52.216  1.00  6.16           H  
ATOM   3392  HD1 TYR A 598      25.864  40.106 -50.036  1.00  5.90           H  
ATOM   3393  HD2 TYR A 598      23.433  42.817 -52.502  1.00  5.48           H  
ATOM   3394  HE1 TYR A 598      26.735  41.983 -48.876  1.00  5.70           H  
ATOM   3395  HE2 TYR A 598      24.137  44.670 -51.151  1.00  5.77           H  
ATOM   3396  HH  TYR A 598      25.839  45.455 -49.542  1.00  5.18           H  
ATOM   3397  N   GLU A 599      21.004  38.034 -52.383  1.00  8.30           N  
ATOM   3398  CA  GLU A 599      20.409  36.749 -52.835  1.00  9.27           C  
ATOM   3399  C   GLU A 599      20.481  36.611 -54.373  1.00  9.19           C  
ATOM   3400  O   GLU A 599      21.138  35.663 -54.750  1.00 10.87           O  
ATOM   3401  CB  GLU A 599      19.014  36.533 -52.300  1.00 10.36           C  
ATOM   3402  CG  GLU A 599      18.229  35.292 -52.881  1.00 14.13           C  
ATOM   3403  CD  GLU A 599      16.900  35.072 -52.118  1.00 15.96           C  
ATOM   3404  OE1 GLU A 599      16.254  34.013 -52.175  1.00 16.66           O  
ATOM   3405  OE2 GLU A 599      16.256  35.955 -51.473  1.00 21.91           O1-
ATOM   3406  H   GLU A 599      20.498  38.505 -51.646  1.00  8.30           H  
ATOM   3407  HA  GLU A 599      20.943  35.886 -52.439  1.00  9.27           H  
ATOM   3408  HB3 GLU A 599      18.559  37.521 -52.367  1.00 10.36           H  
ATOM   3409  HB2 GLU A 599      19.091  36.237 -51.254  1.00 10.36           H  
ATOM   3410  HG3 GLU A 599      18.807  34.370 -52.954  1.00 14.13           H  
ATOM   3411  HG2 GLU A 599      17.960  35.533 -53.910  1.00 14.13           H  
ATOM   3412  N   ARG A 600      19.842  37.447 -55.208  1.00  9.25           N  
ATOM   3413  CA  ARG A 600      19.775  37.214 -56.618  1.00 10.19           C  
ATOM   3414  C   ARG A 600      21.066  37.622 -57.375  1.00  9.02           C  
ATOM   3415  O   ARG A 600      21.232  37.373 -58.587  1.00  9.27           O  
ATOM   3416  CB  ARG A 600      18.542  37.835 -57.206  1.00 11.41           C  
ATOM   3417  CG  ARG A 600      17.327  37.502 -56.381  1.00 15.17           C  
ATOM   3418  CD  ARG A 600      16.057  37.960 -57.152  1.00 19.64           C  
ATOM   3419  NE  ARG A 600      14.792  37.794 -56.399  1.00 24.43           N  
ATOM   3420  CZ  ARG A 600      14.003  38.664 -55.729  1.00 24.32           C  
ATOM   3421  NH1 ARG A 600      12.912  38.159 -55.059  1.00 27.59           N  
ATOM   3422  NH2 ARG A 600      14.320  39.977 -55.713  1.00 26.78           N1+
ATOM   3423  H   ARG A 600      19.433  38.292 -54.835  1.00  9.25           H  
ATOM   3424  HA  ARG A 600      19.582  36.147 -56.726  1.00 10.19           H  
ATOM   3425  HB3 ARG A 600      18.326  37.507 -58.223  1.00 11.41           H  
ATOM   3426  HB2 ARG A 600      18.661  38.912 -57.090  1.00 11.41           H  
ATOM   3427  HG3 ARG A 600      17.238  37.915 -55.376  1.00 15.17           H  
ATOM   3428  HG2 ARG A 600      17.197  36.426 -56.266  1.00 15.17           H  
ATOM   3429  HD3 ARG A 600      15.787  37.251 -57.935  1.00 19.64           H  
ATOM   3430  HD2 ARG A 600      16.118  38.883 -57.730  1.00 19.64           H  
ATOM   3431 HH22 ARG A 600      13.795  40.736 -55.303  1.00 26.78           H  
ATOM   3432 HH21 ARG A 600      15.254  40.265 -55.969  1.00 26.78           H  
ATOM   3433 HH12 ARG A 600      12.353  38.801 -54.514  1.00 27.59           H  
ATOM   3434 HH11 ARG A 600      12.865  37.184 -54.801  1.00 27.59           H  
ATOM   3435  HE  ARG A 600      14.416  36.864 -56.516  1.00 24.43           H  
ATOM   3436  N   PHE A 601      22.033  38.305 -56.695  1.00  7.42           N  
ATOM   3437  CA  PHE A 601      23.268  38.881 -57.254  1.00  7.45           C  
ATOM   3438  C   PHE A 601      24.387  37.746 -57.345  1.00  6.67           C  
ATOM   3439  O   PHE A 601      24.413  36.743 -56.614  1.00  7.00           O  
ATOM   3440  CB  PHE A 601      23.810  40.161 -56.509  1.00  7.82           C  
ATOM   3441  CG  PHE A 601      22.775  41.293 -56.691  1.00  9.78           C  
ATOM   3442  CD1 PHE A 601      21.702  41.495 -55.766  1.00 13.69           C  
ATOM   3443  CD2 PHE A 601      22.797  42.104 -57.824  1.00 12.80           C  
ATOM   3444  CE1 PHE A 601      20.804  42.555 -55.927  1.00 15.74           C  
ATOM   3445  CE2 PHE A 601      21.807  43.031 -58.021  1.00 15.48           C  
ATOM   3446  CZ  PHE A 601      20.826  43.325 -57.070  1.00 16.49           C  
ATOM   3447  H   PHE A 601      21.806  38.531 -55.737  1.00  7.42           H  
ATOM   3448  HA  PHE A 601      23.031  39.175 -58.276  1.00  7.45           H  
ATOM   3449  HB3 PHE A 601      24.781  40.439 -56.920  1.00  7.82           H  
ATOM   3450  HB2 PHE A 601      23.904  39.808 -55.482  1.00  7.82           H  
ATOM   3451  HD1 PHE A 601      21.653  40.919 -54.854  1.00 13.69           H  
ATOM   3452  HD2 PHE A 601      23.589  41.915 -58.533  1.00 12.80           H  
ATOM   3453  HE1 PHE A 601      20.049  42.727 -55.175  1.00 15.74           H  
ATOM   3454  HE2 PHE A 601      21.797  43.577 -58.953  1.00 15.48           H  
ATOM   3455  HZ  PHE A 601      20.114  44.124 -57.210  1.00 16.49           H  
ATOM   3456  N   THR A 602      25.228  37.826 -58.360  1.00  6.80           N  
ATOM   3457  CA  THR A 602      26.478  37.003 -58.479  1.00  6.62           C  
ATOM   3458  C   THR A 602      27.416  37.564 -57.433  1.00  6.75           C  
ATOM   3459  O   THR A 602      27.322  38.711 -57.046  1.00  6.45           O  
ATOM   3460  CB  THR A 602      27.193  37.137 -59.923  1.00  6.61           C  
ATOM   3461  OG1 THR A 602      27.668  38.453 -60.127  1.00  7.69           O  
ATOM   3462  CG2 THR A 602      26.416  36.673 -61.148  1.00  7.78           C  
ATOM   3463  H   THR A 602      25.147  38.517 -59.092  1.00  6.80           H  
ATOM   3464  HA  THR A 602      26.342  35.934 -58.319  1.00  6.62           H  
ATOM   3465  HB  THR A 602      28.081  36.520 -59.785  1.00  6.61           H  
ATOM   3466  HG1 THR A 602      26.950  38.918 -60.564  1.00  7.69           H  
ATOM   3467 HG21 THR A 602      25.596  37.345 -61.403  1.00  7.78           H  
ATOM   3468 HG22 THR A 602      27.034  36.725 -62.043  1.00  7.78           H  
ATOM   3469 HG23 THR A 602      25.955  35.693 -61.023  1.00  7.78           H  
ATOM   3470  N   ASN A 603      28.375  36.760 -56.988  1.00  6.81           N  
ATOM   3471  CA  ASN A 603      29.443  37.200 -56.146  1.00  6.30           C  
ATOM   3472  C   ASN A 603      30.283  38.340 -56.621  1.00  7.38           C  
ATOM   3473  O   ASN A 603      30.715  39.109 -55.797  1.00  6.96           O  
ATOM   3474  CB  ASN A 603      30.302  35.882 -55.949  1.00  6.65           C  
ATOM   3475  CG  ASN A 603      29.788  34.688 -55.139  1.00  7.14           C  
ATOM   3476  OD1 ASN A 603      29.811  34.608 -53.898  1.00  6.98           O  
ATOM   3477  ND2 ASN A 603      29.189  33.652 -55.780  1.00  8.73           N  
ATOM   3478  H   ASN A 603      28.354  35.765 -57.165  1.00  6.81           H  
ATOM   3479  HA  ASN A 603      28.902  37.497 -55.248  1.00  6.30           H  
ATOM   3480  HB3 ASN A 603      31.186  36.066 -55.338  1.00  6.65           H  
ATOM   3481  HB2 ASN A 603      30.737  35.588 -56.904  1.00  6.65           H  
ATOM   3482 HD22 ASN A 603      28.843  32.813 -55.337  1.00  8.73           H  
ATOM   3483 HD21 ASN A 603      29.146  33.672 -56.789  1.00  8.73           H  
ATOM   3484  N   SER A 604      30.513  38.478 -57.970  0.33  7.70           N  
ATOM   3485  CA  SER A 604      31.284  39.623 -58.547  0.33  8.28           C  
ATOM   3486  C   SER A 604      30.659  41.007 -58.285  0.33  8.27           C  
ATOM   3487  O   SER A 604      31.286  41.876 -57.626  0.33  8.40           O  
ATOM   3488  CB  SER A 604      31.594  39.393 -60.062  0.33  8.70           C  
ATOM   3489  OG  SER A 604      30.441  39.465 -60.897  0.33  9.52           O  
ATOM   3490  H   SER A 604      30.196  37.790 -58.638  0.33  7.70           H  
ATOM   3491  HA  SER A 604      32.201  39.747 -57.972  0.33  8.28           H  
ATOM   3492  HB3 SER A 604      32.199  38.499 -60.214  0.33  8.70           H  
ATOM   3493  HB2 SER A 604      32.222  40.223 -60.386  0.33  8.70           H  
ATOM   3494  HG  SER A 604      29.723  38.981 -60.483  0.33  9.52           H  
ATOM   3495  N   GLU A 605      29.386  41.146 -58.653  1.00  8.28           N  
ATOM   3496  CA  GLU A 605      28.385  42.194 -58.416  1.00  8.16           C  
ATOM   3497  C   GLU A 605      28.175  42.506 -56.914  1.00  7.61           C  
ATOM   3498  O   GLU A 605      28.221  43.656 -56.505  1.00  8.80           O  
ATOM   3499  CB  GLU A 605      26.966  41.920 -59.056  1.00  8.33           C  
ATOM   3500  CG  GLU A 605      27.011  41.821 -60.585  1.00  9.75           C  
ATOM   3501  CD  GLU A 605      25.803  41.111 -61.215  1.00 11.06           C  
ATOM   3502  OE1 GLU A 605      25.497  39.964 -60.783  1.00  9.89           O  
ATOM   3503  OE2 GLU A 605      25.232  41.626 -62.210  1.00 14.28           O1-
ATOM   3504  H   GLU A 605      29.070  40.369 -59.216  1.00  8.28           H  
ATOM   3505  HA  GLU A 605      28.838  43.119 -58.774  1.00  8.16           H  
ATOM   3506  HB3 GLU A 605      26.212  42.697 -58.930  1.00  8.33           H  
ATOM   3507  HB2 GLU A 605      26.458  41.056 -58.627  1.00  8.33           H  
ATOM   3508  HG3 GLU A 605      27.792  41.076 -60.735  1.00  9.75           H  
ATOM   3509  HG2 GLU A 605      27.119  42.756 -61.136  1.00  9.75           H  
ATOM   3510  N   THR A 606      28.058  41.449 -56.082  1.00  6.24           N  
ATOM   3511  CA  THR A 606      28.030  41.550 -54.658  1.00  6.46           C  
ATOM   3512  C   THR A 606      29.301  42.195 -54.099  1.00  6.70           C  
ATOM   3513  O   THR A 606      29.231  43.089 -53.245  1.00  6.93           O  
ATOM   3514  CB  THR A 606      27.747  40.148 -53.984  1.00  5.00           C  
ATOM   3515  OG1 THR A 606      26.530  39.641 -54.435  1.00  6.45           O  
ATOM   3516  CG2 THR A 606      27.694  40.038 -52.488  1.00  5.24           C  
ATOM   3517  H   THR A 606      27.925  40.564 -56.551  1.00  6.24           H  
ATOM   3518  HA  THR A 606      27.177  42.178 -54.401  1.00  6.46           H  
ATOM   3519  HB  THR A 606      28.502  39.461 -54.366  1.00  5.00           H  
ATOM   3520  HG1 THR A 606      26.663  39.569 -55.384  1.00  6.45           H  
ATOM   3521 HG21 THR A 606      26.906  40.770 -52.309  1.00  5.24           H  
ATOM   3522 HG22 THR A 606      27.268  39.070 -52.228  1.00  5.24           H  
ATOM   3523 HG23 THR A 606      28.648  40.359 -52.069  1.00  5.24           H  
ATOM   3524  N   ALA A 607      30.521  41.754 -54.552  1.00  7.14           N  
ATOM   3525  CA  ALA A 607      31.772  42.402 -54.240  1.00  7.89           C  
ATOM   3526  C   ALA A 607      31.847  43.882 -54.651  1.00  8.54           C  
ATOM   3527  O   ALA A 607      32.572  44.640 -53.998  1.00  9.16           O  
ATOM   3528  CB  ALA A 607      32.941  41.510 -54.774  1.00  8.26           C  
ATOM   3529  H   ALA A 607      30.417  41.054 -55.273  1.00  7.14           H  
ATOM   3530  HA  ALA A 607      31.879  42.433 -53.155  1.00  7.89           H  
ATOM   3531  HB1 ALA A 607      32.765  40.436 -54.717  1.00  8.26           H  
ATOM   3532  HB2 ALA A 607      33.201  41.843 -55.778  1.00  8.26           H  
ATOM   3533  HB3 ALA A 607      33.805  41.728 -54.146  1.00  8.26           H  
ATOM   3534  N   GLU A 608      31.119  44.279 -55.715  1.00  9.36           N  
ATOM   3535  CA  GLU A 608      31.010  45.686 -56.113  1.00 10.93           C  
ATOM   3536  C   GLU A 608      30.075  46.532 -55.231  1.00 11.32           C  
ATOM   3537  O   GLU A 608      30.435  47.619 -54.701  1.00 12.67           O  
ATOM   3538  CB  GLU A 608      30.618  45.856 -57.564  1.00 12.39           C  
ATOM   3539  CG  GLU A 608      31.489  45.122 -58.519  1.00 16.16           C  
ATOM   3540  CD  GLU A 608      31.389  45.425 -59.967  1.00 21.30           C  
ATOM   3541  OE1 GLU A 608      31.629  46.567 -60.288  1.00 24.59           O  
ATOM   3542  OE2 GLU A 608      31.122  44.532 -60.803  1.00 26.40           O1-
ATOM   3543  H   GLU A 608      30.976  43.581 -56.432  1.00  9.36           H  
ATOM   3544  HA  GLU A 608      32.045  45.993 -55.963  1.00 10.93           H  
ATOM   3545  HB3 GLU A 608      30.570  46.900 -57.875  1.00 12.39           H  
ATOM   3546  HB2 GLU A 608      29.559  45.618 -57.663  1.00 12.39           H  
ATOM   3547  HG3 GLU A 608      31.237  44.081 -58.314  1.00 16.16           H  
ATOM   3548  HG2 GLU A 608      32.530  45.192 -58.203  1.00 16.16           H  
ATOM   3549  N   HIS A 609      28.985  45.867 -54.742  1.00  9.60           N  
ATOM   3550  CA  HIS A 609      27.965  46.544 -53.930  1.00 10.49           C  
ATOM   3551  C   HIS A 609      28.575  46.784 -52.479  1.00 10.79           C  
ATOM   3552  O   HIS A 609      28.491  47.866 -51.896  1.00 10.07           O  
ATOM   3553  CB  HIS A 609      26.586  45.715 -53.684  1.00  9.57           C  
ATOM   3554  CG  HIS A 609      25.585  45.652 -54.741  1.00  9.85           C  
ATOM   3555  ND1 HIS A 609      25.541  46.591 -55.824  1.00 10.80           N  
ATOM   3556  CD2 HIS A 609      24.513  44.800 -54.767  1.00 11.55           C  
ATOM   3557  CE1 HIS A 609      24.337  46.329 -56.406  1.00 10.40           C  
ATOM   3558  NE2 HIS A 609      23.780  45.223 -55.890  1.00 13.15           N  
ATOM   3559  H   HIS A 609      28.798  44.974 -55.175  1.00  9.60           H  
ATOM   3560  HA  HIS A 609      27.824  47.588 -54.211  1.00 10.49           H  
ATOM   3561  HB3 HIS A 609      25.984  46.171 -52.899  1.00  9.57           H  
ATOM   3562  HB2 HIS A 609      26.929  44.703 -53.466  1.00  9.57           H  
ATOM   3563  HD2 HIS A 609      24.190  43.997 -54.121  1.00 11.55           H  
ATOM   3564  HE1 HIS A 609      23.900  46.803 -57.273  1.00 10.40           H  
ATOM   3565  HE2 HIS A 609      23.045  44.769 -56.414  1.00 13.15           H  
ATOM   3566  N   ILE A 610      29.173  45.717 -51.965  1.00 12.39           N  
ATOM   3567  CA  ILE A 610      30.056  45.809 -50.792  1.00 14.54           C  
ATOM   3568  C   ILE A 610      31.228  46.768 -50.918  1.00 16.22           C  
ATOM   3569  O   ILE A 610      31.434  47.579 -50.042  1.00 17.05           O  
ATOM   3570  CB  ILE A 610      30.627  44.370 -50.532  1.00 15.67           C  
ATOM   3571  CG1 ILE A 610      29.539  43.458 -49.903  1.00 16.24           C  
ATOM   3572  CG2 ILE A 610      31.854  44.328 -49.467  1.00 15.47           C  
ATOM   3573  CD1 ILE A 610      29.951  41.967 -50.043  1.00 16.91           C  
ATOM   3574  H   ILE A 610      29.028  44.815 -52.396  1.00 12.39           H  
ATOM   3575  HA  ILE A 610      29.386  46.006 -49.954  1.00 14.54           H  
ATOM   3576  HB  ILE A 610      30.905  43.861 -51.455  1.00 15.67           H  
ATOM   3577 HG13 ILE A 610      28.544  43.670 -50.295  1.00 16.24           H  
ATOM   3578 HG12 ILE A 610      29.394  43.640 -48.838  1.00 16.24           H  
ATOM   3579 HG21 ILE A 610      32.013  43.344 -49.026  1.00 15.47           H  
ATOM   3580 HG22 ILE A 610      32.747  44.823 -49.850  1.00 15.47           H  
ATOM   3581 HG23 ILE A 610      31.599  44.888 -48.567  1.00 15.47           H  
ATOM   3582 HD11 ILE A 610      30.441  41.706 -50.981  1.00 16.91           H  
ATOM   3583 HD12 ILE A 610      30.647  41.700 -49.248  1.00 16.91           H  
ATOM   3584 HD13 ILE A 610      29.087  41.318 -49.897  1.00 16.91           H  
ATOM   3585  N   ALA A 611      31.951  46.774 -52.023  1.00 17.01           N  
ATOM   3586  CA  ALA A 611      32.974  47.703 -52.265  1.00 18.72           C  
ATOM   3587  C   ALA A 611      32.546  49.218 -52.332  1.00 18.38           C  
ATOM   3588  O   ALA A 611      33.278  50.049 -51.793  1.00 20.35           O  
ATOM   3589  CB  ALA A 611      33.775  47.440 -53.477  1.00 19.30           C  
ATOM   3590  H   ALA A 611      31.865  45.983 -52.646  1.00 17.01           H  
ATOM   3591  HA  ALA A 611      33.780  47.607 -51.538  1.00 18.72           H  
ATOM   3592  HB1 ALA A 611      34.194  46.434 -53.488  1.00 19.30           H  
ATOM   3593  HB2 ALA A 611      33.156  47.561 -54.366  1.00 19.30           H  
ATOM   3594  HB3 ALA A 611      34.628  48.099 -53.638  1.00 19.30           H  
ATOM   3595  N   GLN A 612      31.346  49.469 -52.733  1.00 17.64           N  
ATOM   3596  CA  GLN A 612      30.697  50.812 -52.955  1.00 16.62           C  
ATOM   3597  C   GLN A 612      29.776  51.242 -51.780  1.00 15.39           C  
ATOM   3598  O   GLN A 612      29.108  52.268 -51.866  1.00 16.63           O  
ATOM   3599  CB  GLN A 612      29.951  50.821 -54.315  1.00 17.56           C  
ATOM   3600  CG  GLN A 612      31.002  50.765 -55.385  1.00 20.14           C  
ATOM   3601  CD  GLN A 612      30.402  50.944 -56.790  1.00 23.94           C  
ATOM   3602  OE1 GLN A 612      29.253  51.279 -56.904  1.00 27.08           O  
ATOM   3603  NE2 GLN A 612      31.283  50.866 -57.861  1.00 26.13           N  
ATOM   3604  H   GLN A 612      30.811  48.719 -53.148  1.00 17.64           H  
ATOM   3605  HA  GLN A 612      31.379  51.663 -52.947  1.00 16.62           H  
ATOM   3606  HB3 GLN A 612      29.253  51.644 -54.466  1.00 17.56           H  
ATOM   3607  HB2 GLN A 612      29.259  49.984 -54.408  1.00 17.56           H  
ATOM   3608  HG3 GLN A 612      31.631  49.875 -55.380  1.00 20.14           H  
ATOM   3609  HG2 GLN A 612      31.819  51.473 -55.245  1.00 20.14           H  
ATOM   3610 HE22 GLN A 612      31.104  51.260 -58.774  1.00 26.13           H  
ATOM   3611 HE21 GLN A 612      32.211  50.493 -57.721  1.00 26.13           H  
ATOM   3612  N   GLY A 613      29.626  50.377 -50.754  1.00 13.84           N  
ATOM   3613  CA  GLY A 613      28.802  50.581 -49.643  1.00 12.88           C  
ATOM   3614  C   GLY A 613      27.282  50.653 -49.907  1.00 12.73           C  
ATOM   3615  O   GLY A 613      26.633  51.548 -49.403  1.00 12.94           O  
ATOM   3616  H   GLY A 613      30.232  49.573 -50.833  1.00 13.84           H  
ATOM   3617  HA3 GLY A 613      29.075  51.476 -49.085  1.00 12.88           H  
ATOM   3618  HA2 GLY A 613      28.713  49.744 -48.950  1.00 12.88           H  
ATOM   3619  N   LEU A 614      26.766  49.640 -50.649  1.00 11.72           N  
ATOM   3620  CA  LEU A 614      25.333  49.371 -50.857  1.00 10.80           C  
ATOM   3621  C   LEU A 614      25.065  48.195 -49.925  1.00  9.13           C  
ATOM   3622  O   LEU A 614      25.501  47.087 -50.221  1.00  9.33           O  
ATOM   3623  CB  LEU A 614      25.016  49.081 -52.302  1.00 11.21           C  
ATOM   3624  CG  LEU A 614      23.540  49.269 -52.694  1.00 11.73           C  
ATOM   3625  CD1 LEU A 614      23.309  49.499 -54.232  1.00 12.31           C  
ATOM   3626  CD2 LEU A 614      22.536  48.228 -52.097  1.00 12.89           C  
ATOM   3627  H   LEU A 614      27.437  48.986 -51.026  1.00 11.72           H  
ATOM   3628  HA  LEU A 614      24.806  50.276 -50.554  1.00 10.80           H  
ATOM   3629  HB3 LEU A 614      25.409  48.099 -52.566  1.00 11.21           H  
ATOM   3630  HB2 LEU A 614      25.545  49.813 -52.912  1.00 11.21           H  
ATOM   3631  HG  LEU A 614      23.305  50.233 -52.242  1.00 11.73           H  
ATOM   3632 HD11 LEU A 614      24.118  49.186 -54.892  1.00 12.31           H  
ATOM   3633 HD12 LEU A 614      22.381  49.008 -54.525  1.00 12.31           H  
ATOM   3634 HD13 LEU A 614      23.156  50.562 -54.413  1.00 12.31           H  
ATOM   3635 HD21 LEU A 614      22.050  48.654 -51.220  1.00 12.89           H  
ATOM   3636 HD22 LEU A 614      21.799  47.776 -52.761  1.00 12.89           H  
ATOM   3637 HD23 LEU A 614      23.001  47.267 -51.879  1.00 12.89           H  
ATOM   3638  N   ARG A 615      24.332  48.402 -48.811  1.00  8.20           N  
ATOM   3639  CA  ARG A 615      24.165  47.441 -47.818  1.00  8.61           C  
ATOM   3640  C   ARG A 615      22.865  46.703 -47.944  1.00  7.79           C  
ATOM   3641  O   ARG A 615      21.854  47.206 -48.465  1.00  9.94           O  
ATOM   3642  CB  ARG A 615      24.149  48.044 -46.415  1.00  8.94           C  
ATOM   3643  CG  ARG A 615      25.495  48.657 -45.959  1.00 10.37           C  
ATOM   3644  CD  ARG A 615      25.579  49.497 -44.670  1.00 10.22           C  
ATOM   3645  NE  ARG A 615      24.996  50.863 -44.859  1.00  8.94           N  
ATOM   3646  CZ  ARG A 615      25.641  51.971 -45.189  1.00  6.88           C  
ATOM   3647  NH1 ARG A 615      26.939  51.846 -45.567  1.00  8.16           N  
ATOM   3648  NH2 ARG A 615      24.982  53.138 -45.287  1.00 10.13           N1+
ATOM   3649  H   ARG A 615      23.868  49.291 -48.693  1.00  8.20           H  
ATOM   3650  HA  ARG A 615      25.046  46.803 -47.886  1.00  8.61           H  
ATOM   3651  HB3 ARG A 615      23.922  47.344 -45.611  1.00  8.94           H  
ATOM   3652  HB2 ARG A 615      23.392  48.826 -46.346  1.00  8.94           H  
ATOM   3653  HG3 ARG A 615      25.753  49.349 -46.760  1.00 10.37           H  
ATOM   3654  HG2 ARG A 615      26.215  47.844 -45.864  1.00 10.37           H  
ATOM   3655  HD3 ARG A 615      26.577  49.306 -44.276  1.00 10.22           H  
ATOM   3656  HD2 ARG A 615      24.917  48.956 -43.995  1.00 10.22           H  
ATOM   3657 HH22 ARG A 615      25.408  53.990 -45.624  1.00 10.13           H  
ATOM   3658 HH21 ARG A 615      24.136  53.277 -44.754  1.00 10.13           H  
ATOM   3659 HH12 ARG A 615      27.555  52.625 -45.754  1.00  8.16           H  
ATOM   3660 HH11 ARG A 615      27.376  50.935 -45.571  1.00  8.16           H  
ATOM   3661  HE  ARG A 615      24.018  50.920 -44.615  1.00  8.94           H  
ATOM   3662  N   LEU A 616      22.840  45.485 -47.412  1.00  6.51           N  
ATOM   3663  CA  LEU A 616      21.742  44.533 -47.370  1.00  6.56           C  
ATOM   3664  C   LEU A 616      20.403  45.106 -46.819  1.00  7.07           C  
ATOM   3665  O   LEU A 616      20.415  45.851 -45.873  1.00  8.37           O  
ATOM   3666  CB  LEU A 616      22.218  43.325 -46.534  1.00  6.67           C  
ATOM   3667  CG  LEU A 616      22.928  42.172 -47.293  1.00  7.08           C  
ATOM   3668  CD1 LEU A 616      23.485  41.141 -46.315  1.00  6.26           C  
ATOM   3669  CD2 LEU A 616      22.020  41.429 -48.335  1.00  6.65           C  
ATOM   3670  H   LEU A 616      23.676  45.165 -46.942  1.00  6.51           H  
ATOM   3671  HA  LEU A 616      21.505  44.166 -48.369  1.00  6.56           H  
ATOM   3672  HB3 LEU A 616      21.331  42.917 -46.048  1.00  6.67           H  
ATOM   3673  HB2 LEU A 616      22.827  43.686 -45.705  1.00  6.67           H  
ATOM   3674  HG  LEU A 616      23.796  42.563 -47.823  1.00  7.08           H  
ATOM   3675 HD11 LEU A 616      22.757  40.341 -46.186  1.00  6.26           H  
ATOM   3676 HD12 LEU A 616      24.435  40.758 -46.688  1.00  6.26           H  
ATOM   3677 HD13 LEU A 616      23.550  41.511 -45.292  1.00  6.26           H  
ATOM   3678 HD21 LEU A 616      21.314  41.956 -48.977  1.00  6.65           H  
ATOM   3679 HD22 LEU A 616      22.672  40.877 -49.012  1.00  6.65           H  
ATOM   3680 HD23 LEU A 616      21.476  40.668 -47.775  1.00  6.65           H  
ATOM   3681  N   TYR A 617      19.241  44.791 -47.453  1.00  7.23           N  
ATOM   3682  CA  TYR A 617      17.888  45.339 -47.014  1.00  6.78           C  
ATOM   3683  C   TYR A 617      17.499  44.831 -45.610  1.00  6.68           C  
ATOM   3684  O   TYR A 617      17.665  43.604 -45.414  1.00  7.04           O  
ATOM   3685  CB  TYR A 617      16.777  45.011 -48.014  1.00  7.03           C  
ATOM   3686  CG  TYR A 617      16.364  43.565 -48.197  1.00  8.20           C  
ATOM   3687  CD1 TYR A 617      17.207  42.693 -48.877  1.00  8.12           C  
ATOM   3688  CD2 TYR A 617      15.168  43.047 -47.635  1.00  7.78           C  
ATOM   3689  CE1 TYR A 617      16.780  41.390 -49.141  1.00 10.53           C  
ATOM   3690  CE2 TYR A 617      14.766  41.665 -47.789  1.00 10.23           C  
ATOM   3691  CZ  TYR A 617      15.643  40.848 -48.541  1.00  9.59           C  
ATOM   3692  OH  TYR A 617      15.424  39.461 -48.612  1.00 13.82           O  
ATOM   3693  H   TYR A 617      19.179  44.186 -48.259  1.00  7.23           H  
ATOM   3694  HA  TYR A 617      18.003  46.415 -46.883  1.00  6.78           H  
ATOM   3695  HB3 TYR A 617      17.019  45.398 -49.004  1.00  7.03           H  
ATOM   3696  HB2 TYR A 617      15.898  45.576 -47.703  1.00  7.03           H  
ATOM   3697  HD1 TYR A 617      18.125  43.076 -49.299  1.00  8.12           H  
ATOM   3698  HD2 TYR A 617      14.567  43.689 -47.008  1.00  7.78           H  
ATOM   3699  HE1 TYR A 617      17.445  40.715 -49.659  1.00 10.53           H  
ATOM   3700  HE2 TYR A 617      13.865  41.394 -47.258  1.00 10.23           H  
ATOM   3701  HH  TYR A 617      14.519  39.288 -48.343  1.00 13.82           H  
ATOM   3702  N   ARG A 618      16.799  45.679 -44.860  1.00  6.33           N  
ATOM   3703  CA  ARG A 618      16.144  45.131 -43.632  1.00  6.20           C  
ATOM   3704  C   ARG A 618      15.115  44.028 -43.816  1.00  5.51           C  
ATOM   3705  O   ARG A 618      14.195  44.299 -44.532  1.00  7.17           O  
ATOM   3706  CB  ARG A 618      15.543  46.383 -42.907  1.00  6.65           C  
ATOM   3707  CG  ARG A 618      15.200  46.281 -41.474  1.00  7.22           C  
ATOM   3708  CD  ARG A 618      14.947  47.553 -40.669  1.00 10.29           C  
ATOM   3709  NE  ARG A 618      13.896  48.398 -41.232  1.00 10.29           N  
ATOM   3710  CZ  ARG A 618      12.597  48.212 -41.321  1.00  7.49           C  
ATOM   3711  NH1 ARG A 618      11.905  49.175 -41.906  1.00 11.05           N  
ATOM   3712  NH2 ARG A 618      12.008  47.085 -40.824  1.00 10.02           N1+
ATOM   3713  H   ARG A 618      16.476  46.518 -45.320  1.00  6.33           H  
ATOM   3714  HA  ARG A 618      16.979  44.764 -43.035  1.00  6.20           H  
ATOM   3715  HB3 ARG A 618      14.673  46.823 -43.395  1.00  6.65           H  
ATOM   3716  HB2 ARG A 618      16.269  47.194 -42.960  1.00  6.65           H  
ATOM   3717  HG3 ARG A 618      15.914  45.771 -40.827  1.00  7.22           H  
ATOM   3718  HG2 ARG A 618      14.365  45.597 -41.325  1.00  7.22           H  
ATOM   3719  HD3 ARG A 618      15.832  48.188 -40.712  1.00 10.29           H  
ATOM   3720  HD2 ARG A 618      14.616  47.293 -39.664  1.00 10.29           H  
ATOM   3721 HH22 ARG A 618      11.125  46.749 -41.182  1.00 10.02           H  
ATOM   3722 HH21 ARG A 618      12.546  46.513 -40.189  1.00 10.02           H  
ATOM   3723 HH12 ARG A 618      10.915  49.059 -42.068  1.00 11.05           H  
ATOM   3724 HH11 ARG A 618      12.213  50.136 -41.860  1.00 11.05           H  
ATOM   3725  HE  ARG A 618      14.244  49.311 -41.488  1.00 10.29           H  
ATOM   3726  N   PRO A 619      15.281  42.817 -43.283  1.00  5.38           N  
ATOM   3727  CA  PRO A 619      14.271  41.759 -43.255  1.00  5.21           C  
ATOM   3728  C   PRO A 619      12.888  42.131 -42.691  1.00  5.90           C  
ATOM   3729  O   PRO A 619      12.722  43.135 -41.922  1.00  6.13           O  
ATOM   3730  CB  PRO A 619      14.946  40.666 -42.379  1.00  5.65           C  
ATOM   3731  CG  PRO A 619      16.464  40.865 -42.487  1.00  5.65           C  
ATOM   3732  CD  PRO A 619      16.561  42.399 -42.598  1.00  5.52           C  
ATOM   3733  HA  PRO A 619      14.099  41.656 -44.327  1.00  5.21           H  
ATOM   3734  HB3 PRO A 619      14.634  39.675 -42.710  1.00  5.65           H  
ATOM   3735  HB2 PRO A 619      14.528  40.787 -41.379  1.00  5.65           H  
ATOM   3736  HG3 PRO A 619      16.755  40.473 -43.461  1.00  5.65           H  
ATOM   3737  HG2 PRO A 619      17.156  40.415 -41.775  1.00  5.65           H  
ATOM   3738  HD2 PRO A 619      16.548  42.878 -41.619  1.00  5.52           H  
ATOM   3739  HD3 PRO A 619      17.483  42.624 -43.133  1.00  5.52           H  
ATOM   3740  N   HIS A 620      11.889  41.232 -42.921  1.00  6.85           N  
ATOM   3741  CA  HIS A 620      10.528  41.333 -42.406  1.00  8.30           C  
ATOM   3742  C   HIS A 620      10.464  41.259 -40.860  1.00  7.95           C  
ATOM   3743  O   HIS A 620       9.755  42.088 -40.241  1.00  7.67           O  
ATOM   3744  CB  HIS A 620       9.619  40.313 -43.113  1.00  9.41           C  
ATOM   3745  CG  HIS A 620       9.353  40.585 -44.542  1.00 12.65           C  
ATOM   3746  ND1 HIS A 620       8.723  41.663 -45.072  1.00 13.42           N  
ATOM   3747  CD2 HIS A 620       9.757  39.748 -45.586  1.00 13.44           C  
ATOM   3748  CE1 HIS A 620       8.709  41.458 -46.405  1.00 14.64           C  
ATOM   3749  NE2 HIS A 620       9.303  40.305 -46.800  1.00 17.20           N  
ATOM   3750  H   HIS A 620      12.023  40.353 -43.400  1.00  6.85           H  
ATOM   3751  HA  HIS A 620      10.110  42.310 -42.649  1.00  8.30           H  
ATOM   3752  HB3 HIS A 620       8.633  40.281 -42.649  1.00  9.41           H  
ATOM   3753  HB2 HIS A 620      10.074  39.324 -43.060  1.00  9.41           H  
ATOM   3754  HD1 HIS A 620       8.221  42.369 -44.552  1.00 13.42           H  
ATOM   3755  HD2 HIS A 620      10.254  38.790 -45.555  1.00 13.44           H  
ATOM   3756  HE1 HIS A 620       8.118  42.157 -46.979  1.00 14.64           H  
ATOM   3757  N   LEU A 621      11.345  40.454 -40.246  1.00  6.24           N  
ATOM   3758  CA  LEU A 621      11.372  40.213 -38.815  1.00  5.41           C  
ATOM   3759  C   LEU A 621      12.418  41.150 -38.203  1.00  6.44           C  
ATOM   3760  O   LEU A 621      12.576  41.069 -37.001  1.00  7.71           O  
ATOM   3761  CB  LEU A 621      11.555  38.715 -38.478  1.00  5.88           C  
ATOM   3762  CG  LEU A 621      10.375  37.752 -38.874  1.00  5.81           C  
ATOM   3763  CD1 LEU A 621      10.584  36.417 -38.165  1.00  6.84           C  
ATOM   3764  CD2 LEU A 621       8.983  38.263 -38.768  1.00  7.57           C  
ATOM   3765  H   LEU A 621      12.057  40.063 -40.846  1.00  6.24           H  
ATOM   3766  HA  LEU A 621      10.503  40.556 -38.253  1.00  5.41           H  
ATOM   3767  HB3 LEU A 621      11.607  38.612 -37.394  1.00  5.88           H  
ATOM   3768  HB2 LEU A 621      12.477  38.317 -38.900  1.00  5.88           H  
ATOM   3769  HG  LEU A 621      10.546  37.559 -39.933  1.00  5.81           H  
ATOM   3770 HD11 LEU A 621      11.597  36.371 -37.766  1.00  6.84           H  
ATOM   3771 HD12 LEU A 621       9.777  36.220 -37.458  1.00  6.84           H  
ATOM   3772 HD13 LEU A 621      10.449  35.690 -38.966  1.00  6.84           H  
ATOM   3773 HD21 LEU A 621       8.837  38.919 -37.910  1.00  7.57           H  
ATOM   3774 HD22 LEU A 621       8.793  38.866 -39.656  1.00  7.57           H  
ATOM   3775 HD23 LEU A 621       8.217  37.488 -38.784  1.00  7.57           H  
ATOM   3776  N   ALA A 622      13.075  42.092 -38.966  1.00  6.43           N  
ATOM   3777  CA  ALA A 622      14.075  42.957 -38.339  1.00  6.42           C  
ATOM   3778  C   ALA A 622      13.503  44.318 -38.125  1.00  6.69           C  
ATOM   3779  O   ALA A 622      13.091  44.944 -39.091  1.00  7.53           O  
ATOM   3780  CB  ALA A 622      15.292  43.040 -39.262  1.00  6.31           C  
ATOM   3781  H   ALA A 622      12.888  42.178 -39.955  1.00  6.43           H  
ATOM   3782  HA  ALA A 622      14.387  42.534 -37.384  1.00  6.42           H  
ATOM   3783  HB1 ALA A 622      15.330  42.221 -39.981  1.00  6.31           H  
ATOM   3784  HB2 ALA A 622      15.404  43.962 -39.832  1.00  6.31           H  
ATOM   3785  HB3 ALA A 622      16.241  43.005 -38.726  1.00  6.31           H  
ATOM   3786  N   SER A 623      13.363  44.814 -36.919  1.00  6.44           N  
ATOM   3787  CA  SER A 623      13.202  46.268 -36.647  1.00  7.03           C  
ATOM   3788  C   SER A 623      14.450  47.102 -36.941  1.00  6.96           C  
ATOM   3789  O   SER A 623      15.473  46.634 -37.373  1.00  6.11           O  
ATOM   3790  CB  SER A 623      12.849  46.433 -35.106  1.00  6.87           C  
ATOM   3791  OG  SER A 623      13.896  46.107 -34.202  1.00  9.00           O  
ATOM   3792  H   SER A 623      13.298  44.203 -36.118  1.00  6.44           H  
ATOM   3793  HA  SER A 623      12.423  46.695 -37.279  1.00  7.03           H  
ATOM   3794  HB3 SER A 623      11.959  45.967 -34.685  1.00  6.87           H  
ATOM   3795  HB2 SER A 623      12.745  47.510 -34.976  1.00  6.87           H  
ATOM   3796  HG  SER A 623      13.497  46.278 -33.346  1.00  9.00           H  
ATOM   3797  N   GLU A 624      14.309  48.406 -36.780  1.00  7.00           N  
ATOM   3798  CA  GLU A 624      15.306  49.493 -36.952  1.00  7.81           C  
ATOM   3799  C   GLU A 624      16.332  49.369 -35.798  1.00  6.41           C  
ATOM   3800  O   GLU A 624      17.519  49.638 -36.043  1.00  6.93           O  
ATOM   3801  CB  GLU A 624      14.573  50.799 -36.889  1.00  9.17           C  
ATOM   3802  CG  GLU A 624      13.321  50.951 -37.690  1.00 12.71           C  
ATOM   3803  CD  GLU A 624      12.009  50.766 -36.954  1.00 18.48           C  
ATOM   3804  OE1 GLU A 624      11.787  49.679 -36.368  1.00 24.23           O  
ATOM   3805  OE2 GLU A 624      11.135  51.605 -37.075  1.00 22.31           O1-
ATOM   3806  H   GLU A 624      13.430  48.776 -36.445  1.00  7.00           H  
ATOM   3807  HA  GLU A 624      15.769  49.340 -37.927  1.00  7.81           H  
ATOM   3808  HB3 GLU A 624      15.283  51.484 -37.352  1.00  9.17           H  
ATOM   3809  HB2 GLU A 624      14.358  51.058 -35.852  1.00  9.17           H  
ATOM   3810  HG3 GLU A 624      13.391  50.224 -38.500  1.00 12.71           H  
ATOM   3811  HG2 GLU A 624      13.470  51.947 -38.108  1.00 12.71           H  
ATOM   3812  N   LYS A 625      15.997  48.821 -34.663  1.00  7.40           N  
ATOM   3813  CA  LYS A 625      16.970  48.727 -33.587  1.00  7.57           C  
ATOM   3814  C   LYS A 625      18.070  47.664 -33.869  1.00  7.91           C  
ATOM   3815  O   LYS A 625      19.261  48.002 -33.816  1.00  7.48           O  
ATOM   3816  CB  LYS A 625      16.292  48.313 -32.269  1.00  8.66           C  
ATOM   3817  CG  LYS A 625      15.232  49.301 -31.841  1.00 12.53           C  
ATOM   3818  CD  LYS A 625      14.789  49.294 -30.329  1.00 16.87           C  
ATOM   3819  CE  LYS A 625      13.738  50.403 -30.021  1.00 19.25           C  
ATOM   3820  NZ  LYS A 625      13.811  50.798 -28.611  1.00 21.47           N1+
ATOM   3821  H   LYS A 625      15.110  48.377 -34.476  1.00  7.40           H  
ATOM   3822  HA  LYS A 625      17.387  49.734 -33.557  1.00  7.57           H  
ATOM   3823  HB3 LYS A 625      17.046  48.255 -31.485  1.00  8.66           H  
ATOM   3824  HB2 LYS A 625      15.911  47.295 -32.356  1.00  8.66           H  
ATOM   3825  HG3 LYS A 625      14.375  49.364 -32.511  1.00 12.53           H  
ATOM   3826  HG2 LYS A 625      15.703  50.280 -31.932  1.00 12.53           H  
ATOM   3827  HD3 LYS A 625      15.719  49.370 -29.765  1.00 16.87           H  
ATOM   3828  HD2 LYS A 625      14.329  48.313 -30.211  1.00 16.87           H  
ATOM   3829  HE3 LYS A 625      12.760  50.082 -30.380  1.00 19.25           H  
ATOM   3830  HE2 LYS A 625      14.017  51.200 -30.711  1.00 19.25           H  
ATOM   3831  HZ1 LYS A 625      13.475  50.052 -28.019  1.00 21.47           H  
ATOM   3832  HZ2 LYS A 625      14.629  51.282 -28.270  1.00 21.47           H  
ATOM   3833  HZ3 LYS A 625      13.077  51.489 -28.540  1.00 21.47           H  
ATOM   3834  N   VAL A 626      17.620  46.461 -34.235  1.00  6.79           N  
ATOM   3835  CA  VAL A 626      18.447  45.356 -34.636  1.00  7.05           C  
ATOM   3836  C   VAL A 626      19.089  45.610 -36.011  1.00  6.96           C  
ATOM   3837  O   VAL A 626      20.175  45.190 -36.261  1.00  7.63           O  
ATOM   3838  CB  VAL A 626      17.575  44.021 -34.541  1.00  6.73           C  
ATOM   3839  CG1 VAL A 626      17.202  43.645 -33.058  1.00  7.78           C  
ATOM   3840  CG2 VAL A 626      16.353  44.008 -35.388  1.00  6.71           C  
ATOM   3841  H   VAL A 626      16.619  46.375 -34.343  1.00  6.79           H  
ATOM   3842  HA  VAL A 626      19.252  45.374 -33.901  1.00  7.05           H  
ATOM   3843  HB  VAL A 626      18.224  43.215 -34.883  1.00  6.73           H  
ATOM   3844 HG11 VAL A 626      18.091  43.842 -32.460  1.00  7.78           H  
ATOM   3845 HG12 VAL A 626      16.398  44.281 -32.688  1.00  7.78           H  
ATOM   3846 HG13 VAL A 626      16.987  42.576 -33.080  1.00  7.78           H  
ATOM   3847 HG21 VAL A 626      15.463  44.525 -35.030  1.00  6.71           H  
ATOM   3848 HG22 VAL A 626      16.530  44.259 -36.434  1.00  6.71           H  
ATOM   3849 HG23 VAL A 626      15.991  42.983 -35.476  1.00  6.71           H  
ATOM   3850  N   TYR A 627      18.367  46.373 -36.880  1.00  6.22           N  
ATOM   3851  CA  TYR A 627      19.030  46.768 -38.096  1.00  5.59           C  
ATOM   3852  C   TYR A 627      20.285  47.717 -37.843  1.00  6.56           C  
ATOM   3853  O   TYR A 627      21.276  47.581 -38.593  1.00  6.41           O  
ATOM   3854  CB  TYR A 627      18.062  47.456 -39.055  1.00  5.35           C  
ATOM   3855  CG  TYR A 627      18.554  47.632 -40.497  1.00  5.35           C  
ATOM   3856  CD1 TYR A 627      18.912  46.505 -41.277  1.00  6.14           C  
ATOM   3857  CD2 TYR A 627      18.813  48.907 -41.005  1.00  6.50           C  
ATOM   3858  CE1 TYR A 627      19.393  46.596 -42.570  1.00  6.49           C  
ATOM   3859  CE2 TYR A 627      19.307  49.043 -42.339  1.00  7.65           C  
ATOM   3860  CZ  TYR A 627      19.564  47.892 -43.120  1.00  5.75           C  
ATOM   3861  OH  TYR A 627      20.010  48.033 -44.399  1.00  8.42           O  
ATOM   3862  H   TYR A 627      17.388  46.592 -36.759  1.00  6.22           H  
ATOM   3863  HA  TYR A 627      19.463  45.929 -38.642  1.00  5.59           H  
ATOM   3864  HB3 TYR A 627      17.748  48.396 -38.601  1.00  5.35           H  
ATOM   3865  HB2 TYR A 627      17.145  46.871 -39.123  1.00  5.35           H  
ATOM   3866  HD1 TYR A 627      18.577  45.572 -40.848  1.00  6.14           H  
ATOM   3867  HD2 TYR A 627      18.832  49.763 -40.347  1.00  6.50           H  
ATOM   3868  HE1 TYR A 627      19.536  45.646 -43.062  1.00  6.49           H  
ATOM   3869  HE2 TYR A 627      19.565  50.010 -42.746  1.00  7.65           H  
ATOM   3870  HH  TYR A 627      20.262  47.169 -44.731  1.00  8.42           H  
ATOM   3871  N   THR A 628      20.263  48.698 -36.902  1.00  5.71           N  
ATOM   3872  CA  THR A 628      21.422  49.554 -36.590  1.00  6.94           C  
ATOM   3873  C   THR A 628      22.598  48.654 -36.111  1.00  7.15           C  
ATOM   3874  O   THR A 628      23.757  48.858 -36.428  1.00  6.08           O  
ATOM   3875  CB  THR A 628      20.994  50.437 -35.431  1.00  7.38           C  
ATOM   3876  OG1 THR A 628      19.698  51.070 -35.681  1.00  9.32           O  
ATOM   3877  CG2 THR A 628      22.015  51.550 -35.132  1.00  8.37           C  
ATOM   3878  H   THR A 628      19.452  48.754 -36.302  1.00  5.71           H  
ATOM   3879  HA  THR A 628      21.679  50.196 -37.433  1.00  6.94           H  
ATOM   3880  HB  THR A 628      20.952  49.681 -34.647  1.00  7.38           H  
ATOM   3881  HG1 THR A 628      19.003  50.416 -35.783  1.00  9.32           H  
ATOM   3882 HG21 THR A 628      21.838  52.412 -35.775  1.00  8.37           H  
ATOM   3883 HG22 THR A 628      21.881  51.866 -34.098  1.00  8.37           H  
ATOM   3884 HG23 THR A 628      23.066  51.293 -35.265  1.00  8.37           H  
ATOM   3885  N   ILE A 629      22.299  47.577 -35.357  1.00  6.60           N  
ATOM   3886  CA  ILE A 629      23.289  46.596 -34.909  1.00  6.05           C  
ATOM   3887  C   ILE A 629      23.899  45.802 -36.083  1.00  5.77           C  
ATOM   3888  O   ILE A 629      25.176  45.714 -36.219  1.00  5.28           O  
ATOM   3889  CB  ILE A 629      22.709  45.616 -33.883  1.00  6.95           C  
ATOM   3890  CG1 ILE A 629      22.057  46.380 -32.676  1.00  7.85           C  
ATOM   3891  CG2 ILE A 629      23.797  44.670 -33.317  1.00  6.90           C  
ATOM   3892  CD1 ILE A 629      21.224  45.557 -31.716  1.00 10.62           C  
ATOM   3893  H   ILE A 629      21.389  47.293 -35.024  1.00  6.60           H  
ATOM   3894  HA  ILE A 629      24.174  47.089 -34.507  1.00  6.05           H  
ATOM   3895  HB  ILE A 629      22.015  44.972 -34.422  1.00  6.95           H  
ATOM   3896 HG13 ILE A 629      21.424  47.178 -33.066  1.00  7.85           H  
ATOM   3897 HG12 ILE A 629      22.812  46.935 -32.120  1.00  7.85           H  
ATOM   3898 HG21 ILE A 629      24.109  44.011 -34.128  1.00  6.90           H  
ATOM   3899 HG22 ILE A 629      24.662  45.184 -32.897  1.00  6.90           H  
ATOM   3900 HG23 ILE A 629      23.499  43.975 -32.532  1.00  6.90           H  
ATOM   3901 HD11 ILE A 629      20.494  45.020 -32.322  1.00 10.62           H  
ATOM   3902 HD12 ILE A 629      21.826  44.801 -31.213  1.00 10.62           H  
ATOM   3903 HD13 ILE A 629      20.689  46.123 -30.953  1.00 10.62           H  
ATOM   3904  N   MET A 630      23.067  45.473 -37.093  1.00  4.95           N  
ATOM   3905  CA  MET A 630      23.590  45.056 -38.393  1.00  6.06           C  
ATOM   3906  C   MET A 630      24.399  46.189 -39.136  1.00  5.24           C  
ATOM   3907  O   MET A 630      25.544  45.917 -39.392  1.00  6.31           O  
ATOM   3908  CB  MET A 630      22.511  44.466 -39.360  1.00  7.02           C  
ATOM   3909  CG  MET A 630      21.544  43.478 -38.699  1.00  8.13           C  
ATOM   3910  SD  MET A 630      19.935  43.256 -39.429  1.00  7.76           S  
ATOM   3911  CE  MET A 630      18.998  42.139 -38.439  1.00  8.14           C  
ATOM   3912  H   MET A 630      22.091  45.706 -36.973  1.00  4.95           H  
ATOM   3913  HA  MET A 630      24.269  44.233 -38.167  1.00  6.06           H  
ATOM   3914  HB3 MET A 630      23.084  43.910 -40.102  1.00  7.02           H  
ATOM   3915  HB2 MET A 630      21.993  45.234 -39.935  1.00  7.02           H  
ATOM   3916  HG3 MET A 630      21.413  43.844 -37.681  1.00  8.13           H  
ATOM   3917  HG2 MET A 630      22.062  42.532 -38.543  1.00  8.13           H  
ATOM   3918  HE1 MET A 630      18.716  42.619 -37.502  1.00  8.14           H  
ATOM   3919  HE2 MET A 630      18.130  41.806 -39.008  1.00  8.14           H  
ATOM   3920  HE3 MET A 630      19.518  41.199 -38.255  1.00  8.14           H  
ATOM   3921  N   TYR A 631      23.814  47.324 -39.376  1.00  4.68           N  
ATOM   3922  CA  TYR A 631      24.492  48.504 -39.955  1.00  5.84           C  
ATOM   3923  C   TYR A 631      25.838  48.982 -39.299  1.00  4.94           C  
ATOM   3924  O   TYR A 631      26.778  49.379 -39.983  1.00  6.47           O  
ATOM   3925  CB  TYR A 631      23.407  49.665 -40.209  1.00  6.03           C  
ATOM   3926  CG  TYR A 631      23.849  51.147 -40.254  1.00  6.89           C  
ATOM   3927  CD1 TYR A 631      24.089  51.814 -39.039  1.00  8.51           C  
ATOM   3928  CD2 TYR A 631      23.902  51.827 -41.496  1.00  6.39           C  
ATOM   3929  CE1 TYR A 631      24.568  53.150 -39.117  1.00  9.11           C  
ATOM   3930  CE2 TYR A 631      24.249  53.179 -41.493  1.00  8.72           C  
ATOM   3931  CZ  TYR A 631      24.559  53.807 -40.319  1.00  8.74           C  
ATOM   3932  OH  TYR A 631      24.757  55.155 -40.300  1.00 11.89           O  
ATOM   3933  H   TYR A 631      22.853  47.395 -39.073  1.00  4.68           H  
ATOM   3934  HA  TYR A 631      24.902  48.190 -40.916  1.00  5.84           H  
ATOM   3935  HB3 TYR A 631      22.751  49.623 -39.340  1.00  6.03           H  
ATOM   3936  HB2 TYR A 631      22.768  49.454 -41.066  1.00  6.03           H  
ATOM   3937  HD1 TYR A 631      24.134  51.291 -38.096  1.00  8.51           H  
ATOM   3938  HD2 TYR A 631      23.772  51.246 -42.396  1.00  6.39           H  
ATOM   3939  HE1 TYR A 631      24.621  53.724 -38.204  1.00  9.11           H  
ATOM   3940  HE2 TYR A 631      24.373  53.738 -42.408  1.00  8.72           H  
ATOM   3941  HH  TYR A 631      24.750  55.531 -41.183  1.00 11.89           H  
ATOM   3942  N   SER A 632      25.912  48.815 -37.991  1.00  5.48           N  
ATOM   3943  CA  SER A 632      27.107  49.026 -37.220  1.00  5.43           C  
ATOM   3944  C   SER A 632      28.268  48.121 -37.525  1.00  6.26           C  
ATOM   3945  O   SER A 632      29.398  48.574 -37.747  1.00  6.40           O  
ATOM   3946  CB  SER A 632      26.807  49.028 -35.671  1.00  4.48           C  
ATOM   3947  OG  SER A 632      26.739  47.700 -35.022  1.00  6.54           O  
ATOM   3948  H   SER A 632      25.143  48.614 -37.367  1.00  5.48           H  
ATOM   3949  HA  SER A 632      27.439  50.048 -37.404  1.00  5.43           H  
ATOM   3950  HB3 SER A 632      25.870  49.566 -35.533  1.00  4.48           H  
ATOM   3951  HB2 SER A 632      27.537  49.702 -35.223  1.00  4.48           H  
ATOM   3952  HG  SER A 632      26.331  47.082 -35.633  1.00  6.54           H  
ATOM   3953  N   CYS A 633      27.975  46.827 -37.591  1.00  5.13           N  
ATOM   3954  CA  CYS A 633      28.854  45.878 -38.222  1.00  5.59           C  
ATOM   3955  C   CYS A 633      29.248  46.370 -39.629  1.00  5.79           C  
ATOM   3956  O   CYS A 633      30.497  46.484 -39.826  1.00  6.19           O  
ATOM   3957  CB  CYS A 633      28.326  44.478 -38.194  1.00  4.73           C  
ATOM   3958  SG  CYS A 633      27.872  43.944 -36.555  1.00  6.50           S  
ATOM   3959  H   CYS A 633      27.111  46.449 -37.230  1.00  5.13           H  
ATOM   3960  HA  CYS A 633      29.782  45.872 -37.650  1.00  5.59           H  
ATOM   3961  HB3 CYS A 633      29.128  43.800 -38.483  1.00  4.73           H  
ATOM   3962  HB2 CYS A 633      27.528  44.349 -38.926  1.00  4.73           H  
ATOM   3963  HG  CYS A 633      26.701  44.582 -36.640  1.00  6.50           H  
ATOM   3964  N   TRP A 634      28.299  46.676 -40.526  1.00  5.49           N  
ATOM   3965  CA  TRP A 634      28.661  47.062 -41.896  1.00  6.16           C  
ATOM   3966  C   TRP A 634      29.139  48.519 -42.074  1.00  7.35           C  
ATOM   3967  O   TRP A 634      28.706  49.185 -43.021  1.00  7.25           O  
ATOM   3968  CB  TRP A 634      27.469  46.795 -42.892  1.00  6.58           C  
ATOM   3969  CG  TRP A 634      26.865  45.386 -42.968  1.00  4.69           C  
ATOM   3970  CD1 TRP A 634      27.537  44.209 -42.914  1.00  5.68           C  
ATOM   3971  CD2 TRP A 634      25.455  45.002 -43.087  1.00  4.74           C  
ATOM   3972  NE1 TRP A 634      26.675  43.177 -42.746  1.00  6.06           N  
ATOM   3973  CE2 TRP A 634      25.398  43.595 -42.876  1.00  4.91           C  
ATOM   3974  CE3 TRP A 634      24.266  45.706 -43.187  1.00  4.94           C  
ATOM   3975  CZ2 TRP A 634      24.172  42.904 -42.878  1.00  5.65           C  
ATOM   3976  CZ3 TRP A 634      23.033  45.043 -43.219  1.00  6.03           C  
ATOM   3977  CH2 TRP A 634      22.986  43.597 -43.051  1.00  6.03           C  
ATOM   3978  H   TRP A 634      27.336  46.643 -40.225  1.00  5.49           H  
ATOM   3979  HA  TRP A 634      29.414  46.334 -42.200  1.00  6.16           H  
ATOM   3980  HB3 TRP A 634      27.729  47.034 -43.924  1.00  6.58           H  
ATOM   3981  HB2 TRP A 634      26.590  47.422 -42.743  1.00  6.58           H  
ATOM   3982  HD1 TRP A 634      28.611  44.142 -42.818  1.00  5.68           H  
ATOM   3983  HE1 TRP A 634      27.005  42.238 -42.572  1.00  6.06           H  
ATOM   3984  HE3 TRP A 634      24.243  46.786 -43.160  1.00  4.94           H  
ATOM   3985  HZ2 TRP A 634      24.062  41.843 -42.715  1.00  5.65           H  
ATOM   3986  HZ3 TRP A 634      22.081  45.544 -43.317  1.00  6.03           H  
ATOM   3987  HH2 TRP A 634      22.023  43.107 -43.048  1.00  6.03           H  
ATOM   3988  N   HIS A 635      29.947  49.089 -41.173  1.00  6.99           N  
ATOM   3989  CA  HIS A 635      30.738  50.293 -41.434  1.00  9.09           C  
ATOM   3990  C   HIS A 635      31.782  49.984 -42.513  1.00  8.93           C  
ATOM   3991  O   HIS A 635      32.529  49.011 -42.355  1.00  7.83           O  
ATOM   3992  CB  HIS A 635      31.316  50.785 -40.108  1.00  9.38           C  
ATOM   3993  CG  HIS A 635      30.333  51.594 -39.270  1.00 16.11           C  
ATOM   3994  ND1 HIS A 635      29.670  52.614 -39.862  1.00 23.00           N  
ATOM   3995  CD2 HIS A 635      29.935  51.702 -37.981  1.00 21.63           C  
ATOM   3996  CE1 HIS A 635      28.759  53.151 -39.054  1.00 24.74           C  
ATOM   3997  NE2 HIS A 635      28.935  52.640 -37.848  1.00 24.65           N  
ATOM   3998  H   HIS A 635      30.155  48.425 -40.441  1.00  6.99           H  
ATOM   3999  HA  HIS A 635      30.110  51.083 -41.846  1.00  9.09           H  
ATOM   4000  HB3 HIS A 635      32.174  51.456 -40.076  1.00  9.38           H  
ATOM   4001  HB2 HIS A 635      31.625  49.895 -39.559  1.00  9.38           H  
ATOM   4002  HD1 HIS A 635      29.698  52.946 -40.816  1.00 23.00           H  
ATOM   4003  HD2 HIS A 635      30.294  51.188 -37.102  1.00 21.63           H  
ATOM   4004  HE1 HIS A 635      28.237  54.079 -39.233  1.00 24.74           H  
ATOM   4005  N   GLU A 636      31.784  50.821 -43.547  1.00  9.35           N  
ATOM   4006  CA  GLU A 636      32.708  50.816 -44.679  1.00  9.97           C  
ATOM   4007  C   GLU A 636      34.152  50.745 -44.224  1.00 10.01           C  
ATOM   4008  O   GLU A 636      34.914  49.936 -44.718  1.00 11.54           O  
ATOM   4009  CB  GLU A 636      32.413  52.023 -45.540  1.00 10.99           C  
ATOM   4010  CG  GLU A 636      30.915  52.238 -45.880  1.00 14.20           C  
ATOM   4011  CD  GLU A 636      30.486  53.591 -46.375  1.00 19.16           C  
ATOM   4012  OE1 GLU A 636      31.302  54.523 -46.379  1.00 23.06           O  
ATOM   4013  OE2 GLU A 636      29.327  53.742 -46.809  1.00 24.01           O1-
ATOM   4014  H   GLU A 636      31.040  51.496 -43.656  1.00  9.35           H  
ATOM   4015  HA  GLU A 636      32.548  49.849 -45.157  1.00  9.97           H  
ATOM   4016  HB3 GLU A 636      33.022  51.898 -46.435  1.00 10.99           H  
ATOM   4017  HB2 GLU A 636      32.887  52.899 -45.097  1.00 10.99           H  
ATOM   4018  HG3 GLU A 636      30.241  52.055 -45.043  1.00 14.20           H  
ATOM   4019  HG2 GLU A 636      30.516  51.520 -46.597  1.00 14.20           H  
ATOM   4020  N   LYS A 637      34.604  51.525 -43.197  1.00 10.00           N  
ATOM   4021  CA  LYS A 637      36.009  51.666 -42.798  1.00 10.65           C  
ATOM   4022  C   LYS A 637      36.160  50.598 -41.644  1.00  9.88           C  
ATOM   4023  O   LYS A 637      35.246  50.479 -40.846  1.00  8.55           O  
ATOM   4024  CB  LYS A 637      36.347  53.069 -42.236  1.00 11.45           C  
ATOM   4025  CG  LYS A 637      37.804  53.290 -42.025  1.00 14.91           C  
ATOM   4026  CD  LYS A 637      38.215  54.654 -41.379  1.00 19.65           C  
ATOM   4027  CE  LYS A 637      37.765  55.965 -42.018  1.00 21.77           C  
ATOM   4028  NZ  LYS A 637      38.062  57.083 -41.119  1.00 23.82           N1+
ATOM   4029  H   LYS A 637      33.929  52.054 -42.664  1.00 10.00           H  
ATOM   4030  HA  LYS A 637      36.621  51.318 -43.630  1.00 10.65           H  
ATOM   4031  HB3 LYS A 637      35.865  53.202 -41.267  1.00 11.45           H  
ATOM   4032  HB2 LYS A 637      36.032  53.853 -42.925  1.00 11.45           H  
ATOM   4033  HG3 LYS A 637      38.194  53.194 -43.038  1.00 14.91           H  
ATOM   4034  HG2 LYS A 637      38.332  52.508 -41.479  1.00 14.91           H  
ATOM   4035  HD3 LYS A 637      39.303  54.585 -41.379  1.00 19.65           H  
ATOM   4036  HD2 LYS A 637      37.969  54.646 -40.317  1.00 19.65           H  
ATOM   4037  HE3 LYS A 637      36.705  56.005 -42.268  1.00 21.77           H  
ATOM   4038  HE2 LYS A 637      38.342  55.969 -42.943  1.00 21.77           H  
ATOM   4039  HZ1 LYS A 637      37.937  57.932 -41.651  1.00 23.82           H  
ATOM   4040  HZ2 LYS A 637      37.430  57.025 -40.333  1.00 23.82           H  
ATOM   4041  HZ3 LYS A 637      38.991  57.190 -40.738  1.00 23.82           H  
ATOM   4042  N   ALA A 638      37.229  49.843 -41.662  1.00 10.09           N  
ATOM   4043  CA  ALA A 638      37.617  48.817 -40.728  1.00  9.81           C  
ATOM   4044  C   ALA A 638      37.552  49.201 -39.254  1.00 10.24           C  
ATOM   4045  O   ALA A 638      36.790  48.571 -38.499  1.00  9.44           O  
ATOM   4046  CB  ALA A 638      38.963  48.320 -41.173  1.00 10.17           C  
ATOM   4047  H   ALA A 638      37.953  50.129 -42.306  1.00 10.09           H  
ATOM   4048  HA  ALA A 638      36.968  47.943 -40.775  1.00  9.81           H  
ATOM   4049  HB1 ALA A 638      38.887  47.601 -41.989  1.00 10.17           H  
ATOM   4050  HB2 ALA A 638      39.673  49.024 -41.607  1.00 10.17           H  
ATOM   4051  HB3 ALA A 638      39.416  47.707 -40.393  1.00 10.17           H  
ATOM   4052  N   ASP A 639      38.381  50.132 -38.849  1.00 11.22           N  
ATOM   4053  CA  ASP A 639      38.583  50.718 -37.536  1.00 13.05           C  
ATOM   4054  C   ASP A 639      37.315  51.076 -36.746  1.00 12.64           C  
ATOM   4055  O   ASP A 639      37.185  51.007 -35.543  1.00 14.04           O  
ATOM   4056  CB  ASP A 639      39.492  51.952 -37.591  1.00 13.88           C  
ATOM   4057  CG  ASP A 639      40.784  51.967 -38.311  1.00 18.63           C  
ATOM   4058  OD1 ASP A 639      41.359  53.096 -38.225  1.00 26.47           O  
ATOM   4059  OD2 ASP A 639      41.336  50.934 -38.807  1.00 24.82           O1-
ATOM   4060  H   ASP A 639      38.968  50.526 -39.569  1.00 11.22           H  
ATOM   4061  HA  ASP A 639      39.104  50.015 -36.886  1.00 13.05           H  
ATOM   4062  HB3 ASP A 639      39.811  52.052 -36.554  1.00 13.88           H  
ATOM   4063  HB2 ASP A 639      38.853  52.793 -37.858  1.00 13.88           H  
ATOM   4064  N   GLU A 640      36.366  51.676 -37.512  1.00 11.34           N  
ATOM   4065  CA  GLU A 640      35.119  52.276 -37.072  1.00 12.00           C  
ATOM   4066  C   GLU A 640      34.009  51.230 -36.753  1.00 10.40           C  
ATOM   4067  O   GLU A 640      32.975  51.628 -36.228  1.00 11.96           O  
ATOM   4068  CB  GLU A 640      34.630  53.280 -38.160  1.00 11.38           C  
ATOM   4069  CG  GLU A 640      35.469  54.573 -38.175  1.00 16.31           C  
ATOM   4070  CD  GLU A 640      35.134  55.617 -39.248  1.00 21.70           C  
ATOM   4071  OE1 GLU A 640      34.394  55.203 -40.151  1.00 25.53           O  
ATOM   4072  OE2 GLU A 640      35.519  56.845 -39.145  1.00 26.90           O1-
ATOM   4073  H   GLU A 640      36.646  51.811 -38.472  1.00 11.34           H  
ATOM   4074  HA  GLU A 640      35.299  52.719 -36.092  1.00 12.00           H  
ATOM   4075  HB3 GLU A 640      33.576  53.472 -37.959  1.00 11.38           H  
ATOM   4076  HB2 GLU A 640      34.590  52.765 -39.120  1.00 11.38           H  
ATOM   4077  HG3 GLU A 640      36.514  54.265 -38.164  1.00 16.31           H  
ATOM   4078  HG2 GLU A 640      35.373  55.092 -37.221  1.00 16.31           H  
ATOM   4079  N   ARG A 641      34.136  49.949 -36.990  1.00  9.48           N  
ATOM   4080  CA  ARG A 641      33.083  48.958 -36.566  1.00  7.87           C  
ATOM   4081  C   ARG A 641      33.279  48.756 -35.006  1.00  7.73           C  
ATOM   4082  O   ARG A 641      34.386  48.759 -34.553  1.00  8.46           O  
ATOM   4083  CB  ARG A 641      33.277  47.557 -37.326  1.00  7.58           C  
ATOM   4084  CG  ARG A 641      33.357  47.693 -38.886  1.00  8.22           C  
ATOM   4085  CD  ARG A 641      33.879  46.416 -39.603  1.00  5.37           C  
ATOM   4086  NE  ARG A 641      34.038  46.708 -41.050  1.00  5.99           N  
ATOM   4087  CZ  ARG A 641      34.988  46.310 -41.879  1.00  6.40           C  
ATOM   4088  NH1 ARG A 641      35.877  45.341 -41.615  1.00  5.37           N  
ATOM   4089  NH2 ARG A 641      35.135  46.872 -43.073  1.00  7.03           N1+
ATOM   4090  H   ARG A 641      34.962  49.583 -37.442  1.00  9.48           H  
ATOM   4091  HA  ARG A 641      32.140  49.360 -36.936  1.00  7.87           H  
ATOM   4092  HB3 ARG A 641      32.398  47.007 -36.992  1.00  7.58           H  
ATOM   4093  HB2 ARG A 641      34.061  46.904 -36.941  1.00  7.58           H  
ATOM   4094  HG3 ARG A 641      33.950  48.587 -39.076  1.00  8.22           H  
ATOM   4095  HG2 ARG A 641      32.311  47.766 -39.184  1.00  8.22           H  
ATOM   4096  HD3 ARG A 641      33.118  45.638 -39.542  1.00  5.37           H  
ATOM   4097  HD2 ARG A 641      34.789  46.137 -39.072  1.00  5.37           H  
ATOM   4098 HH22 ARG A 641      35.907  46.553 -43.641  1.00  7.03           H  
ATOM   4099 HH21 ARG A 641      34.614  47.676 -43.394  1.00  7.03           H  
ATOM   4100 HH12 ARG A 641      36.702  45.205 -42.181  1.00  5.37           H  
ATOM   4101 HH11 ARG A 641      35.769  44.872 -40.727  1.00  5.37           H  
ATOM   4102  HE  ARG A 641      33.423  47.464 -41.314  1.00  5.99           H  
ATOM   4103  N   PRO A 642      32.193  48.479 -34.298  1.00  7.60           N  
ATOM   4104  CA  PRO A 642      32.266  48.172 -32.835  1.00  7.04           C  
ATOM   4105  C   PRO A 642      32.905  46.811 -32.527  1.00  7.42           C  
ATOM   4106  O   PRO A 642      33.085  45.974 -33.388  1.00  6.69           O  
ATOM   4107  CB  PRO A 642      30.780  48.180 -32.448  1.00  7.59           C  
ATOM   4108  CG  PRO A 642      29.973  47.863 -33.759  1.00  8.39           C  
ATOM   4109  CD  PRO A 642      30.822  48.552 -34.758  1.00  8.20           C  
ATOM   4110  HA  PRO A 642      32.807  48.905 -32.236  1.00  7.04           H  
ATOM   4111  HB3 PRO A 642      30.382  49.143 -32.130  1.00  7.59           H  
ATOM   4112  HB2 PRO A 642      30.497  47.489 -31.654  1.00  7.59           H  
ATOM   4113  HG3 PRO A 642      28.925  48.160 -33.765  1.00  8.39           H  
ATOM   4114  HG2 PRO A 642      29.946  46.775 -33.818  1.00  8.39           H  
ATOM   4115  HD2 PRO A 642      30.650  48.066 -35.718  1.00  8.20           H  
ATOM   4116  HD3 PRO A 642      30.528  49.601 -34.772  1.00  8.20           H  
ATOM   4117  N   THR A 643      33.128  46.559 -31.183  1.00  6.33           N  
ATOM   4118  CA  THR A 643      33.632  45.301 -30.620  1.00  6.16           C  
ATOM   4119  C   THR A 643      32.399  44.443 -30.268  1.00  6.25           C  
ATOM   4120  O   THR A 643      31.310  45.022 -30.146  1.00  6.04           O  
ATOM   4121  CB  THR A 643      34.378  45.599 -29.217  1.00  7.14           C  
ATOM   4122  OG1 THR A 643      33.687  46.392 -28.321  1.00  8.43           O  
ATOM   4123  CG2 THR A 643      35.802  46.167 -29.445  1.00  7.03           C  
ATOM   4124  H   THR A 643      32.777  47.228 -30.512  1.00  6.33           H  
ATOM   4125  HA  THR A 643      34.264  44.760 -31.325  1.00  6.16           H  
ATOM   4126  HB  THR A 643      34.599  44.642 -28.746  1.00  7.14           H  
ATOM   4127  HG1 THR A 643      34.239  46.391 -27.535  1.00  8.43           H  
ATOM   4128 HG21 THR A 643      35.817  47.078 -30.043  1.00  7.03           H  
ATOM   4129 HG22 THR A 643      36.382  46.142 -28.522  1.00  7.03           H  
ATOM   4130 HG23 THR A 643      36.269  45.411 -30.075  1.00  7.03           H  
ATOM   4131  N   PHE A 644      32.601  43.122 -30.053  1.00  5.93           N  
ATOM   4132  CA  PHE A 644      31.603  42.139 -29.635  1.00  5.66           C  
ATOM   4133  C   PHE A 644      30.857  42.475 -28.334  1.00  5.72           C  
ATOM   4134  O   PHE A 644      29.659  42.144 -28.204  1.00  5.99           O  
ATOM   4135  CB  PHE A 644      32.206  40.740 -29.644  1.00  5.11           C  
ATOM   4136  CG  PHE A 644      32.155  39.992 -31.011  1.00  4.45           C  
ATOM   4137  CD1 PHE A 644      30.889  39.552 -31.553  1.00  4.84           C  
ATOM   4138  CD2 PHE A 644      33.308  39.833 -31.709  1.00  4.54           C  
ATOM   4139  CE1 PHE A 644      30.855  39.020 -32.814  1.00  4.90           C  
ATOM   4140  CE2 PHE A 644      33.245  39.349 -33.039  1.00  5.28           C  
ATOM   4141  CZ  PHE A 644      32.018  38.916 -33.564  1.00  4.05           C  
ATOM   4142  H   PHE A 644      33.545  42.769 -29.981  1.00  5.93           H  
ATOM   4143  HA  PHE A 644      30.871  42.325 -30.421  1.00  5.66           H  
ATOM   4144  HB3 PHE A 644      31.463  40.131 -29.128  1.00  5.11           H  
ATOM   4145  HB2 PHE A 644      33.230  40.641 -29.286  1.00  5.11           H  
ATOM   4146  HD1 PHE A 644      29.956  39.712 -31.033  1.00  4.84           H  
ATOM   4147  HD2 PHE A 644      34.263  40.207 -31.371  1.00  4.54           H  
ATOM   4148  HE1 PHE A 644      29.901  38.637 -33.145  1.00  4.90           H  
ATOM   4149  HE2 PHE A 644      34.112  39.289 -33.681  1.00  5.28           H  
ATOM   4150  HZ  PHE A 644      31.954  38.511 -34.563  1.00  4.05           H  
ATOM   4151  N   LYS A 645      31.598  43.086 -27.445  1.00  7.58           N  
ATOM   4152  CA  LYS A 645      31.157  43.692 -26.111  1.00  8.23           C  
ATOM   4153  C   LYS A 645      30.045  44.802 -26.325  1.00  7.63           C  
ATOM   4154  O   LYS A 645      28.950  44.753 -25.708  1.00  7.39           O  
ATOM   4155  CB  LYS A 645      32.370  44.262 -25.410  1.00  9.43           C  
ATOM   4156  CG  LYS A 645      33.116  43.238 -24.503  1.00 12.35           C  
ATOM   4157  CD  LYS A 645      34.384  43.923 -23.901  1.00 16.14           C  
ATOM   4158  CE  LYS A 645      34.982  43.217 -22.642  1.00 17.89           C  
ATOM   4159  NZ  LYS A 645      35.198  41.785 -22.829  1.00 22.83           N1+
ATOM   4160  H   LYS A 645      32.569  43.184 -27.706  1.00  7.58           H  
ATOM   4161  HA  LYS A 645      30.720  42.860 -25.559  1.00  8.23           H  
ATOM   4162  HB3 LYS A 645      32.074  45.152 -24.854  1.00  9.43           H  
ATOM   4163  HB2 LYS A 645      32.971  44.649 -26.233  1.00  9.43           H  
ATOM   4164  HG3 LYS A 645      33.420  42.330 -25.024  1.00 12.35           H  
ATOM   4165  HG2 LYS A 645      32.429  42.887 -23.733  1.00 12.35           H  
ATOM   4166  HD3 LYS A 645      34.230  44.961 -23.605  1.00 16.14           H  
ATOM   4167  HD2 LYS A 645      35.190  43.832 -24.628  1.00 16.14           H  
ATOM   4168  HE3 LYS A 645      34.359  43.174 -21.749  1.00 17.89           H  
ATOM   4169  HE2 LYS A 645      35.910  43.725 -22.382  1.00 17.89           H  
ATOM   4170  HZ1 LYS A 645      35.545  41.191 -22.089  1.00 22.83           H  
ATOM   4171  HZ2 LYS A 645      34.293  41.400 -23.061  1.00 22.83           H  
ATOM   4172  HZ3 LYS A 645      35.633  41.537 -23.706  1.00 22.83           H  
ATOM   4173  N   ILE A 646      30.333  45.753 -27.236  1.00  7.47           N  
ATOM   4174  CA  ILE A 646      29.361  46.686 -27.740  1.00  8.10           C  
ATOM   4175  C   ILE A 646      28.131  46.068 -28.526  1.00  7.38           C  
ATOM   4176  O   ILE A 646      26.993  46.391 -28.061  1.00  7.09           O  
ATOM   4177  CB  ILE A 646      30.021  47.778 -28.671  1.00  9.19           C  
ATOM   4178  CG1 ILE A 646      31.047  48.660 -27.912  1.00 10.38           C  
ATOM   4179  CG2 ILE A 646      29.067  48.610 -29.538  1.00  9.38           C  
ATOM   4180  CD1 ILE A 646      31.874  49.382 -28.970  1.00 10.79           C  
ATOM   4181  H   ILE A 646      31.058  45.603 -27.923  1.00  7.47           H  
ATOM   4182  HA  ILE A 646      28.898  47.349 -27.010  1.00  8.10           H  
ATOM   4183  HB  ILE A 646      30.610  47.228 -29.406  1.00  9.19           H  
ATOM   4184 HG13 ILE A 646      31.613  48.038 -27.219  1.00 10.38           H  
ATOM   4185 HG12 ILE A 646      30.471  49.397 -27.352  1.00 10.38           H  
ATOM   4186 HG21 ILE A 646      29.472  49.471 -30.069  1.00  9.38           H  
ATOM   4187 HG22 ILE A 646      28.568  47.969 -30.266  1.00  9.38           H  
ATOM   4188 HG23 ILE A 646      28.182  49.060 -29.088  1.00  9.38           H  
ATOM   4189 HD11 ILE A 646      32.005  48.859 -29.917  1.00 10.79           H  
ATOM   4190 HD12 ILE A 646      31.470  50.372 -29.184  1.00 10.79           H  
ATOM   4191 HD13 ILE A 646      32.888  49.427 -28.572  1.00 10.79           H  
ATOM   4192  N   LEU A 647      28.339  45.095 -29.456  1.00  6.57           N  
ATOM   4193  CA  LEU A 647      27.248  44.342 -30.082  1.00  6.85           C  
ATOM   4194  C   LEU A 647      26.360  43.594 -29.094  1.00  6.14           C  
ATOM   4195  O   LEU A 647      25.149  43.758 -29.183  1.00  6.62           O  
ATOM   4196  CB  LEU A 647      27.850  43.402 -31.124  1.00  6.87           C  
ATOM   4197  CG  LEU A 647      28.532  44.141 -32.330  1.00  6.78           C  
ATOM   4198  CD1 LEU A 647      29.517  43.288 -33.230  1.00  6.10           C  
ATOM   4199  CD2 LEU A 647      27.654  44.939 -33.292  1.00  6.42           C  
ATOM   4200  H   LEU A 647      29.229  44.771 -29.807  1.00  6.57           H  
ATOM   4201  HA  LEU A 647      26.608  45.053 -30.605  1.00  6.85           H  
ATOM   4202  HB3 LEU A 647      27.004  42.902 -31.595  1.00  6.87           H  
ATOM   4203  HB2 LEU A 647      28.520  42.655 -30.699  1.00  6.87           H  
ATOM   4204  HG  LEU A 647      29.165  44.868 -31.820  1.00  6.78           H  
ATOM   4205 HD11 LEU A 647      28.994  42.622 -33.916  1.00  6.10           H  
ATOM   4206 HD12 LEU A 647      30.200  43.928 -33.790  1.00  6.10           H  
ATOM   4207 HD13 LEU A 647      30.067  42.608 -32.579  1.00  6.10           H  
ATOM   4208 HD21 LEU A 647      26.837  45.497 -32.835  1.00  6.42           H  
ATOM   4209 HD22 LEU A 647      28.260  45.672 -33.824  1.00  6.42           H  
ATOM   4210 HD23 LEU A 647      27.058  44.393 -34.023  1.00  6.42           H  
ATOM   4211  N   LEU A 648      26.897  42.705 -28.264  1.00  6.02           N  
ATOM   4212  CA  LEU A 648      26.272  41.936 -27.150  1.00  6.26           C  
ATOM   4213  C   LEU A 648      25.401  42.854 -26.263  1.00  5.85           C  
ATOM   4214  O   LEU A 648      24.271  42.466 -26.013  1.00  6.44           O  
ATOM   4215  CB  LEU A 648      27.285  41.157 -26.315  1.00  6.68           C  
ATOM   4216  CG  LEU A 648      26.872  40.422 -25.019  1.00  8.32           C  
ATOM   4217  CD1 LEU A 648      25.815  39.365 -25.398  1.00  9.52           C  
ATOM   4218  CD2 LEU A 648      28.112  39.773 -24.373  1.00 10.86           C  
ATOM   4219  H   LEU A 648      27.897  42.595 -28.352  1.00  6.02           H  
ATOM   4220  HA  LEU A 648      25.604  41.276 -27.704  1.00  6.26           H  
ATOM   4221  HB3 LEU A 648      27.969  41.952 -26.016  1.00  6.68           H  
ATOM   4222  HB2 LEU A 648      27.939  40.528 -26.919  1.00  6.68           H  
ATOM   4223  HG  LEU A 648      26.466  41.055 -24.230  1.00  8.32           H  
ATOM   4224 HD11 LEU A 648      25.527  38.614 -24.662  1.00  9.52           H  
ATOM   4225 HD12 LEU A 648      24.893  39.905 -25.616  1.00  9.52           H  
ATOM   4226 HD13 LEU A 648      26.256  38.818 -26.230  1.00  9.52           H  
ATOM   4227 HD21 LEU A 648      28.148  38.813 -24.889  1.00 10.86           H  
ATOM   4228 HD22 LEU A 648      29.059  40.247 -24.631  1.00 10.86           H  
ATOM   4229 HD23 LEU A 648      27.983  39.502 -23.326  1.00 10.86           H  
ATOM   4230  N   SER A 649      25.946  44.011 -25.765  0.33  6.07           N  
ATOM   4231  CA  SER A 649      25.232  44.966 -24.963  0.33  6.37           C  
ATOM   4232  C   SER A 649      23.997  45.426 -25.716  0.33  6.44           C  
ATOM   4233  O   SER A 649      22.900  45.519 -25.187  0.33  6.65           O  
ATOM   4234  CB  SER A 649      26.173  46.041 -24.451  0.33  6.60           C  
ATOM   4235  OG  SER A 649      25.528  47.106 -23.802  0.33  6.89           O  
ATOM   4236  H   SER A 649      26.796  44.395 -26.153  0.33  6.07           H  
ATOM   4237  HA  SER A 649      24.943  44.429 -24.059  0.33  6.37           H  
ATOM   4238  HB3 SER A 649      26.659  46.542 -25.288  0.33  6.60           H  
ATOM   4239  HB2 SER A 649      26.998  45.593 -23.897  0.33  6.60           H  
ATOM   4240  HG  SER A 649      25.481  47.835 -24.425  0.33  6.89           H  
ATOM   4241  N   ASN A 650      24.213  45.946 -26.956  1.00  6.57           N  
ATOM   4242  CA  ASN A 650      23.110  46.498 -27.749  1.00  7.59           C  
ATOM   4243  C   ASN A 650      21.945  45.565 -28.118  1.00  6.42           C  
ATOM   4244  O   ASN A 650      20.783  45.958 -28.315  1.00  7.78           O  
ATOM   4245  CB  ASN A 650      23.712  47.161 -28.991  1.00  8.13           C  
ATOM   4246  CG  ASN A 650      24.301  48.515 -28.761  1.00 11.18           C  
ATOM   4247  OD1 ASN A 650      23.993  49.182 -27.771  1.00 20.12           O  
ATOM   4248  ND2 ASN A 650      25.270  48.928 -29.569  1.00 14.20           N  
ATOM   4249  H   ASN A 650      25.126  45.984 -27.386  1.00  6.57           H  
ATOM   4250  HA  ASN A 650      22.623  47.244 -27.121  1.00  7.59           H  
ATOM   4251  HB3 ASN A 650      22.995  47.250 -29.807  1.00  8.13           H  
ATOM   4252  HB2 ASN A 650      24.479  46.472 -29.346  1.00  8.13           H  
ATOM   4253 HD22 ASN A 650      25.694  49.840 -29.476  1.00 14.20           H  
ATOM   4254 HD21 ASN A 650      25.461  48.385 -30.399  1.00 14.20           H  
ATOM   4255  N   ILE A 651      22.216  44.255 -28.199  1.00  6.25           N  
ATOM   4256  CA  ILE A 651      21.307  43.135 -28.403  1.00  6.68           C  
ATOM   4257  C   ILE A 651      20.454  42.842 -27.067  1.00  6.38           C  
ATOM   4258  O   ILE A 651      19.229  42.765 -27.071  1.00  6.74           O  
ATOM   4259  CB  ILE A 651      22.106  41.989 -28.969  1.00  6.55           C  
ATOM   4260  CG1 ILE A 651      22.505  42.120 -30.411  1.00  7.71           C  
ATOM   4261  CG2 ILE A 651      21.467  40.621 -28.845  1.00  5.49           C  
ATOM   4262  CD1 ILE A 651      23.631  41.231 -30.970  1.00  8.47           C  
ATOM   4263  H   ILE A 651      23.174  43.942 -28.129  1.00  6.25           H  
ATOM   4264  HA  ILE A 651      20.580  43.314 -29.195  1.00  6.68           H  
ATOM   4265  HB  ILE A 651      23.017  42.026 -28.372  1.00  6.55           H  
ATOM   4266 HG13 ILE A 651      22.810  43.160 -30.523  1.00  7.71           H  
ATOM   4267 HG12 ILE A 651      21.631  41.937 -31.036  1.00  7.71           H  
ATOM   4268 HG21 ILE A 651      21.110  40.345 -27.853  1.00  5.49           H  
ATOM   4269 HG22 ILE A 651      20.562  40.666 -29.450  1.00  5.49           H  
ATOM   4270 HG23 ILE A 651      22.162  39.840 -29.153  1.00  5.49           H  
ATOM   4271 HD11 ILE A 651      23.958  40.306 -30.497  1.00  8.47           H  
ATOM   4272 HD12 ILE A 651      23.298  41.126 -32.003  1.00  8.47           H  
ATOM   4273 HD13 ILE A 651      24.486  41.887 -31.133  1.00  8.47           H  
ATOM   4274  N   LEU A 652      21.151  42.626 -25.944  1.00  6.53           N  
ATOM   4275  CA  LEU A 652      20.564  42.519 -24.591  1.00  6.62           C  
ATOM   4276  C   LEU A 652      19.564  43.646 -24.309  1.00  7.05           C  
ATOM   4277  O   LEU A 652      18.573  43.448 -23.587  1.00  7.06           O  
ATOM   4278  CB  LEU A 652      21.788  42.451 -23.572  1.00  6.47           C  
ATOM   4279  CG  LEU A 652      22.322  41.001 -23.504  1.00  7.34           C  
ATOM   4280  CD1 LEU A 652      23.741  41.118 -22.910  1.00 10.48           C  
ATOM   4281  CD2 LEU A 652      21.403  40.102 -22.587  1.00  9.89           C  
ATOM   4282  H   LEU A 652      22.152  42.512 -26.010  1.00  6.53           H  
ATOM   4283  HA  LEU A 652      19.986  41.595 -24.588  1.00  6.62           H  
ATOM   4284  HB3 LEU A 652      21.519  42.741 -22.557  1.00  6.47           H  
ATOM   4285  HB2 LEU A 652      22.563  43.167 -23.848  1.00  6.47           H  
ATOM   4286  HG  LEU A 652      22.354  40.604 -24.518  1.00  7.34           H  
ATOM   4287 HD11 LEU A 652      24.246  40.161 -23.045  1.00 10.48           H  
ATOM   4288 HD12 LEU A 652      24.344  41.827 -23.477  1.00 10.48           H  
ATOM   4289 HD13 LEU A 652      23.794  41.369 -21.851  1.00 10.48           H  
ATOM   4290 HD21 LEU A 652      20.731  39.512 -23.211  1.00  9.89           H  
ATOM   4291 HD22 LEU A 652      22.014  39.512 -21.904  1.00  9.89           H  
ATOM   4292 HD23 LEU A 652      20.749  40.723 -21.975  1.00  9.89           H  
ATOM   4293  N   ASP A 653      19.825  44.873 -24.892  1.00  7.49           N  
ATOM   4294  CA  ASP A 653      18.943  46.054 -24.707  1.00  8.32           C  
ATOM   4295  C   ASP A 653      17.603  45.861 -25.420  1.00  8.68           C  
ATOM   4296  O   ASP A 653      16.648  46.474 -24.982  1.00  8.66           O  
ATOM   4297  CB  ASP A 653      19.552  47.402 -25.150  1.00 10.08           C  
ATOM   4298  CG  ASP A 653      20.535  48.048 -24.251  1.00 14.91           C  
ATOM   4299  OD1 ASP A 653      20.991  49.124 -24.577  1.00 16.82           O  
ATOM   4300  OD2 ASP A 653      20.907  47.601 -23.159  1.00 17.24           O1-
ATOM   4301  H   ASP A 653      20.643  45.098 -25.441  1.00  7.49           H  
ATOM   4302  HA  ASP A 653      18.726  46.119 -23.641  1.00  8.32           H  
ATOM   4303  HB3 ASP A 653      18.800  48.185 -25.241  1.00 10.08           H  
ATOM   4304  HB2 ASP A 653      19.980  47.420 -26.152  1.00 10.08           H  
ATOM   4305  N   VAL A 654      17.504  45.001 -26.440  1.00  8.64           N  
ATOM   4306  CA  VAL A 654      16.261  44.744 -27.191  1.00  9.53           C  
ATOM   4307  C   VAL A 654      15.457  43.462 -26.612  1.00  8.98           C  
ATOM   4308  O   VAL A 654      14.194  43.427 -26.538  1.00  9.54           O  
ATOM   4309  CB  VAL A 654      16.647  44.446 -28.729  1.00 10.60           C  
ATOM   4310  CG1 VAL A 654      15.463  44.036 -29.585  1.00 12.73           C  
ATOM   4311  CG2 VAL A 654      17.347  45.651 -29.395  1.00 12.49           C  
ATOM   4312  H   VAL A 654      18.352  44.645 -26.859  1.00  8.64           H  
ATOM   4313  HA  VAL A 654      15.572  45.588 -27.148  1.00  9.53           H  
ATOM   4314  HB  VAL A 654      17.359  43.620 -28.740  1.00 10.60           H  
ATOM   4315 HG11 VAL A 654      15.708  44.107 -30.645  1.00 12.73           H  
ATOM   4316 HG12 VAL A 654      15.179  43.011 -29.349  1.00 12.73           H  
ATOM   4317 HG13 VAL A 654      14.625  44.710 -29.404  1.00 12.73           H  
ATOM   4318 HG21 VAL A 654      17.784  45.492 -30.381  1.00 12.49           H  
ATOM   4319 HG22 VAL A 654      16.565  46.409 -29.352  1.00 12.49           H  
ATOM   4320 HG23 VAL A 654      18.244  46.003 -28.885  1.00 12.49           H  
ATOM   4321  N   MET A 655      16.182  42.484 -26.157  0.50  9.30           N  
ATOM   4322  CA  MET A 655      15.628  41.273 -25.515  0.50  9.29           C  
ATOM   4323  C   MET A 655      14.801  41.606 -24.292  0.50  9.83           C  
ATOM   4324  O   MET A 655      13.900  40.847 -23.985  0.50 11.48           O  
ATOM   4325  CB  MET A 655      16.650  40.266 -25.213  0.50  9.06           C  
ATOM   4326  CG  MET A 655      17.477  39.729 -26.446  0.50  8.17           C  
ATOM   4327  SD  MET A 655      19.051  38.845 -26.254  0.50  7.98           S  
ATOM   4328  CE  MET A 655      18.476  37.125 -26.154  0.50  8.03           C  
ATOM   4329  H   MET A 655      17.185  42.597 -26.153  0.50  9.30           H  
ATOM   4330  HA  MET A 655      14.883  40.783 -26.142  0.50  9.29           H  
ATOM   4331  HB3 MET A 655      16.162  39.394 -24.780  0.50  9.06           H  
ATOM   4332  HB2 MET A 655      17.236  40.630 -24.370  0.50  9.06           H  
ATOM   4333  HG3 MET A 655      17.796  40.593 -27.029  0.50  8.17           H  
ATOM   4334  HG2 MET A 655      16.723  39.196 -27.026  0.50  8.17           H  
ATOM   4335  HE1 MET A 655      17.961  36.941 -25.212  0.50  8.03           H  
ATOM   4336  HE2 MET A 655      17.705  36.845 -26.872  0.50  8.03           H  
ATOM   4337  HE3 MET A 655      19.266  36.381 -26.261  0.50  8.03           H  
ATOM   4338  N   ASP A 656      15.106  42.628 -23.554  1.00 10.30           N  
ATOM   4339  CA  ASP A 656      14.311  43.099 -22.412  1.00 10.94           C  
ATOM   4340  C   ASP A 656      12.896  43.402 -22.849  1.00 13.02           C  
ATOM   4341  O   ASP A 656      12.029  43.228 -21.999  1.00 15.23           O  
ATOM   4342  CB  ASP A 656      14.927  44.340 -21.613  1.00  9.87           C  
ATOM   4343  CG  ASP A 656      16.312  44.325 -20.937  1.00  8.19           C  
ATOM   4344  OD1 ASP A 656      16.687  43.298 -20.329  1.00  7.72           O  
ATOM   4345  OD2 ASP A 656      16.971  45.375 -20.884  1.00  9.08           O1-
ATOM   4346  H   ASP A 656      15.779  43.315 -23.862  1.00 10.30           H  
ATOM   4347  HA  ASP A 656      14.259  42.253 -21.726  1.00 10.94           H  
ATOM   4348  HB3 ASP A 656      14.139  44.719 -20.961  1.00  9.87           H  
ATOM   4349  HB2 ASP A 656      15.032  45.023 -22.456  1.00  9.87           H  
ATOM   4350  N   GLU A 657      12.711  43.951 -24.035  1.00 15.39           N  
ATOM   4351  CA  GLU A 657      11.391  44.381 -24.431  1.00 17.68           C  
ATOM   4352  C   GLU A 657      10.595  43.258 -24.994  1.00 18.51           C  
ATOM   4353  O   GLU A 657       9.441  43.091 -24.620  1.00 18.63           O  
ATOM   4354  CB  GLU A 657      11.651  45.449 -25.520  1.00 18.56           C  
ATOM   4355  CG  GLU A 657      12.395  46.793 -25.142  1.00 22.48           C  
ATOM   4356  CD  GLU A 657      12.315  47.965 -26.094  1.00 25.56           C  
ATOM   4357  OE1 GLU A 657      11.309  48.709 -25.894  1.00 28.62           O  
ATOM   4358  OE2 GLU A 657      13.133  48.209 -27.041  1.00 28.00           O1-
ATOM   4359  H   GLU A 657      13.521  44.132 -24.611  1.00 15.39           H  
ATOM   4360  HA  GLU A 657      10.793  44.914 -23.692  1.00 17.68           H  
ATOM   4361  HB3 GLU A 657      10.658  45.733 -25.868  1.00 18.56           H  
ATOM   4362  HB2 GLU A 657      12.054  44.944 -26.397  1.00 18.56           H  
ATOM   4363  HG3 GLU A 657      13.443  46.560 -24.959  1.00 22.48           H  
ATOM   4364  HG2 GLU A 657      12.142  47.182 -24.155  1.00 22.48           H  
ATOM   4365  N   GLU A 658      11.244  42.388 -25.770  1.00 19.94           N  
ATOM   4366  CA  GLU A 658      10.527  41.268 -26.468  1.00 21.78           C  
ATOM   4367  C   GLU A 658      10.360  40.051 -25.520  1.00 23.12           C  
ATOM   4368  O   GLU A 658       9.609  39.088 -25.765  1.00 24.49           O  
ATOM   4369  CB  GLU A 658      11.458  40.861 -27.648  1.00 21.86           C  
ATOM   4370  CG  GLU A 658      11.601  41.874 -28.842  1.00 21.71           C  
ATOM   4371  CD  GLU A 658      10.433  41.881 -29.761  1.00 22.46           C  
ATOM   4372  OE1 GLU A 658       9.665  40.891 -29.853  1.00 25.96           O  
ATOM   4373  OE2 GLU A 658      10.345  42.857 -30.487  1.00 21.47           O1-
ATOM   4374  H   GLU A 658      12.217  42.523 -26.005  1.00 19.94           H  
ATOM   4375  HA  GLU A 658       9.523  41.488 -26.830  1.00 21.78           H  
ATOM   4376  HB3 GLU A 658      11.072  39.904 -27.999  1.00 21.86           H  
ATOM   4377  HB2 GLU A 658      12.395  40.459 -27.263  1.00 21.86           H  
ATOM   4378  HG3 GLU A 658      12.526  41.686 -29.387  1.00 21.71           H  
ATOM   4379  HG2 GLU A 658      11.802  42.879 -28.472  1.00 21.71           H  
ATOM   4380  N   SER A 659      10.971  40.117 -24.346  1.00 24.55           N  
ATOM   4381  CA  SER A 659      10.643  39.100 -23.287  1.00 25.77           C  
ATOM   4382  C   SER A 659      10.895  39.834 -21.956  1.00 26.58           C  
ATOM   4383  O   SER A 659      10.626  39.385 -20.818  1.00 27.66           O  
ATOM   4384  CB  SER A 659      11.413  37.764 -23.393  1.00 25.83           C  
ATOM   4385  OG  SER A 659      12.786  38.154 -23.338  1.00 27.40           O  
ATOM   4386  H   SER A 659      11.881  40.512 -24.154  1.00 24.55           H  
ATOM   4387  HA  SER A 659       9.594  38.811 -23.338  1.00 25.77           H  
ATOM   4388  HXT SER A 659      11.159  40.875 -22.141  1.00 26.58           H  
ATOM   4389  HB3 SER A 659      11.083  37.167 -24.243  1.00 25.83           H  
ATOM   4390  HB2 SER A 659      11.095  37.232 -22.497  1.00 25.83           H  
ATOM   4391  HG  SER A 659      13.097  38.271 -24.239  1.00 27.40           H  
TER    4392      SER A 659
HETATM 4393  N1  UNK   900      27.934  17.841 -36.860  1.00  0.00           N  
HETATM 4394  C1  UNK   900      27.593  17.586 -35.595  1.00  0.00           C  
HETATM 4395  N2  UNK   900      28.378  17.832 -34.432  1.00  0.00           N  
HETATM 4396  C2  UNK   900      29.627  18.236 -34.706  1.00  0.00           C  
HETATM 4397  C3  UNK   900      30.138  18.380 -35.954  1.00  0.00           C  
HETATM 4398  C4  UNK   900      29.237  18.168 -37.013  1.00  0.00           C  
HETATM 4399  N3  UNK   900      30.332  18.593 -33.526  1.00  0.00           N  
HETATM 4400  N4  UNK   900      29.674  18.266 -38.346  1.00  0.00           N  
HETATM 4401  C5  UNK   900      31.542  18.726 -36.148  1.00  0.00           C  
HETATM 4402  C6  UNK   900      32.026  19.713 -36.970  1.00  0.00           C  
HETATM 4403  C7  UNK   900      33.403  20.002 -37.109  1.00  0.00           C  
HETATM 4404  C8  UNK   900      34.326  19.247 -36.407  1.00  0.00           C  
HETATM 4405  C9  UNK   900      33.888  18.247 -35.584  1.00  0.00           C  
HETATM 4406  C10 UNK   900      32.532  17.932 -35.485  1.00  0.00           C  
HETATM 4407  O1  UNK   900      35.653  19.722 -36.334  1.00  0.00           O  
HETATM 4408  C11 UNK   900      35.867  20.914 -35.633  1.00  0.00           C  
HETATM 4409  C12 UNK   900      37.132  21.398 -35.710  1.00  0.00           C  
HETATM 4410  C13 UNK   900      37.509  22.561 -35.005  1.00  0.00           C  
HETATM 4411  C14 UNK   900      36.656  23.130 -34.098  1.00  0.00           C  
HETATM 4412  C15 UNK   900      35.378  22.631 -33.991  1.00  0.00           C  
HETATM 4413  C16 UNK   900      34.950  21.634 -34.840  1.00  0.00           C  
HETATM 4414  C17 UNK   900      28.885  17.851 -39.539  1.00  0.00           C  
HETATM 4415  C18 UNK   900      28.136  19.070 -40.228  1.00  0.00           C  
HETATM 4416  C19 UNK   900      27.247  18.669 -41.350  1.00  0.00           C  
HETATM 4417  C20 UNK   900      26.442  19.880 -41.808  1.00  0.00           C  
HETATM 4418  N5  UNK   900      27.432  20.797 -42.351  1.00  0.00           N  
HETATM 4419  C21 UNK   900      28.406  21.334 -41.362  1.00  0.00           C  
HETATM 4420  C22 UNK   900      29.146  20.170 -40.749  1.00  0.00           C  
HETATM 4421  C23 UNK   900      27.552  21.073 -43.653  1.00  0.00           C  
HETATM 4422  O2  UNK   900      26.615  20.816 -44.422  1.00  0.00           O  
HETATM 4423  C24 UNK   900      28.800  21.530 -44.240  1.00  0.00           C  
HETATM 4424  S1  UNK   900      29.023  23.379 -44.276  1.00  0.00           S  
HETATM 4425  C25 UNK   900      30.847  23.444 -44.114  1.00  0.00           C  
HETATM 4426  N6  UNK   900      31.291  23.296 -42.840  1.00  0.00           N  
HETATM 4427  C26 UNK   900      32.620  23.465 -42.642  1.00  0.00           C  
HETATM 4428  C27 UNK   900      33.498  23.781 -43.715  1.00  0.00           C  
HETATM 4429  N7  UNK   900      33.007  23.861 -45.005  1.00  0.00           N  
HETATM 4430  C28 UNK   900      31.692  23.709 -45.168  1.00  0.00           C  
HETATM 4431  C29 UNK   900      35.022  23.681 -43.586  1.00  0.00           C  
HETATM 4432  N8  UNK   900      35.693  24.804 -43.948  1.00  0.00           N  
HETATM 4433  O3  UNK   900      35.561  22.682 -43.082  1.00  0.00           O  
HETATM 4434  C30 UNK   900      37.103  24.986 -43.721  1.00  0.00           C  
HETATM 4435  C31 UNK   900      37.559  25.293 -42.280  1.00  0.00           C  
HETATM 4436  C32 UNK   900      36.950  26.516 -41.588  1.00  0.00           C  
HETATM 4437  O4  UNK   900      28.888  23.798 -45.735  1.00  0.00           O  
HETATM 4438  C33 UNK   900      36.489  27.432 -40.905  1.00  0.00           C  
HETATM 4439  O   SPC   900      17.338 -28.857  30.709  1.00  0.00           O  
HETATM 4440  H1  UNK   900      26.538  17.395 -35.469  1.00  0.00           H  
HETATM 4441  H2  UNK   900      31.336  18.660 -33.435  1.00  0.00           H  
HETATM 4442  H3  UNK   900      29.868  18.169 -32.735  1.00  0.00           H  
HETATM 4443  H4  UNK   900      30.441  18.898 -38.530  1.00  0.00           H  
HETATM 4444  H5  UNK   900      31.444  20.504 -37.420  1.00  0.00           H  
HETATM 4445  H6  UNK   900      33.709  20.920 -37.587  1.00  0.00           H  
HETATM 4446  H7  UNK   900      34.592  17.738 -34.942  1.00  0.00           H  
HETATM 4447  H8  UNK   900      32.361  17.158 -34.751  1.00  0.00           H  
HETATM 4448  H9  UNK   900      37.885  20.860 -36.267  1.00  0.00           H  
HETATM 4449  H10 UNK   900      38.475  23.006 -35.191  1.00  0.00           H  
HETATM 4450  H11 UNK   900      36.990  23.957 -33.489  1.00  0.00           H  
HETATM 4451  H12 UNK   900      34.711  23.120 -33.297  1.00  0.00           H  
HETATM 4452  H13 UNK   900      33.975  21.215 -34.636  1.00  0.00           H  
HETATM 4453  H14 UNK   900      28.157  17.096 -39.242  1.00  0.00           H  
HETATM 4454  H15 UNK   900      29.529  17.351 -40.263  1.00  0.00           H  
HETATM 4455  H16 UNK   900      27.481  19.485 -39.462  1.00  0.00           H  
HETATM 4456  H17 UNK   900      26.575  17.893 -40.985  1.00  0.00           H  
HETATM 4457  H18 UNK   900      27.765  18.206 -42.190  1.00  0.00           H  
HETATM 4458  H19 UNK   900      25.920  20.349 -40.974  1.00  0.00           H  
HETATM 4459  H20 UNK   900      25.769  19.512 -42.583  1.00  0.00           H  
HETATM 4460  H21 UNK   900      29.036  22.116 -41.786  1.00  0.00           H  
HETATM 4461  H22 UNK   900      27.836  21.813 -40.566  1.00  0.00           H  
HETATM 4462  H23 UNK   900      29.805  20.558 -39.973  1.00  0.00           H  
HETATM 4463  H24 UNK   900      29.791  19.705 -41.495  1.00  0.00           H  
HETATM 4464  H25 UNK   900      28.936  21.153 -45.253  1.00  0.00           H  
HETATM 4465  H26 UNK   900      29.575  20.944 -43.747  1.00  0.00           H  
HETATM 4466  H27 UNK   900      32.961  23.264 -41.637  1.00  0.00           H  
HETATM 4467  H28 UNK   900      31.265  23.957 -46.129  1.00  0.00           H  
HETATM 4468  H29 UNK   900      35.148  25.426 -44.528  1.00  0.00           H  
HETATM 4469  H30 UNK   900      37.493  25.731 -44.415  1.00  0.00           H  
HETATM 4470  H31 UNK   900      37.568  24.054 -44.041  1.00  0.00           H  
HETATM 4471  H32 UNK   900      38.648  25.244 -42.275  1.00  0.00           H  
HETATM 4472  H33 UNK   900      37.239  24.452 -41.665  1.00  0.00           H  
HETATM 4473  H34 UNK   900      36.013  28.095 -40.217  1.00  0.00           H  
HETATM 4474  H1  SPC   900      18.321 -28.802  30.883  1.00  0.00           H  
HETATM 4475  H2  SPC   900      17.120 -28.359  29.870  1.00  0.00           H  
HETATM 4476 NA   NA      1      23.344  48.440 -23.380  1.00  0.00          Na1+
HETATM 4477  O   SPC     1      34.700  35.405 -40.308  1.00  0.00           O  
HETATM 4478  H1  SPC     1      35.420  35.836 -39.765  1.00  0.00           H  
HETATM 4479  H2  SPC     1      34.693  35.801 -41.227  1.00  0.00           H  
HETATM 4480 NA   NA      2       6.112  39.757 -27.918  1.00  0.00          Na1+
HETATM 4481  O   SPC     2      13.330 -49.871   6.713  1.00  0.00           O  
HETATM 4482  H1  SPC     2      13.239 -50.258   7.631  1.00  0.00           H  
HETATM 4483  H2  SPC     2      13.521 -48.892   6.781  1.00  0.00           H  
HETATM 4484 NA   NA      3     -26.562  34.360  43.313  1.00  0.00          Na1+
HETATM 4485  O   SPC     3      40.235  47.800  24.555  1.00  0.00           O  
HETATM 4486  H1  SPC     3      39.640  48.253  25.218  1.00  0.00           H  
HETATM 4487  H2  SPC     3      40.087  46.812  24.595  1.00  0.00           H  
HETATM 4488 NA   NA      4      36.795 -47.962  -4.957  1.00  0.00          Na1+
HETATM 4489  O   SPC     4     -29.727  -4.080  -8.787  1.00  0.00           O  
HETATM 4490  H1  SPC     4     -29.593  -3.711  -7.867  1.00  0.00           H  
HETATM 4491  H2  SPC     4     -30.508  -3.627  -9.217  1.00  0.00           H  
HETATM 4492 NA   NA      5      34.397   5.062  21.518  1.00  0.00          Na1+
HETATM 4493  O   SPC     5      -0.590 -35.844 -31.244  1.00  0.00           O  
HETATM 4494  H1  SPC     5      -0.740 -36.828 -31.340  1.00  0.00           H  
HETATM 4495  H2  SPC     5       0.328 -35.681 -30.882  1.00  0.00           H  
HETATM 4496 NA   NA      6     -36.902  21.839  36.670  1.00  0.00          Na1+
HETATM 4497  O   SPC     6     -23.708 -50.887   1.885  1.00  0.00           O  
HETATM 4498  H1  SPC     6     -22.948 -51.351   1.430  1.00  0.00           H  
HETATM 4499  H2  SPC     6     -23.370 -50.412   2.698  1.00  0.00           H  
HETATM 4500 NA   NA      7      -4.124 -36.162  38.633  1.00  0.00          Na1+
HETATM 4501  O   SPC     7      26.387  11.126  24.012  1.00  0.00           O  
HETATM 4502  H1  SPC     7      26.349  10.156  23.768  1.00  0.00           H  
HETATM 4503  H2  SPC     7      25.797  11.647  23.395  1.00  0.00           H  
HETATM 4504 NA   NA      8     -28.128  31.632 -28.499  1.00  0.00          Na1+
HETATM 4505  O   SPC     8       7.568  29.401 -42.782  1.00  0.00           O  
HETATM 4506  H1  SPC     8       8.447  29.096 -43.149  1.00  0.00           H  
HETATM 4507  H2  SPC     8       7.353  28.879 -41.957  1.00  0.00           H  
HETATM 4508  O   SPC     9     -21.934 -10.814  26.215  1.00  0.00           O  
HETATM 4509  H1  SPC     9     -22.918 -10.690  26.085  1.00  0.00           H  
HETATM 4510  H2  SPC     9     -21.468  -9.937  26.092  1.00  0.00           H  
HETATM 4511  O   SPC    10     -22.576  45.293 -25.385  1.00  0.00           O  
HETATM 4512  H1  SPC    10     -21.585  45.217 -25.495  1.00  0.00           H  
HETATM 4513  H2  SPC    10     -22.785  46.065 -24.784  1.00  0.00           H  
HETATM 4514  O   SPC    11      20.649 -28.948  26.810  1.00  0.00           O  
HETATM 4515  H1  SPC    11      21.587 -28.607  26.757  1.00  0.00           H  
HETATM 4516  H2  SPC    11      20.634 -29.803  27.330  1.00  0.00           H  
HETATM 4517  O   SPC    12      -1.317   1.431   5.747  1.00  0.00           O  
HETATM 4518  H1  SPC    12      -0.928   2.335   5.929  1.00  0.00           H  
HETATM 4519  H2  SPC    12      -1.446   0.944   6.611  1.00  0.00           H  
HETATM 4520  O   SPC    13      20.720  17.267  -1.827  1.00  0.00           O  
HETATM 4521  H1  SPC    13      20.334  18.117  -1.468  1.00  0.00           H  
HETATM 4522  H2  SPC    13      20.021  16.551  -1.812  1.00  0.00           H  
HETATM 4523  O   SPC    14     -26.009  31.492  22.007  1.00  0.00           O  
HETATM 4524  H1  SPC    14     -26.324  30.622  21.628  1.00  0.00           H  
HETATM 4525  H2  SPC    14     -25.883  31.399  22.995  1.00  0.00           H  
HETATM 4526  O   SPC    15      -8.526   9.595 -33.704  1.00  0.00           O  
HETATM 4527  H1  SPC    15      -8.801   8.973 -32.970  1.00  0.00           H  
HETATM 4528  H2  SPC    15      -8.335   9.069 -34.533  1.00  0.00           H  
HETATM 4529  O   SPC    16      17.228 -11.102   9.035  1.00  0.00           O  
HETATM 4530  H1  SPC    16      18.041 -10.759   9.505  1.00  0.00           H  
HETATM 4531  H2  SPC    16      17.032 -10.524   8.242  1.00  0.00           H  
HETATM 4532  O   SPC    17      41.215  31.462   0.197  1.00  0.00           O  
HETATM 4533  H1  SPC    17      41.001  30.829  -0.547  1.00  0.00           H  
HETATM 4534  H2  SPC    17      40.419  31.557   0.794  1.00  0.00           H  
HETATM 4535  O   SPC    18     -36.299 -43.586 -30.660  1.00  0.00           O  
HETATM 4536  H1  SPC    18     -36.217 -42.973 -29.874  1.00  0.00           H  
HETATM 4537  H2  SPC    18     -37.130 -44.135 -30.570  1.00  0.00           H  
HETATM 4538  O   SPC    19       4.725   1.762  31.061  1.00  0.00           O  
HETATM 4539  H1  SPC    19       4.348   2.688  31.033  1.00  0.00           H  
HETATM 4540  H2  SPC    19       5.521   1.708  30.458  1.00  0.00           H  
HETATM 4541  O   SPC    20      29.835 -15.285  39.149  1.00  0.00           O  
HETATM 4542  H1  SPC    20      29.966 -14.824  40.027  1.00  0.00           H  
HETATM 4543  H2  SPC    20      30.722 -15.419  38.707  1.00  0.00           H  
HETATM 4544  O   SPC    21      32.253  25.303 -10.026  1.00  0.00           O  
HETATM 4545  H1  SPC    21      32.667  24.682 -10.691  1.00  0.00           H  
HETATM 4546  H2  SPC    21      32.509  26.244 -10.245  1.00  0.00           H  
HETATM 4547  O   SPC    22      -4.808 -49.292   5.911  1.00  0.00           O  
HETATM 4548  H1  SPC    22      -5.375 -48.899   6.635  1.00  0.00           H  
HETATM 4549  H2  SPC    22      -5.372 -49.876   5.327  1.00  0.00           H  
HETATM 4550  O   SPC    23      37.244  25.846  23.489  1.00  0.00           O  
HETATM 4551  H1  SPC    23      37.853  26.455  22.981  1.00  0.00           H  
HETATM 4552  H2  SPC    23      37.163  26.166  24.433  1.00  0.00           H  
HETATM 4553  O   SPC    24      10.420   9.555 -36.102  1.00  0.00           O  
HETATM 4554  H1  SPC    24       9.615  10.147 -36.080  1.00  0.00           H  
HETATM 4555  H2  SPC    24      10.781   9.517 -37.034  1.00  0.00           H  
HETATM 4556  O   SPC    25     -15.818 -37.594 -18.044  1.00  0.00           O  
HETATM 4557  H1  SPC    25     -15.199 -37.808 -18.800  1.00  0.00           H  
HETATM 4558  H2  SPC    25     -15.316 -37.636 -17.180  1.00  0.00           H  
HETATM 4559  O   SPC    26     -21.407  19.514  -0.347  1.00  0.00           O  
HETATM 4560  H1  SPC    26     -22.200  20.074  -0.588  1.00  0.00           H  
HETATM 4561  H2  SPC    26     -20.630  20.109  -0.142  1.00  0.00           H  
HETATM 4562  O   SPC    27      12.987  34.260 -17.680  1.00  0.00           O  
HETATM 4563  H1  SPC    27      13.353  34.720 -16.871  1.00  0.00           H  
HETATM 4564  H2  SPC    27      13.526  33.438 -17.868  1.00  0.00           H  
HETATM 4565  O   SPC    28      23.731 -21.638 -20.468  1.00  0.00           O  
HETATM 4566  H1  SPC    28      24.606 -22.039 -20.194  1.00  0.00           H  
HETATM 4567  H2  SPC    28      23.847 -20.656 -20.617  1.00  0.00           H  
HETATM 4568  O   SPC    29     -14.880  12.993   3.792  1.00  0.00           O  
HETATM 4569  H1  SPC    29     -14.565  12.491   4.597  1.00  0.00           H  
HETATM 4570  H2  SPC    29     -15.451  13.762   4.081  1.00  0.00           H  
HETATM 4571  O   SPC    30       2.303  33.184   0.176  1.00  0.00           O  
HETATM 4572  H1  SPC    30       2.343  33.149  -0.823  1.00  0.00           H  
HETATM 4573  H2  SPC    30       2.297  34.138   0.476  1.00  0.00           H  
HETATM 4574  O   SPC    31      -3.757   2.093  11.661  1.00  0.00           O  
HETATM 4575  H1  SPC    31      -4.022   2.593  12.485  1.00  0.00           H  
HETATM 4576  H2  SPC    31      -3.126   1.356  11.907  1.00  0.00           H  
HETATM 4577  O   SPC    32     -16.938 -18.223  28.891  1.00  0.00           O  
HETATM 4578  H1  SPC    32     -17.754 -18.756  28.667  1.00  0.00           H  
HETATM 4579  H2  SPC    32     -17.056 -17.794  29.787  1.00  0.00           H  
HETATM 4580  O   SPC    33      15.435  48.940 -18.584  1.00  0.00           O  
HETATM 4581  H1  SPC    33      15.832  48.041 -18.399  1.00  0.00           H  
HETATM 4582  H2  SPC    33      14.469  48.938 -18.325  1.00  0.00           H  
HETATM 4583  O   SPC    34     -21.055 -23.430 -34.414  1.00  0.00           O  
HETATM 4584  H1  SPC    34     -20.257 -23.711 -33.880  1.00  0.00           H  
HETATM 4585  H2  SPC    34     -21.604 -24.234 -34.641  1.00  0.00           H  
HETATM 4586  O   SPC    35       4.747  24.082  38.279  1.00  0.00           O  
HETATM 4587  H1  SPC    35       4.388  23.662  37.446  1.00  0.00           H  
HETATM 4588  H2  SPC    35       5.313  23.419  38.768  1.00  0.00           H  
HETATM 4589  O   SPC    36      -7.388   3.945  39.686  1.00  0.00           O  
HETATM 4590  H1  SPC    36      -7.352   4.542  40.488  1.00  0.00           H  
HETATM 4591  H2  SPC    36      -7.330   2.990  39.979  1.00  0.00           H  
HETATM 4592  O   SPC    37     -40.532 -25.793 -44.631  1.00  0.00           O  
HETATM 4593  H1  SPC    37     -40.295 -25.619 -45.587  1.00  0.00           H  
HETATM 4594  H2  SPC    37     -40.902 -26.718 -44.542  1.00  0.00           H  
HETATM 4595  O   SPC    38      37.268   1.777   2.572  1.00  0.00           O  
HETATM 4596  H1  SPC    38      37.906   1.573   1.830  1.00  0.00           H  
HETATM 4597  H2  SPC    38      36.803   2.642   2.383  1.00  0.00           H  
HETATM 4598  O   SPC    39       2.950  -2.849  -0.388  1.00  0.00           O  
HETATM 4599  H1  SPC    39       2.828  -1.896  -0.665  1.00  0.00           H  
HETATM 4600  H2  SPC    39       3.927  -3.061  -0.344  1.00  0.00           H  
HETATM 4601  O   SPC    40      24.330 -15.174 -24.394  1.00  0.00           O  
HETATM 4602  H1  SPC    40      23.481 -14.704 -24.632  1.00  0.00           H  
HETATM 4603  H2  SPC    40      24.320 -15.407 -23.421  1.00  0.00           H  
HETATM 4604  O   SPC    41       6.586 -33.233 -11.995  1.00  0.00           O  
HETATM 4605  H1  SPC    41       7.046 -33.086 -12.871  1.00  0.00           H  
HETATM 4606  H2  SPC    41       6.212 -32.366 -11.666  1.00  0.00           H  
HETATM 4607  O   SPC    42       5.623  44.392   7.966  1.00  0.00           O  
HETATM 4608  H1  SPC    42       5.576  43.491   8.395  1.00  0.00           H  
HETATM 4609  H2  SPC    42       6.530  44.524   7.566  1.00  0.00           H  
HETATM 4610  O   SPC    43      -3.638  -1.006  40.429  1.00  0.00           O  
HETATM 4611  H1  SPC    43      -3.659  -2.005  40.470  1.00  0.00           H  
HETATM 4612  H2  SPC    43      -2.784  -0.674  40.829  1.00  0.00           H  
HETATM 4613  O   SPC    44      -6.660  13.200 -19.351  1.00  0.00           O  
HETATM 4614  H1  SPC    44      -5.946  13.895 -19.263  1.00  0.00           H  
HETATM 4615  H2  SPC    44      -7.461  13.475 -18.819  1.00  0.00           H  
HETATM 4616  O   SPC    45     -28.097 -17.588   5.618  1.00  0.00           O  
HETATM 4617  H1  SPC    45     -28.870 -17.057   5.273  1.00  0.00           H  
HETATM 4618  H2  SPC    45     -27.242 -17.136   5.363  1.00  0.00           H  
HETATM 4619  O   SPC    46     -19.319  29.244 -17.712  1.00  0.00           O  
HETATM 4620  H1  SPC    46     -19.410  28.829 -18.617  1.00  0.00           H  
HETATM 4621  H2  SPC    46     -18.436  28.991 -17.317  1.00  0.00           H  
HETATM 4622  O   SPC    47     -41.574 -21.826  -2.270  1.00  0.00           O  
HETATM 4623  H1  SPC    47     -41.300 -22.020  -1.328  1.00  0.00           H  
HETATM 4624  H2  SPC    47     -40.766 -21.596  -2.811  1.00  0.00           H  
HETATM 4625  O   SPC    48     -11.877 -31.180  26.231  1.00  0.00           O  
HETATM 4626  H1  SPC    48     -12.627 -31.838  26.297  1.00  0.00           H  
HETATM 4627  H2  SPC    48     -12.127 -30.340  26.713  1.00  0.00           H  
HETATM 4628  O   SPC    49     -10.466 -30.325 -16.884  1.00  0.00           O  
HETATM 4629  H1  SPC    49      -9.659 -30.392 -17.472  1.00  0.00           H  
HETATM 4630  H2  SPC    49     -11.289 -30.481 -17.429  1.00  0.00           H  
HETATM 4631  O   SPC    50      19.678 -36.234  22.644  1.00  0.00           O  
HETATM 4632  H1  SPC    50      18.859 -36.642  22.242  1.00  0.00           H  
HETATM 4633  H2  SPC    50      20.105 -36.888  23.268  1.00  0.00           H  
HETATM 4634  O   SPC    51      -6.026  14.205 -11.058  1.00  0.00           O  
HETATM 4635  H1  SPC    51      -6.733  13.779 -10.492  1.00  0.00           H  
HETATM 4636  H2  SPC    51      -5.272  13.562 -11.189  1.00  0.00           H  
HETATM 4637  O   SPC    52      12.362  12.741 -35.567  1.00  0.00           O  
HETATM 4638  H1  SPC    52      12.521  11.803 -35.261  1.00  0.00           H  
HETATM 4639  H2  SPC    52      12.933  13.367 -35.035  1.00  0.00           H  
HETATM 4640  O   SPC    53      -3.065  22.584  16.234  1.00  0.00           O  
HETATM 4641  H1  SPC    53      -2.663  22.416  15.334  1.00  0.00           H  
HETATM 4642  H2  SPC    53      -4.056  22.686  16.143  1.00  0.00           H  
HETATM 4643  O   SPC    54     -24.886  41.678 -36.762  1.00  0.00           O  
HETATM 4644  H1  SPC    54     -24.429  41.850 -37.635  1.00  0.00           H  
HETATM 4645  H2  SPC    54     -24.971  40.692 -36.619  1.00  0.00           H  
HETATM 4646  O   SPC    55     -27.120 -37.569   1.502  1.00  0.00           O  
HETATM 4647  H1  SPC    55     -27.502 -38.265   0.894  1.00  0.00           H  
HETATM 4648  H2  SPC    55     -26.132 -37.703   1.582  1.00  0.00           H  
HETATM 4649  O   SPC    56     -37.940  36.533  22.580  1.00  0.00           O  
HETATM 4650  H1  SPC    56     -38.441  37.110  21.935  1.00  0.00           H  
HETATM 4651  H2  SPC    56     -38.277  35.594  22.518  1.00  0.00           H  
HETATM 4652  O   SPC    57     -21.639  -1.018 -26.798  1.00  0.00           O  
HETATM 4653  H1  SPC    57     -21.563  -1.776 -27.445  1.00  0.00           H  
HETATM 4654  H2  SPC    57     -22.596  -0.737 -26.724  1.00  0.00           H  
HETATM 4655  O   SPC    58       7.530   1.746  10.082  1.00  0.00           O  
HETATM 4656  H1  SPC    58       6.913   2.228  10.704  1.00  0.00           H  
HETATM 4657  H2  SPC    58       7.622   0.794  10.374  1.00  0.00           H  
HETATM 4658  O   SPC    59       8.217  30.360 -14.668  1.00  0.00           O  
HETATM 4659  H1  SPC    59       7.465  30.752 -15.199  1.00  0.00           H  
HETATM 4660  H2  SPC    59       8.392  29.426 -14.978  1.00  0.00           H  
HETATM 4661  O   SPC    60     -22.079 -32.310   7.898  1.00  0.00           O  
HETATM 4662  H1  SPC    60     -22.077 -32.309   8.898  1.00  0.00           H  
HETATM 4663  H2  SPC    60     -21.255 -31.853   7.563  1.00  0.00           H  
HETATM 4664  O   SPC    61      29.271 -32.910  10.056  1.00  0.00           O  
HETATM 4665  H1  SPC    61      28.572 -32.941   9.342  1.00  0.00           H  
HETATM 4666  H2  SPC    61      28.880 -32.516  10.888  1.00  0.00           H  
HETATM 4667  O   SPC    62      30.691 -48.749 -36.575  1.00  0.00           O  
HETATM 4668  H1  SPC    62      30.327 -49.408 -37.233  1.00  0.00           H  
HETATM 4669  H2  SPC    62      30.771 -49.184 -35.678  1.00  0.00           H  
HETATM 4670  O   SPC    63     -36.121  11.934 -22.170  1.00  0.00           O  
HETATM 4671  H1  SPC    63     -36.408  12.185 -21.246  1.00  0.00           H  
HETATM 4672  H2  SPC    63     -35.134  12.063 -22.260  1.00  0.00           H  
HETATM 4673  O   SPC    64     -38.385   5.723  42.984  1.00  0.00           O  
HETATM 4674  H1  SPC    64     -38.846   6.372  42.379  1.00  0.00           H  
HETATM 4675  H2  SPC    64     -38.584   4.790  42.685  1.00  0.00           H  
HETATM 4676  O   SPC    65      16.509  25.883 -24.886  1.00  0.00           O  
HETATM 4677  H1  SPC    65      17.149  25.585 -24.177  1.00  0.00           H  
HETATM 4678  H2  SPC    65      16.653  25.342 -25.714  1.00  0.00           H  
HETATM 4679  O   SPC    66       2.692  24.855   7.372  1.00  0.00           O  
HETATM 4680  H1  SPC    66       1.897  24.369   7.736  1.00  0.00           H  
HETATM 4681  H2  SPC    66       3.284  25.137   8.126  1.00  0.00           H  
HETATM 4682  O   SPC    67     -11.618   5.213   6.084  1.00  0.00           O  
HETATM 4683  H1  SPC    67     -11.086   4.697   5.413  1.00  0.00           H  
HETATM 4684  H2  SPC    67     -11.047   5.933   6.480  1.00  0.00           H  
HETATM 4685  O   SPC    68     -13.358  -0.766 -14.338  1.00  0.00           O  
HETATM 4686  H1  SPC    68     -13.927  -1.520 -14.011  1.00  0.00           H  
HETATM 4687  H2  SPC    68     -13.498  -0.645 -15.321  1.00  0.00           H  
HETATM 4688  O   SPC    69     -35.328 -22.829 -32.573  1.00  0.00           O  
HETATM 4689  H1  SPC    69     -35.257 -22.254 -31.758  1.00  0.00           H  
HETATM 4690  H2  SPC    69     -34.985 -23.745 -32.366  1.00  0.00           H  
HETATM 4691  O   SPC    70      10.196 -26.197 -23.916  1.00  0.00           O  
HETATM 4692  H1  SPC    70       9.448 -25.546 -24.049  1.00  0.00           H  
HETATM 4693  H2  SPC    70      10.444 -26.225 -22.947  1.00  0.00           H  
HETATM 4694  O   SPC    71     -26.392  22.604  26.553  1.00  0.00           O  
HETATM 4695  H1  SPC    71     -26.780  23.494  26.311  1.00  0.00           H  
HETATM 4696  H2  SPC    71     -25.690  22.354  25.885  1.00  0.00           H  
HETATM 4697  O   SPC    72       1.585  11.138  44.108  1.00  0.00           O  
HETATM 4698  H1  SPC    72       2.064  12.005  43.967  1.00  0.00           H  
HETATM 4699  H2  SPC    72       0.896  11.018  43.393  1.00  0.00           H  
HETATM 4700  O   SPC    73      25.631 -47.707 -33.219  1.00  0.00           O  
HETATM 4701  H1  SPC    73      26.498 -47.237 -33.056  1.00  0.00           H  
HETATM 4702  H2  SPC    73      25.761 -48.693 -33.116  1.00  0.00           H  
HETATM 4703  O   SPC    74     -38.960  17.672  -3.348  1.00  0.00           O  
HETATM 4704  H1  SPC    74     -39.254  17.376  -2.440  1.00  0.00           H  
HETATM 4705  H2  SPC    74     -39.222  16.984  -4.025  1.00  0.00           H  
HETATM 4706  O   SPC    75     -20.827   8.721  21.830  1.00  0.00           O  
HETATM 4707  H1  SPC    75     -19.911   9.107  21.714  1.00  0.00           H  
HETATM 4708  H2  SPC    75     -21.511   9.399  21.559  1.00  0.00           H  
HETATM 4709  O   SPC    76     -38.668 -49.750  33.100  1.00  0.00           O  
HETATM 4710  H1  SPC    76     -39.382 -49.913  32.420  1.00  0.00           H  
HETATM 4711  H2  SPC    76     -38.037 -50.526  33.113  1.00  0.00           H  
HETATM 4712  O   SPC    77      38.139 -33.716  31.717  1.00  0.00           O  
HETATM 4713  H1  SPC    77      37.356 -33.454  31.152  1.00  0.00           H  
HETATM 4714  H2  SPC    77      38.312 -34.695  31.614  1.00  0.00           H  
HETATM 4715  O   SPC    78     -37.745 -46.594   1.830  1.00  0.00           O  
HETATM 4716  H1  SPC    78     -37.875 -47.564   2.034  1.00  0.00           H  
HETATM 4717  H2  SPC    78     -37.672 -46.468   0.841  1.00  0.00           H  
HETATM 4718  O   SPC    79      -0.194   0.556 -13.092  1.00  0.00           O  
HETATM 4719  H1  SPC    79       0.319   0.301 -12.273  1.00  0.00           H  
HETATM 4720  H2  SPC    79      -1.093   0.906 -12.827  1.00  0.00           H  
HETATM 4721  O   SPC    80      -0.911  -6.485 -13.439  1.00  0.00           O  
HETATM 4722  H1  SPC    80      -1.605  -6.622 -12.732  1.00  0.00           H  
HETATM 4723  H2  SPC    80      -0.610  -5.532 -13.432  1.00  0.00           H  
HETATM 4724  O   SPC    81      17.768 -48.323 -35.376  1.00  0.00           O  
HETATM 4725  H1  SPC    81      17.684 -49.254 -35.020  1.00  0.00           H  
HETATM 4726  H2  SPC    81      17.297 -47.688 -34.763  1.00  0.00           H  
HETATM 4727  O   SPC    82      10.096  45.289  27.884  1.00  0.00           O  
HETATM 4728  H1  SPC    82       9.386  44.992  28.523  1.00  0.00           H  
HETATM 4729  H2  SPC    82       9.669  45.703  27.080  1.00  0.00           H  
HETATM 4730  O   SPC    83     -21.350  -2.473  18.603  1.00  0.00           O  
HETATM 4731  H1  SPC    83     -21.860  -2.786  17.802  1.00  0.00           H  
HETATM 4732  H2  SPC    83     -21.974  -2.016  19.237  1.00  0.00           H  
HETATM 4733  O   SPC    84      -5.764  50.114 -29.582  1.00  0.00           O  
HETATM 4734  H1  SPC    84      -6.323  49.699 -28.864  1.00  0.00           H  
HETATM 4735  H2  SPC    84      -6.338  50.703 -30.152  1.00  0.00           H  
HETATM 4736  O   SPC    85      40.937  -3.451 -11.118  1.00  0.00           O  
HETATM 4737  H1  SPC    85      41.151  -3.223 -12.067  1.00  0.00           H  
HETATM 4738  H2  SPC    85      40.700  -2.617 -10.620  1.00  0.00           H  
HETATM 4739  O   SPC    86       5.977  45.885   3.714  1.00  0.00           O  
HETATM 4740  H1  SPC    86       6.254  44.924   3.731  1.00  0.00           H  
HETATM 4741  H2  SPC    86       6.412  46.344   2.940  1.00  0.00           H  
HETATM 4742  O   SPC    87     -11.956  28.818 -43.800  1.00  0.00           O  
HETATM 4743  H1  SPC    87     -11.799  29.368 -44.620  1.00  0.00           H  
HETATM 4744  H2  SPC    87     -11.086  28.663 -43.331  1.00  0.00           H  
HETATM 4745  O   SPC    88     -34.275 -20.721   3.019  1.00  0.00           O  
HETATM 4746  H1  SPC    88     -34.624 -21.643   2.855  1.00  0.00           H  
HETATM 4747  H2  SPC    88     -33.588 -20.748   3.744  1.00  0.00           H  
HETATM 4748  O   SPC    89      33.696 -24.008  25.782  1.00  0.00           O  
HETATM 4749  H1  SPC    89      32.929 -23.565  26.245  1.00  0.00           H  
HETATM 4750  H2  SPC    89      33.694 -23.754  24.815  1.00  0.00           H  
HETATM 4751  O   SPC    90      -2.040 -39.733   6.070  1.00  0.00           O  
HETATM 4752  H1  SPC    90      -2.449 -39.042   6.666  1.00  0.00           H  
HETATM 4753  H2  SPC    90      -2.747 -40.128   5.484  1.00  0.00           H  
HETATM 4754  O   SPC    91     -21.729   7.156 -41.297  1.00  0.00           O  
HETATM 4755  H1  SPC    91     -21.282   6.600 -40.597  1.00  0.00           H  
HETATM 4756  H2  SPC    91     -22.188   6.559 -41.955  1.00  0.00           H  
HETATM 4757  O   SPC    92      28.373  35.255  -5.157  1.00  0.00           O  
HETATM 4758  H1  SPC    92      28.508  34.665  -4.361  1.00  0.00           H  
HETATM 4759  H2  SPC    92      27.911  34.740  -5.879  1.00  0.00           H  
HETATM 4760  O   SPC    93      40.006  40.954 -22.077  1.00  0.00           O  
HETATM 4761  H1  SPC    93      39.390  41.028 -22.861  1.00  0.00           H  
HETATM 4762  H2  SPC    93      39.604  40.344 -21.394  1.00  0.00           H  
HETATM 4763  O   SPC    94      -4.279 -50.599  40.463  1.00  0.00           O  
HETATM 4764  H1  SPC    94      -4.209 -49.909  41.183  1.00  0.00           H  
HETATM 4765  H2  SPC    94      -5.180 -51.032  40.502  1.00  0.00           H  
HETATM 4766  O   SPC    95      -4.955  11.774  32.331  1.00  0.00           O  
HETATM 4767  H1  SPC    95      -5.590  12.322  32.875  1.00  0.00           H  
HETATM 4768  H2  SPC    95      -4.983  10.824  32.642  1.00  0.00           H  
HETATM 4769  O   SPC    96     -16.817 -33.730   9.539  1.00  0.00           O  
HETATM 4770  H1  SPC    96     -17.755 -33.680   9.194  1.00  0.00           H  
HETATM 4771  H2  SPC    96     -16.324 -32.898   9.285  1.00  0.00           H  
HETATM 4772  O   SPC    97      23.937   7.348 -27.183  1.00  0.00           O  
HETATM 4773  H1  SPC    97      23.246   7.809 -26.625  1.00  0.00           H  
HETATM 4774  H2  SPC    97      24.626   8.011 -27.475  1.00  0.00           H  
HETATM 4775  O   SPC    98       4.614  12.171 -24.177  1.00  0.00           O  
HETATM 4776  H1  SPC    98       4.473  12.036 -23.196  1.00  0.00           H  
HETATM 4777  H2  SPC    98       3.829  11.810 -24.680  1.00  0.00           H  
HETATM 4778  O   SPC    99     -29.944 -14.255  18.554  1.00  0.00           O  
HETATM 4779  H1  SPC    99     -30.675 -14.757  19.016  1.00  0.00           H  
HETATM 4780  H2  SPC    99     -29.848 -13.350  18.969  1.00  0.00           H  
HETATM 4781  O   SPC   100      12.548  18.381  30.977  1.00  0.00           O  
HETATM 4782  H1  SPC   100      12.640  17.477  30.559  1.00  0.00           H  
HETATM 4783  H2  SPC   100      11.863  18.911  30.477  1.00  0.00           H  
HETATM 4784  O   SPC   101      -8.472 -28.879 -18.168  1.00  0.00           O  
HETATM 4785  H1  SPC   101      -8.554 -28.698 -17.188  1.00  0.00           H  
HETATM 4786  H2  SPC   101      -8.962 -28.173 -18.679  1.00  0.00           H  
HETATM 4787  O   SPC   102      14.225 -48.315 -32.745  1.00  0.00           O  
HETATM 4788  H1  SPC   102      14.489 -48.881 -33.526  1.00  0.00           H  
HETATM 4789  H2  SPC   102      13.897 -48.901 -32.004  1.00  0.00           H  
HETATM 4790  O   SPC   103     -16.911  32.926  38.091  1.00  0.00           O  
HETATM 4791  H1  SPC   103     -16.772  32.090  37.559  1.00  0.00           H  
HETATM 4792  H2  SPC   103     -17.234  33.655  37.488  1.00  0.00           H  
HETATM 4793  O   SPC   104     -25.331 -25.181   3.980  1.00  0.00           O  
HETATM 4794  H1  SPC   104     -24.694 -25.290   4.743  1.00  0.00           H  
HETATM 4795  H2  SPC   104     -25.192 -24.287   3.554  1.00  0.00           H  
HETATM 4796  O   SPC   105       5.709 -34.387 -28.249  1.00  0.00           O  
HETATM 4797  H1  SPC   105       6.619 -33.988 -28.362  1.00  0.00           H  
HETATM 4798  H2  SPC   105       5.443 -34.343 -27.286  1.00  0.00           H  
HETATM 4799  O   SPC   106      40.297  24.457   9.839  1.00  0.00           O  
HETATM 4800  H1  SPC   106      40.299  24.830  10.767  1.00  0.00           H  
HETATM 4801  H2  SPC   106      40.852  25.039   9.245  1.00  0.00           H  
HETATM 4802  O   SPC   107      26.482  35.822   3.700  1.00  0.00           O  
HETATM 4803  H1  SPC   107      26.843  35.014   4.166  1.00  0.00           H  
HETATM 4804  H2  SPC   107      27.048  36.028   2.902  1.00  0.00           H  
HETATM 4805  O   SPC   108     -36.772  -1.387 -21.369  1.00  0.00           O  
HETATM 4806  H1  SPC   108     -36.137  -1.748 -20.686  1.00  0.00           H  
HETATM 4807  H2  SPC   108     -36.522  -1.734 -22.273  1.00  0.00           H  
HETATM 4808  O   SPC   109      14.646 -46.153  13.492  1.00  0.00           O  
HETATM 4809  H1  SPC   109      13.866 -46.194  14.116  1.00  0.00           H  
HETATM 4810  H2  SPC   109      14.713 -45.235  13.103  1.00  0.00           H  
HETATM 4811  O   SPC   110     -15.199   2.742 -41.024  1.00  0.00           O  
HETATM 4812  H1  SPC   110     -15.232   3.695 -41.326  1.00  0.00           H  
HETATM 4813  H2  SPC   110     -14.480   2.634 -40.338  1.00  0.00           H  
HETATM 4814  O   SPC   111      29.765 -26.960 -22.659  1.00  0.00           O  
HETATM 4815  H1  SPC   111      30.401 -26.475 -23.259  1.00  0.00           H  
HETATM 4816  H2  SPC   111      30.143 -27.856 -22.426  1.00  0.00           H  
HETATM 4817  O   SPC   112      -9.710  27.986  40.463  1.00  0.00           O  
HETATM 4818  H1  SPC   112     -10.004  27.034  40.372  1.00  0.00           H  
HETATM 4819  H2  SPC   112     -10.145  28.393  41.266  1.00  0.00           H  
HETATM 4820  O   SPC   113      -4.422   2.671  32.966  1.00  0.00           O  
HETATM 4821  H1  SPC   113      -3.552   2.222  33.168  1.00  0.00           H  
HETATM 4822  H2  SPC   113      -4.533   2.752  31.975  1.00  0.00           H  
HETATM 4823  O   SPC   114      -0.730  42.060  -5.050  1.00  0.00           O  
HETATM 4824  H1  SPC   114      -0.707  42.512  -4.159  1.00  0.00           H  
HETATM 4825  H2  SPC   114      -1.593  41.564  -5.150  1.00  0.00           H  
HETATM 4826  O   SPC   115      37.178   3.916 -42.233  1.00  0.00           O  
HETATM 4827  H1  SPC   115      36.554   4.539 -41.761  1.00  0.00           H  
HETATM 4828  H2  SPC   115      37.991   3.768 -41.669  1.00  0.00           H  
HETATM 4829  O   SPC   116       4.350  45.007  30.374  1.00  0.00           O  
HETATM 4830  H1  SPC   116       4.105  45.861  29.914  1.00  0.00           H  
HETATM 4831  H2  SPC   116       4.650  44.337  29.695  1.00  0.00           H  
HETATM 4832  O   SPC   117     -34.216  19.655  25.130  1.00  0.00           O  
HETATM 4833  H1  SPC   117     -34.380  18.756  25.536  1.00  0.00           H  
HETATM 4834  H2  SPC   117     -34.950  19.868  24.485  1.00  0.00           H  
HETATM 4835  O   SPC   118     -39.146  43.312  18.569  1.00  0.00           O  
HETATM 4836  H1  SPC   118     -38.660  42.455  18.398  1.00  0.00           H  
HETATM 4837  H2  SPC   118     -39.052  43.561  19.533  1.00  0.00           H  
HETATM 4838  O   SPC   119      14.617  46.358   1.299  1.00  0.00           O  
HETATM 4839  H1  SPC   119      13.627  46.226   1.351  1.00  0.00           H  
HETATM 4840  H2  SPC   119      14.813  47.234   0.859  1.00  0.00           H  
HETATM 4841  O   SPC   120      29.067   7.368  -6.143  1.00  0.00           O  
HETATM 4842  H1  SPC   120      28.195   7.122  -6.565  1.00  0.00           H  
HETATM 4843  H2  SPC   120      29.224   6.792  -5.341  1.00  0.00           H  
HETATM 4844  O   SPC   121      20.316 -25.250 -36.263  1.00  0.00           O  
HETATM 4845  H1  SPC   121      19.890 -26.094 -36.589  1.00  0.00           H  
HETATM 4846  H2  SPC   121      20.664 -25.389 -35.336  1.00  0.00           H  
HETATM 4847  O   SPC   122       8.745  21.687 -20.315  1.00  0.00           O  
HETATM 4848  H1  SPC   122       9.621  21.670 -20.798  1.00  0.00           H  
HETATM 4849  H2  SPC   122       8.241  22.512 -20.568  1.00  0.00           H  
HETATM 4850  O   SPC   123     -12.148 -30.588  -1.370  1.00  0.00           O  
HETATM 4851  H1  SPC   123     -11.412 -31.175  -1.705  1.00  0.00           H  
HETATM 4852  H2  SPC   123     -11.831 -30.080  -0.569  1.00  0.00           H  
HETATM 4853  O   SPC   124      18.027 -27.288  34.926  1.00  0.00           O  
HETATM 4854  H1  SPC   124      18.808 -26.877  34.457  1.00  0.00           H  
HETATM 4855  H2  SPC   124      18.060 -27.055  35.898  1.00  0.00           H  
HETATM 4856  O   SPC   125      25.824 -39.212   9.686  1.00  0.00           O  
HETATM 4857  H1  SPC   125      25.621 -40.002  10.265  1.00  0.00           H  
HETATM 4858  H2  SPC   125      25.223 -39.222   8.887  1.00  0.00           H  
HETATM 4859  O   SPC   126      36.815  44.142  28.215  1.00  0.00           O  
HETATM 4860  H1  SPC   126      36.587  45.107  28.082  1.00  0.00           H  
HETATM 4861  H2  SPC   126      37.028  43.980  29.178  1.00  0.00           H  
HETATM 4862  O   SPC   127      25.078  11.218   5.449  1.00  0.00           O  
HETATM 4863  H1  SPC   127      24.329  11.521   6.039  1.00  0.00           H  
HETATM 4864  H2  SPC   127      24.892  11.496   4.506  1.00  0.00           H  
HETATM 4865  O   SPC   128      41.114   2.606 -16.164  1.00  0.00           O  
HETATM 4866  H1  SPC   128      41.348   1.932 -16.864  1.00  0.00           H  
HETATM 4867  H2  SPC   128      41.932   3.126 -15.915  1.00  0.00           H  
HETATM 4868  O   SPC   129      22.105  -9.523 -27.688  1.00  0.00           O  
HETATM 4869  H1  SPC   129      21.525  -9.371 -26.888  1.00  0.00           H  
HETATM 4870  H2  SPC   129      21.630 -10.119 -28.336  1.00  0.00           H  
HETATM 4871  O   SPC   130      19.010  -4.696 -21.906  1.00  0.00           O  
HETATM 4872  H1  SPC   130      19.481  -5.286 -21.251  1.00  0.00           H  
HETATM 4873  H2  SPC   130      18.022  -4.817 -21.813  1.00  0.00           H  
HETATM 4874  O   SPC   131       1.140 -48.116 -21.231  1.00  0.00           O  
HETATM 4875  H1  SPC   131       0.296 -47.580 -21.244  1.00  0.00           H  
HETATM 4876  H2  SPC   131       1.554 -48.064 -20.322  1.00  0.00           H  
HETATM 4877  O   SPC   132      33.100 -40.146  15.136  1.00  0.00           O  
HETATM 4878  H1  SPC   132      33.883 -39.523  15.146  1.00  0.00           H  
HETATM 4879  H2  SPC   132      32.876 -40.384  14.191  1.00  0.00           H  
HETATM 4880  O   SPC   133      31.210 -23.853 -29.469  1.00  0.00           O  
HETATM 4881  H1  SPC   133      31.478 -24.806 -29.330  1.00  0.00           H  
HETATM 4882  H2  SPC   133      30.440 -23.813 -30.106  1.00  0.00           H  
HETATM 4883  O   SPC   134     -19.084 -48.397 -39.322  1.00  0.00           O  
HETATM 4884  H1  SPC   134     -18.784 -47.669 -39.938  1.00  0.00           H  
HETATM 4885  H2  SPC   134     -18.514 -48.394 -38.500  1.00  0.00           H  
HETATM 4886  O   SPC   135     -40.379  43.419  14.895  1.00  0.00           O  
HETATM 4887  H1  SPC   135     -39.876  43.871  15.632  1.00  0.00           H  
HETATM 4888  H2  SPC   135     -40.359  43.994  14.076  1.00  0.00           H  
HETATM 4889  O   SPC   136     -23.650  -8.261  40.861  1.00  0.00           O  
HETATM 4890  H1  SPC   136     -24.557  -8.637  41.050  1.00  0.00           H  
HETATM 4891  H2  SPC   136     -23.643  -7.285  41.078  1.00  0.00           H  
HETATM 4892  O   SPC   137       2.521  15.660  -3.223  1.00  0.00           O  
HETATM 4893  H1  SPC   137       3.520  15.618  -3.211  1.00  0.00           H  
HETATM 4894  H2  SPC   137       2.178  15.232  -4.059  1.00  0.00           H  
HETATM 4895  O   SPC   138       2.287 -23.057  31.863  1.00  0.00           O  
HETATM 4896  H1  SPC   138       2.299 -22.237  32.436  1.00  0.00           H  
HETATM 4897  H2  SPC   138       1.462 -23.056  31.298  1.00  0.00           H  
HETATM 4898  O   SPC   139       9.058 -38.795 -12.301  1.00  0.00           O  
HETATM 4899  H1  SPC   139       9.760 -38.170 -11.958  1.00  0.00           H  
HETATM 4900  H2  SPC   139       8.212 -38.287 -12.466  1.00  0.00           H  
HETATM 4901  O   SPC   140       2.363 -41.869 -40.949  1.00  0.00           O  
HETATM 4902  H1  SPC   140       2.436 -41.553 -40.003  1.00  0.00           H  
HETATM 4903  H2  SPC   140       2.353 -41.080 -41.564  1.00  0.00           H  
HETATM 4904  O   SPC   141     -13.167  29.998 -23.151  1.00  0.00           O  
HETATM 4905  H1  SPC   141     -12.779  29.636 -23.998  1.00  0.00           H  
HETATM 4906  H2  SPC   141     -13.891  29.389 -22.828  1.00  0.00           H  
HETATM 4907  O   SPC   142       5.430 -15.858  29.673  1.00  0.00           O  
HETATM 4908  H1  SPC   142       6.204 -16.227  30.188  1.00  0.00           H  
HETATM 4909  H2  SPC   142       4.628 -15.806  30.269  1.00  0.00           H  
HETATM 4910  O   SPC   143      -2.199 -36.881  30.560  1.00  0.00           O  
HETATM 4911  H1  SPC   143      -2.057 -36.197  31.276  1.00  0.00           H  
HETATM 4912  H2  SPC   143      -1.691 -36.616  29.740  1.00  0.00           H  
HETATM 4913  O   SPC   144      11.811  10.090 -28.766  1.00  0.00           O  
HETATM 4914  H1  SPC   144      12.598  10.543 -28.347  1.00  0.00           H  
HETATM 4915  H2  SPC   144      12.105   9.607 -29.591  1.00  0.00           H  
HETATM 4916  O   SPC   145      24.717  43.842  18.518  1.00  0.00           O  
HETATM 4917  H1  SPC   145      24.348  44.752  18.327  1.00  0.00           H  
HETATM 4918  H2  SPC   145      24.859  43.352  17.658  1.00  0.00           H  
HETATM 4919  O   SPC   146     -31.715 -16.314   7.555  1.00  0.00           O  
HETATM 4920  H1  SPC   146     -32.138 -17.125   7.958  1.00  0.00           H  
HETATM 4921  H2  SPC   146     -32.427 -15.665   7.286  1.00  0.00           H  
HETATM 4922  O   SPC   147       5.116 -14.377  12.475  1.00  0.00           O  
HETATM 4923  H1  SPC   147       5.308 -14.838  13.341  1.00  0.00           H  
HETATM 4924  H2  SPC   147       4.128 -14.253  12.375  1.00  0.00           H  
HETATM 4925  O   SPC   148     -23.379 -48.454  32.336  1.00  0.00           O  
HETATM 4926  H1  SPC   148     -23.084 -48.895  31.488  1.00  0.00           H  
HETATM 4927  H2  SPC   148     -24.366 -48.572  32.446  1.00  0.00           H  
HETATM 4928  O   SPC   149     -22.652  39.281  36.659  1.00  0.00           O  
HETATM 4929  H1  SPC   149     -22.333  39.378  37.602  1.00  0.00           H  
HETATM 4930  H2  SPC   149     -22.417  38.370  36.320  1.00  0.00           H  
HETATM 4931  O   SPC   150       2.704 -20.186  43.084  1.00  0.00           O  
HETATM 4932  H1  SPC   150       2.692 -19.497  42.360  1.00  0.00           H  
HETATM 4933  H2  SPC   150       2.328 -21.044  42.734  1.00  0.00           H  
HETATM 4934  O   SPC   151      34.693 -26.370 -20.303  1.00  0.00           O  
HETATM 4935  H1  SPC   151      34.572 -27.224 -20.809  1.00  0.00           H  
HETATM 4936  H2  SPC   151      34.993 -26.575 -19.371  1.00  0.00           H
[truncated: 7,155,917 more chars]
