# Supplementary material for: Tunable Aromatic Sulfoxides and Sulfones as Cysteine-Targeting Warheads: Exploring the Structure–Reactivity Relationship
Source: J Med Chem. 2026 Mar 9;69(6):7214–37. doi: 10.1021/acs.jmedchem.5c03536 (PMC13036770; doi:10.1021/acs.jmedchem.5c03536)
Supplement: Supplementary file 8 [file jm5c03536_si_010.pdb]

TITLE     hk73_cluster2.mol
REMARK   4      COMPLIES WITH FORMAT V. 3.0, 1-DEC-2006
REMARK 888
REMARK 888 WRITTEN BY MAESTRO (A PRODUCT OF SCHRODINGER, LLC)
CRYST1   83.572  103.421   89.935  90.00  90.00  90.00 P 1           1
ATOM      1  N   GLY A 389      53.140  12.622 -18.540  1.00 22.67           N  
ATOM      2  CA  GLY A 389      52.447  11.707 -19.438  1.00 22.48           C  
ATOM      3  C   GLY A 389      53.348  11.021 -20.487  1.00 22.16           C  
ATOM      4  O   GLY A 389      52.858  10.148 -21.227  1.00 21.84           O  
ATOM      5  H1  GLY A 389      52.740  13.546 -18.619  1.00 22.67           H  
ATOM      6  H2  GLY A 389      53.149  12.351 -17.568  1.00 22.67           H  
ATOM      7  HA3 GLY A 389      51.724  12.290 -20.009  1.00 22.48           H  
ATOM      8  HA2 GLY A 389      51.958  11.027 -18.740  1.00 22.48           H  
ATOM      9  N   LEU A 390      54.578  11.457 -20.597  1.00 21.95           N  
ATOM     10  CA  LEU A 390      55.583  10.846 -21.471  1.00 21.84           C  
ATOM     11  C   LEU A 390      55.276  10.918 -22.990  1.00 21.96           C  
ATOM     12  O   LEU A 390      55.398   9.877 -23.627  1.00 22.16           O  
ATOM     13  CB  LEU A 390      56.102   9.388 -20.947  1.00 21.67           C  
ATOM     14  CG  LEU A 390      56.540   9.379 -19.445  1.00 20.96           C  
ATOM     15  CD1 LEU A 390      56.117   8.114 -18.644  1.00 21.17           C  
ATOM     16  CD2 LEU A 390      58.031   9.835 -19.270  1.00 20.14           C  
ATOM     17  H   LEU A 390      54.912  12.251 -20.071  1.00 21.95           H  
ATOM     18  HA  LEU A 390      56.422  11.517 -21.282  1.00 21.84           H  
ATOM     19  HB3 LEU A 390      56.928   9.053 -21.573  1.00 21.67           H  
ATOM     20  HB2 LEU A 390      55.349   8.632 -21.169  1.00 21.67           H  
ATOM     21  HG  LEU A 390      55.949  10.154 -18.956  1.00 20.96           H  
ATOM     22 HD11 LEU A 390      56.909   7.562 -18.139  1.00 21.17           H  
ATOM     23 HD12 LEU A 390      55.353   8.347 -17.903  1.00 21.17           H  
ATOM     24 HD13 LEU A 390      55.708   7.320 -19.269  1.00 21.17           H  
ATOM     25 HD21 LEU A 390      58.665   9.225 -18.627  1.00 20.14           H  
ATOM     26 HD22 LEU A 390      58.550  10.002 -20.214  1.00 20.14           H  
ATOM     27 HD23 LEU A 390      57.996  10.884 -18.974  1.00 20.14           H  
ATOM     28  N   GLY A 391      54.997  12.077 -23.517  1.00 22.25           N  
ATOM     29  CA  GLY A 391      54.752  12.357 -24.952  1.00 22.20           C  
ATOM     30  C   GLY A 391      53.314  12.048 -25.405  1.00 22.60           C  
ATOM     31  O   GLY A 391      52.969  11.883 -26.581  1.00 23.58           O  
ATOM     32  H   GLY A 391      54.868  12.865 -22.899  1.00 22.25           H  
ATOM     33  HA3 GLY A 391      55.473  11.883 -25.618  1.00 22.20           H  
ATOM     34  HA2 GLY A 391      54.897  13.423 -25.129  1.00 22.20           H  
ATOM     35  N   TYR A 392      52.422  11.948 -24.413  1.00 22.43           N  
ATOM     36  CA  TYR A 392      50.951  11.932 -24.621  1.00 22.32           C  
ATOM     37  C   TYR A 392      50.478  13.329 -24.155  1.00 22.10           C  
ATOM     38  O   TYR A 392      50.532  13.507 -22.927  1.00 21.97           O  
ATOM     39  CB  TYR A 392      50.312  10.855 -23.687  1.00 22.33           C  
ATOM     40  CG  TYR A 392      49.173  10.088 -24.263  1.00 22.50           C  
ATOM     41  CD1 TYR A 392      47.945  10.768 -24.637  1.00 22.97           C  
ATOM     42  CD2 TYR A 392      49.217   8.646 -24.244  1.00 22.23           C  
ATOM     43  CE1 TYR A 392      46.853  10.013 -25.054  1.00 22.34           C  
ATOM     44  CE2 TYR A 392      48.093   7.934 -24.747  1.00 23.08           C  
ATOM     45  CZ  TYR A 392      46.961   8.628 -25.132  1.00 23.21           C  
ATOM     46  OH  TYR A 392      45.891   7.837 -25.571  1.00 24.09           O  
ATOM     47  H   TYR A 392      52.842  11.983 -23.495  1.00 22.43           H  
ATOM     48  HA  TYR A 392      50.671  11.743 -25.658  1.00 22.32           H  
ATOM     49  HB3 TYR A 392      50.021  11.260 -22.717  1.00 22.33           H  
ATOM     50  HB2 TYR A 392      51.065  10.207 -23.239  1.00 22.33           H  
ATOM     51  HD1 TYR A 392      47.917  11.838 -24.780  1.00 22.97           H  
ATOM     52  HD2 TYR A 392      50.044   8.125 -23.786  1.00 22.23           H  
ATOM     53  HE1 TYR A 392      45.907  10.502 -25.233  1.00 22.34           H  
ATOM     54  HE2 TYR A 392      48.085   6.863 -24.883  1.00 23.08           H  
ATOM     55  HH  TYR A 392      46.132   6.949 -25.844  1.00 24.09           H  
ATOM     56  N   GLY A 393      50.101  14.226 -25.077  1.00 21.94           N  
ATOM     57  CA  GLY A 393      49.504  15.478 -24.684  1.00 21.54           C  
ATOM     58  C   GLY A 393      48.011  15.250 -24.407  1.00 21.21           C  
ATOM     59  O   GLY A 393      47.412  14.347 -24.965  1.00 20.30           O  
ATOM     60  H   GLY A 393      50.095  14.051 -26.072  1.00 21.94           H  
ATOM     61  HA3 GLY A 393      49.593  16.229 -25.469  1.00 21.54           H  
ATOM     62  HA2 GLY A 393      49.997  16.084 -23.924  1.00 21.54           H  
ATOM     63  N   SER A 394      47.384  16.089 -23.585  1.00 21.27           N  
ATOM     64  CA  SER A 394      45.950  16.086 -23.126  1.00 20.81           C  
ATOM     65  C   SER A 394      44.877  16.073 -24.261  1.00 20.11           C  
ATOM     66  O   SER A 394      43.828  15.531 -24.023  1.00 20.26           O  
ATOM     67  CB  SER A 394      45.718  17.044 -22.001  1.00 21.06           C  
ATOM     68  OG  SER A 394      46.017  18.365 -22.446  1.00 22.07           O  
ATOM     69  H   SER A 394      47.895  16.788 -23.065  1.00 21.27           H  
ATOM     70  HA  SER A 394      45.936  15.067 -22.738  1.00 20.81           H  
ATOM     71  HB3 SER A 394      46.269  16.720 -21.118  1.00 21.06           H  
ATOM     72  HB2 SER A 394      44.668  17.000 -21.715  1.00 21.06           H  
ATOM     73  HG  SER A 394      46.675  18.677 -21.819  1.00 22.07           H  
ATOM     74  N   TRP A 395      45.317  16.587 -25.399  1.00 19.13           N  
ATOM     75  CA  TRP A 395      44.593  16.780 -26.685  1.00 18.49           C  
ATOM     76  C   TRP A 395      44.753  15.565 -27.636  1.00 17.72           C  
ATOM     77  O   TRP A 395      44.090  15.405 -28.669  1.00 17.04           O  
ATOM     78  CB  TRP A 395      45.258  17.969 -27.471  1.00 18.34           C  
ATOM     79  CG  TRP A 395      46.667  17.969 -27.739  1.00 17.90           C  
ATOM     80  CD1 TRP A 395      47.205  17.497 -28.876  1.00 18.28           C  
ATOM     81  CD2 TRP A 395      47.725  18.448 -26.896  1.00 19.13           C  
ATOM     82  NE1 TRP A 395      48.568  17.626 -28.793  1.00 19.71           N  
ATOM     83  CE2 TRP A 395      48.953  18.231 -27.575  1.00 19.58           C  
ATOM     84  CE3 TRP A 395      47.831  19.068 -25.614  1.00 19.38           C  
ATOM     85  CZ2 TRP A 395      50.214  18.587 -27.035  1.00 19.91           C  
ATOM     86  CZ3 TRP A 395      49.050  19.287 -25.018  1.00 19.28           C  
ATOM     87  CH2 TRP A 395      50.206  19.093 -25.733  1.00 19.27           C  
ATOM     88  H   TRP A 395      46.282  16.887 -25.387  1.00 19.13           H  
ATOM     89  HA  TRP A 395      43.555  17.106 -26.621  1.00 18.49           H  
ATOM     90  HB3 TRP A 395      45.038  18.949 -27.046  1.00 18.34           H  
ATOM     91  HB2 TRP A 395      44.717  18.047 -28.414  1.00 18.34           H  
ATOM     92  HD1 TRP A 395      46.621  17.049 -29.666  1.00 18.28           H  
ATOM     93  HE1 TRP A 395      49.180  17.277 -29.517  1.00 19.71           H  
ATOM     94  HE3 TRP A 395      46.959  19.307 -25.023  1.00 19.38           H  
ATOM     95  HZ2 TRP A 395      51.176  18.440 -27.504  1.00 19.91           H  
ATOM     96  HZ3 TRP A 395      49.106  19.523 -23.966  1.00 19.28           H  
ATOM     97  HH2 TRP A 395      51.190  19.312 -25.346  1.00 19.27           H  
ATOM     98  N   GLU A 396      45.666  14.673 -27.307  1.00 17.13           N  
ATOM     99  CA  GLU A 396      45.756  13.415 -28.119  1.00 17.39           C  
ATOM    100  C   GLU A 396      44.566  12.491 -27.780  1.00 16.29           C  
ATOM    101  O   GLU A 396      44.387  12.369 -26.564  1.00 16.86           O  
ATOM    102  CB  GLU A 396      47.083  12.706 -27.726  1.00 17.88           C  
ATOM    103  CG  GLU A 396      48.347  13.452 -28.100  1.00 19.53           C  
ATOM    104  CD  GLU A 396      49.609  12.639 -28.450  1.00 22.77           C  
ATOM    105  OE1 GLU A 396      50.662  13.346 -28.560  1.00 23.89           O  
ATOM    106  OE2 GLU A 396      49.694  11.399 -28.602  1.00 24.37           O1-
ATOM    107  H   GLU A 396      46.200  14.677 -26.450  1.00 17.13           H  
ATOM    108  HA  GLU A 396      45.777  13.552 -29.201  1.00 17.39           H  
ATOM    109  HB3 GLU A 396      47.105  11.720 -28.190  1.00 17.88           H  
ATOM    110  HB2 GLU A 396      47.124  12.590 -26.643  1.00 17.88           H  
ATOM    111  HG3 GLU A 396      48.599  13.912 -27.144  1.00 19.53           H  
ATOM    112  HG2 GLU A 396      48.246  14.382 -28.660  1.00 19.53           H  
ATOM    113  N   ILE A 397      43.942  11.848 -28.765  1.00 14.39           N  
ATOM    114  CA  ILE A 397      43.085  10.687 -28.489  1.00 13.79           C  
ATOM    115  C   ILE A 397      43.478   9.444 -29.272  1.00 12.17           C  
ATOM    116  O   ILE A 397      43.807   9.556 -30.446  1.00 13.23           O  
ATOM    117  CB  ILE A 397      41.686  11.112 -29.054  1.00 13.86           C  
ATOM    118  CG1 ILE A 397      41.033  12.188 -28.145  1.00 16.51           C  
ATOM    119  CG2 ILE A 397      40.595   9.950 -29.322  1.00 14.27           C  
ATOM    120  CD1 ILE A 397      39.778  12.820 -28.706  1.00 19.01           C  
ATOM    121  H   ILE A 397      44.294  11.975 -29.703  1.00 14.39           H  
ATOM    122  HA  ILE A 397      43.030  10.353 -27.453  1.00 13.79           H  
ATOM    123  HB  ILE A 397      41.829  11.568 -30.033  1.00 13.86           H  
ATOM    124 HG13 ILE A 397      41.736  12.947 -27.803  1.00 16.51           H  
ATOM    125 HG12 ILE A 397      40.734  11.736 -27.200  1.00 16.51           H  
ATOM    126 HG21 ILE A 397      40.222   9.563 -28.374  1.00 14.27           H  
ATOM    127 HG22 ILE A 397      39.666  10.257 -29.802  1.00 14.27           H  
ATOM    128 HG23 ILE A 397      41.004   9.073 -29.823  1.00 14.27           H  
ATOM    129 HD11 ILE A 397      39.139  12.006 -29.047  1.00 19.01           H  
ATOM    130 HD12 ILE A 397      39.185  13.233 -27.890  1.00 19.01           H  
ATOM    131 HD13 ILE A 397      40.055  13.491 -29.519  1.00 19.01           H  
ATOM    132  N   ASP A 398      43.314   8.197 -28.714  1.00 10.80           N  
ATOM    133  CA  ASP A 398      43.577   6.951 -29.408  1.00 10.33           C  
ATOM    134  C   ASP A 398      42.476   6.614 -30.452  1.00  8.86           C  
ATOM    135  O   ASP A 398      41.312   6.618 -30.046  1.00  8.81           O  
ATOM    136  CB  ASP A 398      43.681   5.813 -28.368  1.00 10.12           C  
ATOM    137  CG  ASP A 398      44.411   4.510 -28.804  1.00 11.66           C  
ATOM    138  OD1 ASP A 398      44.980   3.863 -27.874  1.00 10.23           O  
ATOM    139  OD2 ASP A 398      44.362   4.012 -29.961  1.00 13.91           O1-
ATOM    140  H   ASP A 398      43.095   8.176 -27.728  1.00 10.80           H  
ATOM    141  HA  ASP A 398      44.525   6.831 -29.934  1.00 10.33           H  
ATOM    142  HB3 ASP A 398      42.680   5.495 -28.075  1.00 10.12           H  
ATOM    143  HB2 ASP A 398      44.093   6.269 -27.468  1.00 10.12           H  
ATOM    144  N   PRO A 399      42.800   6.423 -31.737  1.00  8.36           N  
ATOM    145  CA  PRO A 399      41.750   6.025 -32.691  1.00  8.80           C  
ATOM    146  C   PRO A 399      40.947   4.709 -32.261  1.00  8.04           C  
ATOM    147  O   PRO A 399      39.780   4.598 -32.578  1.00  8.83           O  
ATOM    148  CB  PRO A 399      42.491   5.889 -34.005  1.00  9.61           C  
ATOM    149  CG  PRO A 399      43.915   5.515 -33.669  1.00  9.65           C  
ATOM    150  CD  PRO A 399      44.123   6.312 -32.351  1.00  9.08           C  
ATOM    151  HA  PRO A 399      41.033   6.832 -32.841  1.00  8.80           H  
ATOM    152  HB3 PRO A 399      42.392   6.817 -34.568  1.00  9.61           H  
ATOM    153  HB2 PRO A 399      42.032   5.072 -34.562  1.00  9.61           H  
ATOM    154  HG3 PRO A 399      44.754   5.679 -34.345  1.00  9.65           H  
ATOM    155  HG2 PRO A 399      43.864   4.515 -33.238  1.00  9.65           H  
ATOM    156  HD2 PRO A 399      44.827   5.741 -31.745  1.00  9.08           H  
ATOM    157  HD3 PRO A 399      44.452   7.335 -32.534  1.00  9.08           H  
ATOM    158  N   LYS A 400      41.618   3.818 -31.422  1.00  7.60           N  
ATOM    159  CA  LYS A 400      41.038   2.501 -31.011  1.00  7.42           C  
ATOM    160  C   LYS A 400      39.961   2.597 -29.906  1.00  7.64           C  
ATOM    161  O   LYS A 400      39.054   1.763 -29.839  1.00  7.43           O  
ATOM    162  CB  LYS A 400      42.187   1.533 -30.709  1.00  7.81           C  
ATOM    163  CG  LYS A 400      42.469   1.295 -29.175  1.00  9.95           C  
ATOM    164  CD  LYS A 400      43.490   0.142 -28.977  1.00 11.41           C  
ATOM    165  CE  LYS A 400      45.049   0.301 -29.156  1.00 15.80           C  
ATOM    166  NZ  LYS A 400      45.708   1.025 -28.042  1.00 19.60           N1+
ATOM    167  H   LYS A 400      42.610   3.979 -31.322  1.00  7.60           H  
ATOM    168  HA  LYS A 400      40.547   2.064 -31.881  1.00  7.42           H  
ATOM    169  HB3 LYS A 400      43.093   1.940 -31.159  1.00  7.81           H  
ATOM    170  HB2 LYS A 400      42.065   0.514 -31.078  1.00  7.81           H  
ATOM    171  HG3 LYS A 400      41.595   0.930 -28.636  1.00  9.95           H  
ATOM    172  HG2 LYS A 400      42.830   2.191 -28.669  1.00  9.95           H  
ATOM    173  HD3 LYS A 400      43.167  -0.597 -29.710  1.00 11.41           H  
ATOM    174  HD2 LYS A 400      43.323  -0.323 -28.005  1.00 11.41           H  
ATOM    175  HE3 LYS A 400      45.274   0.884 -30.050  1.00 15.80           H  
ATOM    176  HE2 LYS A 400      45.474  -0.683 -29.352  1.00 15.80           H  
ATOM    177  HZ1 LYS A 400      45.300   0.723 -27.169  1.00 19.60           H  
ATOM    178  HZ2 LYS A 400      46.710   0.906 -28.000  1.00 19.60           H  
ATOM    179  HZ3 LYS A 400      45.597   2.023 -28.152  1.00 19.60           H  
ATOM    180  N   ASP A 401      39.961   3.690 -29.156  1.00  6.59           N  
ATOM    181  CA  ASP A 401      38.808   4.065 -28.315  1.00  7.08           C  
ATOM    182  C   ASP A 401      37.537   4.470 -29.146  1.00  6.72           C  
ATOM    183  O   ASP A 401      36.454   4.257 -28.667  1.00  6.68           O  
ATOM    184  CB  ASP A 401      39.085   5.138 -27.190  1.00  8.45           C  
ATOM    185  CG  ASP A 401      40.260   4.982 -26.174  1.00 11.44           C  
ATOM    186  OD1 ASP A 401      40.604   5.989 -25.588  1.00 11.55           O  
ATOM    187  OD2 ASP A 401      40.707   3.812 -25.908  1.00 15.70           O1-
ATOM    188  H   ASP A 401      40.566   4.449 -29.434  1.00  6.59           H  
ATOM    189  HA  ASP A 401      38.376   3.154 -27.901  1.00  7.08           H  
ATOM    190  HB3 ASP A 401      38.206   5.338 -26.577  1.00  8.45           H  
ATOM    191  HB2 ASP A 401      39.369   6.001 -27.792  1.00  8.45           H  
ATOM    192  N   LEU A 402      37.698   5.103 -30.330  1.00  6.06           N  
ATOM    193  CA  LEU A 402      36.595   5.499 -31.175  1.00  6.70           C  
ATOM    194  C   LEU A 402      35.920   4.186 -31.721  1.00  5.80           C  
ATOM    195  O   LEU A 402      36.640   3.316 -32.253  1.00  7.06           O  
ATOM    196  CB  LEU A 402      37.020   6.374 -32.343  1.00  6.59           C  
ATOM    197  CG  LEU A 402      37.914   7.664 -31.848  1.00  8.04           C  
ATOM    198  CD1 LEU A 402      38.579   8.456 -32.996  1.00  8.47           C  
ATOM    199  CD2 LEU A 402      37.121   8.559 -30.945  1.00  8.75           C  
ATOM    200  H   LEU A 402      38.634   5.326 -30.637  1.00  6.06           H  
ATOM    201  HA  LEU A 402      35.891   6.040 -30.542  1.00  6.70           H  
ATOM    202  HB3 LEU A 402      36.160   6.869 -32.796  1.00  6.59           H  
ATOM    203  HB2 LEU A 402      37.389   5.748 -33.155  1.00  6.59           H  
ATOM    204  HG  LEU A 402      38.694   7.271 -31.196  1.00  8.04           H  
ATOM    205 HD11 LEU A 402      39.615   8.688 -32.749  1.00  8.47           H  
ATOM    206 HD12 LEU A 402      38.587   7.909 -33.939  1.00  8.47           H  
ATOM    207 HD13 LEU A 402      38.146   9.409 -33.303  1.00  8.47           H  
ATOM    208 HD21 LEU A 402      37.619   9.528 -30.970  1.00  8.75           H  
ATOM    209 HD22 LEU A 402      36.034   8.496 -31.012  1.00  8.75           H  
ATOM    210 HD23 LEU A 402      37.412   8.230 -29.947  1.00  8.75           H  
ATOM    211  N   THR A 403      34.573   4.158 -31.608  1.00  6.90           N  
ATOM    212  CA  THR A 403      33.776   3.215 -32.430  1.00  8.17           C  
ATOM    213  C   THR A 403      32.764   4.063 -33.242  1.00  8.35           C  
ATOM    214  O   THR A 403      32.209   5.038 -32.710  1.00  9.75           O  
ATOM    215  CB  THR A 403      33.026   2.085 -31.660  1.00  8.02           C  
ATOM    216  OG1 THR A 403      32.187   1.460 -32.515  1.00  8.69           O  
ATOM    217  CG2 THR A 403      32.132   2.601 -30.477  1.00  9.08           C  
ATOM    218  H   THR A 403      34.109   4.734 -30.920  1.00  6.90           H  
ATOM    219  HA  THR A 403      34.323   2.725 -33.236  1.00  8.17           H  
ATOM    220  HB  THR A 403      33.756   1.334 -31.356  1.00  8.02           H  
ATOM    221  HG1 THR A 403      32.710   0.722 -32.837  1.00  8.69           H  
ATOM    222 HG21 THR A 403      32.756   3.233 -29.845  1.00  9.08           H  
ATOM    223 HG22 THR A 403      31.331   3.240 -30.848  1.00  9.08           H  
ATOM    224 HG23 THR A 403      31.645   1.767 -29.971  1.00  9.08           H  
ATOM    225  N   PHE A 404      32.521   3.724 -34.526  1.00  9.06           N  
ATOM    226  CA  PHE A 404      31.993   4.572 -35.568  1.00 10.20           C  
ATOM    227  C   PHE A 404      30.610   4.138 -35.947  1.00 10.88           C  
ATOM    228  O   PHE A 404      30.458   2.957 -36.146  1.00 11.71           O  
ATOM    229  CB  PHE A 404      32.937   4.565 -36.774  1.00 10.41           C  
ATOM    230  CG  PHE A 404      34.344   5.174 -36.575  1.00 11.82           C  
ATOM    231  CD1 PHE A 404      35.405   4.443 -36.118  1.00 14.07           C  
ATOM    232  CD2 PHE A 404      34.499   6.586 -36.848  1.00 14.76           C  
ATOM    233  CE1 PHE A 404      36.647   5.020 -35.991  1.00 13.81           C  
ATOM    234  CE2 PHE A 404      35.746   7.115 -36.736  1.00 17.03           C  
ATOM    235  CZ  PHE A 404      36.823   6.380 -36.333  1.00 15.09           C  
ATOM    236  H   PHE A 404      32.660   2.790 -34.886  1.00  9.06           H  
ATOM    237  HA  PHE A 404      31.888   5.558 -35.115  1.00 10.20           H  
ATOM    238  HB3 PHE A 404      32.481   5.084 -37.617  1.00 10.41           H  
ATOM    239  HB2 PHE A 404      33.095   3.562 -37.171  1.00 10.41           H  
ATOM    240  HD1 PHE A 404      35.343   3.388 -35.893  1.00 14.07           H  
ATOM    241  HD2 PHE A 404      33.651   7.246 -36.954  1.00 14.76           H  
ATOM    242  HE1 PHE A 404      37.424   4.347 -35.660  1.00 13.81           H  
ATOM    243  HE2 PHE A 404      35.960   8.169 -36.828  1.00 17.03           H  
ATOM    244  HZ  PHE A 404      37.819   6.785 -36.233  1.00 15.09           H  
ATOM    245  N   LEU A 405      29.627   5.041 -36.002  1.00 12.23           N  
ATOM    246  CA  LEU A 405      28.271   4.709 -36.202  1.00 12.28           C  
ATOM    247  C   LEU A 405      27.576   5.175 -37.439  1.00 13.91           C  
ATOM    248  O   LEU A 405      26.791   4.392 -37.925  1.00 15.01           O  
ATOM    249  CB  LEU A 405      27.577   5.329 -34.904  1.00 12.72           C  
ATOM    250  CG  LEU A 405      27.981   4.769 -33.513  1.00 13.01           C  
ATOM    251  CD1 LEU A 405      27.477   5.675 -32.340  1.00 15.28           C  
ATOM    252  CD2 LEU A 405      27.432   3.358 -33.296  1.00 13.43           C  
ATOM    253  H   LEU A 405      29.831   6.024 -35.891  1.00 12.23           H  
ATOM    254  HA  LEU A 405      28.177   3.623 -36.184  1.00 12.28           H  
ATOM    255  HB3 LEU A 405      26.501   5.381 -35.073  1.00 12.72           H  
ATOM    256  HB2 LEU A 405      27.676   6.409 -34.788  1.00 12.72           H  
ATOM    257  HG  LEU A 405      29.065   4.703 -33.425  1.00 13.01           H  
ATOM    258 HD11 LEU A 405      28.220   5.749 -31.546  1.00 15.28           H  
ATOM    259 HD12 LEU A 405      27.415   6.741 -32.557  1.00 15.28           H  
ATOM    260 HD13 LEU A 405      26.512   5.351 -31.951  1.00 15.28           H  
ATOM    261 HD21 LEU A 405      28.305   2.718 -33.166  1.00 13.43           H  
ATOM    262 HD22 LEU A 405      26.677   3.332 -32.511  1.00 13.43           H  
ATOM    263 HD23 LEU A 405      27.032   3.068 -34.268  1.00 13.43           H  
ATOM    264  N   LYS A 406      27.973   6.300 -38.037  1.00 14.09           N  
ATOM    265  CA  LYS A 406      27.227   6.943 -39.102  1.00 15.02           C  
ATOM    266  C   LYS A 406      27.881   8.277 -39.560  1.00 14.94           C  
ATOM    267  O   LYS A 406      28.312   9.034 -38.715  1.00 14.14           O  
ATOM    268  CB  LYS A 406      25.708   7.092 -38.787  1.00 15.46           C  
ATOM    269  CG  LYS A 406      25.259   8.010 -37.610  1.00 19.04           C  
ATOM    270  CD  LYS A 406      23.710   8.409 -37.717  1.00 21.54           C  
ATOM    271  CE  LYS A 406      23.157   9.516 -36.796  1.00 23.13           C  
ATOM    272  NZ  LYS A 406      21.669   9.613 -36.937  1.00 25.40           N1+
ATOM    273  H   LYS A 406      28.841   6.718 -37.733  1.00 14.09           H  
ATOM    274  HA  LYS A 406      27.222   6.286 -39.972  1.00 15.02           H  
ATOM    275  HB3 LYS A 406      25.312   6.091 -38.616  1.00 15.46           H  
ATOM    276  HB2 LYS A 406      25.223   7.356 -39.727  1.00 15.46           H  
ATOM    277  HG3 LYS A 406      25.918   8.878 -37.578  1.00 19.04           H  
ATOM    278  HG2 LYS A 406      25.434   7.446 -36.694  1.00 19.04           H  
ATOM    279  HD3 LYS A 406      23.046   7.565 -37.530  1.00 21.54           H  
ATOM    280  HD2 LYS A 406      23.653   8.622 -38.784  1.00 21.54           H  
ATOM    281  HE3 LYS A 406      23.635  10.480 -36.965  1.00 23.13           H  
ATOM    282  HE2 LYS A 406      23.418   9.264 -35.768  1.00 23.13           H  
ATOM    283  HZ1 LYS A 406      21.335   9.585 -37.890  1.00 25.40           H  
ATOM    284  HZ2 LYS A 406      21.312   8.880 -36.341  1.00 25.40           H  
ATOM    285  HZ3 LYS A 406      21.246  10.418 -36.500  1.00 25.40           H  
ATOM    286  N   GLU A 407      27.994   8.437 -40.891  1.00 15.32           N  
ATOM    287  CA  GLU A 407      28.484   9.708 -41.471  1.00 16.36           C  
ATOM    288  C   GLU A 407      27.303  10.720 -41.432  1.00 15.82           C  
ATOM    289  O   GLU A 407      26.164  10.324 -41.668  1.00 15.54           O  
ATOM    290  CB  GLU A 407      28.811   9.351 -42.949  1.00 17.14           C  
ATOM    291  CG  GLU A 407      29.690   8.087 -43.211  1.00 20.35           C  
ATOM    292  CD  GLU A 407      30.013   7.745 -44.655  1.00 24.55           C  
ATOM    293  OE1 GLU A 407      30.838   6.884 -44.917  1.00 28.13           O  
ATOM    294  OE2 GLU A 407      29.367   8.290 -45.540  1.00 27.71           O1-
ATOM    295  H   GLU A 407      27.589   7.740 -41.499  1.00 15.32           H  
ATOM    296  HA  GLU A 407      29.355  10.132 -40.971  1.00 16.36           H  
ATOM    297  HB3 GLU A 407      29.233  10.260 -43.378  1.00 17.14           H  
ATOM    298  HB2 GLU A 407      27.912   9.125 -43.523  1.00 17.14           H  
ATOM    299  HG3 GLU A 407      29.407   7.188 -42.663  1.00 20.35           H  
ATOM    300  HG2 GLU A 407      30.677   8.318 -42.812  1.00 20.35           H  
ATOM    301  N   LEU A 408      27.673  12.019 -41.171  1.00 15.70           N  
ATOM    302  CA  LEU A 408      26.805  13.183 -40.981  1.00 16.54           C  
ATOM    303  C   LEU A 408      26.760  14.032 -42.289  1.00 18.30           C  
ATOM    304  O   LEU A 408      25.824  14.725 -42.481  1.00 19.14           O  
ATOM    305  CB  LEU A 408      27.264  14.043 -39.814  1.00 16.00           C  
ATOM    306  CG  LEU A 408      27.414  13.342 -38.372  1.00 14.60           C  
ATOM    307  CD1 LEU A 408      27.517  14.355 -37.104  1.00 14.29           C  
ATOM    308  CD2 LEU A 408      26.266  12.370 -38.068  1.00 13.73           C  
ATOM    309  H   LEU A 408      28.649  12.172 -40.961  1.00 15.70           H  
ATOM    310  HA  LEU A 408      25.795  12.951 -40.642  1.00 16.54           H  
ATOM    311  HB3 LEU A 408      26.422  14.725 -39.694  1.00 16.00           H  
ATOM    312  HB2 LEU A 408      28.198  14.506 -40.134  1.00 16.00           H  
ATOM    313  HG  LEU A 408      28.379  12.845 -38.469  1.00 14.60           H  
ATOM    314 HD11 LEU A 408      28.212  15.177 -37.277  1.00 14.29           H  
ATOM    315 HD12 LEU A 408      26.575  14.842 -36.853  1.00 14.29           H  
ATOM    316 HD13 LEU A 408      27.768  13.806 -36.196  1.00 14.29           H  
ATOM    317 HD21 LEU A 408      25.325  12.721 -38.493  1.00 13.73           H  
ATOM    318 HD22 LEU A 408      26.417  11.424 -38.587  1.00 13.73           H  
ATOM    319 HD23 LEU A 408      26.127  12.138 -37.012  1.00 13.73           H  
ATOM    320  N   GLY A 409      27.834  13.980 -43.058  1.00 20.65           N  
ATOM    321  CA  GLY A 409      28.079  14.765 -44.224  1.00 22.17           C  
ATOM    322  C   GLY A 409      29.586  14.972 -44.355  1.00 23.40           C  
ATOM    323  O   GLY A 409      30.302  14.335 -43.588  1.00 23.48           O  
ATOM    324  H   GLY A 409      28.647  13.461 -42.757  1.00 20.65           H  
ATOM    325  HA3 GLY A 409      27.743  15.795 -44.103  1.00 22.17           H  
ATOM    326  HA2 GLY A 409      27.509  14.302 -45.030  1.00 22.17           H  
ATOM    327  N   THR A 410      30.037  15.694 -45.381  1.00 24.71           N  
ATOM    328  CA  THR A 410      31.372  16.016 -45.779  1.00 25.59           C  
ATOM    329  C   THR A 410      31.721  17.359 -45.178  1.00 25.85           C  
ATOM    330  O   THR A 410      30.891  18.276 -45.201  1.00 26.15           O  
ATOM    331  CB  THR A 410      31.613  16.072 -47.316  1.00 25.83           C  
ATOM    332  OG1 THR A 410      31.511  14.743 -47.697  1.00 27.68           O  
ATOM    333  CG2 THR A 410      32.938  16.467 -47.922  1.00 26.36           C  
ATOM    334  H   THR A 410      29.337  16.057 -46.012  1.00 24.71           H  
ATOM    335  HA  THR A 410      32.063  15.258 -45.410  1.00 25.59           H  
ATOM    336  HB  THR A 410      30.884  16.751 -47.759  1.00 25.83           H  
ATOM    337  HG1 THR A 410      30.556  14.652 -47.731  1.00 27.68           H  
ATOM    338 HG21 THR A 410      33.780  15.816 -47.689  1.00 26.36           H  
ATOM    339 HG22 THR A 410      32.797  16.409 -49.001  1.00 26.36           H  
ATOM    340 HG23 THR A 410      33.116  17.496 -47.607  1.00 26.36           H  
ATOM    341  N   GLY A 411      32.851  17.454 -44.575  1.00 25.80           N  
ATOM    342  CA  GLY A 411      33.263  18.549 -43.712  1.00 25.91           C  
ATOM    343  C   GLY A 411      34.650  18.920 -44.290  1.00 26.12           C  
ATOM    344  O   GLY A 411      35.697  18.644 -43.642  1.00 26.23           O  
ATOM    345  H   GLY A 411      33.536  16.721 -44.686  1.00 25.80           H  
ATOM    346  HA3 GLY A 411      33.324  18.242 -42.668  1.00 25.91           H  
ATOM    347  HA2 GLY A 411      32.656  19.454 -43.718  1.00 25.91           H  
ATOM    348  N   GLN A 412      34.596  19.333 -45.563  1.00 26.34           N  
ATOM    349  CA  GLN A 412      35.628  19.897 -46.517  1.00 26.61           C  
ATOM    350  C   GLN A 412      36.677  18.844 -46.949  1.00 25.47           C  
ATOM    351  O   GLN A 412      36.871  18.553 -48.121  1.00 25.61           O  
ATOM    352  CB  GLN A 412      36.124  21.239 -46.078  1.00 27.33           C  
ATOM    353  CG  GLN A 412      37.284  21.853 -46.771  1.00 29.69           C  
ATOM    354  CD  GLN A 412      37.128  22.189 -48.206  1.00 32.14           C  
ATOM    355  OE1 GLN A 412      36.039  22.565 -48.653  1.00 34.80           O  
ATOM    356  NE2 GLN A 412      38.291  22.358 -48.842  1.00 32.96           N  
ATOM    357  H   GLN A 412      33.658  19.434 -45.924  1.00 26.34           H  
ATOM    358  HA  GLN A 412      35.108  20.187 -47.430  1.00 26.61           H  
ATOM    359  HB3 GLN A 412      36.361  21.419 -45.030  1.00 27.33           H  
ATOM    360  HB2 GLN A 412      35.253  21.886 -46.187  1.00 27.33           H  
ATOM    361  HG3 GLN A 412      38.154  21.201 -46.691  1.00 29.69           H  
ATOM    362  HG2 GLN A 412      37.764  22.655 -46.209  1.00 29.69           H  
ATOM    363 HE22 GLN A 412      38.328  22.581 -49.826  1.00 32.96           H  
ATOM    364 HE21 GLN A 412      39.165  22.115 -48.399  1.00 32.96           H  
ATOM    365  N   PHE A 413      37.331  18.270 -45.926  1.00 24.46           N  
ATOM    366  CA  PHE A 413      38.477  17.428 -46.104  1.00 23.68           C  
ATOM    367  C   PHE A 413      38.030  16.030 -46.398  1.00 22.29           C  
ATOM    368  O   PHE A 413      38.902  15.264 -46.806  1.00 22.38           O  
ATOM    369  CB  PHE A 413      39.309  17.472 -44.845  1.00 23.67           C  
ATOM    370  CG  PHE A 413      39.603  18.896 -44.365  1.00 24.96           C  
ATOM    371  CD1 PHE A 413      38.836  19.502 -43.345  1.00 25.39           C  
ATOM    372  CD2 PHE A 413      40.446  19.646 -45.207  1.00 26.47           C  
ATOM    373  CE1 PHE A 413      39.181  20.792 -42.990  1.00 26.26           C  
ATOM    374  CE2 PHE A 413      40.709  20.963 -44.889  1.00 27.01           C  
ATOM    375  CZ  PHE A 413      40.123  21.506 -43.713  1.00 27.49           C  
ATOM    376  H   PHE A 413      37.310  18.597 -44.971  1.00 24.46           H  
ATOM    377  HA  PHE A 413      39.144  17.710 -46.919  1.00 23.68           H  
ATOM    378  HB3 PHE A 413      40.255  16.952 -44.998  1.00 23.67           H  
ATOM    379  HB2 PHE A 413      38.874  17.003 -43.962  1.00 23.67           H  
ATOM    380  HD1 PHE A 413      38.062  18.967 -42.814  1.00 25.39           H  
ATOM    381  HD2 PHE A 413      40.857  19.181 -46.090  1.00 26.47           H  
ATOM    382  HE1 PHE A 413      38.767  21.137 -42.054  1.00 26.26           H  
ATOM    383  HE2 PHE A 413      41.318  21.663 -45.442  1.00 27.01           H  
ATOM    384  HZ  PHE A 413      40.286  22.546 -43.471  1.00 27.49           H  
ATOM    385  N   GLY A 414      36.806  15.615 -46.038  1.00 21.52           N  
ATOM    386  CA  GLY A 414      36.350  14.204 -45.971  1.00 20.86           C  
ATOM    387  C   GLY A 414      34.992  14.193 -45.182  1.00 20.34           C  
ATOM    388  O   GLY A 414      34.465  15.326 -44.931  1.00 20.87           O  
ATOM    389  H   GLY A 414      36.108  16.170 -45.565  1.00 21.52           H  
ATOM    390  HA3 GLY A 414      37.098  13.516 -45.579  1.00 20.86           H  
ATOM    391  HA2 GLY A 414      36.205  13.808 -46.976  1.00 20.86           H  
ATOM    392  N   VAL A 415      34.517  13.011 -44.876  1.00 19.55           N  
ATOM    393  CA  VAL A 415      33.271  12.759 -44.204  1.00 18.15           C  
ATOM    394  C   VAL A 415      33.428  12.939 -42.699  1.00 16.15           C  
ATOM    395  O   VAL A 415      34.536  12.835 -42.140  1.00 15.93           O  
ATOM    396  CB  VAL A 415      32.747  11.401 -44.603  1.00 18.79           C  
ATOM    397  CG1 VAL A 415      32.258  11.361 -46.041  1.00 20.09           C  
ATOM    398  CG2 VAL A 415      33.751  10.250 -44.243  1.00 20.47           C  
ATOM    399  H   VAL A 415      35.095  12.188 -44.965  1.00 19.55           H  
ATOM    400  HA  VAL A 415      32.514  13.419 -44.626  1.00 18.15           H  
ATOM    401  HB  VAL A 415      31.899  11.149 -43.966  1.00 18.79           H  
ATOM    402 HG11 VAL A 415      31.523  10.557 -46.095  1.00 20.09           H  
ATOM    403 HG12 VAL A 415      31.786  12.279 -46.392  1.00 20.09           H  
ATOM    404 HG13 VAL A 415      33.118  11.129 -46.669  1.00 20.09           H  
ATOM    405 HG21 VAL A 415      33.441   9.261 -44.580  1.00 20.47           H  
ATOM    406 HG22 VAL A 415      34.767  10.384 -44.613  1.00 20.47           H  
ATOM    407 HG23 VAL A 415      33.878  10.277 -43.160  1.00 20.47           H  
ATOM    408  N   VAL A 416      32.339  13.340 -42.069  1.00 14.27           N  
ATOM    409  CA  VAL A 416      32.256  13.590 -40.651  1.00 12.81           C  
ATOM    410  C   VAL A 416      31.388  12.469 -40.101  1.00 12.34           C  
ATOM    411  O   VAL A 416      30.308  12.293 -40.641  1.00 12.07           O  
ATOM    412  CB  VAL A 416      31.632  14.999 -40.489  1.00 12.72           C  
ATOM    413  CG1 VAL A 416      31.535  15.371 -39.019  1.00 11.86           C  
ATOM    414  CG2 VAL A 416      32.468  16.056 -41.307  1.00 12.73           C  
ATOM    415  H   VAL A 416      31.521  13.581 -42.610  1.00 14.27           H  
ATOM    416  HA  VAL A 416      33.223  13.624 -40.149  1.00 12.81           H  
ATOM    417  HB  VAL A 416      30.596  15.015 -40.830  1.00 12.72           H  
ATOM    418 HG11 VAL A 416      32.499  15.447 -38.516  1.00 11.86           H  
ATOM    419 HG12 VAL A 416      31.100  16.358 -38.866  1.00 11.86           H  
ATOM    420 HG13 VAL A 416      30.891  14.685 -38.468  1.00 11.86           H  
ATOM    421 HG21 VAL A 416      32.554  15.626 -42.305  1.00 12.73           H  
ATOM    422 HG22 VAL A 416      31.841  16.930 -41.482  1.00 12.73           H  
ATOM    423 HG23 VAL A 416      33.434  16.260 -40.845  1.00 12.73           H  
ATOM    424  N   LYS A 417      31.877  11.602 -39.129  1.00 10.08           N  
ATOM    425  CA  LYS A 417      31.108  10.526 -38.595  1.00  9.70           C  
ATOM    426  C   LYS A 417      30.687  10.763 -37.121  1.00  7.75           C  
ATOM    427  O   LYS A 417      31.416  11.475 -36.383  1.00  8.67           O  
ATOM    428  CB  LYS A 417      31.871   9.212 -38.762  1.00  9.77           C  
ATOM    429  CG  LYS A 417      32.019   8.684 -40.211  1.00 12.80           C  
ATOM    430  CD  LYS A 417      32.703   7.265 -40.306  1.00 15.98           C  
ATOM    431  CE  LYS A 417      32.894   6.829 -41.813  1.00 19.71           C  
ATOM    432  NZ  LYS A 417      33.603   5.593 -41.871  1.00 23.38           N1+
ATOM    433  H   LYS A 417      32.792  11.639 -38.703  1.00 10.08           H  
ATOM    434  HA  LYS A 417      30.131  10.500 -39.078  1.00  9.70           H  
ATOM    435  HB3 LYS A 417      31.305   8.463 -38.210  1.00  9.77           H  
ATOM    436  HB2 LYS A 417      32.785   9.191 -38.168  1.00  9.77           H  
ATOM    437  HG3 LYS A 417      32.517   9.425 -40.837  1.00 12.80           H  
ATOM    438  HG2 LYS A 417      31.015   8.603 -40.628  1.00 12.80           H  
ATOM    439  HD3 LYS A 417      31.933   6.617 -39.886  1.00 15.98           H  
ATOM    440  HD2 LYS A 417      33.542   7.326 -39.613  1.00 15.98           H  
ATOM    441  HE3 LYS A 417      33.521   7.621 -42.222  1.00 19.71           H  
ATOM    442  HE2 LYS A 417      31.942   6.579 -42.281  1.00 19.71           H  
ATOM    443  HZ1 LYS A 417      34.077   5.402 -42.743  1.00 23.38           H  
ATOM    444  HZ2 LYS A 417      34.394   5.592 -41.244  1.00 23.38           H  
ATOM    445  HZ3 LYS A 417      32.973   4.827 -41.680  1.00 23.38           H  
ATOM    446  N   TYR A 418      29.584  10.248 -36.742  1.00  7.84           N  
ATOM    447  CA  TYR A 418      29.087  10.163 -35.341  1.00  7.09           C  
ATOM    448  C   TYR A 418      29.616   8.787 -34.786  1.00  7.04           C  
ATOM    449  O   TYR A 418      29.713   7.802 -35.519  1.00  7.73           O  
ATOM    450  CB  TYR A 418      27.553  10.232 -35.351  1.00  8.22           C  
ATOM    451  CG  TYR A 418      26.899   9.916 -34.053  1.00  9.37           C  
ATOM    452  CD1 TYR A 418      26.167   8.736 -33.850  1.00  7.88           C  
ATOM    453  CD2 TYR A 418      26.951  10.842 -33.033  1.00 12.80           C  
ATOM    454  CE1 TYR A 418      25.541   8.528 -32.652  1.00  9.33           C  
ATOM    455  CE2 TYR A 418      26.457  10.587 -31.779  1.00 13.35           C  
ATOM    456  CZ  TYR A 418      25.633   9.461 -31.603  1.00 12.53           C  
ATOM    457  OH  TYR A 418      24.960   9.305 -30.448  1.00 14.78           O  
ATOM    458  H   TYR A 418      28.969   9.776 -37.389  1.00  7.84           H  
ATOM    459  HA  TYR A 418      29.434  11.003 -34.739  1.00  7.09           H  
ATOM    460  HB3 TYR A 418      27.080   9.519 -36.027  1.00  8.22           H  
ATOM    461  HB2 TYR A 418      27.276  11.273 -35.515  1.00  8.22           H  
ATOM    462  HD1 TYR A 418      25.991   8.003 -34.624  1.00  7.88           H  
ATOM    463  HD2 TYR A 418      27.575  11.719 -33.120  1.00 12.80           H  
ATOM    464  HE1 TYR A 418      24.952   7.632 -32.524  1.00  9.33           H  
ATOM    465  HE2 TYR A 418      26.571  11.300 -30.976  1.00 13.35           H  
ATOM    466  HH  TYR A 418      24.966  10.018 -29.806  1.00 14.78           H  
ATOM    467  N   GLY A 419      29.970   8.799 -33.428  1.00  7.04           N  
ATOM    468  CA  GLY A 419      30.494   7.670 -32.787  1.00  7.14           C  
ATOM    469  C   GLY A 419      30.323   7.873 -31.302  1.00  7.84           C  
ATOM    470  O   GLY A 419      29.864   8.944 -30.864  1.00  7.89           O  
ATOM    471  H   GLY A 419      29.906   9.624 -32.849  1.00  7.04           H  
ATOM    472  HA3 GLY A 419      31.560   7.683 -33.013  1.00  7.14           H  
ATOM    473  HA2 GLY A 419      29.959   6.743 -32.992  1.00  7.14           H  
ATOM    474  N   LYS A 420      30.818   6.867 -30.571  1.00  7.87           N  
ATOM    475  CA  LYS A 420      31.011   6.843 -29.136  1.00  9.76           C  
ATOM    476  C   LYS A 420      32.498   6.646 -28.831  1.00  8.41           C  
ATOM    477  O   LYS A 420      33.083   5.726 -29.426  1.00 10.98           O  
ATOM    478  CB  LYS A 420      30.123   5.690 -28.496  1.00 10.17           C  
ATOM    479  CG  LYS A 420      28.744   6.254 -28.180  1.00 13.62           C  
ATOM    480  CD  LYS A 420      27.881   5.184 -27.533  1.00 13.39           C  
ATOM    481  CE  LYS A 420      26.429   5.607 -27.191  1.00 14.52           C  
ATOM    482  NZ  LYS A 420      26.388   6.248 -25.922  1.00 16.36           N1+
ATOM    483  H   LYS A 420      31.360   6.223 -31.130  1.00  7.87           H  
ATOM    484  HA  LYS A 420      30.668   7.807 -28.761  1.00  9.76           H  
ATOM    485  HB3 LYS A 420      30.566   5.464 -27.526  1.00 10.17           H  
ATOM    486  HB2 LYS A 420      30.044   4.829 -29.160  1.00 10.17           H  
ATOM    487  HG3 LYS A 420      28.208   6.511 -29.094  1.00 13.62           H  
ATOM    488  HG2 LYS A 420      28.766   7.098 -27.491  1.00 13.62           H  
ATOM    489  HD3 LYS A 420      28.384   4.850 -26.626  1.00 13.39           H  
ATOM    490  HD2 LYS A 420      27.719   4.202 -27.977  1.00 13.39           H  
ATOM    491  HE3 LYS A 420      25.767   4.744 -27.115  1.00 14.52           H  
ATOM    492  HE2 LYS A 420      26.170   6.184 -28.079  1.00 14.52           H  
ATOM    493  HZ1 LYS A 420      26.727   5.818 -25.074  1.00 16.36           H  
ATOM    494  HZ2 LYS A 420      26.872   7.133 -25.972  1.00 16.36           H  
ATOM    495  HZ3 LYS A 420      25.414   6.422 -25.721  1.00 16.36           H  
ATOM    496  N   TRP A 421      33.210   7.603 -28.223  1.00  9.18           N  
ATOM    497  CA  TRP A 421      34.570   7.412 -27.680  1.00  9.55           C  
ATOM    498  C   TRP A 421      34.472   6.515 -26.425  1.00  9.68           C  
ATOM    499  O   TRP A 421      33.620   6.684 -25.541  1.00 10.23           O  
ATOM    500  CB  TRP A 421      35.096   8.794 -27.374  1.00 10.38           C  
ATOM    501  CG  TRP A 421      36.413   8.841 -26.665  1.00 10.08           C  
ATOM    502  CD1 TRP A 421      37.566   8.158 -27.087  1.00  9.33           C  
ATOM    503  CD2 TRP A 421      36.793   9.663 -25.580  1.00 11.58           C  
ATOM    504  NE1 TRP A 421      38.566   8.341 -26.114  1.00 12.38           N  
ATOM    505  CE2 TRP A 421      38.176   9.315 -25.158  1.00 12.12           C  
ATOM    506  CE3 TRP A 421      36.065  10.578 -24.735  1.00 13.81           C  
ATOM    507  CZ2 TRP A 421      38.807   9.968 -24.051  1.00 13.55           C  
ATOM    508  CZ3 TRP A 421      36.693  11.137 -23.578  1.00 14.69           C  
ATOM    509  CH2 TRP A 421      38.070  10.944 -23.306  1.00 14.13           C  
ATOM    510  H   TRP A 421      32.646   8.339 -27.821  1.00  9.18           H  
ATOM    511  HA  TRP A 421      35.189   6.952 -28.450  1.00  9.55           H  
ATOM    512  HB3 TRP A 421      34.357   9.311 -26.762  1.00 10.38           H  
ATOM    513  HB2 TRP A 421      35.271   9.318 -28.314  1.00 10.38           H  
ATOM    514  HD1 TRP A 421      37.575   7.474 -27.923  1.00  9.33           H  
ATOM    515  HE1 TRP A 421      39.449   7.850 -26.114  1.00 12.38           H  
ATOM    516  HE3 TRP A 421      35.029  10.764 -24.979  1.00 13.81           H  
ATOM    517  HZ2 TRP A 421      39.803   9.719 -23.715  1.00 13.55           H  
ATOM    518  HZ3 TRP A 421      36.091  11.790 -22.963  1.00 14.69           H  
ATOM    519  HH2 TRP A 421      38.602  11.501 -22.549  1.00 14.13           H  
ATOM    520  N   ARG A 422      35.282   5.499 -26.412  1.00  8.37           N  
ATOM    521  CA  ARG A 422      35.315   4.396 -25.488  1.00  9.16           C  
ATOM    522  C   ARG A 422      34.016   3.567 -25.372  1.00  9.55           C  
ATOM    523  O   ARG A 422      33.736   3.012 -24.375  1.00  9.92           O  
ATOM    524  CB  ARG A 422      35.835   4.821 -24.032  1.00  9.39           C  
ATOM    525  CG  ARG A 422      37.058   5.851 -24.043  1.00 10.38           C  
ATOM    526  CD  ARG A 422      37.717   6.127 -22.623  1.00 12.45           C  
ATOM    527  NE  ARG A 422      38.270   4.850 -22.162  1.00 13.29           N  
ATOM    528  CZ  ARG A 422      38.143   4.206 -21.003  1.00 17.54           C  
ATOM    529  NH1 ARG A 422      38.461   2.926 -20.958  1.00 18.84           N  
ATOM    530  NH2 ARG A 422      37.684   4.857 -19.887  1.00 20.17           N1+
ATOM    531  H   ARG A 422      35.777   5.440 -27.291  1.00  8.37           H  
ATOM    532  HA  ARG A 422      36.036   3.618 -25.737  1.00  9.16           H  
ATOM    533  HB3 ARG A 422      35.994   3.922 -23.437  1.00  9.39           H  
ATOM    534  HB2 ARG A 422      35.064   5.311 -23.437  1.00  9.39           H  
ATOM    535  HG3 ARG A 422      36.988   6.766 -24.631  1.00 10.38           H  
ATOM    536  HG2 ARG A 422      37.819   5.327 -24.621  1.00 10.38           H  
ATOM    537  HD3 ARG A 422      37.010   6.599 -21.941  1.00 12.45           H  
ATOM    538  HD2 ARG A 422      38.474   6.909 -22.572  1.00 12.45           H  
ATOM    539 HH22 ARG A 422      37.433   4.415 -19.014  1.00 20.17           H  
ATOM    540 HH21 ARG A 422      37.642   5.865 -19.939  1.00 20.17           H  
ATOM    541 HH12 ARG A 422      38.334   2.334 -20.150  1.00 18.84           H  
ATOM    542 HH11 ARG A 422      38.957   2.580 -21.767  1.00 18.84           H  
ATOM    543  HE  ARG A 422      38.934   4.437 -22.801  1.00 13.29           H  
ATOM    544  N   GLY A 423      33.205   3.630 -26.470  1.00  9.83           N  
ATOM    545  CA  GLY A 423      31.845   2.931 -26.390  1.00 11.43           C  
ATOM    546  C   GLY A 423      30.789   3.656 -25.487  1.00 13.34           C  
ATOM    547  O   GLY A 423      29.609   3.184 -25.296  1.00 15.68           O  
ATOM    548  H   GLY A 423      33.458   3.840 -27.425  1.00  9.83           H  
ATOM    549  HA3 GLY A 423      32.003   1.911 -26.040  1.00 11.43           H  
ATOM    550  HA2 GLY A 423      31.436   2.975 -27.399  1.00 11.43           H  
ATOM    551  N   GLN A 424      31.183   4.796 -24.928  1.00 14.73           N  
ATOM    552  CA  GLN A 424      30.464   5.390 -23.831  1.00 15.58           C  
ATOM    553  C   GLN A 424      30.193   6.911 -24.097  1.00 15.28           C  
ATOM    554  O   GLN A 424      29.021   7.316 -24.090  1.00 17.38           O  
ATOM    555  CB  GLN A 424      31.397   5.229 -22.618  1.00 16.34           C  
ATOM    556  CG  GLN A 424      30.971   5.773 -21.251  1.00 19.07           C  
ATOM    557  CD  GLN A 424      31.720   5.212 -20.091  1.00 21.44           C  
ATOM    558  OE1 GLN A 424      32.547   4.289 -20.149  1.00 26.11           O  
ATOM    559  NE2 GLN A 424      31.485   5.864 -18.981  1.00 24.32           N  
ATOM    560  H   GLN A 424      32.083   5.183 -25.174  1.00 14.73           H  
ATOM    561  HA  GLN A 424      29.617   4.797 -23.486  1.00 15.58           H  
ATOM    562  HB3 GLN A 424      32.355   5.725 -22.774  1.00 16.34           H  
ATOM    563  HB2 GLN A 424      31.570   4.157 -22.524  1.00 16.34           H  
ATOM    564  HG3 GLN A 424      29.929   5.459 -21.191  1.00 19.07           H  
ATOM    565  HG2 GLN A 424      30.925   6.861 -21.206  1.00 19.07           H  
ATOM    566 HE22 GLN A 424      32.028   5.677 -18.150  1.00 24.32           H  
ATOM    567 HE21 GLN A 424      30.826   6.627 -18.925  1.00 24.32           H  
ATOM    568  N   TYR A 425      31.256   7.721 -24.264  1.00 13.75           N  
ATOM    569  CA  TYR A 425      31.106   9.147 -24.502  1.00 13.93           C  
ATOM    570  C   TYR A 425      30.703   9.442 -25.932  1.00 13.09           C  
ATOM    571  O   TYR A 425      31.390   9.004 -26.875  1.00 11.21           O  
ATOM    572  CB  TYR A 425      32.451   9.828 -24.088  1.00 14.51           C  
ATOM    573  CG  TYR A 425      32.702   9.503 -22.682  1.00 18.97           C  
ATOM    574  CD1 TYR A 425      33.682   8.480 -22.336  1.00 22.10           C  
ATOM    575  CD2 TYR A 425      32.001  10.087 -21.618  1.00 22.36           C  
ATOM    576  CE1 TYR A 425      33.866   8.143 -20.987  1.00 24.93           C  
ATOM    577  CE2 TYR A 425      32.167   9.769 -20.275  1.00 24.27           C  
ATOM    578  CZ  TYR A 425      33.157   8.797 -19.954  1.00 25.38           C  
ATOM    579  OH  TYR A 425      33.499   8.399 -18.640  1.00 27.77           O  
ATOM    580  H   TYR A 425      32.190   7.338 -24.229  1.00 13.75           H  
ATOM    581  HA  TYR A 425      30.337   9.432 -23.784  1.00 13.93           H  
ATOM    582  HB3 TYR A 425      32.332  10.896 -24.267  1.00 14.51           H  
ATOM    583  HB2 TYR A 425      33.229   9.428 -24.739  1.00 14.51           H  
ATOM    584  HD1 TYR A 425      34.346   8.094 -23.096  1.00 22.10           H  
ATOM    585  HD2 TYR A 425      31.286  10.844 -21.906  1.00 22.36           H  
ATOM    586  HE1 TYR A 425      34.517   7.318 -20.739  1.00 24.93           H  
ATOM    587  HE2 TYR A 425      31.467  10.315 -19.661  1.00 24.27           H  
ATOM    588  HH  TYR A 425      32.863   8.614 -17.953  1.00 27.77           H  
ATOM    589  N   ASP A 426      29.604  10.232 -26.136  1.00 11.81           N  
ATOM    590  CA  ASP A 426      29.170  10.572 -27.526  1.00 10.75           C  
ATOM    591  C   ASP A 426      30.116  11.582 -28.121  1.00 10.10           C  
ATOM    592  O   ASP A 426      30.584  12.436 -27.350  1.00 10.96           O  
ATOM    593  CB  ASP A 426      27.728  11.172 -27.560  1.00  9.73           C  
ATOM    594  CG  ASP A 426      26.571  10.238 -27.244  1.00 13.27           C  
ATOM    595  OD1 ASP A 426      25.394  10.691 -27.300  1.00 12.38           O  
ATOM    596  OD2 ASP A 426      26.753   9.120 -26.729  1.00 16.04           O1-
ATOM    597  H   ASP A 426      29.023  10.486 -25.350  1.00 11.81           H  
ATOM    598  HA  ASP A 426      29.262   9.655 -28.109  1.00 10.75           H  
ATOM    599  HB3 ASP A 426      27.555  11.604 -28.546  1.00  9.73           H  
ATOM    600  HB2 ASP A 426      27.660  12.020 -26.879  1.00  9.73           H  
ATOM    601  N   VAL A 427      30.509  11.485 -29.416  1.00  9.05           N  
ATOM    602  CA  VAL A 427      31.477  12.348 -30.088  1.00  8.02           C  
ATOM    603  C   VAL A 427      31.135  12.317 -31.534  1.00  7.59           C  
ATOM    604  O   VAL A 427      30.401  11.481 -32.051  1.00  6.40           O  
ATOM    605  CB  VAL A 427      32.921  11.808 -29.841  1.00  7.59           C  
ATOM    606  CG1 VAL A 427      33.465  12.104 -28.426  1.00  9.00           C  
ATOM    607  CG2 VAL A 427      33.215  10.370 -30.198  1.00  8.76           C  
ATOM    608  H   VAL A 427      30.130  10.711 -29.942  1.00  9.05           H  
ATOM    609  HA  VAL A 427      31.526  13.346 -29.651  1.00  8.02           H  
ATOM    610  HB  VAL A 427      33.559  12.408 -30.489  1.00  7.59           H  
ATOM    611 HG11 VAL A 427      34.536  11.902 -28.418  1.00  9.00           H  
ATOM    612 HG12 VAL A 427      33.312  13.155 -28.181  1.00  9.00           H  
ATOM    613 HG13 VAL A 427      33.090  11.528 -27.580  1.00  9.00           H  
ATOM    614 HG21 VAL A 427      32.778  10.176 -31.177  1.00  8.76           H  
ATOM    615 HG22 VAL A 427      34.259  10.062 -30.136  1.00  8.76           H  
ATOM    616 HG23 VAL A 427      32.613   9.772 -29.515  1.00  8.76           H  
ATOM    617  N   ALA A 428      31.671  13.320 -32.244  1.00  6.82           N  
ATOM    618  CA  ALA A 428      31.564  13.465 -33.661  1.00  6.24           C  
ATOM    619  C   ALA A 428      32.992  13.770 -34.211  1.00  7.31           C  
ATOM    620  O   ALA A 428      33.711  14.491 -33.521  1.00  8.09           O  
ATOM    621  CB  ALA A 428      30.566  14.533 -34.071  1.00  6.28           C  
ATOM    622  H   ALA A 428      32.139  14.113 -31.829  1.00  6.82           H  
ATOM    623  HA  ALA A 428      31.182  12.518 -34.042  1.00  6.24           H  
ATOM    624  HB1 ALA A 428      30.990  15.471 -33.714  1.00  6.28           H  
ATOM    625  HB2 ALA A 428      30.498  14.452 -35.156  1.00  6.28           H  
ATOM    626  HB3 ALA A 428      29.644  14.393 -33.506  1.00  6.28           H  
ATOM    627  N   ILE A 429      33.285  13.161 -35.317  1.00  7.06           N  
ATOM    628  CA  ILE A 429      34.625  12.866 -35.759  1.00  7.34           C  
ATOM    629  C   ILE A 429      34.671  13.338 -37.278  1.00  8.45           C  
ATOM    630  O   ILE A 429      34.130  12.664 -38.153  1.00  8.52           O  
ATOM    631  CB  ILE A 429      34.854  11.324 -35.594  1.00  8.00           C  
ATOM    632  CG1 ILE A 429      34.586  10.851 -34.197  1.00  9.33           C  
ATOM    633  CG2 ILE A 429      36.331  10.991 -36.095  1.00  7.54           C  
ATOM    634  CD1 ILE A 429      34.710   9.405 -33.890  1.00 14.36           C  
ATOM    635  H   ILE A 429      32.594  12.564 -35.748  1.00  7.06           H  
ATOM    636  HA  ILE A 429      35.330  13.374 -35.101  1.00  7.34           H  
ATOM    637  HB  ILE A 429      34.120  10.821 -36.224  1.00  8.00           H  
ATOM    638 HG13 ILE A 429      33.636  11.265 -33.858  1.00  9.33           H  
ATOM    639 HG12 ILE A 429      35.400  11.380 -33.703  1.00  9.33           H  
ATOM    640 HG21 ILE A 429      37.088  11.634 -35.644  1.00  7.54           H  
ATOM    641 HG22 ILE A 429      36.460   9.914 -35.994  1.00  7.54           H  
ATOM    642 HG23 ILE A 429      36.389  11.117 -37.176  1.00  7.54           H  
ATOM    643 HD11 ILE A 429      34.837   8.703 -34.714  1.00 14.36           H  
ATOM    644 HD12 ILE A 429      35.572   9.256 -33.240  1.00 14.36           H  
ATOM    645 HD13 ILE A 429      33.882   9.065 -33.267  1.00 14.36           H  
ATOM    646  N   LYS A 430      35.471  14.381 -37.553  1.00  8.78           N  
ATOM    647  CA  LYS A 430      35.884  14.963 -38.870  1.00  9.87           C  
ATOM    648  C   LYS A 430      37.177  14.235 -39.366  1.00 10.04           C  
ATOM    649  O   LYS A 430      38.234  14.382 -38.751  1.00 10.97           O  
ATOM    650  CB  LYS A 430      36.184  16.469 -38.655  1.00 10.21           C  
ATOM    651  CG  LYS A 430      36.769  17.151 -39.885  1.00 12.60           C  
ATOM    652  CD  LYS A 430      36.581  18.636 -39.958  1.00 17.74           C  
ATOM    653  CE  LYS A 430      35.186  18.952 -40.402  1.00 17.74           C  
ATOM    654  NZ  LYS A 430      34.970  20.376 -40.612  1.00 13.74           N1+
ATOM    655  H   LYS A 430      35.762  14.843 -36.703  1.00  8.78           H  
ATOM    656  HA  LYS A 430      35.069  14.783 -39.571  1.00  9.87           H  
ATOM    657  HB3 LYS A 430      36.754  16.710 -37.758  1.00 10.21           H  
ATOM    658  HB2 LYS A 430      35.206  16.885 -38.411  1.00 10.21           H  
ATOM    659  HG3 LYS A 430      36.365  16.775 -40.825  1.00 12.60           H  
ATOM    660  HG2 LYS A 430      37.837  16.934 -39.910  1.00 12.60           H  
ATOM    661  HD3 LYS A 430      37.366  19.132 -40.530  1.00 17.74           H  
ATOM    662  HD2 LYS A 430      36.692  19.050 -38.956  1.00 17.74           H  
ATOM    663  HE3 LYS A 430      34.400  18.524 -39.780  1.00 17.74           H  
ATOM    664  HE2 LYS A 430      34.966  18.490 -41.365  1.00 17.74           H  
ATOM    665  HZ1 LYS A 430      35.275  20.888 -41.428  1.00 13.74           H  
ATOM    666  HZ2 LYS A 430      33.999  20.483 -40.867  1.00 13.74           H  
ATOM    667  HZ3 LYS A 430      35.065  20.832 -39.716  1.00 13.74           H  
ATOM    668  N   MET A 431      37.091  13.499 -40.511  1.00 11.09           N  
ATOM    669  CA  MET A 431      38.265  12.712 -41.061  1.00 13.02           C  
ATOM    670  C   MET A 431      38.859  13.567 -42.209  1.00 13.67           C  
ATOM    671  O   MET A 431      38.065  13.966 -43.080  1.00 15.67           O  
ATOM    672  CB  MET A 431      37.824  11.314 -41.578  1.00 13.40           C  
ATOM    673  CG  MET A 431      36.970  10.671 -40.422  1.00 15.35           C  
ATOM    674  SD  MET A 431      35.967   9.146 -40.945  1.00 20.15           S  
ATOM    675  CE  MET A 431      37.325   7.975 -41.112  1.00 23.23           C  
ATOM    676  H   MET A 431      36.325  13.461 -41.167  1.00 11.09           H  
ATOM    677  HA  MET A 431      38.952  12.564 -40.228  1.00 13.02           H  
ATOM    678  HB3 MET A 431      38.696  10.706 -41.819  1.00 13.40           H  
ATOM    679  HB2 MET A 431      37.362  11.417 -42.560  1.00 13.40           H  
ATOM    680  HG3 MET A 431      36.222  11.347 -40.006  1.00 15.35           H  
ATOM    681  HG2 MET A 431      37.641  10.304 -39.645  1.00 15.35           H  
ATOM    682  HE1 MET A 431      37.539   7.652 -40.094  1.00 23.23           H  
ATOM    683  HE2 MET A 431      36.900   7.124 -41.644  1.00 23.23           H  
ATOM    684  HE3 MET A 431      38.269   8.346 -41.511  1.00 23.23           H  
ATOM    685  N   ILE A 432      40.173  13.641 -42.231  1.00 14.32           N  
ATOM    686  CA  ILE A 432      40.915  14.448 -43.188  1.00 14.64           C  
ATOM    687  C   ILE A 432      41.673  13.562 -44.214  1.00 15.19           C  
ATOM    688  O   ILE A 432      42.089  12.426 -43.829  1.00 14.97           O  
ATOM    689  CB  ILE A 432      41.991  15.282 -42.458  1.00 14.43           C  
ATOM    690  CG1 ILE A 432      41.478  16.002 -41.169  1.00 14.04           C  
ATOM    691  CG2 ILE A 432      42.913  16.233 -43.295  1.00 14.43           C  
ATOM    692  CD1 ILE A 432      40.327  17.039 -41.403  1.00 15.13           C  
ATOM    693  H   ILE A 432      40.736  13.256 -41.485  1.00 14.32           H  
ATOM    694  HA  ILE A 432      40.241  15.151 -43.679  1.00 14.64           H  
ATOM    695  HB  ILE A 432      42.702  14.570 -42.040  1.00 14.43           H  
ATOM    696 HG13 ILE A 432      42.313  16.604 -40.812  1.00 14.04           H  
ATOM    697 HG12 ILE A 432      41.116  15.308 -40.410  1.00 14.04           H  
ATOM    698 HG21 ILE A 432      43.693  16.724 -42.714  1.00 14.43           H  
ATOM    699 HG22 ILE A 432      43.386  15.830 -44.190  1.00 14.43           H  
ATOM    700 HG23 ILE A 432      42.220  16.893 -43.817  1.00 14.43           H  
ATOM    701 HD11 ILE A 432      39.964  17.592 -40.537  1.00 15.13           H  
ATOM    702 HD12 ILE A 432      40.661  17.807 -42.101  1.00 15.13           H  
ATOM    703 HD13 ILE A 432      39.560  16.500 -41.960  1.00 15.13           H  
ATOM    704  N   LYS A 433      41.676  13.964 -45.496  1.00 16.27           N  
ATOM    705  CA  LYS A 433      42.332  13.275 -46.563  1.00 17.74           C  
ATOM    706  C   LYS A 433      43.760  13.805 -46.874  1.00 17.25           C  
ATOM    707  O   LYS A 433      44.118  14.982 -46.487  1.00 16.06           O  
ATOM    708  CB  LYS A 433      41.483  13.417 -47.773  1.00 18.81           C  
ATOM    709  CG  LYS A 433      40.363  12.386 -47.816  1.00 21.84           C  
ATOM    710  CD  LYS A 433      39.885  12.119 -49.251  1.00 24.54           C  
ATOM    711  CE  LYS A 433      39.654  13.400 -50.077  1.00 26.17           C  
ATOM    712  NZ  LYS A 433      39.076  13.072 -51.398  1.00 28.66           N1+
ATOM    713  H   LYS A 433      41.105  14.715 -45.858  1.00 16.27           H  
ATOM    714  HA  LYS A 433      42.422  12.229 -46.270  1.00 17.74           H  
ATOM    715  HB3 LYS A 433      42.051  13.298 -48.695  1.00 18.81           H  
ATOM    716  HB2 LYS A 433      41.249  14.470 -47.927  1.00 18.81           H  
ATOM    717  HG3 LYS A 433      39.547  12.659 -47.147  1.00 21.84           H  
ATOM    718  HG2 LYS A 433      40.676  11.422 -47.414  1.00 21.84           H  
ATOM    719  HD3 LYS A 433      38.961  11.546 -49.175  1.00 24.54           H  
ATOM    720  HD2 LYS A 433      40.595  11.415 -49.685  1.00 24.54           H  
ATOM    721  HE3 LYS A 433      40.571  13.955 -50.277  1.00 26.17           H  
ATOM    722  HE2 LYS A 433      38.849  13.969 -49.613  1.00 26.17           H  
ATOM    723  HZ1 LYS A 433      39.519  12.199 -51.646  1.00 28.66           H  
ATOM    724  HZ2 LYS A 433      38.086  12.892 -51.311  1.00 28.66           H  
ATOM    725  HZ3 LYS A 433      39.315  13.811 -52.045  1.00 28.66           H  
ATOM    726  N   GLU A 434      44.607  13.006 -47.496  1.00 17.39           N  
ATOM    727  CA  GLU A 434      46.076  13.288 -47.717  1.00 17.36           C  
ATOM    728  C   GLU A 434      46.243  14.551 -48.574  1.00 16.37           C  
ATOM    729  O   GLU A 434      45.641  14.694 -49.652  1.00 16.38           O  
ATOM    730  CB  GLU A 434      46.832  12.108 -48.356  1.00 18.03           C  
ATOM    731  CG  GLU A 434      46.762  10.783 -47.475  1.00 21.07           C  
ATOM    732  CD  GLU A 434      47.575   9.590 -48.048  1.00 25.07           C  
ATOM    733  OE1 GLU A 434      47.856   8.637 -47.344  1.00 25.33           O  
ATOM    734  OE2 GLU A 434      47.766   9.461 -49.287  1.00 27.90           O1-
ATOM    735  H   GLU A 434      44.386  12.044 -47.707  1.00 17.39           H  
ATOM    736  HA  GLU A 434      46.467  13.454 -46.713  1.00 17.36           H  
ATOM    737  HB3 GLU A 434      47.889  12.289 -48.546  1.00 18.03           H  
ATOM    738  HB2 GLU A 434      46.371  11.927 -49.327  1.00 18.03           H  
ATOM    739  HG3 GLU A 434      45.747  10.396 -47.392  1.00 21.07           H  
ATOM    740  HG2 GLU A 434      47.185  10.956 -46.486  1.00 21.07           H  
ATOM    741  N   GLY A 435      47.012  15.543 -48.079  1.00 15.12           N  
ATOM    742  CA  GLY A 435      47.321  16.824 -48.800  1.00 14.97           C  
ATOM    743  C   GLY A 435      46.108  17.770 -48.899  1.00 14.51           C  
ATOM    744  O   GLY A 435      46.203  18.858 -49.441  1.00 15.89           O  
ATOM    745  H   GLY A 435      47.318  15.512 -47.117  1.00 15.12           H  
ATOM    746  HA3 GLY A 435      47.643  16.544 -49.803  1.00 14.97           H  
ATOM    747  HA2 GLY A 435      48.183  17.369 -48.417  1.00 14.97           H  
ATOM    748  N   SER A 436      44.948  17.415 -48.247  1.00 13.57           N  
ATOM    749  CA  SER A 436      43.766  18.222 -48.214  1.00 12.82           C  
ATOM    750  C   SER A 436      43.912  19.257 -47.039  1.00 12.09           C  
ATOM    751  O   SER A 436      43.201  20.230 -47.115  1.00 12.50           O  
ATOM    752  CB  SER A 436      42.436  17.393 -48.211  1.00 12.68           C  
ATOM    753  OG  SER A 436      42.226  16.731 -46.946  1.00 13.86           O  
ATOM    754  H   SER A 436      44.953  16.557 -47.713  1.00 13.57           H  
ATOM    755  HA  SER A 436      43.739  18.807 -49.133  1.00 12.82           H  
ATOM    756  HB3 SER A 436      42.362  16.649 -49.004  1.00 12.68           H  
ATOM    757  HB2 SER A 436      41.634  18.093 -48.444  1.00 12.68           H  
ATOM    758  HG  SER A 436      42.934  16.094 -46.823  1.00 13.86           H  
ATOM    759  N   MET A 437      44.905  19.155 -46.169  1.00 11.77           N  
ATOM    760  CA  MET A 437      45.096  20.192 -45.159  1.00 11.59           C  
ATOM    761  C   MET A 437      46.495  20.064 -44.651  1.00 10.77           C  
ATOM    762  O   MET A 437      47.062  18.985 -44.505  1.00 11.37           O  
ATOM    763  CB  MET A 437      44.149  19.852 -44.060  1.00 12.04           C  
ATOM    764  CG  MET A 437      44.219  20.614 -42.750  1.00 14.42           C  
ATOM    765  SD  MET A 437      43.267  19.757 -41.535  1.00 19.84           S  
ATOM    766  CE  MET A 437      44.323  19.945 -40.136  1.00 20.29           C  
ATOM    767  H   MET A 437      45.419  18.289 -46.244  1.00 11.77           H  
ATOM    768  HA  MET A 437      44.910  21.167 -45.608  1.00 11.59           H  
ATOM    769  HB3 MET A 437      44.240  18.788 -43.843  1.00 12.04           H  
ATOM    770  HB2 MET A 437      43.158  19.966 -44.501  1.00 12.04           H  
ATOM    771  HG3 MET A 437      43.739  21.593 -42.735  1.00 14.42           H  
ATOM    772  HG2 MET A 437      45.237  20.619 -42.361  1.00 14.42           H  
ATOM    773  HE1 MET A 437      43.761  19.662 -39.246  1.00 20.29           H  
ATOM    774  HE2 MET A 437      45.297  19.458 -40.090  1.00 20.29           H  
ATOM    775  HE3 MET A 437      44.472  20.990 -39.865  1.00 20.29           H  
ATOM    776  N   SER A 438      47.078  21.233 -44.260  1.00 10.24           N  
ATOM    777  CA  SER A 438      48.304  21.324 -43.417  1.00  9.96           C  
ATOM    778  C   SER A 438      48.228  20.591 -42.012  1.00  9.95           C  
ATOM    779  O   SER A 438      47.788  21.181 -41.013  1.00 10.82           O  
ATOM    780  CB  SER A 438      48.658  22.858 -43.376  1.00 10.85           C  
ATOM    781  OG  SER A 438      49.951  23.159 -42.995  1.00 13.07           O  
ATOM    782  H   SER A 438      46.564  22.056 -44.540  1.00 10.24           H  
ATOM    783  HA  SER A 438      49.077  20.880 -44.045  1.00  9.96           H  
ATOM    784  HB3 SER A 438      47.912  23.370 -42.768  1.00 10.85           H  
ATOM    785  HB2 SER A 438      48.469  23.170 -44.403  1.00 10.85           H  
ATOM    786  HG  SER A 438      50.062  24.107 -42.886  1.00 13.07           H  
ATOM    787  N   GLU A 439      48.587  19.339 -41.990  1.00 10.47           N  
ATOM    788  CA  GLU A 439      48.585  18.426 -40.833  1.00 11.11           C  
ATOM    789  C   GLU A 439      49.368  19.047 -39.661  1.00 10.31           C  
ATOM    790  O   GLU A 439      48.859  19.488 -38.622  1.00 11.40           O  
ATOM    791  CB  GLU A 439      49.075  17.008 -41.207  1.00 11.77           C  
ATOM    792  CG  GLU A 439      48.105  16.280 -42.202  1.00 13.88           C  
ATOM    793  CD  GLU A 439      48.475  14.858 -42.585  1.00 17.14           C  
ATOM    794  OE1 GLU A 439      47.829  14.318 -43.529  1.00 21.23           O  
ATOM    795  OE2 GLU A 439      49.524  14.280 -42.101  1.00 15.10           O1-
ATOM    796  H   GLU A 439      48.787  18.864 -42.858  1.00 10.47           H  
ATOM    797  HA  GLU A 439      47.533  18.321 -40.566  1.00 11.11           H  
ATOM    798  HB3 GLU A 439      49.159  16.367 -40.330  1.00 11.77           H  
ATOM    799  HB2 GLU A 439      50.095  17.097 -41.582  1.00 11.77           H  
ATOM    800  HG3 GLU A 439      47.875  16.952 -43.028  1.00 13.88           H  
ATOM    801  HG2 GLU A 439      47.213  16.196 -41.582  1.00 13.88           H  
ATOM    802  N   ASP A 440      50.697  19.153 -39.893  1.00 10.89           N  
ATOM    803  CA  ASP A 440      51.761  19.418 -38.951  1.00 11.24           C  
ATOM    804  C   ASP A 440      51.838  20.778 -38.298  1.00 10.09           C  
ATOM    805  O   ASP A 440      52.340  20.839 -37.178  1.00 11.00           O  
ATOM    806  CB  ASP A 440      53.172  19.012 -39.535  1.00 11.68           C  
ATOM    807  CG  ASP A 440      53.411  17.557 -39.906  1.00 14.90           C  
ATOM    808  OD1 ASP A 440      52.513  16.665 -39.740  1.00 18.11           O  
ATOM    809  OD2 ASP A 440      54.559  17.282 -40.203  1.00 20.37           O1-
ATOM    810  H   ASP A 440      50.974  18.856 -40.818  1.00 10.89           H  
ATOM    811  HA  ASP A 440      51.637  18.736 -38.110  1.00 11.24           H  
ATOM    812  HB3 ASP A 440      53.934  19.251 -38.793  1.00 11.68           H  
ATOM    813  HB2 ASP A 440      53.256  19.650 -40.415  1.00 11.68           H  
ATOM    814  N   GLU A 441      51.282  21.730 -39.005  1.00  9.86           N  
ATOM    815  CA  GLU A 441      51.105  23.025 -38.484  1.00  8.55           C  
ATOM    816  C   GLU A 441      49.809  23.180 -37.579  1.00  8.11           C  
ATOM    817  O   GLU A 441      49.911  23.940 -36.616  1.00  7.74           O  
ATOM    818  CB  GLU A 441      51.051  24.108 -39.662  1.00  8.58           C  
ATOM    819  CG  GLU A 441      52.411  24.385 -40.336  1.00  8.89           C  
ATOM    820  CD  GLU A 441      52.301  25.509 -41.367  1.00 12.17           C  
ATOM    821  OE1 GLU A 441      53.386  26.046 -41.673  1.00 11.94           O  
ATOM    822  OE2 GLU A 441      51.312  25.801 -42.062  1.00 16.83           O1-
ATOM    823  H   GLU A 441      51.161  21.488 -39.978  1.00  9.86           H  
ATOM    824  HA  GLU A 441      52.026  23.394 -38.033  1.00  8.55           H  
ATOM    825  HB3 GLU A 441      50.658  25.073 -39.340  1.00  8.58           H  
ATOM    826  HB2 GLU A 441      50.324  23.784 -40.407  1.00  8.58           H  
ATOM    827  HG3 GLU A 441      52.923  23.555 -40.823  1.00  8.89           H  
ATOM    828  HG2 GLU A 441      53.069  24.777 -39.561  1.00  8.89           H  
ATOM    829  N   PHE A 442      48.792  22.448 -37.942  1.00  8.94           N  
ATOM    830  CA  PHE A 442      47.566  22.442 -37.107  1.00  9.33           C  
ATOM    831  C   PHE A 442      47.830  21.968 -35.621  1.00  9.69           C  
ATOM    832  O   PHE A 442      47.335  22.568 -34.650  1.00  9.63           O  
ATOM    833  CB  PHE A 442      46.447  21.650 -37.852  1.00  9.46           C  
ATOM    834  CG  PHE A 442      45.316  21.125 -37.009  1.00 10.72           C  
ATOM    835  CD1 PHE A 442      44.259  21.955 -36.734  1.00 14.73           C  
ATOM    836  CD2 PHE A 442      45.459  19.906 -36.284  1.00 12.56           C  
ATOM    837  CE1 PHE A 442      43.293  21.525 -35.804  1.00 14.90           C  
ATOM    838  CE2 PHE A 442      44.549  19.445 -35.409  1.00 14.83           C  
ATOM    839  CZ  PHE A 442      43.475  20.254 -35.104  1.00 13.50           C  
ATOM    840  H   PHE A 442      48.812  21.756 -38.677  1.00  8.94           H  
ATOM    841  HA  PHE A 442      47.206  23.466 -37.013  1.00  9.33           H  
ATOM    842  HB3 PHE A 442      46.843  20.813 -38.427  1.00  9.46           H  
ATOM    843  HB2 PHE A 442      45.990  22.293 -38.605  1.00  9.46           H  
ATOM    844  HD1 PHE A 442      44.129  22.941 -37.156  1.00 14.73           H  
ATOM    845  HD2 PHE A 442      46.383  19.364 -36.423  1.00 12.56           H  
ATOM    846  HE1 PHE A 442      42.407  22.126 -35.661  1.00 14.90           H  
ATOM    847  HE2 PHE A 442      44.600  18.447 -34.999  1.00 14.83           H  
ATOM    848  HZ  PHE A 442      42.671  19.901 -34.475  1.00 13.50           H  
ATOM    849  N   ILE A 443      48.638  20.927 -35.517  1.00 10.28           N  
ATOM    850  CA  ILE A 443      49.183  20.269 -34.302  1.00 11.42           C  
ATOM    851  C   ILE A 443      49.837  21.176 -33.223  1.00 10.70           C  
ATOM    852  O   ILE A 443      49.781  20.887 -32.033  1.00 11.41           O  
ATOM    853  CB  ILE A 443      50.172  19.181 -34.788  1.00 12.72           C  
ATOM    854  CG1 ILE A 443      49.447  17.981 -35.567  1.00 13.95           C  
ATOM    855  CG2 ILE A 443      51.139  18.537 -33.773  1.00 13.32           C  
ATOM    856  CD1 ILE A 443      48.592  17.068 -34.645  1.00 14.85           C  
ATOM    857  H   ILE A 443      49.075  20.646 -36.383  1.00 10.28           H  
ATOM    858  HA  ILE A 443      48.335  19.866 -33.748  1.00 11.42           H  
ATOM    859  HB  ILE A 443      50.881  19.648 -35.470  1.00 12.72           H  
ATOM    860 HG13 ILE A 443      50.314  17.467 -35.982  1.00 13.95           H  
ATOM    861 HG12 ILE A 443      48.737  18.406 -36.277  1.00 13.95           H  
ATOM    862 HG21 ILE A 443      50.639  17.969 -32.987  1.00 13.32           H  
ATOM    863 HG22 ILE A 443      51.812  17.821 -34.244  1.00 13.32           H  
ATOM    864 HG23 ILE A 443      51.877  19.182 -33.297  1.00 13.32           H  
ATOM    865 HD11 ILE A 443      48.255  16.277 -35.314  1.00 14.85           H  
ATOM    866 HD12 ILE A 443      49.105  16.704 -33.754  1.00 14.85           H  
ATOM    867 HD13 ILE A 443      47.691  17.569 -34.291  1.00 14.85           H  
ATOM    868  N   GLU A 444      50.459  22.203 -33.729  1.00 10.22           N  
ATOM    869  CA  GLU A 444      51.234  23.194 -32.890  1.00 10.54           C  
ATOM    870  C   GLU A 444      50.347  23.988 -31.919  1.00  9.76           C  
ATOM    871  O   GLU A 444      50.740  24.306 -30.813  1.00  9.63           O  
ATOM    872  CB  GLU A 444      52.015  24.142 -33.800  1.00 11.25           C  
ATOM    873  CG  GLU A 444      53.023  23.394 -34.778  1.00 14.42           C  
ATOM    874  CD  GLU A 444      54.090  24.199 -35.486  1.00 14.81           C  
ATOM    875  OE1 GLU A 444      53.851  25.405 -35.657  1.00 16.17           O  
ATOM    876  OE2 GLU A 444      55.162  23.663 -35.740  1.00 16.99           O1-
ATOM    877  H   GLU A 444      50.570  22.237 -34.732  1.00 10.22           H  
ATOM    878  HA  GLU A 444      51.970  22.609 -32.338  1.00 10.54           H  
ATOM    879  HB3 GLU A 444      52.646  24.837 -33.246  1.00 11.25           H  
ATOM    880  HB2 GLU A 444      51.301  24.828 -34.256  1.00 11.25           H  
ATOM    881  HG3 GLU A 444      52.427  22.886 -35.537  1.00 14.42           H  
ATOM    882  HG2 GLU A 444      53.516  22.669 -34.129  1.00 14.42           H  
ATOM    883  N   GLU A 445      49.137  24.388 -32.366  1.00 10.08           N  
ATOM    884  CA  GLU A 445      48.201  25.158 -31.513  1.00 10.09           C  
ATOM    885  C   GLU A 445      46.989  24.239 -31.182  1.00 10.19           C  
ATOM    886  O   GLU A 445      45.961  24.669 -30.754  1.00  9.30           O  
ATOM    887  CB  GLU A 445      47.711  26.369 -32.448  1.00 10.10           C  
ATOM    888  CG  GLU A 445      48.783  27.454 -32.672  1.00 10.09           C  
ATOM    889  CD  GLU A 445      48.304  28.724 -33.402  1.00 10.78           C  
ATOM    890  OE1 GLU A 445      49.227  29.455 -33.851  1.00 12.84           O  
ATOM    891  OE2 GLU A 445      47.088  29.044 -33.449  1.00 13.07           O1-
ATOM    892  H   GLU A 445      48.910  24.206 -33.333  1.00 10.08           H  
ATOM    893  HA  GLU A 445      48.766  25.557 -30.671  1.00 10.09           H  
ATOM    894  HB3 GLU A 445      46.955  26.843 -31.822  1.00 10.10           H  
ATOM    895  HB2 GLU A 445      47.181  25.994 -33.324  1.00 10.10           H  
ATOM    896  HG3 GLU A 445      49.610  27.028 -33.241  1.00 10.09           H  
ATOM    897  HG2 GLU A 445      49.168  27.854 -31.734  1.00 10.09           H  
ATOM    898  N   ALA A 446      47.204  22.876 -31.256  1.00 10.23           N  
ATOM    899  CA  ALA A 446      46.095  21.914 -30.995  1.00  9.87           C  
ATOM    900  C   ALA A 446      45.764  21.949 -29.509  1.00 10.86           C  
ATOM    901  O   ALA A 446      44.628  22.041 -29.101  1.00 11.37           O  
ATOM    902  CB  ALA A 446      46.450  20.508 -31.538  1.00 10.51           C  
ATOM    903  H   ALA A 446      48.164  22.590 -31.386  1.00 10.23           H  
ATOM    904  HA  ALA A 446      45.235  22.273 -31.560  1.00  9.87           H  
ATOM    905  HB1 ALA A 446      46.686  20.465 -32.601  1.00 10.51           H  
ATOM    906  HB2 ALA A 446      47.294  20.077 -30.998  1.00 10.51           H  
ATOM    907  HB3 ALA A 446      45.616  19.812 -31.452  1.00 10.51           H  
ATOM    908  N   LYS A 447      46.814  22.029 -28.675  1.00 11.51           N  
ATOM    909  CA  LYS A 447      46.709  22.379 -27.267  1.00 12.58           C  
ATOM    910  C   LYS A 447      45.942  23.631 -26.838  1.00 12.96           C  
ATOM    911  O   LYS A 447      45.150  23.559 -25.901  1.00 15.39           O  
ATOM    912  CB  LYS A 447      48.144  22.390 -26.678  1.00 12.50           C  
ATOM    913  CG  LYS A 447      49.179  23.375 -27.306  1.00 13.94           C  
ATOM    914  CD  LYS A 447      50.643  23.192 -26.821  1.00 16.16           C  
ATOM    915  CE  LYS A 447      51.607  24.167 -27.574  1.00 18.74           C  
ATOM    916  NZ  LYS A 447      52.937  24.106 -26.981  1.00 20.26           N1+
ATOM    917  H   LYS A 447      47.771  21.871 -28.957  1.00 11.51           H  
ATOM    918  HA  LYS A 447      46.231  21.493 -26.850  1.00 12.58           H  
ATOM    919  HB3 LYS A 447      48.577  21.394 -26.768  1.00 12.50           H  
ATOM    920  HB2 LYS A 447      47.975  22.464 -25.603  1.00 12.50           H  
ATOM    921  HG3 LYS A 447      48.840  24.340 -26.929  1.00 13.94           H  
ATOM    922  HG2 LYS A 447      49.124  23.374 -28.394  1.00 13.94           H  
ATOM    923  HD3 LYS A 447      51.055  22.189 -26.936  1.00 16.16           H  
ATOM    924  HD2 LYS A 447      50.810  23.425 -25.770  1.00 16.16           H  
ATOM    925  HE3 LYS A 447      51.254  25.194 -27.473  1.00 18.74           H  
ATOM    926  HE2 LYS A 447      51.647  23.918 -28.635  1.00 18.74           H  
ATOM    927  HZ1 LYS A 447      52.812  24.411 -26.027  1.00 20.26           H  
ATOM    928  HZ2 LYS A 447      53.229  23.139 -27.014  1.00 20.26           H  
ATOM    929  HZ3 LYS A 447      53.593  24.781 -27.346  1.00 20.26           H  
ATOM    930  N   VAL A 448      46.074  24.686 -27.627  1.00 12.98           N  
ATOM    931  CA  VAL A 448      45.312  25.921 -27.309  1.00 13.46           C  
ATOM    932  C   VAL A 448      43.844  25.712 -27.634  1.00 12.68           C  
ATOM    933  O   VAL A 448      43.013  26.012 -26.812  1.00 14.56           O  
ATOM    934  CB  VAL A 448      45.813  27.003 -28.230  1.00 13.87           C  
ATOM    935  CG1 VAL A 448      45.221  28.374 -27.891  1.00 14.47           C  
ATOM    936  CG2 VAL A 448      47.367  27.132 -28.386  1.00 14.46           C  
ATOM    937  H   VAL A 448      46.587  24.657 -28.496  1.00 12.98           H  
ATOM    938  HA  VAL A 448      45.402  26.257 -26.276  1.00 13.46           H  
ATOM    939  HB  VAL A 448      45.557  26.725 -29.252  1.00 13.87           H  
ATOM    940 HG11 VAL A 448      45.470  28.595 -26.853  1.00 14.47           H  
ATOM    941 HG12 VAL A 448      45.636  29.196 -28.474  1.00 14.47           H  
ATOM    942 HG13 VAL A 448      44.145  28.437 -28.050  1.00 14.47           H  
ATOM    943 HG21 VAL A 448      47.985  26.269 -28.636  1.00 14.46           H  
ATOM    944 HG22 VAL A 448      47.536  27.892 -29.149  1.00 14.46           H  
ATOM    945 HG23 VAL A 448      47.769  27.582 -27.478  1.00 14.46           H  
ATOM    946  N   MET A 449      43.589  25.118 -28.829  1.00 11.63           N  
ATOM    947  CA  MET A 449      42.244  24.839 -29.392  1.00 11.57           C  
ATOM    948  C   MET A 449      41.400  23.866 -28.514  1.00 12.41           C  
ATOM    949  O   MET A 449      40.163  24.089 -28.323  1.00 12.46           O  
ATOM    950  CB  MET A 449      42.401  24.265 -30.867  1.00 10.93           C  
ATOM    951  CG  MET A 449      41.042  24.308 -31.577  1.00 10.38           C  
ATOM    952  SD  MET A 449      41.299  23.913 -33.354  1.00 11.00           S  
ATOM    953  CE  MET A 449      39.733  24.454 -34.015  1.00 13.14           C  
ATOM    954  H   MET A 449      44.432  24.885 -29.334  1.00 11.63           H  
ATOM    955  HA  MET A 449      41.700  25.781 -29.337  1.00 11.57           H  
ATOM    956  HB3 MET A 449      42.778  23.246 -30.784  1.00 10.93           H  
ATOM    957  HB2 MET A 449      43.206  24.825 -31.343  1.00 10.93           H  
ATOM    958  HG3 MET A 449      40.579  25.291 -31.659  1.00 10.38           H  
ATOM    959  HG2 MET A 449      40.360  23.531 -31.231  1.00 10.38           H  
ATOM    960  HE1 MET A 449      38.956  23.729 -33.773  1.00 13.14           H  
ATOM    961  HE2 MET A 449      39.569  25.484 -33.696  1.00 13.14           H  
ATOM    962  HE3 MET A 449      39.798  24.386 -35.101  1.00 13.14           H  
ATOM    963  N   MET A 450      42.093  22.887 -27.926  1.00 13.90           N  
ATOM    964  CA  MET A 450      41.719  22.013 -26.787  1.00 15.31           C  
ATOM    965  C   MET A 450      41.394  22.865 -25.475  1.00 15.23           C  
ATOM    966  O   MET A 450      40.481  22.414 -24.754  1.00 16.39           O  
ATOM    967  CB  MET A 450      42.932  21.073 -26.404  1.00 15.99           C  
ATOM    968  CG  MET A 450      42.624  20.113 -25.200  1.00 17.54           C  
ATOM    969  SD  MET A 450      41.365  18.874 -25.557  1.00 20.50           S  
ATOM    970  CE  MET A 450      41.149  18.053 -24.010  1.00 17.85           C  
ATOM    971  H   MET A 450      43.054  22.741 -28.201  1.00 13.90           H  
ATOM    972  HA  MET A 450      40.847  21.420 -27.064  1.00 15.31           H  
ATOM    973  HB3 MET A 450      43.823  21.683 -26.260  1.00 15.99           H  
ATOM    974  HB2 MET A 450      43.135  20.532 -27.328  1.00 15.99           H  
ATOM    975  HG3 MET A 450      42.414  20.640 -24.269  1.00 17.54           H  
ATOM    976  HG2 MET A 450      43.472  19.499 -24.895  1.00 17.54           H  
ATOM    977  HE1 MET A 450      42.113  17.582 -23.815  1.00 17.85           H  
ATOM    978  HE2 MET A 450      40.830  18.671 -23.171  1.00 17.85           H  
ATOM    979  HE3 MET A 450      40.420  17.260 -24.174  1.00 17.85           H  
ATOM    980  N   ASN A 451      42.038  24.025 -25.158  1.00 15.57           N  
ATOM    981  CA  ASN A 451      41.718  25.049 -24.114  1.00 16.23           C  
ATOM    982  C   ASN A 451      40.807  26.232 -24.559  1.00 15.52           C  
ATOM    983  O   ASN A 451      40.639  27.112 -23.666  1.00 16.44           O  
ATOM    984  CB  ASN A 451      43.035  25.359 -23.244  1.00 17.40           C  
ATOM    985  CG  ASN A 451      43.657  24.116 -22.530  1.00 19.58           C  
ATOM    986  OD1 ASN A 451      43.667  23.946 -21.310  1.00 23.04           O  
ATOM    987  ND2 ASN A 451      44.256  23.259 -23.305  1.00 23.60           N  
ATOM    988  H   ASN A 451      42.667  24.408 -25.849  1.00 15.57           H  
ATOM    989  HA  ASN A 451      41.076  24.515 -23.413  1.00 16.23           H  
ATOM    990  HB3 ASN A 451      42.917  26.264 -22.648  1.00 17.40           H  
ATOM    991  HB2 ASN A 451      43.739  25.733 -23.987  1.00 17.40           H  
ATOM    992 HD22 ASN A 451      44.488  22.346 -22.940  1.00 23.60           H  
ATOM    993 HD21 ASN A 451      44.357  23.433 -24.294  1.00 23.60           H  
ATOM    994  N   LEU A 452      40.263  26.295 -25.829  1.00 13.47           N  
ATOM    995  CA  LEU A 452      39.157  27.140 -26.197  1.00 13.05           C  
ATOM    996  C   LEU A 452      37.845  26.346 -25.848  1.00 12.94           C  
ATOM    997  O   LEU A 452      37.089  25.864 -26.710  1.00 14.92           O  
ATOM    998  CB  LEU A 452      39.291  27.382 -27.681  1.00 12.12           C  
ATOM    999  CG  LEU A 452      40.526  28.280 -28.286  1.00 11.15           C  
ATOM   1000  CD1 LEU A 452      40.403  28.348 -29.814  1.00 11.17           C  
ATOM   1001  CD2 LEU A 452      40.448  29.679 -27.675  1.00 11.61           C  
ATOM   1002  H   LEU A 452      40.599  25.598 -26.479  1.00 13.47           H  
ATOM   1003  HA  LEU A 452      39.211  28.072 -25.634  1.00 13.05           H  
ATOM   1004  HB3 LEU A 452      38.385  27.863 -28.051  1.00 12.12           H  
ATOM   1005  HB2 LEU A 452      39.199  26.361 -28.049  1.00 12.12           H  
ATOM   1006  HG  LEU A 452      41.480  27.808 -28.053  1.00 11.15           H  
ATOM   1007 HD11 LEU A 452      41.135  27.749 -30.355  1.00 11.17           H  
ATOM   1008 HD12 LEU A 452      39.383  28.063 -30.070  1.00 11.17           H  
ATOM   1009 HD13 LEU A 452      40.497  29.365 -30.195  1.00 11.17           H  
ATOM   1010 HD21 LEU A 452      39.662  29.880 -26.948  1.00 11.61           H  
ATOM   1011 HD22 LEU A 452      41.365  29.804 -27.099  1.00 11.61           H  
ATOM   1012 HD23 LEU A 452      40.382  30.575 -28.292  1.00 11.61           H  
ATOM   1013  N   SER A 453      37.635  26.141 -24.558  1.00 11.71           N  
ATOM   1014  CA  SER A 453      36.634  25.275 -23.982  1.00 11.82           C  
ATOM   1015  C   SER A 453      35.260  25.917 -23.567  1.00 10.94           C  
ATOM   1016  O   SER A 453      34.736  25.613 -22.522  1.00 11.53           O  
ATOM   1017  CB  SER A 453      37.374  24.528 -22.844  1.00 12.38           C  
ATOM   1018  OG  SER A 453      37.862  25.556 -21.979  1.00 15.64           O  
ATOM   1019  H   SER A 453      38.132  26.742 -23.917  1.00 11.71           H  
ATOM   1020  HA  SER A 453      36.363  24.463 -24.657  1.00 11.82           H  
ATOM   1021  HB3 SER A 453      38.180  23.927 -23.265  1.00 12.38           H  
ATOM   1022  HB2 SER A 453      36.694  23.840 -22.341  1.00 12.38           H  
ATOM   1023  HG  SER A 453      38.630  25.212 -21.518  1.00 15.64           H  
ATOM   1024  N   HIS A 454      34.761  26.818 -24.425  1.00  8.98           N  
ATOM   1025  CA  HIS A 454      33.487  27.520 -24.248  1.00  8.15           C  
ATOM   1026  C   HIS A 454      32.273  26.733 -24.613  1.00  7.24           C  
ATOM   1027  O   HIS A 454      32.363  26.028 -25.620  1.00  7.99           O  
ATOM   1028  CB  HIS A 454      33.639  28.814 -25.007  1.00  7.68           C  
ATOM   1029  CG  HIS A 454      32.721  29.935 -24.577  1.00  8.22           C  
ATOM   1030  ND1 HIS A 454      31.539  30.258 -25.241  1.00  8.25           N  
ATOM   1031  CD2 HIS A 454      32.722  30.815 -23.507  1.00  8.98           C  
ATOM   1032  CE1 HIS A 454      30.879  31.152 -24.504  1.00  9.29           C  
ATOM   1033  NE2 HIS A 454      31.527  31.543 -23.462  1.00 10.29           N  
ATOM   1034  H   HIS A 454      35.192  27.068 -25.303  1.00  8.98           H  
ATOM   1035  HA  HIS A 454      33.495  27.822 -23.201  1.00  8.15           H  
ATOM   1036  HB3 HIS A 454      33.548  28.642 -26.080  1.00  7.68           H  
ATOM   1037  HB2 HIS A 454      34.607  29.297 -24.869  1.00  7.68           H  
ATOM   1038  HD2 HIS A 454      33.401  30.904 -22.672  1.00  8.98           H  
ATOM   1039  HE1 HIS A 454      29.939  31.663 -24.653  1.00  9.29           H  
ATOM   1040  HE2 HIS A 454      31.340  32.300 -22.819  1.00 10.29           H  
ATOM   1041  N   GLU A 455      31.201  26.824 -23.822  1.00  7.57           N  
ATOM   1042  CA  GLU A 455      29.955  26.009 -24.098  1.00  8.59           C  
ATOM   1043  C   GLU A 455      29.094  26.493 -25.385  1.00  8.31           C  
ATOM   1044  O   GLU A 455      28.081  25.898 -25.725  1.00  8.67           O  
ATOM   1045  CB  GLU A 455      28.963  25.989 -22.904  1.00 10.09           C  
ATOM   1046  CG  GLU A 455      29.494  25.613 -21.494  1.00 15.59           C  
ATOM   1047  CD  GLU A 455      28.670  24.757 -20.560  1.00 21.34           C  
ATOM   1048  OE1 GLU A 455      27.892  23.847 -21.062  1.00 26.20           O  
ATOM   1049  OE2 GLU A 455      28.882  24.866 -19.367  1.00 25.57           O1-
ATOM   1050  H   GLU A 455      31.311  27.375 -22.983  1.00  7.57           H  
ATOM   1051  HA  GLU A 455      30.143  24.969 -24.368  1.00  8.59           H  
ATOM   1052  HB3 GLU A 455      28.137  25.340 -23.193  1.00 10.09           H  
ATOM   1053  HB2 GLU A 455      28.428  26.936 -22.822  1.00 10.09           H  
ATOM   1054  HG3 GLU A 455      29.487  26.591 -21.013  1.00 15.59           H  
ATOM   1055  HG2 GLU A 455      30.554  25.386 -21.615  1.00 15.59           H  
ATOM   1056  N   LYS A 456      29.644  27.571 -26.013  1.00  6.94           N  
ATOM   1057  CA  LYS A 456      29.051  28.111 -27.236  1.00  6.54           C  
ATOM   1058  C   LYS A 456      30.051  28.062 -28.480  1.00  6.49           C  
ATOM   1059  O   LYS A 456      29.690  28.447 -29.614  1.00  6.19           O  
ATOM   1060  CB  LYS A 456      28.542  29.521 -26.921  1.00  6.98           C  
ATOM   1061  CG  LYS A 456      27.745  29.594 -25.568  1.00  6.72           C  
ATOM   1062  CD  LYS A 456      26.263  29.180 -25.779  1.00  7.63           C  
ATOM   1063  CE  LYS A 456      25.423  29.102 -24.469  1.00  8.00           C  
ATOM   1064  NZ  LYS A 456      24.912  30.405 -24.030  1.00  8.75           N1+
ATOM   1065  H   LYS A 456      30.447  28.024 -25.601  1.00  6.94           H  
ATOM   1066  HA  LYS A 456      28.150  27.590 -27.562  1.00  6.54           H  
ATOM   1067  HB3 LYS A 456      27.829  29.812 -27.692  1.00  6.98           H  
ATOM   1068  HB2 LYS A 456      29.362  30.239 -26.908  1.00  6.98           H  
ATOM   1069  HG3 LYS A 456      27.715  30.597 -25.142  1.00  6.72           H  
ATOM   1070  HG2 LYS A 456      28.125  29.065 -24.694  1.00  6.72           H  
ATOM   1071  HD3 LYS A 456      26.310  28.257 -26.357  1.00  7.63           H  
ATOM   1072  HD2 LYS A 456      25.862  29.933 -26.457  1.00  7.63           H  
ATOM   1073  HE3 LYS A 456      26.076  28.903 -23.619  1.00  8.00           H  
ATOM   1074  HE2 LYS A 456      24.574  28.430 -24.599  1.00  8.00           H  
ATOM   1075  HZ1 LYS A 456      24.245  30.820 -24.665  1.00  8.75           H  
ATOM   1076  HZ2 LYS A 456      24.382  30.343 -23.173  1.00  8.75           H  
ATOM   1077  HZ3 LYS A 456      25.673  31.066 -23.970  1.00  8.75           H  
ATOM   1078  N   LEU A 457      31.307  27.586 -28.213  1.00  7.31           N  
ATOM   1079  CA  LEU A 457      31.966  26.816 -29.277  1.00  7.16           C  
ATOM   1080  C   LEU A 457      31.456  25.334 -29.356  1.00  6.44           C  
ATOM   1081  O   LEU A 457      31.020  24.792 -28.356  1.00  7.52           O  
ATOM   1082  CB  LEU A 457      33.470  26.792 -29.030  1.00  7.68           C  
ATOM   1083  CG  LEU A 457      34.203  28.146 -29.044  1.00  9.56           C  
ATOM   1084  CD1 LEU A 457      35.554  27.960 -28.335  1.00  8.50           C  
ATOM   1085  CD2 LEU A 457      34.217  28.727 -30.488  1.00 10.26           C  
ATOM   1086  H   LEU A 457      31.570  27.087 -27.376  1.00  7.31           H  
ATOM   1087  HA  LEU A 457      31.809  27.375 -30.199  1.00  7.16           H  
ATOM   1088  HB3 LEU A 457      34.086  26.154 -29.664  1.00  7.68           H  
ATOM   1089  HB2 LEU A 457      33.714  26.238 -28.124  1.00  7.68           H  
ATOM   1090  HG  LEU A 457      33.634  28.820 -28.403  1.00  9.56           H  
ATOM   1091 HD11 LEU A 457      35.449  27.574 -27.321  1.00  8.50           H  
ATOM   1092 HD12 LEU A 457      36.140  27.130 -28.729  1.00  8.50           H  
ATOM   1093 HD13 LEU A 457      36.182  28.841 -28.204  1.00  8.50           H  
ATOM   1094 HD21 LEU A 457      35.203  29.075 -30.794  1.00 10.26           H  
ATOM   1095 HD22 LEU A 457      33.978  28.062 -31.318  1.00 10.26           H  
ATOM   1096 HD23 LEU A 457      33.552  29.582 -30.609  1.00 10.26           H  
ATOM   1097  N   VAL A 458      31.667  24.683 -30.483  1.00  6.02           N  
ATOM   1098  CA  VAL A 458      31.644  23.222 -30.656  1.00  7.10           C  
ATOM   1099  C   VAL A 458      33.003  22.769 -30.179  1.00  8.36           C  
ATOM   1100  O   VAL A 458      33.899  22.840 -30.997  1.00  8.51           O  
ATOM   1101  CB  VAL A 458      31.386  22.794 -32.106  1.00  7.13           C  
ATOM   1102  CG1 VAL A 458      31.641  21.314 -32.306  1.00  8.98           C  
ATOM   1103  CG2 VAL A 458      30.043  23.224 -32.743  1.00  7.70           C  
ATOM   1104  H   VAL A 458      31.877  25.218 -31.314  1.00  6.02           H  
ATOM   1105  HA  VAL A 458      30.892  22.792 -29.993  1.00  7.10           H  
ATOM   1106  HB  VAL A 458      32.129  23.289 -32.732  1.00  7.13           H  
ATOM   1107 HG11 VAL A 458      31.170  20.829 -33.161  1.00  8.98           H  
ATOM   1108 HG12 VAL A 458      32.658  20.929 -32.242  1.00  8.98           H  
ATOM   1109 HG13 VAL A 458      31.208  20.805 -31.444  1.00  8.98           H  
ATOM   1110 HG21 VAL A 458      29.901  24.284 -32.950  1.00  7.70           H  
ATOM   1111 HG22 VAL A 458      29.819  22.753 -33.700  1.00  7.70           H  
ATOM   1112 HG23 VAL A 458      29.311  22.792 -32.061  1.00  7.70           H  
ATOM   1113  N   GLN A 459      33.129  22.313 -28.924  1.00  8.72           N  
ATOM   1114  CA  GLN A 459      34.318  21.962 -28.240  1.00 10.10           C  
ATOM   1115  C   GLN A 459      35.014  20.730 -28.867  1.00  9.06           C  
ATOM   1116  O   GLN A 459      34.450  19.679 -29.106  1.00 10.21           O  
ATOM   1117  CB  GLN A 459      34.078  21.787 -26.768  1.00 10.74           C  
ATOM   1118  CG  GLN A 459      35.352  21.360 -25.884  1.00 13.73           C  
ATOM   1119  CD  GLN A 459      35.345  21.758 -24.382  1.00 17.56           C  
ATOM   1120  OE1 GLN A 459      34.709  22.783 -24.059  1.00 21.82           O  
ATOM   1121  NE2 GLN A 459      36.101  21.109 -23.472  1.00 19.55           N  
ATOM   1122  H   GLN A 459      32.298  22.245 -28.352  1.00  8.72           H  
ATOM   1123  HA  GLN A 459      34.957  22.839 -28.336  1.00 10.10           H  
ATOM   1124  HB3 GLN A 459      33.220  21.127 -26.641  1.00 10.74           H  
ATOM   1125  HB2 GLN A 459      33.769  22.765 -26.398  1.00 10.74           H  
ATOM   1126  HG3 GLN A 459      36.106  22.027 -26.300  1.00 13.73           H  
ATOM   1127  HG2 GLN A 459      35.699  20.345 -26.075  1.00 13.73           H  
ATOM   1128 HE22 GLN A 459      36.169  21.296 -22.482  1.00 19.55           H  
ATOM   1129 HE21 GLN A 459      36.627  20.359 -23.898  1.00 19.55           H  
ATOM   1130  N   LEU A 460      36.244  20.914 -29.219  1.00 10.32           N  
ATOM   1131  CA  LEU A 460      37.205  19.985 -29.696  1.00 11.00           C  
ATOM   1132  C   LEU A 460      37.780  19.119 -28.500  1.00 11.59           C  
ATOM   1133  O   LEU A 460      38.565  19.654 -27.715  1.00 13.68           O  
ATOM   1134  CB  LEU A 460      38.342  20.774 -30.375  1.00 11.50           C  
ATOM   1135  CG  LEU A 460      39.134  19.961 -31.472  1.00 13.13           C  
ATOM   1136  CD1 LEU A 460      39.171  20.742 -32.757  1.00 14.12           C  
ATOM   1137  CD2 LEU A 460      40.538  19.651 -30.907  1.00 14.95           C  
ATOM   1138  H   LEU A 460      36.660  21.833 -29.182  1.00 10.32           H  
ATOM   1139  HA  LEU A 460      36.718  19.339 -30.427  1.00 11.00           H  
ATOM   1140  HB3 LEU A 460      38.986  21.370 -29.728  1.00 11.50           H  
ATOM   1141  HB2 LEU A 460      37.814  21.547 -30.935  1.00 11.50           H  
ATOM   1142  HG  LEU A 460      38.580  19.038 -31.643  1.00 13.13           H  
ATOM   1143 HD11 LEU A 460      38.989  20.043 -33.574  1.00 14.12           H  
ATOM   1144 HD12 LEU A 460      38.498  21.589 -32.883  1.00 14.12           H  
ATOM   1145 HD13 LEU A 460      40.143  21.220 -32.874  1.00 14.12           H  
ATOM   1146 HD21 LEU A 460      40.769  18.648 -31.267  1.00 14.95           H  
ATOM   1147 HD22 LEU A 460      41.390  20.274 -31.181  1.00 14.95           H  
ATOM   1148 HD23 LEU A 460      40.510  19.648 -29.818  1.00 14.95           H  
ATOM   1149  N   TYR A 461      37.310  17.870 -28.451  1.00 11.11           N  
ATOM   1150  CA  TYR A 461      37.708  16.895 -27.407  1.00 11.91           C  
ATOM   1151  C   TYR A 461      39.200  16.344 -27.576  1.00 11.76           C  
ATOM   1152  O   TYR A 461      39.762  15.705 -26.621  1.00 12.94           O  
ATOM   1153  CB  TYR A 461      36.711  15.794 -27.343  1.00 12.70           C  
ATOM   1154  CG  TYR A 461      35.269  16.062 -26.864  1.00 12.36           C  
ATOM   1155  CD1 TYR A 461      34.881  17.325 -26.431  1.00 16.34           C  
ATOM   1156  CD2 TYR A 461      34.435  14.972 -26.613  1.00 14.63           C  
ATOM   1157  CE1 TYR A 461      33.618  17.545 -25.849  1.00 15.95           C  
ATOM   1158  CE2 TYR A 461      33.131  15.178 -26.034  1.00 14.88           C  
ATOM   1159  CZ  TYR A 461      32.751  16.479 -25.652  1.00 16.31           C  
ATOM   1160  OH  TYR A 461      31.600  16.675 -24.961  1.00 18.72           O  
ATOM   1161  H   TYR A 461      36.811  17.648 -29.300  1.00 11.11           H  
ATOM   1162  HA  TYR A 461      37.747  17.411 -26.448  1.00 11.91           H  
ATOM   1163  HB3 TYR A 461      37.115  15.056 -26.650  1.00 12.70           H  
ATOM   1164  HB2 TYR A 461      36.441  15.326 -28.290  1.00 12.70           H  
ATOM   1165  HD1 TYR A 461      35.507  18.188 -26.607  1.00 16.34           H  
ATOM   1166  HD2 TYR A 461      34.720  13.970 -26.896  1.00 14.63           H  
ATOM   1167  HE1 TYR A 461      33.299  18.512 -25.488  1.00 15.95           H  
ATOM   1168  HE2 TYR A 461      32.530  14.292 -25.893  1.00 14.88           H  
ATOM   1169  HH  TYR A 461      30.898  16.114 -25.299  1.00 18.72           H  
ATOM   1170  N   GLY A 462      39.795  16.534 -28.752  1.00 10.86           N  
ATOM   1171  CA  GLY A 462      41.180  16.131 -29.054  1.00 10.53           C  
ATOM   1172  C   GLY A 462      41.221  15.594 -30.502  1.00 10.09           C  
ATOM   1173  O   GLY A 462      40.206  15.656 -31.297  1.00  9.24           O  
ATOM   1174  H   GLY A 462      39.213  16.868 -29.507  1.00 10.86           H  
ATOM   1175  HA3 GLY A 462      41.527  15.437 -28.288  1.00 10.53           H  
ATOM   1176  HA2 GLY A 462      41.704  17.073 -28.894  1.00 10.53           H  
ATOM   1177  N   VAL A 463      42.430  15.133 -30.886  0.50  9.92           N  
ATOM   1178  CA  VAL A 463      42.876  14.793 -32.243  0.50 10.28           C  
ATOM   1179  C   VAL A 463      43.781  13.558 -32.140  0.50 10.54           C  
ATOM   1180  O   VAL A 463      44.636  13.458 -31.260  0.50 11.65           O  
ATOM   1181  CB  VAL A 463      43.551  16.039 -32.899  0.50 10.24           C  
ATOM   1182  CG1 VAL A 463      44.446  16.812 -31.935  0.50 10.56           C  
ATOM   1183  CG2 VAL A 463      44.380  15.607 -34.079  0.50 10.69           C  
ATOM   1184  H   VAL A 463      43.055  14.927 -30.119  0.50  9.92           H  
ATOM   1185  HA  VAL A 463      41.939  14.649 -32.782  0.50 10.28           H  
ATOM   1186  HB  VAL A 463      42.783  16.689 -33.316  0.50 10.24           H  
ATOM   1187 HG11 VAL A 463      43.865  17.432 -31.252  0.50 10.56           H  
ATOM   1188 HG12 VAL A 463      45.126  16.249 -31.295  0.50 10.56           H  
ATOM   1189 HG13 VAL A 463      45.149  17.476 -32.439  0.50 10.56           H  
ATOM   1190 HG21 VAL A 463      43.921  14.870 -34.738  0.50 10.69           H  
ATOM   1191 HG22 VAL A 463      44.606  16.487 -34.681  0.50 10.69           H  
ATOM   1192 HG23 VAL A 463      45.348  15.192 -33.797  0.50 10.69           H  
ATOM   1193  N   CYS A 464      43.561  12.668 -33.064  1.00 10.90           N  
ATOM   1194  CA  CYS A 464      44.383  11.451 -33.307  1.00 11.45           C  
ATOM   1195  C   CYS A 464      45.464  11.891 -34.248  1.00 12.75           C  
ATOM   1196  O   CYS A 464      45.131  12.297 -35.363  1.00 12.70           O  
ATOM   1197  CB  CYS A 464      43.595  10.274 -33.987  1.00 11.06           C  
ATOM   1198  SG  CYS A 464      42.242   9.720 -32.935  1.00 11.70           S  
ATOM   1199  H   CYS A 464      42.799  12.862 -33.698  1.00 10.90           H  
ATOM   1200  HA  CYS A 464      44.842  11.161 -32.362  1.00 11.45           H  
ATOM   1201  HB3 CYS A 464      44.249   9.420 -34.165  1.00 11.06           H  
ATOM   1202  HB2 CYS A 464      43.149  10.628 -34.916  1.00 11.06           H  
ATOM   1203  HG  CYS A 464      43.003   9.233 -31.951  1.00 11.70           H  
ATOM   1204  N   THR A 465      46.745  11.914 -33.767  1.00 15.19           N  
ATOM   1205  CA  THR A 465      47.872  12.576 -34.449  1.00 17.54           C  
ATOM   1206  C   THR A 465      48.746  11.539 -35.180  1.00 19.11           C  
ATOM   1207  O   THR A 465      49.349  11.815 -36.234  1.00 18.88           O  
ATOM   1208  CB  THR A 465      48.736  13.383 -33.359  1.00 17.76           C  
ATOM   1209  OG1 THR A 465      49.612  12.678 -32.460  1.00 21.12           O  
ATOM   1210  CG2 THR A 465      47.969  14.339 -32.420  1.00 19.23           C  
ATOM   1211  H   THR A 465      46.872  11.699 -32.788  1.00 15.19           H  
ATOM   1212  HA  THR A 465      47.571  13.333 -35.173  1.00 17.54           H  
ATOM   1213  HB  THR A 465      49.459  14.033 -33.852  1.00 17.76           H  
ATOM   1214  HG1 THR A 465      49.138  12.091 -31.866  1.00 21.12           H  
ATOM   1215 HG21 THR A 465      47.577  15.248 -32.875  1.00 19.23           H  
ATOM   1216 HG22 THR A 465      47.134  13.859 -31.909  1.00 19.23           H  
ATOM   1217 HG23 THR A 465      48.678  14.842 -31.763  1.00 19.23           H  
ATOM   1218  N   LYS A 466      48.805  10.314 -34.549  1.00 20.79           N  
ATOM   1219  CA  LYS A 466      49.851   9.279 -34.870  1.00 22.80           C  
ATOM   1220  C   LYS A 466      49.287   8.285 -35.895  1.00 23.70           C  
ATOM   1221  O   LYS A 466      50.058   7.624 -36.582  1.00 24.24           O  
ATOM   1222  CB  LYS A 466      50.282   8.669 -33.511  1.00 23.19           C  
ATOM   1223  CG  LYS A 466      50.993   9.584 -32.619  1.00 24.47           C  
ATOM   1224  CD  LYS A 466      51.395   8.886 -31.339  1.00 26.12           C  
ATOM   1225  CE  LYS A 466      52.450   9.640 -30.449  1.00 26.96           C  
ATOM   1226  NZ  LYS A 466      52.312  11.099 -30.317  1.00 27.44           N1+
ATOM   1227  H   LYS A 466      48.191   9.971 -33.823  1.00 20.79           H  
ATOM   1228  HA  LYS A 466      50.607   9.841 -35.418  1.00 22.80           H  
ATOM   1229  HB3 LYS A 466      50.882   7.781 -33.710  1.00 23.19           H  
ATOM   1230  HB2 LYS A 466      49.399   8.265 -33.017  1.00 23.19           H  
ATOM   1231  HG3 LYS A 466      50.469  10.497 -32.336  1.00 24.47           H  
ATOM   1232  HG2 LYS A 466      51.844  10.004 -33.156  1.00 24.47           H  
ATOM   1233  HD3 LYS A 466      51.988   7.997 -31.554  1.00 26.12           H  
ATOM   1234  HD2 LYS A 466      50.572   8.334 -30.887  1.00 26.12           H  
ATOM   1235  HE3 LYS A 466      53.453   9.500 -30.853  1.00 26.96           H  
ATOM   1236  HE2 LYS A 466      52.392   9.105 -29.501  1.00 26.96           H  
ATOM   1237  HZ1 LYS A 466      53.060  11.380 -29.700  1.00 27.44           H  
ATOM   1238  HZ2 LYS A 466      52.392  11.594 -31.194  1.00 27.44           H  
ATOM   1239  HZ3 LYS A 466      51.489  11.373 -29.801  1.00 27.44           H  
ATOM   1240  N   GLN A 467      47.948   8.300 -36.091  1.00 24.69           N  
ATOM   1241  CA  GLN A 467      47.293   7.914 -37.309  1.00 25.08           C  
ATOM   1242  C   GLN A 467      47.444   9.019 -38.378  1.00 24.96           C  
ATOM   1243  O   GLN A 467      47.123  10.172 -38.062  1.00 26.32           O  
ATOM   1244  CB  GLN A 467      45.806   7.641 -36.831  1.00 25.59           C  
ATOM   1245  CG  GLN A 467      44.593   8.055 -37.734  1.00 27.35           C  
ATOM   1246  CD  GLN A 467      44.385   7.190 -39.030  1.00 28.96           C  
ATOM   1247  OE1 GLN A 467      44.298   5.974 -38.963  1.00 30.38           O  
ATOM   1248  NE2 GLN A 467      44.398   7.812 -40.223  1.00 30.41           N  
ATOM   1249  H   GLN A 467      47.395   8.801 -35.411  1.00 24.69           H  
ATOM   1250  HA  GLN A 467      47.753   7.017 -37.724  1.00 25.08           H  
ATOM   1251  HB3 GLN A 467      45.516   8.297 -36.010  1.00 25.59           H  
ATOM   1252  HB2 GLN A 467      45.664   6.623 -36.469  1.00 25.59           H  
ATOM   1253  HG3 GLN A 467      44.682   9.089 -38.067  1.00 27.35           H  
ATOM   1254  HG2 GLN A 467      43.682   7.854 -37.171  1.00 27.35           H  
ATOM   1255 HE22 GLN A 467      44.353   7.330 -41.109  1.00 30.41           H  
ATOM   1256 HE21 GLN A 467      44.338   8.818 -40.293  1.00 30.41           H  
ATOM   1257  N   ARG A 468      48.002   8.667 -39.532  1.00 24.30           N  
ATOM   1258  CA  ARG A 468      48.240   9.655 -40.577  1.00 23.76           C  
ATOM   1259  C   ARG A 468      47.428   9.198 -41.808  1.00 22.01           C  
ATOM   1260  O   ARG A 468      47.635   8.050 -42.262  1.00 22.39           O  
ATOM   1261  CB  ARG A 468      49.772   9.698 -40.818  1.00 24.51           C  
ATOM   1262  CG  ARG A 468      50.676   9.953 -39.609  1.00 27.10           C  
ATOM   1263  CD  ARG A 468      52.078  10.323 -39.993  1.00 30.32           C  
ATOM   1264  NE  ARG A 468      52.097  11.607 -40.621  1.00 32.45           N  
ATOM   1265  CZ  ARG A 468      52.639  12.761 -40.256  1.00 34.33           C  
ATOM   1266  NH1 ARG A 468      53.486  12.839 -39.223  1.00 35.21           N  
ATOM   1267  NH2 ARG A 468      52.166  13.876 -40.757  1.00 35.52           N1+
ATOM   1268  H   ARG A 468      48.057   7.680 -39.737  1.00 24.30           H  
ATOM   1269  HA  ARG A 468      47.938  10.684 -40.384  1.00 23.76           H  
ATOM   1270  HB3 ARG A 468      49.857  10.466 -41.586  1.00 24.51           H  
ATOM   1271  HB2 ARG A 468      50.079   8.797 -41.350  1.00 24.51           H  
ATOM   1272  HG3 ARG A 468      50.563   9.094 -38.946  1.00 27.10           H  
ATOM   1273  HG2 ARG A 468      50.219  10.791 -39.083  1.00 27.10           H  
ATOM   1274  HD3 ARG A 468      52.503   9.696 -40.778  1.00 30.32           H  
ATOM   1275  HD2 ARG A 468      52.741  10.181 -39.140  1.00 30.32           H  
ATOM   1276 HH22 ARG A 468      52.590  14.752 -40.488  1.00 35.52           H  
ATOM   1277 HH21 ARG A 468      51.321  13.909 -41.310  1.00 35.52           H  
ATOM   1278 HH12 ARG A 468      54.018  13.660 -38.971  1.00 35.21           H  
ATOM   1279 HH11 ARG A 468      53.697  12.081 -38.590  1.00 35.21           H  
ATOM   1280  HE  ARG A 468      51.641  11.560 -41.521  1.00 32.45           H  
ATOM   1281  N   PRO A 469      46.549  10.010 -42.394  1.00 19.37           N  
ATOM   1282  CA  PRO A 469      46.246  11.373 -42.040  1.00 17.57           C  
ATOM   1283  C   PRO A 469      45.319  11.408 -40.790  1.00 15.64           C  
ATOM   1284  O   PRO A 469      44.703  10.410 -40.434  1.00 15.87           O  
ATOM   1285  CB  PRO A 469      45.439  11.826 -43.312  1.00 17.68           C  
ATOM   1286  CG  PRO A 469      44.803  10.632 -43.905  1.00 19.34           C  
ATOM   1287  CD  PRO A 469      45.856   9.583 -43.680  1.00 19.26           C  
ATOM   1288  HA  PRO A 469      47.151  11.962 -41.892  1.00 17.57           H  
ATOM   1289  HB3 PRO A 469      46.127  12.267 -44.034  1.00 17.68           H  
ATOM   1290  HB2 PRO A 469      44.771  12.658 -43.089  1.00 17.68           H  
ATOM   1291  HG3 PRO A 469      44.548  10.633 -44.965  1.00 19.34           H  
ATOM   1292  HG2 PRO A 469      43.903  10.360 -43.355  1.00 19.34           H  
ATOM   1293  HD2 PRO A 469      45.409   8.589 -43.671  1.00 19.26           H  
ATOM   1294  HD3 PRO A 469      46.546   9.662 -44.520  1.00 19.26           H  
ATOM   1295  N   ILE A 470      45.321  12.508 -40.062  0.50 14.10           N  
ATOM   1296  CA  ILE A 470      44.642  12.758 -38.790  0.50 12.97           C  
ATOM   1297  C   ILE A 470      43.082  12.567 -38.801  0.50 11.56           C  
ATOM   1298  O   ILE A 470      42.456  12.651 -39.849  0.50 11.43           O  
ATOM   1299  CB  ILE A 470      44.910  14.135 -38.272  0.50 12.93           C  
ATOM   1300  CG1 ILE A 470      44.428  15.207 -39.341  0.50 12.39           C  
ATOM   1301  CG2 ILE A 470      46.422  14.320 -37.797  0.50 13.34           C  
ATOM   1302  CD1 ILE A 470      44.713  16.702 -39.174  0.50 12.25           C  
ATOM   1303  H   ILE A 470      45.707  13.326 -40.511  0.50 14.10           H  
ATOM   1304  HA  ILE A 470      45.052  11.958 -38.174  0.50 12.97           H  
ATOM   1305  HB  ILE A 470      44.329  14.491 -37.420  0.50 12.93           H  
ATOM   1306 HG13 ILE A 470      43.345  15.153 -39.445  0.50 12.39           H  
ATOM   1307 HG12 ILE A 470      44.938  15.045 -40.291  0.50 12.39           H  
ATOM   1308 HG21 ILE A 470      46.655  13.604 -37.009  0.50 13.34           H  
ATOM   1309 HG22 ILE A 470      47.186  14.275 -38.573  0.50 13.34           H  
ATOM   1310 HG23 ILE A 470      46.540  15.353 -37.469  0.50 13.34           H  
ATOM   1311 HD11 ILE A 470      45.754  16.909 -39.419  0.50 12.25           H  
ATOM   1312 HD12 ILE A 470      43.996  17.343 -39.687  0.50 12.25           H  
ATOM   1313 HD13 ILE A 470      44.577  16.953 -38.122  0.50 12.25           H  
ATOM   1314  N   PHE A 471      42.588  12.422 -37.587  1.00 10.49           N  
ATOM   1315  CA  PHE A 471      41.161  12.416 -37.284  1.00 10.09           C  
ATOM   1316  C   PHE A 471      40.947  13.506 -36.212  1.00  9.43           C  
ATOM   1317  O   PHE A 471      41.809  13.642 -35.388  1.00  9.89           O  
ATOM   1318  CB  PHE A 471      40.727  11.071 -36.498  1.00 10.72           C  
ATOM   1319  CG  PHE A 471      40.731   9.742 -37.253  1.00 10.74           C  
ATOM   1320  CD1 PHE A 471      40.493   9.762 -38.676  1.00 10.84           C  
ATOM   1321  CD2 PHE A 471      40.896   8.512 -36.582  1.00 10.97           C  
ATOM   1322  CE1 PHE A 471      40.420   8.586 -39.318  1.00 11.01           C  
ATOM   1323  CE2 PHE A 471      40.716   7.330 -37.259  1.00 10.11           C  
ATOM   1324  CZ  PHE A 471      40.386   7.400 -38.639  1.00 12.12           C  
ATOM   1325  H   PHE A 471      43.224  12.661 -36.840  1.00 10.49           H  
ATOM   1326  HA  PHE A 471      40.607  12.605 -38.203  1.00 10.09           H  
ATOM   1327  HB3 PHE A 471      39.688  11.194 -36.194  1.00 10.72           H  
ATOM   1328  HB2 PHE A 471      41.340  10.854 -35.623  1.00 10.72           H  
ATOM   1329  HD1 PHE A 471      40.150  10.629 -39.221  1.00 10.84           H  
ATOM   1330  HD2 PHE A 471      41.001   8.416 -35.511  1.00 10.97           H  
ATOM   1331  HE1 PHE A 471      40.056   8.573 -40.335  1.00 11.01           H  
ATOM   1332  HE2 PHE A 471      40.770   6.376 -36.755  1.00 10.11           H  
ATOM   1333  HZ  PHE A 471      40.116   6.530 -39.220  1.00 12.12           H  
ATOM   1334  N   ILE A 472      39.948  14.374 -36.263  1.00  9.46           N  
ATOM   1335  CA  ILE A 472      39.680  15.596 -35.439  1.00  8.42           C  
ATOM   1336  C   ILE A 472      38.325  15.433 -34.706  1.00  7.52           C  
ATOM   1337  O   ILE A 472      37.339  15.299 -35.396  1.00  8.03           O  
ATOM   1338  CB  ILE A 472      39.779  16.890 -36.206  1.00  7.68           C  
ATOM   1339  CG1 ILE A 472      41.219  17.180 -36.543  1.00  9.28           C  
ATOM   1340  CG2 ILE A 472      39.025  18.061 -35.594  1.00 10.01           C  
ATOM   1341  CD1 ILE A 472      41.351  18.235 -37.648  1.00 10.61           C  
ATOM   1342  H   ILE A 472      39.214  14.193 -36.932  1.00  9.46           H  
ATOM   1343  HA  ILE A 472      40.466  15.669 -34.687  1.00  8.42           H  
ATOM   1344  HB  ILE A 472      39.241  16.694 -37.133  1.00  7.68           H  
ATOM   1345 HG13 ILE A 472      41.743  16.242 -36.727  1.00  9.28           H  
ATOM   1346 HG12 ILE A 472      41.563  17.491 -35.556  1.00  9.28           H  
ATOM   1347 HG21 ILE A 472      39.130  18.999 -36.140  1.00 10.01           H  
ATOM   1348 HG22 ILE A 472      37.950  17.912 -35.487  1.00 10.01           H  
ATOM   1349 HG23 ILE A 472      39.396  18.371 -34.618  1.00 10.01           H  
ATOM   1350 HD11 ILE A 472      41.777  19.191 -37.344  1.00 10.61           H  
ATOM   1351 HD12 ILE A 472      42.165  17.926 -38.305  1.00 10.61           H  
ATOM   1352 HD13 ILE A 472      40.440  18.356 -38.233  1.00 10.61           H  
ATOM   1353  N   ILE A 473      38.349  15.322 -33.406  1.00  7.53           N  
ATOM   1354  CA  ILE A 473      37.162  14.888 -32.641  1.00  7.16           C  
ATOM   1355  C   ILE A 473      36.503  15.994 -31.709  1.00  7.36           C  
ATOM   1356  O   ILE A 473      37.206  16.659 -30.987  1.00  6.94           O  
ATOM   1357  CB  ILE A 473      37.495  13.712 -31.692  1.00  8.50           C  
ATOM   1358  CG1 ILE A 473      38.052  12.463 -32.420  1.00  8.96           C  
ATOM   1359  CG2 ILE A 473      36.296  13.189 -30.903  1.00  7.59           C  
ATOM   1360  CD1 ILE A 473      39.554  12.340 -32.420  1.00  9.84           C  
ATOM   1361  H   ILE A 473      39.082  15.663 -32.802  1.00  7.53           H  
ATOM   1362  HA  ILE A 473      36.364  14.493 -33.269  1.00  7.16           H  
ATOM   1363  HB  ILE A 473      38.202  14.066 -30.942  1.00  8.50           H  
ATOM   1364 HG13 ILE A 473      37.748  12.368 -33.462  1.00  8.96           H  
ATOM   1365 HG12 ILE A 473      37.750  11.511 -31.985  1.00  8.96           H  
ATOM   1366 HG21 ILE A 473      35.522  12.685 -31.481  1.00  7.59           H  
ATOM   1367 HG22 ILE A 473      36.637  12.589 -30.059  1.00  7.59           H  
ATOM   1368 HG23 ILE A 473      35.734  14.044 -30.526  1.00  7.59           H  
ATOM   1369 HD11 ILE A 473      40.050  13.270 -32.698  1.00  9.84           H  
ATOM   1370 HD12 ILE A 473      39.839  12.074 -31.402  1.00  9.84           H  
ATOM   1371 HD13 ILE A 473      39.960  11.546 -33.047  1.00  9.84           H  
ATOM   1372  N   THR A 474      35.184  16.082 -31.784  1.00  7.45           N  
ATOM   1373  CA  THR A 474      34.444  17.096 -31.022  1.00  7.78           C  
ATOM   1374  C   THR A 474      33.290  16.402 -30.258  1.00  8.02           C  
ATOM   1375  O   THR A 474      33.026  15.238 -30.481  1.00  8.20           O  
ATOM   1376  CB  THR A 474      33.898  18.071 -32.017  1.00  7.40           C  
ATOM   1377  OG1 THR A 474      32.889  17.643 -32.963  1.00  8.37           O  
ATOM   1378  CG2 THR A 474      34.912  18.772 -32.830  1.00  8.69           C  
ATOM   1379  H   THR A 474      34.618  15.446 -32.328  1.00  7.45           H  
ATOM   1380  HA  THR A 474      34.976  17.678 -30.269  1.00  7.78           H  
ATOM   1381  HB  THR A 474      33.359  18.826 -31.444  1.00  7.40           H  
ATOM   1382  HG1 THR A 474      32.155  17.607 -32.345  1.00  8.37           H  
ATOM   1383 HG21 THR A 474      34.619  19.718 -33.285  1.00  8.69           H  
ATOM   1384 HG22 THR A 474      35.742  18.977 -32.154  1.00  8.69           H  
ATOM   1385 HG23 THR A 474      35.364  18.171 -33.620  1.00  8.69           H  
ATOM   1386  N   GLU A 475      32.529  17.131 -29.470  1.00  8.86           N  
ATOM   1387  CA  GLU A 475      31.156  16.777 -29.106  1.00  9.60           C  
ATOM   1388  C   GLU A 475      30.290  16.789 -30.407  1.00  8.88           C  
ATOM   1389  O   GLU A 475      30.614  17.376 -31.458  1.00  8.42           O  
ATOM   1390  CB  GLU A 475      30.532  17.827 -28.111  1.00 11.62           C  
ATOM   1391  CG  GLU A 475      30.928  19.367 -28.423  1.00 12.28           C  
ATOM   1392  CD  GLU A 475      30.329  20.295 -27.418  1.00  9.77           C  
ATOM   1393  OE1 GLU A 475      30.497  21.489 -27.572  1.00 10.88           O  
ATOM   1394  OE2 GLU A 475      29.606  19.812 -26.498  1.00 11.04           O1-
ATOM   1395  H   GLU A 475      32.763  18.077 -29.207  1.00  8.86           H  
ATOM   1396  HA  GLU A 475      31.054  15.796 -28.643  1.00  9.60           H  
ATOM   1397  HB3 GLU A 475      30.755  17.608 -27.067  1.00 11.62           H  
ATOM   1398  HB2 GLU A 475      29.449  17.707 -28.074  1.00 11.62           H  
ATOM   1399  HG3 GLU A 475      30.748  19.711 -29.442  1.00 12.28           H  
ATOM   1400  HG2 GLU A 475      32.014  19.446 -28.377  1.00 12.28           H  
ATOM   1401  N   TYR A 476      29.186  16.117 -30.295  1.00  7.53           N  
ATOM   1402  CA  TYR A 476      28.171  15.950 -31.370  1.00  7.64           C  
ATOM   1403  C   TYR A 476      27.039  16.979 -31.063  1.00  7.88           C  
ATOM   1404  O   TYR A 476      26.619  17.045 -29.895  1.00  8.85           O  
ATOM   1405  CB  TYR A 476      27.661  14.485 -31.265  1.00  7.59           C  
ATOM   1406  CG  TYR A 476      26.460  14.239 -32.146  1.00  9.24           C  
ATOM   1407  CD1 TYR A 476      26.487  14.378 -33.555  1.00  8.80           C  
ATOM   1408  CD2 TYR A 476      25.222  13.906 -31.460  1.00 10.82           C  
ATOM   1409  CE1 TYR A 476      25.252  14.260 -34.255  1.00  8.15           C  
ATOM   1410  CE2 TYR A 476      24.089  13.546 -32.177  1.00 11.98           C  
ATOM   1411  CZ  TYR A 476      24.042  13.869 -33.571  1.00 11.47           C  
ATOM   1412  OH  TYR A 476      22.870  13.872 -34.303  1.00 15.59           O  
ATOM   1413  H   TYR A 476      28.739  16.055 -29.391  1.00  7.53           H  
ATOM   1414  HA  TYR A 476      28.541  16.148 -32.377  1.00  7.64           H  
ATOM   1415  HB3 TYR A 476      27.419  14.165 -30.251  1.00  7.59           H  
ATOM   1416  HB2 TYR A 476      28.507  13.846 -31.520  1.00  7.59           H  
ATOM   1417  HD1 TYR A 476      27.374  14.779 -34.023  1.00  8.80           H  
ATOM   1418  HD2 TYR A 476      25.234  13.716 -30.397  1.00 10.82           H  
ATOM   1419  HE1 TYR A 476      25.047  14.641 -35.244  1.00  8.15           H  
ATOM   1420  HE2 TYR A 476      23.142  13.315 -31.713  1.00 11.98           H  
ATOM   1421  HH  TYR A 476      22.099  13.515 -33.857  1.00 15.59           H  
ATOM   1422  N   MET A 477      26.467  17.483 -32.212  1.00  6.17           N  
ATOM   1423  CA  MET A 477      25.389  18.446 -32.203  1.00  6.58           C  
ATOM   1424  C   MET A 477      24.117  17.801 -32.887  1.00  6.77           C  
ATOM   1425  O   MET A 477      24.105  17.598 -34.087  1.00  7.81           O  
ATOM   1426  CB  MET A 477      25.858  19.783 -32.936  1.00  7.14           C  
ATOM   1427  CG  MET A 477      27.211  20.296 -32.438  1.00  6.00           C  
ATOM   1428  SD  MET A 477      27.195  21.418 -30.989  1.00  8.44           S  
ATOM   1429  CE  MET A 477      27.156  20.256 -29.553  1.00  8.19           C  
ATOM   1430  H   MET A 477      26.923  17.390 -33.109  1.00  6.17           H  
ATOM   1431  HA  MET A 477      25.188  18.811 -31.195  1.00  6.58           H  
ATOM   1432  HB3 MET A 477      25.087  20.547 -32.839  1.00  7.14           H  
ATOM   1433  HB2 MET A 477      25.925  19.654 -34.016  1.00  7.14           H  
ATOM   1434  HG3 MET A 477      27.712  20.813 -33.257  1.00  6.00           H  
ATOM   1435  HG2 MET A 477      27.945  19.499 -32.322  1.00  6.00           H  
ATOM   1436  HE1 MET A 477      26.826  20.784 -28.659  1.00  8.19           H  
ATOM   1437  HE2 MET A 477      26.318  19.559 -29.544  1.00  8.19           H  
ATOM   1438  HE3 MET A 477      28.074  19.720 -29.310  1.00  8.19           H  
ATOM   1439  N   ALA A 478      23.110  17.670 -31.971  1.00  7.39           N  
ATOM   1440  CA  ALA A 478      21.951  16.705 -32.273  1.00  8.09           C  
ATOM   1441  C   ALA A 478      20.895  17.490 -33.104  1.00  8.57           C  
ATOM   1442  O   ALA A 478      19.831  16.890 -33.139  1.00  9.95           O  
ATOM   1443  CB  ALA A 478      21.472  16.164 -30.878  1.00  8.68           C  
ATOM   1444  H   ALA A 478      23.240  17.968 -31.014  1.00  7.39           H  
ATOM   1445  HA  ALA A 478      22.405  15.891 -32.839  1.00  8.09           H  
ATOM   1446  HB1 ALA A 478      22.201  15.494 -30.421  1.00  8.68           H  
ATOM   1447  HB2 ALA A 478      21.233  16.951 -30.162  1.00  8.68           H  
ATOM   1448  HB3 ALA A 478      20.536  15.618 -30.988  1.00  8.68           H  
ATOM   1449  N   ASN A 479      21.027  18.738 -33.550  1.00  7.84           N  
ATOM   1450  CA  ASN A 479      19.965  19.395 -34.341  1.00  8.56           C  
ATOM   1451  C   ASN A 479      20.581  19.927 -35.669  1.00  8.36           C  
ATOM   1452  O   ASN A 479      19.837  20.485 -36.486  1.00  9.50           O  
ATOM   1453  CB  ASN A 479      19.375  20.630 -33.536  1.00  8.80           C  
ATOM   1454  CG  ASN A 479      17.965  20.329 -32.871  1.00 10.62           C  
ATOM   1455  OD1 ASN A 479      17.013  19.834 -33.502  1.00 17.23           O  
ATOM   1456  ND2 ASN A 479      17.826  20.935 -31.683  1.00 10.50           N  
ATOM   1457  H   ASN A 479      21.815  19.325 -33.315  1.00  7.84           H  
ATOM   1458  HA  ASN A 479      19.127  18.749 -34.602  1.00  8.56           H  
ATOM   1459  HB3 ASN A 479      19.103  21.417 -34.240  1.00  8.80           H  
ATOM   1460  HB2 ASN A 479      20.033  21.062 -32.782  1.00  8.80           H  
ATOM   1461 HD22 ASN A 479      17.026  20.826 -31.076  1.00 10.50           H  
ATOM   1462 HD21 ASN A 479      18.687  21.178 -31.212  1.00 10.50           H  
ATOM   1463  N   GLY A 480      21.873  19.721 -35.977  1.00  7.50           N  
ATOM   1464  CA  GLY A 480      22.493  20.025 -37.286  1.00  7.24           C  
ATOM   1465  C   GLY A 480      23.021  21.509 -37.309  1.00  7.34           C  
ATOM   1466  O   GLY A 480      22.978  22.318 -36.390  1.00  6.58           O  
ATOM   1467  H   GLY A 480      22.365  19.189 -35.274  1.00  7.50           H  
ATOM   1468  HA3 GLY A 480      21.724  19.935 -38.054  1.00  7.24           H  
ATOM   1469  HA2 GLY A 480      23.263  19.331 -37.625  1.00  7.24           H  
ATOM   1470  N   CYS A 481      23.453  21.839 -38.511  0.70  8.59           N  
ATOM   1471  CA  CYS A 481      23.875  23.189 -39.036  0.70  9.05           C  
ATOM   1472  C   CYS A 481      22.650  24.166 -38.946  0.70  8.02           C  
ATOM   1473  O   CYS A 481      21.541  23.739 -39.100  0.70  7.26           O  
ATOM   1474  CB  CYS A 481      24.470  22.912 -40.436  0.70 10.01           C  
ATOM   1475  SG  CYS A 481      24.932  24.502 -41.070  0.70 13.74           S  
ATOM   1476  H   CYS A 481      23.271  21.139 -39.217  0.70  8.59           H  
ATOM   1477  HA  CYS A 481      24.607  23.646 -38.370  0.70  9.05           H  
ATOM   1478  HB3 CYS A 481      23.814  22.379 -41.123  0.70 10.01           H  
ATOM   1479  HB2 CYS A 481      25.374  22.304 -40.457  0.70 10.01           H  
ATOM   1480  HG  CYS A 481      25.984  24.899 -40.349  0.70 13.74           H  
ATOM   1481  N   LEU A 482      22.859  25.436 -38.665  1.00  6.48           N  
ATOM   1482  CA  LEU A 482      21.926  26.504 -38.499  1.00  6.54           C  
ATOM   1483  C   LEU A 482      21.014  26.654 -39.650  1.00  6.66           C  
ATOM   1484  O   LEU A 482      19.823  26.818 -39.495  1.00  6.07           O  
ATOM   1485  CB  LEU A 482      22.622  27.756 -38.133  1.00  6.60           C  
ATOM   1486  CG  LEU A 482      21.731  28.901 -37.593  1.00  7.33           C  
ATOM   1487  CD1 LEU A 482      20.790  28.677 -36.416  1.00  7.11           C  
ATOM   1488  CD2 LEU A 482      22.522  30.218 -37.392  1.00  7.20           C  
ATOM   1489  H   LEU A 482      23.813  25.734 -38.517  1.00  6.48           H  
ATOM   1490  HA  LEU A 482      21.285  26.200 -37.671  1.00  6.54           H  
ATOM   1491  HB3 LEU A 482      23.144  28.059 -39.041  1.00  6.60           H  
ATOM   1492  HB2 LEU A 482      23.477  27.567 -37.485  1.00  6.60           H  
ATOM   1493  HG  LEU A 482      21.104  29.051 -38.471  1.00  7.33           H  
ATOM   1494 HD11 LEU A 482      20.606  29.517 -35.746  1.00  7.11           H  
ATOM   1495 HD12 LEU A 482      19.838  28.370 -36.849  1.00  7.11           H  
ATOM   1496 HD13 LEU A 482      21.211  27.772 -35.979  1.00  7.11           H  
ATOM   1497 HD21 LEU A 482      23.562  30.205 -37.718  1.00  7.20           H  
ATOM   1498 HD22 LEU A 482      22.109  31.035 -37.983  1.00  7.20           H  
ATOM   1499 HD23 LEU A 482      22.374  30.555 -36.365  1.00  7.20           H  
ATOM   1500  N   LEU A 483      21.657  26.534 -40.803  1.00  5.85           N  
ATOM   1501  CA  LEU A 483      20.991  26.614 -42.139  1.00  5.42           C  
ATOM   1502  C   LEU A 483      19.880  25.499 -42.293  1.00  5.70           C  
ATOM   1503  O   LEU A 483      18.836  25.850 -42.817  1.00  6.44           O  
ATOM   1504  CB  LEU A 483      22.006  26.465 -43.300  1.00  5.72           C  
ATOM   1505  CG  LEU A 483      23.066  27.595 -43.360  1.00  7.00           C  
ATOM   1506  CD1 LEU A 483      24.132  27.196 -44.425  1.00  8.34           C  
ATOM   1507  CD2 LEU A 483      22.492  29.030 -43.466  1.00  8.07           C  
ATOM   1508  H   LEU A 483      22.667  26.553 -40.793  1.00  5.85           H  
ATOM   1509  HA  LEU A 483      20.522  27.594 -42.222  1.00  5.42           H  
ATOM   1510  HB3 LEU A 483      21.548  26.398 -44.286  1.00  5.72           H  
ATOM   1511  HB2 LEU A 483      22.532  25.511 -43.264  1.00  5.72           H  
ATOM   1512  HG  LEU A 483      23.616  27.559 -42.420  1.00  7.00           H  
ATOM   1513 HD11 LEU A 483      24.585  27.949 -45.070  1.00  8.34           H  
ATOM   1514 HD12 LEU A 483      24.991  26.650 -44.036  1.00  8.34           H  
ATOM   1515 HD13 LEU A 483      23.622  26.617 -45.194  1.00  8.34           H  
ATOM   1516 HD21 LEU A 483      23.235  29.802 -43.666  1.00  8.07           H  
ATOM   1517 HD22 LEU A 483      21.631  29.131 -44.127  1.00  8.07           H  
ATOM   1518 HD23 LEU A 483      22.228  29.298 -42.443  1.00  8.07           H  
ATOM   1519  N   ASN A 484      20.122  24.262 -41.870  1.00  5.96           N  
ATOM   1520  CA  ASN A 484      19.103  23.175 -41.891  1.00  7.02           C  
ATOM   1521  C   ASN A 484      18.118  23.360 -40.757  1.00  6.59           C  
ATOM   1522  O   ASN A 484      16.856  23.257 -40.958  1.00  7.91           O  
ATOM   1523  CB  ASN A 484      19.789  21.754 -41.869  1.00  7.97           C  
ATOM   1524  CG  ASN A 484      20.673  21.343 -43.006  1.00 10.29           C  
ATOM   1525  OD1 ASN A 484      21.429  22.153 -43.560  1.00 13.63           O  
ATOM   1526  ND2 ASN A 484      20.432  20.112 -43.479  1.00 14.77           N  
ATOM   1527  H   ASN A 484      20.943  23.998 -41.344  1.00  5.96           H  
ATOM   1528  HA  ASN A 484      18.501  23.291 -42.793  1.00  7.02           H  
ATOM   1529  HB3 ASN A 484      19.125  20.899 -41.740  1.00  7.97           H  
ATOM   1530  HB2 ASN A 484      20.397  21.703 -40.965  1.00  7.97           H  
ATOM   1531 HD22 ASN A 484      20.813  19.866 -44.382  1.00 14.77           H  
ATOM   1532 HD21 ASN A 484      19.845  19.471 -42.966  1.00 14.77           H  
ATOM   1533  N   TYR A 485      18.542  23.646 -39.553  1.00  5.82           N  
ATOM   1534  CA  TYR A 485      17.651  23.893 -38.391  1.00  6.36           C  
ATOM   1535  C   TYR A 485      16.629  25.026 -38.602  1.00  6.34           C  
ATOM   1536  O   TYR A 485      15.515  24.905 -38.128  1.00  6.44           O  
ATOM   1537  CB  TYR A 485      18.653  24.050 -37.220  1.00  6.63           C  
ATOM   1538  CG  TYR A 485      17.917  24.397 -35.868  1.00  8.90           C  
ATOM   1539  CD1 TYR A 485      17.070  23.480 -35.158  1.00 11.28           C  
ATOM   1540  CD2 TYR A 485      18.058  25.727 -35.300  1.00  9.24           C  
ATOM   1541  CE1 TYR A 485      16.362  23.808 -34.025  1.00 11.13           C  
ATOM   1542  CE2 TYR A 485      17.407  26.037 -34.124  1.00 11.59           C  
ATOM   1543  CZ  TYR A 485      16.580  25.111 -33.490  1.00  9.49           C  
ATOM   1544  OH  TYR A 485      15.887  25.458 -32.412  1.00 13.82           O  
ATOM   1545  H   TYR A 485      19.536  23.725 -39.396  1.00  5.82           H  
ATOM   1546  HA  TYR A 485      17.026  23.009 -38.264  1.00  6.36           H  
ATOM   1547  HB3 TYR A 485      19.232  24.949 -37.430  1.00  6.63           H  
ATOM   1548  HB2 TYR A 485      19.406  23.266 -37.125  1.00  6.63           H  
ATOM   1549  HD1 TYR A 485      16.917  22.488 -35.556  1.00 11.28           H  
ATOM   1550  HD2 TYR A 485      18.710  26.479 -35.719  1.00  9.24           H  
ATOM   1551  HE1 TYR A 485      15.720  23.093 -33.532  1.00 11.13           H  
ATOM   1552  HE2 TYR A 485      17.671  27.039 -33.821  1.00 11.59           H  
ATOM   1553  HH  TYR A 485      15.530  24.640 -32.059  1.00 13.82           H  
ATOM   1554  N   LEU A 486      16.957  26.053 -39.433  1.00  5.46           N  
ATOM   1555  CA  LEU A 486      15.984  27.138 -39.796  1.00  5.32           C  
ATOM   1556  C   LEU A 486      15.052  26.781 -40.923  1.00  6.46           C  
ATOM   1557  O   LEU A 486      14.108  27.587 -41.198  1.00  6.91           O  
ATOM   1558  CB  LEU A 486      16.874  28.332 -40.301  1.00  5.38           C  
ATOM   1559  CG  LEU A 486      17.261  29.238 -39.141  1.00  5.93           C  
ATOM   1560  CD1 LEU A 486      18.440  30.156 -39.509  1.00  6.68           C  
ATOM   1561  CD2 LEU A 486      16.109  30.083 -38.526  1.00  6.41           C  
ATOM   1562  H   LEU A 486      17.841  26.043 -39.921  1.00  5.46           H  
ATOM   1563  HA  LEU A 486      15.385  27.358 -38.911  1.00  5.32           H  
ATOM   1564  HB3 LEU A 486      16.323  29.017 -40.946  1.00  5.38           H  
ATOM   1565  HB2 LEU A 486      17.783  27.938 -40.755  1.00  5.38           H  
ATOM   1566  HG  LEU A 486      17.520  28.604 -38.293  1.00  5.93           H  
ATOM   1567 HD11 LEU A 486      19.090  29.661 -40.230  1.00  6.68           H  
ATOM   1568 HD12 LEU A 486      18.085  31.113 -39.891  1.00  6.68           H  
ATOM   1569 HD13 LEU A 486      18.994  30.343 -38.589  1.00  6.68           H  
ATOM   1570 HD21 LEU A 486      16.079  31.113 -38.882  1.00  6.41           H  
ATOM   1571 HD22 LEU A 486      15.090  29.743 -38.712  1.00  6.41           H  
ATOM   1572 HD23 LEU A 486      16.069  30.170 -37.440  1.00  6.41           H  
ATOM   1573  N   ARG A 487      15.092  25.608 -41.498  1.00  6.15           N  
ATOM   1574  CA  ARG A 487      14.100  25.013 -42.406  1.00  7.41           C  
ATOM   1575  C   ARG A 487      12.819  24.475 -41.663  1.00  8.83           C  
ATOM   1576  O   ARG A 487      11.795  24.274 -42.409  1.00 10.38           O  
ATOM   1577  CB  ARG A 487      14.674  23.858 -43.314  1.00  7.40           C  
ATOM   1578  CG  ARG A 487      15.591  24.402 -44.407  1.00  7.56           C  
ATOM   1579  CD  ARG A 487      16.361  23.304 -45.217  1.00 10.14           C  
ATOM   1580  NE  ARG A 487      15.585  22.258 -45.934  1.00 10.94           N  
ATOM   1581  CZ  ARG A 487      15.282  22.208 -47.251  1.00 12.81           C  
ATOM   1582  NH1 ARG A 487      15.662  23.133 -48.106  1.00 14.97           N  
ATOM   1583  NH2 ARG A 487      14.431  21.271 -47.699  1.00 13.85           N1+
ATOM   1584  H   ARG A 487      15.747  24.912 -41.170  1.00  6.15           H  
ATOM   1585  HA  ARG A 487      13.797  25.785 -43.113  1.00  7.41           H  
ATOM   1586  HB3 ARG A 487      13.851  23.392 -43.856  1.00  7.40           H  
ATOM   1587  HB2 ARG A 487      15.200  23.099 -42.735  1.00  7.40           H  
ATOM   1588  HG3 ARG A 487      16.303  25.158 -44.078  1.00  7.56           H  
ATOM   1589  HG2 ARG A 487      15.069  24.883 -45.235  1.00  7.56           H  
ATOM   1590  HD3 ARG A 487      17.150  22.937 -44.560  1.00 10.14           H  
ATOM   1591  HD2 ARG A 487      16.871  23.932 -45.949  1.00 10.14           H  
ATOM   1592 HH22 ARG A 487      14.283  21.120 -48.687  1.00 13.85           H  
ATOM   1593 HH21 ARG A 487      14.100  20.497 -47.142  1.00 13.85           H  
ATOM   1594 HH12 ARG A 487      15.322  23.167 -49.056  1.00 14.97           H  
ATOM   1595 HH11 ARG A 487      16.334  23.862 -47.913  1.00 14.97           H  
ATOM   1596  HE  ARG A 487      14.953  21.843 -45.264  1.00 10.94           H  
ATOM   1597  N   GLU A 488      12.974  24.199 -40.429  1.00  8.16           N  
ATOM   1598  CA  GLU A 488      11.917  23.567 -39.545  1.00  8.93           C  
ATOM   1599  C   GLU A 488      11.000  24.614 -38.855  1.00  8.55           C  
ATOM   1600  O   GLU A 488      11.074  24.842 -37.661  1.00  8.68           O  
ATOM   1601  CB  GLU A 488      12.736  22.658 -38.639  1.00 10.03           C  
ATOM   1602  CG  GLU A 488      13.701  21.714 -39.386  1.00 12.75           C  
ATOM   1603  CD  GLU A 488      13.054  20.688 -40.327  1.00 16.98           C  
ATOM   1604  OE1 GLU A 488      11.966  20.257 -39.974  1.00 19.51           O  
ATOM   1605  OE2 GLU A 488      13.778  20.257 -41.217  1.00 22.46           O1-
ATOM   1606  H   GLU A 488      13.799  24.565 -39.974  1.00  8.16           H  
ATOM   1607  HA  GLU A 488      11.281  22.957 -40.187  1.00  8.93           H  
ATOM   1608  HB3 GLU A 488      12.169  21.975 -38.007  1.00 10.03           H  
ATOM   1609  HB2 GLU A 488      13.320  23.236 -37.923  1.00 10.03           H  
ATOM   1610  HG3 GLU A 488      14.185  21.098 -38.627  1.00 12.75           H  
ATOM   1611  HG2 GLU A 488      14.521  22.217 -39.899  1.00 12.75           H  
ATOM   1612  N   MET A 489      10.155  25.155 -39.667  1.00  8.03           N  
ATOM   1613  CA  MET A 489       9.329  26.340 -39.264  1.00  8.93           C  
ATOM   1614  C   MET A 489       8.358  26.136 -38.009  1.00  7.67           C  
ATOM   1615  O   MET A 489       7.912  27.031 -37.369  1.00  8.61           O  
ATOM   1616  CB  MET A 489       8.581  26.756 -40.505  1.00 10.39           C  
ATOM   1617  CG  MET A 489       9.515  27.282 -41.588  1.00 12.82           C  
ATOM   1618  SD  MET A 489      10.595  28.705 -41.021  1.00 17.67           S  
ATOM   1619  CE  MET A 489       9.434  29.971 -40.761  1.00 18.30           C  
ATOM   1620  H   MET A 489      10.220  25.038 -40.668  1.00  8.03           H  
ATOM   1621  HA  MET A 489       9.986  27.112 -38.863  1.00  8.93           H  
ATOM   1622  HB3 MET A 489       7.996  27.634 -40.232  1.00 10.39           H  
ATOM   1623  HB2 MET A 489       7.902  25.975 -40.847  1.00 10.39           H  
ATOM   1624  HG3 MET A 489       8.863  27.662 -42.375  1.00 12.82           H  
ATOM   1625  HG2 MET A 489      10.242  26.595 -42.020  1.00 12.82           H  
ATOM   1626  HE1 MET A 489       9.553  30.463 -39.796  1.00 18.30           H  
ATOM   1627  HE2 MET A 489       9.477  30.705 -41.566  1.00 18.30           H  
ATOM   1628  HE3 MET A 489       8.414  29.589 -40.775  1.00 18.30           H  
ATOM   1629  N   ARG A 490       8.154  24.827 -37.616  1.00  7.42           N  
ATOM   1630  CA  ARG A 490       7.596  24.206 -36.393  1.00  7.60           C  
ATOM   1631  C   ARG A 490       8.203  24.778 -35.129  1.00  7.03           C  
ATOM   1632  O   ARG A 490       7.439  24.767 -34.134  1.00  5.69           O  
ATOM   1633  CB  ARG A 490       7.789  22.665 -36.587  1.00  7.79           C  
ATOM   1634  CG  ARG A 490       7.385  21.734 -35.393  1.00  7.38           C  
ATOM   1635  CD  ARG A 490       7.867  20.282 -35.686  1.00  7.35           C  
ATOM   1636  NE  ARG A 490       9.277  20.160 -35.765  1.00  9.25           N  
ATOM   1637  CZ  ARG A 490       9.913  19.880 -36.898  1.00  8.16           C  
ATOM   1638  NH1 ARG A 490       9.417  19.969 -38.131  1.00  9.24           N  
ATOM   1639  NH2 ARG A 490      11.169  19.486 -36.771  1.00 11.23           N1+
ATOM   1640  H   ARG A 490       8.399  24.166 -38.339  1.00  7.42           H  
ATOM   1641  HA  ARG A 490       6.548  24.469 -36.247  1.00  7.60           H  
ATOM   1642  HB3 ARG A 490       8.854  22.516 -36.763  1.00  7.79           H  
ATOM   1643  HB2 ARG A 490       7.155  22.321 -37.405  1.00  7.79           H  
ATOM   1644  HG3 ARG A 490       6.302  21.863 -35.384  1.00  7.38           H  
ATOM   1645  HG2 ARG A 490       7.719  22.004 -34.391  1.00  7.38           H  
ATOM   1646  HD3 ARG A 490       7.281  19.953 -36.544  1.00  7.35           H  
ATOM   1647  HD2 ARG A 490       7.633  19.608 -34.862  1.00  7.35           H  
ATOM   1648 HH22 ARG A 490      11.848  19.441 -37.517  1.00 11.23           H  
ATOM   1649 HH21 ARG A 490      11.578  19.237 -35.882  1.00 11.23           H  
ATOM   1650 HH12 ARG A 490      10.147  20.055 -38.824  1.00  9.24           H  
ATOM   1651 HH11 ARG A 490       8.440  20.086 -38.354  1.00  9.24           H  
ATOM   1652  HE  ARG A 490       9.698  20.096 -34.849  1.00  9.25           H  
ATOM   1653  N   HIS A 491       9.436  25.276 -35.220  1.00  5.81           N  
ATOM   1654  CA  HIS A 491      10.195  26.049 -34.239  1.00  6.76           C  
ATOM   1655  C   HIS A 491       9.746  27.497 -33.915  1.00  6.68           C  
ATOM   1656  O   HIS A 491      10.318  28.096 -32.988  1.00  6.93           O  
ATOM   1657  CB  HIS A 491      11.731  25.869 -34.536  1.00  7.25           C  
ATOM   1658  CG  HIS A 491      12.336  24.490 -34.332  1.00  6.34           C  
ATOM   1659  ND1 HIS A 491      12.018  23.614 -33.259  1.00  8.33           N  
ATOM   1660  CD2 HIS A 491      13.284  23.837 -35.046  1.00  7.53           C  
ATOM   1661  CE1 HIS A 491      12.748  22.542 -33.400  1.00  8.58           C  
ATOM   1662  NE2 HIS A 491      13.466  22.526 -34.530  1.00  8.50           N  
ATOM   1663  H   HIS A 491       9.858  25.005 -36.097  1.00  5.81           H  
ATOM   1664  HA  HIS A 491      10.080  25.531 -33.287  1.00  6.76           H  
ATOM   1665  HB3 HIS A 491      12.256  26.654 -33.990  1.00  7.25           H  
ATOM   1666  HB2 HIS A 491      12.079  26.098 -35.544  1.00  7.25           H  
ATOM   1667  HD2 HIS A 491      13.794  24.062 -35.971  1.00  7.53           H  
ATOM   1668  HE1 HIS A 491      12.735  21.866 -32.557  1.00  8.58           H  
ATOM   1669  HE2 HIS A 491      14.028  21.772 -34.900  1.00  8.50           H  
ATOM   1670  N   ARG A 492       8.735  27.937 -34.741  1.00  6.08           N  
ATOM   1671  CA  ARG A 492       8.047  29.205 -34.774  1.00  5.82           C  
ATOM   1672  C   ARG A 492       8.966  30.307 -35.403  1.00  6.54           C  
ATOM   1673  O   ARG A 492       8.610  30.893 -36.453  1.00  6.46           O  
ATOM   1674  CB  ARG A 492       7.435  29.582 -33.374  1.00  5.88           C  
ATOM   1675  CG  ARG A 492       6.627  28.423 -32.748  1.00  7.37           C  
ATOM   1676  CD  ARG A 492       5.809  28.971 -31.577  1.00 10.77           C  
ATOM   1677  NE  ARG A 492       4.818  29.981 -32.030  1.00 10.10           N  
ATOM   1678  CZ  ARG A 492       3.836  30.634 -31.343  1.00 12.64           C  
ATOM   1679  NH1 ARG A 492       3.602  30.422 -30.027  1.00 11.55           N  
ATOM   1680  NH2 ARG A 492       3.007  31.528 -31.912  1.00 14.97           N1+
ATOM   1681  H   ARG A 492       8.371  27.344 -35.473  1.00  6.08           H  
ATOM   1682  HA  ARG A 492       7.288  29.018 -35.534  1.00  5.82           H  
ATOM   1683  HB3 ARG A 492       6.782  30.435 -33.559  1.00  5.88           H  
ATOM   1684  HB2 ARG A 492       8.194  29.958 -32.688  1.00  5.88           H  
ATOM   1685  HG3 ARG A 492       7.208  27.662 -32.227  1.00  7.37           H  
ATOM   1686  HG2 ARG A 492       6.125  28.000 -33.618  1.00  7.37           H  
ATOM   1687  HD3 ARG A 492       6.392  29.599 -30.904  1.00 10.77           H  
ATOM   1688  HD2 ARG A 492       5.288  28.171 -31.050  1.00 10.77           H  
ATOM   1689 HH22 ARG A 492       2.235  31.861 -31.352  1.00 14.97           H  
ATOM   1690 HH21 ARG A 492       3.080  31.895 -32.849  1.00 14.97           H  
ATOM   1691 HH12 ARG A 492       2.873  31.013 -29.654  1.00 11.55           H  
ATOM   1692 HH11 ARG A 492       4.263  29.929 -29.444  1.00 11.55           H  
ATOM   1693  HE  ARG A 492       4.909  30.260 -32.996  1.00 10.10           H  
ATOM   1694  N   PHE A 493      10.156  30.469 -34.731  1.00  6.41           N  
ATOM   1695  CA  PHE A 493      11.094  31.508 -35.088  1.00  6.94           C  
ATOM   1696  C   PHE A 493      10.663  32.972 -34.905  1.00  6.93           C  
ATOM   1697  O   PHE A 493      10.897  33.784 -35.832  1.00  8.43           O  
ATOM   1698  CB  PHE A 493      11.757  31.207 -36.485  1.00  6.86           C  
ATOM   1699  CG  PHE A 493      12.590  29.989 -36.506  1.00  7.01           C  
ATOM   1700  CD1 PHE A 493      13.582  29.891 -35.462  1.00  7.70           C  
ATOM   1701  CD2 PHE A 493      12.351  28.866 -37.359  1.00  7.05           C  
ATOM   1702  CE1 PHE A 493      14.361  28.728 -35.386  1.00  7.86           C  
ATOM   1703  CE2 PHE A 493      13.091  27.745 -37.222  1.00  8.26           C  
ATOM   1704  CZ  PHE A 493      14.116  27.728 -36.253  1.00  8.14           C  
ATOM   1705  H   PHE A 493      10.330  29.748 -34.045  1.00  6.41           H  
ATOM   1706  HA  PHE A 493      11.921  31.408 -34.385  1.00  6.94           H  
ATOM   1707  HB3 PHE A 493      12.536  31.945 -36.680  1.00  6.86           H  
ATOM   1708  HB2 PHE A 493      11.040  31.103 -37.299  1.00  6.86           H  
ATOM   1709  HD1 PHE A 493      13.693  30.698 -34.752  1.00  7.70           H  
ATOM   1710  HD2 PHE A 493      11.565  28.840 -38.100  1.00  7.05           H  
ATOM   1711  HE1 PHE A 493      15.020  28.712 -34.531  1.00  7.86           H  
ATOM   1712  HE2 PHE A 493      12.870  26.918 -37.882  1.00  8.26           H  
ATOM   1713  HZ  PHE A 493      14.733  26.847 -36.348  1.00  8.14           H  
ATOM   1714  N   GLN A 494      10.276  33.277 -33.672  1.00  6.92           N  
ATOM   1715  CA  GLN A 494       9.829  34.605 -33.357  1.00  7.07           C  
ATOM   1716  C   GLN A 494      11.052  35.593 -33.173  1.00  6.69           C  
ATOM   1717  O   GLN A 494      12.167  35.145 -32.918  1.00  6.52           O  
ATOM   1718  CB  GLN A 494       8.760  34.648 -32.275  1.00  8.66           C  
ATOM   1719  CG  GLN A 494       9.249  34.166 -30.894  1.00 11.33           C  
ATOM   1720  CD  GLN A 494       8.115  34.070 -29.891  1.00 13.36           C  
ATOM   1721  OE1 GLN A 494       6.972  33.815 -30.225  1.00 17.25           O  
ATOM   1722  NE2 GLN A 494       8.431  34.314 -28.621  1.00 16.42           N  
ATOM   1723  H   GLN A 494      10.133  32.534 -33.003  1.00  6.92           H  
ATOM   1724  HA  GLN A 494       9.433  35.069 -34.261  1.00  7.07           H  
ATOM   1725  HB3 GLN A 494       7.865  34.097 -32.564  1.00  8.66           H  
ATOM   1726  HB2 GLN A 494       8.423  35.680 -32.177  1.00  8.66           H  
ATOM   1727  HG3 GLN A 494      10.070  34.719 -30.437  1.00 11.33           H  
ATOM   1728  HG2 GLN A 494       9.634  33.158 -31.049  1.00 11.33           H  
ATOM   1729 HE22 GLN A 494       7.768  34.340 -27.860  1.00 16.42           H  
ATOM   1730 HE21 GLN A 494       9.413  34.200 -28.411  1.00 16.42           H  
ATOM   1731  N   THR A 495      10.778  36.887 -33.151  1.00  6.16           N  
ATOM   1732  CA  THR A 495      11.805  37.834 -32.896  1.00  6.83           C  
ATOM   1733  C   THR A 495      12.731  37.733 -31.687  1.00  7.54           C  
ATOM   1734  O   THR A 495      13.915  37.709 -31.895  1.00  7.10           O  
ATOM   1735  CB  THR A 495      11.286  39.264 -32.992  1.00  7.08           C  
ATOM   1736  OG1 THR A 495      10.265  39.472 -31.999  1.00  9.04           O  
ATOM   1737  CG2 THR A 495      10.591  39.484 -34.366  1.00  7.48           C  
ATOM   1738  H   THR A 495       9.904  37.343 -33.374  1.00  6.16           H  
ATOM   1739  HA  THR A 495      12.477  37.823 -33.753  1.00  6.83           H  
ATOM   1740  HB  THR A 495      12.097  39.966 -32.802  1.00  7.08           H  
ATOM   1741  HG1 THR A 495      10.454  40.334 -31.621  1.00  9.04           H  
ATOM   1742 HG21 THR A 495      10.255  40.517 -34.456  1.00  7.48           H  
ATOM   1743 HG22 THR A 495      11.149  39.271 -35.278  1.00  7.48           H  
ATOM   1744 HG23 THR A 495       9.616  39.004 -34.443  1.00  7.48           H  
ATOM   1745  N   GLN A 496      12.183  37.437 -30.465  1.00  8.37           N  
ATOM   1746  CA  GLN A 496      12.919  37.063 -29.281  1.00  8.44           C  
ATOM   1747  C   GLN A 496      13.953  35.957 -29.483  1.00  6.99           C  
ATOM   1748  O   GLN A 496      15.123  36.060 -29.068  1.00  7.08           O  
ATOM   1749  CB  GLN A 496      12.069  36.685 -28.063  1.00 10.74           C  
ATOM   1750  CG  GLN A 496      12.907  36.332 -26.831  1.00 15.40           C  
ATOM   1751  CD  GLN A 496      13.703  37.432 -26.084  1.00 20.80           C  
ATOM   1752  OE1 GLN A 496      13.473  38.603 -26.198  1.00 26.21           O  
ATOM   1753  NE2 GLN A 496      14.667  37.005 -25.290  1.00 25.42           N  
ATOM   1754  H   GLN A 496      11.185  37.566 -30.381  1.00  8.37           H  
ATOM   1755  HA  GLN A 496      13.418  38.003 -29.046  1.00  8.44           H  
ATOM   1756  HB3 GLN A 496      11.332  35.937 -28.355  1.00 10.74           H  
ATOM   1757  HB2 GLN A 496      11.485  37.567 -27.804  1.00 10.74           H  
ATOM   1758  HG3 GLN A 496      13.544  35.462 -26.989  1.00 15.40           H  
ATOM   1759  HG2 GLN A 496      12.271  36.005 -26.009  1.00 15.40           H  
ATOM   1760 HE22 GLN A 496      15.161  37.681 -24.725  1.00 25.42           H  
ATOM   1761 HE21 GLN A 496      14.987  36.047 -25.266  1.00 25.42           H  
ATOM   1762  N   GLN A 497      13.511  34.915 -30.230  1.00  6.12           N  
ATOM   1763  CA  GLN A 497      14.155  33.685 -30.421  1.00  5.54           C  
ATOM   1764  C   GLN A 497      15.354  33.937 -31.466  1.00  5.28           C  
ATOM   1765  O   GLN A 497      16.406  33.374 -31.296  1.00  5.55           O  
ATOM   1766  CB  GLN A 497      13.150  32.596 -30.778  1.00  5.65           C  
ATOM   1767  CG  GLN A 497      13.706  31.246 -31.436  1.00  6.44           C  
ATOM   1768  CD  GLN A 497      12.589  30.358 -31.894  1.00  7.73           C  
ATOM   1769  OE1 GLN A 497      11.384  30.795 -31.941  1.00  8.83           O  
ATOM   1770  NE2 GLN A 497      12.987  29.193 -32.359  1.00  8.93           N  
ATOM   1771  H   GLN A 497      12.635  34.997 -30.727  1.00  6.12           H  
ATOM   1772  HA  GLN A 497      14.574  33.338 -29.476  1.00  5.54           H  
ATOM   1773  HB3 GLN A 497      12.414  33.026 -31.458  1.00  5.65           H  
ATOM   1774  HB2 GLN A 497      12.476  32.300 -29.975  1.00  5.65           H  
ATOM   1775  HG3 GLN A 497      14.349  30.712 -30.736  1.00  6.44           H  
ATOM   1776  HG2 GLN A 497      14.162  31.428 -32.410  1.00  6.44           H  
ATOM   1777 HE22 GLN A 497      12.301  28.621 -32.830  1.00  8.93           H  
ATOM   1778 HE21 GLN A 497      13.931  28.841 -32.293  1.00  8.93           H  
ATOM   1779  N   LEU A 498      15.124  34.741 -32.509  1.00  5.24           N  
ATOM   1780  CA  LEU A 498      16.213  35.234 -33.411  1.00  4.75           C  
ATOM   1781  C   LEU A 498      17.311  35.948 -32.617  1.00  4.30           C  
ATOM   1782  O   LEU A 498      18.458  35.709 -32.925  1.00  4.73           O  
ATOM   1783  CB  LEU A 498      15.599  36.112 -34.563  1.00  5.05           C  
ATOM   1784  CG  LEU A 498      14.606  35.353 -35.363  1.00  5.55           C  
ATOM   1785  CD1 LEU A 498      13.733  36.290 -36.382  1.00  7.06           C  
ATOM   1786  CD2 LEU A 498      15.284  34.212 -36.168  1.00  7.70           C  
ATOM   1787  H   LEU A 498      14.243  35.225 -32.406  1.00  5.24           H  
ATOM   1788  HA  LEU A 498      16.643  34.317 -33.813  1.00  4.75           H  
ATOM   1789  HB3 LEU A 498      16.394  36.479 -35.213  1.00  5.05           H  
ATOM   1790  HB2 LEU A 498      15.114  36.961 -34.082  1.00  5.05           H  
ATOM   1791  HG  LEU A 498      13.859  34.845 -34.752  1.00  5.55           H  
ATOM   1792 HD11 LEU A 498      14.073  36.209 -37.414  1.00  7.06           H  
ATOM   1793 HD12 LEU A 498      12.703  35.935 -36.338  1.00  7.06           H  
ATOM   1794 HD13 LEU A 498      13.823  37.352 -36.156  1.00  7.06           H  
ATOM   1795 HD21 LEU A 498      15.171  33.277 -35.619  1.00  7.70           H  
ATOM   1796 HD22 LEU A 498      15.011  34.124 -37.220  1.00  7.70           H  
ATOM   1797 HD23 LEU A 498      16.369  34.286 -36.241  1.00  7.70           H  
ATOM   1798  N   LEU A 499      16.900  36.854 -31.739  1.00  4.04           N  
ATOM   1799  CA  LEU A 499      17.924  37.550 -30.853  1.00  5.30           C  
ATOM   1800  C   LEU A 499      18.755  36.633 -29.985  1.00  5.52           C  
ATOM   1801  O   LEU A 499      19.929  36.805 -30.025  1.00  5.01           O  
ATOM   1802  CB  LEU A 499      17.225  38.561 -29.913  1.00  5.78           C  
ATOM   1803  CG  LEU A 499      16.394  39.671 -30.613  1.00  7.96           C  
ATOM   1804  CD1 LEU A 499      15.373  40.344 -29.643  1.00  8.12           C  
ATOM   1805  CD2 LEU A 499      17.462  40.681 -31.168  1.00 10.29           C  
ATOM   1806  H   LEU A 499      15.974  37.252 -31.670  1.00  4.04           H  
ATOM   1807  HA  LEU A 499      18.646  38.065 -31.486  1.00  5.30           H  
ATOM   1808  HB3 LEU A 499      18.011  39.044 -29.332  1.00  5.78           H  
ATOM   1809  HB2 LEU A 499      16.675  37.977 -29.174  1.00  5.78           H  
ATOM   1810  HG  LEU A 499      15.757  39.390 -31.451  1.00  7.96           H  
ATOM   1811 HD11 LEU A 499      15.530  41.422 -29.622  1.00  8.12           H  
ATOM   1812 HD12 LEU A 499      14.312  40.175 -29.829  1.00  8.12           H  
ATOM   1813 HD13 LEU A 499      15.354  39.913 -28.643  1.00  8.12           H  
ATOM   1814 HD21 LEU A 499      17.873  41.259 -30.340  1.00 10.29           H  
ATOM   1815 HD22 LEU A 499      18.257  40.211 -31.747  1.00 10.29           H  
ATOM   1816 HD23 LEU A 499      17.048  41.353 -31.919  1.00 10.29           H  
ATOM   1817  N   GLU A 500      18.272  35.627 -29.280  1.00  5.59           N  
ATOM   1818  CA  GLU A 500      18.987  34.630 -28.625  1.00  6.10           C  
ATOM   1819  C   GLU A 500      19.882  33.709 -29.475  1.00  6.64           C  
ATOM   1820  O   GLU A 500      20.892  33.282 -28.999  1.00  5.68           O  
ATOM   1821  CB  GLU A 500      17.972  33.784 -27.870  1.00  6.94           C  
ATOM   1822  CG  GLU A 500      17.278  34.563 -26.697  1.00 10.68           C  
ATOM   1823  CD  GLU A 500      16.139  33.682 -26.115  1.00 13.02           C  
ATOM   1824  OE1 GLU A 500      15.348  34.168 -25.297  1.00 16.66           O  
ATOM   1825  OE2 GLU A 500      16.048  32.432 -26.302  1.00 16.92           O1-
ATOM   1826  H   GLU A 500      17.312  35.314 -29.311  1.00  5.59           H  
ATOM   1827  HA  GLU A 500      19.594  35.112 -27.858  1.00  6.10           H  
ATOM   1828  HB3 GLU A 500      18.391  32.885 -27.418  1.00  6.94           H  
ATOM   1829  HB2 GLU A 500      17.319  33.370 -28.638  1.00  6.94           H  
ATOM   1830  HG3 GLU A 500      16.928  35.547 -27.010  1.00 10.68           H  
ATOM   1831  HG2 GLU A 500      18.010  34.905 -25.965  1.00 10.68           H  
ATOM   1832  N   MET A 501      19.610  33.557 -30.746  1.00  5.42           N  
ATOM   1833  CA  MET A 501      20.584  32.971 -31.670  1.00  4.87           C  
ATOM   1834  C   MET A 501      21.716  33.955 -32.065  1.00  5.04           C  
ATOM   1835  O   MET A 501      22.845  33.531 -32.307  1.00  5.35           O  
ATOM   1836  CB  MET A 501      19.933  32.312 -32.840  1.00  5.30           C  
ATOM   1837  CG  MET A 501      19.230  30.943 -32.387  1.00  5.98           C  
ATOM   1838  SD  MET A 501      18.542  29.933 -33.699  1.00  8.29           S  
ATOM   1839  CE  MET A 501      17.051  30.905 -34.042  1.00  9.50           C  
ATOM   1840  H   MET A 501      18.705  33.868 -31.070  1.00  5.42           H  
ATOM   1841  HA  MET A 501      21.096  32.200 -31.094  1.00  4.87           H  
ATOM   1842  HB3 MET A 501      20.664  32.205 -33.641  1.00  5.30           H  
ATOM   1843  HB2 MET A 501      19.154  32.986 -33.197  1.00  5.30           H  
ATOM   1844  HG3 MET A 501      18.446  31.220 -31.683  1.00  5.98           H  
ATOM   1845  HG2 MET A 501      19.842  30.301 -31.753  1.00  5.98           H  
ATOM   1846  HE1 MET A 501      16.623  30.545 -34.978  1.00  9.50           H  
ATOM   1847  HE2 MET A 501      16.327  30.804 -33.233  1.00  9.50           H  
ATOM   1848  HE3 MET A 501      17.358  31.946 -34.138  1.00  9.50           H  
ATOM   1849  N   CYS A 502      21.383  35.274 -31.982  1.00  4.95           N  
ATOM   1850  CA  CYS A 502      22.428  36.284 -32.191  1.00  4.92           C  
ATOM   1851  C   CYS A 502      23.337  36.430 -30.945  1.00  5.14           C  
ATOM   1852  O   CYS A 502      24.553  36.580 -30.869  1.00  6.28           O  
ATOM   1853  CB  CYS A 502      21.758  37.597 -32.556  1.00  5.06           C  
ATOM   1854  SG  CYS A 502      20.698  37.539 -34.102  1.00  6.49           S  
ATOM   1855  H   CYS A 502      20.417  35.565 -31.937  1.00  4.95           H  
ATOM   1856  HA  CYS A 502      23.075  35.938 -32.997  1.00  4.92           H  
ATOM   1857  HB3 CYS A 502      22.559  38.330 -32.660  1.00  5.06           H  
ATOM   1858  HB2 CYS A 502      21.140  38.034 -31.772  1.00  5.06           H  
ATOM   1859  HG  CYS A 502      19.807  36.657 -33.638  1.00  6.49           H  
ATOM   1860  N   LYS A 503      22.657  36.309 -29.800  1.00  5.21           N  
ATOM   1861  CA  LYS A 503      23.227  36.333 -28.484  1.00  5.97           C  
ATOM   1862  C   LYS A 503      24.190  35.146 -28.184  1.00  6.15           C  
ATOM   1863  O   LYS A 503      25.337  35.423 -27.813  1.00  5.73           O  
ATOM   1864  CB  LYS A 503      22.080  36.507 -27.427  1.00  6.49           C  
ATOM   1865  CG  LYS A 503      22.414  37.242 -26.116  1.00  9.76           C  
ATOM   1866  CD  LYS A 503      23.037  36.277 -25.093  1.00 11.48           C  
ATOM   1867  CE  LYS A 503      22.831  36.650 -23.674  1.00 12.33           C  
ATOM   1868  NZ  LYS A 503      22.763  35.620 -22.676  1.00 15.67           N1+
ATOM   1869  H   LYS A 503      21.654  36.416 -29.837  1.00  5.21           H  
ATOM   1870  HA  LYS A 503      23.792  37.265 -28.464  1.00  5.97           H  
ATOM   1871  HB3 LYS A 503      21.761  35.469 -27.330  1.00  6.49           H  
ATOM   1872  HB2 LYS A 503      21.228  37.003 -27.892  1.00  6.49           H  
ATOM   1873  HG3 LYS A 503      21.496  37.520 -25.597  1.00  9.76           H  
ATOM   1874  HG2 LYS A 503      23.049  38.110 -26.290  1.00  9.76           H  
ATOM   1875  HD3 LYS A 503      24.076  36.099 -25.369  1.00 11.48           H  
ATOM   1876  HD2 LYS A 503      22.479  35.342 -25.149  1.00 11.48           H  
ATOM   1877  HE3 LYS A 503      21.819  37.036 -23.559  1.00 12.33           H  
ATOM   1878  HE2 LYS A 503      23.569  37.388 -23.360  1.00 12.33           H  
ATOM   1879  HZ1 LYS A 503      22.292  35.990 -21.863  1.00 15.67           H  
ATOM   1880  HZ2 LYS A 503      22.293  34.750 -22.879  1.00 15.67           H  
ATOM   1881  HZ3 LYS A 503      23.645  35.364 -22.255  1.00 15.67           H  
ATOM   1882  N   ASP A 504      23.832  33.893 -28.452  1.00  5.12           N  
ATOM   1883  CA  ASP A 504      24.771  32.805 -28.349  1.00  5.97           C  
ATOM   1884  C   ASP A 504      25.984  32.924 -29.179  1.00  5.42           C  
ATOM   1885  O   ASP A 504      27.109  32.764 -28.610  1.00  5.28           O  
ATOM   1886  CB  ASP A 504      24.166  31.397 -28.551  1.00  5.80           C  
ATOM   1887  CG  ASP A 504      23.067  31.049 -27.598  1.00  7.91           C  
ATOM   1888  OD1 ASP A 504      23.220  31.261 -26.412  1.00  8.13           O  
ATOM   1889  OD2 ASP A 504      22.166  30.355 -28.040  1.00  9.85           O1-
ATOM   1890  H   ASP A 504      22.895  33.706 -28.778  1.00  5.12           H  
ATOM   1891  HA  ASP A 504      24.968  32.910 -27.282  1.00  5.97           H  
ATOM   1892  HB3 ASP A 504      24.995  30.762 -28.239  1.00  5.80           H  
ATOM   1893  HB2 ASP A 504      23.923  31.219 -29.598  1.00  5.80           H  
ATOM   1894  N   VAL A 505      25.892  33.151 -30.469  1.00  4.77           N  
ATOM   1895  CA  VAL A 505      27.087  33.381 -31.342  1.00  5.38           C  
ATOM   1896  C   VAL A 505      27.903  34.651 -30.911  1.00  5.32           C  
ATOM   1897  O   VAL A 505      29.104  34.666 -31.067  1.00  5.51           O  
ATOM   1898  CB  VAL A 505      26.674  33.578 -32.733  1.00  5.28           C  
ATOM   1899  CG1 VAL A 505      27.709  33.827 -33.737  1.00  4.65           C  
ATOM   1900  CG2 VAL A 505      25.872  32.361 -33.289  1.00  5.90           C  
ATOM   1901  H   VAL A 505      25.026  33.181 -30.987  1.00  4.77           H  
ATOM   1902  HA  VAL A 505      27.740  32.513 -31.250  1.00  5.38           H  
ATOM   1903  HB  VAL A 505      26.104  34.495 -32.885  1.00  5.28           H  
ATOM   1904 HG11 VAL A 505      28.405  34.650 -33.578  1.00  4.65           H  
ATOM   1905 HG12 VAL A 505      28.283  32.950 -34.036  1.00  4.65           H  
ATOM   1906 HG13 VAL A 505      27.138  34.287 -34.543  1.00  4.65           H  
ATOM   1907 HG21 VAL A 505      25.674  32.533 -34.347  1.00  5.90           H  
ATOM   1908 HG22 VAL A 505      26.501  31.502 -33.053  1.00  5.90           H  
ATOM   1909 HG23 VAL A 505      24.915  32.265 -32.776  1.00  5.90           H  
ATOM   1910  N   CYS A 506      27.274  35.665 -30.257  1.00  5.11           N  
ATOM   1911  CA  CYS A 506      27.925  36.814 -29.616  1.00  6.10           C  
ATOM   1912  C   CYS A 506      28.865  36.322 -28.539  1.00  5.49           C  
ATOM   1913  O   CYS A 506      29.864  36.941 -28.379  1.00  6.43           O  
ATOM   1914  CB  CYS A 506      26.934  37.962 -29.163  1.00  6.07           C  
ATOM   1915  SG  CYS A 506      27.815  39.610 -29.208  1.00  7.18           S  
ATOM   1916  H   CYS A 506      26.274  35.769 -30.160  1.00  5.11           H  
ATOM   1917  HA  CYS A 506      28.552  37.229 -30.406  1.00  6.10           H  
ATOM   1918  HB3 CYS A 506      26.568  37.765 -28.156  1.00  6.07           H  
ATOM   1919  HB2 CYS A 506      26.054  37.950 -29.807  1.00  6.07           H  
ATOM   1920  HG  CYS A 506      28.381  39.443 -28.009  1.00  7.18           H  
ATOM   1921  N   GLU A 507      28.473  35.255 -27.755  1.00  5.82           N  
ATOM   1922  CA  GLU A 507      29.305  34.842 -26.569  1.00  5.59           C  
ATOM   1923  C   GLU A 507      30.573  34.159 -27.039  1.00  5.70           C  
ATOM   1924  O   GLU A 507      31.625  34.307 -26.429  1.00  6.07           O  
ATOM   1925  CB  GLU A 507      28.511  34.005 -25.584  1.00  6.80           C  
ATOM   1926  CG  GLU A 507      27.487  34.961 -24.885  1.00  7.34           C  
ATOM   1927  CD  GLU A 507      26.608  34.201 -23.964  1.00 10.29           C  
ATOM   1928  OE1 GLU A 507      26.462  32.943 -24.112  1.00 14.38           O  
ATOM   1929  OE2 GLU A 507      25.761  34.825 -23.212  1.00 12.57           O1-
ATOM   1930  H   GLU A 507      27.576  34.821 -27.920  1.00  5.82           H  
ATOM   1931  HA  GLU A 507      29.621  35.712 -25.993  1.00  5.59           H  
ATOM   1932  HB3 GLU A 507      29.120  33.595 -24.778  1.00  6.80           H  
ATOM   1933  HB2 GLU A 507      28.095  33.147 -26.111  1.00  6.80           H  
ATOM   1934  HG3 GLU A 507      26.862  35.569 -25.539  1.00  7.34           H  
ATOM   1935  HG2 GLU A 507      28.086  35.708 -24.364  1.00  7.34           H  
ATOM   1936  N   ALA A 508      30.367  33.364 -28.154  1.00  5.58           N  
ATOM   1937  CA  ALA A 508      31.400  32.467 -28.672  1.00  5.56           C  
ATOM   1938  C   ALA A 508      32.473  33.280 -29.373  1.00  5.22           C  
ATOM   1939  O   ALA A 508      33.657  33.029 -29.161  1.00  6.71           O  
ATOM   1940  CB  ALA A 508      30.770  31.400 -29.556  1.00  6.05           C  
ATOM   1941  H   ALA A 508      29.430  33.366 -28.529  1.00  5.58           H  
ATOM   1942  HA  ALA A 508      31.907  31.989 -27.833  1.00  5.56           H  
ATOM   1943  HB1 ALA A 508      29.944  30.884 -29.067  1.00  6.05           H  
ATOM   1944  HB2 ALA A 508      30.441  31.822 -30.505  1.00  6.05           H  
ATOM   1945  HB3 ALA A 508      31.549  30.649 -29.691  1.00  6.05           H  
ATOM   1946  N   MET A 509      31.986  34.285 -30.114  1.00  5.25           N  
ATOM   1947  CA  MET A 509      32.786  35.349 -30.626  1.00  5.35           C  
ATOM   1948  C   MET A 509      33.520  36.309 -29.703  1.00  5.65           C  
ATOM   1949  O   MET A 509      34.763  36.499 -29.822  1.00  6.41           O  
ATOM   1950  CB  MET A 509      31.954  36.124 -31.711  1.00  6.40           C  
ATOM   1951  CG  MET A 509      31.769  35.225 -32.992  1.00  6.81           C  
ATOM   1952  SD  MET A 509      33.293  34.592 -33.773  1.00  7.06           S  
ATOM   1953  CE  MET A 509      34.389  36.036 -34.050  1.00  9.51           C  
ATOM   1954  H   MET A 509      31.020  34.540 -29.964  1.00  5.25           H  
ATOM   1955  HA  MET A 509      33.656  34.910 -31.113  1.00  5.35           H  
ATOM   1956  HB3 MET A 509      32.417  37.079 -31.957  1.00  6.40           H  
ATOM   1957  HB2 MET A 509      30.970  36.495 -31.421  1.00  6.40           H  
ATOM   1958  HG3 MET A 509      31.215  35.689 -33.807  1.00  6.81           H  
ATOM   1959  HG2 MET A 509      31.244  34.334 -32.647  1.00  6.81           H  
ATOM   1960  HE1 MET A 509      35.404  35.735 -34.310  1.00  9.51           H  
ATOM   1961  HE2 MET A 509      34.050  36.699 -34.846  1.00  9.51           H  
ATOM   1962  HE3 MET A 509      34.349  36.688 -33.178  1.00  9.51           H  
ATOM   1963  N   GLU A 510      32.858  36.825 -28.649  1.00  6.37           N  
ATOM   1964  CA  GLU A 510      33.344  37.503 -27.478  1.00  6.76           C  
ATOM   1965  C   GLU A 510      34.497  36.723 -26.768  1.00  6.92           C  
ATOM   1966  O   GLU A 510      35.520  37.340 -26.397  1.00  7.61           O  
ATOM   1967  CB  GLU A 510      32.215  37.953 -26.545  1.00  7.22           C  
ATOM   1968  CG  GLU A 510      32.651  38.649 -25.223  1.00  9.38           C  
ATOM   1969  CD  GLU A 510      31.501  38.844 -24.233  1.00 13.62           C  
ATOM   1970  OE1 GLU A 510      30.586  38.001 -24.170  1.00 15.11           O  
ATOM   1971  OE2 GLU A 510      31.666  39.735 -23.336  1.00 17.52           O1-
ATOM   1972  H   GLU A 510      31.860  36.667 -28.652  1.00  6.37           H  
ATOM   1973  HA  GLU A 510      33.788  38.414 -27.880  1.00  6.76           H  
ATOM   1974  HB3 GLU A 510      31.486  37.166 -26.355  1.00  7.22           H  
ATOM   1975  HB2 GLU A 510      31.706  38.769 -27.058  1.00  7.22           H  
ATOM   1976  HG3 GLU A 510      33.068  39.632 -25.443  1.00  9.38           H  
ATOM   1977  HG2 GLU A 510      33.461  38.190 -24.657  1.00  9.38           H  
ATOM   1978  N   TYR A 511      34.339  35.397 -26.597  1.00  6.66           N  
ATOM   1979  CA  TYR A 511      35.352  34.483 -26.160  1.00  6.95           C  
ATOM   1980  C   TYR A 511      36.533  34.309 -27.119  1.00  6.81           C  
ATOM   1981  O   TYR A 511      37.641  34.309 -26.608  1.00  7.11           O  
ATOM   1982  CB  TYR A 511      34.728  33.148 -25.774  1.00  6.92           C  
ATOM   1983  CG  TYR A 511      35.681  32.161 -25.096  1.00  7.93           C  
ATOM   1984  CD1 TYR A 511      35.756  32.036 -23.659  1.00  9.04           C  
ATOM   1985  CD2 TYR A 511      36.577  31.311 -25.830  1.00  8.46           C  
ATOM   1986  CE1 TYR A 511      36.542  30.971 -23.077  1.00  9.78           C  
ATOM   1987  CE2 TYR A 511      37.241  30.231 -25.273  1.00  8.46           C  
ATOM   1988  CZ  TYR A 511      37.188  30.028 -23.836  1.00 10.79           C  
ATOM   1989  OH  TYR A 511      37.864  29.071 -23.156  1.00 12.53           O  
ATOM   1990  H   TYR A 511      33.415  35.027 -26.772  1.00  6.66           H  
ATOM   1991  HA  TYR A 511      35.762  34.890 -25.236  1.00  6.95           H  
ATOM   1992  HB3 TYR A 511      34.244  32.715 -26.650  1.00  6.92           H  
ATOM   1993  HB2 TYR A 511      33.959  33.464 -25.069  1.00  6.92           H  
ATOM   1994  HD1 TYR A 511      35.210  32.624 -22.936  1.00  9.04           H  
ATOM   1995  HD2 TYR A 511      36.513  31.336 -26.908  1.00  8.46           H  
ATOM   1996  HE1 TYR A 511      36.467  30.849 -22.006  1.00  9.78           H  
ATOM   1997  HE2 TYR A 511      37.691  29.486 -25.913  1.00  8.46           H  
ATOM   1998  HH  TYR A 511      37.610  28.908 -22.244  1.00 12.53           H  
ATOM   1999  N   LEU A 512      36.350  34.272 -28.462  1.00  6.73           N  
ATOM   2000  CA  LEU A 512      37.531  34.336 -29.358  1.00  6.84           C  
ATOM   2001  C   LEU A 512      38.195  35.731 -29.345  1.00  7.89           C  
ATOM   2002  O   LEU A 512      39.448  35.794 -29.568  1.00  8.39           O  
ATOM   2003  CB  LEU A 512      37.075  34.146 -30.816  1.00  7.06           C  
ATOM   2004  CG  LEU A 512      36.640  32.708 -31.240  1.00  7.56           C  
ATOM   2005  CD1 LEU A 512      36.273  32.627 -32.788  1.00  7.22           C  
ATOM   2006  CD2 LEU A 512      37.577  31.605 -30.770  1.00  7.14           C  
ATOM   2007  H   LEU A 512      35.405  34.428 -28.784  1.00  6.73           H  
ATOM   2008  HA  LEU A 512      38.217  33.544 -29.059  1.00  6.84           H  
ATOM   2009  HB3 LEU A 512      37.846  34.425 -31.534  1.00  7.06           H  
ATOM   2010  HB2 LEU A 512      36.300  34.882 -31.030  1.00  7.06           H  
ATOM   2011  HG  LEU A 512      35.661  32.575 -30.780  1.00  7.56           H  
ATOM   2012 HD11 LEU A 512      36.320  33.607 -33.263  1.00  7.22           H  
ATOM   2013 HD12 LEU A 512      37.013  32.023 -33.313  1.00  7.22           H  
ATOM   2014 HD13 LEU A 512      35.285  32.167 -32.804  1.00  7.22           H  
ATOM   2015 HD21 LEU A 512      37.275  31.247 -29.786  1.00  7.14           H  
ATOM   2016 HD22 LEU A 512      37.555  30.885 -31.587  1.00  7.14           H  
ATOM   2017 HD23 LEU A 512      38.600  31.916 -30.558  1.00  7.14           H  
ATOM   2018  N   GLU A 513      37.384  36.782 -29.161  1.00  7.94           N  
ATOM   2019  CA  GLU A 513      37.927  38.173 -28.978  1.00  9.20           C  
ATOM   2020  C   GLU A 513      38.929  38.289 -27.802  1.00  9.81           C  
ATOM   2021  O   GLU A 513      40.023  38.752 -27.987  1.00 10.04           O  
ATOM   2022  CB  GLU A 513      36.798  39.260 -28.966  1.00  9.83           C  
ATOM   2023  CG  GLU A 513      37.168  40.801 -28.722  1.00 11.15           C  
ATOM   2024  CD  GLU A 513      36.000  41.800 -28.780  1.00 16.24           C  
ATOM   2025  OE1 GLU A 513      35.125  41.598 -27.938  1.00 12.60           O  
ATOM   2026  OE2 GLU A 513      36.082  42.810 -29.499  1.00 18.98           O1-
ATOM   2027  H   GLU A 513      36.378  36.714 -29.113  1.00  7.94           H  
ATOM   2028  HA  GLU A 513      38.571  38.311 -29.846  1.00  9.20           H  
ATOM   2029  HB3 GLU A 513      36.024  38.958 -28.259  1.00  9.83           H  
ATOM   2030  HB2 GLU A 513      36.309  39.180 -29.937  1.00  9.83           H  
ATOM   2031  HG3 GLU A 513      38.080  41.073 -29.253  1.00 11.15           H  
ATOM   2032  HG2 GLU A 513      37.517  40.828 -27.689  1.00 11.15           H  
ATOM   2033  N   SER A 514      38.538  37.812 -26.647  1.00  9.96           N  
ATOM   2034  CA  SER A 514      39.331  37.719 -25.447  1.00 10.68           C  
ATOM   2035  C   SER A 514      40.675  36.968 -25.511  1.00 11.70           C  
ATOM   2036  O   SER A 514      41.628  37.287 -24.845  1.00 12.83           O  
ATOM   2037  CB  SER A 514      38.518  36.826 -24.480  1.00 10.10           C  
ATOM   2038  OG  SER A 514      37.362  37.440 -24.167  1.00 10.62           O  
ATOM   2039  H   SER A 514      37.583  37.525 -26.487  1.00  9.96           H  
ATOM   2040  HA  SER A 514      39.564  38.737 -25.134  1.00 10.68           H  
ATOM   2041  HB3 SER A 514      39.017  36.633 -23.530  1.00 10.10           H  
ATOM   2042  HB2 SER A 514      38.385  35.816 -24.868  1.00 10.10           H  
ATOM   2043  HG  SER A 514      37.563  38.056 -23.459  1.00 10.62           H  
ATOM   2044  N   LYS A 515      40.817  36.017 -26.394  1.00 12.01           N  
ATOM   2045  CA  LYS A 515      42.021  35.273 -26.792  1.00 12.79           C  
ATOM   2046  C   LYS A 515      42.878  36.180 -27.746  1.00 11.80           C  
ATOM   2047  O   LYS A 515      44.111  36.061 -27.750  1.00 13.56           O  
ATOM   2048  CB  LYS A 515      41.452  33.953 -27.437  1.00 13.10           C  
ATOM   2049  CG  LYS A 515      42.682  33.109 -27.745  1.00 15.54           C  
ATOM   2050  CD  LYS A 515      43.554  32.791 -26.598  1.00 18.87           C  
ATOM   2051  CE  LYS A 515      44.620  31.773 -26.791  1.00 20.13           C  
ATOM   2052  NZ  LYS A 515      45.630  31.792 -25.717  1.00 22.81           N1+
ATOM   2053  H   LYS A 515      39.973  35.727 -26.868  1.00 12.01           H  
ATOM   2054  HA  LYS A 515      42.514  34.999 -25.859  1.00 12.79           H  
ATOM   2055  HB3 LYS A 515      40.961  34.264 -28.359  1.00 13.10           H  
ATOM   2056  HB2 LYS A 515      40.789  33.404 -26.767  1.00 13.10           H  
ATOM   2057  HG3 LYS A 515      43.202  33.387 -28.661  1.00 15.54           H  
ATOM   2058  HG2 LYS A 515      42.323  32.129 -28.058  1.00 15.54           H  
ATOM   2059  HD3 LYS A 515      42.940  32.413 -25.780  1.00 18.87           H  
ATOM   2060  HD2 LYS A 515      44.029  33.719 -26.281  1.00 18.87           H  
ATOM   2061  HE3 LYS A 515      45.146  31.862 -27.742  1.00 20.13           H  
ATOM   2062  HE2 LYS A 515      44.295  30.734 -26.848  1.00 20.13           H  
ATOM   2063  HZ1 LYS A 515      46.182  32.634 -25.648  1.00 22.81           H  
ATOM   2064  HZ2 LYS A 515      45.206  31.553 -24.832  1.00 22.81           H  
ATOM   2065  HZ3 LYS A 515      46.255  31.030 -25.938  1.00 22.81           H  
ATOM   2066  N   GLN A 516      42.300  37.148 -28.533  1.00 12.16           N  
ATOM   2067  CA  GLN A 516      42.869  37.927 -29.653  1.00 12.93           C  
ATOM   2068  C   GLN A 516      42.899  37.105 -30.966  1.00 12.54           C  
ATOM   2069  O   GLN A 516      43.533  37.499 -31.972  1.00 13.88           O  
ATOM   2070  CB  GLN A 516      44.205  38.557 -29.269  1.00 14.14           C  
ATOM   2071  CG  GLN A 516      44.135  39.611 -28.130  1.00 16.46           C  
ATOM   2072  CD  GLN A 516      45.488  39.873 -27.525  1.00 20.85           C  
ATOM   2073  OE1 GLN A 516      46.461  39.092 -27.548  1.00 22.69           O  
ATOM   2074  NE2 GLN A 516      45.666  40.997 -26.846  1.00 23.55           N  
ATOM   2075  H   GLN A 516      41.347  37.356 -28.269  1.00 12.16           H  
ATOM   2076  HA  GLN A 516      42.137  38.720 -29.805  1.00 12.93           H  
ATOM   2077  HB3 GLN A 516      44.568  39.073 -30.158  1.00 14.14           H  
ATOM   2078  HB2 GLN A 516      44.925  37.758 -29.088  1.00 14.14           H  
ATOM   2079  HG3 GLN A 516      43.489  39.370 -27.286  1.00 16.46           H  
ATOM   2080  HG2 GLN A 516      43.719  40.527 -28.551  1.00 16.46           H  
ATOM   2081 HE22 GLN A 516      46.548  41.064 -26.358  1.00 23.55           H  
ATOM   2082 HE21 GLN A 516      44.946  41.705 -26.801  1.00 23.55           H  
ATOM   2083  N   PHE A 517      42.143  36.018 -30.939  1.00 10.55           N  
ATOM   2084  CA  PHE A 517      42.101  34.965 -31.916  1.00  9.64           C  
ATOM   2085  C   PHE A 517      41.299  35.448 -33.201  1.00  9.52           C  
ATOM   2086  O   PHE A 517      40.489  36.330 -33.061  1.00 10.47           O  
ATOM   2087  CB  PHE A 517      41.373  33.760 -31.204  1.00  9.24           C  
ATOM   2088  CG  PHE A 517      41.373  32.545 -32.015  1.00  8.58           C  
ATOM   2089  CD1 PHE A 517      40.308  32.253 -32.901  1.00  8.26           C  
ATOM   2090  CD2 PHE A 517      42.443  31.630 -31.837  1.00  9.89           C  
ATOM   2091  CE1 PHE A 517      40.425  31.117 -33.642  1.00  8.96           C  
ATOM   2092  CE2 PHE A 517      42.435  30.399 -32.515  1.00 10.46           C  
ATOM   2093  CZ  PHE A 517      41.391  30.128 -33.383  1.00  8.30           C  
ATOM   2094  H   PHE A 517      41.374  36.144 -30.296  1.00 10.55           H  
ATOM   2095  HA  PHE A 517      43.070  34.537 -32.174  1.00  9.64           H  
ATOM   2096  HB3 PHE A 517      40.373  34.101 -30.936  1.00  9.24           H  
ATOM   2097  HB2 PHE A 517      41.846  33.549 -30.245  1.00  9.24           H  
ATOM   2098  HD1 PHE A 517      39.526  32.955 -33.150  1.00  8.26           H  
ATOM   2099  HD2 PHE A 517      43.282  31.757 -31.169  1.00  9.89           H  
ATOM   2100  HE1 PHE A 517      39.692  30.952 -34.418  1.00  8.96           H  
ATOM   2101  HE2 PHE A 517      43.233  29.672 -32.487  1.00 10.46           H  
ATOM   2102  HZ  PHE A 517      41.431  29.206 -33.944  1.00  8.30           H  
ATOM   2103  N   LEU A 518      41.657  35.006 -34.408  1.00  8.98           N  
ATOM   2104  CA  LEU A 518      40.788  35.223 -35.657  1.00  8.58           C  
ATOM   2105  C   LEU A 518      40.300  33.859 -36.184  1.00  7.52           C  
ATOM   2106  O   LEU A 518      41.090  32.847 -36.268  1.00  8.75           O  
ATOM   2107  CB  LEU A 518      41.550  35.789 -36.858  1.00  9.03           C  
ATOM   2108  CG  LEU A 518      41.918  37.304 -36.668  1.00 10.06           C  
ATOM   2109  CD1 LEU A 518      43.086  37.576 -35.676  1.00 10.86           C  
ATOM   2110  CD2 LEU A 518      42.433  37.724 -38.128  1.00  9.63           C  
ATOM   2111  H   LEU A 518      42.333  34.262 -34.505  1.00  8.98           H  
ATOM   2112  HA  LEU A 518      39.907  35.851 -35.522  1.00  8.58           H  
ATOM   2113  HB3 LEU A 518      40.966  35.679 -37.771  1.00  9.03           H  
ATOM   2114  HB2 LEU A 518      42.439  35.161 -36.918  1.00  9.03           H  
ATOM   2115  HG  LEU A 518      41.021  37.860 -36.393  1.00 10.06           H  
ATOM   2116 HD11 LEU A 518      43.942  36.902 -35.686  1.00 10.86           H  
ATOM   2117 HD12 LEU A 518      43.536  38.521 -35.979  1.00 10.86           H  
ATOM   2118 HD13 LEU A 518      42.773  37.813 -34.659  1.00 10.86           H  
ATOM   2119 HD21 LEU A 518      42.496  36.910 -38.851  1.00  9.63           H  
ATOM   2120 HD22 LEU A 518      41.631  38.396 -38.434  1.00  9.63           H  
ATOM   2121 HD23 LEU A 518      43.355  38.293 -38.252  1.00  9.63           H  
ATOM   2122  N   HIS A 519      39.069  33.867 -36.626  1.00  6.92           N  
ATOM   2123  CA  HIS A 519      38.469  32.772 -37.325  1.00  5.58           C  
ATOM   2124  C   HIS A 519      38.745  32.766 -38.836  1.00  5.94           C  
ATOM   2125  O   HIS A 519      39.203  31.739 -39.293  1.00  6.31           O  
ATOM   2126  CB  HIS A 519      36.974  32.760 -36.958  1.00  6.13           C  
ATOM   2127  CG  HIS A 519      36.246  31.440 -37.249  1.00  7.03           C  
ATOM   2128  ND1 HIS A 519      36.446  30.726 -38.400  1.00  6.80           N  
ATOM   2129  CD2 HIS A 519      35.221  30.740 -36.546  1.00  6.58           C  
ATOM   2130  CE1 HIS A 519      35.637  29.684 -38.433  1.00  6.84           C  
ATOM   2131  NE2 HIS A 519      34.923  29.606 -37.347  1.00  6.78           N  
ATOM   2132  H   HIS A 519      38.572  34.743 -36.707  1.00  6.92           H  
ATOM   2133  HA  HIS A 519      38.869  31.847 -36.911  1.00  5.58           H  
ATOM   2134  HB3 HIS A 519      36.438  33.575 -37.444  1.00  6.13           H  
ATOM   2135  HB2 HIS A 519      36.770  32.975 -35.909  1.00  6.13           H  
ATOM   2136  HD2 HIS A 519      34.704  30.903 -35.612  1.00  6.58           H  
ATOM   2137  HE1 HIS A 519      35.569  28.946 -39.219  1.00  6.84           H  
ATOM   2138  HE2 HIS A 519      34.177  28.952 -37.158  1.00  6.78           H  
ATOM   2139  N   ARG A 520      38.419  33.843 -39.550  1.00  5.89           N  
ATOM   2140  CA  ARG A 520      38.479  34.001 -41.002  1.00  6.53           C  
ATOM   2141  C   ARG A 520      37.559  33.155 -41.871  1.00  5.83           C  
ATOM   2142  O   ARG A 520      37.683  33.185 -43.093  1.00  7.90           O  
ATOM   2143  CB  ARG A 520      39.953  33.915 -41.651  1.00  6.91           C  
ATOM   2144  CG  ARG A 520      40.910  35.074 -41.135  1.00  7.01           C  
ATOM   2145  CD  ARG A 520      42.399  34.876 -41.454  1.00  7.47           C  
ATOM   2146  NE  ARG A 520      42.647  34.623 -42.868  1.00  7.81           N  
ATOM   2147  CZ  ARG A 520      43.762  34.086 -43.488  1.00  9.28           C  
ATOM   2148  NH1 ARG A 520      43.729  33.658 -44.776  1.00  8.58           N  
ATOM   2149  NH2 ARG A 520      44.942  34.043 -42.852  1.00  9.17           N1+
ATOM   2150  H   ARG A 520      37.817  34.536 -39.129  1.00  5.89           H  
ATOM   2151  HA  ARG A 520      38.100  34.993 -41.250  1.00  6.53           H  
ATOM   2152  HB3 ARG A 520      39.969  33.931 -42.741  1.00  6.91           H  
ATOM   2153  HB2 ARG A 520      40.418  32.972 -41.364  1.00  6.91           H  
ATOM   2154  HG3 ARG A 520      40.712  35.172 -40.068  1.00  7.01           H  
ATOM   2155  HG2 ARG A 520      40.558  36.028 -41.526  1.00  7.01           H  
ATOM   2156  HD3 ARG A 520      42.673  33.947 -40.954  1.00  7.47           H  
ATOM   2157  HD2 ARG A 520      43.099  35.644 -41.126  1.00  7.47           H  
ATOM   2158 HH22 ARG A 520      45.756  33.587 -43.237  1.00  9.17           H  
ATOM   2159 HH21 ARG A 520      44.846  34.434 -41.926  1.00  9.17           H  
ATOM   2160 HH12 ARG A 520      44.502  33.233 -45.267  1.00  8.58           H  
ATOM   2161 HH11 ARG A 520      42.859  33.688 -45.288  1.00  8.58           H  
ATOM   2162  HE  ARG A 520      41.918  34.915 -43.503  1.00  7.81           H  
ATOM   2163  N   ASP A 521      36.576  32.489 -41.266  1.00  6.15           N  
ATOM   2164  CA  ASP A 521      35.503  31.833 -42.025  1.00  6.03           C  
ATOM   2165  C   ASP A 521      34.299  31.627 -41.091  1.00  6.49           C  
ATOM   2166  O   ASP A 521      33.819  30.566 -40.946  1.00  6.70           O  
ATOM   2167  CB  ASP A 521      35.950  30.632 -42.978  1.00  6.72           C  
ATOM   2168  CG  ASP A 521      34.859  29.869 -43.764  1.00  7.64           C  
ATOM   2169  OD1 ASP A 521      33.803  30.429 -44.065  1.00  9.25           O  
ATOM   2170  OD2 ASP A 521      35.161  28.789 -44.350  1.00 11.41           O1-
ATOM   2171  H   ASP A 521      36.556  32.381 -40.262  1.00  6.15           H  
ATOM   2172  HA  ASP A 521      35.053  32.592 -42.665  1.00  6.03           H  
ATOM   2173  HB3 ASP A 521      36.509  29.945 -42.342  1.00  6.72           H  
ATOM   2174  HB2 ASP A 521      36.640  31.008 -43.733  1.00  6.72           H  
ATOM   2175  N   LEU A 522      33.956  32.734 -40.432  1.00  6.13           N  
ATOM   2176  CA  LEU A 522      32.736  32.732 -39.591  1.00  7.07           C  
ATOM   2177  C   LEU A 522      31.483  32.975 -40.431  1.00  6.72           C  
ATOM   2178  O   LEU A 522      31.561  33.828 -41.274  1.00  6.04           O  
ATOM   2179  CB  LEU A 522      33.003  33.795 -38.554  1.00  6.50           C  
ATOM   2180  CG  LEU A 522      32.045  33.894 -37.335  1.00  7.32           C  
ATOM   2181  CD1 LEU A 522      31.023  34.960 -37.525  1.00  7.75           C  
ATOM   2182  CD2 LEU A 522      31.398  32.560 -36.829  1.00  8.68           C  
ATOM   2183  H   LEU A 522      34.472  33.593 -40.557  1.00  6.13           H  
ATOM   2184  HA  LEU A 522      32.698  31.751 -39.119  1.00  7.07           H  
ATOM   2185  HB3 LEU A 522      33.113  34.828 -38.884  1.00  6.50           H  
ATOM   2186  HB2 LEU A 522      33.961  33.520 -38.113  1.00  6.50           H  
ATOM   2187  HG  LEU A 522      32.737  34.220 -36.559  1.00  7.32           H  
ATOM   2188 HD11 LEU A 522      30.565  34.775 -38.496  1.00  7.75           H  
ATOM   2189 HD12 LEU A 522      30.261  34.938 -36.745  1.00  7.75           H  
ATOM   2190 HD13 LEU A 522      31.492  35.943 -37.501  1.00  7.75           H  
ATOM   2191 HD21 LEU A 522      32.112  31.737 -36.847  1.00  8.68           H  
ATOM   2192 HD22 LEU A 522      31.181  32.648 -35.764  1.00  8.68           H  
ATOM   2193 HD23 LEU A 522      30.587  32.172 -37.445  1.00  8.68           H  
ATOM   2194  N   ALA A 523      30.425  32.102 -40.282  1.00  6.82           N  
ATOM   2195  CA  ALA A 523      29.168  32.113 -41.043  1.00  6.20           C  
ATOM   2196  C   ALA A 523      28.204  31.033 -40.532  1.00  6.79           C  
ATOM   2197  O   ALA A 523      28.729  30.089 -39.959  1.00  6.31           O  
ATOM   2198  CB  ALA A 523      29.500  31.839 -42.550  1.00  6.73           C  
ATOM   2199  H   ALA A 523      30.521  31.366 -39.597  1.00  6.82           H  
ATOM   2200  HA  ALA A 523      28.621  33.055 -41.007  1.00  6.20           H  
ATOM   2201  HB1 ALA A 523      30.192  30.996 -42.562  1.00  6.73           H  
ATOM   2202  HB2 ALA A 523      28.575  31.559 -43.053  1.00  6.73           H  
ATOM   2203  HB3 ALA A 523      29.887  32.717 -43.067  1.00  6.73           H  
ATOM   2204  N   ALA A 524      26.946  31.247 -40.721  1.00  6.48           N  
ATOM   2205  CA  ALA A 524      25.885  30.340 -40.185  1.00  6.76           C  
ATOM   2206  C   ALA A 524      26.008  28.860 -40.674  1.00  6.72           C  
ATOM   2207  O   ALA A 524      25.532  27.984 -39.908  1.00  7.08           O  
ATOM   2208  CB  ALA A 524      24.488  31.069 -40.382  1.00  6.46           C  
ATOM   2209  H   ALA A 524      26.730  31.876 -41.481  1.00  6.48           H  
ATOM   2210  HA  ALA A 524      26.165  30.276 -39.133  1.00  6.76           H  
ATOM   2211  HB1 ALA A 524      24.104  31.256 -41.384  1.00  6.46           H  
ATOM   2212  HB2 ALA A 524      23.716  30.469 -39.901  1.00  6.46           H  
ATOM   2213  HB3 ALA A 524      24.432  32.063 -39.938  1.00  6.46           H  
ATOM   2214  N   ARG A 525      26.696  28.605 -41.806  1.00  6.59           N  
ATOM   2215  CA  ARG A 525      27.148  27.321 -42.289  1.00  7.20           C  
ATOM   2216  C   ARG A 525      28.215  26.674 -41.315  1.00  7.65           C  
ATOM   2217  O   ARG A 525      28.372  25.441 -41.388  1.00  9.73           O  
ATOM   2218  CB  ARG A 525      27.798  27.601 -43.696  1.00  7.57           C  
ATOM   2219  CG  ARG A 525      28.715  26.554 -44.190  1.00  8.62           C  
ATOM   2220  CD  ARG A 525      29.487  26.921 -45.476  1.00 12.80           C  
ATOM   2221  NE  ARG A 525      30.473  27.995 -45.433  1.00 17.93           N  
ATOM   2222  CZ  ARG A 525      30.334  29.264 -45.708  1.00 15.76           C  
ATOM   2223  NH1 ARG A 525      29.218  29.720 -46.267  1.00 19.01           N  
ATOM   2224  NH2 ARG A 525      31.288  30.123 -45.394  1.00 12.72           N1+
ATOM   2225  H   ARG A 525      26.979  29.443 -42.293  1.00  6.59           H  
ATOM   2226  HA  ARG A 525      26.323  26.633 -42.479  1.00  7.20           H  
ATOM   2227  HB3 ARG A 525      28.335  28.544 -43.594  1.00  7.57           H  
ATOM   2228  HB2 ARG A 525      26.907  27.638 -44.323  1.00  7.57           H  
ATOM   2229  HG3 ARG A 525      28.048  25.732 -44.449  1.00  8.62           H  
ATOM   2230  HG2 ARG A 525      29.464  26.194 -43.484  1.00  8.62           H  
ATOM   2231  HD3 ARG A 525      28.841  27.076 -46.340  1.00 12.80           H  
ATOM   2232  HD2 ARG A 525      30.136  26.107 -45.800  1.00 12.80           H  
ATOM   2233 HH22 ARG A 525      31.193  31.117 -45.544  1.00 12.72           H  
ATOM   2234 HH21 ARG A 525      32.103  29.846 -44.866  1.00 12.72           H  
ATOM   2235 HH12 ARG A 525      28.931  30.667 -46.066  1.00 19.01           H  
ATOM   2236 HH11 ARG A 525      28.628  29.059 -46.752  1.00 19.01           H  
ATOM   2237  HE  ARG A 525      31.391  27.733 -45.103  1.00 17.93           H  
ATOM   2238  N   ASN A 526      28.995  27.458 -40.546  0.50  7.64           N  
ATOM   2239  CA  ASN A 526      30.004  26.976 -39.571  0.50  7.12           C  
ATOM   2240  C   ASN A 526      29.521  27.309 -38.134  0.50  7.23           C  
ATOM   2241  O   ASN A 526      30.266  27.826 -37.346  0.50  8.68           O  
ATOM   2242  CB  ASN A 526      31.381  27.533 -39.952  0.50  6.55           C  
ATOM   2243  CG  ASN A 526      32.037  26.820 -41.201  0.50  5.15           C  
ATOM   2244  OD1 ASN A 526      31.846  25.662 -41.423  0.50  8.74           O  
ATOM   2245  ND2 ASN A 526      32.734  27.666 -42.002  0.50  7.47           N  
ATOM   2246  H   ASN A 526      28.823  28.432 -40.340  0.50  7.64           H  
ATOM   2247  HA  ASN A 526      29.970  25.895 -39.708  0.50  7.12           H  
ATOM   2248  HB3 ASN A 526      32.084  27.446 -39.124  0.50  6.55           H  
ATOM   2249  HB2 ASN A 526      31.352  28.607 -40.135  0.50  6.55           H  
ATOM   2250 HD22 ASN A 526      33.087  27.279 -42.865  0.50  7.47           H  
ATOM   2251 HD21 ASN A 526      32.960  28.639 -41.853  0.50  7.47           H  
ATOM   2252  N   CYS A 527      28.195  27.118 -37.962  1.00  5.77           N  
ATOM   2253  CA  CYS A 527      27.459  27.143 -36.660  1.00  6.10           C  
ATOM   2254  C   CYS A 527      26.545  25.920 -36.726  1.00  5.50           C  
ATOM   2255  O   CYS A 527      25.972  25.625 -37.822  1.00  5.58           O  
ATOM   2256  CB  CYS A 527      26.597  28.377 -36.487  1.00  5.84           C  
ATOM   2257  SG  CYS A 527      27.631  29.907 -36.227  1.00  7.76           S  
ATOM   2258  H   CYS A 527      27.725  26.633 -38.712  1.00  5.77           H  
ATOM   2259  HA  CYS A 527      28.246  27.015 -35.917  1.00  6.10           H  
ATOM   2260  HB3 CYS A 527      26.046  28.175 -35.569  1.00  5.84           H  
ATOM   2261  HB2 CYS A 527      25.795  28.564 -37.201  1.00  5.84           H  
ATOM   2262  HG  CYS A 527      28.256  29.777 -37.401  1.00  7.76           H  
ATOM   2263  N   LEU A 528      26.446  25.144 -35.594  1.00  5.78           N  
ATOM   2264  CA  LEU A 528      25.639  23.945 -35.501  1.00  5.52           C  
ATOM   2265  C   LEU A 528      24.956  23.986 -34.155  1.00  5.81           C  
ATOM   2266  O   LEU A 528      25.409  24.578 -33.185  1.00  6.00           O  
ATOM   2267  CB  LEU A 528      26.440  22.645 -35.765  1.00  5.47           C  
ATOM   2268  CG  LEU A 528      27.052  22.434 -37.219  1.00  6.54           C  
ATOM   2269  CD1 LEU A 528      28.467  22.961 -37.365  1.00  7.27           C  
ATOM   2270  CD2 LEU A 528      26.846  21.000 -37.811  1.00  8.75           C  
ATOM   2271  H   LEU A 528      26.941  25.357 -34.740  1.00  5.78           H  
ATOM   2272  HA  LEU A 528      24.900  23.901 -36.302  1.00  5.52           H  
ATOM   2273  HB3 LEU A 528      25.840  21.772 -35.508  1.00  5.47           H  
ATOM   2274  HB2 LEU A 528      27.280  22.666 -35.071  1.00  5.47           H  
ATOM   2275  HG  LEU A 528      26.456  23.092 -37.852  1.00  6.54           H  
ATOM   2276 HD11 LEU A 528      28.341  23.946 -37.813  1.00  7.27           H  
ATOM   2277 HD12 LEU A 528      28.989  23.121 -36.421  1.00  7.27           H  
ATOM   2278 HD13 LEU A 528      29.011  22.454 -38.162  1.00  7.27           H  
ATOM   2279 HD21 LEU A 528      26.010  20.896 -38.502  1.00  8.75           H  
ATOM   2280 HD22 LEU A 528      27.682  20.500 -38.300  1.00  8.75           H  
ATOM   2281 HD23 LEU A 528      26.721  20.254 -37.027  1.00  8.75           H  
ATOM   2282  N   VAL A 529      23.737  23.448 -34.043  1.00  5.12           N  
ATOM   2283  CA  VAL A 529      22.879  23.605 -32.855  1.00  5.47           C  
ATOM   2284  C   VAL A 529      22.728  22.196 -32.201  1.00  4.87           C  
ATOM   2285  O   VAL A 529      22.703  21.136 -32.881  1.00  5.33           O  
ATOM   2286  CB  VAL A 529      21.425  24.026 -33.456  1.00  5.30           C  
ATOM   2287  CG1 VAL A 529      20.290  24.278 -32.448  1.00  6.99           C  
ATOM   2288  CG2 VAL A 529      21.587  25.213 -34.456  1.00  6.40           C  
ATOM   2289  H   VAL A 529      23.408  23.019 -34.897  1.00  5.12           H  
ATOM   2290  HA  VAL A 529      23.212  24.367 -32.151  1.00  5.47           H  
ATOM   2291  HB  VAL A 529      21.025  23.129 -33.928  1.00  5.30           H  
ATOM   2292 HG11 VAL A 529      20.014  23.317 -32.013  1.00  6.99           H  
ATOM   2293 HG12 VAL A 529      20.545  25.073 -31.747  1.00  6.99           H  
ATOM   2294 HG13 VAL A 529      19.390  24.608 -32.966  1.00  6.99           H  
ATOM   2295 HG21 VAL A 529      21.846  24.958 -35.484  1.00  6.40           H  
ATOM   2296 HG22 VAL A 529      20.656  25.778 -34.420  1.00  6.40           H  
ATOM   2297 HG23 VAL A 529      22.363  25.859 -34.046  1.00  6.40           H  
ATOM   2298  N   ASN A 530      22.679  22.229 -30.875  1.00  4.97           N  
ATOM   2299  CA  ASN A 530      22.490  21.055 -30.050  1.00  5.42           C  
ATOM   2300  C   ASN A 530      21.048  20.551 -29.940  1.00  6.79           C  
ATOM   2301  O   ASN A 530      20.201  21.269 -30.446  1.00  6.57           O  
ATOM   2302  CB  ASN A 530      23.289  21.263 -28.752  1.00  6.06           C  
ATOM   2303  CG  ASN A 530      22.672  21.886 -27.517  1.00  7.06           C  
ATOM   2304  OD1 ASN A 530      21.553  22.265 -27.493  1.00  7.22           O  
ATOM   2305  ND2 ASN A 530      23.386  21.998 -26.427  1.00  7.51           N  
ATOM   2306  H   ASN A 530      22.822  23.092 -30.371  1.00  4.97           H  
ATOM   2307  HA  ASN A 530      22.968  20.222 -30.567  1.00  5.42           H  
ATOM   2308  HB3 ASN A 530      24.220  21.801 -28.931  1.00  6.06           H  
ATOM   2309  HB2 ASN A 530      23.666  20.292 -28.430  1.00  6.06           H  
ATOM   2310 HD22 ASN A 530      22.955  22.071 -25.517  1.00  7.51           H  
ATOM   2311 HD21 ASN A 530      24.289  21.550 -26.361  1.00  7.51           H  
ATOM   2312  N   ASP A 531      20.812  19.415 -29.283  1.00  8.03           N  
ATOM   2313  CA  ASP A 531      19.561  18.841 -28.941  1.00  8.47           C  
ATOM   2314  C   ASP A 531      18.551  19.840 -28.307  1.00  8.69           C  
ATOM   2315  O   ASP A 531      17.394  19.897 -28.807  1.00 10.04           O  
ATOM   2316  CB  ASP A 531      19.591  17.528 -28.042  1.00  9.68           C  
ATOM   2317  CG  ASP A 531      20.580  17.339 -26.885  1.00 12.38           C  
ATOM   2318  OD1 ASP A 531      20.290  16.343 -26.186  1.00 16.27           O  
ATOM   2319  OD2 ASP A 531      21.399  18.177 -26.475  1.00 18.83           O1-
ATOM   2320  H   ASP A 531      21.582  19.007 -28.772  1.00  8.03           H  
ATOM   2321  HA  ASP A 531      19.130  18.589 -29.910  1.00  8.47           H  
ATOM   2322  HB3 ASP A 531      19.549  16.613 -28.632  1.00  9.68           H  
ATOM   2323  HB2 ASP A 531      18.610  17.539 -27.568  1.00  9.68           H  
ATOM   2324  N   GLN A 532      19.010  20.591 -27.310  1.00  7.86           N  
ATOM   2325  CA  GLN A 532      18.270  21.591 -26.584  1.00  8.43           C  
ATOM   2326  C   GLN A 532      18.167  22.883 -27.301  1.00  8.35           C  
ATOM   2327  O   GLN A 532      17.592  23.894 -26.768  1.00  8.90           O  
ATOM   2328  CB  GLN A 532      19.099  21.892 -25.276  1.00  9.28           C  
ATOM   2329  CG  GLN A 532      18.246  22.607 -24.157  1.00 11.40           C  
ATOM   2330  CD  GLN A 532      18.844  22.480 -22.758  1.00 12.73           C  
ATOM   2331  OE1 GLN A 532      19.757  21.699 -22.532  1.00 16.47           O  
ATOM   2332  NE2 GLN A 532      18.434  23.296 -21.764  1.00 14.04           N  
ATOM   2333  H   GLN A 532      20.003  20.546 -27.129  1.00  7.86           H  
ATOM   2334  HA  GLN A 532      17.332  21.197 -26.191  1.00  8.43           H  
ATOM   2335  HB3 GLN A 532      19.884  22.616 -25.497  1.00  9.28           H  
ATOM   2336  HB2 GLN A 532      19.643  20.987 -25.006  1.00  9.28           H  
ATOM   2337  HG3 GLN A 532      17.233  22.209 -24.219  1.00 11.40           H  
ATOM   2338  HG2 GLN A 532      18.178  23.687 -24.289  1.00 11.40           H  
ATOM   2339 HE22 GLN A 532      18.859  23.165 -20.857  1.00 14.04           H  
ATOM   2340 HE21 GLN A 532      17.868  24.096 -22.008  1.00 14.04           H  
ATOM   2341  N   GLY A 533      18.715  23.049 -28.566  1.00  7.39           N  
ATOM   2342  CA  GLY A 533      18.650  24.267 -29.347  1.00  7.06           C  
ATOM   2343  C   GLY A 533      19.630  25.285 -28.914  1.00  6.57           C  
ATOM   2344  O   GLY A 533      19.425  26.485 -29.098  1.00  6.94           O  
ATOM   2345  H   GLY A 533      19.290  22.250 -28.793  1.00  7.39           H  
ATOM   2346  HA3 GLY A 533      17.680  24.755 -29.253  1.00  7.06           H  
ATOM   2347  HA2 GLY A 533      18.895  23.975 -30.368  1.00  7.06           H  
ATOM   2348  N   VAL A 534      20.810  24.884 -28.430  1.00  6.54           N  
ATOM   2349  CA  VAL A 534      21.957  25.810 -28.121  1.00  6.76           C  
ATOM   2350  C   VAL A 534      22.750  25.875 -29.416  1.00  6.10           C  
ATOM   2351  O   VAL A 534      23.337  24.892 -29.795  1.00  6.08           O  
ATOM   2352  CB  VAL A 534      22.919  25.376 -26.967  1.00  6.25           C  
ATOM   2353  CG1 VAL A 534      23.951  26.421 -26.603  1.00  7.34           C  
ATOM   2354  CG2 VAL A 534      22.220  25.083 -25.637  1.00  7.05           C  
ATOM   2355  H   VAL A 534      21.028  23.922 -28.212  1.00  6.54           H  
ATOM   2356  HA  VAL A 534      21.436  26.719 -27.821  1.00  6.76           H  
ATOM   2357  HB  VAL A 534      23.471  24.485 -27.268  1.00  6.25           H  
ATOM   2358 HG11 VAL A 534      24.501  26.111 -25.715  1.00  7.34           H  
ATOM   2359 HG12 VAL A 534      24.700  26.571 -27.380  1.00  7.34           H  
ATOM   2360 HG13 VAL A 534      23.516  27.410 -26.457  1.00  7.34           H  
ATOM   2361 HG21 VAL A 534      22.974  24.808 -24.901  1.00  7.05           H  
ATOM   2362 HG22 VAL A 534      21.543  25.902 -25.394  1.00  7.05           H  
ATOM   2363 HG23 VAL A 534      21.567  24.249 -25.896  1.00  7.05           H  
ATOM   2364  N   VAL A 535      22.724  27.067 -30.087  1.00  5.75           N  
ATOM   2365  CA  VAL A 535      23.605  27.390 -31.268  1.00  4.83           C  
ATOM   2366  C   VAL A 535      25.087  27.471 -30.884  1.00  5.08           C  
ATOM   2367  O   VAL A 535      25.374  28.194 -29.927  1.00  6.68           O  
ATOM   2368  CB  VAL A 535      23.156  28.679 -32.013  1.00  4.97           C  
ATOM   2369  CG1 VAL A 535      24.082  29.073 -33.134  1.00  5.84           C  
ATOM   2370  CG2 VAL A 535      21.679  28.529 -32.433  1.00  6.63           C  
ATOM   2371  H   VAL A 535      22.236  27.905 -29.804  1.00  5.75           H  
ATOM   2372  HA  VAL A 535      23.610  26.552 -31.965  1.00  4.83           H  
ATOM   2373  HB  VAL A 535      23.123  29.497 -31.294  1.00  4.97           H  
ATOM   2374 HG11 VAL A 535      25.152  29.228 -32.995  1.00  5.84           H  
ATOM   2375 HG12 VAL A 535      24.019  28.336 -33.934  1.00  5.84           H  
ATOM   2376 HG13 VAL A 535      23.713  30.042 -33.470  1.00  5.84           H  
ATOM   2377 HG21 VAL A 535      21.366  29.241 -33.197  1.00  6.63           H  
ATOM   2378 HG22 VAL A 535      21.506  27.565 -32.909  1.00  6.63           H  
ATOM   2379 HG23 VAL A 535      20.974  28.496 -31.602  1.00  6.63           H  
ATOM   2380  N   LYS A 536      26.007  26.813 -31.606  1.00  5.65           N  
ATOM   2381  CA  LYS A 536      27.448  26.723 -31.362  1.00  5.33           C  
ATOM   2382  C   LYS A 536      28.261  27.000 -32.649  1.00  5.84           C  
ATOM   2383  O   LYS A 536      27.880  26.501 -33.717  1.00  6.27           O  
ATOM   2384  CB  LYS A 536      27.813  25.284 -30.776  1.00  6.20           C  
ATOM   2385  CG  LYS A 536      27.150  24.895 -29.368  1.00  6.28           C  
ATOM   2386  CD  LYS A 536      27.898  23.879 -28.499  1.00  6.59           C  
ATOM   2387  CE  LYS A 536      27.201  23.343 -27.248  1.00  7.31           C  
ATOM   2388  NZ  LYS A 536      28.041  22.741 -26.223  1.00  9.62           N1+
ATOM   2389  H   LYS A 536      25.587  26.261 -32.340  1.00  5.65           H  
ATOM   2390  HA  LYS A 536      27.792  27.455 -30.631  1.00  5.33           H  
ATOM   2391  HB3 LYS A 536      28.889  25.112 -30.734  1.00  6.20           H  
ATOM   2392  HB2 LYS A 536      27.510  24.536 -31.509  1.00  6.20           H  
ATOM   2393  HG3 LYS A 536      26.096  24.650 -29.505  1.00  6.28           H  
ATOM   2394  HG2 LYS A 536      27.024  25.905 -28.979  1.00  6.28           H  
ATOM   2395  HD3 LYS A 536      28.731  24.474 -28.124  1.00  6.59           H  
ATOM   2396  HD2 LYS A 536      28.397  23.125 -29.107  1.00  6.59           H  
ATOM   2397  HE3 LYS A 536      26.408  22.660 -27.552  1.00  7.31           H  
ATOM   2398  HE2 LYS A 536      26.692  24.235 -26.884  1.00  7.31           H  
ATOM   2399  HZ1 LYS A 536      28.741  23.452 -26.071  1.00  9.62           H  
ATOM   2400  HZ2 LYS A 536      27.538  22.560 -25.366  1.00  9.62           H  
ATOM   2401  HZ3 LYS A 536      28.487  21.937 -26.639  1.00  9.62           H  
ATOM   2402  N   VAL A 537      29.382  27.755 -32.525  1.00  5.30           N  
ATOM   2403  CA  VAL A 537      30.323  28.050 -33.585  1.00  6.07           C  
ATOM   2404  C   VAL A 537      31.319  26.887 -33.745  1.00  4.80           C  
ATOM   2405  O   VAL A 537      31.676  26.349 -32.737  1.00  6.55           O  
ATOM   2406  CB  VAL A 537      31.083  29.442 -33.232  1.00  6.06           C  
ATOM   2407  CG1 VAL A 537      32.139  29.639 -34.379  1.00  7.23           C  
ATOM   2408  CG2 VAL A 537      30.209  30.671 -33.102  1.00  6.36           C  
ATOM   2409  H   VAL A 537      29.645  28.141 -31.630  1.00  5.30           H  
ATOM   2410  HA  VAL A 537      29.762  28.133 -34.516  1.00  6.07           H  
ATOM   2411  HB  VAL A 537      31.577  29.390 -32.262  1.00  6.06           H  
ATOM   2412 HG11 VAL A 537      31.751  29.511 -35.390  1.00  7.23           H  
ATOM   2413 HG12 VAL A 537      32.462  30.679 -34.323  1.00  7.23           H  
ATOM   2414 HG13 VAL A 537      33.052  29.045 -34.345  1.00  7.23           H  
ATOM   2415 HG21 VAL A 537      30.726  31.503 -32.624  1.00  6.36           H  
ATOM   2416 HG22 VAL A 537      29.881  30.947 -34.105  1.00  6.36           H  
ATOM   2417 HG23 VAL A 537      29.387  30.500 -32.407  1.00  6.36           H  
ATOM   2418  N   SER A 538      31.412  26.461 -35.012  1.00  5.33           N  
ATOM   2419  CA  SER A 538      32.319  25.357 -35.496  1.00  6.28           C  
ATOM   2420  C   SER A 538      33.554  25.933 -36.103  1.00  6.39           C  
ATOM   2421  O   SER A 538      33.648  27.065 -36.576  1.00  6.13           O  
ATOM   2422  CB  SER A 538      31.441  24.428 -36.393  1.00  7.16           C  
ATOM   2423  OG  SER A 538      32.046  23.213 -36.519  1.00  8.85           O  
ATOM   2424  H   SER A 538      31.070  27.030 -35.773  1.00  5.33           H  
ATOM   2425  HA  SER A 538      32.562  24.860 -34.557  1.00  6.28           H  
ATOM   2426  HB3 SER A 538      31.308  24.908 -37.362  1.00  7.16           H  
ATOM   2427  HB2 SER A 538      30.483  24.333 -35.880  1.00  7.16           H  
ATOM   2428  HG  SER A 538      32.271  23.021 -37.432  1.00  8.85           H  
ATOM   2429  N   ASP A 539      34.558  25.017 -36.198  1.00  6.68           N  
ATOM   2430  CA  ASP A 539      35.674  25.102 -37.192  1.00  7.69           C  
ATOM   2431  C   ASP A 539      36.669  26.271 -37.089  1.00  6.84           C  
ATOM   2432  O   ASP A 539      37.318  26.707 -38.028  1.00  6.95           O  
ATOM   2433  CB  ASP A 539      35.194  24.885 -38.687  1.00  8.25           C  
ATOM   2434  CG  ASP A 539      34.709  23.493 -38.910  1.00  9.57           C  
ATOM   2435  OD1 ASP A 539      33.481  23.228 -38.887  1.00 10.85           O  
ATOM   2436  OD2 ASP A 539      35.541  22.603 -39.136  1.00 14.21           O1-
ATOM   2437  H   ASP A 539      34.360  24.112 -35.794  1.00  6.68           H  
ATOM   2438  HA  ASP A 539      36.187  24.214 -36.824  1.00  7.69           H  
ATOM   2439  HB3 ASP A 539      36.050  25.089 -39.329  1.00  8.25           H  
ATOM   2440  HB2 ASP A 539      34.445  25.623 -38.973  1.00  8.25           H  
ATOM   2441  N   PHE A 540      36.780  26.781 -35.887  1.00  6.66           N  
ATOM   2442  CA  PHE A 540      37.415  28.065 -35.521  1.00  6.81           C  
ATOM   2443  C   PHE A 540      38.935  28.145 -35.825  1.00  7.08           C  
ATOM   2444  O   PHE A 540      39.817  27.542 -35.186  1.00  7.81           O  
ATOM   2445  CB  PHE A 540      37.117  28.552 -34.072  1.00  7.16           C  
ATOM   2446  CG  PHE A 540      36.841  27.402 -33.015  1.00  7.83           C  
ATOM   2447  CD1 PHE A 540      35.591  26.737 -32.904  1.00  7.80           C  
ATOM   2448  CD2 PHE A 540      37.873  26.918 -32.154  1.00  8.84           C  
ATOM   2449  CE1 PHE A 540      35.448  25.571 -32.161  1.00  9.23           C  
ATOM   2450  CE2 PHE A 540      37.622  25.905 -31.248  1.00  9.66           C  
ATOM   2451  CZ  PHE A 540      36.492  25.058 -31.326  1.00  8.41           C  
ATOM   2452  H   PHE A 540      36.247  26.376 -35.130  1.00  6.66           H  
ATOM   2453  HA  PHE A 540      37.039  28.805 -36.227  1.00  6.81           H  
ATOM   2454  HB3 PHE A 540      36.274  29.233 -34.184  1.00  7.16           H  
ATOM   2455  HB2 PHE A 540      37.897  29.168 -33.624  1.00  7.16           H  
ATOM   2456  HD1 PHE A 540      34.772  27.057 -33.531  1.00  7.80           H  
ATOM   2457  HD2 PHE A 540      38.891  27.271 -32.216  1.00  8.84           H  
ATOM   2458  HE1 PHE A 540      34.525  25.037 -31.992  1.00  9.23           H  
ATOM   2459  HE2 PHE A 540      38.392  25.733 -30.511  1.00  9.66           H  
ATOM   2460  HZ  PHE A 540      36.365  24.195 -30.689  1.00  8.41           H  
ATOM   2461  N   GLY A 541      39.308  28.973 -36.812  1.00  5.92           N  
ATOM   2462  CA  GLY A 541      40.722  29.065 -37.234  1.00  6.30           C  
ATOM   2463  C   GLY A 541      41.223  27.784 -37.965  1.00  6.47           C  
ATOM   2464  O   GLY A 541      42.422  27.757 -38.114  1.00  6.59           O  
ATOM   2465  H   GLY A 541      38.618  29.442 -37.381  1.00  5.92           H  
ATOM   2466  HA3 GLY A 541      41.376  29.302 -36.395  1.00  6.30           H  
ATOM   2467  HA2 GLY A 541      40.890  29.861 -37.959  1.00  6.30           H  
ATOM   2468  N   LEU A 542      40.359  26.825 -38.326  1.00  7.22           N  
ATOM   2469  CA  LEU A 542      40.715  25.621 -39.035  1.00  7.71           C  
ATOM   2470  C   LEU A 542      40.926  25.963 -40.558  1.00  7.49           C  
ATOM   2471  O   LEU A 542      41.620  25.271 -41.306  1.00  8.23           O  
ATOM   2472  CB  LEU A 542      39.666  24.449 -38.846  1.00  9.01           C  
ATOM   2473  CG  LEU A 542      40.064  22.937 -39.176  1.00 11.93           C  
ATOM   2474  CD1 LEU A 542      41.428  22.488 -38.645  1.00 14.75           C  
ATOM   2475  CD2 LEU A 542      39.038  21.870 -38.690  1.00 12.17           C  
ATOM   2476  H   LEU A 542      39.374  26.896 -38.116  1.00  7.22           H  
ATOM   2477  HA  LEU A 542      41.699  25.260 -38.735  1.00  7.71           H  
ATOM   2478  HB3 LEU A 542      38.738  24.787 -39.306  1.00  9.01           H  
ATOM   2479  HB2 LEU A 542      39.425  24.522 -37.785  1.00  9.01           H  
ATOM   2480  HG  LEU A 542      40.076  22.851 -40.263  1.00 11.93           H  
ATOM   2481 HD11 LEU A 542      41.256  21.739 -37.872  1.00 14.75           H  
ATOM   2482 HD12 LEU A 542      42.022  22.100 -39.472  1.00 14.75           H  
ATOM   2483 HD13 LEU A 542      42.091  23.271 -38.277  1.00 14.75           H  
ATOM   2484 HD21 LEU A 542      38.550  22.279 -37.806  1.00 12.17           H  
ATOM   2485 HD22 LEU A 542      38.223  21.679 -39.388  1.00 12.17           H  
ATOM   2486 HD23 LEU A 542      39.515  20.898 -38.565  1.00 12.17           H  
ATOM   2487  N   SER A 543      40.314  27.060 -41.013  1.00  7.20           N  
ATOM   2488  CA  SER A 543      40.387  27.790 -42.263  1.00  7.61           C  
ATOM   2489  C   SER A 543      41.860  28.016 -42.795  1.00  7.16           C  
ATOM   2490  O   SER A 543      42.148  27.827 -43.988  1.00  7.46           O  
ATOM   2491  CB  SER A 543      39.693  29.117 -41.972  1.00  7.79           C  
ATOM   2492  OG  SER A 543      40.296  29.848 -40.883  1.00  8.31           O  
ATOM   2493  H   SER A 543      39.690  27.564 -40.400  1.00  7.20           H  
ATOM   2494  HA  SER A 543      39.804  27.318 -43.054  1.00  7.61           H  
ATOM   2495  HB3 SER A 543      38.643  29.062 -41.686  1.00  7.79           H  
ATOM   2496  HB2 SER A 543      39.742  29.756 -42.854  1.00  7.79           H  
ATOM   2497  HG  SER A 543      39.750  30.567 -40.555  1.00  8.31           H  
ATOM   2498  N   ARG A 544      42.729  28.403 -41.840  1.00  6.80           N  
ATOM   2499  CA  ARG A 544      44.133  28.551 -41.998  1.00  6.77           C  
ATOM   2500  C   ARG A 544      44.816  27.429 -42.803  1.00  7.19           C  
ATOM   2501  O   ARG A 544      45.680  27.743 -43.654  1.00  6.98           O  
ATOM   2502  CB  ARG A 544      44.775  28.893 -40.673  1.00  6.72           C  
ATOM   2503  CG  ARG A 544      44.063  30.172 -39.979  1.00  6.81           C  
ATOM   2504  CD  ARG A 544      44.828  30.547 -38.682  1.00  5.74           C  
ATOM   2505  NE  ARG A 544      44.640  29.622 -37.570  1.00  7.53           N  
ATOM   2506  CZ  ARG A 544      45.165  29.691 -36.340  1.00  6.78           C  
ATOM   2507  NH1 ARG A 544      44.724  28.934 -35.326  1.00  8.26           N  
ATOM   2508  NH2 ARG A 544      46.153  30.624 -36.087  1.00  8.07           N1+
ATOM   2509  H   ARG A 544      42.337  28.614 -40.933  1.00  6.80           H  
ATOM   2510  HA  ARG A 544      44.297  29.430 -42.621  1.00  6.77           H  
ATOM   2511  HB3 ARG A 544      45.851  28.997 -40.810  1.00  6.72           H  
ATOM   2512  HB2 ARG A 544      44.654  28.025 -40.023  1.00  6.72           H  
ATOM   2513  HG3 ARG A 544      43.037  29.877 -39.762  1.00  6.81           H  
ATOM   2514  HG2 ARG A 544      44.106  31.023 -40.659  1.00  6.81           H  
ATOM   2515  HD3 ARG A 544      44.618  31.601 -38.504  1.00  5.74           H  
ATOM   2516  HD2 ARG A 544      45.907  30.567 -38.839  1.00  5.74           H  
ATOM   2517 HH22 ARG A 544      46.761  30.401 -35.313  1.00  8.07           H  
ATOM   2518 HH21 ARG A 544      46.233  31.382 -36.750  1.00  8.07           H  
ATOM   2519 HH12 ARG A 544      45.104  28.888 -34.391  1.00  8.26           H  
ATOM   2520 HH11 ARG A 544      44.029  28.222 -35.502  1.00  8.26           H  
ATOM   2521  HE  ARG A 544      43.899  28.964 -37.762  1.00  7.53           H  
ATOM   2522  N   TYR A 545      44.438  26.221 -42.430  1.00  7.59           N  
ATOM   2523  CA  TYR A 545      45.245  24.977 -42.790  1.00  8.19           C  
ATOM   2524  C   TYR A 545      44.761  24.286 -44.072  1.00  9.58           C  
ATOM   2525  O   TYR A 545      45.414  23.307 -44.488  1.00 11.26           O  
ATOM   2526  CB  TYR A 545      45.257  24.013 -41.584  1.00  7.74           C  
ATOM   2527  CG  TYR A 545      45.683  24.645 -40.279  1.00  8.18           C  
ATOM   2528  CD1 TYR A 545      47.030  25.083 -39.992  1.00  8.05           C  
ATOM   2529  CD2 TYR A 545      44.663  24.852 -39.312  1.00  8.63           C  
ATOM   2530  CE1 TYR A 545      47.337  25.741 -38.808  1.00  8.88           C  
ATOM   2531  CE2 TYR A 545      44.975  25.431 -38.108  1.00  7.64           C  
ATOM   2532  CZ  TYR A 545      46.285  25.873 -37.840  1.00  7.62           C  
ATOM   2533  OH  TYR A 545      46.563  26.435 -36.638  1.00  9.52           O  
ATOM   2534  H   TYR A 545      43.687  26.004 -41.791  1.00  7.59           H  
ATOM   2535  HA  TYR A 545      46.292  25.217 -42.974  1.00  8.19           H  
ATOM   2536  HB3 TYR A 545      45.927  23.175 -41.776  1.00  7.74           H  
ATOM   2537  HB2 TYR A 545      44.231  23.655 -41.501  1.00  7.74           H  
ATOM   2538  HD1 TYR A 545      47.783  24.932 -40.752  1.00  8.05           H  
ATOM   2539  HD2 TYR A 545      43.669  24.508 -39.554  1.00  8.63           H  
ATOM   2540  HE1 TYR A 545      48.311  26.171 -38.631  1.00  8.88           H  
ATOM   2541  HE2 TYR A 545      44.142  25.591 -37.440  1.00  7.64           H  
ATOM   2542  HH  TYR A 545      47.367  26.943 -36.770  1.00  9.52           H  
ATOM   2543  N   VAL A 546      43.709  24.791 -44.756  1.00 10.46           N  
ATOM   2544  CA  VAL A 546      43.080  24.308 -46.036  1.00 11.67           C  
ATOM   2545  C   VAL A 546      44.052  24.411 -47.190  1.00 13.05           C  
ATOM   2546  O   VAL A 546      44.594  25.474 -47.339  1.00 13.01           O  
ATOM   2547  CB  VAL A 546      41.762  25.053 -46.350  1.00 12.37           C  
ATOM   2548  CG1 VAL A 546      41.090  24.430 -47.614  1.00 13.18           C  
ATOM   2549  CG2 VAL A 546      40.787  24.962 -45.150  1.00 13.43           C  
ATOM   2550  H   VAL A 546      43.544  25.748 -44.480  1.00 10.46           H  
ATOM   2551  HA  VAL A 546      42.852  23.264 -45.824  1.00 11.67           H  
ATOM   2552  HB  VAL A 546      41.997  26.096 -46.561  1.00 12.37           H  
ATOM   2553 HG11 VAL A 546      41.159  23.346 -47.704  1.00 13.18           H  
ATOM   2554 HG12 VAL A 546      40.099  24.837 -47.815  1.00 13.18           H  
ATOM   2555 HG13 VAL A 546      41.514  24.717 -48.576  1.00 13.18           H  
ATOM   2556 HG21 VAL A 546      40.323  23.982 -45.261  1.00 13.43           H  
ATOM   2557 HG22 VAL A 546      41.248  24.971 -44.162  1.00 13.43           H  
ATOM   2558 HG23 VAL A 546      40.017  25.733 -45.125  1.00 13.43           H  
ATOM   2559  N   LEU A 547      44.285  23.251 -47.836  1.00 14.16           N  
ATOM   2560  CA  LEU A 547      44.919  23.130 -49.123  1.00 15.90           C  
ATOM   2561  C   LEU A 547      43.749  22.833 -50.116  1.00 17.81           C  
ATOM   2562  O   LEU A 547      43.457  21.633 -50.415  1.00 19.36           O  
ATOM   2563  CB  LEU A 547      45.960  21.948 -48.989  1.00 15.75           C  
ATOM   2564  CG  LEU A 547      47.218  22.451 -48.164  1.00 15.12           C  
ATOM   2565  CD1 LEU A 547      48.156  21.258 -47.831  1.00 16.94           C  
ATOM   2566  CD2 LEU A 547      47.999  23.538 -48.942  1.00 13.67           C  
ATOM   2567  H   LEU A 547      43.783  22.469 -47.441  1.00 14.16           H  
ATOM   2568  HA  LEU A 547      45.472  23.998 -49.482  1.00 15.90           H  
ATOM   2569  HB3 LEU A 547      46.272  21.452 -49.908  1.00 15.75           H  
ATOM   2570  HB2 LEU A 547      45.426  21.143 -48.484  1.00 15.75           H  
ATOM   2571  HG  LEU A 547      46.871  22.968 -47.269  1.00 15.12           H  
ATOM   2572 HD11 LEU A 547      49.164  21.283 -48.244  1.00 16.94           H  
ATOM   2573 HD12 LEU A 547      48.228  21.144 -46.749  1.00 16.94           H  
ATOM   2574 HD13 LEU A 547      47.868  20.287 -48.231  1.00 16.94           H  
ATOM   2575 HD21 LEU A 547      49.011  23.551 -48.536  1.00 13.67           H  
ATOM   2576 HD22 LEU A 547      48.127  23.419 -50.017  1.00 13.67           H  
ATOM   2577 HD23 LEU A 547      47.571  24.530 -48.796  1.00 13.67           H  
ATOM   2578  N   ASP A 548      43.128  23.894 -50.583  1.00 18.60           N  
ATOM   2579  CA  ASP A 548      42.099  23.939 -51.649  1.00 20.17           C  
ATOM   2580  C   ASP A 548      42.222  25.289 -52.385  1.00 20.61           C  
ATOM   2581  O   ASP A 548      41.977  26.325 -51.778  1.00 20.74           O  
ATOM   2582  CB  ASP A 548      40.642  23.619 -51.174  1.00 20.49           C  
ATOM   2583  CG  ASP A 548      39.665  23.300 -52.245  1.00 22.02           C  
ATOM   2584  OD1 ASP A 548      39.850  23.316 -53.481  1.00 22.18           O  
ATOM   2585  OD2 ASP A 548      38.536  22.976 -51.817  1.00 24.19           O1-
ATOM   2586  H   ASP A 548      43.446  24.811 -50.300  1.00 18.60           H  
ATOM   2587  HA  ASP A 548      42.244  23.118 -52.351  1.00 20.17           H  
ATOM   2588  HB3 ASP A 548      40.341  24.478 -50.576  1.00 20.49           H  
ATOM   2589  HB2 ASP A 548      40.689  22.746 -50.523  1.00 20.49           H  
ATOM   2590  N   ASP A 549      42.572  25.265 -53.651  1.00 21.11           N  
ATOM   2591  CA  ASP A 549      42.726  26.487 -54.428  1.00 21.84           C  
ATOM   2592  C   ASP A 549      41.472  27.440 -54.480  1.00 21.66           C  
ATOM   2593  O   ASP A 549      41.563  28.660 -54.397  1.00 21.42           O  
ATOM   2594  CB  ASP A 549      43.206  26.223 -55.898  1.00 22.23           C  
ATOM   2595  CG  ASP A 549      44.677  25.968 -56.108  1.00 23.97           C  
ATOM   2596  OD1 ASP A 549      45.161  24.815 -55.767  1.00 25.49           O  
ATOM   2597  OD2 ASP A 549      45.440  26.938 -56.445  1.00 26.93           O1-
ATOM   2598  H   ASP A 549      42.981  24.403 -53.985  1.00 21.11           H  
ATOM   2599  HA  ASP A 549      43.355  27.118 -53.801  1.00 21.84           H  
ATOM   2600  HB3 ASP A 549      42.942  27.071 -56.530  1.00 22.23           H  
ATOM   2601  HB2 ASP A 549      42.705  25.284 -56.133  1.00 22.23           H  
ATOM   2602  N   GLU A 550      40.292  26.824 -54.701  1.00 22.11           N  
ATOM   2603  CA  GLU A 550      38.935  27.479 -54.684  1.00 22.26           C  
ATOM   2604  C   GLU A 550      38.619  28.064 -53.283  1.00 22.14           C  
ATOM   2605  O   GLU A 550      37.732  28.846 -53.232  1.00 22.13           O  
ATOM   2606  CB  GLU A 550      37.814  26.500 -55.119  1.00 22.51           C  
ATOM   2607  CG  GLU A 550      38.048  25.799 -56.491  1.00 24.62           C  
ATOM   2608  CD  GLU A 550      38.049  26.736 -57.749  1.00 28.04           C  
ATOM   2609  OE1 GLU A 550      38.752  26.438 -58.690  1.00 29.73           O  
ATOM   2610  OE2 GLU A 550      37.352  27.747 -57.773  1.00 29.99           O1-
ATOM   2611  H   GLU A 550      40.335  25.815 -54.687  1.00 22.11           H  
ATOM   2612  HA  GLU A 550      38.924  28.299 -55.403  1.00 22.26           H  
ATOM   2613  HB3 GLU A 550      36.891  27.078 -55.161  1.00 22.51           H  
ATOM   2614  HB2 GLU A 550      37.683  25.648 -54.452  1.00 22.51           H  
ATOM   2615  HG3 GLU A 550      37.229  25.101 -56.666  1.00 24.62           H  
ATOM   2616  HG2 GLU A 550      38.915  25.138 -56.474  1.00 24.62           H  
ATOM   2617  N   TYR A 551      39.349  27.737 -52.235  1.00 21.83           N  
ATOM   2618  CA  TYR A 551      39.255  28.309 -50.844  1.00 21.71           C  
ATOM   2619  C   TYR A 551      40.383  29.363 -50.533  1.00 21.72           C  
ATOM   2620  O   TYR A 551      40.187  30.408 -49.866  1.00 20.36           O  
ATOM   2621  CB  TYR A 551      39.208  27.234 -49.750  1.00 22.06           C  
ATOM   2622  CG  TYR A 551      38.797  27.706 -48.325  1.00 22.87           C  
ATOM   2623  CD1 TYR A 551      39.778  28.242 -47.432  1.00 23.02           C  
ATOM   2624  CD2 TYR A 551      37.610  27.250 -47.839  1.00 24.37           C  
ATOM   2625  CE1 TYR A 551      39.480  28.471 -46.102  1.00 24.90           C  
ATOM   2626  CE2 TYR A 551      37.186  27.532 -46.522  1.00 26.38           C  
ATOM   2627  CZ  TYR A 551      38.182  28.028 -45.660  1.00 26.46           C  
ATOM   2628  OH  TYR A 551      37.858  28.271 -44.347  1.00 29.74           O  
ATOM   2629  H   TYR A 551      40.197  27.207 -52.378  1.00 21.83           H  
ATOM   2630  HA  TYR A 551      38.315  28.860 -50.810  1.00 21.71           H  
ATOM   2631  HB3 TYR A 551      40.140  26.708 -49.542  1.00 22.06           H  
ATOM   2632  HB2 TYR A 551      38.534  26.487 -50.168  1.00 22.06           H  
ATOM   2633  HD1 TYR A 551      40.717  28.469 -47.915  1.00 23.02           H  
ATOM   2634  HD2 TYR A 551      36.956  26.707 -48.505  1.00 24.37           H  
ATOM   2635  HE1 TYR A 551      40.192  28.832 -45.375  1.00 24.90           H  
ATOM   2636  HE2 TYR A 551      36.191  27.323 -46.158  1.00 26.38           H  
ATOM   2637  HH  TYR A 551      36.906  28.388 -44.300  1.00 29.74           H  
ATOM   2638  N   THR A 552      41.606  29.000 -51.004  1.00 22.38           N  
ATOM   2639  CA  THR A 552      42.805  29.817 -50.716  1.00 23.24           C  
ATOM   2640  C   THR A 552      43.062  30.832 -51.804  1.00 24.34           C  
ATOM   2641  O   THR A 552      44.255  31.161 -52.020  1.00 24.36           O  
ATOM   2642  CB  THR A 552      43.989  28.897 -50.503  1.00 23.39           C  
ATOM   2643  OG1 THR A 552      44.186  28.186 -51.678  1.00 22.43           O  
ATOM   2644  CG2 THR A 552      43.638  27.956 -49.241  1.00 23.67           C  
ATOM   2645  H   THR A 552      41.841  28.255 -51.644  1.00 22.38           H  
ATOM   2646  HA  THR A 552      42.518  30.241 -49.753  1.00 23.24           H  
ATOM   2647  HB  THR A 552      44.964  29.290 -50.216  1.00 23.39           H  
ATOM   2648  HG1 THR A 552      44.773  28.726 -52.213  1.00 22.43           H  
ATOM   2649 HG21 THR A 552      44.427  27.204 -49.263  1.00 23.67           H  
ATOM   2650 HG22 THR A 552      43.588  28.478 -48.285  1.00 23.67           H  
ATOM   2651 HG23 THR A 552      42.732  27.363 -49.370  1.00 23.67           H  
ATOM   2652  N   SER A 553      42.021  31.437 -52.367  1.00 25.40           N  
ATOM   2653  CA  SER A 553      42.216  32.573 -53.305  1.00 26.23           C  
ATOM   2654  C   SER A 553      40.922  33.421 -53.326  1.00 27.12           C  
ATOM   2655  O   SER A 553      39.914  32.799 -53.413  1.00 26.46           O  
ATOM   2656  CB  SER A 553      42.570  32.062 -54.707  1.00 26.34           C  
ATOM   2657  OG  SER A 553      41.612  31.286 -55.283  1.00 26.80           O  
ATOM   2658  H   SER A 553      41.092  31.162 -52.084  1.00 25.40           H  
ATOM   2659  HA  SER A 553      43.026  33.243 -53.015  1.00 26.23           H  
ATOM   2660  HB3 SER A 553      43.514  31.526 -54.608  1.00 26.34           H  
ATOM   2661  HB2 SER A 553      42.623  32.913 -55.386  1.00 26.34           H  
ATOM   2662  HG  SER A 553      41.583  30.444 -54.823  1.00 26.80           H  
ATOM   2663  N   SER A 554      40.983  34.756 -53.250  1.00 28.23           N  
ATOM   2664  CA  SER A 554      39.841  35.573 -53.288  1.00 29.35           C  
ATOM   2665  C   SER A 554      38.882  35.447 -54.543  1.00 29.72           C  
ATOM   2666  O   SER A 554      37.752  35.624 -54.302  1.00 30.85           O  
ATOM   2667  CB  SER A 554      40.306  36.979 -52.981  1.00 29.57           C  
ATOM   2668  OG  SER A 554      41.145  37.615 -53.916  1.00 31.10           O  
ATOM   2669  H   SER A 554      41.837  35.285 -53.144  1.00 28.23           H  
ATOM   2670  HA  SER A 554      39.230  35.342 -52.415  1.00 29.35           H  
ATOM   2671  HB3 SER A 554      40.920  36.990 -52.081  1.00 29.57           H  
ATOM   2672  HB2 SER A 554      39.352  37.467 -52.785  1.00 29.57           H  
ATOM   2673  HG  SER A 554      41.843  37.009 -54.174  1.00 31.10           H  
ATOM   2674  N   VAL A 555      39.413  35.001 -55.727  1.00 29.92           N  
ATOM   2675  CA  VAL A 555      38.736  34.616 -56.878  1.00 29.91           C  
ATOM   2676  C   VAL A 555      38.294  33.173 -56.935  1.00 29.32           C  
ATOM   2677  O   VAL A 555      37.542  32.821 -57.823  1.00 29.72           O  
ATOM   2678  CB  VAL A 555      39.696  34.799 -58.135  1.00 30.18           C  
ATOM   2679  CG1 VAL A 555      39.997  36.250 -58.580  1.00 30.64           C  
ATOM   2680  CG2 VAL A 555      41.035  33.969 -58.111  1.00 30.69           C  
ATOM   2681  H   VAL A 555      40.394  35.232 -55.793  1.00 29.92           H  
ATOM   2682  HA  VAL A 555      37.854  35.231 -57.057  1.00 29.91           H  
ATOM   2683  HB  VAL A 555      39.176  34.377 -58.994  1.00 30.18           H  
ATOM   2684 HG11 VAL A 555      40.649  36.340 -59.448  1.00 30.64           H  
ATOM   2685 HG12 VAL A 555      39.019  36.601 -58.909  1.00 30.64           H  
ATOM   2686 HG13 VAL A 555      40.506  36.766 -57.766  1.00 30.64           H  
ATOM   2687 HG21 VAL A 555      40.817  32.921 -57.906  1.00 30.69           H  
ATOM   2688 HG22 VAL A 555      41.383  33.777 -59.127  1.00 30.69           H  
ATOM   2689 HG23 VAL A 555      41.871  34.318 -57.505  1.00 30.69           H  
ATOM   2690  N   GLY A 556      38.687  32.306 -56.008  1.00 28.26           N  
ATOM   2691  CA  GLY A 556      38.357  30.911 -55.785  1.00 27.42           C  
ATOM   2692  C   GLY A 556      36.814  30.884 -55.525  1.00 26.58           C  
ATOM   2693  O   GLY A 556      36.285  31.809 -54.866  1.00 26.42           O  
ATOM   2694  H   GLY A 556      39.294  32.643 -55.275  1.00 28.26           H  
ATOM   2695  HA3 GLY A 556      38.896  30.609 -54.887  1.00 27.42           H  
ATOM   2696  HA2 GLY A 556      38.532  30.256 -56.639  1.00 27.42           H  
ATOM   2697  N   SER A 557      36.179  29.820 -55.999  1.00 25.14           N  
ATOM   2698  CA  SER A 557      34.751  29.845 -56.153  1.00 24.02           C  
ATOM   2699  C   SER A 557      33.956  29.579 -54.898  1.00 22.97           C  
ATOM   2700  O   SER A 557      32.772  29.882 -54.903  1.00 23.22           O  
ATOM   2701  CB  SER A 557      34.394  28.977 -57.370  1.00 24.21           C  
ATOM   2702  OG  SER A 557      34.665  27.572 -57.340  1.00 24.86           O  
ATOM   2703  H   SER A 557      36.668  29.121 -56.539  1.00 25.14           H  
ATOM   2704  HA  SER A 557      34.286  30.810 -56.353  1.00 24.02           H  
ATOM   2705  HB3 SER A 557      34.928  29.266 -58.275  1.00 24.21           H  
ATOM   2706  HB2 SER A 557      33.315  29.087 -57.476  1.00 24.21           H  
ATOM   2707  HG  SER A 557      35.599  27.528 -57.558  1.00 24.86           H  
ATOM   2708  N   LYS A 558      34.597  29.168 -53.866  1.00 21.53           N  
ATOM   2709  CA  LYS A 558      34.031  28.927 -52.573  1.00 20.52           C  
ATOM   2710  C   LYS A 558      34.635  29.994 -51.530  1.00 19.03           C  
ATOM   2711  O   LYS A 558      34.520  29.813 -50.321  1.00 19.65           O  
ATOM   2712  CB  LYS A 558      34.161  27.426 -52.128  1.00 21.15           C  
ATOM   2713  CG  LYS A 558      35.588  26.928 -51.931  1.00 22.60           C  
ATOM   2714  CD  LYS A 558      35.900  25.555 -51.198  1.00 25.28           C  
ATOM   2715  CE  LYS A 558      35.271  24.370 -51.966  1.00 27.24           C  
ATOM   2716  NZ  LYS A 558      35.535  22.983 -51.484  1.00 28.34           N1+
ATOM   2717  H   LYS A 558      35.590  28.989 -53.923  1.00 21.53           H  
ATOM   2718  HA  LYS A 558      32.955  29.104 -52.560  1.00 20.52           H  
ATOM   2719  HB3 LYS A 558      33.626  26.802 -52.844  1.00 21.15           H  
ATOM   2720  HB2 LYS A 558      33.468  27.292 -51.297  1.00 21.15           H  
ATOM   2721  HG3 LYS A 558      35.979  27.663 -51.227  1.00 22.60           H  
ATOM   2722  HG2 LYS A 558      36.215  27.039 -52.816  1.00 22.60           H  
ATOM   2723  HD3 LYS A 558      35.593  25.655 -50.157  1.00 25.28           H  
ATOM   2724  HD2 LYS A 558      36.975  25.375 -51.226  1.00 25.28           H  
ATOM   2725  HE3 LYS A 558      35.662  24.371 -52.984  1.00 27.24           H  
ATOM   2726  HE2 LYS A 558      34.190  24.511 -51.954  1.00 27.24           H  
ATOM   2727  HZ1 LYS A 558      36.504  22.899 -51.754  1.00 28.34           H  
ATOM   2728  HZ2 LYS A 558      35.539  22.917 -50.476  1.00 28.34           H  
ATOM   2729  HZ3 LYS A 558      35.000  22.218 -51.868  1.00 28.34           H  
ATOM   2730  N   PHE A 559      35.329  31.038 -51.941  1.00 16.97           N  
ATOM   2731  CA  PHE A 559      35.806  32.057 -51.003  1.00 15.57           C  
ATOM   2732  C   PHE A 559      34.615  32.827 -50.364  1.00 14.34           C  
ATOM   2733  O   PHE A 559      33.554  32.974 -50.986  1.00 13.20           O  
ATOM   2734  CB  PHE A 559      36.545  33.068 -51.893  1.00 15.60           C  
ATOM   2735  CG  PHE A 559      37.470  34.034 -51.087  1.00 15.13           C  
ATOM   2736  CD1 PHE A 559      38.690  33.549 -50.557  1.00 13.90           C  
ATOM   2737  CD2 PHE A 559      36.999  35.365 -50.647  1.00 13.89           C  
ATOM   2738  CE1 PHE A 559      39.522  34.310 -49.792  1.00 14.51           C  
ATOM   2739  CE2 PHE A 559      37.787  36.056 -49.768  1.00 14.52           C  
ATOM   2740  CZ  PHE A 559      39.044  35.600 -49.365  1.00 15.11           C  
ATOM   2741  H   PHE A 559      35.765  31.174 -52.842  1.00 16.97           H  
ATOM   2742  HA  PHE A 559      36.479  31.563 -50.303  1.00 15.57           H  
ATOM   2743  HB3 PHE A 559      35.753  33.585 -52.435  1.00 15.60           H  
ATOM   2744  HB2 PHE A 559      37.211  32.527 -52.566  1.00 15.60           H  
ATOM   2745  HD1 PHE A 559      38.909  32.541 -50.875  1.00 13.90           H  
ATOM   2746  HD2 PHE A 559      36.051  35.709 -51.034  1.00 13.89           H  
ATOM   2747  HE1 PHE A 559      40.534  33.997 -49.578  1.00 14.51           H  
ATOM   2748  HE2 PHE A 559      37.380  37.007 -49.461  1.00 14.52           H  
ATOM   2749  HZ  PHE A 559      39.576  36.146 -48.599  1.00 15.11           H  
ATOM   2750  N   PRO A 560      34.634  32.967 -49.027  1.00 13.16           N  
ATOM   2751  CA  PRO A 560      33.624  33.707 -48.256  1.00 12.04           C  
ATOM   2752  C   PRO A 560      33.446  35.176 -48.587  1.00 10.12           C  
ATOM   2753  O   PRO A 560      33.454  36.040 -47.709  1.00  8.62           O  
ATOM   2754  CB  PRO A 560      34.077  33.564 -46.801  1.00 12.24           C  
ATOM   2755  CG  PRO A 560      35.582  33.356 -46.877  1.00 13.90           C  
ATOM   2756  CD  PRO A 560      35.742  32.514 -48.134  1.00 13.62           C  
ATOM   2757  HA  PRO A 560      32.641  33.238 -48.290  1.00 12.04           H  
ATOM   2758  HB3 PRO A 560      33.694  32.590 -46.496  1.00 12.24           H  
ATOM   2759  HB2 PRO A 560      33.687  34.229 -46.031  1.00 12.24           H  
ATOM   2760  HG3 PRO A 560      36.060  32.895 -46.013  1.00 13.90           H  
ATOM   2761  HG2 PRO A 560      36.190  34.250 -47.021  1.00 13.90           H  
ATOM   2762  HD2 PRO A 560      36.762  32.620 -48.502  1.00 13.62           H  
ATOM   2763  HD3 PRO A 560      35.611  31.461 -47.885  1.00 13.62           H  
ATOM   2764  N   VAL A 561      33.193  35.488 -49.873  1.00  8.53           N  
ATOM   2765  CA  VAL A 561      33.124  36.875 -50.316  1.00  7.35           C  
ATOM   2766  C   VAL A 561      31.978  37.668 -49.636  1.00  6.90           C  
ATOM   2767  O   VAL A 561      32.237  38.829 -49.255  1.00  6.20           O  
ATOM   2768  CB  VAL A 561      33.000  37.107 -51.819  1.00  7.34           C  
ATOM   2769  CG1 VAL A 561      31.731  36.474 -52.455  1.00  8.20           C  
ATOM   2770  CG2 VAL A 561      33.334  38.482 -52.310  1.00  8.90           C  
ATOM   2771  H   VAL A 561      33.084  34.736 -50.538  1.00  8.53           H  
ATOM   2772  HA  VAL A 561      34.035  37.383 -50.001  1.00  7.35           H  
ATOM   2773  HB  VAL A 561      33.835  36.489 -52.148  1.00  7.34           H  
ATOM   2774 HG11 VAL A 561      31.609  35.454 -52.091  1.00  8.20           H  
ATOM   2775 HG12 VAL A 561      30.819  37.019 -52.209  1.00  8.20           H  
ATOM   2776 HG13 VAL A 561      31.950  36.558 -53.520  1.00  8.20           H  
ATOM   2777 HG21 VAL A 561      34.402  38.634 -52.156  1.00  8.90           H  
ATOM   2778 HG22 VAL A 561      33.166  38.522 -53.386  1.00  8.90           H  
ATOM   2779 HG23 VAL A 561      32.858  39.326 -51.811  1.00  8.90           H  
ATOM   2780  N   ARG A 562      30.859  36.928 -49.455  1.00  6.76           N  
ATOM   2781  CA  ARG A 562      29.664  37.489 -48.818  1.00  6.68           C  
ATOM   2782  C   ARG A 562      29.827  37.735 -47.354  1.00  5.56           C  
ATOM   2783  O   ARG A 562      29.056  38.569 -46.872  1.00  5.40           O  
ATOM   2784  CB  ARG A 562      28.489  36.507 -49.104  1.00  6.71           C  
ATOM   2785  CG  ARG A 562      28.498  35.830 -50.549  1.00  7.14           C  
ATOM   2786  CD  ARG A 562      27.652  34.584 -50.737  1.00  6.83           C  
ATOM   2787  NE  ARG A 562      27.840  34.141 -52.095  1.00  6.80           N  
ATOM   2788  CZ  ARG A 562      27.095  34.520 -53.139  1.00  7.76           C  
ATOM   2789  NH1 ARG A 562      27.237  33.923 -54.352  1.00  8.16           N  
ATOM   2790  NH2 ARG A 562      26.075  35.300 -52.999  1.00  6.85           N1+
ATOM   2791  H   ARG A 562      30.884  35.932 -49.623  1.00  6.76           H  
ATOM   2792  HA  ARG A 562      29.406  38.430 -49.305  1.00  6.68           H  
ATOM   2793  HB3 ARG A 562      27.616  37.149 -48.989  1.00  6.71           H  
ATOM   2794  HB2 ARG A 562      28.515  35.791 -48.282  1.00  6.71           H  
ATOM   2795  HG3 ARG A 562      29.526  35.721 -50.894  1.00  7.14           H  
ATOM   2796  HG2 ARG A 562      28.207  36.623 -51.237  1.00  7.14           H  
ATOM   2797  HD3 ARG A 562      26.616  34.821 -50.496  1.00  6.83           H  
ATOM   2798  HD2 ARG A 562      28.019  33.821 -50.051  1.00  6.83           H  
ATOM   2799 HH22 ARG A 562      25.515  35.762 -53.701  1.00  6.85           H  
ATOM   2800 HH21 ARG A 562      25.713  35.466 -52.071  1.00  6.85           H  
ATOM   2801 HH12 ARG A 562      26.814  34.463 -55.093  1.00  8.16           H  
ATOM   2802 HH11 ARG A 562      28.103  33.446 -54.559  1.00  8.16           H  
ATOM   2803  HE  ARG A 562      28.482  33.368 -52.200  1.00  6.80           H  
ATOM   2804  N   TRP A 563      30.862  37.191 -46.698  1.00  4.59           N  
ATOM   2805  CA  TRP A 563      31.112  37.394 -45.219  1.00  4.43           C  
ATOM   2806  C   TRP A 563      32.412  38.107 -45.036  1.00  4.51           C  
ATOM   2807  O   TRP A 563      32.853  38.242 -43.896  1.00  5.97           O  
ATOM   2808  CB  TRP A 563      31.056  36.028 -44.478  1.00  4.78           C  
ATOM   2809  CG  TRP A 563      29.838  35.194 -44.706  1.00  4.78           C  
ATOM   2810  CD1 TRP A 563      28.794  35.073 -43.817  1.00  5.34           C  
ATOM   2811  CD2 TRP A 563      29.559  34.298 -45.825  1.00  4.35           C  
ATOM   2812  NE1 TRP A 563      27.829  34.211 -44.382  1.00  6.51           N  
ATOM   2813  CE2 TRP A 563      28.250  33.701 -45.557  1.00  5.96           C  
ATOM   2814  CE3 TRP A 563      30.114  33.983 -47.096  1.00  8.81           C  
ATOM   2815  CZ2 TRP A 563      27.612  32.832 -46.446  1.00  7.56           C  
ATOM   2816  CZ3 TRP A 563      29.462  33.060 -47.993  1.00  9.34           C  
ATOM   2817  CH2 TRP A 563      28.209  32.556 -47.718  1.00  8.43           C  
ATOM   2818  H   TRP A 563      31.453  36.520 -47.168  1.00  4.59           H  
ATOM   2819  HA  TRP A 563      30.432  38.035 -44.658  1.00  4.43           H  
ATOM   2820  HB3 TRP A 563      31.451  36.129 -43.467  1.00  4.78           H  
ATOM   2821  HB2 TRP A 563      31.756  35.289 -44.868  1.00  4.78           H  
ATOM   2822  HD1 TRP A 563      28.688  35.535 -42.847  1.00  5.34           H  
ATOM   2823  HE1 TRP A 563      27.033  33.897 -43.846  1.00  6.51           H  
ATOM   2824  HE3 TRP A 563      31.127  34.310 -47.282  1.00  8.81           H  
ATOM   2825  HZ2 TRP A 563      26.604  32.556 -46.172  1.00  7.56           H  
ATOM   2826  HZ3 TRP A 563      30.026  32.628 -48.807  1.00  9.34           H  
ATOM   2827  HH2 TRP A 563      27.720  32.037 -48.530  1.00  8.43           H  
ATOM   2828  N   SER A 564      33.058  38.585 -46.100  1.00  4.75           N  
ATOM   2829  CA  SER A 564      34.392  39.278 -46.137  1.00  5.19           C  
ATOM   2830  C   SER A 564      34.131  40.771 -46.103  1.00  5.48           C  
ATOM   2831  O   SER A 564      33.394  41.306 -46.917  1.00  6.35           O  
ATOM   2832  CB  SER A 564      35.118  38.958 -47.475  1.00  5.91           C  
ATOM   2833  OG  SER A 564      35.637  37.600 -47.399  1.00  7.90           O  
ATOM   2834  H   SER A 564      32.555  38.618 -46.975  1.00  4.75           H  
ATOM   2835  HA  SER A 564      34.801  38.933 -45.188  1.00  5.19           H  
ATOM   2836  HB3 SER A 564      35.873  39.690 -47.762  1.00  5.91           H  
ATOM   2837  HB2 SER A 564      34.517  38.877 -48.381  1.00  5.91           H  
ATOM   2838  HG  SER A 564      34.831  37.081 -47.340  1.00  7.90           H  
ATOM   2839  N   PRO A 565      34.697  41.553 -45.195  1.00  5.01           N  
ATOM   2840  CA  PRO A 565      34.749  43.046 -45.346  1.00  5.11           C  
ATOM   2841  C   PRO A 565      35.478  43.576 -46.597  1.00  6.29           C  
ATOM   2842  O   PRO A 565      36.161  42.810 -47.259  1.00  5.89           O  
ATOM   2843  CB  PRO A 565      35.348  43.566 -44.102  1.00  5.34           C  
ATOM   2844  CG  PRO A 565      35.977  42.372 -43.378  1.00  5.25           C  
ATOM   2845  CD  PRO A 565      35.312  41.153 -43.938  1.00  5.34           C  
ATOM   2846  HA  PRO A 565      33.703  43.350 -45.382  1.00  5.11           H  
ATOM   2847  HB3 PRO A 565      34.562  43.882 -43.416  1.00  5.34           H  
ATOM   2848  HB2 PRO A 565      35.949  44.476 -44.087  1.00  5.34           H  
ATOM   2849  HG3 PRO A 565      35.883  42.486 -42.298  1.00  5.25           H  
ATOM   2850  HG2 PRO A 565      36.989  42.617 -43.699  1.00  5.25           H  
ATOM   2851  HD2 PRO A 565      36.088  40.408 -44.115  1.00  5.34           H  
ATOM   2852  HD3 PRO A 565      34.517  40.820 -43.270  1.00  5.34           H  
ATOM   2853  N   PRO A 566      35.310  44.888 -46.859  1.00  6.61           N  
ATOM   2854  CA  PRO A 566      35.996  45.552 -48.040  1.00  7.24           C  
ATOM   2855  C   PRO A 566      37.564  45.474 -48.058  1.00  6.89           C  
ATOM   2856  O   PRO A 566      38.095  45.076 -49.149  1.00  8.07           O  
ATOM   2857  CB  PRO A 566      35.439  46.927 -48.118  1.00  6.95           C  
ATOM   2858  CG  PRO A 566      35.068  47.261 -46.640  1.00  9.29           C  
ATOM   2859  CD  PRO A 566      34.485  45.878 -46.193  1.00  7.74           C  
ATOM   2860  HA  PRO A 566      35.560  45.066 -48.912  1.00  7.24           H  
ATOM   2861  HB3 PRO A 566      34.554  46.999 -48.751  1.00  6.95           H  
ATOM   2862  HB2 PRO A 566      36.194  47.634 -48.462  1.00  6.95           H  
ATOM   2863  HG3 PRO A 566      34.368  48.038 -46.332  1.00  9.29           H  
ATOM   2864  HG2 PRO A 566      35.952  47.578 -46.088  1.00  9.29           H  
ATOM   2865  HD2 PRO A 566      34.416  45.842 -45.106  1.00  7.74           H  
ATOM   2866  HD3 PRO A 566      33.488  45.815 -46.630  1.00  7.74           H  
ATOM   2867  N   GLU A 567      38.259  45.610 -46.936  1.00  6.74           N  
ATOM   2868  CA  GLU A 567      39.714  45.420 -46.897  1.00  7.36           C  
ATOM   2869  C   GLU A 567      40.249  44.048 -47.161  1.00  7.30           C  
ATOM   2870  O   GLU A 567      41.385  43.831 -47.514  1.00  7.29           O  
ATOM   2871  CB  GLU A 567      40.221  46.039 -45.594  1.00  7.52           C  
ATOM   2872  CG  GLU A 567      40.046  45.407 -44.275  1.00  7.27           C  
ATOM   2873  CD  GLU A 567      38.659  45.557 -43.586  1.00  8.43           C  
ATOM   2874  OE1 GLU A 567      37.819  46.365 -44.026  1.00  8.70           O  
ATOM   2875  OE2 GLU A 567      38.416  44.780 -42.645  1.00  8.49           O1-
ATOM   2876  H   GLU A 567      37.927  46.170 -46.164  1.00  6.74           H  
ATOM   2877  HA  GLU A 567      40.073  46.000 -47.748  1.00  7.36           H  
ATOM   2878  HB3 GLU A 567      40.106  47.114 -45.453  1.00  7.52           H  
ATOM   2879  HB2 GLU A 567      41.310  46.066 -45.639  1.00  7.52           H  
ATOM   2880  HG3 GLU A 567      40.734  45.837 -43.548  1.00  7.27           H  
ATOM   2881  HG2 GLU A 567      40.306  44.350 -44.348  1.00  7.27           H  
ATOM   2882  N   VAL A 568      39.360  42.993 -46.955  1.00  7.26           N  
ATOM   2883  CA  VAL A 568      39.623  41.539 -47.313  1.00  6.77           C  
ATOM   2884  C   VAL A 568      39.583  41.245 -48.780  1.00  7.75           C  
ATOM   2885  O   VAL A 568      40.399  40.437 -49.291  1.00  8.07           O  
ATOM   2886  CB  VAL A 568      38.653  40.610 -46.557  1.00  6.73           C  
ATOM   2887  CG1 VAL A 568      38.545  39.152 -47.116  1.00  6.68           C  
ATOM   2888  CG2 VAL A 568      39.113  40.666 -45.060  1.00  6.64           C  
ATOM   2889  H   VAL A 568      38.493  43.168 -46.466  1.00  7.26           H  
ATOM   2890  HA  VAL A 568      40.612  41.273 -46.939  1.00  6.77           H  
ATOM   2891  HB  VAL A 568      37.692  41.122 -46.511  1.00  6.73           H  
ATOM   2892 HG11 VAL A 568      38.190  38.927 -48.121  1.00  6.68           H  
ATOM   2893 HG12 VAL A 568      39.497  38.652 -47.292  1.00  6.68           H  
ATOM   2894 HG13 VAL A 568      37.933  38.624 -46.385  1.00  6.68           H  
ATOM   2895 HG21 VAL A 568      40.191  40.548 -44.957  1.00  6.64           H  
ATOM   2896 HG22 VAL A 568      38.802  41.628 -44.652  1.00  6.64           H  
ATOM   2897 HG23 VAL A 568      38.461  40.033 -44.458  1.00  6.64           H  
ATOM   2898  N   LEU A 569      38.517  41.809 -49.382  1.00  8.61           N  
ATOM   2899  CA  LEU A 569      38.390  41.872 -50.845  1.00  8.99           C  
ATOM   2900  C   LEU A 569      39.554  42.681 -51.509  1.00  9.33           C  
ATOM   2901  O   LEU A 569      40.276  42.198 -52.366  1.00 10.68           O  
ATOM   2902  CB  LEU A 569      37.007  42.590 -51.217  1.00  9.12           C  
ATOM   2903  CG  LEU A 569      35.838  41.613 -51.278  1.00 10.81           C  
ATOM   2904  CD1 LEU A 569      34.462  42.190 -50.796  1.00 12.98           C  
ATOM   2905  CD2 LEU A 569      35.781  41.034 -52.640  1.00 13.02           C  
ATOM   2906  H   LEU A 569      37.967  42.433 -48.809  1.00  8.61           H  
ATOM   2907  HA  LEU A 569      38.433  40.858 -51.244  1.00  8.99           H  
ATOM   2908  HB3 LEU A 569      37.076  43.243 -52.087  1.00  9.12           H  
ATOM   2909  HB2 LEU A 569      36.833  43.300 -50.408  1.00  9.12           H  
ATOM   2910  HG  LEU A 569      35.986  40.780 -50.590  1.00 10.81           H  
ATOM   2911 HD11 LEU A 569      33.754  41.579 -50.236  1.00 12.98           H  
ATOM   2912 HD12 LEU A 569      34.640  43.041 -50.139  1.00 12.98           H  
ATOM   2913 HD13 LEU A 569      33.980  42.505 -51.721  1.00 12.98           H  
ATOM   2914 HD21 LEU A 569      36.384  40.135 -52.774  1.00 13.02           H  
ATOM   2915 HD22 LEU A 569      34.754  40.773 -52.892  1.00 13.02           H  
ATOM   2916 HD23 LEU A 569      36.024  41.756 -53.419  1.00 13.02           H  
ATOM   2917  N   MET A 570      39.728  43.941 -51.041  1.00  8.62           N  
ATOM   2918  CA  MET A 570      40.644  44.880 -51.743  1.00  9.67           C  
ATOM   2919  C   MET A 570      42.155  44.830 -51.383  1.00 10.74           C  
ATOM   2920  O   MET A 570      42.971  44.930 -52.314  1.00 11.69           O  
ATOM   2921  CB  MET A 570      40.136  46.333 -51.599  1.00 10.01           C  
ATOM   2922  CG  MET A 570      38.652  46.503 -52.042  1.00 13.95           C  
ATOM   2923  SD  MET A 570      37.887  48.106 -51.853  1.00 21.26           S  
ATOM   2924  CE  MET A 570      39.103  49.095 -52.792  1.00 21.19           C  
ATOM   2925  H   MET A 570      39.060  44.328 -50.390  1.00  8.62           H  
ATOM   2926  HA  MET A 570      40.589  44.621 -52.800  1.00  9.67           H  
ATOM   2927  HB3 MET A 570      40.806  46.837 -52.296  1.00 10.01           H  
ATOM   2928  HB2 MET A 570      40.448  46.508 -50.570  1.00 10.01           H  
ATOM   2929  HG3 MET A 570      38.093  45.838 -51.384  1.00 13.95           H  
ATOM   2930  HG2 MET A 570      38.477  46.046 -53.016  1.00 13.95           H  
ATOM   2931  HE1 MET A 570      39.982  49.401 -52.225  1.00 21.19           H  
ATOM   2932  HE2 MET A 570      39.495  48.509 -53.623  1.00 21.19           H  
ATOM   2933  HE3 MET A 570      38.625  49.988 -53.192  1.00 21.19           H  
ATOM   2934  N   TYR A 571      42.490  44.414 -50.107  1.00 10.41           N  
ATOM   2935  CA  TYR A 571      43.926  44.568 -49.605  1.00 11.06           C  
ATOM   2936  C   TYR A 571      44.329  43.255 -48.882  1.00 10.37           C  
ATOM   2937  O   TYR A 571      45.475  43.184 -48.374  1.00 10.54           O  
ATOM   2938  CB  TYR A 571      44.134  45.807 -48.755  1.00 12.23           C  
ATOM   2939  CG  TYR A 571      43.616  47.125 -49.286  1.00 14.33           C  
ATOM   2940  CD1 TYR A 571      44.249  47.722 -50.391  1.00 14.86           C  
ATOM   2941  CD2 TYR A 571      42.516  47.790 -48.675  1.00 14.70           C  
ATOM   2942  CE1 TYR A 571      43.721  48.847 -50.970  1.00 18.24           C  
ATOM   2943  CE2 TYR A 571      41.924  48.923 -49.336  1.00 18.27           C  
ATOM   2944  CZ  TYR A 571      42.480  49.339 -50.544  1.00 17.76           C  
ATOM   2945  OH  TYR A 571      42.013  50.451 -51.196  1.00 22.15           O  
ATOM   2946  H   TYR A 571      41.722  44.094 -49.534  1.00 10.41           H  
ATOM   2947  HA  TYR A 571      44.663  44.667 -50.403  1.00 11.06           H  
ATOM   2948  HB3 TYR A 571      45.187  45.949 -48.514  1.00 12.23           H  
ATOM   2949  HB2 TYR A 571      43.864  45.619 -47.716  1.00 12.23           H  
ATOM   2950  HD1 TYR A 571      45.160  47.303 -50.791  1.00 14.86           H  
ATOM   2951  HD2 TYR A 571      41.928  47.350 -47.882  1.00 14.70           H  
ATOM   2952  HE1 TYR A 571      44.211  49.384 -51.768  1.00 18.24           H  
ATOM   2953  HE2 TYR A 571      41.008  49.419 -49.050  1.00 18.27           H  
ATOM   2954  HH  TYR A 571      41.265  50.764 -50.683  1.00 22.15           H  
ATOM   2955  N   SER A 572      43.427  42.313 -48.727  1.00  9.45           N  
ATOM   2956  CA  SER A 572      43.568  41.046 -48.104  1.00  9.59           C  
ATOM   2957  C   SER A 572      44.033  41.224 -46.644  1.00  9.33           C  
ATOM   2958  O   SER A 572      44.927  40.530 -46.173  1.00 10.02           O  
ATOM   2959  CB  SER A 572      44.607  40.198 -48.983  1.00 10.31           C  
ATOM   2960  OG  SER A 572      44.460  38.841 -48.582  1.00 12.85           O  
ATOM   2961  H   SER A 572      42.502  42.554 -49.052  1.00  9.45           H  
ATOM   2962  HA  SER A 572      42.635  40.491 -48.198  1.00  9.59           H  
ATOM   2963  HB3 SER A 572      45.616  40.604 -48.908  1.00 10.31           H  
ATOM   2964  HB2 SER A 572      44.265  40.246 -50.017  1.00 10.31           H  
ATOM   2965  HG  SER A 572      43.793  38.488 -49.176  1.00 12.85           H  
ATOM   2966  N   LYS A 573      43.525  42.250 -45.984  1.00  8.10           N  
ATOM   2967  CA  LYS A 573      43.965  42.607 -44.634  1.00  8.10           C  
ATOM   2968  C   LYS A 573      42.959  41.929 -43.662  1.00  7.80           C  
ATOM   2969  O   LYS A 573      41.788  42.343 -43.591  1.00  7.75           O  
ATOM   2970  CB  LYS A 573      43.940  44.150 -44.527  1.00  8.40           C  
ATOM   2971  CG  LYS A 573      44.451  44.617 -43.099  1.00 11.23           C  
ATOM   2972  CD  LYS A 573      44.254  46.124 -42.977  1.00 13.58           C  
ATOM   2973  CE  LYS A 573      44.617  46.852 -41.654  1.00 15.67           C  
ATOM   2974  NZ  LYS A 573      46.060  46.997 -41.301  1.00 14.83           N1+
ATOM   2975  H   LYS A 573      42.799  42.840 -46.366  1.00  8.10           H  
ATOM   2976  HA  LYS A 573      45.017  42.332 -44.564  1.00  8.10           H  
ATOM   2977  HB3 LYS A 573      42.885  44.402 -44.632  1.00  8.40           H  
ATOM   2978  HB2 LYS A 573      44.472  44.581 -45.376  1.00  8.40           H  
ATOM   2979  HG3 LYS A 573      45.523  44.420 -43.131  1.00 11.23           H  
ATOM   2980  HG2 LYS A 573      44.011  44.040 -42.285  1.00 11.23           H  
ATOM   2981  HD3 LYS A 573      43.207  46.386 -43.129  1.00 13.58           H  
ATOM   2982  HD2 LYS A 573      44.835  46.713 -43.687  1.00 13.58           H  
ATOM   2983  HE3 LYS A 573      44.190  46.230 -40.868  1.00 15.67           H  
ATOM   2984  HE2 LYS A 573      44.030  47.770 -41.673  1.00 15.67           H  
ATOM   2985  HZ1 LYS A 573      46.538  46.107 -41.283  1.00 14.83           H  
ATOM   2986  HZ2 LYS A 573      46.523  47.655 -41.911  1.00 14.83           H  
ATOM   2987  HZ3 LYS A 573      46.011  47.357 -40.358  1.00 14.83           H  
ATOM   2988  N   PHE A 574      43.440  41.080 -42.783  1.00  7.88           N  
ATOM   2989  CA  PHE A 574      42.752  40.466 -41.704  1.00  7.29           C  
ATOM   2990  C   PHE A 574      43.164  41.054 -40.387  1.00  7.39           C  
ATOM   2991  O   PHE A 574      44.358  41.460 -40.248  1.00  8.05           O  
ATOM   2992  CB  PHE A 574      43.182  38.948 -41.647  1.00  7.39           C  
ATOM   2993  CG  PHE A 574      42.674  38.289 -42.912  1.00  8.30           C  
ATOM   2994  CD1 PHE A 574      43.553  37.848 -43.895  1.00  8.05           C  
ATOM   2995  CD2 PHE A 574      41.280  38.225 -43.194  1.00 10.64           C  
ATOM   2996  CE1 PHE A 574      43.152  37.417 -45.126  1.00  9.45           C  
ATOM   2997  CE2 PHE A 574      40.885  37.676 -44.425  1.00 12.12           C  
ATOM   2998  CZ  PHE A 574      41.790  37.372 -45.456  1.00 11.28           C  
ATOM   2999  H   PHE A 574      44.403  40.785 -42.869  1.00  7.88           H  
ATOM   3000  HA  PHE A 574      41.688  40.584 -41.909  1.00  7.29           H  
ATOM   3001  HB3 PHE A 574      42.768  38.496 -40.746  1.00  7.39           H  
ATOM   3002  HB2 PHE A 574      44.270  38.925 -41.585  1.00  7.39           H  
ATOM   3003  HD1 PHE A 574      44.630  37.839 -43.825  1.00  8.05           H  
ATOM   3004  HD2 PHE A 574      40.491  38.630 -42.577  1.00 10.64           H  
ATOM   3005  HE1 PHE A 574      43.873  37.101 -45.866  1.00  9.45           H  
ATOM   3006  HE2 PHE A 574      39.837  37.646 -44.683  1.00 12.12           H  
ATOM   3007  HZ  PHE A 574      41.515  37.019 -46.438  1.00 11.28           H  
ATOM   3008  N   SER A 575      42.295  41.218 -39.389  1.00  6.68           N  
ATOM   3009  CA  SER A 575      42.650  42.018 -38.225  1.00  6.87           C  
ATOM   3010  C   SER A 575      41.657  41.591 -37.147  1.00  5.69           C  
ATOM   3011  O   SER A 575      40.789  40.731 -37.331  1.00  5.56           O  
ATOM   3012  CB  SER A 575      42.429  43.557 -38.496  1.00  7.03           C  
ATOM   3013  OG  SER A 575      41.098  43.883 -38.651  1.00  7.39           O  
ATOM   3014  H   SER A 575      41.322  40.952 -39.359  1.00  6.68           H  
ATOM   3015  HA  SER A 575      43.661  41.890 -37.837  1.00  6.87           H  
ATOM   3016  HB3 SER A 575      42.952  43.844 -39.408  1.00  7.03           H  
ATOM   3017  HB2 SER A 575      42.786  44.196 -37.688  1.00  7.03           H  
ATOM   3018  HG  SER A 575      40.866  43.909 -39.582  1.00  7.39           H  
ATOM   3019  N   SER A 576      41.613  42.203 -35.971  1.00  7.25           N  
ATOM   3020  CA  SER A 576      40.574  42.091 -34.907  1.00  7.37           C  
ATOM   3021  C   SER A 576      39.179  42.596 -35.292  1.00  6.44           C  
ATOM   3022  O   SER A 576      38.191  42.163 -34.639  1.00  6.91           O  
ATOM   3023  CB  SER A 576      41.096  42.846 -33.661  1.00  8.53           C  
ATOM   3024  OG  SER A 576      41.612  44.174 -34.103  1.00 13.72           O  
ATOM   3025  H   SER A 576      42.201  42.983 -35.712  1.00  7.25           H  
ATOM   3026  HA  SER A 576      40.441  41.052 -34.606  1.00  7.37           H  
ATOM   3027  HB3 SER A 576      41.965  42.370 -33.207  1.00  8.53           H  
ATOM   3028  HB2 SER A 576      40.268  42.897 -32.954  1.00  8.53           H  
ATOM   3029  HG  SER A 576      41.826  44.702 -33.330  1.00 13.72           H  
ATOM   3030  N   LYS A 577      39.104  43.415 -36.310  1.00  5.97           N  
ATOM   3031  CA  LYS A 577      37.867  43.984 -36.845  1.00  5.10           C  
ATOM   3032  C   LYS A 577      37.309  43.319 -38.090  1.00  5.07           C  
ATOM   3033  O   LYS A 577      36.255  43.772 -38.527  1.00  5.83           O  
ATOM   3034  CB  LYS A 577      38.269  45.428 -37.348  1.00  6.30           C  
ATOM   3035  CG  LYS A 577      38.728  46.422 -36.144  1.00  6.93           C  
ATOM   3036  CD  LYS A 577      37.794  46.487 -34.976  1.00  6.38           C  
ATOM   3037  CE  LYS A 577      38.317  47.535 -33.978  1.00  8.53           C  
ATOM   3038  NZ  LYS A 577      37.325  47.689 -32.943  1.00  9.43           N1+
ATOM   3039  H   LYS A 577      39.973  43.734 -36.714  1.00  5.97           H  
ATOM   3040  HA  LYS A 577      37.034  44.048 -36.145  1.00  5.10           H  
ATOM   3041  HB3 LYS A 577      37.408  45.909 -37.812  1.00  6.30           H  
ATOM   3042  HB2 LYS A 577      39.027  45.257 -38.113  1.00  6.30           H  
ATOM   3043  HG3 LYS A 577      38.834  47.400 -36.616  1.00  6.93           H  
ATOM   3044  HG2 LYS A 577      39.756  46.215 -35.846  1.00  6.93           H  
ATOM   3045  HD3 LYS A 577      37.754  45.475 -34.572  1.00  6.38           H  
ATOM   3046  HD2 LYS A 577      36.831  46.789 -35.387  1.00  6.38           H  
ATOM   3047  HE3 LYS A 577      38.278  48.545 -34.386  1.00  8.53           H  
ATOM   3048  HE2 LYS A 577      39.325  47.431 -33.578  1.00  8.53           H  
ATOM   3049  HZ1 LYS A 577      37.321  46.845 -32.389  1.00  9.43           H  
ATOM   3050  HZ2 LYS A 577      37.391  48.488 -32.328  1.00  9.43           H  
ATOM   3051  HZ3 LYS A 577      36.454  47.799 -33.443  1.00  9.43           H  
ATOM   3052  N   SER A 578      37.973  42.299 -38.651  1.00  5.47           N  
ATOM   3053  CA  SER A 578      37.481  41.580 -39.875  1.00  5.65           C  
ATOM   3054  C   SER A 578      36.263  40.650 -39.633  1.00  4.84           C  
ATOM   3055  O   SER A 578      35.402  40.584 -40.527  1.00  5.39           O  
ATOM   3056  CB  SER A 578      38.679  40.903 -40.678  1.00  5.50           C  
ATOM   3057  OG  SER A 578      39.700  40.197 -39.935  1.00  6.08           O  
ATOM   3058  H   SER A 578      38.722  41.919 -38.090  1.00  5.47           H  
ATOM   3059  HA  SER A 578      37.065  42.412 -40.443  1.00  5.65           H  
ATOM   3060  HB3 SER A 578      39.272  41.796 -40.873  1.00  5.50           H  
ATOM   3061  HB2 SER A 578      38.526  40.500 -41.679  1.00  5.50           H  
ATOM   3062  HG  SER A 578      39.419  39.283 -39.847  1.00  6.08           H  
ATOM   3063  N   ASP A 579      36.218  39.876 -38.505  1.00  4.47           N  
ATOM   3064  CA  ASP A 579      35.159  38.874 -38.212  1.00  4.77           C  
ATOM   3065  C   ASP A 579      33.904  39.609 -37.649  1.00  4.63           C  
ATOM   3066  O   ASP A 579      32.852  38.989 -37.673  1.00  3.83           O  
ATOM   3067  CB  ASP A 579      35.528  37.762 -37.204  1.00  5.54           C  
ATOM   3068  CG  ASP A 579      36.679  36.781 -37.642  1.00  5.63           C  
ATOM   3069  OD1 ASP A 579      36.772  36.472 -38.911  1.00  5.74           O  
ATOM   3070  OD2 ASP A 579      37.220  36.087 -36.730  1.00  8.13           O1-
ATOM   3071  H   ASP A 579      37.016  39.826 -37.889  1.00  4.47           H  
ATOM   3072  HA  ASP A 579      34.895  38.348 -39.130  1.00  4.77           H  
ATOM   3073  HB3 ASP A 579      34.625  37.167 -37.070  1.00  5.54           H  
ATOM   3074  HB2 ASP A 579      35.821  38.155 -36.230  1.00  5.54           H  
ATOM   3075  N   ILE A 580      34.014  40.831 -37.216  1.00  4.20           N  
ATOM   3076  CA  ILE A 580      32.817  41.553 -36.800  1.00  4.47           C  
ATOM   3077  C   ILE A 580      31.746  41.716 -37.953  1.00  3.44           C  
ATOM   3078  O   ILE A 580      30.565  41.680 -37.679  1.00  4.86           O  
ATOM   3079  CB  ILE A 580      33.126  43.007 -36.204  1.00  4.19           C  
ATOM   3080  CG1 ILE A 580      34.047  42.836 -35.002  1.00  5.44           C  
ATOM   3081  CG2 ILE A 580      31.911  43.822 -35.716  1.00  5.59           C  
ATOM   3082  CD1 ILE A 580      34.746  44.081 -34.517  1.00  5.48           C  
ATOM   3083  H   ILE A 580      34.912  41.259 -37.042  1.00  4.20           H  
ATOM   3084  HA  ILE A 580      32.392  41.075 -35.917  1.00  4.47           H  
ATOM   3085  HB  ILE A 580      33.751  43.593 -36.878  1.00  4.19           H  
ATOM   3086 HG13 ILE A 580      34.896  42.278 -35.396  1.00  5.44           H  
ATOM   3087 HG12 ILE A 580      33.631  42.252 -34.181  1.00  5.44           H  
ATOM   3088 HG21 ILE A 580      31.296  44.351 -36.444  1.00  5.59           H  
ATOM   3089 HG22 ILE A 580      31.198  43.144 -35.247  1.00  5.59           H  
ATOM   3090 HG23 ILE A 580      32.166  44.668 -35.078  1.00  5.59           H  
ATOM   3091 HD11 ILE A 580      34.881  44.907 -35.215  1.00  5.48           H  
ATOM   3092 HD12 ILE A 580      34.150  44.528 -33.721  1.00  5.48           H  
ATOM   3093 HD13 ILE A 580      35.726  43.910 -34.069  1.00  5.48           H  
ATOM   3094  N   TRP A 581      32.240  41.986 -39.123  1.00  4.33           N  
ATOM   3095  CA  TRP A 581      31.446  42.184 -40.316  1.00  5.10           C  
ATOM   3096  C   TRP A 581      30.706  40.888 -40.704  1.00  4.16           C  
ATOM   3097  O   TRP A 581      29.485  40.949 -40.927  1.00  4.52           O  
ATOM   3098  CB  TRP A 581      32.401  42.682 -41.488  1.00  5.36           C  
ATOM   3099  CG  TRP A 581      31.814  42.832 -42.878  1.00  5.55           C  
ATOM   3100  CD1 TRP A 581      31.245  41.849 -43.644  1.00  5.14           C  
ATOM   3101  CD2 TRP A 581      31.643  44.040 -43.650  1.00  3.56           C  
ATOM   3102  NE1 TRP A 581      30.781  42.336 -44.790  1.00  6.30           N  
ATOM   3103  CE2 TRP A 581      31.050  43.694 -44.908  1.00  4.45           C  
ATOM   3104  CE3 TRP A 581      32.025  45.385 -43.452  1.00  5.14           C  
ATOM   3105  CZ2 TRP A 581      30.698  44.657 -45.877  1.00  5.07           C  
ATOM   3106  CZ3 TRP A 581      31.885  46.310 -44.499  1.00  5.53           C  
ATOM   3107  CH2 TRP A 581      31.184  45.988 -45.697  1.00  5.46           C  
ATOM   3108  H   TRP A 581      33.228  41.913 -39.322  1.00  4.33           H  
ATOM   3109  HA  TRP A 581      30.650  42.918 -40.190  1.00  5.10           H  
ATOM   3110  HB3 TRP A 581      33.284  42.047 -41.565  1.00  5.36           H  
ATOM   3111  HB2 TRP A 581      32.787  43.633 -41.121  1.00  5.36           H  
ATOM   3112  HD1 TRP A 581      31.191  40.819 -43.322  1.00  5.14           H  
ATOM   3113  HE1 TRP A 581      30.574  41.704 -45.549  1.00  6.30           H  
ATOM   3114  HE3 TRP A 581      32.563  45.594 -42.539  1.00  5.14           H  
ATOM   3115  HZ2 TRP A 581      30.151  44.481 -46.791  1.00  5.07           H  
ATOM   3116  HZ3 TRP A 581      32.220  47.336 -44.454  1.00  5.53           H  
ATOM   3117  HH2 TRP A 581      31.042  46.740 -46.460  1.00  5.46           H  
ATOM   3118  N   ALA A 582      31.414  39.772 -40.610  1.00  4.06           N  
ATOM   3119  CA  ALA A 582      31.023  38.378 -40.793  1.00  4.75           C  
ATOM   3120  C   ALA A 582      29.857  38.050 -39.828  1.00  4.57           C  
ATOM   3121  O   ALA A 582      28.804  37.572 -40.275  1.00  5.33           O  
ATOM   3122  CB  ALA A 582      32.244  37.370 -40.679  1.00  5.69           C  
ATOM   3123  H   ALA A 582      32.385  40.008 -40.464  1.00  4.06           H  
ATOM   3124  HA  ALA A 582      30.588  38.306 -41.790  1.00  4.75           H  
ATOM   3125  HB1 ALA A 582      32.696  37.095 -41.632  1.00  5.69           H  
ATOM   3126  HB2 ALA A 582      33.066  37.756 -40.078  1.00  5.69           H  
ATOM   3127  HB3 ALA A 582      31.862  36.428 -40.284  1.00  5.69           H  
ATOM   3128  N   PHE A 583      30.060  38.403 -38.537  1.00  4.60           N  
ATOM   3129  CA  PHE A 583      28.974  38.318 -37.532  1.00  4.54           C  
ATOM   3130  C   PHE A 583      27.687  39.178 -37.803  1.00  4.13           C  
ATOM   3131  O   PHE A 583      26.576  38.679 -37.619  1.00  4.51           O  
ATOM   3132  CB  PHE A 583      29.529  38.550 -36.125  1.00  5.25           C  
ATOM   3133  CG  PHE A 583      28.541  38.603 -34.931  1.00  4.86           C  
ATOM   3134  CD1 PHE A 583      27.716  37.523 -34.637  1.00  5.72           C  
ATOM   3135  CD2 PHE A 583      28.416  39.667 -34.059  1.00  5.11           C  
ATOM   3136  CE1 PHE A 583      26.829  37.475 -33.573  1.00  6.42           C  
ATOM   3137  CE2 PHE A 583      27.411  39.727 -33.068  1.00  6.56           C  
ATOM   3138  CZ  PHE A 583      26.698  38.617 -32.786  1.00  5.98           C  
ATOM   3139  H   PHE A 583      30.992  38.707 -38.294  1.00  4.60           H  
ATOM   3140  HA  PHE A 583      28.600  37.299 -37.631  1.00  4.54           H  
ATOM   3141  HB3 PHE A 583      30.154  39.443 -36.099  1.00  5.25           H  
ATOM   3142  HB2 PHE A 583      30.248  37.781 -35.842  1.00  5.25           H  
ATOM   3143  HD1 PHE A 583      27.879  36.655 -35.258  1.00  5.72           H  
ATOM   3144  HD2 PHE A 583      29.053  40.539 -34.087  1.00  5.11           H  
ATOM   3145  HE1 PHE A 583      26.229  36.592 -33.412  1.00  6.42           H  
ATOM   3146  HE2 PHE A 583      27.299  40.628 -32.483  1.00  6.56           H  
ATOM   3147  HZ  PHE A 583      26.013  38.628 -31.952  1.00  5.98           H  
ATOM   3148  N   GLY A 584      27.826  40.366 -38.427  1.00  4.44           N  
ATOM   3149  CA  GLY A 584      26.793  41.159 -39.061  1.00  4.91           C  
ATOM   3150  C   GLY A 584      25.907  40.240 -39.929  1.00  4.51           C  
ATOM   3151  O   GLY A 584      24.681  40.220 -39.760  1.00  4.06           O  
ATOM   3152  H   GLY A 584      28.741  40.600 -38.786  1.00  4.44           H  
ATOM   3153  HA3 GLY A 584      27.082  41.982 -39.714  1.00  4.91           H  
ATOM   3154  HA2 GLY A 584      26.187  41.647 -38.296  1.00  4.91           H  
ATOM   3155  N   VAL A 585      26.602  39.673 -40.905  1.00  4.22           N  
ATOM   3156  CA  VAL A 585      25.881  38.917 -41.842  1.00  4.78           C  
ATOM   3157  C   VAL A 585      25.315  37.657 -41.190  1.00  4.34           C  
ATOM   3158  O   VAL A 585      24.152  37.392 -41.515  1.00  5.16           O  
ATOM   3159  CB  VAL A 585      26.849  38.643 -43.063  1.00  4.42           C  
ATOM   3160  CG1 VAL A 585      26.393  37.490 -43.956  1.00  5.11           C  
ATOM   3161  CG2 VAL A 585      27.372  39.865 -43.791  1.00  4.47           C  
ATOM   3162  H   VAL A 585      27.585  39.890 -40.992  1.00  4.22           H  
ATOM   3163  HA  VAL A 585      25.094  39.546 -42.258  1.00  4.78           H  
ATOM   3164  HB  VAL A 585      27.661  38.067 -42.618  1.00  4.42           H  
ATOM   3165 HG11 VAL A 585      25.429  37.704 -44.417  1.00  5.11           H  
ATOM   3166 HG12 VAL A 585      27.027  37.462 -44.842  1.00  5.11           H  
ATOM   3167 HG13 VAL A 585      26.126  36.511 -43.557  1.00  5.11           H  
ATOM   3168 HG21 VAL A 585      27.708  39.568 -44.784  1.00  4.47           H  
ATOM   3169 HG22 VAL A 585      26.631  40.664 -43.770  1.00  4.47           H  
ATOM   3170 HG23 VAL A 585      28.324  40.209 -43.386  1.00  4.47           H  
ATOM   3171  N   LEU A 586      25.947  36.921 -40.332  0.50  4.70           N  
ATOM   3172  CA  LEU A 586      25.322  35.775 -39.577  0.50  4.90           C  
ATOM   3173  C   LEU A 586      24.043  36.127 -38.755  0.50  4.19           C  
ATOM   3174  O   LEU A 586      23.125  35.286 -38.713  0.50  3.91           O  
ATOM   3175  CB  LEU A 586      26.482  35.237 -38.636  0.50  4.99           C  
ATOM   3176  CG  LEU A 586      26.440  33.717 -38.337  0.50  5.88           C  
ATOM   3177  CD1 LEU A 586      27.890  33.294 -37.928  0.50  3.80           C  
ATOM   3178  CD2 LEU A 586      25.300  33.428 -37.334  0.50  5.82           C  
ATOM   3179  H   LEU A 586      26.928  37.154 -40.266  0.50  4.70           H  
ATOM   3180  HA  LEU A 586      25.021  35.002 -40.283  0.50  4.90           H  
ATOM   3181  HB3 LEU A 586      26.553  35.727 -37.665  0.50  4.99           H  
ATOM   3182  HB2 LEU A 586      27.358  35.545 -39.206  0.50  4.99           H  
ATOM   3183  HG  LEU A 586      26.260  33.132 -39.239  0.50  5.88           H  
ATOM   3184 HD11 LEU A 586      27.900  33.361 -36.840  0.50  3.80           H  
ATOM   3185 HD12 LEU A 586      28.102  32.274 -38.251  0.50  3.80           H  
ATOM   3186 HD13 LEU A 586      28.667  33.905 -38.387  0.50  3.80           H  
ATOM   3187 HD21 LEU A 586      25.528  32.516 -36.782  0.50  5.82           H  
ATOM   3188 HD22 LEU A 586      25.184  34.287 -36.673  0.50  5.82           H  
ATOM   3189 HD23 LEU A 586      24.291  33.240 -37.700  0.50  5.82           H  
ATOM   3190  N   MET A 587      23.991  37.323 -38.127  1.00  3.53           N  
ATOM   3191  CA  MET A 587      22.742  37.818 -37.458  1.00  3.89           C  
ATOM   3192  C   MET A 587      21.634  37.942 -38.575  1.00  4.31           C  
ATOM   3193  O   MET A 587      20.548  37.449 -38.337  1.00  5.48           O  
ATOM   3194  CB  MET A 587      22.825  39.161 -36.779  1.00  5.45           C  
ATOM   3195  CG  MET A 587      23.801  39.034 -35.580  1.00  6.25           C  
ATOM   3196  SD  MET A 587      23.801  40.446 -34.500  1.00  7.16           S  
ATOM   3197  CE  MET A 587      24.795  41.551 -35.483  1.00  9.39           C  
ATOM   3198  H   MET A 587      24.760  37.971 -38.033  1.00  3.53           H  
ATOM   3199  HA  MET A 587      22.465  37.023 -36.765  1.00  3.89           H  
ATOM   3200  HB3 MET A 587      21.850  39.352 -36.330  1.00  5.45           H  
ATOM   3201  HB2 MET A 587      22.986  39.886 -37.578  1.00  5.45           H  
ATOM   3202  HG3 MET A 587      24.818  38.731 -35.830  1.00  6.25           H  
ATOM   3203  HG2 MET A 587      23.600  38.158 -34.964  1.00  6.25           H  
ATOM   3204  HE1 MET A 587      25.359  40.949 -36.195  1.00  9.39           H  
ATOM   3205  HE2 MET A 587      24.090  42.254 -35.926  1.00  9.39           H  
ATOM   3206  HE3 MET A 587      25.475  42.134 -34.862  1.00  9.39           H  
ATOM   3207  N   TRP A 588      21.946  38.469 -39.800  1.00  4.41           N  
ATOM   3208  CA  TRP A 588      20.986  38.562 -40.950  1.00  4.19           C  
ATOM   3209  C   TRP A 588      20.581  37.154 -41.439  1.00  5.27           C  
ATOM   3210  O   TRP A 588      19.422  36.923 -41.632  1.00  5.28           O  
ATOM   3211  CB  TRP A 588      21.669  39.329 -42.098  1.00  4.63           C  
ATOM   3212  CG  TRP A 588      20.895  39.714 -43.269  1.00  4.04           C  
ATOM   3213  CD1 TRP A 588      20.257  40.917 -43.459  1.00  5.08           C  
ATOM   3214  CD2 TRP A 588      20.544  38.969 -44.467  1.00  3.72           C  
ATOM   3215  NE1 TRP A 588      19.757  41.019 -44.742  1.00  4.25           N  
ATOM   3216  CE2 TRP A 588      19.825  39.813 -45.391  1.00  4.82           C  
ATOM   3217  CE3 TRP A 588      20.875  37.705 -45.047  1.00  4.49           C  
ATOM   3218  CZ2 TRP A 588      19.471  39.461 -46.647  1.00  3.04           C  
ATOM   3219  CZ3 TRP A 588      20.474  37.349 -46.295  1.00  5.50           C  
ATOM   3220  CH2 TRP A 588      19.774  38.222 -47.079  1.00  5.21           C  
ATOM   3221  H   TRP A 588      22.807  38.998 -39.821  1.00  4.41           H  
ATOM   3222  HA  TRP A 588      20.103  39.044 -40.532  1.00  4.19           H  
ATOM   3223  HB3 TRP A 588      22.544  38.847 -42.535  1.00  4.63           H  
ATOM   3224  HB2 TRP A 588      22.062  40.288 -41.760  1.00  4.63           H  
ATOM   3225  HD1 TRP A 588      20.214  41.775 -42.805  1.00  5.08           H  
ATOM   3226  HE1 TRP A 588      19.501  41.881 -45.202  1.00  4.25           H  
ATOM   3227  HE3 TRP A 588      21.459  36.928 -44.576  1.00  4.49           H  
ATOM   3228  HZ2 TRP A 588      18.834  40.131 -47.205  1.00  3.04           H  
ATOM   3229  HZ3 TRP A 588      20.610  36.333 -46.634  1.00  5.50           H  
ATOM   3230  HH2 TRP A 588      19.419  37.971 -48.068  1.00  5.21           H  
ATOM   3231  N   GLU A 589      21.565  36.272 -41.609  1.00  4.49           N  
ATOM   3232  CA  GLU A 589      21.288  34.823 -41.992  1.00  5.01           C  
ATOM   3233  C   GLU A 589      20.307  34.118 -41.106  1.00  4.10           C  
ATOM   3234  O   GLU A 589      19.566  33.291 -41.549  1.00  5.17           O  
ATOM   3235  CB  GLU A 589      22.464  33.955 -42.120  1.00  4.73           C  
ATOM   3236  CG  GLU A 589      23.336  34.413 -43.238  1.00  6.80           C  
ATOM   3237  CD  GLU A 589      24.481  33.410 -43.491  1.00  7.71           C  
ATOM   3238  OE1 GLU A 589      24.410  32.762 -44.535  1.00  8.02           O  
ATOM   3239  OE2 GLU A 589      25.498  33.335 -42.716  1.00  5.61           O1-
ATOM   3240  H   GLU A 589      22.472  36.671 -41.415  1.00  4.49           H  
ATOM   3241  HA  GLU A 589      20.806  34.923 -42.965  1.00  5.01           H  
ATOM   3242  HB3 GLU A 589      22.204  32.910 -42.288  1.00  4.73           H  
ATOM   3243  HB2 GLU A 589      22.976  34.007 -41.159  1.00  4.73           H  
ATOM   3244  HG3 GLU A 589      23.608  35.429 -42.951  1.00  6.80           H  
ATOM   3245  HG2 GLU A 589      22.767  34.443 -44.167  1.00  6.80           H  
ATOM   3246  N   ILE A 590      20.324  34.521 -39.831  1.00  3.41           N  
ATOM   3247  CA  ILE A 590      19.490  33.992 -38.711  1.00  4.34           C  
ATOM   3248  C   ILE A 590      18.146  34.600 -38.809  1.00  4.65           C  
ATOM   3249  O   ILE A 590      17.060  34.009 -38.806  1.00  3.89           O  
ATOM   3250  CB  ILE A 590      20.007  34.284 -37.248  1.00  4.55           C  
ATOM   3251  CG1 ILE A 590      21.204  33.338 -36.909  1.00  5.73           C  
ATOM   3252  CG2 ILE A 590      18.946  34.290 -36.078  1.00  5.72           C  
ATOM   3253  CD1 ILE A 590      22.159  33.787 -35.815  1.00  6.74           C  
ATOM   3254  H   ILE A 590      21.052  35.142 -39.508  1.00  3.41           H  
ATOM   3255  HA  ILE A 590      19.379  32.916 -38.843  1.00  4.34           H  
ATOM   3256  HB  ILE A 590      20.358  35.313 -37.325  1.00  4.55           H  
ATOM   3257 HG13 ILE A 590      21.860  33.220 -37.770  1.00  5.73           H  
ATOM   3258 HG12 ILE A 590      20.816  32.336 -36.720  1.00  5.73           H  
ATOM   3259 HG21 ILE A 590      19.433  34.262 -35.104  1.00  5.72           H  
ATOM   3260 HG22 ILE A 590      18.288  35.150 -36.201  1.00  5.72           H  
ATOM   3261 HG23 ILE A 590      18.420  33.339 -36.158  1.00  5.72           H  
ATOM   3262 HD11 ILE A 590      22.577  34.779 -35.990  1.00  6.74           H  
ATOM   3263 HD12 ILE A 590      21.694  33.806 -34.830  1.00  6.74           H  
ATOM   3264 HD13 ILE A 590      23.031  33.133 -35.784  1.00  6.74           H  
ATOM   3265  N   TYR A 591      18.178  35.956 -38.949  1.00  4.24           N  
ATOM   3266  CA  TYR A 591      16.903  36.709 -39.056  1.00  4.85           C  
ATOM   3267  C   TYR A 591      16.121  36.649 -40.381  1.00  4.14           C  
ATOM   3268  O   TYR A 591      14.911  36.855 -40.326  1.00  5.47           O  
ATOM   3269  CB  TYR A 591      17.253  38.238 -38.887  1.00  4.52           C  
ATOM   3270  CG  TYR A 591      16.843  38.909 -37.581  1.00  4.49           C  
ATOM   3271  CD1 TYR A 591      17.801  38.771 -36.555  1.00  6.08           C  
ATOM   3272  CD2 TYR A 591      15.577  39.455 -37.318  1.00  4.17           C  
ATOM   3273  CE1 TYR A 591      17.505  39.226 -35.273  1.00  6.33           C  
ATOM   3274  CE2 TYR A 591      15.256  39.877 -35.981  1.00  6.12           C  
ATOM   3275  CZ  TYR A 591      16.250  39.733 -35.025  1.00  5.76           C  
ATOM   3276  OH  TYR A 591      16.022  40.083 -33.749  1.00  7.26           O  
ATOM   3277  H   TYR A 591      19.063  36.428 -38.832  1.00  4.24           H  
ATOM   3278  HA  TYR A 591      16.255  36.288 -38.287  1.00  4.85           H  
ATOM   3279  HB3 TYR A 591      16.689  38.830 -39.608  1.00  4.52           H  
ATOM   3280  HB2 TYR A 591      18.280  38.544 -39.087  1.00  4.52           H  
ATOM   3281  HD1 TYR A 591      18.751  38.279 -36.703  1.00  6.08           H  
ATOM   3282  HD2 TYR A 591      14.880  39.487 -38.141  1.00  4.17           H  
ATOM   3283  HE1 TYR A 591      18.224  39.030 -34.491  1.00  6.33           H  
ATOM   3284  HE2 TYR A 591      14.296  40.312 -35.742  1.00  6.12           H  
ATOM   3285  HH  TYR A 591      16.828  40.023 -33.230  1.00  7.26           H  
ATOM   3286  N   SER A 592      16.822  36.315 -41.447  1.00  4.36           N  
ATOM   3287  CA  SER A 592      16.173  36.178 -42.726  1.00  4.92           C  
ATOM   3288  C   SER A 592      15.950  34.649 -42.963  1.00  4.86           C  
ATOM   3289  O   SER A 592      15.732  34.281 -44.133  1.00  5.68           O  
ATOM   3290  CB  SER A 592      17.003  36.886 -43.836  1.00  5.37           C  
ATOM   3291  OG  SER A 592      16.159  37.087 -44.965  1.00  6.94           O  
ATOM   3292  H   SER A 592      17.832  36.339 -41.434  1.00  4.36           H  
ATOM   3293  HA  SER A 592      15.138  36.519 -42.696  1.00  4.92           H  
ATOM   3294  HB3 SER A 592      17.881  36.315 -44.137  1.00  5.37           H  
ATOM   3295  HB2 SER A 592      17.457  37.744 -43.340  1.00  5.37           H  
ATOM   3296  HG  SER A 592      16.134  36.235 -45.406  1.00  6.94           H  
ATOM   3297  N   LEU A 593      15.944  33.797 -41.899  1.00  5.31           N  
ATOM   3298  CA  LEU A 593      15.638  32.364 -41.707  1.00  5.29           C  
ATOM   3299  C   LEU A 593      16.400  31.525 -42.744  1.00  5.78           C  
ATOM   3300  O   LEU A 593      15.801  30.878 -43.593  1.00  6.23           O  
ATOM   3301  CB  LEU A 593      14.104  32.121 -41.710  1.00  5.38           C  
ATOM   3302  CG  LEU A 593      13.166  32.954 -40.851  1.00  5.98           C  
ATOM   3303  CD1 LEU A 593      11.801  32.299 -40.795  1.00  6.21           C  
ATOM   3304  CD2 LEU A 593      13.451  33.338 -39.394  1.00  6.75           C  
ATOM   3305  H   LEU A 593      16.160  34.311 -41.057  1.00  5.31           H  
ATOM   3306  HA  LEU A 593      15.942  32.119 -40.689  1.00  5.29           H  
ATOM   3307  HB3 LEU A 593      13.992  31.101 -41.343  1.00  5.38           H  
ATOM   3308  HB2 LEU A 593      13.771  32.038 -42.745  1.00  5.38           H  
ATOM   3309  HG  LEU A 593      13.073  33.911 -41.364  1.00  5.98           H  
ATOM   3310 HD11 LEU A 593      11.627  31.632 -39.951  1.00  6.21           H  
ATOM   3311 HD12 LEU A 593      11.077  33.112 -40.848  1.00  6.21           H  
ATOM   3312 HD13 LEU A 593      11.536  31.662 -41.639  1.00  6.21           H  
ATOM   3313 HD21 LEU A 593      14.338  32.831 -39.013  1.00  6.75           H  
ATOM   3314 HD22 LEU A 593      13.694  34.397 -39.320  1.00  6.75           H  
ATOM   3315 HD23 LEU A 593      12.642  33.264 -38.667  1.00  6.75           H  
ATOM   3316  N   GLY A 594      17.712  31.733 -42.804  1.00  5.31           N  
ATOM   3317  CA  GLY A 594      18.669  31.030 -43.687  1.00  6.26           C  
ATOM   3318  C   GLY A 594      18.517  31.473 -45.139  1.00  6.82           C  
ATOM   3319  O   GLY A 594      18.873  30.695 -45.998  1.00  7.72           O  
ATOM   3320  H   GLY A 594      18.111  32.350 -42.112  1.00  5.31           H  
ATOM   3321  HA3 GLY A 594      18.509  29.958 -43.567  1.00  6.26           H  
ATOM   3322  HA2 GLY A 594      19.712  31.225 -43.440  1.00  6.26           H  
ATOM   3323  N   LYS A 595      18.035  32.672 -45.388  1.00  6.65           N  
ATOM   3324  CA  LYS A 595      18.100  33.188 -46.802  1.00  7.95           C  
ATOM   3325  C   LYS A 595      19.584  33.428 -47.159  1.00  6.45           C  
ATOM   3326  O   LYS A 595      20.352  33.650 -46.217  1.00  7.11           O  
ATOM   3327  CB  LYS A 595      17.416  34.568 -46.822  1.00  9.41           C  
ATOM   3328  CG  LYS A 595      17.594  35.445 -48.131  1.00 12.97           C  
ATOM   3329  CD  LYS A 595      16.700  36.654 -48.278  1.00 18.17           C  
ATOM   3330  CE  LYS A 595      15.222  36.462 -48.373  1.00 21.45           C  
ATOM   3331  NZ  LYS A 595      14.822  35.419 -49.321  1.00 23.86           N1+
ATOM   3332  H   LYS A 595      17.694  33.210 -44.604  1.00  6.65           H  
ATOM   3333  HA  LYS A 595      17.578  32.486 -47.451  1.00  7.95           H  
ATOM   3334  HB3 LYS A 595      17.846  35.173 -46.024  1.00  9.41           H  
ATOM   3335  HB2 LYS A 595      16.358  34.390 -46.630  1.00  9.41           H  
ATOM   3336  HG3 LYS A 595      17.484  34.934 -49.088  1.00 12.97           H  
ATOM   3337  HG2 LYS A 595      18.616  35.779 -47.953  1.00 12.97           H  
ATOM   3338  HD3 LYS A 595      17.062  37.276 -49.098  1.00 18.17           H  
ATOM   3339  HD2 LYS A 595      16.876  37.164 -47.331  1.00 18.17           H  
ATOM   3340  HE3 LYS A 595      14.631  37.332 -48.662  1.00 21.45           H  
ATOM   3341  HE2 LYS A 595      14.799  36.172 -47.411  1.00 21.45           H  
ATOM   3342  HZ1 LYS A 595      15.185  35.832 -50.168  1.00 23.86           H  
ATOM   3343  HZ2 LYS A 595      15.253  34.515 -49.192  1.00 23.86           H  
ATOM   3344  HZ3 LYS A 595      13.815  35.359 -49.380  1.00 23.86           H  
ATOM   3345  N   MET A 596      19.960  33.203 -48.390  0.50  6.47           N  
ATOM   3346  CA  MET A 596      21.386  33.307 -48.746  0.50  5.98           C  
ATOM   3347  C   MET A 596      21.848  34.774 -48.913  0.50  6.01           C  
ATOM   3348  O   MET A 596      21.216  35.564 -49.660  0.50  6.04           O  
ATOM   3349  CB  MET A 596      21.599  32.590 -50.113  0.50  6.70           C  
ATOM   3350  CG  MET A 596      22.989  32.655 -50.723  0.50  7.44           C  
ATOM   3351  SD  MET A 596      24.402  32.114 -49.848  0.50 12.74           S  
ATOM   3352  CE  MET A 596      24.218  30.336 -49.580  0.50 13.76           C  
ATOM   3353  H   MET A 596      19.223  32.985 -49.046  0.50  6.47           H  
ATOM   3354  HA  MET A 596      21.936  32.806 -47.950  0.50  5.98           H  
ATOM   3355  HB3 MET A 596      20.953  32.974 -50.902  0.50  6.70           H  
ATOM   3356  HB2 MET A 596      21.365  31.526 -50.079  0.50  6.70           H  
ATOM   3357  HG3 MET A 596      23.203  33.701 -50.938  0.50  7.44           H  
ATOM   3358  HG2 MET A 596      22.907  32.122 -51.671  0.50  7.44           H  
ATOM   3359  HE1 MET A 596      25.200  30.083 -49.181  0.50 13.76           H  
ATOM   3360  HE2 MET A 596      23.361  30.201 -48.920  0.50 13.76           H  
ATOM   3361  HE3 MET A 596      24.004  29.793 -50.501  0.50 13.76           H  
ATOM   3362  N   PRO A 597      22.876  35.318 -48.227  1.00  5.97           N  
ATOM   3363  CA  PRO A 597      23.210  36.774 -48.406  1.00  5.63           C  
ATOM   3364  C   PRO A 597      23.802  37.026 -49.733  1.00  6.21           C  
ATOM   3365  O   PRO A 597      24.786  36.381 -50.106  1.00  6.47           O  
ATOM   3366  CB  PRO A 597      24.223  37.041 -47.283  1.00  6.27           C  
ATOM   3367  CG  PRO A 597      24.617  35.715 -46.731  1.00  6.16           C  
ATOM   3368  CD  PRO A 597      23.541  34.720 -47.108  1.00  6.28           C  
ATOM   3369  HA  PRO A 597      22.305  37.378 -48.350  1.00  5.63           H  
ATOM   3370  HB3 PRO A 597      23.768  37.682 -46.528  1.00  6.27           H  
ATOM   3371  HB2 PRO A 597      25.079  37.616 -47.636  1.00  6.27           H  
ATOM   3372  HG3 PRO A 597      25.011  35.733 -45.714  1.00  6.16           H  
ATOM   3373  HG2 PRO A 597      25.528  35.262 -47.122  1.00  6.16           H  
ATOM   3374  HD2 PRO A 597      24.046  33.771 -47.289  1.00  6.28           H  
ATOM   3375  HD3 PRO A 597      22.730  34.547 -46.400  1.00  6.28           H  
ATOM   3376  N   TYR A 598      23.119  37.905 -50.515  1.00  6.22           N  
ATOM   3377  CA  TYR A 598      23.391  38.387 -51.840  1.00  6.26           C  
ATOM   3378  C   TYR A 598      22.798  37.367 -52.838  1.00  6.67           C  
ATOM   3379  O   TYR A 598      23.563  37.106 -53.765  1.00  6.16           O  
ATOM   3380  CB  TYR A 598      24.914  38.837 -52.026  1.00  6.16           C  
ATOM   3381  CG  TYR A 598      25.326  40.108 -51.250  1.00  5.84           C  
ATOM   3382  CD1 TYR A 598      26.170  40.033 -50.136  1.00  5.90           C  
ATOM   3383  CD2 TYR A 598      24.855  41.358 -51.761  1.00  5.48           C  
ATOM   3384  CE1 TYR A 598      26.591  41.204 -49.484  1.00  5.70           C  
ATOM   3385  CE2 TYR A 598      25.290  42.519 -51.087  1.00  5.77           C  
ATOM   3386  CZ  TYR A 598      26.183  42.479 -49.979  1.00  5.24           C  
ATOM   3387  OH  TYR A 598      26.655  43.608 -49.268  1.00  5.18           O  
ATOM   3388  H   TYR A 598      22.204  38.221 -50.224  1.00  6.22           H  
ATOM   3389  HA  TYR A 598      22.815  39.307 -51.940  1.00  6.26           H  
ATOM   3390  HB3 TYR A 598      25.141  38.998 -53.080  1.00  6.16           H  
ATOM   3391  HB2 TYR A 598      25.673  38.112 -51.730  1.00  6.16           H  
ATOM   3392  HD1 TYR A 598      26.461  39.038 -49.834  1.00  5.90           H  
ATOM   3393  HD2 TYR A 598      24.128  41.398 -52.558  1.00  5.48           H  
ATOM   3394  HE1 TYR A 598      27.188  41.199 -48.584  1.00  5.70           H  
ATOM   3395  HE2 TYR A 598      24.976  43.515 -51.363  1.00  5.77           H  
ATOM   3396  HH  TYR A 598      26.435  44.493 -49.568  1.00  5.18           H  
ATOM   3397  N   GLU A 599      21.525  36.956 -52.763  1.00  8.30           N  
ATOM   3398  CA  GLU A 599      20.950  35.673 -53.348  1.00  9.27           C  
ATOM   3399  C   GLU A 599      20.849  35.777 -54.865  1.00  9.19           C  
ATOM   3400  O   GLU A 599      21.158  34.833 -55.550  1.00 10.87           O  
ATOM   3401  CB  GLU A 599      19.663  35.206 -52.711  1.00 10.36           C  
ATOM   3402  CG  GLU A 599      18.504  36.265 -52.709  1.00 14.13           C  
ATOM   3403  CD  GLU A 599      17.254  35.857 -51.914  1.00 15.96           C  
ATOM   3404  OE1 GLU A 599      16.501  36.796 -51.618  1.00 16.66           O  
ATOM   3405  OE2 GLU A 599      16.867  34.709 -51.829  1.00 21.91           O1-
ATOM   3406  H   GLU A 599      20.956  37.221 -51.972  1.00  8.30           H  
ATOM   3407  HA  GLU A 599      21.656  34.878 -53.108  1.00  9.27           H  
ATOM   3408  HB3 GLU A 599      19.933  34.949 -51.686  1.00 10.36           H  
ATOM   3409  HB2 GLU A 599      19.239  34.275 -53.087  1.00 10.36           H  
ATOM   3410  HG3 GLU A 599      18.171  36.575 -53.699  1.00 14.13           H  
ATOM   3411  HG2 GLU A 599      18.823  37.188 -52.223  1.00 14.13           H  
ATOM   3412  N   ARG A 600      20.491  36.923 -55.387  1.00  9.25           N  
ATOM   3413  CA  ARG A 600      20.486  37.226 -56.852  1.00 10.19           C  
ATOM   3414  C   ARG A 600      21.853  37.545 -57.486  1.00  9.02           C  
ATOM   3415  O   ARG A 600      21.826  37.881 -58.683  1.00  9.27           O  
ATOM   3416  CB  ARG A 600      19.485  38.344 -57.142  1.00 11.41           C  
ATOM   3417  CG  ARG A 600      18.011  37.953 -56.940  1.00 15.17           C  
ATOM   3418  CD  ARG A 600      16.900  39.107 -57.134  1.00 19.64           C  
ATOM   3419  NE  ARG A 600      16.814  40.073 -56.087  1.00 24.43           N  
ATOM   3420  CZ  ARG A 600      16.048  40.133 -55.004  1.00 24.32           C  
ATOM   3421  NH1 ARG A 600      16.130  41.339 -54.362  1.00 27.59           N  
ATOM   3422  NH2 ARG A 600      15.385  39.066 -54.540  1.00 26.78           N1+
ATOM   3423  H   ARG A 600      20.254  37.696 -54.782  1.00  9.25           H  
ATOM   3424  HA  ARG A 600      20.252  36.328 -57.424  1.00 10.19           H  
ATOM   3425  HB3 ARG A 600      19.558  38.622 -58.193  1.00 11.41           H  
ATOM   3426  HB2 ARG A 600      19.557  39.198 -56.468  1.00 11.41           H  
ATOM   3427  HG3 ARG A 600      17.817  37.451 -55.992  1.00 15.17           H  
ATOM   3428  HG2 ARG A 600      17.789  37.100 -57.581  1.00 15.17           H  
ATOM   3429  HD3 ARG A 600      15.923  38.669 -57.340  1.00 19.64           H  
ATOM   3430  HD2 ARG A 600      17.079  39.594 -58.093  1.00 19.64           H  
ATOM   3431 HH22 ARG A 600      14.992  39.079 -53.610  1.00 26.78           H  
ATOM   3432 HH21 ARG A 600      15.101  38.277 -55.103  1.00 26.78           H  
ATOM   3433 HH12 ARG A 600      15.742  41.464 -53.437  1.00 27.59           H  
ATOM   3434 HH11 ARG A 600      16.762  42.080 -54.629  1.00 27.59           H  
ATOM   3435  HE  ARG A 600      17.496  40.807 -56.210  1.00 24.43           H  
ATOM   3436  N   PHE A 601      23.035  37.535 -56.778  1.00  7.42           N  
ATOM   3437  CA  PHE A 601      24.323  37.861 -57.275  1.00  7.45           C  
ATOM   3438  C   PHE A 601      25.371  36.755 -57.165  1.00  6.67           C  
ATOM   3439  O   PHE A 601      25.265  35.880 -56.269  1.00  7.00           O  
ATOM   3440  CB  PHE A 601      24.816  39.099 -56.541  1.00  7.82           C  
ATOM   3441  CG  PHE A 601      23.944  40.316 -56.764  1.00  9.78           C  
ATOM   3442  CD1 PHE A 601      22.968  40.645 -55.790  1.00 13.69           C  
ATOM   3443  CD2 PHE A 601      23.981  40.904 -58.063  1.00 12.80           C  
ATOM   3444  CE1 PHE A 601      22.107  41.685 -56.137  1.00 15.74           C  
ATOM   3445  CE2 PHE A 601      23.114  41.929 -58.290  1.00 15.48           C  
ATOM   3446  CZ  PHE A 601      22.222  42.411 -57.337  1.00 16.49           C  
ATOM   3447  H   PHE A 601      22.967  37.216 -55.822  1.00  7.42           H  
ATOM   3448  HA  PHE A 601      24.310  38.039 -58.350  1.00  7.45           H  
ATOM   3449  HB3 PHE A 601      25.818  39.362 -56.882  1.00  7.82           H  
ATOM   3450  HB2 PHE A 601      24.922  38.962 -55.465  1.00  7.82           H  
ATOM   3451  HD1 PHE A 601      22.836  40.112 -54.860  1.00 13.69           H  
ATOM   3452  HD2 PHE A 601      24.606  40.630 -58.900  1.00 12.80           H  
ATOM   3453  HE1 PHE A 601      21.340  41.976 -55.434  1.00 15.74           H  
ATOM   3454  HE2 PHE A 601      23.038  42.494 -59.208  1.00 15.48           H  
ATOM   3455  HZ  PHE A 601      21.668  43.317 -57.536  1.00 16.49           H  
ATOM   3456  N   THR A 602      26.336  36.775 -58.134  1.00  6.80           N  
ATOM   3457  CA  THR A 602      27.491  35.827 -58.147  1.00  6.62           C  
ATOM   3458  C   THR A 602      28.653  36.537 -57.499  1.00  6.75           C  
ATOM   3459  O   THR A 602      28.494  37.648 -56.942  1.00  6.45           O  
ATOM   3460  CB  THR A 602      27.818  35.481 -59.659  1.00  6.61           C  
ATOM   3461  OG1 THR A 602      28.138  36.646 -60.412  1.00  7.69           O  
ATOM   3462  CG2 THR A 602      26.507  34.915 -60.358  1.00  7.78           C  
ATOM   3463  H   THR A 602      26.222  37.409 -58.912  1.00  6.80           H  
ATOM   3464  HA  THR A 602      27.197  34.921 -57.618  1.00  6.62           H  
ATOM   3465  HB  THR A 602      28.714  34.861 -59.683  1.00  6.61           H  
ATOM   3466  HG1 THR A 602      27.336  36.975 -60.823  1.00  7.69           H  
ATOM   3467 HG21 THR A 602      25.739  35.650 -60.600  1.00  7.78           H  
ATOM   3468 HG22 THR A 602      26.828  34.357 -61.238  1.00  7.78           H  
ATOM   3469 HG23 THR A 602      26.031  34.100 -59.813  1.00  7.78           H  
ATOM   3470  N   ASN A 603      29.802  35.871 -57.422  1.00  6.81           N  
ATOM   3471  CA  ASN A 603      30.957  36.230 -56.555  1.00  6.30           C  
ATOM   3472  C   ASN A 603      31.569  37.570 -56.916  1.00  7.38           C  
ATOM   3473  O   ASN A 603      31.904  38.375 -56.011  1.00  6.96           O  
ATOM   3474  CB  ASN A 603      31.976  35.098 -56.547  1.00  6.65           C  
ATOM   3475  CG  ASN A 603      31.542  34.139 -55.455  1.00  7.14           C  
ATOM   3476  OD1 ASN A 603      30.402  33.725 -55.441  1.00  6.98           O  
ATOM   3477  ND2 ASN A 603      32.487  33.571 -54.729  1.00  8.73           N  
ATOM   3478  H   ASN A 603      29.820  34.969 -57.875  1.00  6.81           H  
ATOM   3479  HA  ASN A 603      30.593  36.385 -55.539  1.00  6.30           H  
ATOM   3480  HB3 ASN A 603      32.955  35.487 -56.268  1.00  6.65           H  
ATOM   3481  HB2 ASN A 603      31.844  34.449 -57.413  1.00  6.65           H  
ATOM   3482 HD22 ASN A 603      32.225  32.898 -54.023  1.00  8.73           H  
ATOM   3483 HD21 ASN A 603      33.416  33.957 -54.814  1.00  8.73           H  
ATOM   3484  N   SER A 604      31.742  37.813 -58.183  0.33  7.70           N  
ATOM   3485  CA  SER A 604      32.274  39.063 -58.757  0.33  8.28           C  
ATOM   3486  C   SER A 604      31.204  40.177 -58.730  0.33  8.27           C  
ATOM   3487  O   SER A 604      31.594  41.345 -58.612  0.33  8.40           O  
ATOM   3488  CB  SER A 604      32.834  38.734 -60.174  0.33  8.70           C  
ATOM   3489  OG  SER A 604      31.843  38.054 -60.953  0.33  9.52           O  
ATOM   3490  H   SER A 604      31.690  37.007 -58.790  0.33  7.70           H  
ATOM   3491  HA  SER A 604      33.152  39.353 -58.180  0.33  8.28           H  
ATOM   3492  HB3 SER A 604      33.787  38.206 -60.220  0.33  8.70           H  
ATOM   3493  HB2 SER A 604      33.145  39.639 -60.696  0.33  8.70           H  
ATOM   3494  HG  SER A 604      32.031  38.022 -61.894  0.33  9.52           H  
ATOM   3495  N   GLU A 605      29.895  39.951 -58.762  1.00  8.28           N  
ATOM   3496  CA  GLU A 605      28.915  40.943 -58.477  1.00  8.16           C  
ATOM   3497  C   GLU A 605      28.751  41.269 -56.991  1.00  7.61           C  
ATOM   3498  O   GLU A 605      28.219  42.314 -56.700  1.00  8.80           O  
ATOM   3499  CB  GLU A 605      27.550  40.480 -59.115  1.00  8.33           C  
ATOM   3500  CG  GLU A 605      27.468  40.066 -60.617  1.00  9.75           C  
ATOM   3501  CD  GLU A 605      26.061  39.612 -61.016  1.00 11.06           C  
ATOM   3502  OE1 GLU A 605      25.664  38.434 -60.806  1.00  9.89           O  
ATOM   3503  OE2 GLU A 605      25.299  40.472 -61.499  1.00 14.28           O1-
ATOM   3504  H   GLU A 605      29.630  38.977 -58.785  1.00  8.28           H  
ATOM   3505  HA  GLU A 605      29.200  41.900 -58.916  1.00  8.16           H  
ATOM   3506  HB3 GLU A 605      26.784  41.252 -59.032  1.00  8.33           H  
ATOM   3507  HB2 GLU A 605      27.246  39.605 -58.540  1.00  8.33           H  
ATOM   3508  HG3 GLU A 605      28.211  39.299 -60.836  1.00  9.75           H  
ATOM   3509  HG2 GLU A 605      27.732  40.934 -61.221  1.00  9.75           H  
ATOM   3510  N   THR A 606      29.140  40.360 -56.083  1.00  6.24           N  
ATOM   3511  CA  THR A 606      29.243  40.610 -54.640  1.00  6.46           C  
ATOM   3512  C   THR A 606      30.448  41.439 -54.206  1.00  6.70           C  
ATOM   3513  O   THR A 606      30.341  42.235 -53.296  1.00  6.93           O  
ATOM   3514  CB  THR A 606      29.140  39.318 -53.849  1.00  5.00           C  
ATOM   3515  OG1 THR A 606      27.986  38.674 -54.248  1.00  6.45           O  
ATOM   3516  CG2 THR A 606      29.156  39.446 -52.351  1.00  5.24           C  
ATOM   3517  H   THR A 606      29.468  39.505 -56.508  1.00  6.24           H  
ATOM   3518  HA  THR A 606      28.392  41.271 -54.474  1.00  6.46           H  
ATOM   3519  HB  THR A 606      29.937  38.602 -54.047  1.00  5.00           H  
ATOM   3520  HG1 THR A 606      28.087  38.380 -55.156  1.00  6.45           H  
ATOM   3521 HG21 THR A 606      28.422  40.164 -51.987  1.00  5.24           H  
ATOM   3522 HG22 THR A 606      28.991  38.487 -51.859  1.00  5.24           H  
ATOM   3523 HG23 THR A 606      30.176  39.702 -52.062  1.00  5.24           H  
ATOM   3524  N   ALA A 607      31.545  41.354 -54.943  1.00  7.14           N  
ATOM   3525  CA  ALA A 607      32.721  42.198 -54.707  1.00  7.89           C  
ATOM   3526  C   ALA A 607      32.444  43.729 -54.782  1.00  8.54           C  
ATOM   3527  O   ALA A 607      32.965  44.548 -53.998  1.00  9.16           O  
ATOM   3528  CB  ALA A 607      33.828  41.858 -55.830  1.00  8.26           C  
ATOM   3529  H   ALA A 607      31.364  40.797 -55.765  1.00  7.14           H  
ATOM   3530  HA  ALA A 607      33.076  41.973 -53.701  1.00  7.89           H  
ATOM   3531  HB1 ALA A 607      33.946  40.775 -55.795  1.00  8.26           H  
ATOM   3532  HB2 ALA A 607      33.454  41.985 -56.846  1.00  8.26           H  
ATOM   3533  HB3 ALA A 607      34.808  42.268 -55.584  1.00  8.26           H  
ATOM   3534  N   GLU A 608      31.750  44.139 -55.826  1.00  9.36           N  
ATOM   3535  CA  GLU A 608      31.470  45.544 -56.227  1.00 10.93           C  
ATOM   3536  C   GLU A 608      30.476  46.212 -55.281  1.00 11.32           C  
ATOM   3537  O   GLU A 608      30.575  47.328 -54.966  1.00 12.67           O  
ATOM   3538  CB  GLU A 608      30.950  45.602 -57.704  1.00 12.39           C  
ATOM   3539  CG  GLU A 608      31.792  44.747 -58.659  1.00 16.16           C  
ATOM   3540  CD  GLU A 608      31.280  44.623 -60.049  1.00 21.30           C  
ATOM   3541  OE1 GLU A 608      32.033  44.194 -60.949  1.00 24.59           O  
ATOM   3542  OE2 GLU A 608      30.103  44.916 -60.300  1.00 26.40           O1-
ATOM   3543  H   GLU A 608      31.591  43.380 -56.473  1.00  9.36           H  
ATOM   3544  HA  GLU A 608      32.377  46.149 -56.247  1.00 10.93           H  
ATOM   3545  HB3 GLU A 608      31.153  46.641 -57.961  1.00 12.39           H  
ATOM   3546  HB2 GLU A 608      29.877  45.423 -57.769  1.00 12.39           H  
ATOM   3547  HG3 GLU A 608      31.697  43.721 -58.306  1.00 16.16           H  
ATOM   3548  HG2 GLU A 608      32.857  44.977 -58.634  1.00 16.16           H  
ATOM   3549  N   HIS A 609      29.478  45.394 -54.891  1.00  9.60           N  
ATOM   3550  CA  HIS A 609      28.525  45.825 -53.923  1.00 10.49           C  
ATOM   3551  C   HIS A 609      29.104  46.212 -52.550  1.00 10.79           C  
ATOM   3552  O   HIS A 609      28.732  47.231 -51.966  1.00 10.07           O  
ATOM   3553  CB  HIS A 609      27.378  44.795 -53.560  1.00  9.57           C  
ATOM   3554  CG  HIS A 609      26.510  44.262 -54.681  1.00  9.85           C  
ATOM   3555  ND1 HIS A 609      26.271  44.989 -55.860  1.00 10.80           N  
ATOM   3556  CD2 HIS A 609      25.776  43.077 -54.722  1.00 11.55           C  
ATOM   3557  CE1 HIS A 609      25.512  44.176 -56.571  1.00 10.40           C  
ATOM   3558  NE2 HIS A 609      25.295  42.991 -55.980  1.00 13.15           N  
ATOM   3559  H   HIS A 609      29.394  44.472 -55.295  1.00  9.60           H  
ATOM   3560  HA  HIS A 609      27.933  46.663 -54.292  1.00 10.49           H  
ATOM   3561  HB3 HIS A 609      26.798  45.343 -52.817  1.00  9.57           H  
ATOM   3562  HB2 HIS A 609      27.774  43.873 -53.134  1.00  9.57           H  
ATOM   3563  HD2 HIS A 609      25.665  42.329 -53.952  1.00 11.55           H  
ATOM   3564  HE1 HIS A 609      25.092  44.454 -57.526  1.00 10.40           H  
ATOM   3565  HE2 HIS A 609      24.681  42.260 -56.309  1.00 13.15           H  
ATOM   3566  N   ILE A 610      30.077  45.444 -52.115  1.00 12.39           N  
ATOM   3567  CA  ILE A 610      30.716  45.650 -50.827  1.00 14.54           C  
ATOM   3568  C   ILE A 610      31.920  46.691 -51.006  1.00 16.22           C  
ATOM   3569  O   ILE A 610      32.042  47.467 -50.093  1.00 17.05           O  
ATOM   3570  CB  ILE A 610      31.180  44.361 -50.096  1.00 15.67           C  
ATOM   3571  CG1 ILE A 610      30.020  43.506 -49.653  1.00 16.24           C  
ATOM   3572  CG2 ILE A 610      32.164  44.626 -48.984  1.00 15.47           C  
ATOM   3573  CD1 ILE A 610      30.319  42.108 -49.050  1.00 16.91           C  
ATOM   3574  H   ILE A 610      30.220  44.547 -52.557  1.00 12.39           H  
ATOM   3575  HA  ILE A 610      30.090  46.266 -50.180  1.00 14.54           H  
ATOM   3576  HB  ILE A 610      31.797  43.802 -50.799  1.00 15.67           H  
ATOM   3577 HG13 ILE A 610      29.305  43.513 -50.476  1.00 16.24           H  
ATOM   3578 HG12 ILE A 610      29.545  44.132 -48.898  1.00 16.24           H  
ATOM   3579 HG21 ILE A 610      33.103  44.894 -49.468  1.00 15.47           H  
ATOM   3580 HG22 ILE A 610      31.927  45.469 -48.334  1.00 15.47           H  
ATOM   3581 HG23 ILE A 610      32.264  43.727 -48.377  1.00 15.47           H  
ATOM   3582 HD11 ILE A 610      30.632  42.095 -48.006  1.00 16.91           H  
ATOM   3583 HD12 ILE A 610      29.402  41.526 -49.151  1.00 16.91           H  
ATOM   3584 HD13 ILE A 610      31.084  41.585 -49.624  1.00 16.91           H  
ATOM   3585  N   ALA A 611      32.623  46.807 -52.204  1.00 17.01           N  
ATOM   3586  CA  ALA A 611      33.571  47.900 -52.471  1.00 18.72           C  
ATOM   3587  C   ALA A 611      32.972  49.353 -52.308  1.00 18.38           C  
ATOM   3588  O   ALA A 611      33.666  50.234 -51.840  1.00 20.35           O  
ATOM   3589  CB  ALA A 611      34.207  47.598 -53.782  1.00 19.30           C  
ATOM   3590  H   ALA A 611      32.571  46.078 -52.901  1.00 17.01           H  
ATOM   3591  HA  ALA A 611      34.398  47.976 -51.764  1.00 18.72           H  
ATOM   3592  HB1 ALA A 611      34.481  48.507 -54.318  1.00 19.30           H  
ATOM   3593  HB2 ALA A 611      35.193  47.207 -53.531  1.00 19.30           H  
ATOM   3594  HB3 ALA A 611      33.647  46.968 -54.473  1.00 19.30           H  
ATOM   3595  N   GLN A 612      31.694  49.402 -52.662  1.00 17.64           N  
ATOM   3596  CA  GLN A 612      30.860  50.607 -52.701  1.00 16.62           C  
ATOM   3597  C   GLN A 612      29.904  50.706 -51.480  1.00 15.39           C  
ATOM   3598  O   GLN A 612      29.052  51.565 -51.418  1.00 16.63           O  
ATOM   3599  CB  GLN A 612      29.981  50.553 -53.984  1.00 17.56           C  
ATOM   3600  CG  GLN A 612      30.861  50.650 -55.262  1.00 20.14           C  
ATOM   3601  CD  GLN A 612      30.028  50.527 -56.549  1.00 23.94           C  
ATOM   3602  OE1 GLN A 612      29.832  51.545 -57.256  1.00 27.08           O  
ATOM   3603  NE2 GLN A 612      29.418  49.368 -56.692  1.00 26.13           N  
ATOM   3604  H   GLN A 612      31.274  48.590 -53.091  1.00 17.64           H  
ATOM   3605  HA  GLN A 612      31.458  51.514 -52.615  1.00 16.62           H  
ATOM   3606  HB3 GLN A 612      29.345  51.433 -54.089  1.00 17.56           H  
ATOM   3607  HB2 GLN A 612      29.387  49.641 -54.044  1.00 17.56           H  
ATOM   3608  HG3 GLN A 612      31.645  49.896 -55.331  1.00 20.14           H  
ATOM   3609  HG2 GLN A 612      31.458  51.548 -55.421  1.00 20.14           H  
ATOM   3610 HE22 GLN A 612      28.685  49.242 -57.375  1.00 26.13           H  
ATOM   3611 HE21 GLN A 612      29.666  48.599 -56.086  1.00 26.13           H  
ATOM   3612  N   GLY A 613      30.042  49.831 -50.439  1.00 13.84           N  
ATOM   3613  CA  GLY A 613      29.287  49.856 -49.205  1.00 12.88           C  
ATOM   3614  C   GLY A 613      27.758  49.693 -49.368  1.00 12.73           C  
ATOM   3615  O   GLY A 613      26.991  50.309 -48.619  1.00 12.94           O  
ATOM   3616  H   GLY A 613      30.721  49.087 -50.515  1.00 13.84           H  
ATOM   3617  HA3 GLY A 613      29.629  50.720 -48.636  1.00 12.88           H  
ATOM   3618  HA2 GLY A 613      29.540  49.096 -48.466  1.00 12.88           H  
ATOM   3619  N   LEU A 614      27.365  48.829 -50.316  1.00 11.72           N  
ATOM   3620  CA  LEU A 614      25.968  48.606 -50.646  1.00 10.80           C  
ATOM   3621  C   LEU A 614      25.521  47.486 -49.759  1.00  9.13           C  
ATOM   3622  O   LEU A 614      25.771  46.334 -50.113  1.00  9.33           O  
ATOM   3623  CB  LEU A 614      25.839  48.303 -52.174  1.00 11.21           C  
ATOM   3624  CG  LEU A 614      26.513  49.264 -53.216  1.00 11.73           C  
ATOM   3625  CD1 LEU A 614      26.398  48.795 -54.671  1.00 12.31           C  
ATOM   3626  CD2 LEU A 614      25.969  50.726 -53.138  1.00 12.89           C  
ATOM   3627  H   LEU A 614      28.011  48.324 -50.905  1.00 11.72           H  
ATOM   3628  HA  LEU A 614      25.335  49.472 -50.454  1.00 10.80           H  
ATOM   3629  HB3 LEU A 614      24.836  48.012 -52.485  1.00 11.21           H  
ATOM   3630  HB2 LEU A 614      26.257  47.322 -52.401  1.00 11.21           H  
ATOM   3631  HG  LEU A 614      27.569  49.332 -52.953  1.00 11.73           H  
ATOM   3632 HD11 LEU A 614      27.407  48.749 -55.080  1.00 12.31           H  
ATOM   3633 HD12 LEU A 614      25.914  47.818 -54.699  1.00 12.31           H  
ATOM   3634 HD13 LEU A 614      25.893  49.476 -55.356  1.00 12.31           H  
ATOM   3635 HD21 LEU A 614      25.195  50.689 -52.372  1.00 12.89           H  
ATOM   3636 HD22 LEU A 614      26.752  51.404 -52.799  1.00 12.89           H  
ATOM   3637 HD23 LEU A 614      25.356  51.135 -53.941  1.00 12.89           H  
ATOM   3638  N   ARG A 615      24.950  47.722 -48.590  1.00  8.20           N  
ATOM   3639  CA  ARG A 615      24.789  46.599 -47.600  1.00  8.61           C  
ATOM   3640  C   ARG A 615      23.573  45.720 -47.872  1.00  7.79           C  
ATOM   3641  O   ARG A 615      22.756  46.118 -48.677  1.00  9.94           O  
ATOM   3642  CB  ARG A 615      24.707  47.323 -46.222  1.00  8.94           C  
ATOM   3643  CG  ARG A 615      26.119  47.931 -45.784  1.00 10.37           C  
ATOM   3644  CD  ARG A 615      25.955  48.806 -44.559  1.00 10.22           C  
ATOM   3645  NE  ARG A 615      25.378  50.106 -44.898  1.00  8.94           N  
ATOM   3646  CZ  ARG A 615      26.039  51.173 -45.296  1.00  6.88           C  
ATOM   3647  NH1 ARG A 615      27.357  51.191 -45.463  1.00  8.16           N  
ATOM   3648  NH2 ARG A 615      25.362  52.207 -45.809  1.00 10.13           N1+
ATOM   3649  H   ARG A 615      24.545  48.618 -48.360  1.00  8.20           H  
ATOM   3650  HA  ARG A 615      25.678  45.970 -47.653  1.00  8.61           H  
ATOM   3651  HB3 ARG A 615      24.422  46.527 -45.533  1.00  8.94           H  
ATOM   3652  HB2 ARG A 615      23.865  48.014 -46.259  1.00  8.94           H  
ATOM   3653  HG3 ARG A 615      26.597  48.524 -46.563  1.00 10.37           H  
ATOM   3654  HG2 ARG A 615      26.760  47.075 -45.572  1.00 10.37           H  
ATOM   3655  HD3 ARG A 615      26.883  48.915 -43.997  1.00 10.22           H  
ATOM   3656  HD2 ARG A 615      25.248  48.401 -43.834  1.00 10.22           H  
ATOM   3657 HH22 ARG A 615      25.700  53.022 -46.301  1.00 10.13           H  
ATOM   3658 HH21 ARG A 615      24.355  52.140 -45.832  1.00 10.13           H  
ATOM   3659 HH12 ARG A 615      27.921  51.960 -45.795  1.00  8.16           H  
ATOM   3660 HH11 ARG A 615      27.938  50.365 -45.470  1.00  8.16           H  
ATOM   3661  HE  ARG A 615      24.377  50.169 -45.014  1.00  8.94           H  
ATOM   3662  N   LEU A 616      23.323  44.560 -47.273  1.00  6.51           N  
ATOM   3663  CA  LEU A 616      22.120  43.743 -47.297  1.00  6.56           C  
ATOM   3664  C   LEU A 616      20.831  44.505 -46.706  1.00  7.07           C  
ATOM   3665  O   LEU A 616      20.967  45.092 -45.663  1.00  8.37           O  
ATOM   3666  CB  LEU A 616      22.284  42.323 -46.802  1.00  6.67           C  
ATOM   3667  CG  LEU A 616      23.649  41.782 -47.136  1.00  7.08           C  
ATOM   3668  CD1 LEU A 616      24.697  42.317 -46.149  1.00  6.26           C  
ATOM   3669  CD2 LEU A 616      23.529  40.259 -47.077  1.00  6.65           C  
ATOM   3670  H   LEU A 616      23.970  44.300 -46.542  1.00  6.51           H  
ATOM   3671  HA  LEU A 616      21.806  43.633 -48.335  1.00  6.56           H  
ATOM   3672  HB3 LEU A 616      21.557  41.750 -47.377  1.00  6.67           H  
ATOM   3673  HB2 LEU A 616      22.182  42.213 -45.723  1.00  6.67           H  
ATOM   3674  HG  LEU A 616      23.780  42.108 -48.168  1.00  7.08           H  
ATOM   3675 HD11 LEU A 616      25.434  42.870 -46.731  1.00  6.26           H  
ATOM   3676 HD12 LEU A 616      24.200  42.935 -45.401  1.00  6.26           H  
ATOM   3677 HD13 LEU A 616      25.117  41.499 -45.563  1.00  6.26           H  
ATOM   3678 HD21 LEU A 616      23.181  39.836 -48.019  1.00  6.65           H  
ATOM   3679 HD22 LEU A 616      24.495  39.797 -46.868  1.00  6.65           H  
ATOM   3680 HD23 LEU A 616      22.869  39.860 -46.307  1.00  6.65           H  
ATOM   3681  N   TYR A 617      19.675  44.374 -47.409  1.00  7.23           N  
ATOM   3682  CA  TYR A 617      18.316  44.942 -47.073  1.00  6.78           C  
ATOM   3683  C   TYR A 617      17.748  44.256 -45.846  1.00  6.68           C  
ATOM   3684  O   TYR A 617      17.951  43.057 -45.723  1.00  7.04           O  
ATOM   3685  CB  TYR A 617      17.388  44.817 -48.304  1.00  7.03           C  
ATOM   3686  CG  TYR A 617      15.919  45.304 -48.164  1.00  8.20           C  
ATOM   3687  CD1 TYR A 617      15.662  46.512 -47.445  1.00  8.12           C  
ATOM   3688  CD2 TYR A 617      14.861  44.527 -48.652  1.00  7.78           C  
ATOM   3689  CE1 TYR A 617      14.312  46.916 -47.248  1.00 10.53           C  
ATOM   3690  CE2 TYR A 617      13.540  44.902 -48.340  1.00 10.23           C  
ATOM   3691  CZ  TYR A 617      13.262  46.116 -47.711  1.00  9.59           C  
ATOM   3692  OH  TYR A 617      11.996  46.643 -47.648  1.00 13.82           O  
ATOM   3693  H   TYR A 617      19.756  43.855 -48.271  1.00  7.23           H  
ATOM   3694  HA  TYR A 617      18.356  46.022 -46.933  1.00  6.78           H  
ATOM   3695  HB3 TYR A 617      17.440  43.818 -48.738  1.00  7.03           H  
ATOM   3696  HB2 TYR A 617      17.838  45.533 -48.992  1.00  7.03           H  
ATOM   3697  HD1 TYR A 617      16.451  47.090 -46.987  1.00  8.12           H  
ATOM   3698  HD2 TYR A 617      15.016  43.586 -49.160  1.00  7.78           H  
ATOM   3699  HE1 TYR A 617      14.066  47.790 -46.663  1.00 10.53           H  
ATOM   3700  HE2 TYR A 617      12.613  44.406 -48.587  1.00 10.23           H  
ATOM   3701  HH  TYR A 617      11.338  46.160 -48.154  1.00 13.82           H  
ATOM   3702  N   ARG A 618      17.112  44.997 -44.913  1.00  6.33           N  
ATOM   3703  CA  ARG A 618      16.545  44.556 -43.665  1.00  6.20           C  
ATOM   3704  C   ARG A 618      15.478  43.342 -43.815  1.00  5.51           C  
ATOM   3705  O   ARG A 618      14.452  43.534 -44.468  1.00  7.17           O  
ATOM   3706  CB  ARG A 618      15.982  45.785 -42.984  1.00  6.65           C  
ATOM   3707  CG  ARG A 618      15.349  45.485 -41.583  1.00  7.22           C  
ATOM   3708  CD  ARG A 618      14.773  46.755 -40.928  1.00 10.29           C  
ATOM   3709  NE  ARG A 618      13.626  47.214 -41.765  1.00 10.29           N  
ATOM   3710  CZ  ARG A 618      12.383  46.897 -41.685  1.00  7.49           C  
ATOM   3711  NH1 ARG A 618      11.565  47.219 -42.688  1.00 11.05           N  
ATOM   3712  NH2 ARG A 618      11.918  46.116 -40.676  1.00 10.02           N1+
ATOM   3713  H   ARG A 618      17.086  45.996 -45.062  1.00  6.33           H  
ATOM   3714  HA  ARG A 618      17.396  44.234 -43.065  1.00  6.20           H  
ATOM   3715  HB3 ARG A 618      15.141  46.097 -43.602  1.00  6.65           H  
ATOM   3716  HB2 ARG A 618      16.622  46.662 -42.883  1.00  6.65           H  
ATOM   3717  HG3 ARG A 618      16.183  45.203 -40.940  1.00  7.22           H  
ATOM   3718  HG2 ARG A 618      14.646  44.654 -41.640  1.00  7.22           H  
ATOM   3719  HD3 ARG A 618      15.537  47.494 -40.687  1.00 10.29           H  
ATOM   3720  HD2 ARG A 618      14.322  46.446 -39.985  1.00 10.29           H  
ATOM   3721 HH22 ARG A 618      11.046  45.620 -40.789  1.00 10.02           H  
ATOM   3722 HH21 ARG A 618      12.517  45.828 -39.916  1.00 10.02           H  
ATOM   3723 HH12 ARG A 618      10.616  46.882 -42.613  1.00 11.05           H  
ATOM   3724 HH11 ARG A 618      11.801  47.627 -43.581  1.00 11.05           H  
ATOM   3725  HE  ARG A 618      13.947  47.656 -42.615  1.00 10.29           H  
ATOM   3726  N   PRO A 619      15.718  42.088 -43.338  1.00  5.38           N  
ATOM   3727  CA  PRO A 619      14.663  41.116 -43.221  1.00  5.21           C  
ATOM   3728  C   PRO A 619      13.527  41.662 -42.292  1.00  5.90           C  
ATOM   3729  O   PRO A 619      13.859  42.291 -41.259  1.00  6.13           O  
ATOM   3730  CB  PRO A 619      15.424  39.808 -42.650  1.00  5.65           C  
ATOM   3731  CG  PRO A 619      16.757  40.360 -42.109  1.00  5.65           C  
ATOM   3732  CD  PRO A 619      16.975  41.719 -42.759  1.00  5.52           C  
ATOM   3733  HA  PRO A 619      14.253  40.953 -44.217  1.00  5.21           H  
ATOM   3734  HB3 PRO A 619      15.524  39.206 -43.553  1.00  5.65           H  
ATOM   3735  HB2 PRO A 619      14.871  39.156 -41.974  1.00  5.65           H  
ATOM   3736  HG3 PRO A 619      17.590  39.666 -42.225  1.00  5.65           H  
ATOM   3737  HG2 PRO A 619      16.659  40.643 -41.061  1.00  5.65           H  
ATOM   3738  HD2 PRO A 619      17.528  42.390 -42.102  1.00  5.52           H  
ATOM   3739  HD3 PRO A 619      17.614  41.585 -43.632  1.00  5.52           H  
ATOM   3740  N   HIS A 620      12.233  41.553 -42.711  1.00  6.85           N  
ATOM   3741  CA  HIS A 620      11.099  42.190 -42.074  1.00  8.30           C  
ATOM   3742  C   HIS A 620      10.840  41.830 -40.596  1.00  7.95           C  
ATOM   3743  O   HIS A 620      10.109  42.537 -39.871  1.00  7.67           O  
ATOM   3744  CB  HIS A 620       9.809  41.919 -42.860  1.00  9.41           C  
ATOM   3745  CG  HIS A 620       9.218  40.519 -42.895  1.00 12.65           C  
ATOM   3746  ND1 HIS A 620       9.796  39.466 -43.524  1.00 13.42           N  
ATOM   3747  CD2 HIS A 620       8.017  40.102 -42.391  1.00 13.44           C  
ATOM   3748  CE1 HIS A 620       8.951  38.427 -43.439  1.00 14.64           C  
ATOM   3749  NE2 HIS A 620       7.834  38.784 -42.852  1.00 17.20           N  
ATOM   3750  H   HIS A 620      11.942  41.101 -43.566  1.00  6.85           H  
ATOM   3751  HA  HIS A 620      11.272  43.262 -42.157  1.00  8.30           H  
ATOM   3752  HB3 HIS A 620      10.054  42.325 -43.842  1.00  9.41           H  
ATOM   3753  HB2 HIS A 620       9.052  42.616 -42.502  1.00  9.41           H  
ATOM   3754  HD1 HIS A 620      10.748  39.365 -43.845  1.00 13.42           H  
ATOM   3755  HD2 HIS A 620       7.206  40.584 -41.866  1.00 13.44           H  
ATOM   3756  HE1 HIS A 620       9.150  37.472 -43.901  1.00 14.64           H  
ATOM   3757  N   LEU A 621      11.468  40.773 -40.182  1.00  6.24           N  
ATOM   3758  CA  LEU A 621      11.456  40.339 -38.831  1.00  5.41           C  
ATOM   3759  C   LEU A 621      12.437  41.205 -37.916  1.00  6.44           C  
ATOM   3760  O   LEU A 621      12.145  41.320 -36.729  1.00  7.71           O  
ATOM   3761  CB  LEU A 621      11.875  38.838 -38.747  1.00  5.88           C  
ATOM   3762  CG  LEU A 621      10.816  37.871 -39.422  1.00  5.81           C  
ATOM   3763  CD1 LEU A 621      11.367  36.450 -39.501  1.00  6.84           C  
ATOM   3764  CD2 LEU A 621       9.512  37.884 -38.678  1.00  7.57           C  
ATOM   3765  H   LEU A 621      12.032  40.262 -40.847  1.00  6.24           H  
ATOM   3766  HA  LEU A 621      10.416  40.500 -38.549  1.00  5.41           H  
ATOM   3767  HB3 LEU A 621      12.004  38.522 -37.712  1.00  5.88           H  
ATOM   3768  HB2 LEU A 621      12.837  38.797 -39.257  1.00  5.88           H  
ATOM   3769  HG  LEU A 621      10.626  38.162 -40.455  1.00  5.81           H  
ATOM   3770 HD11 LEU A 621      10.809  35.653 -39.010  1.00  6.84           H  
ATOM   3771 HD12 LEU A 621      11.476  36.090 -40.524  1.00  6.84           H  
ATOM   3772 HD13 LEU A 621      12.337  36.315 -39.023  1.00  6.84           H  
ATOM   3773 HD21 LEU A 621       8.874  37.003 -38.747  1.00  7.57           H  
ATOM   3774 HD22 LEU A 621       9.845  37.836 -37.642  1.00  7.57           H  
ATOM   3775 HD23 LEU A 621       8.909  38.769 -38.883  1.00  7.57           H  
ATOM   3776  N   ALA A 622      13.544  41.802 -38.530  1.00  6.43           N  
ATOM   3777  CA  ALA A 622      14.482  42.625 -37.826  1.00  6.42           C  
ATOM   3778  C   ALA A 622      13.751  43.979 -37.571  1.00  6.69           C  
ATOM   3779  O   ALA A 622      13.296  44.653 -38.496  1.00  7.53           O  
ATOM   3780  CB  ALA A 622      15.758  42.832 -38.702  1.00  6.31           C  
ATOM   3781  H   ALA A 622      13.602  41.771 -39.538  1.00  6.43           H  
ATOM   3782  HA  ALA A 622      14.854  42.217 -36.886  1.00  6.42           H  
ATOM   3783  HB1 ALA A 622      16.347  41.920 -38.800  1.00  6.31           H  
ATOM   3784  HB2 ALA A 622      15.613  43.146 -39.735  1.00  6.31           H  
ATOM   3785  HB3 ALA A 622      16.473  43.554 -38.306  1.00  6.31           H  
ATOM   3786  N   SER A 623      13.846  44.405 -36.344  1.00  6.44           N  
ATOM   3787  CA  SER A 623      13.625  45.767 -35.876  1.00  7.03           C  
ATOM   3788  C   SER A 623      14.512  46.785 -36.644  1.00  6.96           C  
ATOM   3789  O   SER A 623      15.659  46.444 -36.907  1.00  6.11           O  
ATOM   3790  CB  SER A 623      13.699  45.719 -34.344  1.00  6.87           C  
ATOM   3791  OG  SER A 623      14.885  45.289 -33.758  1.00  9.00           O  
ATOM   3792  H   SER A 623      14.289  43.868 -35.612  1.00  6.44           H  
ATOM   3793  HA  SER A 623      12.608  46.049 -36.148  1.00  7.03           H  
ATOM   3794  HB3 SER A 623      12.873  45.138 -33.932  1.00  6.87           H  
ATOM   3795  HB2 SER A 623      13.520  46.741 -34.009  1.00  6.87           H  
ATOM   3796  HG  SER A 623      14.828  44.332 -33.718  1.00  9.00           H  
ATOM   3797  N   GLU A 624      14.049  48.029 -36.732  1.00  7.00           N  
ATOM   3798  CA  GLU A 624      14.947  49.105 -37.120  1.00  7.81           C  
ATOM   3799  C   GLU A 624      16.016  49.313 -36.013  1.00  6.41           C  
ATOM   3800  O   GLU A 624      17.177  49.643 -36.314  1.00  6.93           O  
ATOM   3801  CB  GLU A 624      14.170  50.305 -37.423  1.00  9.17           C  
ATOM   3802  CG  GLU A 624      13.253  50.031 -38.695  1.00 12.71           C  
ATOM   3803  CD  GLU A 624      12.605  51.252 -39.369  1.00 18.48           C  
ATOM   3804  OE1 GLU A 624      12.204  52.189 -38.617  1.00 24.23           O  
ATOM   3805  OE2 GLU A 624      12.693  51.477 -40.614  1.00 22.31           O1-
ATOM   3806  H   GLU A 624      13.132  48.296 -36.403  1.00  7.00           H  
ATOM   3807  HA  GLU A 624      15.517  48.794 -37.995  1.00  7.81           H  
ATOM   3808  HB3 GLU A 624      14.755  51.193 -37.663  1.00  9.17           H  
ATOM   3809  HB2 GLU A 624      13.571  50.560 -36.549  1.00  9.17           H  
ATOM   3810  HG3 GLU A 624      12.419  49.414 -38.364  1.00 12.71           H  
ATOM   3811  HG2 GLU A 624      13.786  49.449 -39.447  1.00 12.71           H  
ATOM   3812  N   LYS A 625      15.674  49.029 -34.747  1.00  7.40           N  
ATOM   3813  CA  LYS A 625      16.548  49.031 -33.607  1.00  7.57           C  
ATOM   3814  C   LYS A 625      17.716  47.960 -33.751  1.00  7.91           C  
ATOM   3815  O   LYS A 625      18.883  48.324 -33.653  1.00  7.48           O  
ATOM   3816  CB  LYS A 625      15.708  48.717 -32.303  1.00  8.66           C  
ATOM   3817  CG  LYS A 625      16.537  49.041 -31.093  1.00 12.53           C  
ATOM   3818  CD  LYS A 625      15.654  48.974 -29.816  1.00 16.87           C  
ATOM   3819  CE  LYS A 625      16.566  49.017 -28.564  1.00 19.25           C  
ATOM   3820  NZ  LYS A 625      16.507  50.178 -27.707  1.00 21.47           N1+
ATOM   3821  H   LYS A 625      14.710  48.878 -34.485  1.00  7.40           H  
ATOM   3822  HA  LYS A 625      16.885  50.066 -33.548  1.00  7.57           H  
ATOM   3823  HB3 LYS A 625      15.275  47.719 -32.239  1.00  8.66           H  
ATOM   3824  HB2 LYS A 625      14.829  49.361 -32.276  1.00  8.66           H  
ATOM   3825  HG3 LYS A 625      16.912  50.058 -31.207  1.00 12.53           H  
ATOM   3826  HG2 LYS A 625      17.416  48.399 -31.028  1.00 12.53           H  
ATOM   3827  HD3 LYS A 625      14.935  48.155 -29.842  1.00 16.87           H  
ATOM   3828  HD2 LYS A 625      15.067  49.890 -29.744  1.00 16.87           H  
ATOM   3829  HE3 LYS A 625      17.614  48.864 -28.823  1.00 19.25           H  
ATOM   3830  HE2 LYS A 625      16.285  48.177 -27.929  1.00 19.25           H  
ATOM   3831  HZ1 LYS A 625      17.167  49.901 -26.993  1.00 21.47           H  
ATOM   3832  HZ2 LYS A 625      16.856  51.054 -28.068  1.00 21.47           H  
ATOM   3833  HZ3 LYS A 625      15.637  50.372 -27.232  1.00 21.47           H  
ATOM   3834  N   VAL A 626      17.400  46.700 -34.042  1.00  6.79           N  
ATOM   3835  CA  VAL A 626      18.417  45.685 -34.388  1.00  7.05           C  
ATOM   3836  C   VAL A 626      19.074  45.920 -35.732  1.00  6.96           C  
ATOM   3837  O   VAL A 626      20.190  45.412 -35.890  1.00  7.63           O  
ATOM   3838  CB  VAL A 626      17.975  44.197 -34.229  1.00  6.73           C  
ATOM   3839  CG1 VAL A 626      17.348  43.563 -35.509  1.00  7.78           C  
ATOM   3840  CG2 VAL A 626      19.008  43.179 -33.725  1.00  6.71           C  
ATOM   3841  H   VAL A 626      16.457  46.345 -34.111  1.00  6.79           H  
ATOM   3842  HA  VAL A 626      19.248  45.907 -33.719  1.00  7.05           H  
ATOM   3843  HB  VAL A 626      17.313  44.191 -33.364  1.00  6.73           H  
ATOM   3844 HG11 VAL A 626      18.101  43.242 -36.229  1.00  7.78           H  
ATOM   3845 HG12 VAL A 626      16.616  42.763 -35.396  1.00  7.78           H  
ATOM   3846 HG13 VAL A 626      16.719  44.320 -35.977  1.00  7.78           H  
ATOM   3847 HG21 VAL A 626      19.460  43.430 -32.765  1.00  6.71           H  
ATOM   3848 HG22 VAL A 626      18.498  42.219 -33.647  1.00  6.71           H  
ATOM   3849 HG23 VAL A 626      19.817  42.962 -34.422  1.00  6.71           H  
ATOM   3850  N   TYR A 627      18.450  46.541 -36.733  1.00  6.22           N  
ATOM   3851  CA  TYR A 627      19.291  46.919 -37.918  1.00  5.59           C  
ATOM   3852  C   TYR A 627      20.376  47.951 -37.609  1.00  6.56           C  
ATOM   3853  O   TYR A 627      21.451  47.876 -38.207  1.00  6.41           O  
ATOM   3854  CB  TYR A 627      18.389  47.539 -38.996  1.00  5.35           C  
ATOM   3855  CG  TYR A 627      19.030  47.493 -40.346  1.00  5.35           C  
ATOM   3856  CD1 TYR A 627      18.901  46.309 -41.147  1.00  6.14           C  
ATOM   3857  CD2 TYR A 627      19.602  48.642 -40.947  1.00  6.50           C  
ATOM   3858  CE1 TYR A 627      19.377  46.225 -42.431  1.00  6.49           C  
ATOM   3859  CE2 TYR A 627      20.026  48.606 -42.280  1.00  7.65           C  
ATOM   3860  CZ  TYR A 627      19.935  47.391 -43.002  1.00  5.75           C  
ATOM   3861  OH  TYR A 627      20.547  47.355 -44.235  1.00  8.42           O  
ATOM   3862  H   TYR A 627      17.478  46.810 -36.787  1.00  6.22           H  
ATOM   3863  HA  TYR A 627      19.616  45.984 -38.374  1.00  5.59           H  
ATOM   3864  HB3 TYR A 627      18.247  48.558 -38.637  1.00  5.35           H  
ATOM   3865  HB2 TYR A 627      17.402  47.099 -39.139  1.00  5.35           H  
ATOM   3866  HD1 TYR A 627      18.667  45.352 -40.707  1.00  6.14           H  
ATOM   3867  HD2 TYR A 627      19.767  49.530 -40.355  1.00  6.50           H  
ATOM   3868  HE1 TYR A 627      19.334  45.313 -43.008  1.00  6.49           H  
ATOM   3869  HE2 TYR A 627      20.629  49.399 -42.697  1.00  7.65           H  
ATOM   3870  HH  TYR A 627      20.700  46.529 -44.700  1.00  8.42           H  
ATOM   3871  N   THR A 628      20.193  48.830 -36.588  1.00  5.71           N  
ATOM   3872  CA  THR A 628      21.333  49.654 -36.142  1.00  6.94           C  
ATOM   3873  C   THR A 628      22.623  48.939 -35.740  1.00  7.15           C  
ATOM   3874  O   THR A 628      23.725  49.335 -36.044  1.00  6.08           O  
ATOM   3875  CB  THR A 628      20.891  50.425 -34.896  1.00  7.38           C  
ATOM   3876  OG1 THR A 628      19.497  50.719 -34.868  1.00  9.32           O  
ATOM   3877  CG2 THR A 628      21.714  51.753 -34.750  1.00  8.37           C  
ATOM   3878  H   THR A 628      19.317  49.049 -36.135  1.00  5.71           H  
ATOM   3879  HA  THR A 628      21.432  50.328 -36.993  1.00  6.94           H  
ATOM   3880  HB  THR A 628      21.053  49.719 -34.081  1.00  7.38           H  
ATOM   3881  HG1 THR A 628      19.145  49.949 -34.417  1.00  9.32           H  
ATOM   3882 HG21 THR A 628      22.767  51.477 -34.684  1.00  8.37           H  
ATOM   3883 HG22 THR A 628      21.555  52.263 -35.700  1.00  8.37           H  
ATOM   3884 HG23 THR A 628      21.400  52.347 -33.892  1.00  8.37           H  
ATOM   3885  N   ILE A 629      22.430  47.786 -35.171  1.00  6.60           N  
ATOM   3886  CA  ILE A 629      23.507  46.828 -34.823  1.00  6.05           C  
ATOM   3887  C   ILE A 629      24.167  46.138 -36.061  1.00  5.77           C  
ATOM   3888  O   ILE A 629      25.372  46.214 -36.211  1.00  5.28           O  
ATOM   3889  CB  ILE A 629      22.989  45.675 -33.815  1.00  6.95           C  
ATOM   3890  CG1 ILE A 629      22.117  46.203 -32.676  1.00  7.85           C  
ATOM   3891  CG2 ILE A 629      24.221  45.050 -33.096  1.00  6.90           C  
ATOM   3892  CD1 ILE A 629      21.469  45.120 -31.783  1.00 10.62           C  
ATOM   3893  H   ILE A 629      21.500  47.393 -35.155  1.00  6.60           H  
ATOM   3894  HA  ILE A 629      24.236  47.413 -34.262  1.00  6.05           H  
ATOM   3895  HB  ILE A 629      22.386  44.919 -34.319  1.00  6.95           H  
ATOM   3896 HG13 ILE A 629      21.299  46.738 -33.158  1.00  7.85           H  
ATOM   3897 HG12 ILE A 629      22.611  46.895 -31.993  1.00  7.85           H  
ATOM   3898 HG21 ILE A 629      23.940  44.494 -32.201  1.00  6.90           H  
ATOM   3899 HG22 ILE A 629      24.688  44.455 -33.880  1.00  6.90           H  
ATOM   3900 HG23 ILE A 629      24.940  45.826 -32.836  1.00  6.90           H  
ATOM   3901 HD11 ILE A 629      20.410  45.249 -31.558  1.00 10.62           H  
ATOM   3902 HD12 ILE A 629      21.566  44.074 -32.073  1.00 10.62           H  
ATOM   3903 HD13 ILE A 629      21.871  45.243 -30.777  1.00 10.62           H  
ATOM   3904  N   MET A 630      23.245  45.714 -37.005  1.00  4.95           N  
ATOM   3905  CA  MET A 630      23.669  45.102 -38.268  1.00  6.06           C  
ATOM   3906  C   MET A 630      24.429  46.182 -39.108  1.00  5.24           C  
ATOM   3907  O   MET A 630      25.483  45.839 -39.747  1.00  6.31           O  
ATOM   3908  CB  MET A 630      22.520  44.472 -38.999  1.00  7.02           C  
ATOM   3909  CG  MET A 630      21.787  43.262 -38.313  1.00  8.13           C  
ATOM   3910  SD  MET A 630      20.389  42.542 -39.290  1.00  7.76           S  
ATOM   3911  CE  MET A 630      19.900  41.292 -38.094  1.00  8.14           C  
ATOM   3912  H   MET A 630      22.247  45.683 -36.851  1.00  4.95           H  
ATOM   3913  HA  MET A 630      24.493  44.406 -38.111  1.00  6.06           H  
ATOM   3914  HB3 MET A 630      22.983  44.140 -39.928  1.00  7.02           H  
ATOM   3915  HB2 MET A 630      21.820  45.291 -39.167  1.00  7.02           H  
ATOM   3916  HG3 MET A 630      21.500  43.517 -37.293  1.00  8.13           H  
ATOM   3917  HG2 MET A 630      22.502  42.464 -38.115  1.00  8.13           H  
ATOM   3918  HE1 MET A 630      20.286  41.358 -37.077  1.00  8.14           H  
ATOM   3919  HE2 MET A 630      18.878  40.917 -38.147  1.00  8.14           H  
ATOM   3920  HE3 MET A 630      20.446  40.385 -38.355  1.00  8.14           H  
ATOM   3921  N   TYR A 631      23.924  47.426 -39.149  1.00  4.68           N  
ATOM   3922  CA  TYR A 631      24.483  48.611 -39.803  1.00  5.84           C  
ATOM   3923  C   TYR A 631      25.903  48.897 -39.251  1.00  4.94           C  
ATOM   3924  O   TYR A 631      26.816  49.050 -40.063  1.00  6.47           O  
ATOM   3925  CB  TYR A 631      23.583  49.904 -39.584  1.00  6.03           C  
ATOM   3926  CG  TYR A 631      23.824  50.982 -40.624  1.00  6.89           C  
ATOM   3927  CD1 TYR A 631      24.923  51.807 -40.419  1.00  8.51           C  
ATOM   3928  CD2 TYR A 631      23.043  51.210 -41.730  1.00  6.39           C  
ATOM   3929  CE1 TYR A 631      25.278  52.827 -41.275  1.00  9.11           C  
ATOM   3930  CE2 TYR A 631      23.366  52.226 -42.618  1.00  8.72           C  
ATOM   3931  CZ  TYR A 631      24.471  53.097 -42.349  1.00  8.74           C  
ATOM   3932  OH  TYR A 631      24.696  54.134 -43.196  1.00 11.89           O  
ATOM   3933  H   TYR A 631      23.051  47.609 -38.675  1.00  4.68           H  
ATOM   3934  HA  TYR A 631      24.567  48.325 -40.851  1.00  5.84           H  
ATOM   3935  HB3 TYR A 631      23.715  50.282 -38.570  1.00  6.03           H  
ATOM   3936  HB2 TYR A 631      22.522  49.723 -39.754  1.00  6.03           H  
ATOM   3937  HD1 TYR A 631      25.511  51.712 -39.518  1.00  8.51           H  
ATOM   3938  HD2 TYR A 631      22.150  50.609 -41.822  1.00  6.39           H  
ATOM   3939  HE1 TYR A 631      26.135  53.418 -40.991  1.00  9.11           H  
ATOM   3940  HE2 TYR A 631      22.738  52.420 -43.475  1.00  8.72           H  
ATOM   3941  HH  TYR A 631      25.604  54.433 -43.276  1.00 11.89           H  
ATOM   3942  N   SER A 632      26.112  48.766 -37.910  1.00  5.48           N  
ATOM   3943  CA  SER A 632      27.426  49.067 -37.247  1.00  5.43           C  
ATOM   3944  C   SER A 632      28.476  48.023 -37.435  1.00  6.26           C  
ATOM   3945  O   SER A 632      29.713  48.375 -37.586  1.00  6.40           O  
ATOM   3946  CB  SER A 632      27.095  49.345 -35.786  1.00  4.48           C  
ATOM   3947  OG  SER A 632      26.053  50.364 -35.727  1.00  6.54           O  
ATOM   3948  H   SER A 632      25.403  48.621 -37.206  1.00  5.48           H  
ATOM   3949  HA  SER A 632      27.847  50.003 -37.616  1.00  5.43           H  
ATOM   3950  HB3 SER A 632      28.004  49.734 -35.329  1.00  4.48           H  
ATOM   3951  HB2 SER A 632      26.767  48.467 -35.230  1.00  4.48           H  
ATOM   3952  HG  SER A 632      25.169  50.004 -35.626  1.00  6.54           H  
ATOM   3953  N   CYS A 633      28.053  46.724 -37.499  1.00  5.13           N  
ATOM   3954  CA  CYS A 633      28.825  45.567 -37.964  1.00  5.59           C  
ATOM   3955  C   CYS A 633      29.314  45.699 -39.388  1.00  5.79           C  
ATOM   3956  O   CYS A 633      30.520  45.309 -39.531  1.00  6.19           O  
ATOM   3957  CB  CYS A 633      27.955  44.285 -37.885  1.00  4.73           C  
ATOM   3958  SG  CYS A 633      27.594  43.881 -36.161  1.00  6.50           S  
ATOM   3959  H   CYS A 633      27.155  46.548 -37.071  1.00  5.13           H  
ATOM   3960  HA  CYS A 633      29.728  45.428 -37.369  1.00  5.59           H  
ATOM   3961  HB3 CYS A 633      28.217  43.335 -38.350  1.00  4.73           H  
ATOM   3962  HB2 CYS A 633      27.036  44.520 -38.423  1.00  4.73           H  
ATOM   3963  HG  CYS A 633      26.633  44.805 -36.079  1.00  6.50           H  
ATOM   3964  N   TRP A 634      28.584  46.232 -40.364  1.00  5.49           N  
ATOM   3965  CA  TRP A 634      28.970  46.385 -41.775  1.00  6.16           C  
ATOM   3966  C   TRP A 634      29.456  47.827 -41.885  1.00  7.35           C  
ATOM   3967  O   TRP A 634      29.485  48.361 -43.055  1.00  7.25           O  
ATOM   3968  CB  TRP A 634      27.740  46.242 -42.647  1.00  6.58           C  
ATOM   3969  CG  TRP A 634      27.015  44.942 -42.642  1.00  4.69           C  
ATOM   3970  CD1 TRP A 634      27.641  43.769 -42.429  1.00  5.68           C  
ATOM   3971  CD2 TRP A 634      25.589  44.653 -42.728  1.00  4.74           C  
ATOM   3972  NE1 TRP A 634      26.723  42.795 -42.264  1.00  6.06           N  
ATOM   3973  CE2 TRP A 634      25.448  43.261 -42.526  1.00  4.91           C  
ATOM   3974  CE3 TRP A 634      24.413  45.383 -43.073  1.00  4.94           C  
ATOM   3975  CZ2 TRP A 634      24.209  42.596 -42.725  1.00  5.65           C  
ATOM   3976  CZ3 TRP A 634      23.121  44.798 -43.207  1.00  6.03           C  
ATOM   3977  CH2 TRP A 634      23.046  43.410 -43.027  1.00  6.03           C  
ATOM   3978  H   TRP A 634      27.694  46.623 -40.091  1.00  5.49           H  
ATOM   3979  HA  TRP A 634      29.697  45.634 -42.085  1.00  6.16           H  
ATOM   3980  HB3 TRP A 634      28.034  46.457 -43.674  1.00  6.58           H  
ATOM   3981  HB2 TRP A 634      26.977  46.948 -42.318  1.00  6.58           H  
ATOM   3982  HD1 TRP A 634      28.703  43.694 -42.247  1.00  5.68           H  
ATOM   3983  HE1 TRP A 634      26.952  41.821 -42.125  1.00  6.06           H  
ATOM   3984  HE3 TRP A 634      24.533  46.449 -43.202  1.00  4.94           H  
ATOM   3985  HZ2 TRP A 634      24.110  41.521 -42.762  1.00  5.65           H  
ATOM   3986  HZ3 TRP A 634      22.245  45.359 -43.496  1.00  6.03           H  
ATOM   3987  HH2 TRP A 634      22.114  42.871 -43.105  1.00  6.03           H  
ATOM   3988  N   HIS A 635      29.892  48.536 -40.792  1.00  6.99           N  
ATOM   3989  CA  HIS A 635      30.503  49.882 -40.937  1.00  9.09           C  
ATOM   3990  C   HIS A 635      31.810  49.891 -41.675  1.00  8.93           C  
ATOM   3991  O   HIS A 635      32.578  48.944 -41.565  1.00  7.83           O  
ATOM   3992  CB  HIS A 635      30.802  50.491 -39.542  1.00  9.38           C  
ATOM   3993  CG  HIS A 635      29.738  51.414 -38.981  1.00 16.11           C  
ATOM   3994  ND1 HIS A 635      29.877  51.794 -37.677  1.00 23.00           N  
ATOM   3995  CD2 HIS A 635      28.530  51.880 -39.396  1.00 21.63           C  
ATOM   3996  CE1 HIS A 635      28.844  52.621 -37.432  1.00 24.74           C  
ATOM   3997  NE2 HIS A 635      27.998  52.747 -38.398  1.00 24.65           N  
ATOM   3998  H   HIS A 635      29.557  48.307 -39.867  1.00  6.99           H  
ATOM   3999  HA  HIS A 635      29.779  50.521 -41.442  1.00  9.09           H  
ATOM   4000  HB3 HIS A 635      31.723  51.070 -39.599  1.00  9.38           H  
ATOM   4001  HB2 HIS A 635      30.893  49.761 -38.738  1.00  9.38           H  
ATOM   4002  HD1 HIS A 635      30.664  51.579 -37.082  1.00 23.00           H  
ATOM   4003  HD2 HIS A 635      27.948  51.554 -40.246  1.00 21.63           H  
ATOM   4004  HE1 HIS A 635      28.844  53.110 -36.469  1.00 24.74           H  
ATOM   4005  N   GLU A 636      32.100  50.895 -42.520  1.00  9.35           N  
ATOM   4006  CA  GLU A 636      33.069  50.859 -43.581  1.00  9.97           C  
ATOM   4007  C   GLU A 636      34.485  50.937 -43.039  1.00 10.01           C  
ATOM   4008  O   GLU A 636      35.351  50.113 -43.400  1.00 11.54           O  
ATOM   4009  CB  GLU A 636      32.757  52.020 -44.479  1.00 10.99           C  
ATOM   4010  CG  GLU A 636      31.398  51.904 -45.336  1.00 14.20           C  
ATOM   4011  CD  GLU A 636      30.933  53.212 -45.926  1.00 19.16           C  
ATOM   4012  OE1 GLU A 636      31.515  54.327 -45.726  1.00 23.06           O  
ATOM   4013  OE2 GLU A 636      29.911  53.144 -46.582  1.00 24.01           O1-
ATOM   4014  H   GLU A 636      31.519  51.721 -42.514  1.00  9.35           H  
ATOM   4015  HA  GLU A 636      32.862  49.909 -44.075  1.00  9.97           H  
ATOM   4016  HB3 GLU A 636      33.425  52.005 -45.340  1.00 10.99           H  
ATOM   4017  HB2 GLU A 636      32.917  52.974 -43.978  1.00 10.99           H  
ATOM   4018  HG3 GLU A 636      30.711  51.321 -44.722  1.00 14.20           H  
ATOM   4019  HG2 GLU A 636      31.638  51.230 -46.159  1.00 14.20           H  
ATOM   4020  N   LYS A 637      34.661  51.928 -42.159  1.00 10.00           N  
ATOM   4021  CA  LYS A 637      35.944  52.155 -41.519  1.00 10.65           C  
ATOM   4022  C   LYS A 637      36.030  51.042 -40.382  1.00  9.88           C  
ATOM   4023  O   LYS A 637      35.113  50.974 -39.589  1.00  8.55           O  
ATOM   4024  CB  LYS A 637      36.166  53.609 -41.038  1.00 11.45           C  
ATOM   4025  CG  LYS A 637      37.526  53.837 -40.269  1.00 14.91           C  
ATOM   4026  CD  LYS A 637      37.631  55.066 -39.407  1.00 19.65           C  
ATOM   4027  CE  LYS A 637      37.504  56.379 -40.173  1.00 21.77           C  
ATOM   4028  NZ  LYS A 637      37.252  57.545 -39.353  1.00 23.82           N1+
ATOM   4029  H   LYS A 637      33.919  52.435 -41.699  1.00 10.00           H  
ATOM   4030  HA  LYS A 637      36.755  51.971 -42.223  1.00 10.65           H  
ATOM   4031  HB3 LYS A 637      35.344  53.903 -40.385  1.00 11.45           H  
ATOM   4032  HB2 LYS A 637      36.172  54.292 -41.887  1.00 11.45           H  
ATOM   4033  HG3 LYS A 637      38.349  53.916 -40.979  1.00 14.91           H  
ATOM   4034  HG2 LYS A 637      37.742  52.972 -39.643  1.00 14.91           H  
ATOM   4035  HD3 LYS A 637      38.633  55.156 -38.988  1.00 19.65           H  
ATOM   4036  HD2 LYS A 637      36.860  54.983 -38.642  1.00 19.65           H  
ATOM   4037  HE3 LYS A 637      36.640  56.392 -40.839  1.00 21.77           H  
ATOM   4038  HE2 LYS A 637      38.333  56.584 -40.850  1.00 21.77           H  
ATOM   4039  HZ1 LYS A 637      36.405  57.358 -38.837  1.00 23.82           H  
ATOM   4040  HZ2 LYS A 637      38.031  57.624 -38.714  1.00 23.82           H  
ATOM   4041  HZ3 LYS A 637      37.222  58.374 -39.930  1.00 23.82           H  
ATOM   4042  N   ALA A 638      37.047  50.190 -40.315  1.00 10.09           N  
ATOM   4043  CA  ALA A 638      37.396  49.155 -39.375  1.00  9.81           C  
ATOM   4044  C   ALA A 638      37.213  49.550 -37.933  1.00 10.24           C  
ATOM   4045  O   ALA A 638      36.561  48.802 -37.149  1.00  9.44           O  
ATOM   4046  CB  ALA A 638      38.858  48.625 -39.611  1.00 10.17           C  
ATOM   4047  H   ALA A 638      37.765  50.388 -40.997  1.00 10.09           H  
ATOM   4048  HA  ALA A 638      36.674  48.354 -39.536  1.00  9.81           H  
ATOM   4049  HB1 ALA A 638      39.671  49.352 -39.598  1.00 10.17           H  
ATOM   4050  HB2 ALA A 638      39.185  47.830 -38.942  1.00 10.17           H  
ATOM   4051  HB3 ALA A 638      38.955  47.962 -40.471  1.00 10.17           H  
ATOM   4052  N   ASP A 639      37.663  50.766 -37.575  1.00 11.22           N  
ATOM   4053  CA  ASP A 639      37.537  51.387 -36.255  1.00 13.05           C  
ATOM   4054  C   ASP A 639      36.129  51.318 -35.694  1.00 12.64           C  
ATOM   4055  O   ASP A 639      35.855  50.842 -34.609  1.00 14.04           O  
ATOM   4056  CB  ASP A 639      37.931  52.910 -36.294  1.00 13.88           C  
ATOM   4057  CG  ASP A 639      39.307  53.259 -36.655  1.00 18.63           C  
ATOM   4058  OD1 ASP A 639      40.026  52.448 -37.223  1.00 26.47           O  
ATOM   4059  OD2 ASP A 639      39.596  54.466 -36.628  1.00 24.82           O1-
ATOM   4060  H   ASP A 639      38.215  51.252 -38.268  1.00 11.22           H  
ATOM   4061  HA  ASP A 639      38.197  50.966 -35.497  1.00 13.05           H  
ATOM   4062  HB3 ASP A 639      37.706  53.282 -35.294  1.00 13.88           H  
ATOM   4063  HB2 ASP A 639      37.310  53.385 -37.054  1.00 13.88           H  
ATOM   4064  N   GLU A 640      35.274  51.842 -36.515  1.00 11.34           N  
ATOM   4065  CA  GLU A 640      33.846  52.019 -36.322  1.00 12.00           C  
ATOM   4066  C   GLU A 640      33.023  50.760 -36.170  1.00 10.40           C  
ATOM   4067  O   GLU A 640      31.863  50.833 -35.827  1.00 11.96           O  
ATOM   4068  CB  GLU A 640      33.280  52.945 -37.406  1.00 11.38           C  
ATOM   4069  CG  GLU A 640      34.162  54.207 -37.662  1.00 16.31           C  
ATOM   4070  CD  GLU A 640      33.601  55.374 -38.534  1.00 21.70           C  
ATOM   4071  OE1 GLU A 640      32.457  55.384 -38.947  1.00 25.53           O  
ATOM   4072  OE2 GLU A 640      34.387  56.240 -38.904  1.00 26.90           O1-
ATOM   4073  H   GLU A 640      35.679  51.968 -37.432  1.00 11.34           H  
ATOM   4074  HA  GLU A 640      33.730  52.529 -35.366  1.00 12.00           H  
ATOM   4075  HB3 GLU A 640      32.297  53.320 -37.120  1.00 11.38           H  
ATOM   4076  HB2 GLU A 640      33.125  52.455 -38.367  1.00 11.38           H  
ATOM   4077  HG3 GLU A 640      35.032  53.885 -38.234  1.00 16.31           H  
ATOM   4078  HG2 GLU A 640      34.403  54.629 -36.686  1.00 16.31           H  
ATOM   4079  N   ARG A 641      33.656  49.600 -36.221  1.00  9.48           N  
ATOM   4080  CA  ARG A 641      33.012  48.382 -35.824  1.00  7.87           C  
ATOM   4081  C   ARG A 641      33.427  48.087 -34.331  1.00  7.73           C  
ATOM   4082  O   ARG A 641      34.620  47.731 -34.175  1.00  8.46           O  
ATOM   4083  CB  ARG A 641      33.434  47.254 -36.759  1.00  7.58           C  
ATOM   4084  CG  ARG A 641      33.451  47.578 -38.269  1.00  8.22           C  
ATOM   4085  CD  ARG A 641      34.143  46.513 -38.982  1.00  5.37           C  
ATOM   4086  NE  ARG A 641      34.519  47.054 -40.326  1.00  5.99           N  
ATOM   4087  CZ  ARG A 641      35.350  46.605 -41.256  1.00  6.40           C  
ATOM   4088  NH1 ARG A 641      36.148  45.521 -40.978  1.00  5.37           N  
ATOM   4089  NH2 ARG A 641      35.334  47.187 -42.449  1.00  7.03           N1+
ATOM   4090  H   ARG A 641      34.636  49.490 -36.435  1.00  9.48           H  
ATOM   4091  HA  ARG A 641      31.923  48.370 -35.803  1.00  7.87           H  
ATOM   4092  HB3 ARG A 641      32.931  46.306 -36.569  1.00  7.58           H  
ATOM   4093  HB2 ARG A 641      34.485  47.061 -36.545  1.00  7.58           H  
ATOM   4094  HG3 ARG A 641      33.942  48.508 -38.554  1.00  8.22           H  
ATOM   4095  HG2 ARG A 641      32.458  47.804 -38.658  1.00  8.22           H  
ATOM   4096  HD3 ARG A 641      33.423  45.698 -39.066  1.00  5.37           H  
ATOM   4097  HD2 ARG A 641      35.102  46.188 -38.580  1.00  5.37           H  
ATOM   4098 HH22 ARG A 641      35.973  46.773 -43.113  1.00  7.03           H  
ATOM   4099 HH21 ARG A 641      34.768  47.980 -42.716  1.00  7.03           H  
ATOM   4100 HH12 ARG A 641      36.809  45.183 -41.662  1.00  5.37           H  
ATOM   4101 HH11 ARG A 641      36.016  45.069 -40.084  1.00  5.37           H  
ATOM   4102  HE  ARG A 641      33.989  47.886 -40.545  1.00  5.99           H  
ATOM   4103  N   PRO A 642      32.549  48.159 -33.274  1.00  7.60           N  
ATOM   4104  CA  PRO A 642      33.135  48.481 -31.885  1.00  7.04           C  
ATOM   4105  C   PRO A 642      33.958  47.381 -31.205  1.00  7.42           C  
ATOM   4106  O   PRO A 642      35.194  47.507 -31.140  1.00  6.69           O  
ATOM   4107  CB  PRO A 642      31.864  48.930 -31.092  1.00  7.59           C  
ATOM   4108  CG  PRO A 642      30.730  48.174 -31.814  1.00  8.39           C  
ATOM   4109  CD  PRO A 642      31.106  48.207 -33.290  1.00  8.20           C  
ATOM   4110  HA  PRO A 642      33.783  49.356 -31.932  1.00  7.04           H  
ATOM   4111  HB3 PRO A 642      31.669  50.003 -31.112  1.00  7.59           H  
ATOM   4112  HB2 PRO A 642      31.836  48.847 -30.006  1.00  7.59           H  
ATOM   4113  HG3 PRO A 642      29.748  48.551 -31.527  1.00  8.39           H  
ATOM   4114  HG2 PRO A 642      30.706  47.138 -31.475  1.00  8.39           H  
ATOM   4115  HD2 PRO A 642      30.541  47.400 -33.757  1.00  8.20           H  
ATOM   4116  HD3 PRO A 642      30.707  49.166 -33.620  1.00  8.20           H  
ATOM   4117  N   THR A 643      33.241  46.297 -30.882  1.00  6.33           N  
ATOM   4118  CA  THR A 643      33.721  45.153 -30.079  1.00  6.16           C  
ATOM   4119  C   THR A 643      32.498  44.255 -29.708  1.00  6.25           C  
ATOM   4120  O   THR A 643      31.352  44.736 -29.759  1.00  6.04           O  
ATOM   4121  CB  THR A 643      34.504  45.600 -28.808  1.00  7.14           C  
ATOM   4122  OG1 THR A 643      34.711  44.672 -27.844  1.00  8.43           O  
ATOM   4123  CG2 THR A 643      33.972  46.755 -27.860  1.00  7.03           C  
ATOM   4124  H   THR A 643      32.282  46.155 -31.166  1.00  6.33           H  
ATOM   4125  HA  THR A 643      34.467  44.693 -30.727  1.00  6.16           H  
ATOM   4126  HB  THR A 643      35.515  45.953 -29.013  1.00  7.14           H  
ATOM   4127  HG1 THR A 643      35.288  44.015 -28.239  1.00  8.43           H  
ATOM   4128 HG21 THR A 643      33.963  47.697 -28.409  1.00  7.03           H  
ATOM   4129 HG22 THR A 643      32.921  46.611 -27.610  1.00  7.03           H  
ATOM   4130 HG23 THR A 643      34.605  46.801 -26.973  1.00  7.03           H  
ATOM   4131  N   PHE A 644      32.712  42.961 -29.408  1.00  5.93           N  
ATOM   4132  CA  PHE A 644      31.607  41.948 -29.274  1.00  5.66           C  
ATOM   4133  C   PHE A 644      30.882  42.220 -27.946  1.00  5.72           C  
ATOM   4134  O   PHE A 644      29.674  42.023 -27.826  1.00  5.99           O  
ATOM   4135  CB  PHE A 644      32.065  40.478 -29.443  1.00  5.11           C  
ATOM   4136  CG  PHE A 644      32.333  40.129 -30.887  1.00  4.45           C  
ATOM   4137  CD1 PHE A 644      31.328  39.965 -31.865  1.00  4.84           C  
ATOM   4138  CD2 PHE A 644      33.701  40.108 -31.238  1.00  4.54           C  
ATOM   4139  CE1 PHE A 644      31.730  39.547 -33.164  1.00  4.90           C  
ATOM   4140  CE2 PHE A 644      34.106  39.899 -32.590  1.00  5.28           C  
ATOM   4141  CZ  PHE A 644      33.105  39.567 -33.487  1.00  4.05           C  
ATOM   4142  H   PHE A 644      33.615  42.630 -29.098  1.00  5.93           H  
ATOM   4143  HA  PHE A 644      30.944  42.201 -30.101  1.00  5.66           H  
ATOM   4144  HB3 PHE A 644      31.222  39.823 -29.221  1.00  5.11           H  
ATOM   4145  HB2 PHE A 644      32.801  40.329 -28.653  1.00  5.11           H  
ATOM   4146  HD1 PHE A 644      30.270  40.000 -31.650  1.00  4.84           H  
ATOM   4147  HD2 PHE A 644      34.450  40.374 -30.506  1.00  4.54           H  
ATOM   4148  HE1 PHE A 644      30.980  39.374 -33.922  1.00  4.90           H  
ATOM   4149  HE2 PHE A 644      35.137  39.947 -32.909  1.00  5.28           H  
ATOM   4150  HZ  PHE A 644      33.359  39.224 -34.479  1.00  4.05           H  
ATOM   4151  N   LYS A 645      31.726  42.621 -26.942  1.00  7.58           N  
ATOM   4152  CA  LYS A 645      31.291  43.085 -25.670  1.00  8.23           C  
ATOM   4153  C   LYS A 645      30.147  44.174 -25.754  1.00  7.63           C  
ATOM   4154  O   LYS A 645      29.112  43.894 -25.110  1.00  7.39           O  
ATOM   4155  CB  LYS A 645      32.514  43.623 -24.807  1.00  9.43           C  
ATOM   4156  CG  LYS A 645      33.609  42.575 -24.480  1.00 12.35           C  
ATOM   4157  CD  LYS A 645      34.821  43.017 -23.644  1.00 16.14           C  
ATOM   4158  CE  LYS A 645      35.775  44.000 -24.336  1.00 17.89           C  
ATOM   4159  NZ  LYS A 645      36.913  44.333 -23.477  1.00 22.83           N1+
ATOM   4160  H   LYS A 645      32.668  42.791 -27.264  1.00  7.58           H  
ATOM   4161  HA  LYS A 645      30.957  42.236 -25.072  1.00  8.23           H  
ATOM   4162  HB3 LYS A 645      32.161  43.988 -23.842  1.00  9.43           H  
ATOM   4163  HB2 LYS A 645      32.972  44.472 -25.315  1.00  9.43           H  
ATOM   4164  HG3 LYS A 645      33.973  42.074 -25.377  1.00 12.35           H  
ATOM   4165  HG2 LYS A 645      33.143  41.809 -23.861  1.00 12.35           H  
ATOM   4166  HD3 LYS A 645      35.402  42.149 -23.332  1.00 16.14           H  
ATOM   4167  HD2 LYS A 645      34.518  43.508 -22.719  1.00 16.14           H  
ATOM   4168  HE3 LYS A 645      35.111  44.817 -24.619  1.00 17.89           H  
ATOM   4169  HE2 LYS A 645      36.224  43.632 -25.259  1.00 17.89           H  
ATOM   4170  HZ1 LYS A 645      36.539  44.694 -22.612  1.00 22.83           H  
ATOM   4171  HZ2 LYS A 645      37.441  43.521 -23.191  1.00 22.83           H  
ATOM   4172  HZ3 LYS A 645      37.528  45.033 -23.868  1.00 22.83           H  
ATOM   4173  N   ILE A 646      30.341  45.268 -26.500  1.00  7.47           N  
ATOM   4174  CA  ILE A 646      29.336  46.286 -26.626  1.00  8.10           C  
ATOM   4175  C   ILE A 646      28.132  45.717 -27.411  1.00  7.38           C  
ATOM   4176  O   ILE A 646      26.986  45.956 -27.077  1.00  7.09           O  
ATOM   4177  CB  ILE A 646      29.892  47.532 -27.323  1.00  9.19           C  
ATOM   4178  CG1 ILE A 646      30.910  48.155 -26.346  1.00 10.38           C  
ATOM   4179  CG2 ILE A 646      28.830  48.606 -27.708  1.00  9.38           C  
ATOM   4180  CD1 ILE A 646      31.857  49.305 -26.770  1.00 10.79           C  
ATOM   4181  H   ILE A 646      31.246  45.500 -26.884  1.00  7.47           H  
ATOM   4182  HA  ILE A 646      29.027  46.494 -25.601  1.00  8.10           H  
ATOM   4183  HB  ILE A 646      30.416  47.203 -28.221  1.00  9.19           H  
ATOM   4184 HG13 ILE A 646      31.577  47.417 -25.901  1.00 10.38           H  
ATOM   4185 HG12 ILE A 646      30.385  48.588 -25.495  1.00 10.38           H  
ATOM   4186 HG21 ILE A 646      29.254  49.561 -28.018  1.00  9.38           H  
ATOM   4187 HG22 ILE A 646      28.215  48.260 -28.539  1.00  9.38           H  
ATOM   4188 HG23 ILE A 646      28.150  48.910 -26.912  1.00  9.38           H  
ATOM   4189 HD11 ILE A 646      32.726  49.395 -26.118  1.00 10.79           H  
ATOM   4190 HD12 ILE A 646      32.186  49.140 -27.796  1.00 10.79           H  
ATOM   4191 HD13 ILE A 646      31.303  50.239 -26.684  1.00 10.79           H  
ATOM   4192  N   LEU A 647      28.349  45.009 -28.522  1.00  6.57           N  
ATOM   4193  CA  LEU A 647      27.302  44.352 -29.357  1.00  6.85           C  
ATOM   4194  C   LEU A 647      26.348  43.411 -28.563  1.00  6.14           C  
ATOM   4195  O   LEU A 647      25.161  43.610 -28.696  1.00  6.62           O  
ATOM   4196  CB  LEU A 647      27.827  43.597 -30.620  1.00  6.87           C  
ATOM   4197  CG  LEU A 647      28.462  44.468 -31.747  1.00  6.78           C  
ATOM   4198  CD1 LEU A 647      29.362  43.500 -32.639  1.00  6.10           C  
ATOM   4199  CD2 LEU A 647      27.593  45.566 -32.410  1.00  6.42           C  
ATOM   4200  H   LEU A 647      29.272  44.810 -28.880  1.00  6.57           H  
ATOM   4201  HA  LEU A 647      26.685  45.163 -29.744  1.00  6.85           H  
ATOM   4202  HB3 LEU A 647      27.071  42.992 -31.120  1.00  6.87           H  
ATOM   4203  HB2 LEU A 647      28.545  42.835 -30.315  1.00  6.87           H  
ATOM   4204  HG  LEU A 647      29.208  45.005 -31.161  1.00  6.78           H  
ATOM   4205 HD11 LEU A 647      29.519  44.023 -33.583  1.00  6.10           H  
ATOM   4206 HD12 LEU A 647      30.282  43.285 -32.096  1.00  6.10           H  
ATOM   4207 HD13 LEU A 647      28.744  42.616 -32.796  1.00  6.10           H  
ATOM   4208 HD21 LEU A 647      26.843  45.894 -31.690  1.00  6.42           H  
ATOM   4209 HD22 LEU A 647      28.176  46.479 -32.534  1.00  6.42           H  
ATOM   4210 HD23 LEU A 647      27.081  45.360 -33.350  1.00  6.42           H  
ATOM   4211  N   LEU A 648      26.865  42.673 -27.631  1.00  6.02           N  
ATOM   4212  CA  LEU A 648      26.067  41.806 -26.820  1.00  6.26           C  
ATOM   4213  C   LEU A 648      25.034  42.533 -25.975  1.00  5.85           C  
ATOM   4214  O   LEU A 648      23.835  42.280 -25.937  1.00  6.44           O  
ATOM   4215  CB  LEU A 648      26.996  40.894 -25.967  1.00  6.68           C  
ATOM   4216  CG  LEU A 648      26.426  40.037 -24.829  1.00  8.32           C  
ATOM   4217  CD1 LEU A 648      25.464  39.029 -25.323  1.00  9.52           C  
ATOM   4218  CD2 LEU A 648      27.630  39.479 -23.954  1.00 10.86           C  
ATOM   4219  H   LEU A 648      27.856  42.478 -27.605  1.00  6.02           H  
ATOM   4220  HA  LEU A 648      25.538  41.154 -27.516  1.00  6.26           H  
ATOM   4221  HB3 LEU A 648      27.643  41.599 -25.445  1.00  6.68           H  
ATOM   4222  HB2 LEU A 648      27.718  40.367 -26.591  1.00  6.68           H  
ATOM   4223  HG  LEU A 648      25.939  40.713 -24.125  1.00  8.32           H  
ATOM   4224 HD11 LEU A 648      25.473  38.093 -24.764  1.00  9.52           H  
ATOM   4225 HD12 LEU A 648      24.443  39.411 -25.312  1.00  9.52           H  
ATOM   4226 HD13 LEU A 648      25.795  38.840 -26.344  1.00  9.52           H  
ATOM   4227 HD21 LEU A 648      27.681  38.396 -24.067  1.00 10.86           H  
ATOM   4228 HD22 LEU A 648      28.614  39.780 -24.315  1.00 10.86           H  
ATOM   4229 HD23 LEU A 648      27.707  39.804 -22.917  1.00 10.86           H  
ATOM   4230  N   SER A 649      25.503  43.564 -25.251  0.33  6.07           N  
ATOM   4231  CA  SER A 649      24.590  44.477 -24.490  0.33  6.37           C  
ATOM   4232  C   SER A 649      23.563  45.254 -25.309  0.33  6.44           C  
ATOM   4233  O   SER A 649      22.418  45.352 -24.895  0.33  6.65           O  
ATOM   4234  CB  SER A 649      25.424  45.509 -23.726  0.33  6.60           C  
ATOM   4235  OG  SER A 649      26.225  44.914 -22.730  0.33  6.89           O  
ATOM   4236  H   SER A 649      26.475  43.820 -25.347  0.33  6.07           H  
ATOM   4237  HA  SER A 649      23.987  43.905 -23.785  0.33  6.37           H  
ATOM   4238  HB3 SER A 649      24.758  46.243 -23.274  0.33  6.60           H  
ATOM   4239  HB2 SER A 649      26.101  46.081 -24.361  0.33  6.60           H  
ATOM   4240  HG  SER A 649      26.760  44.250 -23.171  0.33  6.89           H  
ATOM   4241  N   ASN A 650      23.988  45.563 -26.551  1.00  6.57           N  
ATOM   4242  CA  ASN A 650      23.015  46.116 -27.479  1.00  7.59           C  
ATOM   4243  C   ASN A 650      21.906  45.063 -27.895  1.00  6.42           C  
ATOM   4244  O   ASN A 650      20.775  45.453 -27.949  1.00  7.78           O  
ATOM   4245  CB  ASN A 650      23.598  46.664 -28.807  1.00  8.13           C  
ATOM   4246  CG  ASN A 650      24.580  47.824 -28.803  1.00 11.18           C  
ATOM   4247  OD1 ASN A 650      24.757  48.498 -27.811  1.00 20.12           O  
ATOM   4248  ND2 ASN A 650      25.102  48.146 -30.015  1.00 14.20           N  
ATOM   4249  H   ASN A 650      24.898  45.269 -26.873  1.00  6.57           H  
ATOM   4250  HA  ASN A 650      22.445  46.974 -27.122  1.00  7.59           H  
ATOM   4251  HB3 ASN A 650      22.739  47.181 -29.234  1.00  8.13           H  
ATOM   4252  HB2 ASN A 650      23.960  45.881 -29.473  1.00  8.13           H  
ATOM   4253 HD22 ASN A 650      25.781  48.889 -29.933  1.00 14.20           H  
ATOM   4254 HD21 ASN A 650      24.875  47.729 -30.906  1.00 14.20           H  
ATOM   4255  N   ILE A 651      22.235  43.823 -28.169  1.00  6.25           N  
ATOM   4256  CA  ILE A 651      21.295  42.738 -28.447  1.00  6.68           C  
ATOM   4257  C   ILE A 651      20.515  42.383 -27.201  1.00  6.38           C  
ATOM   4258  O   ILE A 651      19.332  42.085 -27.385  1.00  6.74           O  
ATOM   4259  CB  ILE A 651      22.057  41.565 -29.120  1.00  6.55           C  
ATOM   4260  CG1 ILE A 651      22.886  41.935 -30.378  1.00  7.71           C  
ATOM   4261  CG2 ILE A 651      21.209  40.209 -29.345  1.00  5.49           C  
ATOM   4262  CD1 ILE A 651      24.073  40.966 -30.665  1.00  8.47           C  
ATOM   4263  H   ILE A 651      23.178  43.482 -28.048  1.00  6.25           H  
ATOM   4264  HA  ILE A 651      20.704  43.192 -29.243  1.00  6.68           H  
ATOM   4265  HB  ILE A 651      22.713  41.249 -28.309  1.00  6.55           H  
ATOM   4266 HG13 ILE A 651      23.329  42.923 -30.255  1.00  7.71           H  
ATOM   4267 HG12 ILE A 651      22.126  42.042 -31.152  1.00  7.71           H  
ATOM   4268 HG21 ILE A 651      20.776  39.758 -28.452  1.00  5.49           H  
ATOM   4269 HG22 ILE A 651      20.402  40.372 -30.059  1.00  5.49           H  
ATOM   4270 HG23 ILE A 651      21.777  39.398 -29.802  1.00  5.49           H  
ATOM   4271 HD11 ILE A 651      24.939  41.230 -30.058  1.00  8.47           H  
ATOM   4272 HD12 ILE A 651      23.928  39.894 -30.533  1.00  8.47           H  
ATOM   4273 HD13 ILE A 651      24.391  41.183 -31.685  1.00  8.47           H  
ATOM   4274  N   LEU A 652      21.150  42.397 -25.980  1.00  6.53           N  
ATOM   4275  CA  LEU A 652      20.377  42.270 -24.708  1.00  6.62           C  
ATOM   4276  C   LEU A 652      19.366  43.398 -24.472  1.00  7.05           C  
ATOM   4277  O   LEU A 652      18.287  43.049 -23.961  1.00  7.06           O  
ATOM   4278  CB  LEU A 652      21.451  42.198 -23.580  1.00  6.47           C  
ATOM   4279  CG  LEU A 652      21.732  40.708 -23.193  1.00  7.34           C  
ATOM   4280  CD1 LEU A 652      22.833  40.723 -22.092  1.00 10.48           C  
ATOM   4281  CD2 LEU A 652      20.528  40.033 -22.801  1.00  9.89           C  
ATOM   4282  H   LEU A 652      22.135  42.600 -25.890  1.00  6.53           H  
ATOM   4283  HA  LEU A 652      19.750  41.388 -24.837  1.00  6.62           H  
ATOM   4284  HB3 LEU A 652      21.118  42.673 -22.657  1.00  6.47           H  
ATOM   4285  HB2 LEU A 652      22.377  42.760 -23.703  1.00  6.47           H  
ATOM   4286  HG  LEU A 652      22.049  40.101 -24.042  1.00  7.34           H  
ATOM   4287 HD11 LEU A 652      23.640  41.396 -22.381  1.00 10.48           H  
ATOM   4288 HD12 LEU A 652      22.442  41.116 -21.153  1.00 10.48           H  
ATOM   4289 HD13 LEU A 652      23.134  39.678 -22.017  1.00 10.48           H  
ATOM   4290 HD21 LEU A 652      19.723  40.732 -22.576  1.00  9.89           H  
ATOM   4291 HD22 LEU A 652      20.176  39.478 -23.670  1.00  9.89           H  
ATOM   4292 HD23 LEU A 652      20.715  39.341 -21.980  1.00  9.89           H  
ATOM   4293  N   ASP A 653      19.651  44.610 -24.910  1.00  7.49           N  
ATOM   4294  CA  ASP A 653      18.817  45.829 -24.806  1.00  8.32           C  
ATOM   4295  C   ASP A 653      17.520  45.756 -25.623  1.00  8.68           C  
ATOM   4296  O   ASP A 653      16.504  46.125 -25.046  1.00  8.66           O  
ATOM   4297  CB  ASP A 653      19.687  47.118 -24.887  1.00 10.08           C  
ATOM   4298  CG  ASP A 653      19.067  48.427 -25.287  1.00 14.91           C  
ATOM   4299  OD1 ASP A 653      18.184  48.988 -24.538  1.00 16.82           O  
ATOM   4300  OD2 ASP A 653      19.279  48.838 -26.450  1.00 17.24           O1-
ATOM   4301  H   ASP A 653      20.583  44.729 -25.281  1.00  7.49           H  
ATOM   4302  HA  ASP A 653      18.344  45.860 -23.825  1.00  8.32           H  
ATOM   4303  HB3 ASP A 653      20.607  46.890 -25.425  1.00 10.08           H  
ATOM   4304  HB2 ASP A 653      20.117  47.307 -23.904  1.00 10.08           H  
ATOM   4305  N   VAL A 654      17.488  45.099 -26.772  1.00  8.64           N  
ATOM   4306  CA  VAL A 654      16.359  44.906 -27.648  1.00  9.53           C  
ATOM   4307  C   VAL A 654      15.426  43.782 -27.238  1.00  8.98           C  
ATOM   4308  O   VAL A 654      14.216  44.074 -27.024  1.00  9.54           O  
ATOM   4309  CB  VAL A 654      16.787  44.521 -29.173  1.00 10.60           C  
ATOM   4310  CG1 VAL A 654      15.570  44.501 -30.090  1.00 12.73           C  
ATOM   4311  CG2 VAL A 654      17.744  45.599 -29.737  1.00 12.49           C  
ATOM   4312  H   VAL A 654      18.363  44.711 -27.094  1.00  8.64           H  
ATOM   4313  HA  VAL A 654      15.843  45.865 -27.704  1.00  9.53           H  
ATOM   4314  HB  VAL A 654      17.356  43.601 -29.308  1.00 10.60           H  
ATOM   4315 HG11 VAL A 654      16.000  44.540 -31.090  1.00 12.73           H  
ATOM   4316 HG12 VAL A 654      15.084  43.526 -30.064  1.00 12.73           H  
ATOM   4317 HG13 VAL A 654      14.809  45.277 -30.004  1.00 12.73           H  
ATOM   4318 HG21 VAL A 654      18.728  45.422 -29.304  1.00 12.49           H  
ATOM   4319 HG22 VAL A 654      17.867  45.666 -30.818  1.00 12.49           H  
ATOM   4320 HG23 VAL A 654      17.337  46.546 -29.385  1.00 12.49           H  
ATOM   4321  N   MET A 655      16.055  42.782 -26.602  0.50  9.30           N  
ATOM   4322  CA  MET A 655      15.368  41.631 -25.855  0.50  9.29           C  
ATOM   4323  C   MET A 655      14.439  42.187 -24.769  0.50  9.83           C  
ATOM   4324  O   MET A 655      13.396  41.589 -24.630  0.50 11.48           O  
ATOM   4325  CB  MET A 655      16.418  40.590 -25.347  0.50  9.06           C  
ATOM   4326  CG  MET A 655      16.963  39.558 -26.357  0.50  8.17           C  
ATOM   4327  SD  MET A 655      18.355  38.516 -25.945  0.50  7.98           S  
ATOM   4328  CE  MET A 655      17.843  37.966 -24.295  0.50  8.03           C  
ATOM   4329  H   MET A 655      17.030  42.662 -26.836  0.50  9.30           H  
ATOM   4330  HA  MET A 655      14.674  41.140 -26.538  0.50  9.29           H  
ATOM   4331  HB3 MET A 655      15.891  39.914 -24.672  0.50  9.06           H  
ATOM   4332  HB2 MET A 655      17.233  41.120 -24.854  0.50  9.06           H  
ATOM   4333  HG3 MET A 655      17.358  40.096 -27.218  0.50  8.17           H  
ATOM   4334  HG2 MET A 655      16.185  38.987 -26.864  0.50  8.17           H  
ATOM   4335  HE1 MET A 655      17.692  38.764 -23.569  0.50  8.03           H  
ATOM   4336  HE2 MET A 655      16.854  37.507 -24.274  0.50  8.03           H  
ATOM   4337  HE3 MET A 655      18.558  37.249 -23.892  0.50  8.03           H  
ATOM   4338  N   ASP A 656      14.868  43.302 -24.066  1.00 10.30           N  
ATOM   4339  CA  ASP A 656      14.072  44.031 -23.064  1.00 10.94           C  
ATOM   4340  C   ASP A 656      12.757  44.648 -23.561  1.00 13.02           C  
ATOM   4341  O   ASP A 656      11.831  44.815 -22.764  1.00 15.23           O  
ATOM   4342  CB  ASP A 656      14.777  45.092 -22.185  1.00  9.87           C  
ATOM   4343  CG  ASP A 656      15.705  44.587 -21.130  1.00  8.19           C  
ATOM   4344  OD1 ASP A 656      16.603  45.333 -20.758  1.00  7.72           O  
ATOM   4345  OD2 ASP A 656      15.316  43.591 -20.432  1.00  9.08           O1-
ATOM   4346  H   ASP A 656      15.836  43.589 -24.096  1.00 10.30           H  
ATOM   4347  HA  ASP A 656      13.756  43.219 -22.409  1.00 10.94           H  
ATOM   4348  HB3 ASP A 656      14.215  45.951 -21.818  1.00  9.87           H  
ATOM   4349  HB2 ASP A 656      15.397  45.724 -22.822  1.00  9.87           H  
ATOM   4350  N   GLU A 657      12.750  44.856 -24.862  1.00 15.39           N  
ATOM   4351  CA  GLU A 657      11.675  45.554 -25.559  1.00 17.68           C  
ATOM   4352  C   GLU A 657      10.787  44.497 -26.254  1.00 18.51           C  
ATOM   4353  O   GLU A 657       9.579  44.699 -26.523  1.00 18.63           O  
ATOM   4354  CB  GLU A 657      12.241  46.732 -26.474  1.00 18.56           C  
ATOM   4355  CG  GLU A 657      12.918  47.843 -25.651  1.00 22.48           C  
ATOM   4356  CD  GLU A 657      13.546  49.006 -26.433  1.00 25.56           C  
ATOM   4357  OE1 GLU A 657      14.210  49.870 -25.808  1.00 28.62           O  
ATOM   4358  OE2 GLU A 657      13.317  49.168 -27.623  1.00 28.00           O1-
ATOM   4359  H   GLU A 657      13.539  44.566 -25.422  1.00 15.39           H  
ATOM   4360  HA  GLU A 657      10.998  45.988 -24.823  1.00 17.68           H  
ATOM   4361  HB3 GLU A 657      11.351  47.119 -26.972  1.00 18.56           H  
ATOM   4362  HB2 GLU A 657      12.890  46.367 -27.270  1.00 18.56           H  
ATOM   4363  HG3 GLU A 657      13.718  47.273 -25.180  1.00 22.48           H  
ATOM   4364  HG2 GLU A 657      12.265  48.242 -24.874  1.00 22.48           H  
ATOM   4365  N   GLU A 658      11.356  43.288 -26.518  1.00 19.94           N  
ATOM   4366  CA  GLU A 658      10.741  42.252 -27.332  1.00 21.78           C  
ATOM   4367  C   GLU A 658       9.975  41.264 -26.427  1.00 23.12           C  
ATOM   4368  O   GLU A 658       8.862  40.991 -26.822  1.00 24.49           O  
ATOM   4369  CB  GLU A 658      11.740  41.491 -28.205  1.00 21.86           C  
ATOM   4370  CG  GLU A 658      12.316  42.506 -29.267  1.00 21.71           C  
ATOM   4371  CD  GLU A 658      11.642  42.430 -30.639  1.00 22.46           C  
ATOM   4372  OE1 GLU A 658      10.444  41.961 -30.607  1.00 25.96           O  
ATOM   4373  OE2 GLU A 658      12.198  42.780 -31.671  1.00 21.47           O1-
ATOM   4374  H   GLU A 658      12.352  43.316 -26.351  1.00 19.94           H  
ATOM   4375  HA  GLU A 658      10.043  42.760 -27.999  1.00 21.78           H  
ATOM   4376  HB3 GLU A 658      11.416  40.507 -28.546  1.00 21.86           H  
ATOM   4377  HB2 GLU A 658      12.575  41.352 -27.519  1.00 21.86           H  
ATOM   4378  HG3 GLU A 658      13.352  42.189 -29.390  1.00 21.71           H  
ATOM   4379  HG2 GLU A 658      12.241  43.541 -28.934  1.00 21.71           H  
ATOM   4380  N   SER A 659      10.635  40.830 -25.324  1.00 24.55           N  
ATOM   4381  CA  SER A 659       9.928  40.025 -24.360  1.00 25.77           C  
ATOM   4382  C   SER A 659       9.548  40.988 -23.280  1.00 26.58           C  
ATOM   4383  O   SER A 659       9.549  40.793 -22.076  1.00 27.66           O  
ATOM   4384  CB  SER A 659      10.769  38.896 -23.788  1.00 25.83           C  
ATOM   4385  OG  SER A 659      12.152  39.207 -23.581  1.00 27.40           O  
ATOM   4386  H   SER A 659      11.572  41.093 -25.053  1.00 24.55           H  
ATOM   4387  HA  SER A 659       9.045  39.524 -24.757  1.00 25.77           H  
ATOM   4388  HXT SER A 659       9.190  41.956 -23.632  1.00 26.58           H  
ATOM   4389  HB3 SER A 659      10.763  38.122 -24.556  1.00 25.83           H  
ATOM   4390  HB2 SER A 659      10.416  38.441 -22.863  1.00 25.83           H  
ATOM   4391  HG  SER A 659      12.547  39.037 -24.440  1.00 27.40           H  
TER    4392      SER A 659
HETATM 4393  N1  UNK   900      26.926  17.496 -37.380  1.00  0.00           N  
HETATM 4394  C1  UNK   900      26.609  17.246 -36.066  1.00  0.00           C  
HETATM 4395  N2  UNK   900      27.485  17.277 -34.980  1.00  0.00           N  
HETATM 4396  C2  UNK   900      28.743  17.673 -35.319  1.00  0.00           C  
HETATM 4397  C3  UNK   900      29.165  17.876 -36.631  1.00  0.00           C  
HETATM 4398  C4  UNK   900      28.235  17.701 -37.660  1.00  0.00           C  
HETATM 4399  N3  UNK   900      29.570  17.954 -34.258  1.00  0.00           N  
HETATM 4400  N4  UNK   900      28.666  17.613 -38.997  1.00  0.00           N  
HETATM 4401  C5  UNK   900      30.610  18.235 -36.922  1.00  0.00           C  
HETATM 4402  C6  UNK   900      30.953  19.399 -37.637  1.00  0.00           C  
HETATM 4403  C7  UNK   900      32.356  19.810 -37.686  1.00  0.00           C  
HETATM 4404  C8  UNK   900      33.334  18.991 -36.991  1.00  0.00           C  
HETATM 4405  C9  UNK   900      32.960  17.849 -36.343  1.00  0.00           C  
HETATM 4406  C10 UNK   900      31.636  17.410 -36.323  1.00  0.00           C  
HETATM 4407  O1  UNK   900      34.619  19.382 -36.992  1.00  0.00           O  
HETATM 4408  C11 UNK   900      35.040  20.492 -36.265  1.00  0.00           C  
HETATM 4409  C12 UNK   900      36.390  20.718 -36.299  1.00  0.00           C  
HETATM 4410  C13 UNK   900      36.964  21.732 -35.497  1.00  0.00           C  
HETATM 4411  C14 UNK   900      36.181  22.379 -34.615  1.00  0.00           C  
HETATM 4412  C15 UNK   900      34.809  22.236 -34.576  1.00  0.00           C  
HETATM 4413  C16 UNK   900      34.235  21.319 -35.470  1.00  0.00           C  
HETATM 4414  C17 UNK   900      27.759  17.484 -40.135  1.00  0.00           C  
HETATM 4415  C18 UNK   900      27.438  18.779 -41.014  1.00  0.00           C  
HETATM 4416  C19 UNK   900      26.611  18.394 -42.229  1.00  0.00           C  
HETATM 4417  C20 UNK   900      26.382  19.619 -43.205  1.00  0.00           C  
HETATM 4418  N5  UNK   900      27.671  20.250 -43.428  1.00  0.00           N  
HETATM 4419  C21 UNK   900      28.450  20.735 -42.190  1.00  0.00           C  
HETATM 4420  C22 UNK   900      28.761  19.463 -41.446  1.00  0.00           C  
HETATM 4421  C23 UNK   900      28.164  20.381 -44.729  1.00  0.00           C  
HETATM 4422  O2  UNK   900      27.471  20.082 -45.662  1.00  0.00           O  
HETATM 4423  C24 UNK   900      29.472  20.978 -45.048  1.00  0.00           C  
HETATM 4424  S1  UNK   900      29.436  22.802 -45.332  1.00  0.00           S  
HETATM 4425  C25 UNK   900      31.154  23.039 -44.778  1.00  0.00           C  
HETATM 4426  N6  UNK   900      31.394  22.712 -43.499  1.00  0.00           N  
HETATM 4427  C26 UNK   900      32.653  22.889 -43.081  1.00  0.00           C  
HETATM 4428  C27 UNK   900      33.686  23.440 -43.941  1.00  0.00           C  
HETATM 4429  N7  UNK   900      33.434  23.729 -45.281  1.00  0.00           N  
HETATM 4430  C28 UNK   900      32.121  23.496 -45.676  1.00  0.00           C  
HETATM 4431  C29 UNK   900      35.095  23.407 -43.487  1.00  0.00           C  
HETATM 4432  N8  UNK   900      35.957  24.258 -44.108  1.00  0.00           N  
HETATM 4433  O3  UNK   900      35.401  22.482 -42.719  1.00  0.00           O  
HETATM 4434  C30 UNK   900      37.489  24.190 -43.905  1.00  0.00           C  
HETATM 4435  C31 UNK   900      38.066  24.731 -42.526  1.00  0.00           C  
HETATM 4436  C32 UNK   900      37.385  25.931 -42.036  1.00  0.00           C  
HETATM 4437  O4  UNK   900      29.292  22.906 -46.804  1.00  0.00           O  
HETATM 4438  C33 UNK   900      36.747  26.851 -41.530  1.00  0.00           C  
HETATM 4439  O   SPC   900      51.834  76.319 -76.843  1.00  0.00           O  
HETATM 4440  H1  UNK   900      25.588  17.089 -35.752  1.00  0.00           H  
HETATM 4441  H2  UNK   900      30.527  18.218 -34.442  1.00  0.00           H  
HETATM 4442  H3  UNK   900      29.262  17.778 -33.312  1.00  0.00           H  
HETATM 4443  H4  UNK   900      29.624  17.376 -39.212  1.00  0.00           H  
HETATM 4444  H5  UNK   900      30.165  19.993 -38.077  1.00  0.00           H  
HETATM 4445  H6  UNK   900      32.607  20.751 -38.153  1.00  0.00           H  
HETATM 4446  H7  UNK   900      33.699  17.198 -35.898  1.00  0.00           H  
HETATM 4447  H8  UNK   900      31.465  16.609 -35.618  1.00  0.00           H  
HETATM 4448  H9  UNK   900      36.939  20.079 -36.975  1.00  0.00           H  
HETATM 4449  H10 UNK   900      38.039  21.819 -35.426  1.00  0.00           H  
HETATM 4450  H11 UNK   900      36.613  23.079 -33.915  1.00  0.00           H  
HETATM 4451  H12 UNK   900      34.203  22.828 -33.906  1.00  0.00           H  
HETATM 4452  H13 UNK   900      33.182  21.099 -35.562  1.00  0.00           H  
HETATM 4453  H14 UNK   900      26.742  17.242 -39.825  1.00  0.00           H  
HETATM 4454  H15 UNK   900      28.227  16.683 -40.707  1.00  0.00           H  
HETATM 4455  H16 UNK   900      26.876  19.469 -40.384  1.00  0.00           H  
HETATM 4456  H17 UNK   900      25.665  17.972 -41.890  1.00  0.00           H  
HETATM 4457  H18 UNK   900      27.163  17.596 -42.724  1.00  0.00           H  
HETATM 4458  H19 UNK   900      25.782  20.383 -42.710  1.00  0.00           H  
HETATM 4459  H20 UNK   900      25.789  19.439 -44.103  1.00  0.00           H  
HETATM 4460  H21 UNK   900      29.378  21.282 -42.359  1.00  0.00           H  
HETATM 4461  H22 UNK   900      27.857  21.427 -41.594  1.00  0.00           H  
HETATM 4462  H23 UNK   900      29.380  19.750 -40.596  1.00  0.00           H  
HETATM 4463  H24 UNK   900      29.408  18.849 -42.072  1.00  0.00           H  
HETATM 4464  H25 UNK   900      29.747  20.459 -45.967  1.00  0.00           H  
HETATM 4465  H26 UNK   900      30.259  20.610 -44.390  1.00  0.00           H  
HETATM 4466  H27 UNK   900      32.928  22.530 -42.100  1.00  0.00           H  
HETATM 4467  H28 UNK   900      31.841  23.712 -46.696  1.00  0.00           H  
HETATM 4468  H29 UNK   900      35.588  25.000 -44.686  1.00  0.00           H  
HETATM 4469  H30 UNK   900      37.910  24.755 -44.737  1.00  0.00           H  
HETATM 4470  H31 UNK   900      37.941  23.200 -43.979  1.00  0.00           H  
HETATM 4471  H32 UNK   900      39.088  25.104 -42.448  1.00  0.00           H  
HETATM 4472  H33 UNK   900      37.941  23.922 -41.807  1.00  0.00           H  
HETATM 4473  H34 UNK   900      36.100  27.667 -41.295  1.00  0.00           H  
HETATM 4474  H1  SPC   900      52.087  75.648 -76.147  1.00  0.00           H  
HETATM 4475  H2  SPC   900      52.422  77.124 -76.760  1.00  0.00           H  
HETATM 4476 NA   NA      1     -28.043  63.157 -62.605  1.00  0.00          Na1+
HETATM 4477  O   SPC     1      35.185  35.447 -41.154  1.00  0.00           O  
HETATM 4478  H1  SPC     1      35.610  35.490 -40.250  1.00  0.00           H  
HETATM 4479  H2  SPC     1      35.157  36.363 -41.553  1.00  0.00           H  
HETATM 4480 NA   NA      2      68.638  85.458 -59.617  1.00  0.00          Na1+
HETATM 4481  O   SPC     2      24.875  59.763  -3.625  1.00  0.00           O  
HETATM 4482  H1  SPC     2      23.876  59.769  -3.661  1.00  0.00           H  
HETATM 4483  H2  SPC     2      25.207  60.685  -3.429  1.00  0.00           H  
HETATM 4484 NA   NA      3      16.162  44.701 -18.340  1.00  0.00          Na1+
HETATM 4485  O   SPC     3      32.757  49.492   5.259  1.00  0.00           O  
HETATM 4486  H1  SPC     3      32.655  50.297   5.843  1.00  0.00           H  
HETATM 4487  H2  SPC     3      32.788  49.777   4.301  1.00  0.00           H  
HETATM 4488 NA   NA      4      30.978  15.137 -66.853  1.00  0.00          Na1+
HETATM 4489  O   SPC     4      72.142  58.388 -30.440  1.00  0.00           O  
HETATM 4490  H1  SPC     4      71.988  59.375 -30.436  1.00  0.00           H  
HETATM 4491  H2  SPC     4      71.264  57.913 -30.499  1.00  0.00           H  
HETATM 4492 NA   NA      5      72.933  58.084 -24.633  1.00  0.00          Na1+
HETATM 4493  O   SPC     5      -4.030 103.766 -38.692  1.00  0.00           O  
HETATM 4494  H1  SPC     5      -3.846 102.902 -38.224  1.00  0.00           H  
HETATM 4495  H2  SPC     5      -4.884 104.156 -38.347  1.00  0.00           H  
HETATM 4496 NA   NA      6       7.204 100.054 -31.893  1.00  0.00          Na1+
HETATM 4497  O   SPC     6      75.747  52.840 -59.011  1.00  0.00           O  
HETATM 4498  H1  SPC     6      75.337  51.937 -58.881  1.00  0.00           H  
HETATM 4499  H2  SPC     6      76.734  52.782 -58.863  1.00  0.00           H  
HETATM 4500 NA   NA      7      23.113  16.902 -60.658  1.00  0.00          Na1+
HETATM 4501  O   SPC     7      81.365 102.339 -33.189  1.00  0.00           O  
HETATM 4502  H1  SPC     7      81.709 103.188 -32.789  1.00  0.00           H  
HETATM 4503  H2  SPC     7      80.438 102.165 -32.855  1.00  0.00           H  
HETATM 4504 NA   NA      8      23.317  79.412 -14.923  1.00  0.00          Na1+
HETATM 4505  O   SPC     8      44.328  86.670 -61.612  1.00  0.00           O  
HETATM 4506  H1  SPC     8      43.807  87.523 -61.655  1.00  0.00           H  
HETATM 4507  H2  SPC     8      44.369  86.258 -62.522  1.00  0.00           H  
HETATM 4508  O   SPC     9       1.179  96.099 -20.322  1.00  0.00           O  
HETATM 4509  H1  SPC     9       2.024  96.562 -20.590  1.00  0.00           H  
HETATM 4510  H2  SPC     9       1.075  95.260 -20.856  1.00  0.00           H  
HETATM 4511  O   SPC    10      -7.434  59.976 -83.567  1.00  0.00           O  
HETATM 4512  H1  SPC    10      -6.991  59.479 -84.314  1.00  0.00           H  
HETATM 4513  H2  SPC    10      -6.744  60.263 -82.903  1.00  0.00           H  
HETATM 4514  O   SPC    11      -3.881  56.739 -52.535  1.00  0.00           O  
HETATM 4515  H1  SPC    11      -3.802  56.693 -51.539  1.00  0.00           H  
HETATM 4516  H2  SPC    11      -4.475  56.002 -52.857  1.00  0.00           H  
HETATM 4517  O   SPC    12      19.597  86.965-101.128  1.00  0.00           O  
HETATM 4518  H1  SPC    12      19.473  87.892-100.775  1.00  0.00           H  
HETATM 4519  H2  SPC    12      19.160  86.311-100.509  1.00  0.00           H  
HETATM 4520  O   SPC    13      65.064  61.600 -88.530  1.00  0.00           O  
HETATM 4521  H1  SPC    13      65.437  61.990 -89.372  1.00  0.00           H  
HETATM 4522  H2  SPC    13      64.331  62.187 -88.187  1.00  0.00           H  
HETATM 4523  O   SPC    14      -0.892  85.389 -75.619  1.00  0.00           O  
HETATM 4524  H1  SPC    14       0.041  85.045 -75.724  1.00  0.00           H  
HETATM 4525  H2  SPC    14      -0.866  86.309 -75.228  1.00  0.00           H  
HETATM 4526  O   SPC    15      27.942  66.406 -53.812  1.00  0.00           O  
HETATM 4527  H1  SPC    15      27.907  65.969 -54.711  1.00  0.00           H  
HETATM 4528  H2  SPC    15      28.654  65.974 -53.259  1.00  0.00           H  
HETATM 4529  O   SPC    16      -7.400  98.958 -60.728  1.00  0.00           O  
HETATM 4530  H1  SPC    16      -7.468  97.963 -60.658  1.00  0.00           H  
HETATM 4531  H2  SPC    16      -6.725  99.293 -60.070  1.00  0.00           H  
HETATM 4532  O   SPC    17       4.311  57.547 -35.591  1.00  0.00           O  
HETATM 4533  H1  SPC    17       4.666  58.437 -35.879  1.00  0.00           H  
HETATM 4534  H2  SPC    17       4.984  56.837 -35.798  1.00  0.00           H  
HETATM 4535  O   SPC    18       8.419  35.170 -78.090  1.00  0.00           O  
HETATM 4536  H1  SPC    18       7.810  35.930 -78.319  1.00  0.00           H  
HETATM 4537  H2  SPC    18       7.878  34.341 -77.947  1.00  0.00           H  
HETATM 4538  O   SPC    19      49.883  19.064 -71.434  1.00  0.00           O  
HETATM 4539  H1  SPC    19      50.615  19.707 -71.210  1.00  0.00           H  
HETATM 4540  H2  SPC    19      50.278  18.229 -71.818  1.00  0.00           H  
HETATM 4541  O   SPC    20      66.539  96.593 -52.623  1.00  0.00           O  
HETATM 4542  H1  SPC    20      66.893  96.903 -53.505  1.00  0.00           H  
HETATM 4543  H2  SPC    20      66.737  95.620 -52.508  1.00  0.00           H  
HETATM 4544  O   SPC    21      48.014  77.296-104.016  1.00  0.00           O  
HETATM 4545  H1  SPC    21      48.892  77.241-104.491  1.00  0.00           H  
HETATM 4546  H2  SPC    21      47.638  76.377-103.901  1.00  0.00           H  
HETATM 4547  O   SPC    22      10.243  99.322 -91.186  1.00  0.00           O  
HETATM 4548  H1  SPC    22      10.349  99.086 -90.220  1.00  0.00           H  
HETATM 4549  H2  SPC    22      11.059  99.040 -91.691  1.00  0.00           H  
HETATM 4550  O   SPC    23      47.304   2.787 -63.808  1.00  0.00           O  
HETATM 4551  H1  SPC    23      46.705   2.116 -64.245  1.00  0.00           H  
HETATM 4552  H2  SPC    23      47.250   2.686 -62.815  1.00  0.00           H  
HETATM 4553  O   SPC    24      15.219  92.149 -30.104  1.00  0.00           O  
HETATM 4554  H1  SPC    24      14.924  92.222 -29.151  1.00  0.00           H  
HETATM 4555  H2  SPC    24      15.692  92.989 -30.371  1.00  0.00           H  
HETATM 4556  O   SPC    25      45.365   2.481 -71.328  1.00  0.00           O  
HETATM 4557  H1  SPC    25      44.497   1.986 -71.289  1.00  0.00           H  
HETATM 4558  H2  SPC    25      45.955   2.177 -70.580  1.00  0.00           H  
HETATM 4559  O   SPC    26      -6.463  66.691 -85.333  1.00  0.00           O  
HETATM 4560  H1  SPC    26      -6.409  67.415 -86.021  1.00  0.00           H  
HETATM 4561  H2  SPC    26      -5.548  66.505 -84.974  1.00  0.00           H  
HETATM 4562  O   SPC    27     -24.450  55.660 -60.151  1.00  0.00           O  
HETATM 4563  H1  SPC    27     -23.544  55.939 -60.468  1.00  0.00           H  
HETATM 4564  H2  SPC    27     -24.381  55.301 -59.220  1.00  0.00           H  
HETATM 4565  O   SPC    28      45.844  41.805 -15.770  1.00  0.00           O  
HETATM 4566  H1  SPC    28      45.042  41.481 -15.269  1.00  0.00           H  
HETATM 4567  H2  SPC    28      45.579  42.050 -16.702  1.00  0.00           H  
HETATM 4568  O   SPC    29      -2.581  89.237 -55.415  1.00  0.00           O  
HETATM 4569  H1  SPC    29      -2.684  89.295 -54.422  1.00  0.00           H  
HETATM 4570  H2  SPC    29      -1.887  88.553 -55.639  1.00  0.00           H  
HETATM 4571  O   SPC    30      40.501  63.557 -77.695  1.00  0.00           O  
HETATM 4572  H1  SPC    30      39.543  63.667 -77.958  1.00  0.00           H  
HETATM 4573  H2  SPC    30      40.551  63.170 -76.774  1.00  0.00           H  
HETATM 4574  O   SPC    31      49.635  60.111 -40.691  1.00  0.00           O  
HETATM 4575  H1  SPC    31      49.309  60.643 -39.909  1.00  0.00           H  
HETATM 4576  H2  SPC    31      50.627  60.203 -40.767  1.00  0.00           H  
HETATM 4577  O   SPC    32      72.161  75.734 -60.995  1.00  0.00           O  
HETATM 4578  H1  SPC    32      71.926  76.545 -61.531  1.00  0.00           H  
HETATM 4579  H2  SPC    32      71.508  75.003 -61.193  1.00  0.00           H  
HETATM 4580  O   SPC    33      14.271 110.777 -75.705  1.00  0.00           O  
HETATM 4581  H1  SPC    33      13.870 111.447 -76.329  1.00  0.00           H  
HETATM 4582  H2  SPC    33      13.937 109.864 -75.936  1.00  0.00           H  
HETATM 4583  O   SPC    34      26.897  81.404-106.146  1.00  0.00           O  
HETATM 4584  H1  SPC    34      27.186  80.662-106.751  1.00  0.00           H  
HETATM 4585  H2  SPC    34      26.291  81.040-105.438  1.00  0.00           H  
HETATM 4586  O   SPC    35       2.256 108.258 -42.882  1.00  0.00           O  
HETATM 4587  H1  SPC    35       2.778 108.059 -43.712  1.00  0.00           H  
HETATM 4588  H2  SPC    35       1.911 109.195 -42.922  1.00  0.00           H  
HETATM 4589  O   SPC    36      29.780  36.945 -83.102  1.00  0.00           O  
HETATM 4590  H1  SPC    36      28.822  37.069 -83.358  1.00  0.00           H  
HETATM 4591  H2  SPC    36      29.848  36.833 -82.110  1.00  0.00           H  
HETATM 4592  O   SPC    37      34.982 122.590 -47.639  1.00  0.00           O  
HETATM 4593  H1  SPC    37      34.487 122.202 -46.862  1.00  0.00           H  
HETATM 4594  H2  SPC    37      35.841 122.991 -47.320  1.00  0.00           H  
HETATM 4595  O   SPC    38      64.425  64.885 -99.811  1.00  0.00           O  
HETATM 4596  H1  SPC    38      64.413  64.241 -99.046  1.00  0.00           H  
HETATM 4597  H2  SPC    38      63.670  65.534 -99.711  1.00  0.00           H  
HETATM 4598  O   SPC    39      47.978  73.543 -77.000  1.00  0.00           O  
HETATM 4599  H1  SPC    39      48.158  74.449 -77.383  1.00  0.00           H  
HETATM 4600  H2  SPC    39      48.770  72.952 -77.156  1.00  0.00           H  
HETATM 4601  O   SPC    40      12.663  87.324 -33.882  1.00  0.00           O  
HETATM 4602  H1  SPC    40      12.719  86.466 -34.391  1.00  0.00           H  
HETATM 4603  H2  SPC    40      13.189  87.245 -33.035  1.00  0.00           H  
HETATM 4604  O   SPC    41      -0.352  53.881 -83.799  1.00  0.00           O  
HETATM 4605  H1  SPC    41      -0.629  52.957 -84.060  1.00  0.00           H  
HETATM 4606  H2  SPC    41      -1.165  54.434 -83.616  1.00  0.00           H  
HETATM 4607  O   SPC    42      -3.055  83.822 -50.271  1.00  0.00           O  
HETATM 4608  H1  SPC    42      -2.686  82.962 -50.625  1.00  0.00           H  
HETATM 4609  H2  SPC    42      -4.012  83.691 -50.009  1.00  0.00           H  
HETATM 4610  O   SPC    43      32.082  40.488 -73.199  1.00  0.00           O  
HETATM 4611  H1  SPC    43      32.064  40.951 -72.313  1.00  0.00           H  
HETATM 4612  H2  SPC    43      32.569  41.057 -73.863  1.00  0.00           H  
HETATM 4613  O   SPC    44      74.880  45.824 -90.940  1.00  0.00           O  
HETATM 4614  H1  SPC    44      75.612  46.090 -91.567  1.00  0.00           H  
HETATM 4615  H2  SPC    44      74.474  46.643 -90.534  1.00  0.00           H  
HETATM 4616  O   SPC    45      32.957  54.034 -58.946  1.00  0.00           O  
HETATM 4617  H1  SPC    45      33.815  54.528 -58.803  1.00  0.00           H  
HETATM 4618  H2  SPC    45      33.047  53.432 -59.739  1.00  0.00           H  
HETATM 4619  O   SPC    46      18.356  67.089  -5.971  1.00  0.00           O  
HETATM 4620  H1  SPC    46      18.405  68.036  -6.290  1.00  0.00           H  
HETATM 4621  H2  SPC    46      18.163  66.486  -6.745  1.00  0.00           H  
HETATM 4622  O   SPC    47      57.289  64.118 -52.527  1.00  0.00           O  
HETATM 4623  H1  SPC    47      56.866  63.794 -51.681  1.00  0.00           H  
HETATM 4624  H2  SPC    47      56.579  64.434 -53.156  1.00  0.00           H  
HETATM 4625  O   SPC    48      36.264  52.494   3.157  1.00  0.00           O  
HETATM 4626  H1  SPC    48      35.859  52.150   2.310  1.00  0.00           H  
HETATM 4627  H2  SPC    48      36.401  53.482   3.083  1.00  0.00           H  
HETATM 4628  O   SPC    49      49.997  60.293 -79.790  1.00  0.00           O  
HETATM 4629  H1  SPC    49      50.969  60.125 -79.958  1.00  0.00           H  
HETATM 4630  H2  SPC    49      49.880  61.208 -79.404  1.00  0.00           H  
HETATM 4631  O   SPC    50      72.651  48.609 -60.567  1.00  0.00           O  
HETATM 4632  H1  SPC    50      71.751  48.897 -60.893  1.00  0.00           H  
HETATM 4633  H2  SPC    50      73.197  48.284 -61.340  1.00  0.00           H  
HETATM 4634  O   SPC    51      -4.406  72.829 -30.597  1.00  0.00           O  
HETATM 4635  H1  SPC    51      -5.152  73.413 -30.278  1.00  0.00           H  
HETATM 4636  H2  SPC    51      -4.327  72.902 -31.591  1.00  0.00           H  
HETATM 4637  O   SPC    52      -4.909  89.379 -35.510  1.00  0.00           O  
HETATM 4638  H1  SPC    52      -4.187  89.956 -35.129  1.00  0.00           H  
HETATM 4639  H2  SPC    52      -4.955  88.521 -34.998  1.00  0.00           H  
HETATM 4640  O   SPC    53      61.248  95.204 -33.894  1.00  0.00           O  
HETATM 4641  H1  SPC    53      61.284  94.610 -33.090  1.00  0.00           H  
HETATM 4642  H2  SPC    53      61.430  94.664 -34.716  1.00  0.00           H  
HETATM 4643  O   SPC    54      -1.390  63.621  -7.147  1.00  0.00           O  
HETATM 4644  H1  SPC    54      -2.243  64.114  -7.319  1.00  0.00           H  
HETATM 4645  H2  SPC    54      -0.719  64.245  -6.747  1.00  0.00           H  
HETATM 4646  O   SPC    55      16.988  83.373 -79.384  1.00  0.00           O  
HETATM 4647  H1  SPC    55      16.903  84.366 -79.305  1.00  0.00           H  
HETATM 4648  H2  SPC    55      17.669  83.043 -78.730  1.00  0.00           H  
HETATM 4649  O   SPC    56      44.474  68.924 -99.200  1.00  0.00           O  
HETATM 4650  H1  SPC    56      44.587  67.936 -99.306  1.00  0.00           H  
HETATM 4651  H2  SPC    56      43.551  69.186 -99.485  1.00  0.00           H  
HETATM 4652  O   SPC    57      -6.875  51.192 -89.092  1.00  0.00           O  
HETATM 4653  H1  SPC    57      -6.304  51.232 -89.912  1.00  0.00           H  
HETATM 4654  H2  SPC    57      -6.921  50.249 -88.763  1.00  0.00           H  
HETATM 4655  O   SPC    58      18.728  87.423 -37.097  1.00  0.00           O  
HETATM 4656  H1  SPC    58      18.767  86.424 -37.098  1.00  0.00           H  
HETATM 4657  H2  SPC    58      17.857  87.722 -36.707  1.00  0.00           H  
HETATM 4658  O   SPC    59      60.365  49.887 -82.088  1.00  0.00           O  
HETATM 4659  H1  SPC    59      60.209  50.292 -81.187  1.00  0.00           H  
HETATM 4660  H2  SPC    59      60.553  50.611 -82.751  1.00  0.00           H  
HETATM 4661  O   SPC    60      15.867  86.289 -62.260  1.00  0.00           O  
HETATM 4662  H1  SPC    60      15.658  87.076 -62.840  1.00  0.00           H  
HETATM 4663  H2  SPC    60      16.772  86.408 -61.851  1.00  0.00           H  
HETATM 4664  O   SPC    61      20.525  72.136 -66.207  1.00  0.00           O  
HETATM 4665  H1  SPC    61      21.368  72.295 -66.721  1.00  0.00           H  
HETATM 4666  H2  SPC    61      20.421  71.157 -66.031  1.00  0.00           H  
HETATM 4667  O   SPC    62      64.361  64.464 -63.647  1.00  0.00           O  
HETATM 4668  H1  SPC    62      65.145  65.057 -63.834  1.00  0.00           H  
HETATM 4669  H2  SPC    62      64.445  64.082 -62.727  1.00  0.00           H  
HETATM 4670  O   SPC    63      76.057  86.537 -37.074  1.00  0.00           O  
HETATM 4671  H1  SPC    63      75.162  86.178 -36.809  1.00  0.00           H  
HETATM 4672  H2  SPC    63      76.116  87.503 -36.824  1.00  0.00           H  
HETATM 4673  O   SPC    64      52.151  42.667 -60.416  1.00  0.00           O  
HETATM 4674  H1  SPC    64      52.951  42.088 -60.258  1.00  0.00           H  
HETATM 4675  H2  SPC    64      52.325  43.271 -61.194  1.00  0.00           H  
HETATM 4676  O   SPC    65      29.502  76.210  -6.562  1.00  0.00           O  
HETATM 4677  H1  SPC    65      29.628  76.556  -7.491  1.00  0.00           H  
HETATM 4678  H2  SPC    65      29.468  75.211  -6.580  1.00  0.00           H  
HETATM 4679  O   SPC    66      48.134  25.366 -68.879  1.00  0.00           O  
HETATM 4680  H1  SPC    66      47.183  25.676 -68.882  1.00  0.00           H  
HETATM 4681  H2  SPC    66      48.340  24.917 -69.749  1.00  0.00           H  
HETATM 4682  O   SPC    67      22.940  55.380 -70.590  1.00  0.00           O  
HETATM 4683  H1  SPC    67      23.180  56.210 -71.095  1.00  0.00           H  
HETATM 4684  H2  SPC    67      23.442  55.359 -69.726  1.00  0.00           H  
HETATM 4685  O   SPC    68      33.238  21.200 -57.715  1.00  0.00           O  
HETATM 4686  H1  SPC    68      33.314  21.982 -58.333  1.00  0.00           H  
HETATM 4687  H2  SPC    68      34.151  20.922 -57.415  1.00  0.00           H  
HETATM 4688  O   SPC    69      34.019  72.424 -79.355  1.00  0.00           O  
HETATM 4689  H1  SPC    69      34.724  72.462 -78.647  1.00  0.00           H  
HETATM 4690  H2  SPC    69      33.133  72.234 -78.932  1.00  0.00           H  
HETATM 4691  O   SPC    70      24.197  80.869-110.077  1.00  0.00           O  
HETATM 4692  H1  SPC    70      23.598  80.999-109.287  1.00  0.00           H  
HETATM 4693  H2  SPC    70      24.060  79.952-110.451  1.00  0.00           H  
HETATM 4694  O   SPC    71      23.564 100.338 -43.303  1.00  0.00           O  
HETATM 4695  H1  SPC    71      23.444  99.345 -43.300  1.00  0.00           H  
HETATM 4696  H2  SPC    71      24.068 100.611 -44.122  1.00  0.00           H  
HETATM 4697  O   SPC    72      -9.853  71.361 -88.699  1.00  0.00           O  
HETATM 4698  H1  SPC    72      -9.931  71.804 -87.806  1.00  0.00           H  
HETATM 4699  H2  SPC    72      -8.889  71.306 -88.960  1.00  0.00           H  
HETATM 4700  O   SPC    73     -16.260  81.110 -97.309  1.00  0.00           O  
HETATM 4701  H1  SPC    73     -15.487  81.566 -97.751  1.00  0.00           H  
HETATM 4702  H2  SPC    73     -16.247  81.306 -96.329  1.00  0.00           H  
HETATM 4703  O   SPC    74       0.095  77.505 -78.789  1.00  0.00           O  
HETATM 4704  H1  SPC    74      -0.724  76.961 -78.606  1.00  0.00           H  
HETATM 4705  H2  SPC    74      -0.042  78.044 -79.620  1.00  0.00           H  
HETATM 4706  O   SPC    75      44.115  24.197 -69.724  1.00  0.00           O  
HETATM 4707  H1  SPC    75      43.620  23.346 -69.895  1.00  0.00           H  
HETATM 4708  H2  SPC    75      44.330  24.639 -70.595  1.00  0.00           H  
HETATM 4709  O   SPC    76      17.531  41.220 -49.064  1.00  0.00           O  
HETATM 4710  H1  SPC    76      17.414  40.817 -49.972  1.00  0.00           H  
HETATM 4711  H2  SPC    76      18.433  41.649 -49.003  1.00  0.00           H  
HETATM 4712  O   SPC    77      15.124  73.299 -24.004  1.00  0.00           O  
HETATM 4713  H1  SPC    77      15.943  73.857 -24.137  1.00  0.00           H  
HETATM 4714  H2  SPC    77      14.907  72.817 -24.853  1.00  0.00           H  
HETATM 4715  O   SPC    78      46.601  95.824 -32.199  1.00  0.00           O  
HETATM 4716  H1  SPC    78      47.592  95.820 -32.061  1.00  0.00           H  
HETATM 4717  H2  SPC    78      46.395  95.570 -33.144  1.00  0.00           H  
HETATM 4718  O   SPC    79      -6.646  73.847 -11.331  1.00  0.00           O  
HETATM 4719  H1  SPC    79      -5.857  73.820 -10.716  1.00  0.00           H  
HETATM 4720  H2  SPC    79      -7.275  73.106 -11.098  1.00  0.00           H  
HETATM 4721  O   SPC    80      63.621  81.216 -55.374  1.00  0.00           O  
HETATM 4722  H1  SPC    80      64.392  81.135 -56.005  1.00  0.00           H  
HETATM 4723  H2  SPC    80      63.025  80.419 -55.471  1.00  0.00           H  
HETATM 4724  O   SPC    81      44.283  56.506 -95.870  1.00  0.00           O  
HETATM 4725  H1  SPC    81      43.368  56.588 -95.476  1.00  0.00           H  
HETATM 4726  H2  SPC    81      44.694  55.641 -95.583  1.00  0.00           H  
HETATM 4727  O   SPC    82      41.166  54.510 -48.803  1.00  0.00           O  
HETATM 4728  H1  SPC    82      41.119  53.693 -48.228  1.00  0.00           H  
HETATM 4729  H2  SPC    82      41.275  54.239 -49.759  1.00  0.00           H  
HETATM 4730  O   SPC    83     -19.552  71.790 -22.639  1.00  0.00           O  
HETATM 4731  H1  SPC    83     -19.449  71.752 -21.645  1.00  0.00           H  
HETATM 4732  H2  SPC    83     -20.144  71.043 -22.942  1.00  0.00           H  
HETATM 4733  O   SPC    84     -13.015  57.320 -67.034  1.00  0.00           O  
HETATM 4734  H1  SPC    84     -12.049  57.414 -67.272  1.00  0.00           H  
HETATM 4735  H2  SPC    84     -13.434  56.618 -67.610  1.00  0.00           H  
HETATM 4736  O   SPC    85      -5.870  84.721 -57.736  1.00  0.00           O  
HETATM 4737  H1  SPC    85      -5.975  85.681 -57.993  1.00  0.00           H  
HETATM 4738  H2  SPC    85      -6.169  84.594 -56.790  1.00  0.00           H  
HETATM 4739  O   SPC    86      50.172  35.175 -66.402  1.00  0.00           O  
HETATM 4740  H1  SPC    86      50.756  34.375 -66.537  1.00  0.00           H  
HETATM 4741  H2  SPC    86      49.948  35.577 -67.290  1.00  0.00           H  
HETATM 4742  O   SPC    87       0.991  70.775 -91.611  1.00  0.00           O  
HETATM 4743  H1  SPC    87       1.342  71.358 -90.878  1.00  0.00           H  
HETATM 4744  H2  SPC    87       1.111  69.815 -91.359  1.00  0.00           H  
HETATM 4745  O   SPC    88      22.554 113.029 -44.468  1.00  0.00           O  
HETATM 4746  H1  SPC    88      21.947 113.814 -44.589  1.00  0.00           H  
HETATM 4747  H2  SPC    88      23.294 113.073 -45.138  1.00  0.00           H  
HETATM 4748  O   SPC    89      42.126  84.395 -33.108  1.00  0.00           O  
HETATM 4749  H1  SPC    89      42.947  84.896 -33.382  1.00  0.00           H  
HETATM 4750  H2  SPC    89      41.414  85.042 -32.837  1.00  0.00           H  
HETATM 4751  O   SPC    90      28.868  73.123 -53.073  1.00  0.00           O  
HETATM 4752  H1  SPC    90      29.333  72.239 -53.009  1.00  0.00           H  
HETATM 4753  H2  SPC    90      29.398  73.814 -52.582  1.00  0.00           H  
HETATM 4754  O   SPC    91     -20.408  88.636 -21.761  1.00  0.00           O  
HETATM 4755  H1  SPC    91     -20.110  87.989 -22.463  1.00  0.00           H  
HETATM 4756  H2  SPC    91     -20.500  88.159 -20.887  1.00  0.00           H  
HETATM 4757  O   SPC    92     -13.022  75.827 -45.782  1.00  0.00           O  
HETATM 4758  H1  SPC    92     -13.689  75.524 -46.464  1.00  0.00           H  
HETATM 4759  H2  SPC    92     -12.213  75.241 -45.824  1.00  0.00           H  
HETATM 4760  O   SPC    93      52.509  64.068 -75.790  1.00  0.00           O  
HETATM 4761  H1  SPC    93      53.323  64.352 -75.283  1.00  0.00           H  
HETATM 4762  H2  SPC    93      51.751  63.927 -75.153  1.00  0.00           H  
HETATM 4763  O   SPC    94      13.885  63.108 -33.240  1.00  0.00           O  
HETATM 4764  H1  SPC    94      13.694  62.402 -33.922  1.00  0.00           H  
HETATM 4765  H2  SPC    94      13.030  63.391 -32.805  1.00  0.00           H  
HETATM 4766  O   SPC    95      -6.762  72.103  -8.720  1.00  0.00           O  
HETATM 4767  H1  SPC    95      -7.028  71.351  -9.322  1.00  0.00           H  
HETATM 4768  H2  SPC    95      -7.360  72.116  -7.918  1.00  0.00           H  
HETATM 4769  O   SPC    96      -7.949  58.494 -23.048  1.00  0.00           O  
HETATM 4770  H1  SPC    96      -7.967  58.224 -24.011  1.00  0.00           H  
HETATM 4771  H2  SPC    96      -8.045  57.682 -22.472  1.00  0.00           H  
HETATM 4772  O   SPC    97      52.203  94.325 -53.526  1.00  0.00           O  
HETATM 4773  H1  SPC    97      51.374  94.873 -53.638  1.00  0.00           H  
HETATM 4774  H2  SPC    97      52.697  94.287 -54.394  1.00  0.00           H  
HETATM 4775  O   SPC    98      19.036  22.725 -51.625  1.00  0.00           O  
HETATM 4776  H1  SPC    98      19.745  22.693 -50.920  1.00  0.00           H  
HETATM 4777  H2  SPC    98      19.249  23.452 -52.278  1.00  0.00           H  
HETATM 4778  O   SPC    99      25.562  91.923 -34.165  1.00  0.00           O  
HETATM 4779  H1  SPC    99      25.895  91.512 -35.013  1.00  0.00           H  
HETATM 4780  H2  SPC    99      24.564  91.987 -34.195  1.00  0.00           H  
HETATM 4781  O   SPC   100      58.133  54.542  -9.410  1.00  0.00           O  
HETATM 4782  H1  SPC   100      58.400  53.686  -8.967  1.00  0.00           H  
HETATM 4783  H2  SPC   100      58.423  55.315  -8.844  1.00  0.00           H  
HETATM 4784  O   SPC   101      56.931  46.040   5.227  1.00  0.00           O  
HETATM 4785  H1  SPC   101      56.632  46.702   4.541  1.00  0.00           H  
HETATM 4786  H2  SPC   101      57.096  45.156   4.788  1.00  0.00           H  
HETATM 4787  O   SPC   102      29.011  81.314 -32.480  1.00  0.00           O  
HETATM 4788  H1  SPC   102      28.311  81.842 -32.958  1.00  0.00           H  
HETATM 4789  H2  SPC   102      29.323  81.823 -31.677  1.00  0.00           H  
HETATM 4790  O   SPC   103      39.097  62.868 -86.244  1.00  0.00           O  
HETATM 4791  H1  SPC   103      38.835  63.517 -85.530  1.00  0.00           H  
HETATM 4792  H2  SPC   103      39.987  62.469 -86.021  1.00  0.00           H  
HETATM 4793  O   SPC   104      55.639  36.772 -48.798  1.00  0.00           O  
HETATM 4794  H1  SPC   104      55.022  37.542 -48.960  1.00  0.00           H  
HETATM 4795  H2  SPC   104      56.362  36.774 -49.488  1.00  0.00           H  
HETATM 4796  O   SPC   105      46.289  50.881 -60.695  1.00  0.00           O  
HETATM 4797  H1  SPC   105      45.781  51.109 -59.865  1.00  0.00           H  
HETATM 4798  H2  SPC   105      46.525  49.910 -60.686  1.00  0.00           H  
HETATM 4799  O   SPC   106      81.844  48.130-102.223  1.00  0.00           O  
HETATM 4800  H1  SPC   106      82.408  47.306-102.167  1.00  0.00           H  
HETATM 4801  H2  SPC   106      82.414  48.906-102.493  1.00  0.00           H  
HETATM 4802  O   SPC   107      -7.260  45.531 -44.807  1.00  0.00           O  
HETATM 4803  H1  SPC   107      -8.205  45.771 -44.588  1.00  0.00           H  
HETATM 4804  H2  SPC   107      -6.870  46.227 -45.409  1.00  0.00           H  
HETATM 4805  O   SPC   108      42.038   7.096 -65.172  1.00  0.00           O  
HETATM 4806  H1  SPC   108      43.005   7.034 -65.421  1.00  0.00           H  
HETATM 4807  H2  SPC   108      41.645   7.925 -65.568  1.00  0.00           H  
HETATM 4808  O   SPC   109      26.885  86.638 -53.220  1.00  0.00           O  
HETATM 4809  H1  SPC   109      27.137  87.606 -53.240  1.00  0.00           H  
HETATM 4810  H2  SPC   109      27.365  86.184 -52.469  1.00  0.00           H  
HETATM 4811  O   SPC   110      80.579  69.157 -32.386  1.00  0.00           O  
HETATM 4812  H1  SPC   110      79.988  68.471 -32.811  1.00  0.00           H  
HETATM 4813  H2  SPC   110      81.129  69.606 -33.091  1.00  0.00           H  
HETATM 4814  O   SPC   111     -10.818  76.042 -11.718  1.00  0.00           O  
HETATM 4815  H1  SPC   111     -11.378  75.751 -12.494  1.00  0.00           H  
HETATM 4816  H2  SPC   111      -9.869  75.766 -11.869  1.00  0.00           H  
HETATM 4817  O   SPC   112      59.233  28.328 -80.263  1.00  0.00           O  
HETATM 4818  H1  SPC   112      59.579  27.547 -80.783  1.00  0.00           H  
HETATM 4819  H2  SPC   112      58.678  28.000 -79.498  1.00  0.00           H  
HETATM 4820  O   SPC   113      53.997  25.914 -47.672  1.00  0.00           O  
HETATM 4821  H1  SPC   113      53.027  25.680 -47.600  1.00  0.00           H  
HETATM 4822  H2  SPC   113      54.219  26.625 -47.005  1.00  0.00           H  
HETATM 4823  O   SPC   114     -19.632  42.597 -82.443  1.00  0.00           O  
HETATM 4824  H1  SPC   114     -20.048  41.705 -82.267  1.00  0.00           H  
HETATM 4825  H2  SPC   114     -18.794  42.475 -82.974  1.00  0.00           H  
HETATM 4826  O   SPC   115      34.585 106.308 -73.228  1.00  0.00           O  
HETATM 4827  H1  SPC   115      34.192 106.279 -74.147  1.00  0.00           H  
HETATM 4828  H2  SPC   115      35.336 105.650 -73.166  1.00  0.00           H  
HETATM 4829  O   SPC   116      60.394  79.400 -81.358  1.00  0.00           O  
HETATM 4830  H1  SPC   116      60.492  79.837 -80.464  1.00  0.00           H  
HETATM 4831  H2  SPC   116      59.433  79.415 -81.633  1.00  0.00           H  
HETATM 4832  O   SPC   117      32.263  66.277 -87.802  1.00  0.00           O  
HETATM 4833  H1  SPC   117      32.093  66.313 -86.817  1.00  0.00           H  
HETATM 4834  H2  SPC   117      31.748  65.519 -88.202  1.00  0.00           H  
HETATM 4835  O   SPC   118      37.390  23.500 -28.234  1.00  0.00           O  
HETATM 4836  H1  SPC   118      38.388  23.559 -28.245  1.00  0.00           H  
HETATM 4837  H2  SPC   118      37.012  24.322 -27.809  1.00  0.00           H  
HETATM 4838  O   SPC   119      21.467  53.883 -90.743  1.00  0.00           O  
HETATM 4839  H1  SPC   119      21.695  54.109 -91.690  1.00  0.00           H  
HETATM 4840  H2  SPC   119      20.721  53.218 -90.729  1.00  0.00           H  
HETATM 4841  O   SPC   120      -7.289  93.063 -20.127  1.00  0.00           O  
HETATM 4842  H1  SPC   120      -8.121  92.578 -19.857  1.00  0.00           H  
HETATM 4843  H2  SPC   120      -7.421  93.474 -21.029  1.00  0.00           H  
HETATM 4844  O   SPC   121      76.076  75.035 -60.265  1.00  0.00           O  
HETATM 4845  H1  SPC   121      76.182  76.027 -60.336  1.00  0.00           H  
HETATM 4846  H2  SPC   121      76.787  74.585 -60.805  1.00  0.00           H  
HETATM 4847  O   SPC   122     -40.093  40.799 -77.728  1.00  0.00           O  
HETATM 4848  H1  SPC   122     -40.051  40.858 -76.730  1.00  0.00           H  
HETATM 4849  H2  SPC   122     -39.299  40.293 -78.065  1.00  0.00           H  
HETATM 4850  O   SPC   123     -18.769  50.620 -51.579  1.00  0.00           O  
HETATM 4851  H1  SPC   123     -19.281  50.869 -52.401  1.00  0.00           H  
HETATM 4852  H2  SPC   123     -18.201  51.391 -51.293  1.00  0.00           H  
HETATM 4853  O   SPC   124      66.303  91.930 -28.778  1.00  0.00           O  
HETATM 4854  H1  SPC   124      65.913  92.430 -28.004  1.00  0.00           H  
HETATM 4855  H2  SPC   124      67.296  92.045 -28.782  1.00  0.00           H  
HETATM 4856  O   SPC   125      46.378  42.670 -92.575  1.00  0.00           O  
HETATM 4857  H1  SPC   125      46.416  43.018 -91.639  1.00  0.00           H  
HETATM 4858  H2  SPC   125      46.773  43.346 -93.198  1.00  0.00           H  
HETATM 4859  O   SPC   126       5.660  57.570 -53.795  1.00  0.00           O  
HETATM 4860  H1  SPC   126       5.544  58.524 -53.518  1.00  0.00           H  
HETATM 4861  H2  SPC   126       4.768  57.119 -53.813  1.00  0.00           H  
HETATM 4862  O   SPC   127       9.705  20.042 -67.811  1.00  0.00           O  
HETATM 4863  H1  SPC   127       9.771  20.013 -66.814  1.00  0.00           H  
HETATM 4864  H2  SPC   127       8.893  20.562 -68.077  1.00  0.00           H  
HETATM 4865  O   SPC   128     -18.763  69.221 -44.757  1.00  0.00           O  
HETATM 4866  H1  SPC   128     -17.907  69.008 -45.228  1.00  0.00           H  
HETATM 4867  H2  SPC   128     -18.844  70.212 -44.646  1.00  0.00           H  
HETATM 4868  O   SPC   129      69.771  83.586 -58.188  1.00  0.00           O  
HETATM 4869  H1  SPC   129      70.436  83.690 -57.449  1.00  0.00           H  
HETATM 4870  H2  SPC   129      70.166  83.025 -58.916  1.00  0.00           H  
HETATM 4871  O   SPC   130      14.338  54.540 -64.549  1.00  0.00           O  
HETATM 4872  H1  SPC   130      15.239  54.616 -64.976  1.00  0.00           H  
HETATM 4873  H2  SPC   130      13.718  55.210 -64.956  1.00  0.00           H  
HETATM 4874  O   SPC   131     -11.616 112.081 -26.935  1.00  0.00           O  
HETATM 4875  H1  SPC   131     -12.261 111.517 -27.450  1.00  0.00           H  
HETATM 4876  H2  SPC   131     -10.809 111.538 -26.702  1.00  0.00           H  
HETATM 4877  O   SPC   132      -3.629  61.492 -68.088  1.00  0.00           O  
HETATM 4878  H1  SPC   132      -3.199  61.089 -68.896  1.00  0.00           H  
HETATM 4879  H2  SPC   132      -3.625  60.826 -67.342  1.00  0.00           H  
HETATM 4880  O   SPC   133      50.095  79.695 -72.514  1.00  0.00           O  
HETATM 4881  H1  SPC   133      50.831  80.206 -72.070  1.00  0.00           H  
HETATM 4882  H2  SPC   133      50.102  78.750 -72.187  1.00  0.00           H  
HETATM 4883  O   SPC   134      25.846  26.506 -71.420  1.00  0.00           O  
HETATM 4884  H1  SPC   134      24.896  26.571 -71.115  1.00  0.00           H  
HETATM 4885  H2  SPC   134      25.920  26.854 -72.355  1.00  0.00           H  
HETATM 4886  O   SPC   135       9.850  31.157 -60.189  1.00  0.00           O  
HETATM 4887  H1  SPC   135       9.786  31.486 -59.246  1.00  0.00           H  
HETATM 4888  H2  SPC   135       9.242  31.696 -60.772  1.00  0.00           H  
HETATM 4889  O   SPC   136     -20.550  66.083 -93.488  1.00  0.00           O  
HETATM 4890  H1  SPC   136     -20.222  65.844 -94.402  1.00  0.00           H  
HETATM 4891  H2  SPC   136     -21.530  66.278 -93.526  1.00  0.00           H  
HETATM 4892  O   SPC   137      18.145  86.875 -28.330  1.00  0.00           O  
HETATM 4893  H1  SPC   137      18.580  87.708 -27.988  1.00  0.00           H  
HETATM 4894  H2  SPC   137      17.396  87.119 -28.946  1.00  0.00           H  
HETATM 4895  O   SPC   138      -3.517 108.713 -27.027  1.00  0.00           O  
HETATM 4896  H1  SPC   138      -4.430 109.093 -27.177  1.00  0.00           H  
HETATM 4897  H2  SPC   138      -2.883 109.091 -27.702  1.00  0.00           H  
HETATM 4898  O   SPC   139      48.964  23.233 -81.567  1.00  0.00           O  
HETATM 4899  H1  SPC   139      48.196  22.892 -82.110  1.00  0.00           H  
HETATM 4900  H2  SPC   139      49.225  24.141 -81.893  1.00  0.00           H  
HETATM 4901  O   SPC   140       7.617 125.188 -64.226  1.00  0.00           O  
HETATM 4902  H1  SPC   140       6.637 125.345 -64.349  1.00  0.00           H  
HETATM 4903  H2  SPC   140       7.757 124.341 -63.713  1.00  0.00           H  
HETATM 4904  O   SPC   141      22.263  77.610 -18.872  1.00  0.00           O  
HETATM 4905  H1  SPC   141      22.132  77.136 -19.742  1.00  0.00           H  
HETATM 4906  H2  SPC   141      21.494  77.410 -18.264  1.00  0.00           H  
HETATM 4907  O   SPC   142      40.484  93.540 -31.924  1.00  0.00           O  
HETATM 4908  H1  SPC   142      40.131  93.265 -31.030  1.00  0.00           H  
HETATM 4909  H2  SPC   142      41.146  94.281 -31.808  1.00  0.00           H  
HETATM 4910  O   SPC   143      55.857  64.825 -54.935  1.00  0.00           O  
HETATM 4911  H1  SPC   143      55.847  63.865 -55.213  1.00  0.00           H  
HETATM 4912  H2  SPC   143      55.186  65.335 -55.473  1.00  0.00           H  
HETATM 4913  O   SPC   144     -10.173  61.573 -39.303  1.00  0.00           O  
HETATM 4914  H1  SPC   144     -11.106  61.929 -39.341  1.00  0.00           H  
HETATM 4915  H2  SPC   144     -10.066  60.844 -39.980  1.00  0.00           H  
HETATM 4916  O   SPC   145      31.587  81.469 -99.695  1.00  0.00           O  
HETATM 4917  H1  SPC   145      31.841  82.355-100.081  1.00  0.00           H  
HETATM 4918  H2  SPC   145      31.262  80.868-100.425  1.00  0.00           H  
HETATM 4919  O   SPC   146      40.920  45.058 -75.262  1.00  0.00           O  
HETATM 4920  H1  SPC   146      41.602  45.073 -74.530  1.00  0.00           H  
HETATM 4921  H2  SPC   146      40.003  45.070 -74.864  1.00  0.00           H  
HETATM 4922  O   SPC   147     -10.351  72.914 -86.416  1.00  0.00           O  
HETATM 4923  H1  SPC   147      -9.648  72.516 -85.827  1.00  0.00           H  
HETATM 4924  H2  SPC   147     -10.087  73.844 -86.670  1.00  0.00           H  
HETATM 4925  O   SPC   148      28.094  63.781 -88.760  1.00  0.00           O  
HETATM 4926  H1  SPC   148      27.616  64.594 -88.429  1.00  0.00           H  
HETATM 4927  H2  SPC   148      27.885  63.641 -89.727  1.00  0.00           H  
HETATM 4928  O   SPC   149       5.687  59.919 -90.559  1.00  0.00           O  
HETATM 4929  H1  SPC   149       6.010  59.751 -91.490  1.00  0.00           H  
HETATM 4930  H2  SPC   149       6.184  59.329 -89.922  1.00  0.00           H  
HETATM 4931  O   SPC   150      20.917 116.253 -60.426  1.00  0.00           O  
HETATM 4932  H1  SPC   150      20.030 115.907 -60.119  1.00  0.00           H  
HETATM 4933  H2  SPC   150      21.391 116.684 -59.659  1.00  0.00           H  
HETATM 4934  O   SPC   151      53.477  65.341 -14.156  1.00  0.00           O  
HETATM 4935  H1  SPC   151      54.425  65.467 -13.865  1.00  0.00           H  
HETATM 4936  H2  SPC   151      53.205  66.101 -14.745  1.00  0.00           H
[truncated: 7,155,917 more chars]
