# Supplementary material for: Tunable Aromatic Sulfoxides and Sulfones as Cysteine-Targeting Warheads: Exploring the Structure–Reactivity Relationship
Source: J Med Chem. 2026 Mar 9;69(6):7214–37. doi: 10.1021/acs.jmedchem.5c03536 (PMC13036770; doi:10.1021/acs.jmedchem.5c03536)
Supplement: Supplementary file 9 [file jm5c03536_si_011.pdb]

TITLE     Displayed atoms
REMARK   4      COMPLIES WITH FORMAT V. 3.0, 1-DEC-2006
REMARK 888
REMARK 888 WRITTEN BY MAESTRO (A PRODUCT OF SCHRODINGER, LLC)
ATOM      1  N   GLY A 389     -27.667 -12.409  -4.175  1.00 31.79           N  
ANISOU    1  N   GLY A 389     5096   3273   3709   -182    195    241
ATOM      2  CA  GLY A 389     -27.678 -13.730  -3.590  1.00 31.11           C  
ANISOU    2  CA  GLY A 389     5091   3127   3603   -194    215    262
ATOM      3  C   GLY A 389     -27.326 -13.691  -2.089  1.00 30.64           C  
ANISOU    3  C   GLY A 389     5065   3063   3515   -164    210    293
ATOM      4  O   GLY A 389     -27.291 -12.635  -1.450  1.00 27.59           O  
ANISOU    4  O   GLY A 389     4635   2724   3125   -144    196    297
ATOM      5  H1  GLY A 389     -27.875 -12.448  -5.162  1.00 31.79           H  
ATOM      6  H2  GLY A 389     -28.381 -11.828  -3.756  1.00 31.79           H  
ATOM      7  HA3 GLY A 389     -26.968 -14.367  -4.120  1.00 31.11           H  
ATOM      8  HA2 GLY A 389     -28.665 -14.179  -3.712  1.00 31.11           H  
ATOM      9  N   LEU A 390     -27.065 -14.884  -1.525  1.00 27.24           N  
ANISOU    9  N   LEU A 390     4715   2574   3062   -160    222    316
ATOM     10  CA  LEU A 390     -26.648 -15.084  -0.135  1.00 26.98           C  
ANISOU   10  CA  LEU A 390     4726   2529   2997   -131    217    349
ATOM     11  C   LEU A 390     -25.266 -14.456   0.127  1.00 31.91           C  
ANISOU   11  C   LEU A 390     5321   3183   3620    -57    178    356
ATOM     12  O   LEU A 390     -24.320 -14.742  -0.608  1.00 30.85           O  
ANISOU   12  O   LEU A 390     5181   3039   3501    -14    159    348
ATOM     13  CB  LEU A 390     -26.675 -16.601   0.178  1.00 27.14           C  
ANISOU   13  CB  LEU A 390     4841   2474   2996   -132    233    372
ATOM     14  CG  LEU A 390     -26.287 -17.006   1.623  1.00 30.01           C  
ANISOU   14  CG  LEU A 390     5266   2814   3321   -105    229    410
ATOM     15  CD1 LEU A 390     -27.218 -16.377   2.683  1.00 30.44           C  
ANISOU   15  CD1 LEU A 390     5328   2882   3355   -162    259    420
ATOM     16  CD2 LEU A 390     -26.199 -18.542   1.760  1.00 27.66           C  
ANISOU   16  CD2 LEU A 390     5061   2440   3010    -87    236    431
ATOM     17  H   LEU A 390     -27.102 -15.716  -2.095  1.00 27.24           H  
ATOM     18  HA  LEU A 390     -27.385 -14.585   0.496  1.00 26.98           H  
ATOM     19  HB3 LEU A 390     -26.004 -17.107  -0.518  1.00 27.14           H  
ATOM     20  HB2 LEU A 390     -27.671 -16.990  -0.037  1.00 27.14           H  
ATOM     21  HG  LEU A 390     -25.281 -16.635   1.819  1.00 30.01           H  
ATOM     22 HD11 LEU A 390     -27.515 -17.084   3.457  1.00 30.44           H  
ATOM     23 HD12 LEU A 390     -26.719 -15.549   3.187  1.00 30.44           H  
ATOM     24 HD13 LEU A 390     -28.135 -15.985   2.242  1.00 30.44           H  
ATOM     25 HD21 LEU A 390     -26.953 -18.951   2.433  1.00 27.66           H  
ATOM     26 HD22 LEU A 390     -26.330 -19.047   0.803  1.00 27.66           H  
ATOM     27 HD23 LEU A 390     -25.224 -18.840   2.148  1.00 27.66           H  
ATOM     28  N   GLY A 391     -25.191 -13.618   1.173  1.00 29.20           N  
ANISOU   28  N   GLY A 391     4958   2878   3259    -46    167    369
ATOM     29  CA  GLY A 391     -23.977 -12.900   1.562  1.00 29.23           C  
ANISOU   29  CA  GLY A 391     4932   2916   3260     17    129    375
ATOM     30  C   GLY A 391     -23.818 -11.556   0.828  1.00 33.46           C  
ANISOU   30  C   GLY A 391     5378   3516   3819     17    116    349
ATOM     31  O   GLY A 391     -22.781 -10.918   1.003  1.00 35.12           O  
ANISOU   31  O   GLY A 391     5556   3761   4027     61     86    352
ATOM     32  H   GLY A 391     -26.019 -13.441   1.722  1.00 29.20           H  
ATOM     33  HA3 GLY A 391     -23.091 -13.514   1.394  1.00 29.23           H  
ATOM     34  HA2 GLY A 391     -24.024 -12.704   2.634  1.00 29.23           H  
ATOM     35  N   TYR A 392     -24.812 -11.127   0.028  1.00 28.01           N  
ANISOU   35  N   TYR A 392     4648   2843   3153    -33    137    323
ATOM     36  CA  TYR A 392     -24.809  -9.862  -0.709  1.00 26.61           C  
ANISOU   36  CA  TYR A 392     4389   2723   2999    -36    126    298
ATOM     37  C   TYR A 392     -26.077  -9.070  -0.379  1.00 30.03           C  
ANISOU   37  C   TYR A 392     4786   3191   3434    -89    147    289
ATOM     38  O   TYR A 392     -27.183  -9.594  -0.517  1.00 30.78           O  
ANISOU   38  O   TYR A 392     4896   3268   3533   -142    177    284
ATOM     39  CB  TYR A 392     -24.714 -10.133  -2.227  1.00 27.51           C  
ANISOU   39  CB  TYR A 392     4477   2832   3142    -33    122    273
ATOM     40  CG  TYR A 392     -23.431 -10.830  -2.636  1.00 28.68           C  
ANISOU   40  CG  TYR A 392     4649   2955   3293     27    101    279
ATOM     41  CD1 TYR A 392     -22.233 -10.093  -2.741  1.00 30.28           C  
ANISOU   41  CD1 TYR A 392     4809   3193   3504     79     72    276
ATOM     42  CD2 TYR A 392     -23.418 -12.224  -2.854  1.00 29.92           C  
ANISOU   42  CD2 TYR A 392     4872   3052   3445     33    111    288
ATOM     43  CE1 TYR A 392     -21.022 -10.750  -3.026  1.00 30.14           C  
ANISOU   43  CE1 TYR A 392     4809   3154   3490    137     53    281
ATOM     44  CE2 TYR A 392     -22.207 -12.881  -3.139  1.00 30.60           C  
ANISOU   44  CE2 TYR A 392     4980   3112   3534     93     93    294
ATOM     45  CZ  TYR A 392     -21.006 -12.147  -3.207  1.00 38.14           C  
ANISOU   45  CZ  TYR A 392     5887   4106   4498    145     64    291
ATOM     46  OH  TYR A 392     -19.828 -12.796  -3.432  1.00 38.79           O  
ANISOU   46  OH  TYR A 392     5985   4166   4586    206     48    296
ATOM     47  H   TYR A 392     -25.639 -11.697  -0.092  1.00 28.01           H  
ATOM     48  HA  TYR A 392     -23.948  -9.254  -0.422  1.00 26.61           H  
ATOM     49  HB3 TYR A 392     -24.774  -9.192  -2.777  1.00 27.51           H  
ATOM     50  HB2 TYR A 392     -25.565 -10.729  -2.562  1.00 27.51           H  
ATOM     51  HD1 TYR A 392     -22.236  -9.027  -2.573  1.00 30.28           H  
ATOM     52  HD2 TYR A 392     -24.331 -12.796  -2.772  1.00 29.92           H  
ATOM     53  HE1 TYR A 392     -20.107 -10.179  -3.087  1.00 30.14           H  
ATOM     54  HE2 TYR A 392     -22.197 -13.951  -3.285  1.00 30.60           H  
ATOM     55  HH  TYR A 392     -19.067 -12.207  -3.416  1.00 38.79           H  
ATOM     56  N   GLY A 393     -25.884  -7.800   0.012  1.00 27.54           N  
ANISOU   56  N   GLY A 393     4422   2924   3117    -75    133    285
ATOM     57  CA  GLY A 393     -26.949  -6.820   0.202  1.00 26.50           C  
ANISOU   57  CA  GLY A 393     4246   2831   2991   -117    152    273
ATOM     58  C   GLY A 393     -27.410  -6.253  -1.150  1.00 27.52           C  
ANISOU   58  C   GLY A 393     4316   2985   3155   -136    152    245
ATOM     59  O   GLY A 393     -26.841  -6.558  -2.199  1.00 24.61           O  
ANISOU   59  O   GLY A 393     3939   2610   2803   -112    135    234
ATOM     60  H   GLY A 393     -24.937  -7.464   0.138  1.00 27.54           H  
ATOM     61  HA3 GLY A 393     -26.563  -6.010   0.819  1.00 26.50           H  
ATOM     62  HA2 GLY A 393     -27.793  -7.264   0.733  1.00 26.50           H  
ATOM     63  N   SER A 394     -28.451  -5.404  -1.113  1.00 25.32           N  
ANISOU   63  N   SER A 394     3996   2736   2889   -179    171    231
ATOM     64  CA  SER A 394     -29.054  -4.767  -2.291  1.00 24.96           C  
ANISOU   64  CA  SER A 394     3894   2713   2875   -200    171    206
ATOM     65  C   SER A 394     -28.119  -3.805  -3.054  1.00 25.97           C  
ANISOU   65  C   SER A 394     3974   2876   3018   -159    141    193
ATOM     66  O   SER A 394     -28.283  -3.657  -4.264  1.00 25.80           O  
ANISOU   66  O   SER A 394     3920   2863   3019   -165    135    174
ATOM     67  CB  SER A 394     -30.375  -4.088  -1.871  1.00 30.31           C  
ANISOU   67  CB  SER A 394     4535   3417   3562   -248    196    197
ATOM     68  OG  SER A 394     -30.163  -2.937  -1.075  1.00 37.69           O  
ANISOU   68  OG  SER A 394     5437   4391   4491   -232    192    197
ATOM     69  H   SER A 394     -28.880  -5.179  -0.227  1.00 25.32           H  
ATOM     70  HA  SER A 394     -29.310  -5.572  -2.982  1.00 24.96           H  
ATOM     71  HB3 SER A 394     -31.012  -4.786  -1.326  1.00 30.31           H  
ATOM     72  HB2 SER A 394     -30.934  -3.787  -2.757  1.00 30.31           H  
ATOM     73  HG  SER A 394     -29.852  -2.225  -1.641  1.00 37.69           H  
ATOM     74  N   TRP A 395     -27.154  -3.197  -2.343  1.00 20.97           N  
ANISOU   74  N   TRP A 395     3338   2260   2370   -120    124    202
ATOM     75  CA  TRP A 395     -26.119  -2.322  -2.895  1.00 20.80           C  
ANISOU   75  CA  TRP A 395     3273   2270   2360    -81     97    192
ATOM     76  C   TRP A 395     -24.886  -3.104  -3.391  1.00 21.88           C  
ANISOU   76  C   TRP A 395     3435   2385   2495    -36     75    197
ATOM     77  O   TRP A 395     -24.036  -2.492  -4.035  1.00 20.39           O  
ANISOU   77  O   TRP A 395     3211   2221   2317     -3     54    188
ATOM     78  CB  TRP A 395     -25.726  -1.275  -1.825  1.00 20.33           C  
ANISOU   78  CB  TRP A 395     3194   2244   2285    -67     89    198
ATOM     79  CG  TRP A 395     -25.026  -1.790  -0.595  1.00 21.35           C  
ANISOU   79  CG  TRP A 395     3374   2356   2384    -42     80    221
ATOM     80  CD1 TRP A 395     -23.691  -1.747  -0.381  1.00 24.48           C  
ANISOU   80  CD1 TRP A 395     3777   2752   2770      7     51    230
ATOM     81  CD2 TRP A 395     -25.588  -2.493   0.556  1.00 21.98           C  
ANISOU   81  CD2 TRP A 395     3503   2411   2436    -64    100    240
ATOM     82  NE1 TRP A 395     -23.387  -2.380   0.804  1.00 24.93           N  
ANISOU   82  NE1 TRP A 395     3887   2789   2796     18     48    254
ATOM     83  CE2 TRP A 395     -24.516  -2.874   1.422  1.00 26.76           C  
ANISOU   83  CE2 TRP A 395     4149   3004   3016    -25     79    261
ATOM     84  CE3 TRP A 395     -26.895  -2.857   0.961  1.00 24.25           C  
ANISOU   84  CE3 TRP A 395     3803   2690   2720   -113    135    241
ATOM     85  CZ2 TRP A 395     -24.727  -3.595   2.610  1.00 27.21           C  
ANISOU   85  CZ2 TRP A 395     4264   3036   3039    -34     91    284
ATOM     86  CZ3 TRP A 395     -27.121  -3.567   2.157  1.00 26.29           C  
ANISOU   86  CZ3 TRP A 395     4118   2924   2947   -124    150    263
ATOM     87  CH2 TRP A 395     -26.039  -3.943   2.978  1.00 27.33           C  
ANISOU   87  CH2 TRP A 395     4294   3041   3049    -84    128    285
ATOM     88  H   TRP A 395     -27.084  -3.387  -1.353  1.00 20.97           H  
ATOM     89  HA  TRP A 395     -26.531  -1.786  -3.751  1.00 20.80           H  
ATOM     90  HB3 TRP A 395     -26.616  -0.733  -1.503  1.00 20.33           H  
ATOM     91  HB2 TRP A 395     -25.081  -0.522  -2.281  1.00 20.33           H  
ATOM     92  HD1 TRP A 395     -22.980  -1.296  -1.057  1.00 24.48           H  
ATOM     93  HE1 TRP A 395     -22.440  -2.479   1.143  1.00 24.93           H  
ATOM     94  HE3 TRP A 395     -27.739  -2.580   0.347  1.00 24.25           H  
ATOM     95  HZ2 TRP A 395     -23.890  -3.876   3.233  1.00 27.21           H  
ATOM     96  HZ3 TRP A 395     -28.128  -3.833   2.442  1.00 26.29           H  
ATOM     97  HH2 TRP A 395     -26.216  -4.495   3.889  1.00 27.33           H  
ATOM     98  N   GLU A 396     -24.787  -4.407  -3.073  1.00 20.44           N  
ANISOU   98  N   GLU A 396     3311   2156   2300    -33     82    212
ATOM     99  CA AGLU A 396     -23.620  -5.233  -3.369  0.50 19.69           C  
ANISOU   99  CA AGLU A 396     3244   2034   2202     14     64    219
ATOM    100  CA BGLU A 396     -23.514  -5.365  -3.386  0.50 20.22           C  
ANISOU  100  CA BGLU A 396     3313   2100   2269     14     64    220
ATOM    101  C   GLU A 396     -23.825  -6.087  -4.625  1.00 21.80           C  
ANISOU  101  C   GLU A 396     3526   2271   2487      8     70    206
ATOM    102  O   GLU A 396     -24.827  -6.796  -4.729  1.00 22.87           O  
ANISOU  102  O   GLU A 396     3696   2374   2621    -29     91    207
ATOM    103  CB AGLU A 396     -23.280  -6.134  -2.170  0.50 21.23           C  
ANISOU  103  CB AGLU A 396     3501   2196   2369     33     62    248
ATOM    104  CB BGLU A 396     -23.214  -6.289  -2.186  0.50 22.20           C  
ANISOU  104  CB BGLU A 396     3629   2316   2492     30     64    248
ATOM    105  CG AGLU A 396     -22.979  -5.352  -0.880  0.50 24.90           C  
ANISOU  105  CG AGLU A 396     3955   2692   2814     51     46    260
ATOM    106  CG BGLU A 396     -22.446  -5.634  -1.052  0.50 32.18           C  
ANISOU  106  CG BGLU A 396     4886   3605   3735     61     43    263
ATOM    107  CD AGLU A 396     -22.365  -6.245   0.201  0.50 35.82           C  
ANISOU  107  CD AGLU A 396     5400   4045   4164     69     42    290
ATOM    108  CD BGLU A 396     -21.019  -5.212  -1.348  0.50 42.99           C  
ANISOU  108  CD BGLU A 396     6225   4997   5113    116     10    260
ATOM    109  OE1AGLU A 396     -23.138  -6.722   1.060  0.50 24.56           O  
ANISOU  109  OE1AGLU A 396     4024   2583   2723     37     66    302
ATOM    110  OE1BGLU A 396     -20.228  -6.033  -1.870  0.50 21.35           O  
ANISOU  110  OE1BGLU A 396     3503   2229   2379    152      0    264
ATOM    111  OE2AGLU A 396     -21.131  -6.442   0.147  0.50 26.44           O1-
ANISOU  111  OE2AGLU A 396     4211   2872   2964    113     13    301
ATOM    112  OE2BGLU A 396     -20.686  -4.051  -1.023  0.50 45.96           O1-
ANISOU  112  OE2BGLU A 396     6557   5416   5489    123     -4    255
ATOM    113  H   GLU A 396     -25.541  -4.868  -2.582  1.00 20.44           H  
ATOM    114  HA AGLU A 396     -22.762  -4.581  -3.521  0.50 19.69           H  
ATOM    115  HA BGLU A 396     -22.665  -4.691  -3.499  0.50 20.22           H  
ATOM    116  HB3AGLU A 396     -22.420  -6.749  -2.432  0.50 21.23           H  
ATOM    117  HB3BGLU A 396     -22.667  -7.165  -2.533  0.50 22.20           H  
ATOM    118  HB2AGLU A 396     -24.098  -6.832  -1.984  0.50 21.23           H  
ATOM    119  HB2BGLU A 396     -24.149  -6.695  -1.801  0.50 22.20           H  
ATOM    120  HG3AGLU A 396     -23.897  -4.899  -0.504  0.50 24.90           H  
ATOM    121  HG3BGLU A 396     -22.452  -6.295  -0.186  0.50 32.18           H  
ATOM    122  HG2AGLU A 396     -22.295  -4.528  -1.091  0.50 24.90           H  
ATOM    123  HG2BGLU A 396     -23.007  -4.773  -0.689  0.50 32.18           H  
ATOM    124  N   ILE A 397     -22.816  -6.050  -5.507  1.00 16.91           N  
ANISOU  124  N   ILE A 397     2883   1661   1882     46     53    195
ATOM    125  CA  ILE A 397     -22.656  -6.950  -6.646  1.00 15.73           C  
ANISOU  125  CA  ILE A 397     2752   1480   1746     46     59    181
ATOM    126  C   ILE A 397     -21.555  -7.976  -6.328  1.00 16.87           C  
ANISOU  126  C   ILE A 397     2946   1584   1881     93     52    197
ATOM    127  O   ILE A 397     -20.558  -7.635  -5.688  1.00 16.85           O  
ANISOU  127  O   ILE A 397     2936   1594   1871    138     32    211
ATOM    128  CB  ILE A 397     -22.330  -6.150  -7.952  1.00 17.96           C  
ANISOU  128  CB  ILE A 397     2977   1797   2049     55     50    157
ATOM    129  CG1 ILE A 397     -23.649  -5.568  -8.511  1.00 19.65           C  
ANISOU  129  CG1 ILE A 397     3155   2036   2274      1     61    141
ATOM    130  CG2 ILE A 397     -21.572  -6.916  -9.066  1.00 17.06           C  
ANISOU  130  CG2 ILE A 397     2884   1654   1946     81     50    146
ATOM    131  CD1 ILE A 397     -23.476  -4.495  -9.589  1.00 24.93           C  
ANISOU  131  CD1 ILE A 397     3774   2739   2960      2     53    120
ATOM    132  H   ILE A 397     -22.025  -5.446  -5.319  1.00 16.91           H  
ATOM    133  HA  ILE A 397     -23.584  -7.502  -6.802  1.00 15.73           H  
ATOM    134  HB  ILE A 397     -21.696  -5.307  -7.670  1.00 17.96           H  
ATOM    135 HG13 ILE A 397     -24.223  -5.127  -7.697  1.00 19.65           H  
ATOM    136 HG12 ILE A 397     -24.268  -6.374  -8.907  1.00 19.65           H  
ATOM    137 HG21 ILE A 397     -21.401  -6.296  -9.944  1.00 17.06           H  
ATOM    138 HG22 ILE A 397     -20.585  -7.246  -8.746  1.00 17.06           H  
ATOM    139 HG23 ILE A 397     -22.123  -7.796  -9.396  1.00 17.06           H  
ATOM    140 HD11 ILE A 397     -24.440  -4.064  -9.852  1.00 24.93           H  
ATOM    141 HD12 ILE A 397     -22.836  -3.692  -9.231  1.00 24.93           H  
ATOM    142 HD13 ILE A 397     -23.053  -4.902 -10.506  1.00 24.93           H  
ATOM    143  N   ASP A 398     -21.764  -9.212  -6.808  1.00 15.22           N  
ANISOU  143  N   ASP A 398     2788   1325   1672     84     66    196
ATOM    144  CA  ASP A 398     -20.791 -10.301  -6.785  1.00 14.69           C  
ANISOU  144  CA  ASP A 398     2770   1214   1598    132     61    210
ATOM    145  C   ASP A 398     -19.805 -10.077  -7.958  1.00 15.30           C  
ANISOU  145  C   ASP A 398     2815   1303   1694    173     50    192
ATOM    146  O   ASP A 398     -20.254 -10.095  -9.105  1.00 14.98           O  
ANISOU  146  O   ASP A 398     2764   1261   1668    151     61    169
ATOM    147  CB  ASP A 398     -21.530 -11.663  -6.899  1.00 17.37           C  
ANISOU  147  CB  ASP A 398     3177   1493   1930    103     84    214
ATOM    148  CG  ASP A 398     -20.682 -12.952  -6.877  1.00 21.00           C  
ANISOU  148  CG  ASP A 398     3696   1901   2383    151     81    229
ATOM    149  OD1 ASP A 398     -19.463 -12.889  -6.598  1.00 16.87           O  
ANISOU  149  OD1 ASP A 398     3155   1389   1865    212     61    234
ATOM    150  OD2 ASP A 398     -21.295 -14.021  -7.083  1.00 23.68           O1-
ANISOU  150  OD2 ASP A 398     4099   2186   2711    130    100    238
ATOM    151  H   ASP A 398     -22.613  -9.396  -7.328  1.00 15.22           H  
ATOM    152  HA  ASP A 398     -20.302 -10.278  -5.814  1.00 14.69           H  
ATOM    153  HB3 ASP A 398     -22.148 -11.668  -7.798  1.00 17.37           H  
ATOM    154  HB2 ASP A 398     -22.243 -11.731  -6.076  1.00 17.37           H  
ATOM    155  N   PRO A 399     -18.495  -9.867  -7.677  1.00 15.30           N  
ANISOU  155  N   PRO A 399     2797   1319   1697    232     29    201
ATOM    156  CA  PRO A 399     -17.490  -9.657  -8.736  1.00 15.22           C  
ANISOU  156  CA  PRO A 399     2753   1322   1707    270     22    183
ATOM    157  C   PRO A 399     -17.193 -10.880  -9.631  1.00 15.60           C  
ANISOU  157  C   PRO A 399     2847   1318   1761    281     39    174
ATOM    158  O   PRO A 399     -16.555 -10.692 -10.665  1.00 15.79           O  
ANISOU  158  O   PRO A 399     2847   1352   1802    295     42    153
ATOM    159  CB  PRO A 399     -16.247  -9.171  -7.976  1.00 17.72           C  
ANISOU  159  CB  PRO A 399     3051   1659   2023    329     -3    200
ATOM    160  CG  PRO A 399     -16.377  -9.809  -6.606  1.00 21.74           C  
ANISOU  160  CG  PRO A 399     3609   2142   2509    332     -9    229
ATOM    161  CD  PRO A 399     -17.879  -9.778  -6.352  1.00 18.24           C  
ANISOU  161  CD  PRO A 399     3179   1698   2054    266      9    228
ATOM    162  HA  PRO A 399     -17.833  -8.860  -9.397  1.00 15.22           H  
ATOM    163  HB3 PRO A 399     -16.279  -8.085  -7.882  1.00 17.72           H  
ATOM    164  HB2 PRO A 399     -15.302  -9.422  -8.458  1.00 17.72           H  
ATOM    165  HG3 PRO A 399     -15.796  -9.307  -5.834  1.00 21.74           H  
ATOM    166  HG2 PRO A 399     -16.036 -10.843  -6.663  1.00 21.74           H  
ATOM    167  HD2 PRO A 399     -18.166 -10.584  -5.678  1.00 18.24           H  
ATOM    168  HD3 PRO A 399     -18.171  -8.831  -5.899  1.00 18.24           H  
ATOM    169  N   LYS A 400     -17.687 -12.083  -9.277  1.00 14.48           N  
ANISOU  169  N   LYS A 400     2775   1122   1606    273     51    189
ATOM    170  CA  LYS A 400     -17.667 -13.264 -10.152  1.00 14.24           C  
ANISOU  170  CA  LYS A 400     2793   1037   1580    279     69    178
ATOM    171  C   LYS A 400     -18.620 -13.141 -11.358  1.00 15.08           C  
ANISOU  171  C   LYS A 400     2892   1144   1693    224     86    150
ATOM    172  O   LYS A 400     -18.403 -13.832 -12.353  1.00 15.92           O  
ANISOU  172  O   LYS A 400     3024   1219   1806    232     99    132
ATOM    173  CB  LYS A 400     -18.001 -14.539  -9.353  1.00 15.33           C  
ANISOU  173  CB  LYS A 400     3010   1114   1701    281     78    201
ATOM    174  CG  LYS A 400     -16.958 -14.904  -8.284  1.00 18.88           C  
ANISOU  174  CG  LYS A 400     3473   1559   2143    343     57    231
ATOM    175  CD  LYS A 400     -17.255 -16.269  -7.640  1.00 19.93           C  
ANISOU  175  CD  LYS A 400     3689   1628   2256    344     67    256
ATOM    176  CE  LYS A 400     -16.227 -16.710  -6.582  1.00 41.06           C  
ANISOU  176  CE  LYS A 400     6386   4291   4924    412     44    286
ATOM    177  NZ  LYS A 400     -16.376 -15.982  -5.310  1.00 54.62           N1+
ANISOU  177  NZ  LYS A 400     8082   6048   6624    409     23    308
ATOM    178  H   LYS A 400     -18.199 -12.184  -8.410  1.00 14.48           H  
ATOM    179  HA  LYS A 400     -16.656 -13.369 -10.551  1.00 14.24           H  
ATOM    180  HB3 LYS A 400     -18.069 -15.378 -10.047  1.00 15.33           H  
ATOM    181  HB2 LYS A 400     -18.988 -14.453  -8.899  1.00 15.33           H  
ATOM    182  HG3 LYS A 400     -16.930 -14.126  -7.523  1.00 18.88           H  
ATOM    183  HG2 LYS A 400     -15.966 -14.925  -8.738  1.00 18.88           H  
ATOM    184  HD3 LYS A 400     -17.284 -17.026  -8.424  1.00 19.93           H  
ATOM    185  HD2 LYS A 400     -18.259 -16.259  -7.210  1.00 19.93           H  
ATOM    186  HE3 LYS A 400     -15.211 -16.588  -6.959  1.00 41.06           H  
ATOM    187  HE2 LYS A 400     -16.360 -17.771  -6.368  1.00 41.06           H  
ATOM    188  HZ1 LYS A 400     -16.256 -14.988  -5.465  1.00 54.62           H  
ATOM    189  HZ2 LYS A 400     -17.301 -16.140  -4.936  1.00 54.62           H  
ATOM    190  HZ3 LYS A 400     -15.685 -16.304  -4.647  1.00 54.62           H  
ATOM    191  N   ASP A 401     -19.636 -12.265 -11.260  1.00 13.38           N  
ANISOU  191  N   ASP A 401     2635    970   1477    174     85    143
ATOM    192  CA  ASP A 401     -20.556 -11.916 -12.347  1.00 14.21           C  
ANISOU  192  CA  ASP A 401     2727   1083   1589    122     96    116
ATOM    193  C   ASP A 401     -19.939 -10.959 -13.384  1.00 14.44           C  
ANISOU  193  C   ASP A 401     2700   1152   1633    138     89     94
ATOM    194  O   ASP A 401     -20.550 -10.785 -14.436  1.00 14.04           O  
ANISOU  194  O   ASP A 401     2634   1113   1587    100     94     72
ATOM    195  CB  ASP A 401     -21.902 -11.338 -11.835  1.00 15.41           C  
ANISOU  195  CB  ASP A 401     2857   1261   1736     62     99    119
ATOM    196  CG  ASP A 401     -22.717 -12.240 -10.892  1.00 18.08           C  
ANISOU  196  CG  ASP A 401     3253   1556   2061     24    115    133
ATOM    197  OD1 ASP A 401     -22.546 -13.478 -10.935  1.00 17.85           O  
ANISOU  197  OD1 ASP A 401     3286   1471   2026     36    126    137
ATOM    198  OD2 ASP A 401     -23.626 -11.685 -10.238  1.00 20.45           O1-
ANISOU  198  OD2 ASP A 401     3536   1876   2356    -17    118    140
ATOM    199  H   ASP A 401     -19.762 -11.751 -10.399  1.00 13.38           H  
ATOM    200  HA  ASP A 401     -20.781 -12.832 -12.898  1.00 14.21           H  
ATOM    201  HB3 ASP A 401     -22.545 -11.099 -12.682  1.00 15.41           H  
ATOM    202  HB2 ASP A 401     -21.712 -10.396 -11.318  1.00 15.41           H  
ATOM    203  N   LEU A 402     -18.760 -10.373 -13.103  1.00 12.92           N  
ANISOU  203  N   LEU A 402     2478    984   1448    194     75    100
ATOM    204  CA  LEU A 402     -18.045  -9.485 -14.021  1.00 13.08           C  
ANISOU  204  CA  LEU A 402     2443   1043   1481    211     70     80
ATOM    205  C   LEU A 402     -17.168 -10.282 -15.002  1.00 13.71           C  
ANISOU  205  C   LEU A 402     2544   1095   1569    249     80     66
ATOM    206  O   LEU A 402     -16.512 -11.241 -14.594  1.00 13.80           O  
ANISOU  206  O   LEU A 402     2593   1071   1580    292     83     78
ATOM    207  CB  LEU A 402     -17.178  -8.489 -13.219  1.00 12.78           C  
ANISOU  207  CB  LEU A 402     2353   1055   1449    244     50     92
ATOM    208  CG  LEU A 402     -17.984  -7.510 -12.334  1.00 14.42           C  
ANISOU  208  CG  LEU A 402     2537   1294   1649    211     40    105
ATOM    209  CD1 LEU A 402     -17.057  -6.751 -11.363  1.00 15.21           C  
ANISOU  209  CD1 LEU A 402     2598   1432   1751    249     20    118
ATOM    210  CD2 LEU A 402     -18.864  -6.557 -13.171  1.00 14.56           C  
ANISOU  210  CD2 LEU A 402     2515   1345   1671    160     44     86
ATOM    211  H   LEU A 402     -18.300 -10.574 -12.226  1.00 12.92           H  
ATOM    212  HA  LEU A 402     -18.778  -8.915 -14.587  1.00 13.08           H  
ATOM    213  HB3 LEU A 402     -16.559  -7.905 -13.904  1.00 12.78           H  
ATOM    214  HB2 LEU A 402     -16.474  -9.051 -12.606  1.00 12.78           H  
ATOM    215  HG  LEU A 402     -18.651  -8.103 -11.707  1.00 14.42           H  
ATOM    216 HD11 LEU A 402     -17.478  -6.740 -10.358  1.00 15.21           H  
ATOM    217 HD12 LEU A 402     -16.070  -7.208 -11.293  1.00 15.21           H  
ATOM    218 HD13 LEU A 402     -16.902  -5.714 -11.658  1.00 15.21           H  
ATOM    219 HD21 LEU A 402     -18.815  -5.526 -12.825  1.00 14.56           H  
ATOM    220 HD22 LEU A 402     -18.576  -6.553 -14.223  1.00 14.56           H  
ATOM    221 HD23 LEU A 402     -19.911  -6.858 -13.125  1.00 14.56           H  
ATOM    222  N   THR A 403     -17.144  -9.830 -16.265  1.00 13.23           N  
ANISOU  222  N   THR A 403     2460   1053   1515    235     87     41
ATOM    223  CA  THR A 403     -16.228 -10.282 -17.313  1.00 14.28           C  
ANISOU  223  CA  THR A 403     2600   1169   1655    269     99     22
ATOM    224  C   THR A 403     -15.610  -9.022 -17.934  1.00 14.72           C  
ANISOU  224  C   THR A 403     2589   1280   1722    286     91     13
ATOM    225  O   THR A 403     -16.336  -8.232 -18.533  1.00 15.03           O  
ANISOU  225  O   THR A 403     2593   1356   1760    247     86      4
ATOM    226  CB  THR A 403     -16.959 -11.067 -18.439  1.00 14.67           C  
ANISOU  226  CB  THR A 403     2687   1189   1698    227    116     -1
ATOM    227  OG1 THR A 403     -17.416 -12.300 -17.928  1.00 14.57           O  
ANISOU  227  OG1 THR A 403     2738   1122   1674    209    125      7
ATOM    228  CG2 THR A 403     -16.112 -11.387 -19.685  1.00 16.43           C  
ANISOU  228  CG2 THR A 403     2922   1396   1926    260    133    -23
ATOM    229  H   THR A 403     -17.735  -9.047 -16.514  1.00 13.23           H  
ATOM    230  HA  THR A 403     -15.435 -10.902 -16.890  1.00 14.28           H  
ATOM    231  HB  THR A 403     -17.838 -10.509 -18.759  1.00 14.67           H  
ATOM    232  HG1 THR A 403     -18.107 -12.124 -17.281  1.00 14.57           H  
ATOM    233 HG21 THR A 403     -16.668 -12.003 -20.393  1.00 16.43           H  
ATOM    234 HG22 THR A 403     -15.807 -10.490 -20.223  1.00 16.43           H  
ATOM    235 HG23 THR A 403     -15.214 -11.935 -19.407  1.00 16.43           H  
ATOM    236  N   PHE A 404     -14.291  -8.855 -17.770  1.00 14.66           N  
ANISOU  236  N   PHE A 404     2562   1281   1727    343     90     15
ATOM    237  CA  PHE A 404     -13.537  -7.688 -18.231  1.00 15.11           C  
ANISOU  237  CA  PHE A 404     2554   1390   1796    361     85      7
ATOM    238  C   PHE A 404     -13.201  -7.800 -19.725  1.00 17.23           C  
ANISOU  238  C   PHE A 404     2823   1654   2068    363    105    -20
ATOM    239  O   PHE A 404     -12.779  -8.868 -20.166  1.00 18.17           O  
ANISOU  239  O   PHE A 404     2980   1735   2190    393    122    -28
ATOM    240  CB  PHE A 404     -12.259  -7.558 -17.383  1.00 17.22           C  
ANISOU  240  CB  PHE A 404     2796   1672   2076    419     72     23
ATOM    241  CG  PHE A 404     -12.534  -7.310 -15.911  1.00 17.48           C  
ANISOU  241  CG  PHE A 404     2826   1715   2101    414     50     49
ATOM    242  CD1 PHE A 404     -12.850  -6.011 -15.465  1.00 20.52           C  
ANISOU  242  CD1 PHE A 404     3163   2148   2484    389     34     53
ATOM    243  CD2 PHE A 404     -12.666  -8.392 -15.014  1.00 20.73           C  
ANISOU  243  CD2 PHE A 404     3288   2085   2504    430     46     69
ATOM    244  CE1 PHE A 404     -13.199  -5.798 -14.140  1.00 22.81           C  
ANISOU  244  CE1 PHE A 404     3455   2447   2765    382     16     75
ATOM    245  CE2 PHE A 404     -13.035  -8.160 -13.696  1.00 24.68           C  
ANISOU  245  CE2 PHE A 404     3788   2594   2993    424     27     93
ATOM    246  CZ  PHE A 404     -13.292  -6.867 -13.257  1.00 23.03           C  
ANISOU  246  CZ  PHE A 404     3533   2436   2784    399     13     95
ATOM    247  H   PHE A 404     -13.753  -9.577 -17.310  1.00 14.66           H  
ATOM    248  HA  PHE A 404     -14.142  -6.792 -18.077  1.00 15.11           H  
ATOM    249  HB3 PHE A 404     -11.652  -6.732 -17.759  1.00 17.22           H  
ATOM    250  HB2 PHE A 404     -11.645  -8.455 -17.481  1.00 17.22           H  
ATOM    251  HD1 PHE A 404     -12.816  -5.179 -16.152  1.00 20.52           H  
ATOM    252  HD2 PHE A 404     -12.487  -9.402 -15.350  1.00 20.73           H  
ATOM    253  HE1 PHE A 404     -13.405  -4.795 -13.805  1.00 22.81           H  
ATOM    254  HE2 PHE A 404     -13.127  -8.991 -13.013  1.00 24.68           H  
ATOM    255  HZ  PHE A 404     -13.575  -6.694 -12.229  1.00 23.03           H  
ATOM    256  N   LEU A 405     -13.396  -6.697 -20.467  1.00 16.49           N  
ANISOU  256  N   LEU A 405     2691   1600   1974    334    104    -34
ATOM    257  CA  LEU A 405     -13.252  -6.659 -21.924  1.00 16.98           C  
ANISOU  257  CA  LEU A 405     2756   1660   2035    329    124    -60
ATOM    258  C   LEU A 405     -12.180  -5.668 -22.402  1.00 19.40           C  
ANISOU  258  C   LEU A 405     3009   2008   2354    354    128    -69
ATOM    259  O   LEU A 405     -11.551  -5.952 -23.422  1.00 20.36           O  
ANISOU  259  O   LEU A 405     3138   2119   2478    374    149    -87
ATOM    260  CB  LEU A 405     -14.610  -6.300 -22.572  1.00 17.36           C  
ANISOU  260  CB  LEU A 405     2817   1710   2067    267    122    -72
ATOM    261  CG  LEU A 405     -15.727  -7.351 -22.389  1.00 20.09           C  
ANISOU  261  CG  LEU A 405     3223   2011   2401    234    124    -70
ATOM    262  CD1 LEU A 405     -17.054  -6.813 -22.958  1.00 21.67           C  
ANISOU  262  CD1 LEU A 405     3424   2222   2589    173    118    -81
ATOM    263  CD2 LEU A 405     -15.353  -8.718 -23.003  1.00 22.94           C  
ANISOU  263  CD2 LEU A 405     3640   2316   2758    257    146    -82
ATOM    264  H   LEU A 405     -13.738  -5.850 -20.030  1.00 16.49           H  
ATOM    265  HA  LEU A 405     -12.937  -7.634 -22.299  1.00 16.98           H  
ATOM    266  HB3 LEU A 405     -14.467  -6.134 -23.642  1.00 17.36           H  
ATOM    267  HB2 LEU A 405     -14.952  -5.346 -22.168  1.00 17.36           H  
ATOM    268  HG  LEU A 405     -15.886  -7.515 -21.323  1.00 20.09           H  
ATOM    269 HD11 LEU A 405     -17.706  -7.605 -23.325  1.00 21.67           H  
ATOM    270 HD12 LEU A 405     -17.606  -6.261 -22.197  1.00 21.67           H  
ATOM    271 HD13 LEU A 405     -16.886  -6.131 -23.791  1.00 21.67           H  
ATOM    272 HD21 LEU A 405     -16.171  -9.169 -23.565  1.00 22.94           H  
ATOM    273 HD22 LEU A 405     -14.508  -8.641 -23.687  1.00 22.94           H  
ATOM    274 HD23 LEU A 405     -15.073  -9.426 -22.223  1.00 22.94           H  
ATOM    275  N   LYS A 406     -12.000  -4.527 -21.711  1.00 16.46           N  
ANISOU  275  N   LYS A 406     2584   1682   1988    349    109    -58
ATOM    276  CA  LYS A 406     -11.149  -3.437 -22.198  1.00 18.54           C  
ANISOU  276  CA  LYS A 406     2796   1985   2262    365    115    -68
ATOM    277  C   LYS A 406     -10.721  -2.509 -21.054  1.00 20.29           C  
ANISOU  277  C   LYS A 406     2967   2247   2495    378     93    -51
ATOM    278  O   LYS A 406     -11.544  -2.165 -20.208  1.00 17.90           O  
ANISOU  278  O   LYS A 406     2661   1955   2185    352     74    -37
ATOM    279  CB  LYS A 406     -11.906  -2.674 -23.316  1.00 20.52           C  
ANISOU  279  CB  LYS A 406     3040   2254   2501    320    120    -84
ATOM    280  CG  LYS A 406     -11.159  -1.488 -23.954  1.00 37.22           C  
ANISOU  280  CG  LYS A 406     5109   4408   4623    326    129    -96
ATOM    281  CD  LYS A 406     -11.894  -0.887 -25.167  1.00 46.77           C  
ANISOU  281  CD  LYS A 406     6329   5624   5817    284    136   -112
ATOM    282  CE  LYS A 406     -13.205  -0.163 -24.806  1.00 61.22           C  
ANISOU  282  CE  LYS A 406     8152   7470   7637    238    114   -103
ATOM    283  NZ  LYS A 406     -13.887   0.370 -25.997  1.00 70.76           N1+
ANISOU  283  NZ  LYS A 406     9397   8663   8827    198    117   -116
ATOM    284  H   LYS A 406     -12.532  -4.343 -20.872  1.00 16.46           H  
ATOM    285  HA  LYS A 406     -10.243  -3.873 -22.624  1.00 18.54           H  
ATOM    286  HB3 LYS A 406     -12.847  -2.316 -22.908  1.00 20.52           H  
ATOM    287  HB2 LYS A 406     -12.168  -3.374 -24.110  1.00 20.52           H  
ATOM    288  HG3 LYS A 406     -10.167  -1.817 -24.267  1.00 37.22           H  
ATOM    289  HG2 LYS A 406     -11.000  -0.702 -23.217  1.00 37.22           H  
ATOM    290  HD3 LYS A 406     -12.095  -1.682 -25.887  1.00 46.77           H  
ATOM    291  HD2 LYS A 406     -11.219  -0.193 -25.670  1.00 46.77           H  
ATOM    292  HE3 LYS A 406     -12.999   0.669 -24.136  1.00 61.22           H  
ATOM    293  HE2 LYS A 406     -13.896  -0.831 -24.292  1.00 61.22           H  
ATOM    294  HZ1 LYS A 406     -14.734   0.842 -25.714  1.00 70.76           H  
ATOM    295  HZ2 LYS A 406     -13.279   1.025 -26.469  1.00 70.76           H  
ATOM    296  HZ3 LYS A 406     -14.118  -0.387 -26.625  1.00 70.76           H  
ATOM    297  N   GLU A 407      -9.453  -2.071 -21.103  1.00 19.51           N  
ANISOU  297  N   GLU A 407     2827   2173   2412    415     97    -54
ATOM    298  CA  GLU A 407      -8.884  -1.021 -20.259  1.00 20.60           C  
ANISOU  298  CA  GLU A 407     2912   2352   2561    426     77    -42
ATOM    299  C   GLU A 407      -9.348   0.356 -20.770  1.00 23.00           C  
ANISOU  299  C   GLU A 407     3184   2694   2862    387     77    -52
ATOM    300  O   GLU A 407      -9.092   0.673 -21.933  1.00 24.86           O  
ANISOU  300  O   GLU A 407     3415   2935   3097    380     97    -70
ATOM    301  CB  GLU A 407      -7.337  -1.109 -20.323  1.00 23.03           C  
ANISOU  301  CB  GLU A 407     3188   2674   2891    478     83    -46
ATOM    302  CG  GLU A 407      -6.709  -2.466 -19.912  1.00 36.83           C  
ANISOU  302  CG  GLU A 407     4966   4382   4644    526     86    -38
ATOM    303  CD  GLU A 407      -6.721  -2.815 -18.415  1.00 66.65           C  
ANISOU  303  CD  GLU A 407     8733   8165   8426    555     57    -14
ATOM    304  OE1 GLU A 407      -6.336  -3.965 -18.110  1.00 66.97           O  
ANISOU  304  OE1 GLU A 407     8772   8194   8481    607     56     -8
ATOM    305  OE2 GLU A 407      -7.094  -1.955 -17.588  1.00 65.02           O1-
ANISOU  305  OE2 GLU A 407     8521   7976   8208    527     34      0
ATOM    306  H   GLU A 407      -8.847  -2.408 -21.841  1.00 19.51           H  
ATOM    307  HA  GLU A 407      -9.219  -1.162 -19.230  1.00 20.60           H  
ATOM    308  HB3 GLU A 407      -6.898  -0.306 -19.729  1.00 23.03           H  
ATOM    309  HB2 GLU A 407      -7.013  -0.902 -21.344  1.00 23.03           H  
ATOM    310  HG3 GLU A 407      -5.664  -2.461 -20.225  1.00 36.83           H  
ATOM    311  HG2 GLU A 407      -7.177  -3.280 -20.466  1.00 36.83           H  
ATOM    312  N   LEU A 408     -10.001   1.153 -19.906  1.00 18.39           N  
ANISOU  312  N   LEU A 408     2580   2134   2273    362     56    -40
ATOM    313  CA  LEU A 408     -10.434   2.521 -20.233  1.00 18.65           C  
ANISOU  313  CA  LEU A 408     2585   2199   2303    327     56    -48
ATOM    314  C   LEU A 408      -9.410   3.588 -19.802  1.00 24.41           C  
ANISOU  314  C   LEU A 408     3259   2970   3045    339     48    -47
ATOM    315  O   LEU A 408      -9.595   4.754 -20.148  1.00 25.82           O  
ANISOU  315  O   LEU A 408     3414   3173   3223    314     52    -55
ATOM    316  CB  LEU A 408     -11.819   2.816 -19.604  1.00 17.42           C  
ANISOU  316  CB  LEU A 408     2443   2041   2133    286     42    -39
ATOM    317  CG  LEU A 408     -12.940   1.826 -19.990  1.00 18.79           C  
ANISOU  317  CG  LEU A 408     2667   2178   2294    263     47    -40
ATOM    318  CD1 LEU A 408     -14.272   2.208 -19.313  1.00 19.09           C  
ANISOU  318  CD1 LEU A 408     2708   2221   2323    225     34    -31
ATOM    319  CD2 LEU A 408     -13.094   1.657 -21.513  1.00 21.80           C  
ANISOU  319  CD2 LEU A 408     3064   2550   2670    249     66    -60
ATOM    320  H   LEU A 408     -10.182   0.841 -18.961  1.00 18.39           H  
ATOM    321  HA  LEU A 408     -10.528   2.626 -21.314  1.00 18.65           H  
ATOM    322  HB3 LEU A 408     -12.134   3.820 -19.897  1.00 17.42           H  
ATOM    323  HB2 LEU A 408     -11.727   2.842 -18.519  1.00 17.42           H  
ATOM    324  HG  LEU A 408     -12.658   0.853 -19.591  1.00 18.79           H  
ATOM    325 HD11 LEU A 408     -14.673   1.382 -18.727  1.00 19.09           H  
ATOM    326 HD12 LEU A 408     -14.152   3.052 -18.634  1.00 19.09           H  
ATOM    327 HD13 LEU A 408     -15.038   2.489 -20.032  1.00 19.09           H  
ATOM    328 HD21 LEU A 408     -14.132   1.549 -21.825  1.00 21.80           H  
ATOM    329 HD22 LEU A 408     -12.684   2.504 -22.064  1.00 21.80           H  
ATOM    330 HD23 LEU A 408     -12.568   0.760 -21.842  1.00 21.80           H  
ATOM    331  N   GLY A 409      -8.358   3.183 -19.073  1.00 23.09           N  
ANISOU  331  N   GLY A 409     3075   2809   2890    375     37    -38
ATOM    332  CA  GLY A 409      -7.335   4.061 -18.516  1.00 24.16           C  
ANISOU  332  CA  GLY A 409     3158   2984   3038    387     26    -37
ATOM    333  C   GLY A 409      -7.710   4.482 -17.089  1.00 29.68           C  
ANISOU  333  C   GLY A 409     3849   3696   3732    385     -3    -19
ATOM    334  O   GLY A 409      -8.787   4.163 -16.578  1.00 28.41           O  
ANISOU  334  O   GLY A 409     3725   3511   3559    380    -13     -6
ATOM    335  H   GLY A 409      -8.282   2.206 -18.826  1.00 23.09           H  
ATOM    336  HA3 GLY A 409      -7.183   4.945 -19.139  1.00 24.16           H  
ATOM    337  HA2 GLY A 409      -6.390   3.517 -18.492  1.00 24.16           H  
ATOM    338  N   THR A 410      -6.787   5.215 -16.448  1.00 28.58           N  
ANISOU  338  N   THR A 410     3665   3594   3601    386    -15    -19
ATOM    339  CA  THR A 410      -6.972   5.795 -15.121  1.00 29.94           C  
ANISOU  339  CA  THR A 410     3828   3781   3766    383    -43     -4
ATOM    340  C   THR A 410      -7.791   7.093 -15.221  1.00 34.03           C  
ANISOU  340  C   THR A 410     4338   4317   4275    338    -44     -8
ATOM    341  O   THR A 410      -7.390   8.037 -15.904  1.00 31.89           O  
ANISOU  341  O   THR A 410     4037   4069   4011    323    -35    -20
ATOM    342  CB  THR A 410      -5.616   6.108 -14.432  1.00 43.38           C  
ANISOU  342  CB  THR A 410     5488   5511   5483    415    -61     -2
ATOM    343  OG1 THR A 410      -4.823   7.021 -15.171  1.00 47.92           O  
ANISOU  343  OG1 THR A 410     6018   6118   6072    404    -50    -18
ATOM    344  CG2 THR A 410      -4.779   4.848 -14.169  1.00 41.68           C  
ANISOU  344  CG2 THR A 410     5279   5277   5279    465    -60      2
ATOM    345  H   THR A 410      -5.920   5.451 -16.909  1.00 28.58           H  
ATOM    346  HA  THR A 410      -7.512   5.087 -14.493  1.00 29.94           H  
ATOM    347  HB  THR A 410      -5.817   6.576 -13.467  1.00 43.38           H  
ATOM    348  HG1 THR A 410      -5.342   7.817 -15.323  1.00 47.92           H  
ATOM    349 HG21 THR A 410      -3.840   5.095 -13.675  1.00 41.68           H  
ATOM    350 HG22 THR A 410      -5.318   4.158 -13.521  1.00 41.68           H  
ATOM    351 HG23 THR A 410      -4.539   4.321 -15.093  1.00 41.68           H  
ATOM    352  N   GLY A 411      -8.928   7.100 -14.514  1.00 33.47           N  
ANISOU  352  N   GLY A 411     4297   4233   4188    318    -53      4
ATOM    353  CA  GLY A 411      -9.731   8.291 -14.280  1.00 34.30           C  
ANISOU  353  CA  GLY A 411     4396   4352   4284    279    -55      2
ATOM    354  C   GLY A 411      -9.411   8.809 -12.875  1.00 40.63           C  
ANISOU  354  C   GLY A 411     5183   5175   5080    279    -77     12
ATOM    355  O   GLY A 411      -8.425   8.409 -12.250  1.00 39.74           O  
ANISOU  355  O   GLY A 411     5059   5070   4970    309    -94     18
ATOM    356  H   GLY A 411      -9.176   6.281 -13.975  1.00 33.47           H  
ATOM    357  HA3 GLY A 411     -10.783   8.015 -14.344  1.00 34.30           H  
ATOM    358  HA2 GLY A 411      -9.551   9.073 -15.020  1.00 34.30           H  
ATOM    359  N   GLN A 412     -10.287   9.687 -12.363  1.00 38.62           N  
ANISOU  359  N   GLN A 412     4929   4930   4815    247    -79     13
ATOM    360  CA  GLN A 412     -10.308  10.084 -10.953  1.00 39.16           C  
ANISOU  360  CA  GLN A 412     4990   5016   4874    244    -99     21
ATOM    361  C   GLN A 412     -10.610   8.867 -10.058  1.00 44.59           C  
ANISOU  361  C   GLN A 412     5713   5681   5546    258   -110     38
ATOM    362  O   GLN A 412     -11.405   8.014 -10.451  1.00 45.06           O  
ANISOU  362  O   GLN A 412     5807   5715   5600    246    -99     43
ATOM    363  CB  GLN A 412     -11.364  11.194 -10.754  1.00  0.00           C  
ATOM    364  CG  GLN A 412     -11.082  12.520 -11.497  1.00  0.00           C  
ATOM    365  CD  GLN A 412     -10.047  13.415 -10.805  1.00  0.00           C  
ATOM    366  OE1 GLN A 412      -8.947  12.978 -10.474  1.00  0.00           O  
ATOM    367  NE2 GLN A 412     -10.386  14.690 -10.608  1.00  0.00           N  
ATOM    368  H   GLN A 412     -11.061  10.008 -12.927  1.00 38.62           H  
ATOM    369  HB2 GLN A 412     -12.331  10.814 -11.087  1.00  0.00           H  
ATOM    370  HB3 GLN A 412     -11.490  11.402  -9.690  1.00  0.00           H  
ATOM    371  HG2 GLN A 412     -10.762  12.334 -12.522  1.00  0.00           H  
ATOM    372  HG3 GLN A 412     -12.016  13.076 -11.580  1.00  0.00           H  
ATOM    373 HE22 GLN A 412      -9.739  15.322 -10.160  1.00  0.00           H  
ATOM    374 HE21 GLN A 412     -11.298  15.024 -10.882  1.00  0.00           H  
ATOM    375  HA  GLN A 412      -9.320  10.462 -10.690  1.00 39.16           H  
ATOM    376  N   PHE A 413      -9.962   8.806  -8.884  1.00 40.95           N  
ANISOU  376  N   PHE A 413     5246   5231   5081    283   -133     47
ATOM    377  CA  PHE A 413     -10.067   7.743  -7.869  1.00 41.13           C  
ANISOU  377  CA  PHE A 413     5303   5236   5088    301   -149     66
ATOM    378  C   PHE A 413      -9.368   6.405  -8.219  1.00 44.14           C  
ANISOU  378  C   PHE A 413     5703   5592   5477    339   -149     74
ATOM    379  O   PHE A 413      -9.222   5.582  -7.314  1.00 44.81           O  
ANISOU  379  O   PHE A 413     5812   5663   5550    361   -166     91
ATOM    380  CB  PHE A 413     -11.531   7.501  -7.417  1.00  0.00           C  
ATOM    381  CG  PHE A 413     -12.249   8.691  -6.803  1.00  0.00           C  
ATOM    382  CD1 PHE A 413     -12.909   9.638  -7.616  1.00  0.00           C  
ATOM    383  CD2 PHE A 413     -12.157   8.927  -5.417  1.00  0.00           C  
ATOM    384  CE1 PHE A 413     -13.487  10.762  -7.044  1.00  0.00           C  
ATOM    385  CE2 PHE A 413     -12.777  10.034  -4.861  1.00  0.00           C  
ATOM    386  CZ  PHE A 413     -13.420  10.960  -5.673  1.00  0.00           C  
ATOM    387  H   PHE A 413      -9.327   9.555  -8.650  1.00 40.95           H  
ATOM    388  HB2 PHE A 413     -12.136   7.127  -8.240  1.00  0.00           H  
ATOM    389  HB3 PHE A 413     -11.540   6.705  -6.675  1.00  0.00           H  
ATOM    390  HD1 PHE A 413     -12.985   9.493  -8.683  1.00  0.00           H  
ATOM    391  HD2 PHE A 413     -11.626   8.234  -4.780  1.00  0.00           H  
ATOM    392  HE1 PHE A 413     -14.007  11.477  -7.661  1.00  0.00           H  
ATOM    393  HE2 PHE A 413     -12.747  10.181  -3.792  1.00  0.00           H  
ATOM    394  HZ  PHE A 413     -13.877  11.835  -5.236  1.00  0.00           H  
ATOM    395  HA  PHE A 413      -9.527   8.127  -7.002  1.00 41.13           H  
ATOM    396  N   GLY A 414      -8.913   6.210  -9.473  1.00 38.67           N  
ANISOU  396  N   GLY A 414     5000   4890   4802    347   -130     61
ATOM    397  CA  GLY A 414      -8.139   5.034  -9.880  1.00 37.58           C  
ANISOU  397  CA  GLY A 414     4878   4727   4673    385   -127     66
ATOM    398  C   GLY A 414      -8.562   4.512 -11.261  1.00 36.93           C  
ANISOU  398  C   GLY A 414     4806   4622   4602    385   -100     53
ATOM    399  O   GLY A 414      -9.280   5.174 -12.013  1.00 36.34           O  
ANISOU  399  O   GLY A 414     4727   4552   4529    352    -83     40
ATOM    400  H   GLY A 414      -9.078   6.914 -10.180  1.00 38.67           H  
ATOM    401  HA3 GLY A 414      -8.234   4.218  -9.161  1.00 37.58           H  
ATOM    402  HA2 GLY A 414      -7.084   5.308  -9.914  1.00 37.58           H  
ATOM    403  N   VAL A 415      -8.053   3.307 -11.577  1.00 30.52           N  
ANISOU  403  N   VAL A 415     4013   3785   3798    422    -96     57
ATOM    404  CA  VAL A 415      -8.267   2.518 -12.798  1.00 28.35           C  
ANISOU  404  CA  VAL A 415     3757   3483   3533    429    -70     45
ATOM    405  C   VAL A 415      -9.755   2.240 -13.076  1.00 22.27           C  
ANISOU  405  C   VAL A 415     3031   2683   2747    391    -56     45
ATOM    406  O   VAL A 415     -10.485   1.916 -12.144  1.00 19.86           O  
ANISOU  406  O   VAL A 415     2757   2362   2427    379    -65     60
ATOM    407  CB  VAL A 415      -7.514   1.152 -12.676  1.00 33.58           C  
ANISOU  407  CB  VAL A 415     4435   4120   4204    481    -72     52
ATOM    408  CG1 VAL A 415      -7.922   0.041 -13.674  1.00 33.81           C  
ANISOU  408  CG1 VAL A 415     4503   4107   4235    485    -45     43
ATOM    409  CG2 VAL A 415      -5.991   1.360 -12.749  1.00 33.79           C  
ANISOU  409  CG2 VAL A 415     4408   4178   4252    518    -79     46
ATOM    410  H   VAL A 415      -7.478   2.847 -10.886  1.00 30.52           H  
ATOM    411  HA  VAL A 415      -7.853   3.074 -13.639  1.00 28.35           H  
ATOM    412  HB  VAL A 415      -7.720   0.752 -11.683  1.00 33.58           H  
ATOM    413 HG11 VAL A 415      -7.276  -0.832 -13.577  1.00 33.81           H  
ATOM    414 HG12 VAL A 415      -8.940  -0.312 -13.509  1.00 33.81           H  
ATOM    415 HG13 VAL A 415      -7.849   0.389 -14.702  1.00 33.81           H  
ATOM    416 HG21 VAL A 415      -5.456   0.422 -12.597  1.00 33.79           H  
ATOM    417 HG22 VAL A 415      -5.693   1.754 -13.721  1.00 33.79           H  
ATOM    418 HG23 VAL A 415      -5.642   2.055 -11.985  1.00 33.79           H  
ATOM    419  N   VAL A 416     -10.158   2.328 -14.354  1.00 16.93           N  
ANISOU  419  N   VAL A 416     2356   2001   2075    370    -34     28
ATOM    420  CA  VAL A 416     -11.495   1.946 -14.808  1.00 14.87           C  
ANISOU  420  CA  VAL A 416     2132   1716   1802    332    -22     26
ATOM    421  C   VAL A 416     -11.359   0.980 -15.999  1.00 15.90           C  
ANISOU  421  C   VAL A 416     2291   1814   1935    341     -2     14
ATOM    422  O   VAL A 416     -10.499   1.188 -16.856  1.00 14.98           O  
ANISOU  422  O   VAL A 416     2155   1707   1831    358     11      0
ATOM    423  CB  VAL A 416     -12.341   3.173 -15.258  1.00 16.95           C  
ANISOU  423  CB  VAL A 416     2371   2006   2063    290    -20     17
ATOM    424  CG1 VAL A 416     -13.790   2.798 -15.633  1.00 17.34           C  
ANISOU  424  CG1 VAL A 416     2454   2034   2102    251    -12     16
ATOM    425  CG2 VAL A 416     -12.366   4.287 -14.194  1.00 17.19           C  
ANISOU  425  CG2 VAL A 416     2369   2069   2091    283    -37     25
ATOM    426  H   VAL A 416      -9.510   2.615 -15.075  1.00 16.93           H  
ATOM    427  HA  VAL A 416     -12.028   1.427 -14.015  1.00 14.87           H  
ATOM    428  HB  VAL A 416     -11.877   3.598 -16.149  1.00 16.95           H  
ATOM    429 HG11 VAL A 416     -14.352   3.675 -15.944  1.00 17.34           H  
ATOM    430 HG12 VAL A 416     -13.841   2.092 -16.460  1.00 17.34           H  
ATOM    431 HG13 VAL A 416     -14.314   2.352 -14.787  1.00 17.34           H  
ATOM    432 HG21 VAL A 416     -13.040   5.094 -14.477  1.00 17.19           H  
ATOM    433 HG22 VAL A 416     -12.697   3.905 -13.229  1.00 17.19           H  
ATOM    434 HG23 VAL A 416     -11.380   4.730 -14.054  1.00 17.19           H  
ATOM    435  N   LYS A 417     -12.221  -0.050 -16.030  1.00 13.74           N  
ANISOU  435  N   LYS A 417     2065   1503   1651    326      4     19
ATOM    436  CA  LYS A 417     -12.315  -1.022 -17.120  1.00 14.70           C  
ANISOU  436  CA  LYS A 417     2223   1589   1772    329     24      7
ATOM    437  C   LYS A 417     -13.773  -1.149 -17.577  1.00 14.14           C  
ANISOU  437  C   LYS A 417     2178   1504   1689    279     30      0
ATOM    438  O   LYS A 417     -14.678  -1.047 -16.754  1.00 15.11           O  
ANISOU  438  O   LYS A 417     2302   1634   1804    249     21     10
ATOM    439  CB  LYS A 417     -11.815  -2.404 -16.647  1.00 16.68           C  
ANISOU  439  CB  LYS A 417     2514   1800   2023    365     25     18
ATOM    440  CG  LYS A 417     -10.389  -2.410 -16.070  1.00 20.29           C  
ANISOU  440  CG  LYS A 417     2944   2272   2494    420     15     26
ATOM    441  CD  LYS A 417      -9.752  -3.808 -16.103  1.00 26.15           C  
ANISOU  441  CD  LYS A 417     3725   2971   3239    463     21     32
ATOM    442  CE  LYS A 417      -8.529  -3.932 -15.181  1.00 43.34           C  
ANISOU  442  CE  LYS A 417     5876   5164   5426    512      0     48
ATOM    443  NZ  LYS A 417      -7.756  -5.154 -15.455  1.00 50.05           N1+
ANISOU  443  NZ  LYS A 417     6723   6000   6295    566     11     41
ATOM    444  H   LYS A 417     -12.890  -0.163 -15.280  1.00 13.74           H  
ATOM    445  HA  LYS A 417     -11.714  -0.701 -17.972  1.00 14.70           H  
ATOM    446  HB3 LYS A 417     -11.854  -3.087 -17.498  1.00 16.68           H  
ATOM    447  HB2 LYS A 417     -12.493  -2.817 -15.898  1.00 16.68           H  
ATOM    448  HG3 LYS A 417     -10.419  -2.042 -15.043  1.00 20.29           H  
ATOM    449  HG2 LYS A 417      -9.759  -1.715 -16.626  1.00 20.29           H  
ATOM    450  HD3 LYS A 417      -9.467  -4.028 -17.134  1.00 26.15           H  
ATOM    451  HD2 LYS A 417     -10.490  -4.559 -15.825  1.00 26.15           H  
ATOM    452  HE3 LYS A 417      -8.851  -3.955 -14.143  1.00 43.34           H  
ATOM    453  HE2 LYS A 417      -7.867  -3.073 -15.288  1.00 43.34           H  
ATOM    454  HZ1 LYS A 417      -7.390  -5.099 -16.399  1.00 50.05           H  
ATOM    455  HZ2 LYS A 417      -6.982  -5.217 -14.809  1.00 50.05           H  
ATOM    456  HZ3 LYS A 417      -8.347  -5.967 -15.363  1.00 50.05           H  
ATOM    457  N   TYR A 418     -13.968  -1.428 -18.873  1.00 13.52           N  
ANISOU  457  N   TYR A 418     2121   1407   1609    271     47    -17
ATOM    458  CA  TYR A 418     -15.238  -1.856 -19.458  1.00 12.59           C  
ANISOU  458  CA  TYR A 418     2035   1270   1481    226     53    -25
ATOM    459  C   TYR A 418     -15.367  -3.383 -19.340  1.00 13.39           C  
ANISOU  459  C   TYR A 418     2192   1319   1575    234     62    -22
ATOM    460  O   TYR A 418     -14.372  -4.094 -19.499  1.00 13.68           O  
ANISOU  460  O   TYR A 418     2247   1334   1617    274     72    -25
ATOM    461  CB  TYR A 418     -15.309  -1.364 -20.924  1.00 14.84           C  
ANISOU  461  CB  TYR A 418     2313   1564   1763    212     65    -47
ATOM    462  CG  TYR A 418     -16.380  -1.995 -21.806  1.00 14.52           C  
ANISOU  462  CG  TYR A 418     2312   1495   1709    174     71    -58
ATOM    463  CD1 TYR A 418     -17.741  -1.925 -21.439  1.00 15.03           C  
ANISOU  463  CD1 TYR A 418     2382   1561   1768    129     60    -53
ATOM    464  CD2 TYR A 418     -16.019  -2.680 -22.987  1.00 18.82           C  
ANISOU  464  CD2 TYR A 418     2888   2014   2248    180     88    -76
ATOM    465  CE1 TYR A 418     -18.724  -2.552 -22.226  1.00 16.04           C  
ANISOU  465  CE1 TYR A 418     2545   1664   1884     92     63    -64
ATOM    466  CE2 TYR A 418     -17.005  -3.291 -23.784  1.00 19.99           C  
ANISOU  466  CE2 TYR A 418     3076   2137   2383    143     92    -88
ATOM    467  CZ  TYR A 418     -18.357  -3.238 -23.400  1.00 21.10           C  
ANISOU  467  CZ  TYR A 418     3219   2280   2518     98     78    -82
ATOM    468  OH  TYR A 418     -19.304  -3.857 -24.162  1.00 23.85           O  
ANISOU  468  OH  TYR A 418     3604   2605   2854     59     79    -95
ATOM    469  H   TYR A 418     -13.159  -1.521 -19.476  1.00 13.52           H  
ATOM    470  HA  TYR A 418     -16.059  -1.391 -18.908  1.00 12.59           H  
ATOM    471  HB3 TYR A 418     -14.344  -1.542 -21.398  1.00 14.84           H  
ATOM    472  HB2 TYR A 418     -15.443  -0.284 -20.934  1.00 14.84           H  
ATOM    473  HD1 TYR A 418     -18.034  -1.405 -20.538  1.00 15.03           H  
ATOM    474  HD2 TYR A 418     -14.986  -2.756 -23.284  1.00 18.82           H  
ATOM    475  HE1 TYR A 418     -19.758  -2.508 -21.921  1.00 16.04           H  
ATOM    476  HE2 TYR A 418     -16.718  -3.816 -24.683  1.00 19.99           H  
ATOM    477  HH  TYR A 418     -20.197  -3.770 -23.808  1.00 23.85           H  
ATOM    478  N   GLY A 419     -16.597  -3.851 -19.096  1.00 12.68           N  
ANISOU  478  N   GLY A 419     2131   1211   1476    197     59    -16
ATOM    479  CA  GLY A 419     -16.903  -5.269 -19.023  1.00 13.64           C  
ANISOU  479  CA  GLY A 419     2311   1281   1590    194     69    -14
ATOM    480  C   GLY A 419     -18.409  -5.506 -19.180  1.00 13.73           C  
ANISOU  480  C   GLY A 419     2347   1279   1592    138     69    -16
ATOM    481  O   GLY A 419     -19.186  -4.592 -19.458  1.00 13.46           O  
ANISOU  481  O   GLY A 419     2284   1274   1557    101     62    -23
ATOM    482  H   GLY A 419     -17.371  -3.210 -18.971  1.00 12.68           H  
ATOM    483  HA3 GLY A 419     -16.568  -5.652 -18.059  1.00 13.64           H  
ATOM    484  HA2 GLY A 419     -16.376  -5.815 -19.806  1.00 13.64           H  
ATOM    485  N   LYS A 420     -18.795  -6.774 -18.981  1.00 13.71           N  
ANISOU  485  N   LYS A 420     2398   1228   1582    133     78    -12
ATOM    486  CA  LYS A 420     -20.170  -7.258 -18.902  1.00 13.81           C  
ANISOU  486  CA  LYS A 420     2439   1222   1587     78     80    -13
ATOM    487  C   LYS A 420     -20.472  -7.669 -17.455  1.00 14.05           C  
ANISOU  487  C   LYS A 420     2491   1233   1613     76     79     10
ATOM    488  O   LYS A 420     -19.602  -8.243 -16.803  1.00 17.21           O  
ANISOU  488  O   LYS A 420     2916   1611   2013    119     81     24
ATOM    489  CB  LYS A 420     -20.330  -8.514 -19.788  1.00 16.40           C  
ANISOU  489  CB  LYS A 420     2820   1504   1907     63     94    -31
ATOM    490  CG  LYS A 420     -20.115  -8.305 -21.293  1.00 23.30           C  
ANISOU  490  CG  LYS A 420     3686   2387   2780     65     99    -55
ATOM    491  CD  LYS A 420     -21.203  -7.460 -21.968  1.00 22.42           C  
ANISOU  491  CD  LYS A 420     3544   2310   2665     16     88    -67
ATOM    492  CE  LYS A 420     -21.104  -7.518 -23.501  1.00 23.32           C  
ANISOU  492  CE  LYS A 420     3665   2424   2771      9     93    -92
ATOM    493  NZ  LYS A 420     -22.260  -6.877 -24.151  1.00 18.18           N1+
ANISOU  493  NZ  LYS A 420     2994   1799   2115    -43     78   -101
ATOM    494  H   LYS A 420     -18.082  -7.462 -18.772  1.00 13.71           H  
ATOM    495  HA  LYS A 420     -20.866  -6.487 -19.226  1.00 13.81           H  
ATOM    496  HB3 LYS A 420     -21.325  -8.937 -19.642  1.00 16.40           H  
ATOM    497  HB2 LYS A 420     -19.635  -9.282 -19.452  1.00 16.40           H  
ATOM    498  HG3 LYS A 420     -20.080  -9.287 -21.766  1.00 23.30           H  
ATOM    499  HG2 LYS A 420     -19.137  -7.861 -21.463  1.00 23.30           H  
ATOM    500  HD3 LYS A 420     -21.118  -6.424 -21.634  1.00 22.42           H  
ATOM    501  HD2 LYS A 420     -22.179  -7.810 -21.637  1.00 22.42           H  
ATOM    502  HE3 LYS A 420     -21.067  -8.554 -23.837  1.00 23.32           H  
ATOM    503  HE2 LYS A 420     -20.188  -7.034 -23.841  1.00 23.32           H  
ATOM    504  HZ1 LYS A 420     -22.292  -5.901 -23.875  1.00 18.18           H  
ATOM    505  HZ2 LYS A 420     -22.167  -6.936 -25.155  1.00 18.18           H  
ATOM    506  HZ3 LYS A 420     -23.115  -7.329 -23.859  1.00 18.18           H  
ATOM    507  N   TRP A 421     -21.725  -7.464 -17.027  1.00 13.57           N  
ANISOU  507  N   TRP A 421     2427   1179   1548     26     77     14
ATOM    508  CA  TRP A 421     -22.316  -8.071 -15.838  1.00 14.75           C  
ANISOU  508  CA  TRP A 421     2606   1306   1691     13     81     34
ATOM    509  C   TRP A 421     -23.324  -9.130 -16.309  1.00 15.67           C  
ANISOU  509  C   TRP A 421     2774   1379   1801    -33     94     26
ATOM    510  O   TRP A 421     -24.223  -8.807 -17.087  1.00 15.57           O  
ANISOU  510  O   TRP A 421     2749   1376   1790    -76     93      8
ATOM    511  CB  TRP A 421     -22.963  -6.981 -14.963  1.00 14.19           C  
ANISOU  511  CB  TRP A 421     2491   1277   1623    -13     72     44
ATOM    512  CG  TRP A 421     -23.660  -7.455 -13.719  1.00 14.24           C  
ANISOU  512  CG  TRP A 421     2527   1263   1620    -33     80     64
ATOM    513  CD1 TRP A 421     -23.061  -7.728 -12.538  1.00 16.19           C  
ANISOU  513  CD1 TRP A 421     2789   1502   1859     -2     78     87
ATOM    514  CD2 TRP A 421     -25.070  -7.794 -13.537  1.00 15.27           C  
ANISOU  514  CD2 TRP A 421     2670   1384   1749    -91     90     63
ATOM    515  NE1 TRP A 421     -24.002  -8.173 -11.632  1.00 16.39           N  
ANISOU  515  NE1 TRP A 421     2841   1512   1876    -38     89    101
ATOM    516  CE2 TRP A 421     -25.261  -8.231 -12.191  1.00 17.81           C  
ANISOU  516  CE2 TRP A 421     3016   1689   2059    -93     98     86
ATOM    517  CE3 TRP A 421     -26.213  -7.776 -14.372  1.00 18.09           C  
ANISOU  517  CE3 TRP A 421     3018   1744   2111   -143     93     45
ATOM    518  CZ2 TRP A 421     -26.520  -8.612 -11.696  1.00 19.55           C  
ANISOU  518  CZ2 TRP A 421     3255   1897   2277   -146    112     90
ATOM    519  CZ3 TRP A 421     -27.478  -8.170 -13.892  1.00 20.44           C  
ANISOU  519  CZ3 TRP A 421     3329   2030   2406   -195    105     49
ATOM    520  CH2 TRP A 421     -27.634  -8.583 -12.555  1.00 21.17           C  
ANISOU  520  CH2 TRP A 421     3447   2106   2490   -196    116     71
ATOM    521  H   TRP A 421     -22.370  -6.957 -17.623  1.00 13.57           H  
ATOM    522  HA  TRP A 421     -21.546  -8.554 -15.236  1.00 14.75           H  
ATOM    523  HB3 TRP A 421     -23.686  -6.414 -15.552  1.00 14.19           H  
ATOM    524  HB2 TRP A 421     -22.197  -6.267 -14.660  1.00 14.19           H  
ATOM    525  HD1 TRP A 421     -22.006  -7.609 -12.343  1.00 16.19           H  
ATOM    526  HE1 TRP A 421     -23.773  -8.426 -10.678  1.00 16.39           H  
ATOM    527  HE3 TRP A 421     -26.111  -7.451 -15.396  1.00 18.09           H  
ATOM    528  HZ2 TRP A 421     -26.629  -8.934 -10.670  1.00 19.55           H  
ATOM    529  HZ3 TRP A 421     -28.332  -8.147 -14.553  1.00 20.44           H  
ATOM    530  HH2 TRP A 421     -28.606  -8.880 -12.190  1.00 21.17           H  
ATOM    531  N   ARG A 422     -23.122 -10.380 -15.858  1.00 13.89           N  
ANISOU  531  N   ARG A 422     2607   1103   1568    -20    105     38
ATOM    532  CA  ARG A 422     -23.865 -11.587 -16.250  1.00 14.88           C  
ANISOU  532  CA  ARG A 422     2790   1179   1687    -59    120     30
ATOM    533  C   ARG A 422     -23.910 -11.834 -17.776  1.00 16.45           C  
ANISOU  533  C   ARG A 422     2995   1368   1885    -75    123      2
ATOM    534  O   ARG A 422     -24.918 -12.307 -18.299  1.00 16.74           O  
ANISOU  534  O   ARG A 422     3047   1394   1920   -129    127    -12
ATOM    535  CB  ARG A 422     -25.251 -11.648 -15.562  1.00 15.66           C  
ANISOU  535  CB  ARG A 422     2888   1281   1783   -120    125     38
ATOM    536  CG  ARG A 422     -25.151 -11.700 -14.028  1.00 16.00           C  
ANISOU  536  CG  ARG A 422     2942   1319   1819   -105    127     67
ATOM    537  CD  ARG A 422     -26.493 -12.013 -13.349  1.00 19.25           C  
ANISOU  537  CD  ARG A 422     3368   1720   2225   -163    140     74
ATOM    538  NE  ARG A 422     -26.349 -12.045 -11.885  1.00 22.00           N  
ANISOU  538  NE  ARG A 422     3733   2064   2564   -145    143    103
ATOM    539  CZ  ARG A 422     -27.316 -12.134 -10.954  1.00 38.87           C  
ANISOU  539  CZ  ARG A 422     5879   4197   4694   -186    156    115
ATOM    540  NH1 ARG A 422     -26.957 -12.149  -9.664  1.00 27.59           N  
ANISOU  540  NH1 ARG A 422     4470   2762   3252   -165    159    142
ATOM    541  NH2 ARG A 422     -28.616 -12.207 -11.277  1.00 31.42           N1+
ANISOU  541  NH2 ARG A 422     4924   3257   3756   -249    166    102
ATOM    542  H   ARG A 422     -22.347 -10.541 -15.227  1.00 13.89           H  
ATOM    543  HA  ARG A 422     -23.279 -12.421 -15.861  1.00 14.88           H  
ATOM    544  HB3 ARG A 422     -25.775 -12.548 -15.887  1.00 15.66           H  
ATOM    545  HB2 ARG A 422     -25.871 -10.806 -15.873  1.00 15.66           H  
ATOM    546  HG3 ARG A 422     -24.728 -10.775 -13.634  1.00 16.00           H  
ATOM    547  HG2 ARG A 422     -24.443 -12.489 -13.769  1.00 16.00           H  
ATOM    548  HD3 ARG A 422     -26.831 -13.003 -13.656  1.00 19.25           H  
ATOM    549  HD2 ARG A 422     -27.258 -11.302 -13.660  1.00 19.25           H  
ATOM    550 HH22 ARG A 422     -29.323 -12.274 -10.559  1.00 31.42           H  
ATOM    551 HH21 ARG A 422     -28.892 -12.199 -12.247  1.00 31.42           H  
ATOM    552 HH12 ARG A 422     -27.649 -12.207  -8.932  1.00 27.59           H  
ATOM    553 HH11 ARG A 422     -25.975 -12.112  -9.419  1.00 27.59           H  
ATOM    554  HE  ARG A 422     -25.394 -11.994 -11.547  1.00 22.00           H  
ATOM    555  N   GLY A 423     -22.781 -11.544 -18.445  1.00 14.30           N  
ANISOU  555  N   GLY A 423     2716   1101   1618    -26    121     -7
ATOM    556  CA  GLY A 423     -22.479 -11.926 -19.820  1.00 14.66           C  
ANISOU  556  CA  GLY A 423     2778   1131   1660    -30    128    -34
ATOM    557  C   GLY A 423     -23.189 -11.111 -20.911  1.00 18.53           C  
ANISOU  557  C   GLY A 423     3225   1663   2151    -67    116    -54
ATOM    558  O   GLY A 423     -23.005 -11.455 -22.078  1.00 23.35           O  
ANISOU  558  O   GLY A 423     3850   2265   2756    -66    121    -76
ATOM    559  H   GLY A 423     -22.002 -11.167 -17.921  1.00 14.30           H  
ATOM    560  HA3 GLY A 423     -22.702 -12.985 -19.962  1.00 14.66           H  
ATOM    561  HA2 GLY A 423     -21.405 -11.813 -19.964  1.00 14.66           H  
ATOM    562  N   GLN A 424     -23.976 -10.066 -20.585  1.00 17.08           N  
ANISOU  562  N   GLN A 424     2997   1520   1972   -102    103    -47
ATOM    563  CA  GLN A 424     -24.750  -9.327 -21.592  1.00 19.16           C  
ANISOU  563  CA  GLN A 424     3226   1819   2236   -136     92    -66
ATOM    564  C   GLN A 424     -24.970  -7.837 -21.281  1.00 20.21           C  
ANISOU  564  C   GLN A 424     3291   2011   2378   -137     76    -59
ATOM    565  O   GLN A 424     -25.078  -7.064 -22.233  1.00 23.31           O  
ANISOU  565  O   GLN A 424     3655   2432   2769   -152     65    -74
ATOM    566  CB  GLN A 424     -26.072 -10.067 -21.904  1.00 22.42           C  
ANISOU  566  CB  GLN A 424     3664   2213   2642   -200     91    -79
ATOM    567  CG  GLN A 424     -27.092 -10.098 -20.747  1.00 29.39           C  
ANISOU  567  CG  GLN A 424     4541   3097   3530   -241     92    -64
ATOM    568  CD  GLN A 424     -28.271 -11.021 -21.053  1.00 49.47           C  
ANISOU  568  CD  GLN A 424     7125   5604   6066   -298     97    -78
ATOM    569  OE1 GLN A 424     -28.384 -12.101 -20.478  1.00 47.58           O  
ANISOU  569  OE1 GLN A 424     6928   5326   5824   -317    111    -69
ATOM    570  NE2 GLN A 424     -29.152 -10.604 -21.965  1.00 41.15           N  
ANISOU  570  NE2 GLN A 424     6065   4562   5008   -329     85   -101
ATOM    571  H   GLN A 424     -24.109  -9.816 -19.616  1.00 17.08           H  
ATOM    572  HA  GLN A 424     -24.171  -9.316 -22.518  1.00 19.16           H  
ATOM    573  HB3 GLN A 424     -25.842 -11.085 -22.222  1.00 22.42           H  
ATOM    574  HB2 GLN A 424     -26.541  -9.594 -22.769  1.00 22.42           H  
ATOM    575  HG3 GLN A 424     -27.472  -9.096 -20.545  1.00 29.39           H  
ATOM    576  HG2 GLN A 424     -26.615 -10.442 -19.829  1.00 29.39           H  
ATOM    577 HE22 GLN A 424     -29.944 -11.184 -22.201  1.00 41.15           H  
ATOM    578 HE21 GLN A 424     -29.034  -9.713 -22.424  1.00 41.15           H  
ATOM    579  N   TYR A 425     -25.021  -7.446 -19.997  1.00 15.73           N  
ANISOU  579  N   TYR A 425     2698   1462   1818   -120     74    -38
ATOM    580  CA  TYR A 425     -25.273  -6.060 -19.590  1.00 16.11           C  
ANISOU  580  CA  TYR A 425     2684   1564   1874   -124     60    -33
ATOM    581  C   TYR A 425     -23.955  -5.286 -19.481  1.00 17.00           C  
ANISOU  581  C   TYR A 425     2768   1701   1991    -71     56    -29
ATOM    582  O   TYR A 425     -23.138  -5.631 -18.631  1.00 16.06           O  
ANISOU  582  O   TYR A 425     2661   1570   1873    -33     61    -15
ATOM    583  CB  TYR A 425     -26.031  -6.052 -18.247  1.00 19.32           C  
ANISOU  583  CB  TYR A 425     3077   1980   2285   -146     61    -15
ATOM    584  CG  TYR A 425     -27.409  -6.683 -18.319  1.00 24.85           C  
ANISOU  584  CG  TYR A 425     3795   2663   2984   -205     65    -20
ATOM    585  CD1 TYR A 425     -28.479  -5.958 -18.884  1.00 28.75           C  
ANISOU  585  CD1 TYR A 425     4253   3188   3484   -246     54    -32
ATOM    586  CD2 TYR A 425     -27.624  -7.996 -17.849  1.00 26.47           C  
ANISOU  586  CD2 TYR A 425     4054   2822   3182   -220     80    -14
ATOM    587  CE1 TYR A 425     -29.755  -6.546 -18.988  1.00 32.98           C  
ANISOU  587  CE1 TYR A 425     4800   3711   4021   -302     56    -38
ATOM    588  CE2 TYR A 425     -28.900  -8.582 -17.951  1.00 28.45           C  
ANISOU  588  CE2 TYR A 425     4321   3057   3433   -277     85    -20
ATOM    589  CZ  TYR A 425     -29.965  -7.860 -18.525  1.00 38.79           C  
ANISOU  589  CZ  TYR A 425     5588   4400   4751   -319     73    -33
ATOM    590  OH  TYR A 425     -31.197  -8.435 -18.632  1.00 41.68           O  
ANISOU  590  OH  TYR A 425     5964   4755   5119   -378     76    -40
ATOM    591  H   TYR A 425     -24.917  -8.116 -19.248  1.00 15.73           H  
ATOM    592  HA  TYR A 425     -25.909  -5.568 -20.329  1.00 16.11           H  
ATOM    593  HB3 TYR A 425     -26.156  -5.027 -17.900  1.00 19.32           H  
ATOM    594  HB2 TYR A 425     -25.447  -6.550 -17.474  1.00 19.32           H  
ATOM    595  HD1 TYR A 425     -28.322  -4.953 -19.248  1.00 28.75           H  
ATOM    596  HD2 TYR A 425     -26.812  -8.564 -17.422  1.00 26.47           H  
ATOM    597  HE1 TYR A 425     -30.568  -5.986 -19.427  1.00 32.98           H  
ATOM    598  HE2 TYR A 425     -29.056  -9.591 -17.598  1.00 28.45           H  
ATOM    599  HH  TYR A 425     -31.851  -7.858 -19.032  1.00 41.68           H  
ATOM    600  N   ASP A 426     -23.779  -4.249 -20.319  1.00 14.65           N  
ANISOU  600  N   ASP A 426     2431   1439   1696    -70     47    -40
ATOM    601  CA  ASP A 426     -22.617  -3.349 -20.310  1.00 13.99           C  
ANISOU  601  CA  ASP A 426     2317   1381   1618    -26     45    -37
ATOM    602  C   ASP A 426     -22.474  -2.608 -18.974  1.00 13.95           C  
ANISOU  602  C   ASP A 426     2279   1402   1620    -12     38    -19
ATOM    603  O   ASP A 426     -23.449  -2.027 -18.497  1.00 15.41           O  
ANISOU  603  O   ASP A 426     2440   1607   1807    -41     33    -12
ATOM    604  CB  ASP A 426     -22.648  -2.303 -21.456  1.00 14.71           C  
ANISOU  604  CB  ASP A 426     2375   1506   1710    -36     37    -52
ATOM    605  CG  ASP A 426     -22.608  -2.856 -22.888  1.00 17.80           C  
ANISOU  605  CG  ASP A 426     2795   1878   2091    -39     43    -72
ATOM    606  OD1 ASP A 426     -22.100  -3.982 -23.080  1.00 18.45           O  
ANISOU  606  OD1 ASP A 426     2918   1924   2170    -19     56    -77
ATOM    607  OD2 ASP A 426     -22.937  -2.070 -23.802  1.00 22.25           O1-
ANISOU  607  OD2 ASP A 426     3341   2463   2650    -62     34    -84
ATOM    608  H   ASP A 426     -24.509  -4.023 -20.985  1.00 14.65           H  
ATOM    609  HA  ASP A 426     -21.731  -3.975 -20.435  1.00 13.99           H  
ATOM    610  HB3 ASP A 426     -21.807  -1.617 -21.351  1.00 14.71           H  
ATOM    611  HB2 ASP A 426     -23.554  -1.700 -21.362  1.00 14.71           H  
ATOM    612  N   VAL A 427     -21.256  -2.638 -18.415  1.00 12.49           N  
ANISOU  612  N   VAL A 427     2091   1218   1438     35     40    -10
ATOM    613  CA  VAL A 427     -20.902  -1.962 -17.171  1.00 12.41           C  
ANISOU  613  CA  VAL A 427     2050   1234   1431     52     32      7
ATOM    614  C   VAL A 427     -19.466  -1.418 -17.253  1.00 13.72           C  
ANISOU  614  C   VAL A 427     2188   1420   1603     96     28      6
ATOM    615  O   VAL A 427     -18.638  -1.954 -17.991  1.00 12.40           O  
ANISOU  615  O   VAL A 427     2035   1239   1438    123     35     -3
ATOM    616  CB  VAL A 427     -21.004  -2.903 -15.929  1.00 13.46           C  
ANISOU  616  CB  VAL A 427     2217   1339   1557     57     35     27
ATOM    617  CG1 VAL A 427     -22.439  -3.390 -15.675  1.00 14.97           C  
ANISOU  617  CG1 VAL A 427     2431   1512   1743      9     41     29
ATOM    618  CG2 VAL A 427     -20.038  -4.105 -15.932  1.00 14.02           C  
ANISOU  618  CG2 VAL A 427     2328   1372   1626     97     41     30
ATOM    619  H   VAL A 427     -20.506  -3.148 -18.865  1.00 12.49           H  
ATOM    620  HA  VAL A 427     -21.566  -1.108 -17.034  1.00 12.41           H  
ATOM    621  HB  VAL A 427     -20.746  -2.297 -15.059  1.00 13.46           H  
ATOM    622 HG11 VAL A 427     -22.530  -3.851 -14.691  1.00 14.97           H  
ATOM    623 HG12 VAL A 427     -23.147  -2.567 -15.719  1.00 14.97           H  
ATOM    624 HG13 VAL A 427     -22.748  -4.127 -16.414  1.00 14.97           H  
ATOM    625 HG21 VAL A 427     -20.192  -4.727 -15.051  1.00 14.02           H  
ATOM    626 HG22 VAL A 427     -20.196  -4.734 -16.807  1.00 14.02           H  
ATOM    627 HG23 VAL A 427     -18.995  -3.797 -15.924  1.00 14.02           H  
ATOM    628  N   ALA A 428     -19.202  -0.376 -16.455  1.00 12.10           N  
ANISOU  628  N   ALA A 428     1945   1250   1401    103     18     15
ATOM    629  CA  ALA A 428     -17.873   0.162 -16.194  1.00 11.70           C  
ANISOU  629  CA  ALA A 428     1870   1219   1357    145     12     18
ATOM    630  C   ALA A 428     -17.522  -0.116 -14.729  1.00 11.59           C  
ANISOU  630  C   ALA A 428     1870   1195   1338    167      5     39
ATOM    631  O   ALA A 428     -18.318   0.191 -13.842  1.00 12.22           O  
ANISOU  631  O   ALA A 428     1962   1271   1410    143      4     50
ATOM    632  CB  ALA A 428     -17.875   1.663 -16.481  1.00 12.45           C  
ANISOU  632  CB  ALA A 428     1915   1357   1458    138      5     14
ATOM    633  H   ALA A 428     -19.949   0.015 -15.893  1.00 12.10           H  
ATOM    634  HA  ALA A 428     -17.136  -0.308 -16.846  1.00 11.70           H  
ATOM    635  HB1 ALA A 428     -16.883   2.093 -16.335  1.00 12.45           H  
ATOM    636  HB2 ALA A 428     -18.168   1.861 -17.511  1.00 12.45           H  
ATOM    637  HB3 ALA A 428     -18.572   2.189 -15.828  1.00 12.45           H  
ATOM    638  N   ILE A 429     -16.337  -0.702 -14.516  1.00 11.65           N  
ANISOU  638  N   ILE A 429     1876   1199   1350    211      1     43
ATOM    639  CA  ILE A 429     -15.837  -1.157 -13.226  1.00 12.43           C  
ANISOU  639  CA  ILE A 429     1990   1289   1442    237    -10     62
ATOM    640  C   ILE A 429     -14.690  -0.216 -12.809  1.00 13.85           C  
ANISOU  640  C   ILE A 429     2127   1507   1630    266    -25     64
ATOM    641  O   ILE A 429     -13.555  -0.403 -13.250  1.00 14.77           O  
ANISOU  641  O   ILE A 429     2225   1629   1757    298    -24     56
ATOM    642  CB  ILE A 429     -15.285  -2.620 -13.310  1.00 14.14           C  
ANISOU  642  CB  ILE A 429     2253   1461   1658    268     -3     68
ATOM    643  CG1 ILE A 429     -16.300  -3.613 -13.931  1.00 14.43           C  
ANISOU  643  CG1 ILE A 429     2336   1458   1688    235     13     62
ATOM    644  CG2 ILE A 429     -14.848  -3.131 -11.918  1.00 16.68           C  
ANISOU  644  CG2 ILE A 429     2592   1773   1971    297    -18     91
ATOM    645  CD1 ILE A 429     -16.206  -3.750 -15.460  1.00 26.78           C  
ANISOU  645  CD1 ILE A 429     3910   3005   3259    242     27     42
ATOM    646  H   ILE A 429     -15.737  -0.899 -15.310  1.00 11.65           H  
ATOM    647  HA  ILE A 429     -16.623  -1.121 -12.468  1.00 12.43           H  
ATOM    648  HB  ILE A 429     -14.398  -2.635 -13.944  1.00 14.14           H  
ATOM    649 HG13 ILE A 429     -17.317  -3.345 -13.641  1.00 14.43           H  
ATOM    650 HG12 ILE A 429     -16.134  -4.610 -13.523  1.00 14.43           H  
ATOM    651 HG21 ILE A 429     -14.459  -4.147 -11.960  1.00 16.68           H  
ATOM    652 HG22 ILE A 429     -14.068  -2.518 -11.466  1.00 16.68           H  
ATOM    653 HG23 ILE A 429     -15.693  -3.148 -11.236  1.00 16.68           H  
ATOM    654 HD11 ILE A 429     -16.643  -4.695 -15.784  1.00 26.78           H  
ATOM    655 HD12 ILE A 429     -16.742  -2.953 -15.973  1.00 26.78           H  
ATOM    656 HD13 ILE A 429     -15.174  -3.737 -15.809  1.00 26.78           H  
ATOM    657  N   LYS A 430     -15.011   0.788 -11.975  1.00 13.74           N  
ANISOU  657  N   LYS A 430     2094   1518   1609    254    -37     74
ATOM    658  CA  LYS A 430     -14.026   1.683 -11.367  1.00 14.59           C  
ANISOU  658  CA  LYS A 430     2160   1662   1720    276    -53     76
ATOM    659  C   LYS A 430     -13.411   1.029 -10.121  1.00 17.04           C  
ANISOU  659  C   LYS A 430     2489   1964   2022    308    -71     96
ATOM    660  O   LYS A 430     -14.080   0.920  -9.096  1.00 17.60           O  
ANISOU  660  O   LYS A 430     2592   2019   2076    294    -73    111
ATOM    661  CB  LYS A 430     -14.655   3.067 -11.100  1.00 16.96           C  
ANISOU  661  CB  LYS A 430     2429   1997   2018    243    -56     72
ATOM    662  CG  LYS A 430     -13.787   4.002 -10.231  1.00 20.72           C  
ANISOU  662  CG  LYS A 430     2866   2510   2497    261    -74     73
ATOM    663  CD  LYS A 430     -14.271   5.458 -10.189  1.00 26.96           C  
ANISOU  663  CD  LYS A 430     3627   3330   3286    228    -73     65
ATOM    664  CE  LYS A 430     -13.976   6.220 -11.490  1.00 29.88           C  
ANISOU  664  CE  LYS A 430     3961   3719   3671    224    -65     47
ATOM    665  NZ  LYS A 430     -14.283   7.652 -11.361  1.00 25.70           N1+
ANISOU  665  NZ  LYS A 430     3404   3220   3143    199    -66     41
ATOM    666  H   LYS A 430     -15.967   0.890 -11.656  1.00 13.74           H  
ATOM    667  HA  LYS A 430     -13.226   1.854 -12.088  1.00 14.59           H  
ATOM    668  HB3 LYS A 430     -15.625   2.950 -10.620  1.00 16.96           H  
ATOM    669  HB2 LYS A 430     -14.855   3.532 -12.064  1.00 16.96           H  
ATOM    670  HG3 LYS A 430     -12.750   3.973 -10.572  1.00 20.72           H  
ATOM    671  HG2 LYS A 430     -13.773   3.628  -9.208  1.00 20.72           H  
ATOM    672  HD3 LYS A 430     -13.800   5.957  -9.342  1.00 26.96           H  
ATOM    673  HD2 LYS A 430     -15.343   5.474  -9.987  1.00 26.96           H  
ATOM    674  HE3 LYS A 430     -14.549   5.809 -12.320  1.00 29.88           H  
ATOM    675  HE2 LYS A 430     -12.922   6.125 -11.754  1.00 29.88           H  
ATOM    676  HZ1 LYS A 430     -13.695   8.058 -10.647  1.00 25.70           H  
ATOM    677  HZ2 LYS A 430     -14.097   8.116 -12.241  1.00 25.70           H  
ATOM    678  HZ3 LYS A 430     -15.254   7.792 -11.110  1.00 25.70           H  
ATOM    679  N   MET A 431     -12.141   0.630 -10.246  1.00 15.56           N  
ANISOU  679  N   MET A 431     2284   1783   1844    352    -82     97
ATOM    680  CA  MET A 431     -11.319   0.042  -9.196  1.00 17.15           C  
ANISOU  680  CA  MET A 431     2502   1976   2038    390   -102    116
ATOM    681  C   MET A 431     -10.686   1.161  -8.357  1.00 21.27           C  
ANISOU  681  C   MET A 431     2985   2539   2557    397   -126    120
ATOM    682  O   MET A 431      -9.875   1.931  -8.875  1.00 22.86           O  
ANISOU  682  O   MET A 431     3138   2773   2774    404   -130    107
ATOM    683  CB  MET A 431     -10.234  -0.843  -9.842  1.00 20.64           C  
ANISOU  683  CB  MET A 431     2950   2398   2495    437    -99    115
ATOM    684  CG  MET A 431     -10.794  -1.972 -10.724  1.00 26.53           C  
ANISOU  684  CG  MET A 431     3742   3097   3240    427    -75    110
ATOM    685  SD  MET A 431      -9.549  -2.890 -11.664  1.00 34.06           S  
ANISOU  685  SD  MET A 431     4707   4021   4212    480    -64    104
ATOM    686  CE  MET A 431      -8.601  -3.678 -10.337  1.00 32.67           C  
ANISOU  686  CE  MET A 431     4543   3838   4032    534    -93    130
ATOM    687  H   MET A 431     -11.656   0.815 -11.116  1.00 15.56           H  
ATOM    688  HA  MET A 431     -11.942  -0.587  -8.558  1.00 17.15           H  
ATOM    689  HB3 MET A 431      -9.622  -1.278  -9.051  1.00 20.64           H  
ATOM    690  HB2 MET A 431      -9.560  -0.232 -10.444  1.00 20.64           H  
ATOM    691  HG3 MET A 431     -11.494  -1.574 -11.457  1.00 26.53           H  
ATOM    692  HG2 MET A 431     -11.359  -2.676 -10.117  1.00 26.53           H  
ATOM    693  HE1 MET A 431      -7.837  -4.328 -10.763  1.00 32.67           H  
ATOM    694  HE2 MET A 431      -8.105  -2.930  -9.721  1.00 32.67           H  
ATOM    695  HE3 MET A 431      -9.250  -4.283  -9.706  1.00 32.67           H  
ATOM    696  N   ILE A 432     -11.077   1.222  -7.078  1.00 19.03           N  
ANISOU  696  N   ILE A 432     2724   2254   2251    390   -141    138
ATOM    697  CA  ILE A 432     -10.610   2.215  -6.116  1.00 19.38           C  
ANISOU  697  CA  ILE A 432     2738   2338   2289    390   -165    141
ATOM    698  C   ILE A 432      -9.354   1.679  -5.413  1.00 25.83           C  
ANISOU  698  C   ILE A 432     3548   3160   3105    440   -194    155
ATOM    699  O   ILE A 432      -9.434   0.676  -4.703  1.00 25.61           O  
ANISOU  699  O   ILE A 432     3564   3105   3062    459   -204    176
ATOM    700  CB  ILE A 432     -11.703   2.507  -5.047  1.00 21.24           C  
ANISOU  700  CB  ILE A 432     3001   2571   2498    354   -164    152
ATOM    701  CG1 ILE A 432     -13.040   2.973  -5.671  1.00 21.30           C  
ANISOU  701  CG1 ILE A 432     3013   2572   2508    307   -135    139
ATOM    702  CG2 ILE A 432     -11.256   3.478  -3.934  1.00 21.35           C  
ANISOU  702  CG2 ILE A 432     2989   2623   2499    352   -188    154
ATOM    703  CD1 ILE A 432     -12.972   4.318  -6.408  1.00 23.99           C  
ANISOU  703  CD1 ILE A 432     3306   2944   2866    289   -127    118
ATOM    704  H   ILE A 432     -11.743   0.546  -6.723  1.00 19.03           H  
ATOM    705  HA  ILE A 432     -10.355   3.142  -6.630  1.00 19.38           H  
ATOM    706  HB  ILE A 432     -11.924   1.562  -4.552  1.00 21.24           H  
ATOM    707 HG13 ILE A 432     -13.794   3.042  -4.886  1.00 21.30           H  
ATOM    708 HG12 ILE A 432     -13.418   2.215  -6.358  1.00 21.30           H  
ATOM    709 HG21 ILE A 432     -12.068   3.635  -3.227  1.00 21.35           H  
ATOM    710 HG22 ILE A 432     -10.417   3.095  -3.354  1.00 21.35           H  
ATOM    711 HG23 ILE A 432     -10.967   4.449  -4.337  1.00 21.35           H  
ATOM    712 HD11 ILE A 432     -13.869   4.484  -7.000  1.00 23.99           H  
ATOM    713 HD12 ILE A 432     -12.893   5.142  -5.702  1.00 23.99           H  
ATOM    714 HD13 ILE A 432     -12.131   4.374  -7.096  1.00 23.99           H  
ATOM    715  N   LYS A 433      -8.223   2.372  -5.624  1.00 26.33           N  
ANISOU  715  N   LYS A 433     3559   3260   3188    459   -207    143
ATOM    716  CA  LYS A 433      -6.919   2.051  -5.036  1.00 27.65           C  
ANISOU  716  CA  LYS A 433     3707   3439   3360    507   -237    153
ATOM    717  C   LYS A 433      -6.938   2.157  -3.501  1.00 29.91           C  
ANISOU  717  C   LYS A 433     4013   3734   3618    508   -268    173
ATOM    718  O   LYS A 433      -7.622   3.028  -2.964  1.00 27.65           O  
ANISOU  718  O   LYS A 433     3724   3466   3315    470   -269    170
ATOM    719  CB  LYS A 433      -5.857   2.996  -5.635  1.00  0.00           C  
ATOM    720  CG  LYS A 433      -5.644   2.797  -7.150  1.00  0.00           C  
ATOM    721  CD  LYS A 433      -4.624   3.764  -7.775  1.00  0.00           C  
ATOM    722  CE  LYS A 433      -3.180   3.553  -7.281  1.00  0.00           C  
ATOM    723  NZ  LYS A 433      -2.231   4.446  -7.970  1.00  0.00           N1+
ATOM    724  H   LYS A 433      -8.253   3.193  -6.211  1.00 26.33           H  
ATOM    725  HB2 LYS A 433      -6.133   4.034  -5.436  1.00  0.00           H  
ATOM    726  HB3 LYS A 433      -4.910   2.830  -5.120  1.00  0.00           H  
ATOM    727  HG2 LYS A 433      -5.334   1.769  -7.341  1.00  0.00           H  
ATOM    728  HG3 LYS A 433      -6.593   2.923  -7.671  1.00  0.00           H  
ATOM    729  HD2 LYS A 433      -4.664   3.651  -8.860  1.00  0.00           H  
ATOM    730  HD3 LYS A 433      -4.938   4.789  -7.570  1.00  0.00           H  
ATOM    731  HE2 LYS A 433      -3.106   3.740  -6.210  1.00  0.00           H  
ATOM    732  HE3 LYS A 433      -2.871   2.521  -7.452  1.00  0.00           H  
ATOM    733  HZ1 LYS A 433      -2.484   5.408  -7.795  1.00  0.00           H  
ATOM    734  HZ2 LYS A 433      -1.297   4.278  -7.624  1.00  0.00           H  
ATOM    735  HZ3 LYS A 433      -2.257   4.267  -8.964  1.00  0.00           H  
ATOM    736  HA  LYS A 433      -6.674   1.023  -5.310  1.00 27.65           H  
ATOM    737  N   GLU A 434      -6.186   1.273  -2.825  1.00 28.48           N  
ANISOU  737  N   GLU A 434     3854   3537   3429    552   -292    194
ATOM    738  CA  GLU A 434      -6.080   1.228  -1.364  1.00 28.45           C  
ANISOU  738  CA  GLU A 434     3875   3539   3396    559   -325    216
ATOM    739  C   GLU A 434      -5.454   2.509  -0.777  1.00 28.71           C  
ANISOU  739  C   GLU A 434     3858   3623   3426    547   -351    206
ATOM    740  O   GLU A 434      -4.457   3.005  -1.305  1.00 26.33           O  
ANISOU  740  O   GLU A 434     3499   3354   3152    557   -355    189
ATOM    741  CB  GLU A 434      -5.325  -0.049  -0.929  1.00  0.00           C  
ATOM    742  CG  GLU A 434      -3.909  -0.231  -1.535  1.00  0.00           C  
ATOM    743  CD  GLU A 434      -3.168  -1.508  -1.099  1.00  0.00           C  
ATOM    744  OE1 GLU A 434      -3.574  -2.137  -0.094  1.00  0.00           O  
ATOM    745  OE2 GLU A 434      -2.182  -1.838  -1.792  1.00  0.00           O1-
ATOM    746  H   GLU A 434      -5.642   0.587  -3.328  1.00 28.48           H  
ATOM    747  HB2 GLU A 434      -5.252  -0.044   0.160  1.00  0.00           H  
ATOM    748  HB3 GLU A 434      -5.940  -0.917  -1.173  1.00  0.00           H  
ATOM    749  HG2 GLU A 434      -3.973  -0.230  -2.623  1.00  0.00           H  
ATOM    750  HG3 GLU A 434      -3.278   0.615  -1.264  1.00  0.00           H  
ATOM    751  HA  GLU A 434      -7.097   1.145  -0.975  1.00 28.45           H  
ATOM    752  N   GLY A 435      -6.073   3.022   0.298  1.00 25.62           N  
ANISOU  752  N   GLY A 435     3493   3240   3002    518   -362    215
ATOM    753  CA  GLY A 435      -5.643   4.228   1.007  1.00 26.09           C  
ANISOU  753  CA  GLY A 435     3519   3343   3051    500   -387    207
ATOM    754  C   GLY A 435      -6.077   5.538   0.324  1.00 29.55           C  
ANISOU  754  C   GLY A 435     3921   3805   3500    455   -364    180
ATOM    755  O   GLY A 435      -5.736   6.601   0.841  1.00 31.55           O  
ANISOU  755  O   GLY A 435     4149   4094   3745    437   -382    172
ATOM    756  H   GLY A 435      -6.897   2.563   0.659  1.00 25.62           H  
ATOM    757  HA3 GLY A 435      -4.558   4.228   1.123  1.00 26.09           H  
ATOM    758  HA2 GLY A 435      -6.062   4.207   2.013  1.00 26.09           H  
ATOM    759  N   SER A 436      -6.801   5.490  -0.812  1.00 24.26           N  
ANISOU  759  N   SER A 436     3251   3118   2849    436   -324    168
ATOM    760  CA  SER A 436      -7.258   6.675  -1.547  1.00 22.64           C  
ANISOU  760  CA  SER A 436     3014   2933   2656    396   -303    144
ATOM    761  C   SER A 436      -8.645   7.177  -1.100  1.00 24.05           C  
ANISOU  761  C   SER A 436     3224   3102   2811    352   -283    144
ATOM    762  O   SER A 436      -8.938   8.355  -1.311  1.00 24.39           O  
ANISOU  762  O   SER A 436     3243   3168   2857    321   -274    127
ATOM    763  CB  SER A 436      -7.194   6.409  -3.070  1.00 25.10           C  
ANISOU  763  CB  SER A 436     3303   3234   2998    398   -273    129
ATOM    764  OG  SER A 436      -8.305   5.691  -3.576  1.00 26.74           O  
ANISOU  764  OG  SER A 436     3555   3402   3202    391   -247    136
ATOM    765  H   SER A 436      -7.061   4.593  -1.197  1.00 24.26           H  
ATOM    766  HA  SER A 436      -6.551   7.483  -1.352  1.00 22.64           H  
ATOM    767  HB3 SER A 436      -6.279   5.878  -3.334  1.00 25.10           H  
ATOM    768  HB2 SER A 436      -7.158   7.361  -3.602  1.00 25.10           H  
ATOM    769  HG  SER A 436      -8.203   4.764  -3.336  1.00 26.74           H  
ATOM    770  N   MET A 437      -9.469   6.287  -0.519  1.00 19.84           N  
ANISOU  770  N   MET A 437     2746   2536   2256    350   -275    162
ATOM    771  CA  MET A 437     -10.869   6.545  -0.197  1.00 19.46           C  
ANISOU  771  CA  MET A 437     2729   2476   2190    308   -250    162
ATOM    772  C   MET A 437     -11.198   6.137   1.247  1.00 21.52           C  
ANISOU  772  C   MET A 437     3039   2726   2413    305   -262    182
ATOM    773  O   MET A 437     -10.692   5.125   1.730  1.00 20.04           O  
ANISOU  773  O   MET A 437     2880   2523   2212    336   -283    202
ATOM    774  CB  MET A 437     -11.754   5.814  -1.233  1.00 22.47           C  
ANISOU  774  CB  MET A 437     3130   2822   2585    299   -217    161
ATOM    775  CG  MET A 437     -13.272   5.928  -1.003  1.00 26.97           C  
ANISOU  775  CG  MET A 437     3730   3376   3142    258   -188    161
ATOM    776  SD  MET A 437     -14.298   5.255  -2.335  1.00 33.12           S  
ANISOU  776  SD  MET A 437     4525   4118   3940    246   -155    158
ATOM    777  CE  MET A 437     -14.207   6.606  -3.537  1.00 31.04           C  
ANISOU  777  CE  MET A 437     4205   3881   3708    236   -145    132
ATOM    778  H   MET A 437      -9.156   5.337  -0.369  1.00 19.84           H  
ATOM    779  HA  MET A 437     -11.063   7.608  -0.296  1.00 19.46           H  
ATOM    780  HB3 MET A 437     -11.492   4.755  -1.232  1.00 22.47           H  
ATOM    781  HB2 MET A 437     -11.510   6.180  -2.230  1.00 22.47           H  
ATOM    782  HG3 MET A 437     -13.551   6.969  -0.844  1.00 26.97           H  
ATOM    783  HG2 MET A 437     -13.551   5.388  -0.100  1.00 26.97           H  
ATOM    784  HE1 MET A 437     -14.828   6.382  -4.404  1.00 31.04           H  
ATOM    785  HE2 MET A 437     -14.555   7.539  -3.094  1.00 31.04           H  
ATOM    786  HE3 MET A 437     -13.180   6.739  -3.873  1.00 31.04           H  
ATOM    787  N   SER A 438     -12.091   6.915   1.880  1.00 18.92           N  
ANISOU  787  N   SER A 438     2721   2402   2065    267   -247    177
ATOM    788  CA  SER A 438     -12.775   6.598   3.131  1.00 18.41           C  
ANISOU  788  CA  SER A 438     2708   2325   1962    254   -248    194
ATOM    789  C   SER A 438     -13.887   5.576   2.826  1.00 20.44           C  
ANISOU  789  C   SER A 438     3005   2542   2220    243   -216    204
ATOM    790  O   SER A 438     -15.013   5.972   2.519  1.00 18.62           O  
ANISOU  790  O   SER A 438     2776   2305   1995    209   -183    195
ATOM    791  CB  SER A 438     -13.309   7.915   3.737  1.00 21.60           C  
ANISOU  791  CB  SER A 438     3104   2751   2352    218   -237    180
ATOM    792  OG  SER A 438     -13.898   7.704   5.002  1.00 21.83           O  
ANISOU  792  OG  SER A 438     3183   2771   2341    207   -238    195
ATOM    793  H   SER A 438     -12.413   7.753   1.411  1.00 18.92           H  
ATOM    794  HA  SER A 438     -12.060   6.156   3.829  1.00 18.41           H  
ATOM    795  HB3 SER A 438     -14.042   8.387   3.080  1.00 21.60           H  
ATOM    796  HB2 SER A 438     -12.499   8.632   3.861  1.00 21.60           H  
ATOM    797  HG  SER A 438     -14.357   8.509   5.264  1.00 21.83           H  
ATOM    798  N   GLU A 439     -13.506   4.285   2.818  1.00 19.56           N  
ANISOU  798  N   GLU A 439     2922   2403   2107    274   -227    222
ATOM    799  CA  GLU A 439     -14.293   3.183   2.260  1.00 19.48           C  
ANISOU  799  CA  GLU A 439     2945   2352   2103    268   -200    230
ATOM    800  C   GLU A 439     -15.647   2.959   2.945  1.00 19.45           C  
ANISOU  800  C   GLU A 439     2990   2326   2075    233   -173    240
ATOM    801  O   GLU A 439     -16.645   2.876   2.237  1.00 18.55           O  
ANISOU  801  O   GLU A 439     2876   2196   1975    206   -141    232
ATOM    802  CB  GLU A 439     -13.472   1.877   2.217  1.00 21.85           C  
ANISOU  802  CB  GLU A 439     3268   2626   2406    313   -218    247
ATOM    803  CG  GLU A 439     -12.151   1.999   1.421  1.00 25.74           C  
ANISOU  803  CG  GLU A 439     3711   3135   2933    345   -232    234
ATOM    804  CD  GLU A 439     -11.365   0.692   1.216  1.00 41.39           C  
ANISOU  804  CD  GLU A 439     5711   5095   4922    394   -250    249
ATOM    805  OE1 GLU A 439     -11.873  -0.397   1.564  1.00 45.71           O  
ANISOU  805  OE1 GLU A 439     6314   5608   5447    406   -253    273
ATOM    806  OE2 GLU A 439     -10.234   0.807   0.696  1.00 27.81           O1-
ANISOU  806  OE2 GLU A 439     3948   3389   3229    423   -261    238
ATOM    807  H   GLU A 439     -12.557   4.056   3.073  1.00 19.56           H  
ATOM    808  HA  GLU A 439     -14.509   3.455   1.224  1.00 19.48           H  
ATOM    809  HB3 GLU A 439     -14.093   1.091   1.784  1.00 21.85           H  
ATOM    810  HB2 GLU A 439     -13.246   1.554   3.236  1.00 21.85           H  
ATOM    811  HG3 GLU A 439     -11.491   2.696   1.933  1.00 25.74           H  
ATOM    812  HG2 GLU A 439     -12.356   2.429   0.440  1.00 25.74           H  
ATOM    813  N   ASP A 440     -15.672   2.890   4.288  1.00 18.35           N  
ANISOU  813  N   ASP A 440     2889   2186   1898    232   -184    257
ATOM    814  CA  ASP A 440     -16.888   2.639   5.076  1.00 17.84           C  
ANISOU  814  CA  ASP A 440     2872   2099   1810    196   -153    267
ATOM    815  C   ASP A 440     -17.927   3.770   4.977  1.00 17.23           C  
ANISOU  815  C   ASP A 440     2764   2041   1741    153   -123    245
ATOM    816  O   ASP A 440     -19.122   3.472   4.977  1.00 16.91           O  
ANISOU  816  O   ASP A 440     2735   1982   1707    122    -88    243
ATOM    817  CB  ASP A 440     -16.610   2.305   6.564  1.00 19.12           C  
ANISOU  817  CB  ASP A 440     3084   2256   1926    203   -171    289
ATOM    818  CG  ASP A 440     -15.645   1.135   6.838  1.00 28.23           C  
ANISOU  818  CG  ASP A 440     4278   3382   3066    244   -198    315
ATOM    819  OD1 ASP A 440     -15.488   0.260   5.957  1.00 28.51           O  
ANISOU  819  OD1 ASP A 440     4319   3389   3124    259   -189    318
ATOM    820  OD2 ASP A 440     -15.172   1.065   7.994  1.00 32.16           O1-
ANISOU  820  OD2 ASP A 440     4802   3886   3531    263   -228    332
ATOM    821  H   ASP A 440     -14.814   2.990   4.812  1.00 18.35           H  
ATOM    822  HA  ASP A 440     -17.363   1.761   4.633  1.00 17.84           H  
ATOM    823  HB3 ASP A 440     -17.550   2.062   7.062  1.00 19.12           H  
ATOM    824  HB2 ASP A 440     -16.211   3.190   7.062  1.00 19.12           H  
ATOM    825  N   GLU A 441     -17.467   5.029   4.862  1.00 15.15           N  
ANISOU  825  N   GLU A 441     2458   1816   1483    152   -136    228
ATOM    826  CA  GLU A 441     -18.330   6.184   4.610  1.00 15.42           C  
ANISOU  826  CA  GLU A 441     2462   1867   1530    118   -109    207
ATOM    827  C   GLU A 441     -18.912   6.180   3.187  1.00 15.63           C  
ANISOU  827  C   GLU A 441     2456   1888   1596    109    -89    193
ATOM    828  O   GLU A 441     -20.096   6.478   3.031  1.00 13.51           O  
ANISOU  828  O   GLU A 441     2183   1614   1336     77    -57    186
ATOM    829  CB  GLU A 441     -17.584   7.503   4.867  1.00 15.71           C  
ANISOU  829  CB  GLU A 441     2461   1942   1565    121   -129    192
ATOM    830  CG  GLU A 441     -17.091   7.696   6.317  1.00 15.86           C  
ANISOU  830  CG  GLU A 441     2513   1971   1542    119   -144    201
ATOM    831  CD  GLU A 441     -16.429   9.059   6.592  1.00 20.23           C  
ANISOU  831  CD  GLU A 441     3031   2561   2096    120   -165    184
ATOM    832  OE1 GLU A 441     -16.564   9.984   5.760  1.00 21.52           O  
ANISOU  832  OE1 GLU A 441     3158   2739   2281    100   -146    163
ATOM    833  OE2 GLU A 441     -15.771   9.153   7.651  1.00 23.88           O1-
ANISOU  833  OE2 GLU A 441     3503   3036   2534    138   -201    192
ATOM    834  H   GLU A 441     -16.471   5.202   4.884  1.00 15.15           H  
ATOM    835  HA  GLU A 441     -19.170   6.138   5.306  1.00 15.42           H  
ATOM    836  HB3 GLU A 441     -18.259   8.318   4.611  1.00 15.71           H  
ATOM    837  HB2 GLU A 441     -16.734   7.579   4.185  1.00 15.71           H  
ATOM    838  HG3 GLU A 441     -16.385   6.905   6.571  1.00 15.86           H  
ATOM    839  HG2 GLU A 441     -17.932   7.586   7.002  1.00 15.86           H  
ATOM    840  N   PHE A 442     -18.088   5.816   2.187  1.00 14.74           N  
ANISOU  840  N   PHE A 442     2318   1776   1507    137   -107    189
ATOM    841  CA  PHE A 442     -18.524   5.644   0.803  1.00 15.23           C  
ANISOU  841  CA  PHE A 442     2354   1831   1603    127    -88    176
ATOM    842  C   PHE A 442     -19.535   4.498   0.606  1.00 16.43           C  
ANISOU  842  C   PHE A 442     2543   1946   1754    108    -63    185
ATOM    843  O   PHE A 442     -20.490   4.685  -0.140  1.00 16.14           O  
ANISOU  843  O   PHE A 442     2492   1907   1734     80    -38    174
ATOM    844  CB  PHE A 442     -17.321   5.573  -0.170  1.00 17.44           C  
ANISOU  844  CB  PHE A 442     2604   2116   1905    160   -109    170
ATOM    845  CG  PHE A 442     -17.680   5.065  -1.559  1.00 18.33           C  
ANISOU  845  CG  PHE A 442     2708   2212   2045    151    -90    161
ATOM    846  CD1 PHE A 442     -18.445   5.873  -2.427  1.00 21.55           C  
ANISOU  846  CD1 PHE A 442     3082   2634   2472    126    -73    142
ATOM    847  CD2 PHE A 442     -17.464   3.710  -1.894  1.00 20.85           C  
ANISOU  847  CD2 PHE A 442     3059   2498   2367    167    -88    171
ATOM    848  CE1 PHE A 442     -18.966   5.335  -3.596  1.00 21.33           C  
ANISOU  848  CE1 PHE A 442     3049   2591   2465    115    -57    134
ATOM    849  CE2 PHE A 442     -17.981   3.197  -3.076  1.00 23.30           C  
ANISOU  849  CE2 PHE A 442     3364   2790   2697    155    -71    161
ATOM    850  CZ  PHE A 442     -18.740   4.003  -3.914  1.00 20.67           C  
ANISOU  850  CZ  PHE A 442     2997   2475   2383    128    -56    143
ATOM    851  H   PHE A 442     -17.120   5.598   2.386  1.00 14.74           H  
ATOM    852  HA  PHE A 442     -19.065   6.555   0.537  1.00 15.23           H  
ATOM    853  HB3 PHE A 442     -16.525   4.953   0.245  1.00 17.44           H  
ATOM    854  HB2 PHE A 442     -16.899   6.573  -0.278  1.00 17.44           H  
ATOM    855  HD1 PHE A 442     -18.667   6.896  -2.162  1.00 21.55           H  
ATOM    856  HD2 PHE A 442     -16.919   3.064  -1.222  1.00 20.85           H  
ATOM    857  HE1 PHE A 442     -19.566   5.950  -4.250  1.00 21.33           H  
ATOM    858  HE2 PHE A 442     -17.810   2.162  -3.329  1.00 23.30           H  
ATOM    859  HZ  PHE A 442     -19.161   3.591  -4.819  1.00 20.67           H  
ATOM    860  N   ILE A 443     -19.308   3.348   1.259  1.00 16.24           N  
ANISOU  860  N   ILE A 443     2566   1894   1709    123    -69    206
ATOM    861  CA  ILE A 443     -20.159   2.156   1.170  1.00 18.07           C  
ANISOU  861  CA  ILE A 443     2839   2088   1939    103    -44    216
ATOM    862  C   ILE A 443     -21.545   2.366   1.813  1.00 18.79           C  
ANISOU  862  C   ILE A 443     2938   2179   2021     59    -13    214
ATOM    863  O   ILE A 443     -22.528   1.832   1.299  1.00 17.55           O  
ANISOU  863  O   ILE A 443     2779   2008   1879     30     13    207
ATOM    864  CB  ILE A 443     -19.447   0.911   1.782  1.00 22.59           C  
ANISOU  864  CB  ILE A 443     3467   2629   2489    130    -58    241
ATOM    865  CG1 ILE A 443     -18.245   0.503   0.896  1.00 23.68           C  
ANISOU  865  CG1 ILE A 443     3592   2761   2642    176    -85    242
ATOM    866  CG2 ILE A 443     -20.352  -0.319   2.034  1.00 23.65           C  
ANISOU  866  CG2 ILE A 443     3651   2721   2616    103    -29    252
ATOM    867  CD1 ILE A 443     -17.206  -0.370   1.616  1.00 28.06           C  
ANISOU  867  CD1 ILE A 443     4196   3294   3173    215   -110    268
ATOM    868  H   ILE A 443     -18.477   3.258   1.830  1.00 16.24           H  
ATOM    869  HA  ILE A 443     -20.328   1.958   0.110  1.00 18.07           H  
ATOM    870  HB  ILE A 443     -19.047   1.215   2.751  1.00 22.59           H  
ATOM    871 HG13 ILE A 443     -17.729   1.380   0.511  1.00 23.68           H  
ATOM    872 HG12 ILE A 443     -18.608  -0.003   0.004  1.00 23.68           H  
ATOM    873 HG21 ILE A 443     -19.781  -1.166   2.415  1.00 23.65           H  
ATOM    874 HG22 ILE A 443     -21.125  -0.121   2.777  1.00 23.65           H  
ATOM    875 HG23 ILE A 443     -20.843  -0.641   1.114  1.00 23.65           H  
ATOM    876 HD11 ILE A 443     -16.294  -0.453   1.022  1.00 28.06           H  
ATOM    877 HD12 ILE A 443     -16.930   0.051   2.583  1.00 28.06           H  
ATOM    878 HD13 ILE A 443     -17.578  -1.379   1.787  1.00 28.06           H  
ATOM    879  N   GLU A 444     -21.606   3.184   2.879  1.00 16.04           N  
ANISOU  879  N   GLU A 444     2596   1850   1649     52    -14    217
ATOM    880  CA  GLU A 444     -22.854   3.634   3.491  1.00 16.91           C  
ANISOU  880  CA  GLU A 444     2712   1962   1751     12     20    214
ATOM    881  C   GLU A 444     -23.616   4.618   2.581  1.00 16.86           C  
ANISOU  881  C   GLU A 444     2651   1978   1778     -9     36    190
ATOM    882  O   GLU A 444     -24.838   4.515   2.479  1.00 16.68           O  
ANISOU  882  O   GLU A 444     2624   1948   1767    -42     66    185
ATOM    883  CB  GLU A 444     -22.552   4.236   4.883  1.00 17.94           C  
ANISOU  883  CB  GLU A 444     2860   2109   1847     12     14    220
ATOM    884  CG  GLU A 444     -23.798   4.624   5.718  1.00 21.04           C  
ANISOU  884  CG  GLU A 444     3272   2498   2223    -27     53    220
ATOM    885  CD  GLU A 444     -24.707   3.447   6.116  1.00 22.09           C  
ANISOU  885  CD  GLU A 444     3449   2594   2348    -50     80    235
ATOM    886  OE1 GLU A 444     -24.180   2.333   6.336  1.00 22.48           O  
ANISOU  886  OE1 GLU A 444     3539   2616   2387    -31     65    253
ATOM    887  OE2 GLU A 444     -25.934   3.673   6.196  1.00 23.30           O1-
ANISOU  887  OE2 GLU A 444     3595   2747   2509    -87    117    228
ATOM    888  H   GLU A 444     -20.755   3.577   3.258  1.00 16.04           H  
ATOM    889  HA  GLU A 444     -23.484   2.752   3.623  1.00 16.91           H  
ATOM    890  HB3 GLU A 444     -21.935   5.127   4.759  1.00 17.94           H  
ATOM    891  HB2 GLU A 444     -21.931   3.544   5.454  1.00 17.94           H  
ATOM    892  HG3 GLU A 444     -24.382   5.380   5.191  1.00 21.04           H  
ATOM    893  HG2 GLU A 444     -23.465   5.102   6.640  1.00 21.04           H  
ATOM    894  N   GLU A 445     -22.879   5.518   1.905  1.00 14.29           N  
ANISOU  894  N   GLU A 445     2282   1680   1468     10     15    176
ATOM    895  CA  GLU A 445     -23.427   6.477   0.946  1.00 14.68           C  
ANISOU  895  CA  GLU A 445     2282   1749   1548     -5     26    155
ATOM    896  C   GLU A 445     -23.849   5.833  -0.389  1.00 16.95           C  
ANISOU  896  C   GLU A 445     2557   2020   1862    -13     34    150
ATOM    897  O   GLU A 445     -24.757   6.353  -1.032  1.00 15.45           O  
ANISOU  897  O   GLU A 445     2341   1836   1692    -38     53    138
ATOM    898  CB  GLU A 445     -22.413   7.622   0.735  1.00 15.50           C  
ANISOU  898  CB  GLU A 445     2347   1882   1658     16      3    143
ATOM    899  CG  GLU A 445     -22.912   8.774  -0.170  1.00 18.19           C  
ANISOU  899  CG  GLU A 445     2641   2244   2027      1     15    123
ATOM    900  CD  GLU A 445     -24.089   9.590   0.392  1.00 19.83           C  
ANISOU  900  CD  GLU A 445     2841   2461   2232    -27     42    116
ATOM    901  OE1 GLU A 445     -24.202   9.721   1.630  1.00 19.19           O  
ANISOU  901  OE1 GLU A 445     2793   2374   2126    -38     55    126
ATOM    902  OE2 GLU A 445     -24.848  10.126  -0.441  1.00 20.53           O1-
ANISOU  902  OE2 GLU A 445     2892   2564   2344    -37     51    102
ATOM    903  H   GLU A 445     -21.879   5.550   2.046  1.00 14.29           H  
ATOM    904  HA  GLU A 445     -24.329   6.897   1.393  1.00 14.68           H  
ATOM    905  HB3 GLU A 445     -21.500   7.216   0.299  1.00 15.50           H  
ATOM    906  HB2 GLU A 445     -22.107   8.017   1.705  1.00 15.50           H  
ATOM    907  HG3 GLU A 445     -23.169   8.398  -1.158  1.00 18.19           H  
ATOM    908  HG2 GLU A 445     -22.089   9.459  -0.353  1.00 18.19           H  
ATOM    909  N   ALA A 446     -23.221   4.708  -0.774  1.00 15.14           N  
ANISOU  909  N   ALA A 446     2350   1769   1633      9     19    158
ATOM    910  CA  ALA A 446     -23.538   3.935  -1.976  1.00 15.23           C  
ANISOU  910  CA  ALA A 446     2358   1762   1667      2     26    153
ATOM    911  C   ALA A 446     -24.982   3.406  -1.985  1.00 18.08           C  
ANISOU  911  C   ALA A 446     2735   2105   2029    -38     55    154
ATOM    912  O   ALA A 446     -25.567   3.304  -3.057  1.00 17.35           O  
ANISOU  912  O   ALA A 446     2622   2012   1960    -57     64    142
ATOM    913  CB  ALA A 446     -22.528   2.789  -2.144  1.00 16.55           C  
ANISOU  913  CB  ALA A 446     2555   1903   1829     32      9    163
ATOM    914  H   ALA A 446     -22.451   4.361  -0.216  1.00 15.14           H  
ATOM    915  HA  ALA A 446     -23.421   4.604  -2.829  1.00 15.23           H  
ATOM    916  HB1 ALA A 446     -22.709   2.237  -3.067  1.00 16.55           H  
ATOM    917  HB2 ALA A 446     -21.506   3.167  -2.189  1.00 16.55           H  
ATOM    918  HB3 ALA A 446     -22.585   2.077  -1.321  1.00 16.55           H  
ATOM    919  N   LYS A 447     -25.545   3.153  -0.791  1.00 16.61           N  
ANISOU  919  N   LYS A 447     2584   1908   1820    -53     71    168
ATOM    920  CA  LYS A 447     -26.948   2.803  -0.561  1.00 18.53           C  
ANISOU  920  CA  LYS A 447     2840   2135   2064    -95    103    170
ATOM    921  C   LYS A 447     -27.918   3.935  -0.960  1.00 22.82           C  
ANISOU  921  C   LYS A 447     3334   2707   2630   -121    119    152
ATOM    922  O   LYS A 447     -28.967   3.643  -1.529  1.00 24.82           O  
ANISOU  922  O   LYS A 447     3574   2954   2901   -150    136    145
ATOM    923  CB  LYS A 447     -27.141   2.448   0.927  1.00 20.04           C  
ANISOU  923  CB  LYS A 447     3078   2313   2223   -105    118    188
ATOM    924  CG  LYS A 447     -26.257   1.292   1.428  1.00 19.83           C  
ANISOU  924  CG  LYS A 447     3107   2255   2173    -80    103    208
ATOM    925  CD  LYS A 447     -26.316   1.135   2.954  1.00 21.12           C  
ANISOU  925  CD  LYS A 447     3317   2408   2300    -89    116    226
ATOM    926  CE  LYS A 447     -25.420  -0.007   3.451  1.00 22.59           C  
ANISOU  926  CE  LYS A 447     3558   2563   2461    -59     96    249
ATOM    927  NZ  LYS A 447     -25.474  -0.154   4.915  1.00 24.95           N1+
ANISOU  927  NZ  LYS A 447     3911   2848   2720    -69    109    269
ATOM    928  H   LYS A 447     -24.985   3.273   0.042  1.00 16.61           H  
ATOM    929  HA  LYS A 447     -27.180   1.924  -1.166  1.00 18.53           H  
ATOM    930  HB3 LYS A 447     -28.187   2.197   1.113  1.00 20.04           H  
ATOM    931  HB2 LYS A 447     -26.939   3.334   1.528  1.00 20.04           H  
ATOM    932  HG3 LYS A 447     -25.218   1.446   1.136  1.00 19.83           H  
ATOM    933  HG2 LYS A 447     -26.573   0.365   0.948  1.00 19.83           H  
ATOM    934  HD3 LYS A 447     -27.349   0.959   3.256  1.00 21.12           H  
ATOM    935  HD2 LYS A 447     -26.013   2.073   3.423  1.00 21.12           H  
ATOM    936  HE3 LYS A 447     -24.384   0.159   3.150  1.00 22.59           H  
ATOM    937  HE2 LYS A 447     -25.745  -0.944   3.006  1.00 22.59           H  
ATOM    938  HZ1 LYS A 447     -26.425  -0.323   5.208  1.00 24.95           H  
ATOM    939  HZ2 LYS A 447     -24.887  -0.923   5.202  1.00 24.95           H  
ATOM    940  HZ3 LYS A 447     -25.137   0.699   5.351  1.00 24.95           H  
ATOM    941  N   VAL A 448     -27.540   5.195  -0.675  1.00 18.16           N  
ANISOU  941  N   VAL A 448     2713   2147   2039   -109    112    144
ATOM    942  CA  VAL A 448     -28.292   6.402  -1.036  1.00 18.74           C  
ANISOU  942  CA  VAL A 448     2739   2247   2134   -126    125    128
ATOM    943  C   VAL A 448     -28.173   6.709  -2.543  1.00 20.40           C  
ANISOU  943  C   VAL A 448     2912   2466   2373   -119    109    115
ATOM    944  O   VAL A 448     -29.177   7.048  -3.169  1.00 21.30           O  
ANISOU  944  O   VAL A 448     2996   2588   2510   -141    121    105
ATOM    945  CB  VAL A 448     -27.794   7.650  -0.241  1.00 23.42           C  
ANISOU  945  CB  VAL A 448     3318   2864   2714   -113    122    124
ATOM    946  CG1 VAL A 448     -28.499   8.974  -0.609  1.00 23.48           C  
ANISOU  946  CG1 VAL A 448     3276   2899   2747   -122    132    107
ATOM    947  CG2 VAL A 448     -27.882   7.425   1.279  1.00 24.64           C  
ANISOU  947  CG2 VAL A 448     3511   3012   2838   -125    142    136
ATOM    948  H   VAL A 448     -26.653   5.353  -0.219  1.00 18.16           H  
ATOM    949  HA  VAL A 448     -29.345   6.236  -0.802  1.00 18.74           H  
ATOM    950  HB  VAL A 448     -26.739   7.805  -0.465  1.00 23.42           H  
ATOM    951 HG11 VAL A 448     -28.153   9.789   0.027  1.00 23.48           H  
ATOM    952 HG12 VAL A 448     -28.301   9.281  -1.636  1.00 23.48           H  
ATOM    953 HG13 VAL A 448     -29.579   8.894  -0.482  1.00 23.48           H  
ATOM    954 HG21 VAL A 448     -27.548   8.306   1.829  1.00 24.64           H  
ATOM    955 HG22 VAL A 448     -28.903   7.203   1.591  1.00 24.64           H  
ATOM    956 HG23 VAL A 448     -27.247   6.598   1.597  1.00 24.64           H  
ATOM    957  N   MET A 449     -26.955   6.552  -3.093  1.00 15.27           N  
ANISOU  957  N   MET A 449     2263   1816   1722    -87     82    115
ATOM    958  CA  MET A 449     -26.631   6.742  -4.508  1.00 15.56           C  
ANISOU  958  CA  MET A 449     2269   1861   1782    -79     68    102
ATOM    959  C   MET A 449     -27.327   5.732  -5.434  1.00 19.16           C  
ANISOU  959  C   MET A 449     2734   2296   2251    -99     75    100
ATOM    960  O   MET A 449     -27.695   6.118  -6.539  1.00 18.58           O  
ANISOU  960  O   MET A 449     2630   2232   2197   -107     71     88
ATOM    961  CB  MET A 449     -25.108   6.678  -4.704  1.00 15.89           C  
ANISOU  961  CB  MET A 449     2312   1905   1819    -43     43    102
ATOM    962  CG  MET A 449     -24.326   7.819  -4.040  1.00 15.73           C  
ANISOU  962  CG  MET A 449     2277   1909   1789    -26     33    101
ATOM    963  SD  MET A 449     -22.559   7.454  -3.878  1.00 17.48           S  
ANISOU  963  SD  MET A 449     2507   2132   2002     16      3    106
ATOM    964  CE  MET A 449     -22.035   7.605  -5.603  1.00 17.34           C  
ANISOU  964  CE  MET A 449     2454   2124   2011     25     -5     90
ATOM    965  H   MET A 449     -26.184   6.284  -2.496  1.00 15.27           H  
ATOM    966  HA  MET A 449     -26.972   7.736  -4.798  1.00 15.56           H  
ATOM    967  HB3 MET A 449     -24.883   6.687  -5.772  1.00 15.89           H  
ATOM    968  HB2 MET A 449     -24.737   5.727  -4.326  1.00 15.89           H  
ATOM    969  HG3 MET A 449     -24.712   8.023  -3.043  1.00 15.73           H  
ATOM    970  HG2 MET A 449     -24.451   8.743  -4.606  1.00 15.73           H  
ATOM    971  HE1 MET A 449     -20.963   7.426  -5.667  1.00 17.34           H  
ATOM    972  HE2 MET A 449     -22.543   6.874  -6.232  1.00 17.34           H  
ATOM    973  HE3 MET A 449     -22.245   8.605  -5.984  1.00 17.34           H  
ATOM    974  N   MET A 450     -27.536   4.489  -4.963  1.00 19.11           N  
ANISOU  974  N   MET A 450     2769   2260   2231   -109     84    112
ATOM    975  CA  MET A 450     -28.318   3.441  -5.631  1.00 21.81           C  
ANISOU  975  CA  MET A 450     3126   2577   2583   -133     92    110
ATOM    976  C   MET A 450     -29.779   3.849  -5.897  1.00 23.56           C  
ANISOU  976  C   MET A 450     3317   2812   2823   -171    109    100
ATOM    977  O   MET A 450     -30.327   3.463  -6.929  1.00 24.67           O  
ANISOU  977  O   MET A 450     3448   2946   2978   -189    107     91
ATOM    978  CB  MET A 450     -28.291   2.161  -4.766  1.00 25.78           C  
ANISOU  978  CB  MET A 450     3684   3046   3066   -141    104    126
ATOM    979  CG  MET A 450     -27.039   1.292  -4.952  1.00 30.39           C  
ANISOU  979  CG  MET A 450     4303   3609   3635   -105     87    136
ATOM    980  SD  MET A 450     -27.016   0.248  -6.427  1.00 34.29           S  
ANISOU  980  SD  MET A 450     4812   4074   4142   -104     80    128
ATOM    981  CE  MET A 450     -28.429  -0.841  -6.114  1.00 29.35           C  
ANISOU  981  CE  MET A 450     4228   3413   3511   -151    107    136
ATOM    982  H   MET A 450     -27.168   4.245  -4.053  1.00 19.11           H  
ATOM    983  HA  MET A 450     -27.858   3.233  -6.600  1.00 21.81           H  
ATOM    984  HB3 MET A 450     -29.168   1.549  -4.976  1.00 25.78           H  
ATOM    985  HB2 MET A 450     -28.386   2.422  -3.713  1.00 25.78           H  
ATOM    986  HG3 MET A 450     -26.907   0.650  -4.081  1.00 30.39           H  
ATOM    987  HG2 MET A 450     -26.153   1.919  -5.011  1.00 30.39           H  
ATOM    988  HE1 MET A 450     -28.375  -1.719  -6.757  1.00 29.35           H  
ATOM    989  HE2 MET A 450     -28.438  -1.167  -5.075  1.00 29.35           H  
ATOM    990  HE3 MET A 450     -29.364  -0.323  -6.322  1.00 29.35           H  
ATOM    991  N   ASN A 451     -30.370   4.622  -4.969  1.00 20.85           N  
ANISOU  991  N   ASN A 451     2959   2485   2476   -183    126    102
ATOM    992  CA  ASN A 451     -31.750   5.109  -5.047  1.00 22.40           C  
ANISOU  992  CA  ASN A 451     3123   2696   2691   -217    145     95
ATOM    993  C   ASN A 451     -31.901   6.375  -5.914  1.00 23.81           C  
ANISOU  993  C   ASN A 451     3248   2905   2892   -210    134     81
ATOM    994  O   ASN A 451     -33.035   6.689  -6.279  1.00 24.49           O  
ANISOU  994  O   ASN A 451     3302   3004   2998   -236    145     73
ATOM    995  CB  ASN A 451     -32.316   5.345  -3.627  1.00 24.44           C  
ANISOU  995  CB  ASN A 451     3392   2959   2937   -231    173    103
ATOM    996  CG  ASN A 451     -32.314   4.112  -2.714  1.00 52.87           C  
ANISOU  996  CG  ASN A 451     7044   6527   6517   -249    190    117
ATOM    997  OD1 ASN A 451     -31.958   4.214  -1.543  1.00 46.74           O  
ANISOU  997  OD1 ASN A 451     6286   5726   5746   -268    192    118
ATOM    998  ND2 ASN A 451     -32.728   2.950  -3.225  1.00 49.74           N  
ANISOU  998  ND2 ASN A 451     6677   6127   6096   -243    202    129
ATOM    999  H   ASN A 451     -29.845   4.904  -4.152  1.00 20.85           H  
ATOM   1000  HA  ASN A 451     -32.359   4.344  -5.532  1.00 22.40           H  
ATOM   1001  HB3 ASN A 451     -33.346   5.698  -3.689  1.00 24.44           H  
ATOM   1002  HB2 ASN A 451     -31.753   6.136  -3.133  1.00 24.44           H  
ATOM   1003 HD22 ASN A 451     -32.743   2.124  -2.644  1.00 49.74           H  
ATOM   1004 HD21 ASN A 451     -33.023   2.885  -4.188  1.00 49.74           H  
ATOM   1005  N   LEU A 452     -30.791   7.051  -6.274  1.00 18.50           N  
ANISOU 1005  N   LEU A 452     2566   2245   2218   -178    113     77
ATOM   1006  CA  LEU A 452     -30.785   8.090  -7.308  1.00 17.39           C  
ANISOU 1006  CA  LEU A 452     2382   2130   2097   -170    101     65
ATOM   1007  C   LEU A 452     -30.943   7.427  -8.687  1.00 20.84           C  
ANISOU 1007  C   LEU A 452     2814   2558   2546   -179     87     58
ATOM   1008  O   LEU A 452     -30.227   6.472  -8.986  1.00 21.88           O  
ANISOU 1008  O   LEU A 452     2979   2667   2668   -173     79     61
ATOM   1009  CB  LEU A 452     -29.483   8.925  -7.262  1.00 16.41           C  
ANISOU 1009  CB  LEU A 452     2253   2017   1964   -135     84     64
ATOM   1010  CG  LEU A 452     -29.232   9.709  -5.954  1.00 17.78           C  
ANISOU 1010  CG  LEU A 452     2432   2200   2122   -125     93     68
ATOM   1011  CD1 LEU A 452     -27.840  10.376  -5.986  1.00 17.34           C  
ANISOU 1011  CD1 LEU A 452     2375   2154   2058    -93     73     67
ATOM   1012  CD2 LEU A 452     -30.352  10.726  -5.645  1.00 21.17           C  
ANISOU 1012  CD2 LEU A 452     2832   2648   2564   -140    112     63
ATOM   1013  H   LEU A 452     -29.887   6.736  -5.952  1.00 18.50           H  
ATOM   1014  HA  LEU A 452     -31.632   8.755  -7.135  1.00 17.39           H  
ATOM   1015  HB3 LEU A 452     -29.492   9.635  -8.089  1.00 16.41           H  
ATOM   1016  HB2 LEU A 452     -28.632   8.274  -7.459  1.00 16.41           H  
ATOM   1017  HG  LEU A 452     -29.213   8.990  -5.135  1.00 17.78           H  
ATOM   1018 HD11 LEU A 452     -27.217  10.014  -5.170  1.00 17.34           H  
ATOM   1019 HD12 LEU A 452     -27.306  10.164  -6.913  1.00 17.34           H  
ATOM   1020 HD13 LEU A 452     -27.884  11.461  -5.898  1.00 17.34           H  
ATOM   1021 HD21 LEU A 452     -29.971  11.679  -5.277  1.00 21.17           H  
ATOM   1022 HD22 LEU A 452     -30.957  10.946  -6.523  1.00 21.17           H  
ATOM   1023 HD23 LEU A 452     -31.023  10.339  -4.880  1.00 21.17           H  
ATOM   1024  N   SER A 453     -31.890   7.931  -9.488  1.00 15.62           N  
ANISOU 1024  N   SER A 453     2116   1913   1906   -195     84     49
ATOM   1025  CA  SER A 453     -32.232   7.370 -10.789  1.00 15.39           C  
ANISOU 1025  CA  SER A 453     2084   1877   1886   -207     70     42
ATOM   1026  C   SER A 453     -32.816   8.475 -11.675  1.00 15.16           C  
ANISOU 1026  C   SER A 453     2010   1874   1876   -207     58     33
ATOM   1027  O   SER A 453     -33.921   8.950 -11.411  1.00 17.33           O  
ANISOU 1027  O   SER A 453     2254   2165   2166   -222     68     31
ATOM   1028  CB  SER A 453     -33.181   6.163 -10.609  1.00 19.43           C  
ANISOU 1028  CB  SER A 453     2609   2372   2402   -245     82     43
ATOM   1029  OG  SER A 453     -33.513   5.574 -11.851  1.00 28.93           O  
ANISOU 1029  OG  SER A 453     3812   3569   3613   -260     67     34
ATOM   1030  H   SER A 453     -32.454   8.712  -9.177  1.00 15.62           H  
ATOM   1031  HA  SER A 453     -31.320   7.007 -11.262  1.00 15.39           H  
ATOM   1032  HB3 SER A 453     -34.099   6.463 -10.103  1.00 19.43           H  
ATOM   1033  HB2 SER A 453     -32.714   5.399  -9.986  1.00 19.43           H  
ATOM   1034  HG  SER A 453     -34.125   6.153 -12.312  1.00 28.93           H  
ATOM   1035  N   HIS A 454     -32.059   8.843 -12.717  1.00 12.99           N  
ANISOU 1035  N   HIS A 454     1734   1603   1600   -188     38     27
ATOM   1036  CA  HIS A 454     -32.432   9.842 -13.713  1.00 12.44           C  
ANISOU 1036  CA  HIS A 454     1628   1555   1544   -185     24     21
ATOM   1037  C   HIS A 454     -31.678   9.545 -15.015  1.00 12.74           C  
ANISOU 1037  C   HIS A 454     1680   1584   1575   -177      4     15
ATOM   1038  O   HIS A 454     -30.534   9.093 -14.966  1.00 13.47           O  
ANISOU 1038  O   HIS A 454     1801   1663   1653   -158      3     15
ATOM   1039  CB  HIS A 454     -32.150  11.254 -13.157  1.00 12.26           C  
ANISOU 1039  CB  HIS A 454     1583   1551   1525   -162     28     22
ATOM   1040  CG  HIS A 454     -32.570  12.402 -14.040  1.00 12.59           C  
ANISOU 1040  CG  HIS A 454     1590   1613   1583   -160     15     17
ATOM   1041  ND1 HIS A 454     -31.738  12.940 -15.026  1.00 14.22           N  
ANISOU 1041  ND1 HIS A 454     1796   1821   1785   -146     -4     13
ATOM   1042  CD2 HIS A 454     -33.763  13.095 -14.041  1.00 14.09           C  
ANISOU 1042  CD2 HIS A 454     1744   1819   1791   -170     20     17
ATOM   1043  CE1 HIS A 454     -32.452  13.905 -15.586  1.00 14.45           C  
ANISOU 1043  CE1 HIS A 454     1794   1867   1829   -147    -12     12
ATOM   1044  NE2 HIS A 454     -33.658  14.047 -15.039  1.00 14.67           N  
ANISOU 1044  NE2 HIS A 454     1797   1904   1872   -160      0     14
ATOM   1045  H   HIS A 454     -31.164   8.394 -12.866  1.00 12.99           H  
ATOM   1046  HA  HIS A 454     -33.499   9.746 -13.916  1.00 12.44           H  
ATOM   1047  HB3 HIS A 454     -31.091  11.366 -12.922  1.00 12.26           H  
ATOM   1048  HB2 HIS A 454     -32.680  11.371 -12.214  1.00 12.26           H  
ATOM   1049  HD2 HIS A 454     -34.647  12.995 -13.429  1.00 14.09           H  
ATOM   1050  HE1 HIS A 454     -32.085  14.517 -16.395  1.00 14.45           H  
ATOM   1051  HE2 HIS A 454     -34.354  14.738 -15.286  1.00 14.67           H  
ATOM   1052  N   GLU A 455     -32.334   9.815 -16.157  1.00 12.47           N  
ANISOU 1052  N   GLU A 455     1628   1560   1551   -190    -11      8
ATOM   1053  CA  GLU A 455     -31.822   9.542 -17.505  1.00 13.83           C  
ANISOU 1053  CA  GLU A 455     1817   1725   1714   -185    -28      1
ATOM   1054  C   GLU A 455     -30.494  10.246 -17.841  1.00 13.46           C  
ANISOU 1054  C   GLU A 455     1774   1682   1658   -153    -33      0
ATOM   1055  O   GLU A 455     -29.732   9.707 -18.639  1.00 12.66           O  
ANISOU 1055  O   GLU A 455     1695   1569   1545   -146    -40     -5
ATOM   1056  CB  GLU A 455     -32.918   9.867 -18.545  1.00  0.00           C  
ATOM   1057  CG  GLU A 455     -32.546   9.499 -20.005  1.00  0.00           C  
ATOM   1058  CD  GLU A 455     -33.647   9.748 -21.046  1.00  0.00           C  
ATOM   1059  OE1 GLU A 455     -34.484  10.653 -20.830  1.00  0.00           O  
ATOM   1060  OE2 GLU A 455     -33.616   9.034 -22.072  1.00  0.00           O1-
ATOM   1061  H   GLU A 455     -33.272  10.191 -16.110  1.00 12.47           H  
ATOM   1062  HB2 GLU A 455     -33.832   9.337 -18.273  1.00  0.00           H  
ATOM   1063  HB3 GLU A 455     -33.158  10.930 -18.481  1.00  0.00           H  
ATOM   1064  HG2 GLU A 455     -31.681  10.073 -20.336  1.00  0.00           H  
ATOM   1065  HG3 GLU A 455     -32.250   8.449 -20.040  1.00  0.00           H  
ATOM   1066  HA  GLU A 455     -31.632   8.468 -17.551  1.00 13.83           H  
ATOM   1067  N   LYS A 456     -30.236  11.415 -17.234  1.00 11.12           N  
ANISOU 1067  N   LYS A 456     1457   1402   1367   -135    -27      5
ATOM   1068  CA  LYS A 456     -29.035  12.218 -17.468  1.00 10.64           C  
ANISOU 1068  CA  LYS A 456     1398   1347   1299   -108    -30      3
ATOM   1069  C   LYS A 456     -28.049  12.160 -16.284  1.00 10.52           C  
ANISOU 1069  C   LYS A 456     1396   1326   1276    -90    -19      8
ATOM   1070  O   LYS A 456     -27.141  12.984 -16.217  1.00 10.51           O  
ANISOU 1070  O   LYS A 456     1390   1333   1271    -70    -20      7
ATOM   1071  CB  LYS A 456     -29.431  13.662 -17.837  1.00 11.41           C  
ANISOU 1071  CB  LYS A 456     1465   1465   1407   -102    -36      4
ATOM   1072  CG  LYS A 456     -30.500  13.795 -18.940  1.00 11.57           C  
ANISOU 1072  CG  LYS A 456     1469   1492   1434   -116    -52      1
ATOM   1073  CD  LYS A 456     -30.138  13.117 -20.277  1.00 13.06           C  
ANISOU 1073  CD  LYS A 456     1681   1672   1611   -119    -66     -5
ATOM   1074  CE  LYS A 456     -31.293  13.067 -21.293  1.00 13.68           C  
ANISOU 1074  CE  LYS A 456     1747   1757   1693   -138    -86     -7
ATOM   1075  NZ  LYS A 456     -31.700  14.401 -21.766  1.00 13.07           N1+
ANISOU 1075  NZ  LYS A 456     1645   1698   1623   -127    -96     -3
ATOM   1076  H   LYS A 456     -30.899  11.792 -16.569  1.00 11.12           H  
ATOM   1077  HA  LYS A 456     -28.483  11.817 -18.312  1.00 10.64           H  
ATOM   1078  HB3 LYS A 456     -28.534  14.195 -18.152  1.00 11.41           H  
ATOM   1079  HB2 LYS A 456     -29.799  14.177 -16.950  1.00 11.41           H  
ATOM   1080  HG3 LYS A 456     -30.671  14.858 -19.111  1.00 11.57           H  
ATOM   1081  HG2 LYS A 456     -31.450  13.402 -18.578  1.00 11.57           H  
ATOM   1082  HD3 LYS A 456     -29.813  12.092 -20.106  1.00 13.06           H  
ATOM   1083  HD2 LYS A 456     -29.280  13.620 -20.720  1.00 13.06           H  
ATOM   1084  HE3 LYS A 456     -32.160  12.567 -20.861  1.00 13.68           H  
ATOM   1085  HE2 LYS A 456     -30.989  12.480 -22.160  1.00 13.68           H  
ATOM   1086  HZ1 LYS A 456     -30.904  14.883 -22.167  1.00 13.07           H  
ATOM   1087  HZ2 LYS A 456     -32.423  14.310 -22.467  1.00 13.07           H  
ATOM   1088  HZ3 LYS A 456     -32.057  14.944 -20.988  1.00 13.07           H  
ATOM   1089  N   LEU A 457     -28.212  11.175 -15.390  1.00 11.39           N  
ANISOU 1089  N   LEU A 457     1524   1422   1382    -98     -9     12
ATOM   1090  CA  LEU A 457     -27.312  10.895 -14.275  1.00 10.93           C  
ANISOU 1090  CA  LEU A 457     1482   1358   1313    -82     -1     18
ATOM   1091  C   LEU A 457     -26.752   9.478 -14.480  1.00 11.49           C  
ANISOU 1091  C   LEU A 457     1587   1404   1373    -78     -2     19
ATOM   1092  O   LEU A 457     -27.523   8.576 -14.812  1.00 12.53           O  
ANISOU 1092  O   LEU A 457     1734   1520   1506    -99      1     19
ATOM   1093  CB  LEU A 457     -28.133  11.030 -12.971  1.00 12.99           C  
ANISOU 1093  CB  LEU A 457     1739   1621   1575    -95     13     25
ATOM   1094  CG  LEU A 457     -27.306  11.094 -11.671  1.00 14.67           C  
ANISOU 1094  CG  LEU A 457     1965   1833   1775    -79     20     32
ATOM   1095  CD1 LEU A 457     -26.429  12.356 -11.596  1.00 13.00           C  
ANISOU 1095  CD1 LEU A 457     1734   1640   1564    -60     15     29
ATOM   1096  CD2 LEU A 457     -28.224  10.992 -10.438  1.00 16.03           C  
ANISOU 1096  CD2 LEU A 457     2141   2004   1946    -96     37     39
ATOM   1097  H   LEU A 457     -28.975  10.521 -15.508  1.00 11.39           H  
ATOM   1098  HA  LEU A 457     -26.482  11.603 -14.260  1.00 10.93           H  
ATOM   1099  HB3 LEU A 457     -28.844  10.204 -12.917  1.00 12.99           H  
ATOM   1100  HB2 LEU A 457     -28.743  11.933 -13.023  1.00 12.99           H  
ATOM   1101  HG  LEU A 457     -26.647  10.226 -11.649  1.00 14.67           H  
ATOM   1102 HD11 LEU A 457     -26.366  12.748 -10.582  1.00 13.00           H  
ATOM   1103 HD12 LEU A 457     -25.412  12.137 -11.916  1.00 13.00           H  
ATOM   1104 HD13 LEU A 457     -26.810  13.155 -12.231  1.00 13.00           H  
ATOM   1105 HD21 LEU A 457     -27.712  10.497  -9.613  1.00 16.03           H  
ATOM   1106 HD22 LEU A 457     -28.536  11.977 -10.093  1.00 16.03           H  
ATOM   1107 HD23 LEU A 457     -29.132  10.425 -10.646  1.00 16.03           H  
ATOM   1108  N   VAL A 458     -25.432   9.299 -14.294  1.00 10.03           N  
ANISOU 1108  N   VAL A 458     1415   1216   1181    -52     -6     19
ATOM   1109  CA  VAL A 458     -24.759   8.002 -14.442  1.00 10.35           C  
ANISOU 1109  CA  VAL A 458     1488   1231   1213    -43     -5     21
ATOM   1110  C   VAL A 458     -25.169   7.046 -13.305  1.00 12.77           C  
ANISOU 1110  C   VAL A 458     1819   1519   1512    -54      4     31
ATOM   1111  O   VAL A 458     -24.887   7.325 -12.139  1.00 12.91           O  
ANISOU 1111  O   VAL A 458     1836   1545   1526    -48      8     40
ATOM   1112  CB  VAL A 458     -23.209   8.151 -14.508  1.00 11.72           C  
ANISOU 1112  CB  VAL A 458     1664   1407   1381     -9    -10     20
ATOM   1113  CG1 VAL A 458     -22.410   6.833 -14.391  1.00 13.97           C  
ANISOU 1113  CG1 VAL A 458     1984   1665   1660      7     -9     24
ATOM   1114  CG2 VAL A 458     -22.808   8.867 -15.810  1.00 12.02           C  
ANISOU 1114  CG2 VAL A 458     1683   1458   1425     -2    -15      9
ATOM   1115  H   VAL A 458     -24.846  10.080 -14.028  1.00 10.03           H  
ATOM   1116  HA  VAL A 458     -25.085   7.571 -15.390  1.00 10.35           H  
ATOM   1117  HB  VAL A 458     -22.889   8.784 -13.678  1.00 11.72           H  
ATOM   1118 HG11 VAL A 458     -21.341   7.012 -14.514  1.00 13.97           H  
ATOM   1119 HG12 VAL A 458     -22.532   6.356 -13.418  1.00 13.97           H  
ATOM   1120 HG13 VAL A 458     -22.710   6.119 -15.158  1.00 13.97           H  
ATOM   1121 HG21 VAL A 458     -21.728   8.936 -15.913  1.00 12.02           H  
ATOM   1122 HG22 VAL A 458     -23.182   8.335 -16.686  1.00 12.02           H  
ATOM   1123 HG23 VAL A 458     -23.201   9.882 -15.843  1.00 12.02           H  
ATOM   1124  N   GLN A 459     -25.871   5.964 -13.679  1.00 12.18           N  
ANISOU 1124  N   GLN A 459     1770   1420   1436    -71      8     30
ATOM   1125  CA  GLN A 459     -26.478   4.996 -12.767  1.00 13.32           C  
ANISOU 1125  CA  GLN A 459     1941   1545   1574    -87     19     41
ATOM   1126  C   GLN A 459     -25.416   4.112 -12.090  1.00 13.73           C  
ANISOU 1126  C   GLN A 459     2027   1578   1614    -60     19     51
ATOM   1127  O   GLN A 459     -24.669   3.427 -12.785  1.00 13.78           O  
ANISOU 1127  O   GLN A 459     2051   1568   1617    -39     14     48
ATOM   1128  CB  GLN A 459     -27.511   4.167 -13.567  1.00 16.41           C  
ANISOU 1128  CB  GLN A 459     2350   1916   1969   -119     23     35
ATOM   1129  CG  GLN A 459     -28.312   3.103 -12.782  1.00 18.79           C  
ANISOU 1129  CG  GLN A 459     2678   2197   2266   -143     38     45
ATOM   1130  CD  GLN A 459     -29.274   3.681 -11.741  1.00 37.98           C  
ANISOU 1130  CD  GLN A 459     5079   4650   4703   -164     48     49
ATOM   1131  OE1 GLN A 459     -29.133   3.425 -10.549  1.00 37.75           O  
ANISOU 1131  OE1 GLN A 459     5062   4616   4664   -164     61     60
ATOM   1132  NE2 GLN A 459     -30.272   4.445 -12.187  1.00 29.80           N  
ANISOU 1132  NE2 GLN A 459     4005   3636   3682   -181     44     40
ATOM   1133  H   GLN A 459     -26.061   5.819 -14.663  1.00 12.18           H  
ATOM   1134  HA  GLN A 459     -27.016   5.554 -12.000  1.00 13.32           H  
ATOM   1135  HB3 GLN A 459     -27.001   3.660 -14.385  1.00 16.41           H  
ATOM   1136  HB2 GLN A 459     -28.212   4.848 -14.053  1.00 16.41           H  
ATOM   1137  HG3 GLN A 459     -27.640   2.394 -12.297  1.00 18.79           H  
ATOM   1138  HG2 GLN A 459     -28.904   2.516 -13.484  1.00 18.79           H  
ATOM   1139 HE22 GLN A 459     -30.941   4.832 -11.538  1.00 29.80           H  
ATOM   1140 HE21 GLN A 459     -30.360   4.653 -13.171  1.00 29.80           H  
ATOM   1141  N   LEU A 460     -25.413   4.116 -10.748  1.00 14.60           N  
ANISOU 1141  N   LEU A 460     2148   1686   1714    -60     26     64
ATOM   1142  CA  LEU A 460     -24.696   3.164  -9.901  1.00 14.59           C  
ANISOU 1142  CA  LEU A 460     2183   1663   1698    -36     25     77
ATOM   1143  C   LEU A 460     -25.510   1.861  -9.844  1.00 17.54           C  
ANISOU 1143  C   LEU A 460     2597   2002   2066    -61     38     82
ATOM   1144  O   LEU A 460     -26.639   1.884  -9.353  1.00 20.43           O  
ANISOU 1144  O   LEU A 460     2963   2369   2433    -94     52     85
ATOM   1145  CB  LEU A 460     -24.514   3.787  -8.492  1.00 16.14           C  
ANISOU 1145  CB  LEU A 460     2375   1875   1882    -26     24     88
ATOM   1146  CG  LEU A 460     -23.796   2.894  -7.451  1.00 24.44           C  
ANISOU 1146  CG  LEU A 460     3468   2903   2914     -6     22    105
ATOM   1147  CD1 LEU A 460     -22.339   2.604  -7.832  1.00 25.37           C  
ANISOU 1147  CD1 LEU A 460     3591   3016   3033     33      6    105
ATOM   1148  CD2 LEU A 460     -23.882   3.498  -6.040  1.00 28.94           C  
ANISOU 1148  CD2 LEU A 460     4037   3490   3470     -4     22    115
ATOM   1149  H   LEU A 460     -26.074   4.707 -10.258  1.00 14.60           H  
ATOM   1150  HA  LEU A 460     -23.714   2.966 -10.333  1.00 14.59           H  
ATOM   1151  HB3 LEU A 460     -25.498   4.044  -8.097  1.00 16.14           H  
ATOM   1152  HB2 LEU A 460     -23.980   4.734  -8.581  1.00 16.14           H  
ATOM   1153  HG  LEU A 460     -24.320   1.940  -7.391  1.00 24.44           H  
ATOM   1154 HD11 LEU A 460     -21.710   2.506  -6.948  1.00 25.37           H  
ATOM   1155 HD12 LEU A 460     -22.263   1.670  -8.382  1.00 25.37           H  
ATOM   1156 HD13 LEU A 460     -21.920   3.395  -8.454  1.00 25.37           H  
ATOM   1157 HD21 LEU A 460     -23.910   2.713  -5.285  1.00 28.94           H  
ATOM   1158 HD22 LEU A 460     -23.030   4.141  -5.815  1.00 28.94           H  
ATOM   1159 HD23 LEU A 460     -24.785   4.092  -5.919  1.00 28.94           H  
ATOM   1160  N   TYR A 461     -24.921   0.759 -10.332  1.00 14.43           N  
ANISOU 1160  N   TYR A 461     2238   1577   1668    -46     36     83
ATOM   1161  CA  TYR A 461     -25.517  -0.578 -10.268  1.00 15.97           C  
ANISOU 1161  CA  TYR A 461     2476   1734   1857    -70     49     88
ATOM   1162  C   TYR A 461     -25.168  -1.321  -8.969  1.00 19.67           C  
ANISOU 1162  C   TYR A 461     2986   2180   2308    -59     54    109
ATOM   1163  O   TYR A 461     -25.927  -2.209  -8.582  1.00 20.85           O  
ANISOU 1163  O   TYR A 461     3169   2303   2451    -88     70    116
ATOM   1164  CB  TYR A 461     -25.081  -1.413 -11.489  1.00 16.11           C  
ANISOU 1164  CB  TYR A 461     2518   1725   1879    -61     46     79
ATOM   1165  CG  TYR A 461     -25.499  -0.881 -12.852  1.00 17.22           C  
ANISOU 1165  CG  TYR A 461     2629   1880   2032    -79     42     59
ATOM   1166  CD1 TYR A 461     -26.807  -0.399 -13.078  1.00 21.12           C  
ANISOU 1166  CD1 TYR A 461     3100   2390   2534   -121     46     52
ATOM   1167  CD2 TYR A 461     -24.582  -0.912 -13.922  1.00 18.05           C  
ANISOU 1167  CD2 TYR A 461     2736   1982   2140    -54     34     47
ATOM   1168  CE1 TYR A 461     -27.184   0.062 -14.354  1.00 20.06           C  
ANISOU 1168  CE1 TYR A 461     2943   2270   2410   -137     38     35
ATOM   1169  CE2 TYR A 461     -24.966  -0.472 -15.202  1.00 19.32           C  
ANISOU 1169  CE2 TYR A 461     2879   2154   2309    -72     30     30
ATOM   1170  CZ  TYR A 461     -26.264   0.031 -15.418  1.00 21.48           C  
ANISOU 1170  CZ  TYR A 461     3128   2445   2590   -112     30     24
ATOM   1171  OH  TYR A 461     -26.636   0.483 -16.650  1.00 24.08           O  
ANISOU 1171  OH  TYR A 461     3440   2786   2924   -127     22      8
ATOM   1172  H   TYR A 461     -23.985   0.812 -10.713  1.00 14.43           H  
ATOM   1173  HA  TYR A 461     -26.604  -0.490 -10.280  1.00 15.97           H  
ATOM   1174  HB3 TYR A 461     -25.497  -2.418 -11.410  1.00 16.11           H  
ATOM   1175  HB2 TYR A 461     -23.997  -1.538 -11.473  1.00 16.11           H  
ATOM   1176  HD1 TYR A 461     -27.536  -0.380 -12.281  1.00 21.12           H  
ATOM   1177  HD2 TYR A 461     -23.579  -1.283 -13.768  1.00 18.05           H  
ATOM   1178  HE1 TYR A 461     -28.184   0.434 -14.517  1.00 20.06           H  
ATOM   1179  HE2 TYR A 461     -24.257  -0.515 -16.016  1.00 19.32           H  
ATOM   1180  HH  TYR A 461     -25.925   0.491 -17.302  1.00 24.08           H  
ATOM   1181  N   GLY A 462     -24.065  -0.939  -8.306  1.00 15.35           N  
ANISOU 1181  N   GLY A 462     2440   1641   1753    -18     41    118
ATOM   1182  CA  GLY A 462     -23.656  -1.521  -7.034  1.00 15.87           C  
ANISOU 1182  CA  GLY A 462     2546   1687   1798     -2     41    139
ATOM   1183  C   GLY A 462     -22.141  -1.394  -6.863  1.00 15.16           C  
ANISOU 1183  C   GLY A 462     2453   1602   1703     50     20    145
ATOM   1184  O   GLY A 462     -21.457  -0.735  -7.644  1.00 14.80           O  
ANISOU 1184  O   GLY A 462     2372   1578   1671     71      9    132
ATOM   1185  H   GLY A 462     -23.474  -0.213  -8.688  1.00 15.35           H  
ATOM   1186  HA3 GLY A 462     -23.932  -2.575  -6.968  1.00 15.87           H  
ATOM   1187  HA2 GLY A 462     -24.157  -0.990  -6.225  1.00 15.87           H  
ATOM   1188  N   VAL A 463     -21.633  -2.025  -5.798  1.00 13.64           N  
ANISOU 1188  N   VAL A 463     2298   1393   1493     70     15    166
ATOM   1189  CA  VAL A 463     -20.227  -2.026  -5.396  1.00 13.31           C  
ANISOU 1189  CA  VAL A 463     2255   1357   1445    121     -8    174
ATOM   1190  C   VAL A 463     -19.778  -3.455  -5.032  1.00 14.84           C  
ANISOU 1190  C   VAL A 463     2507   1505   1628    145     -9    192
ATOM   1191  O   VAL A 463     -20.606  -4.272  -4.633  1.00 17.08           O  
ANISOU 1191  O   VAL A 463     2836   1755   1899    119      8    202
ATOM   1192  CB  VAL A 463     -19.997  -1.096  -4.165  1.00 16.61           C  
ANISOU 1192  CB  VAL A 463     2656   1807   1847    126    -20    184
ATOM   1193  CG1 VAL A 463     -20.067   0.393  -4.547  1.00 16.26           C  
ANISOU 1193  CG1 VAL A 463     2555   1807   1817    109    -21    165
ATOM   1194  CG2 VAL A 463     -20.935  -1.372  -2.971  1.00 17.86           C  
ANISOU 1194  CG2 VAL A 463     2854   1949   1981     98     -6    200
ATOM   1195  H   VAL A 463     -22.258  -2.532  -5.185  1.00 13.64           H  
ATOM   1196  HA  VAL A 463     -19.608  -1.693  -6.229  1.00 13.31           H  
ATOM   1197  HB  VAL A 463     -18.980  -1.266  -3.807  1.00 16.61           H  
ATOM   1198 HG11 VAL A 463     -19.917   1.026  -3.673  1.00 16.26           H  
ATOM   1199 HG12 VAL A 463     -19.298   0.651  -5.273  1.00 16.26           H  
ATOM   1200 HG13 VAL A 463     -21.035   0.656  -4.975  1.00 16.26           H  
ATOM   1201 HG21 VAL A 463     -20.631  -0.794  -2.098  1.00 17.86           H  
ATOM   1202 HG22 VAL A 463     -21.959  -1.082  -3.206  1.00 17.86           H  
ATOM   1203 HG23 VAL A 463     -20.951  -2.420  -2.677  1.00 17.86           H  
ATOM   1204  N   CYS A 464     -18.472  -3.732  -5.173  1.00 14.42           N  
ANISOU 1204  N   CYS A 464     2451   1450   1577    195    -29    196
ATOM   1205  CA  CYS A 464     -17.859  -5.013  -4.805  1.00 14.69           C  
ANISOU 1205  CA  CYS A 464     2539   1441   1601    228    -34    215
ATOM   1206  C   CYS A 464     -16.836  -4.702  -3.708  1.00 18.01           C  
ANISOU 1206  C   CYS A 464     2955   1881   2007    265    -61    233
ATOM   1207  O   CYS A 464     -15.778  -4.162  -4.023  1.00 17.15           O  
ANISOU 1207  O   CYS A 464     2804   1802   1910    299    -81    226
ATOM   1208  CB  CYS A 464     -17.176  -5.717  -5.995  1.00 14.02           C  
ANISOU 1208  CB  CYS A 464     2457   1335   1535    259    -33    204
ATOM   1209  SG  CYS A 464     -18.342  -5.974  -7.361  1.00 16.53           S  
ANISOU 1209  SG  CYS A 464     2770   1639   1870    215     -6    178
ATOM   1210  H   CYS A 464     -17.843  -3.009  -5.497  1.00 14.42           H  
ATOM   1211  HA  CYS A 464     -18.602  -5.700  -4.404  1.00 14.69           H  
ATOM   1212  HB3 CYS A 464     -16.791  -6.690  -5.690  1.00 14.02           H  
ATOM   1213  HB2 CYS A 464     -16.322  -5.153  -6.359  1.00 14.02           H  
ATOM   1214  HG  CYS A 464     -19.158  -6.802  -6.697  1.00 16.53           H  
ATOM   1215  N   THR A 465     -17.193  -4.983  -2.446  1.00 18.64           N  
ANISOU 1215  N   THR A 465     3077   1946   2059    257    -62    255
ATOM   1216  CA  THR A 465     -16.487  -4.457  -1.271  1.00 19.54           C  
ANISOU 1216  CA  THR A 465     3187   2082   2154    289    -91    271
ATOM   1217  C   THR A 465     -15.790  -5.534  -0.415  1.00 25.18           C  
ANISOU 1217  C   THR A 465     3960   2760   2847    325   -105    300
ATOM   1218  O   THR A 465     -15.082  -5.163   0.522  1.00 25.74           O  
ANISOU 1218  O   THR A 465     4034   2848   2898    347   -131    316
ATOM   1219  CB  THR A 465     -17.464  -3.663  -0.359  1.00 26.69           C  
ANISOU 1219  CB  THR A 465     4080   3018   3042    250    -86    272
ATOM   1220  OG1 THR A 465     -18.332  -4.490   0.394  1.00 30.39           O  
ANISOU 1220  OG1 THR A 465     4603   3453   3490    216    -62    285
ATOM   1221  CG2 THR A 465     -18.305  -2.626  -1.114  1.00 25.94           C  
ANISOU 1221  CG2 THR A 465     3926   2961   2969    219    -74    245
ATOM   1222  H   THR A 465     -18.085  -5.424  -2.262  1.00 18.64           H  
ATOM   1223  HA  THR A 465     -15.707  -3.764  -1.583  1.00 19.54           H  
ATOM   1224  HB  THR A 465     -16.864  -3.115   0.368  1.00 26.69           H  
ATOM   1225  HG1 THR A 465     -17.811  -4.995   1.023  1.00 30.39           H  
ATOM   1226 HG21 THR A 465     -19.003  -2.131  -0.440  1.00 25.94           H  
ATOM   1227 HG22 THR A 465     -17.675  -1.865  -1.576  1.00 25.94           H  
ATOM   1228 HG23 THR A 465     -18.901  -3.090  -1.898  1.00 25.94           H  
ATOM   1229  N   LYS A 466     -15.983  -6.829  -0.727  1.00 22.84           N  
ANISOU 1229  N   LYS A 466     3711   2414   2554    332    -91    307
ATOM   1230  CA  LYS A 466     -15.388  -7.946   0.016  1.00 24.17           C  
ANISOU 1230  CA  LYS A 466     3940   2542   2702    369   -105    336
ATOM   1231  C   LYS A 466     -13.870  -8.102  -0.229  1.00 33.32           C  
ANISOU 1231  C   LYS A 466     5079   3707   3874    438   -137    341
ATOM   1232  O   LYS A 466     -13.191  -8.682   0.619  1.00 34.47           O  
ANISOU 1232  O   LYS A 466     5264   3830   4002    478   -158    367
ATOM   1233  CB  LYS A 466     -16.166  -9.237  -0.326  1.00  0.00           C  
ATOM   1234  CG  LYS A 466     -15.849 -10.485   0.523  1.00  0.00           C  
ATOM   1235  CD  LYS A 466     -16.131 -10.307   2.024  1.00  0.00           C  
ATOM   1236  CE  LYS A 466     -15.969 -11.616   2.812  1.00  0.00           C  
ATOM   1237  NZ  LYS A 466     -16.250 -11.427   4.246  1.00  0.00           N1+
ATOM   1238  H   LYS A 466     -16.573  -7.074  -1.510  1.00 22.84           H  
ATOM   1239  HB2 LYS A 466     -17.235  -9.039  -0.240  1.00  0.00           H  
ATOM   1240  HB3 LYS A 466     -15.986  -9.481  -1.372  1.00  0.00           H  
ATOM   1241  HG2 LYS A 466     -16.450 -11.313   0.147  1.00  0.00           H  
ATOM   1242  HG3 LYS A 466     -14.812 -10.789   0.374  1.00  0.00           H  
ATOM   1243  HD2 LYS A 466     -15.449  -9.560   2.433  1.00  0.00           H  
ATOM   1244  HD3 LYS A 466     -17.139  -9.911   2.156  1.00  0.00           H  
ATOM   1245  HE2 LYS A 466     -16.646 -12.377   2.422  1.00  0.00           H  
ATOM   1246  HE3 LYS A 466     -14.954 -12.000   2.701  1.00  0.00           H  
ATOM   1247  HZ1 LYS A 466     -17.199 -11.102   4.364  1.00  0.00           H  
ATOM   1248  HZ2 LYS A 466     -16.133 -12.304   4.733  1.00  0.00           H  
ATOM   1249  HZ3 LYS A 466     -15.612 -10.743   4.628  1.00  0.00           H  
ATOM   1250  HA  LYS A 466     -15.524  -7.732   1.077  1.00 24.17           H  
ATOM   1251  N   GLN A 467     -13.372  -7.570  -1.359  1.00 30.68           N  
ANISOU 1251  N   GLN A 467     4683   3404   3570    451   -140    316
ATOM   1252  CA  GLN A 467     -11.964  -7.574  -1.757  1.00 31.55           C  
ANISOU 1252  CA  GLN A 467     4760   3527   3701    512   -165    315
ATOM   1253  C   GLN A 467     -11.448  -6.128  -1.877  1.00 35.70           C  
ANISOU 1253  C   GLN A 467     5208   4116   4240    513   -183    297
ATOM   1254  O   GLN A 467     -12.234  -5.209  -2.104  1.00 36.15           O  
ANISOU 1254  O   GLN A 467     5238   4202   4295    466   -171    283
ATOM   1255  CB  GLN A 467     -11.814  -8.369  -3.088  1.00 33.36           C  
ANISOU 1255  CB  GLN A 467     4997   3722   3957    528   -143    300
ATOM   1256  CG  GLN A 467     -12.046  -7.636  -4.438  1.00 46.38           C  
ANISOU 1256  CG  GLN A 467     6587   5401   5634    509   -127    266
ATOM   1257  CD  GLN A 467     -13.445  -7.041  -4.633  1.00 54.35           C  
ANISOU 1257  CD  GLN A 467     7597   6413   6642    442    -98    249
ATOM   1258  OE1 GLN A 467     -14.448  -7.637  -4.248  1.00 47.11           O  
ANISOU 1258  OE1 GLN A 467     6730   5454   5714    412    -77    254
ATOM   1259  NE2 GLN A 467     -13.521  -5.866  -5.256  1.00 35.53           N  
ANISOU 1259  NE2 GLN A 467     5153   4075   4271    419    -97    228
ATOM   1260  H   GLN A 467     -13.999  -7.097  -1.995  1.00 30.68           H  
ATOM   1261  HA  GLN A 467     -11.366  -8.075  -0.994  1.00 31.55           H  
ATOM   1262  HB3 GLN A 467     -12.448  -9.256  -3.050  1.00 33.36           H  
ATOM   1263  HB2 GLN A 467     -10.797  -8.761  -3.118  1.00 33.36           H  
ATOM   1264  HG3 GLN A 467     -11.878  -8.340  -5.253  1.00 46.38           H  
ATOM   1265  HG2 GLN A 467     -11.296  -6.853  -4.571  1.00 46.38           H  
ATOM   1266 HE22 GLN A 467     -14.416  -5.422  -5.395  1.00 35.53           H  
ATOM   1267 HE21 GLN A 467     -12.681  -5.382  -5.550  1.00 35.53           H  
ATOM   1268  N   ARG A 468     -10.117  -5.983  -1.785  1.00 31.93           N  
ANISOU 1268  N   ARG A 468     4694   3659   3779    566   -209    297
ATOM   1269  CA  ARG A 468      -9.379  -4.763  -2.118  1.00 31.73           C  
ANISOU 1269  CA  ARG A 468     4594   3690   3771    572   -226    279
ATOM   1270  C   ARG A 468      -8.563  -5.051  -3.399  1.00 32.94           C  
ANISOU 1270  C   ARG A 468     4711   3844   3960    603   -216    260
ATOM   1271  O   ARG A 468      -7.897  -6.088  -3.436  1.00 34.09           O  
ANISOU 1271  O   ARG A 468     4880   3958   4115    649   -219    269
ATOM   1272  CB  ARG A 468      -8.427  -4.405  -0.959  1.00  0.00           C  
ATOM   1273  CG  ARG A 468      -9.159  -4.040   0.347  1.00  0.00           C  
ATOM   1274  CD  ARG A 468      -8.233  -3.488   1.448  1.00  0.00           C  
ATOM   1275  NE  ARG A 468      -7.296  -4.500   1.974  1.00  0.00           N  
ATOM   1276  CZ  ARG A 468      -7.530  -5.413   2.936  1.00  0.00           C  
ATOM   1277  NH1 ARG A 468      -8.707  -5.493   3.576  1.00  0.00           N  
ATOM   1278  NH2 ARG A 468      -6.554  -6.269   3.264  1.00  0.00           N1+
ATOM   1279  H   ARG A 468      -9.545  -6.796  -1.613  1.00 31.93           H  
ATOM   1280  HB2 ARG A 468      -7.729  -5.224  -0.778  1.00  0.00           H  
ATOM   1281  HB3 ARG A 468      -7.819  -3.551  -1.263  1.00  0.00           H  
ATOM   1282  HG2 ARG A 468      -9.985  -3.348   0.175  1.00  0.00           H  
ATOM   1283  HG3 ARG A 468      -9.622  -4.958   0.713  1.00  0.00           H  
ATOM   1284  HD2 ARG A 468      -7.586  -2.733   0.999  1.00  0.00           H  
ATOM   1285  HD3 ARG A 468      -8.788  -2.966   2.227  1.00  0.00           H  
ATOM   1286  HA  ARG A 468     -10.066  -3.930  -2.238  1.00 31.73           H  
ATOM   1287 HH22 ARG A 468      -6.701  -6.964   3.982  1.00  0.00           H  
ATOM   1288 HH21 ARG A 468      -5.659  -6.223   2.799  1.00  0.00           H  
ATOM   1289 HH12 ARG A 468      -8.860  -6.184   4.296  1.00  0.00           H  
ATOM   1290 HH11 ARG A 468      -9.449  -4.848   3.342  1.00  0.00           H  
ATOM   1291  HE  ARG A 468      -6.390  -4.507   1.526  1.00  0.00           H  
ATOM   1292  N   PRO A 469      -8.602  -4.166  -4.425  1.00 26.00           N  
ANISOU 1292  N   PRO A 469     3780   2996   3101    577   -200    232
ATOM   1293  CA  PRO A 469      -9.329  -2.883  -4.482  1.00 24.08           C  
ANISOU 1293  CA  PRO A 469     3508   2790   2853    526   -195    219
ATOM   1294  C   PRO A 469     -10.851  -3.057  -4.622  1.00 24.94           C  
ANISOU 1294  C   PRO A 469     3656   2872   2948    473   -165    217
ATOM   1295  O   PRO A 469     -11.287  -3.905  -5.401  1.00 24.90           O  
ANISOU 1295  O   PRO A 469     3690   2825   2947    470   -144    216
ATOM   1296  CB  PRO A 469      -8.731  -2.194  -5.722  1.00 24.80           C  
ANISOU 1296  CB  PRO A 469     3536   2913   2974    529   -187    192
ATOM   1297  CG  PRO A 469      -8.290  -3.328  -6.629  1.00 29.59           C  
ANISOU 1297  CG  PRO A 469     4158   3485   3599    560   -169    187
ATOM   1298  CD  PRO A 469      -7.818  -4.387  -5.643  1.00 26.36           C  
ANISOU 1298  CD  PRO A 469     3793   3044   3179    604   -187    213
ATOM   1299  HA  PRO A 469      -9.100  -2.289  -3.599  1.00 24.08           H  
ATOM   1300  HB3 PRO A 469      -7.863  -1.605  -5.423  1.00 24.80           H  
ATOM   1301  HB2 PRO A 469      -9.423  -1.518  -6.227  1.00 24.80           H  
ATOM   1302  HG3 PRO A 469      -7.524  -3.036  -7.347  1.00 29.59           H  
ATOM   1303  HG2 PRO A 469      -9.149  -3.702  -7.186  1.00 29.59           H  
ATOM   1304  HD2 PRO A 469      -7.944  -5.392  -6.048  1.00 26.36           H  
ATOM   1305  HD3 PRO A 469      -6.762  -4.244  -5.408  1.00 26.36           H  
ATOM   1306  N   ILE A 470     -11.623  -2.254  -3.865  1.00 20.78           N  
ANISOU 1306  N   ILE A 470     3121   2370   2407    431   -165    215
ATOM   1307  CA  ILE A 470     -13.088  -2.223  -3.954  1.00 19.34           C  
ANISOU 1307  CA  ILE A 470     2965   2169   2215    379   -137    211
ATOM   1308  C   ILE A 470     -13.536  -1.627  -5.306  1.00 17.98           C  
ANISOU 1308  C   ILE A 470     2761   2005   2066    356   -115    185
ATOM   1309  O   ILE A 470     -12.898  -0.694  -5.797  1.00 17.46           O  
ANISOU 1309  O   ILE A 470     2644   1971   2018    369   -121    169
ATOM   1310  CB  ILE A 470     -13.767  -1.441  -2.781  1.00 23.56           C  
ANISOU 1310  CB  ILE A 470     3505   2721   2724    344   -139    219
ATOM   1311  CG1 ILE A 470     -13.601   0.103  -2.787  1.00 23.90           C  
ANISOU 1311  CG1 ILE A 470     3489   2815   2776    327   -146    201
ATOM   1312  CG2 ILE A 470     -13.366  -2.034  -1.417  1.00 26.16           C  
ANISOU 1312  CG2 ILE A 470     3874   3040   3026    369   -163    246
ATOM   1313  CD1 ILE A 470     -14.446   0.832  -1.730  1.00 32.41           C  
ANISOU 1313  CD1 ILE A 470     4570   3910   3834    286   -139    202
ATOM   1314  H   ILE A 470     -11.195  -1.589  -3.233  1.00 20.78           H  
ATOM   1315  HA  ILE A 470     -13.423  -3.259  -3.905  1.00 19.34           H  
ATOM   1316  HB  ILE A 470     -14.837  -1.630  -2.883  1.00 23.56           H  
ATOM   1317 HG13 ILE A 470     -13.882   0.525  -3.750  1.00 23.90           H  
ATOM   1318 HG12 ILE A 470     -12.551   0.353  -2.635  1.00 23.90           H  
ATOM   1319 HG21 ILE A 470     -13.965  -1.624  -0.604  1.00 26.16           H  
ATOM   1320 HG22 ILE A 470     -13.509  -3.113  -1.397  1.00 26.16           H  
ATOM   1321 HG23 ILE A 470     -12.319  -1.837  -1.184  1.00 26.16           H  
ATOM   1322 HD11 ILE A 470     -14.555   1.887  -1.982  1.00 32.41           H  
ATOM   1323 HD12 ILE A 470     -15.447   0.407  -1.650  1.00 32.41           H  
ATOM   1324 HD13 ILE A 470     -13.980   0.779  -0.746  1.00 32.41           H  
ATOM   1325  N   PHE A 471     -14.598  -2.196  -5.896  1.00 15.44           N  
ANISOU 1325  N   PHE A 471     2468   1655   1743    320    -89    180
ATOM   1326  CA  PHE A 471     -15.107  -1.764  -7.200  1.00 14.55           C  
ANISOU 1326  CA  PHE A 471     2328   1550   1649    295    -71    156
ATOM   1327  C   PHE A 471     -16.361  -0.901  -7.011  1.00 14.91           C  
ANISOU 1327  C   PHE A 471     2363   1611   1690    243    -58    149
ATOM   1328  O   PHE A 471     -17.116  -1.111  -6.061  1.00 15.81           O  
ANISOU 1328  O   PHE A 471     2511   1710   1788    217    -50    162
ATOM   1329  CB  PHE A 471     -15.464  -2.977  -8.086  1.00 15.70           C  
ANISOU 1329  CB  PHE A 471     2513   1651   1801    294    -52    151
ATOM   1330  CG  PHE A 471     -14.417  -4.062  -8.307  1.00 16.14           C  
ANISOU 1330  CG  PHE A 471     2589   1679   1864    344    -56    156
ATOM   1331  CD1 PHE A 471     -13.032  -3.806  -8.190  1.00 18.90           C  
ANISOU 1331  CD1 PHE A 471     2909   2051   2223    393    -77    159
ATOM   1332  CD2 PHE A 471     -14.828  -5.317  -8.806  1.00 16.22           C  
ANISOU 1332  CD2 PHE A 471     2650   1640   1874    344    -39    156
ATOM   1333  CE1 PHE A 471     -12.113  -4.810  -8.464  1.00 20.71           C  
ANISOU 1333  CE1 PHE A 471     3154   2254   2460    443    -80    164
ATOM   1334  CE2 PHE A 471     -13.893  -6.302  -9.093  1.00 19.98           C  
ANISOU 1334  CE2 PHE A 471     3147   2087   2358    393    -41    159
ATOM   1335  CZ  PHE A 471     -12.540  -6.053  -8.912  1.00 20.81           C  
ANISOU 1335  CZ  PHE A 471     3218   2216   2473    444    -60    163
ATOM   1336  H   PHE A 471     -15.091  -2.948  -5.433  1.00 15.44           H  
ATOM   1337  HA  PHE A 471     -14.351  -1.183  -7.727  1.00 14.55           H  
ATOM   1338  HB3 PHE A 471     -15.713  -2.591  -9.073  1.00 15.70           H  
ATOM   1339  HB2 PHE A 471     -16.380  -3.444  -7.726  1.00 15.70           H  
ATOM   1340  HD1 PHE A 471     -12.670  -2.842  -7.868  1.00 18.90           H  
ATOM   1341  HD2 PHE A 471     -15.876  -5.519  -8.963  1.00 16.22           H  
ATOM   1342  HE1 PHE A 471     -11.060  -4.618  -8.334  1.00 20.71           H  
ATOM   1343  HE2 PHE A 471     -14.219  -7.263  -9.462  1.00 19.98           H  
ATOM   1344  HZ  PHE A 471     -11.817  -6.824  -9.132  1.00 20.81           H  
ATOM   1345  N   ILE A 472     -16.576   0.009  -7.971  1.00 13.63           N  
ANISOU 1345  N   ILE A 472     2157   1478   1543    226    -53    129
ATOM   1346  CA  ILE A 472     -17.805   0.772  -8.154  1.00 12.86           C  
ANISOU 1346  CA  ILE A 472     2045   1395   1447    179    -40    120
ATOM   1347  C   ILE A 472     -18.298   0.430  -9.572  1.00 13.34           C  
ANISOU 1347  C   ILE A 472     2109   1438   1520    162    -24    104
ATOM   1348  O   ILE A 472     -17.662   0.818 -10.553  1.00 14.54           O  
ANISOU 1348  O   ILE A 472     2242   1598   1686    182    -26     91
ATOM   1349  CB  ILE A 472     -17.582   2.312  -8.047  1.00 14.97           C  
ANISOU 1349  CB  ILE A 472     2261   1708   1720    173    -48    111
ATOM   1350  CG1 ILE A 472     -16.844   2.708  -6.748  1.00 14.46           C  
ANISOU 1350  CG1 ILE A 472     2194   1661   1641    192    -66    124
ATOM   1351  CG2 ILE A 472     -18.913   3.085  -8.156  1.00 16.15           C  
ANISOU 1351  CG2 ILE A 472     2400   1866   1870    128    -33    103
ATOM   1352  CD1 ILE A 472     -16.602   4.219  -6.597  1.00 18.01           C  
ANISOU 1352  CD1 ILE A 472     2595   2154   2096    185    -74    113
ATOM   1353  H   ILE A 472     -15.872   0.146  -8.684  1.00 13.63           H  
ATOM   1354  HA  ILE A 472     -18.567   0.469  -7.434  1.00 12.86           H  
ATOM   1355  HB  ILE A 472     -16.952   2.635  -8.875  1.00 14.97           H  
ATOM   1356 HG13 ILE A 472     -15.877   2.208  -6.700  1.00 14.46           H  
ATOM   1357 HG12 ILE A 472     -17.405   2.344  -5.888  1.00 14.46           H  
ATOM   1358 HG21 ILE A 472     -18.751   4.154  -8.274  1.00 16.15           H  
ATOM   1359 HG22 ILE A 472     -19.514   2.769  -9.005  1.00 16.15           H  
ATOM   1360 HG23 ILE A 472     -19.510   2.938  -7.258  1.00 16.15           H  
ATOM   1361 HD11 ILE A 472     -15.908   4.420  -5.780  1.00 18.01           H  
ATOM   1362 HD12 ILE A 472     -16.185   4.647  -7.509  1.00 18.01           H  
ATOM   1363 HD13 ILE A 472     -17.522   4.757  -6.371  1.00 18.01           H  
ATOM   1364  N   ILE A 473     -19.394  -0.340  -9.641  1.00 12.09           N  
ANISOU 1364  N   ILE A 473     1977   1258   1358    125     -9    105
ATOM   1365  CA  ILE A 473     -19.971  -0.849 -10.884  1.00 12.13           C  
ANISOU 1365  CA  ILE A 473     1993   1244   1372    106      3     90
ATOM   1366  C   ILE A 473     -21.078   0.122 -11.324  1.00 13.39           C  
ANISOU 1366  C   ILE A 473     2120   1430   1539     67      7     78
ATOM   1367  O   ILE A 473     -22.026   0.339 -10.571  1.00 12.79           O  
ANISOU 1367  O   ILE A 473     2042   1359   1457     38     13     84
ATOM   1368  CB  ILE A 473     -20.616  -2.255 -10.698  1.00 13.23           C  
ANISOU 1368  CB  ILE A 473     2188   1335   1502     91     15     98
ATOM   1369  CG1 ILE A 473     -19.737  -3.236  -9.887  1.00 13.63           C  
ANISOU 1369  CG1 ILE A 473     2280   1358   1543    132      9    116
ATOM   1370  CG2 ILE A 473     -21.028  -2.881 -12.049  1.00 13.39           C  
ANISOU 1370  CG2 ILE A 473     2222   1334   1530     73     25     81
ATOM   1371  CD1 ILE A 473     -18.311  -3.410 -10.418  1.00 15.66           C  
ANISOU 1371  CD1 ILE A 473     2525   1615   1809    182      0    111
ATOM   1372  H   ILE A 473     -19.885  -0.596  -8.794  1.00 12.09           H  
ATOM   1373  HA  ILE A 473     -19.203  -0.916 -11.656  1.00 12.13           H  
ATOM   1374  HB  ILE A 473     -21.532  -2.137 -10.120  1.00 13.23           H  
ATOM   1375 HG13 ILE A 473     -20.223  -4.210  -9.835  1.00 13.63           H  
ATOM   1376 HG12 ILE A 473     -19.679  -2.898  -8.851  1.00 13.63           H  
ATOM   1377 HG21 ILE A 473     -21.452  -3.876 -11.914  1.00 13.39           H  
ATOM   1378 HG22 ILE A 473     -21.779  -2.283 -12.564  1.00 13.39           H  
ATOM   1379 HG23 ILE A 473     -20.174  -2.979 -12.719  1.00 13.39           H  
ATOM   1380 HD11 ILE A 473     -17.792  -4.197  -9.872  1.00 15.66           H  
ATOM   1381 HD12 ILE A 473     -18.302  -3.675 -11.473  1.00 15.66           H  
ATOM   1382 HD13 ILE A 473     -17.733  -2.495 -10.300  1.00 15.66           H  
ATOM   1383  N   THR A 474     -20.920   0.708 -12.518  1.00 11.90           N  
ANISOU 1383  N   THR A 474     1904   1256   1361     65      6     61
ATOM   1384  CA  THR A 474     -21.808   1.748 -13.035  1.00 11.60           C  
ANISOU 1384  CA  THR A 474     1832   1245   1330     34      7     51
ATOM   1385  C   THR A 474     -22.144   1.520 -14.514  1.00 13.59           C  
ANISOU 1385  C   THR A 474     2087   1489   1589     17     10     34
ATOM   1386  O   THR A 474     -21.574   0.642 -15.159  1.00 12.69           O  
ANISOU 1386  O   THR A 474     1999   1350   1474     31     14     28
ATOM   1387  CB  THR A 474     -21.182   3.169 -12.884  1.00 12.09           C  
ANISOU 1387  CB  THR A 474     1848   1346   1398     50     -2     47
ATOM   1388  OG1 THR A 474     -20.216   3.492 -13.873  1.00 13.64           O  
ANISOU 1388  OG1 THR A 474     2033   1548   1601     73     -5     36
ATOM   1389  CG2 THR A 474     -20.602   3.439 -11.495  1.00 13.92           C  
ANISOU 1389  CG2 THR A 474     2078   1588   1622     73    -10     61
ATOM   1390  H   THR A 474     -20.107   0.495 -13.083  1.00 11.90           H  
ATOM   1391  HA  THR A 474     -22.756   1.721 -12.499  1.00 11.60           H  
ATOM   1392  HB  THR A 474     -21.987   3.893 -13.016  1.00 12.09           H  
ATOM   1393  HG1 THR A 474     -20.651   3.516 -14.730  1.00 13.64           H  
ATOM   1394 HG21 THR A 474     -20.359   4.489 -11.385  1.00 13.92           H  
ATOM   1395 HG22 THR A 474     -21.319   3.187 -10.716  1.00 13.92           H  
ATOM   1396 HG23 THR A 474     -19.691   2.866 -11.323  1.00 13.92           H  
ATOM   1397  N   GLU A 475     -23.064   2.358 -15.012  1.00 12.93           N  
ANISOU 1397  N   GLU A 475     1975   1428   1511    -12      9     27
ATOM   1398  CA  GLU A 475     -23.446   2.508 -16.410  1.00 14.16           C  
ANISOU 1398  CA  GLU A 475     2124   1584   1670    -29      7     11
ATOM   1399  C   GLU A 475     -22.250   2.836 -17.316  1.00 13.59           C  
ANISOU 1399  C   GLU A 475     2045   1518   1599      4      5      2
ATOM   1400  O   GLU A 475     -21.476   3.734 -16.984  1.00 13.16           O  
ANISOU 1400  O   GLU A 475     1967   1486   1549     30      1      6
ATOM   1401  CB  GLU A 475     -24.547   3.583 -16.463  1.00 16.80           C  
ANISOU 1401  CB  GLU A 475     2418   1953   2013    -52      2      9
ATOM   1402  CG  GLU A 475     -25.029   3.971 -17.876  1.00 17.79           C  
ANISOU 1402  CG  GLU A 475     2531   2086   2141    -70     -5     -4
ATOM   1403  CD  GLU A 475     -26.189   4.975 -17.900  1.00 14.02           C  
ANISOU 1403  CD  GLU A 475     2017   1637   1673    -93    -10     -4
ATOM   1404  OE1 GLU A 475     -26.436   5.661 -16.882  1.00 14.30           O  
ANISOU 1404  OE1 GLU A 475     2035   1685   1713    -96     -6      6
ATOM   1405  OE2 GLU A 475     -26.826   5.046 -18.971  1.00 16.41           O1-
ANISOU 1405  OE2 GLU A 475     2312   1945   1977   -111    -18    -13
ATOM   1406  H   GLU A 475     -23.518   3.002 -14.376  1.00 12.93           H  
ATOM   1407  HA  GLU A 475     -23.874   1.565 -16.741  1.00 14.16           H  
ATOM   1408  HB3 GLU A 475     -24.205   4.473 -15.934  1.00 16.80           H  
ATOM   1409  HB2 GLU A 475     -25.402   3.208 -15.901  1.00 16.80           H  
ATOM   1410  HG3 GLU A 475     -25.335   3.070 -18.408  1.00 17.79           H  
ATOM   1411  HG2 GLU A 475     -24.211   4.407 -18.451  1.00 17.79           H  
ATOM   1412  N   TYR A 476     -22.134   2.104 -18.435  1.00 12.03           N  
ANISOU 1412  N   TYR A 476     1869   1303   1399      0      8    -10
ATOM   1413  CA  TYR A 476     -21.090   2.303 -19.437  1.00 11.52           C  
ANISOU 1413  CA  TYR A 476     1800   1242   1334     27     10    -21
ATOM   1414  C   TYR A 476     -21.431   3.479 -20.370  1.00 11.95           C  
ANISOU 1414  C   TYR A 476     1824   1325   1390     12      5    -31
ATOM   1415  O   TYR A 476     -22.565   3.588 -20.837  1.00 13.07           O  
ANISOU 1415  O   TYR A 476     1967   1467   1529    -21     -1    -36
ATOM   1416  CB  TYR A 476     -20.866   0.989 -20.211  1.00 12.56           C  
ANISOU 1416  CB  TYR A 476     1975   1338   1460     31     20    -31
ATOM   1417  CG  TYR A 476     -19.813   1.060 -21.305  1.00 12.71           C  
ANISOU 1417  CG  TYR A 476     1992   1358   1477     57     27    -44
ATOM   1418  CD1 TYR A 476     -18.487   1.430 -20.991  1.00 14.39           C  
ANISOU 1418  CD1 TYR A 476     2185   1584   1698     97     30    -40
ATOM   1419  CD2 TYR A 476     -20.158   0.770 -22.642  1.00 13.95           C  
ANISOU 1419  CD2 TYR A 476     2168   1505   1626     41     32    -60
ATOM   1420  CE1 TYR A 476     -17.516   1.515 -22.007  1.00 15.18           C  
ANISOU 1420  CE1 TYR A 476     2280   1689   1800    120     40    -53
ATOM   1421  CE2 TYR A 476     -19.183   0.842 -23.655  1.00 15.12           C  
ANISOU 1421  CE2 TYR A 476     2318   1655   1773     64     43    -73
ATOM   1422  CZ  TYR A 476     -17.861   1.211 -23.338  1.00 17.20           C  
ANISOU 1422  CZ  TYR A 476     2558   1931   2045    104     48    -69
ATOM   1423  OH  TYR A 476     -16.919   1.277 -24.324  1.00 18.79           O  
ANISOU 1423  OH  TYR A 476     2758   2134   2246    125     63    -83
ATOM   1424  H   TYR A 476     -22.831   1.402 -18.643  1.00 12.03           H  
ATOM   1425  HA  TYR A 476     -20.164   2.536 -18.908  1.00 11.52           H  
ATOM   1426  HB3 TYR A 476     -21.812   0.665 -20.648  1.00 12.56           H  
ATOM   1427  HB2 TYR A 476     -20.572   0.201 -19.518  1.00 12.56           H  
ATOM   1428  HD1 TYR A 476     -18.209   1.653 -19.971  1.00 14.39           H  
ATOM   1429  HD2 TYR A 476     -21.169   0.487 -22.897  1.00 13.95           H  
ATOM   1430  HE1 TYR A 476     -16.506   1.804 -21.760  1.00 15.18           H  
ATOM   1431  HE2 TYR A 476     -19.457   0.613 -24.673  1.00 15.12           H  
ATOM   1432  HH  TYR A 476     -17.288   1.056 -25.182  1.00 18.79           H  
ATOM   1433  N   MET A 477     -20.421   4.325 -20.610  1.00 10.90           N  
ANISOU 1433  N   MET A 477     1665   1215   1262     36      5    -33
ATOM   1434  CA  MET A 477     -20.513   5.584 -21.341  1.00 10.51           C  
ANISOU 1434  CA  MET A 477     1589   1192   1213     25      0    -40
ATOM   1435  C   MET A 477     -19.416   5.589 -22.418  1.00 11.07           C  
ANISOU 1435  C   MET A 477     1665   1261   1280     45     10    -52
ATOM   1436  O   MET A 477     -18.301   6.038 -22.156  1.00 11.58           O  
ANISOU 1436  O   MET A 477     1712   1336   1350     72     16    -51
ATOM   1437  CB  MET A 477     -20.364   6.741 -20.328  1.00 10.99           C  
ANISOU 1437  CB  MET A 477     1612   1282   1282     31     -5    -30
ATOM   1438  CG  MET A 477     -21.426   6.763 -19.207  1.00 11.70           C  
ANISOU 1438  CG  MET A 477     1698   1374   1375     13    -11    -18
ATOM   1439  SD  MET A 477     -23.142   6.989 -19.736  1.00 12.24           S  
ANISOU 1439  SD  MET A 477     1760   1447   1444    -28    -18    -21
ATOM   1440  CE  MET A 477     -23.035   8.708 -20.279  1.00 11.50           C  
ANISOU 1440  CE  MET A 477     1629   1386   1356    -24    -24    -23
ATOM   1441  H   MET A 477     -19.521   4.144 -20.186  1.00 10.90           H  
ATOM   1442  HA  MET A 477     -21.480   5.674 -21.840  1.00 10.51           H  
ATOM   1443  HB3 MET A 477     -20.376   7.683 -20.873  1.00 10.99           H  
ATOM   1444  HB2 MET A 477     -19.381   6.696 -19.856  1.00 10.99           H  
ATOM   1445  HG3 MET A 477     -21.209   7.562 -18.502  1.00 11.70           H  
ATOM   1446  HG2 MET A 477     -21.374   5.847 -18.620  1.00 11.70           H  
ATOM   1447  HE1 MET A 477     -23.977   9.023 -20.721  1.00 11.50           H  
ATOM   1448  HE2 MET A 477     -22.772   9.361 -19.451  1.00 11.50           H  
ATOM   1449  HE3 MET A 477     -22.265   8.817 -21.032  1.00 11.50           H  
ATOM   1450  N   ALA A 478     -19.749   5.030 -23.594  1.00 11.32           N  
ANISOU 1450  N   ALA A 478     1723   1277   1302     30     13    -63
ATOM   1451  CA  ALA A 478     -18.827   4.639 -24.666  1.00 12.50           C  
ANISOU 1451  CA  ALA A 478     1889   1415   1445     49     28    -77
ATOM   1452  C   ALA A 478     -17.873   5.713 -25.221  1.00 13.37           C  
ANISOU 1452  C   ALA A 478     1973   1551   1558     63     34    -81
ATOM   1453  O   ALA A 478     -16.746   5.358 -25.569  1.00 14.08           O  
ANISOU 1453  O   ALA A 478     2066   1635   1648     88     50    -89
ATOM   1454  CB  ALA A 478     -19.635   4.011 -25.810  1.00 15.03           C  
ANISOU 1454  CB  ALA A 478     2246   1715   1750     24     28    -90
ATOM   1455  H   ALA A 478     -20.701   4.703 -23.715  1.00 11.32           H  
ATOM   1456  HA  ALA A 478     -18.194   3.859 -24.243  1.00 12.50           H  
ATOM   1457  HB1 ALA A 478     -18.987   3.669 -26.618  1.00 15.03           H  
ATOM   1458  HB2 ALA A 478     -20.199   3.146 -25.461  1.00 15.03           H  
ATOM   1459  HB3 ALA A 478     -20.343   4.724 -26.232  1.00 15.03           H  
ATOM   1460  N   ASN A 479     -18.314   6.981 -25.298  1.00 10.83           N  
ANISOU 1460  N   ASN A 479     1623   1255   1237     47     23    -76
ATOM   1461  CA  ASN A 479     -17.508   8.110 -25.792  1.00 11.53           C  
ANISOU 1461  CA  ASN A 479     1689   1365   1326     56     31    -80
ATOM   1462  C   ASN A 479     -16.719   8.829 -24.680  1.00 13.23           C  
ANISOU 1462  C   ASN A 479     1868   1601   1556     76     31    -72
ATOM   1463  O   ASN A 479     -16.025   9.795 -24.994  1.00 14.06           O  
ANISOU 1463  O   ASN A 479     1953   1726   1664     81     38    -75
ATOM   1464  CB  ASN A 479     -18.414   9.070 -26.602  1.00 13.11           C  
ANISOU 1464  CB  ASN A 479     1886   1578   1516     30     21    -81
ATOM   1465  CG  ASN A 479     -18.772   8.513 -27.985  1.00 16.43           C  
ANISOU 1465  CG  ASN A 479     2342   1982   1919     17     25    -94
ATOM   1466  OD1 ASN A 479     -17.901   8.061 -28.724  1.00 21.87           O  
ANISOU 1466  OD1 ASN A 479     3051   2658   2603     33     44   -105
ATOM   1467  ND2 ASN A 479     -20.049   8.556 -28.358  1.00 14.75           N  
ANISOU 1467  ND2 ASN A 479     2139   1769   1696    -11      9    -94
ATOM   1468  H   ASN A 479     -19.241   7.209 -24.967  1.00 10.83           H  
ATOM   1469  HA  ASN A 479     -16.764   7.694 -26.474  1.00 11.53           H  
ATOM   1470  HB3 ASN A 479     -17.898  10.012 -26.792  1.00 13.11           H  
ATOM   1471  HB2 ASN A 479     -19.311   9.325 -26.037  1.00 13.11           H  
ATOM   1472 HD22 ASN A 479     -20.320   8.189 -29.263  1.00 14.75           H  
ATOM   1473 HD21 ASN A 479     -20.762   8.910 -27.733  1.00 14.75           H  
ATOM   1474  N   GLY A 480     -16.770   8.319 -23.436  1.00 11.22           N  
ANISOU 1474  N   GLY A 480     1611   1341   1309     87     25    -63
ATOM   1475  CA  GLY A 480     -15.895   8.709 -22.332  1.00 12.30           C  
ANISOU 1475  CA  GLY A 480     1720   1495   1458    109     25    -56
ATOM   1476  C   GLY A 480     -16.148  10.141 -21.841  1.00 11.36           C  
ANISOU 1476  C   GLY A 480     1570   1403   1344     97     16    -50
ATOM   1477  O   GLY A 480     -17.234  10.689 -22.008  1.00 11.20           O  
ANISOU 1477  O   GLY A 480     1550   1386   1320     74      8    -46
ATOM   1478  H   GLY A 480     -17.388   7.538 -23.259  1.00 11.22           H  
ATOM   1479  HA3 GLY A 480     -14.856   8.598 -22.648  1.00 12.30           H  
ATOM   1480  HA2 GLY A 480     -16.049   8.018 -21.503  1.00 12.30           H  
ATOM   1481  N   CYS A 481     -15.124  10.708 -21.188  1.00 11.11           N  
ANISOU 1481  N   CYS A 481     1512   1388   1320    115     18    -49
ATOM   1482  CA  CYS A 481     -15.072  12.025 -20.550  1.00 11.85           C  
ANISOU 1482  CA  CYS A 481     1578   1505   1419    107     10    -45
ATOM   1483  C   CYS A 481     -15.513  13.185 -21.471  1.00 10.68           C  
ANISOU 1483  C   CYS A 481     1423   1368   1267     87     14    -49
ATOM   1484  O   CYS A 481     -15.002  13.287 -22.585  1.00 10.79           O  
ANISOU 1484  O   CYS A 481     1440   1382   1279     88     26    -58
ATOM   1485  CB  CYS A 481     -13.648  12.231 -19.985  1.00 15.98           C  
ANISOU 1485  CB  CYS A 481     2076   2043   1951    130     12    -46
ATOM   1486  SG  CYS A 481     -13.359  13.864 -19.263  1.00 21.34           S  
ANISOU 1486  SG  CYS A 481     2722   2751   2635    120      5    -45
ATOM   1487  H   CYS A 481     -14.273  10.166 -21.102  1.00 11.11           H  
ATOM   1488  HA  CYS A 481     -15.763  11.989 -19.709  1.00 11.85           H  
ATOM   1489  HB3 CYS A 481     -12.906  12.078 -20.771  1.00 15.98           H  
ATOM   1490  HB2 CYS A 481     -13.447  11.487 -19.214  1.00 15.98           H  
ATOM   1491  HG  CYS A 481     -14.167  13.696 -18.211  1.00 21.34           H  
ATOM   1492  N   LEU A 482     -16.421  14.049 -20.971  1.00 10.37           N  
ANISOU 1492  N   LEU A 482     1375   1336   1228     70      5    -43
ATOM   1493  CA  LEU A 482     -16.935  15.230 -21.678  1.00 10.26           C  
ANISOU 1493  CA  LEU A 482     1356   1330   1211     53      6    -45
ATOM   1494  C   LEU A 482     -15.839  16.251 -22.039  1.00 10.18           C  
ANISOU 1494  C   LEU A 482     1327   1335   1204     58     17    -51
ATOM   1495  O   LEU A 482     -15.907  16.802 -23.132  1.00 10.35           O  
ANISOU 1495  O   LEU A 482     1355   1357   1220     50     24    -55
ATOM   1496  CB  LEU A 482     -18.118  15.871 -20.901  1.00 10.88           C  
ANISOU 1496  CB  LEU A 482     1425   1416   1294     40     -4    -36
ATOM   1497  CG  LEU A 482     -18.728  17.160 -21.522  1.00 10.93           C  
ANISOU 1497  CG  LEU A 482     1424   1429   1298     26     -5    -36
ATOM   1498  CD1 LEU A 482     -19.365  16.897 -22.904  1.00 10.91           C  
ANISOU 1498  CD1 LEU A 482     1442   1418   1287     15     -8    -37
ATOM   1499  CD2 LEU A 482     -19.705  17.864 -20.557  1.00 11.72           C  
ANISOU 1499  CD2 LEU A 482     1513   1535   1404     18    -12    -28
ATOM   1500  H   LEU A 482     -16.791  13.896 -20.042  1.00 10.37           H  
ATOM   1501  HA  LEU A 482     -17.339  14.861 -22.619  1.00 10.26           H  
ATOM   1502  HB3 LEU A 482     -17.773  16.114 -19.899  1.00 10.88           H  
ATOM   1503  HB2 LEU A 482     -18.906  15.128 -20.769  1.00 10.88           H  
ATOM   1504  HG  LEU A 482     -17.930  17.884 -21.675  1.00 10.93           H  
ATOM   1505 HD11 LEU A 482     -20.339  17.368 -23.023  1.00 10.91           H  
ATOM   1506 HD12 LEU A 482     -18.736  17.282 -23.703  1.00 10.91           H  
ATOM   1507 HD13 LEU A 482     -19.503  15.834 -23.092  1.00 10.91           H  
ATOM   1508 HD21 LEU A 482     -20.625  18.192 -21.040  1.00 11.72           H  
ATOM   1509 HD22 LEU A 482     -19.996  17.222 -19.729  1.00 11.72           H  
ATOM   1510 HD23 LEU A 482     -19.244  18.755 -20.128  1.00 11.72           H  
ATOM   1511  N   LEU A 483     -14.842  16.467 -21.159  1.00 10.19           N  
ANISOU 1511  N   LEU A 483     1308   1349   1214     70     17    -51
ATOM   1512  CA  LEU A 483     -13.722  17.382 -21.412  1.00 10.36           C  
ANISOU 1512  CA  LEU A 483     1310   1385   1240     71     28    -58
ATOM   1513  C   LEU A 483     -12.871  16.969 -22.628  1.00 10.95           C  
ANISOU 1513  C   LEU A 483     1391   1456   1312     78     45    -67
ATOM   1514  O   LEU A 483     -12.570  17.819 -23.462  1.00 10.59           O  
ANISOU 1514  O   LEU A 483     1345   1415   1263     68     57    -72
ATOM   1515  CB  LEU A 483     -12.863  17.547 -20.136  1.00 11.26           C  
ANISOU 1515  CB  LEU A 483     1400   1514   1364     82     23    -58
ATOM   1516  CG  LEU A 483     -11.663  18.513 -20.265  1.00 12.57           C  
ANISOU 1516  CG  LEU A 483     1541   1699   1537     78     33    -66
ATOM   1517  CD1 LEU A 483     -12.094  19.903 -20.764  1.00 13.60           C  
ANISOU 1517  CD1 LEU A 483     1673   1831   1663     56     35    -65
ATOM   1518  CD2 LEU A 483     -10.874  18.602 -18.945  1.00 15.73           C  
ANISOU 1518  CD2 LEU A 483     1916   2115   1945     88     22    -66
ATOM   1519  H   LEU A 483     -14.846  15.987 -20.270  1.00 10.19           H  
ATOM   1520  HA  LEU A 483     -14.166  18.351 -21.646  1.00 10.36           H  
ATOM   1521  HB3 LEU A 483     -12.489  16.572 -19.825  1.00 11.26           H  
ATOM   1522  HB2 LEU A 483     -13.500  17.892 -19.324  1.00 11.26           H  
ATOM   1523  HG  LEU A 483     -10.970  18.107 -21.002  1.00 12.57           H  
ATOM   1524 HD11 LEU A 483     -11.366  20.666 -20.499  1.00 13.60           H  
ATOM   1525 HD12 LEU A 483     -12.169  19.920 -21.851  1.00 13.60           H  
ATOM   1526 HD13 LEU A 483     -13.060  20.204 -20.358  1.00 13.60           H  
ATOM   1527 HD21 LEU A 483     -10.886  19.609 -18.527  1.00 15.73           H  
ATOM   1528 HD22 LEU A 483     -11.276  17.935 -18.183  1.00 15.73           H  
ATOM   1529 HD23 LEU A 483      -9.830  18.327 -19.096  1.00 15.73           H  
ATOM   1530  N   ASN A 484     -12.537  15.672 -22.721  1.00 10.30           N  
ANISOU 1530  N   ASN A 484     1319   1363   1231     96     48    -70
ATOM   1531  CA  ASN A 484     -11.791  15.088 -23.842  1.00 11.36           C  
ANISOU 1531  CA  ASN A 484     1461   1492   1363    105     67    -80
ATOM   1532  C   ASN A 484     -12.623  15.080 -25.136  1.00 11.81           C  
ANISOU 1532  C   ASN A 484     1547   1536   1404     87     72    -82
ATOM   1533  O   ASN A 484     -12.059  15.324 -26.200  1.00 12.72           O  
ANISOU 1533  O   ASN A 484     1668   1653   1513     84     90    -91
ATOM   1534  CB  ASN A 484     -11.319  13.668 -23.449  1.00 13.75           C  
ANISOU 1534  CB  ASN A 484     1771   1783   1671    130     69    -82
ATOM   1535  CG  ASN A 484     -10.098  13.664 -22.522  1.00 24.61           C  
ANISOU 1535  CG  ASN A 484     3113   3175   3062    152     68    -83
ATOM   1536  OD1 ASN A 484      -9.018  13.235 -22.921  1.00 31.90           O  
ANISOU 1536  OD1 ASN A 484     4012   4118   3992    144     59    -80
ATOM   1537  ND2 ASN A 484     -10.246  14.139 -21.283  1.00 23.16           N  
ANISOU 1537  ND2 ASN A 484     2929   2986   2886    178     77    -88
ATOM   1538  H   ASN A 484     -12.865  15.027 -22.016  1.00 10.30           H  
ATOM   1539  HA  ASN A 484     -10.915  15.729 -23.970  1.00 11.36           H  
ATOM   1540  HB3 ASN A 484     -11.030  13.121 -24.348  1.00 13.75           H  
ATOM   1541  HB2 ASN A 484     -12.129  13.095 -22.996  1.00 13.75           H  
ATOM   1542 HD22 ASN A 484      -9.457  14.153 -20.653  1.00 23.16           H  
ATOM   1543 HD21 ASN A 484     -11.137  14.495 -20.968  1.00 23.16           H  
ATOM   1544  N   TYR A 485     -13.943  14.859 -25.015  1.00  9.50           N  
ANISOU 1544  N   TYR A 485     1274   1231   1103     75     56    -75
ATOM   1545  CA  TYR A 485     -14.916  14.895 -26.108  1.00 10.86           C  
ANISOU 1545  CA  TYR A 485     1473   1393   1260     57     54    -76
ATOM   1546  C   TYR A 485     -15.111  16.306 -26.706  1.00 11.25           C  
ANISOU 1546  C   TYR A 485     1517   1455   1305     42     57    -75
ATOM   1547  O   TYR A 485     -15.322  16.415 -27.911  1.00 11.16           O  
ANISOU 1547  O   TYR A 485     1524   1439   1279     35     68    -80
ATOM   1548  CB  TYR A 485     -16.226  14.269 -25.586  1.00 11.36           C  
ANISOU 1548  CB  TYR A 485     1548   1447   1323     47     34    -68
ATOM   1549  CG  TYR A 485     -17.378  14.154 -26.565  1.00 12.63           C  
ANISOU 1549  CG  TYR A 485     1733   1597   1468     28     25    -69
ATOM   1550  CD1 TYR A 485     -17.399  13.105 -27.506  1.00 16.12           C  
ANISOU 1550  CD1 TYR A 485     2205   2021   1897     27     30    -77
ATOM   1551  CD2 TYR A 485     -18.453  15.065 -26.506  1.00 13.83           C  
ANISOU 1551  CD2 TYR A 485     1879   1757   1619     11      9    -60
ATOM   1552  CE1 TYR A 485     -18.493  12.962 -28.381  1.00 16.39           C  
ANISOU 1552  CE1 TYR A 485     2263   2047   1917      6     17    -78
ATOM   1553  CE2 TYR A 485     -19.550  14.916 -27.375  1.00 15.94           C  
ANISOU 1553  CE2 TYR A 485     2166   2017   1875     -6     -5    -60
ATOM   1554  CZ  TYR A 485     -19.571  13.866 -28.314  1.00 15.19           C  
ANISOU 1554  CZ  TYR A 485     2100   1905   1766    -10     -1    -69
ATOM   1555  OH  TYR A 485     -20.637  13.716 -29.151  1.00 20.27           O  
ANISOU 1555  OH  TYR A 485     2762   2543   2395    -30    -18    -69
ATOM   1556  H   TYR A 485     -14.323  14.668 -24.098  1.00  9.50           H  
ATOM   1557  HA  TYR A 485     -14.535  14.254 -26.904  1.00 10.86           H  
ATOM   1558  HB3 TYR A 485     -16.578  14.834 -24.725  1.00 11.36           H  
ATOM   1559  HB2 TYR A 485     -16.022  13.265 -25.211  1.00 11.36           H  
ATOM   1560  HD1 TYR A 485     -16.580  12.403 -27.552  1.00 16.12           H  
ATOM   1561  HD2 TYR A 485     -18.447  15.871 -25.787  1.00 13.83           H  
ATOM   1562  HE1 TYR A 485     -18.505  12.152 -29.097  1.00 16.39           H  
ATOM   1563  HE2 TYR A 485     -20.370  15.614 -27.316  1.00 15.94           H  
ATOM   1564  HH  TYR A 485     -21.351  14.335 -28.958  1.00 20.27           H  
ATOM   1565  N   LEU A 486     -14.993  17.356 -25.874  1.00  9.83           N  
ANISOU 1565  N   LEU A 486     1313   1287   1133     38     50    -68
ATOM   1566  CA  LEU A 486     -15.038  18.764 -26.284  1.00 10.17           C  
ANISOU 1566  CA  LEU A 486     1353   1339   1174     25     53    -65
ATOM   1567  C   LEU A 486     -13.747  19.231 -26.977  1.00 11.75           C  
ANISOU 1567  C   LEU A 486     1548   1545   1371     26     77    -74
ATOM   1568  O   LEU A 486     -13.829  20.100 -27.842  1.00 11.35           O  
ANISOU 1568  O   LEU A 486     1510   1493   1309     14     85    -73
ATOM   1569  CB  LEU A 486     -15.316  19.650 -25.053  1.00  9.65           C  
ANISOU 1569  CB  LEU A 486     1263   1284   1120     23     44    -58
ATOM   1570  CG  LEU A 486     -16.766  19.584 -24.547  1.00  9.88           C  
ANISOU 1570  CG  LEU A 486     1293   1308   1151     18     25    -49
ATOM   1571  CD1 LEU A 486     -16.846  20.151 -23.121  1.00 10.17           C  
ANISOU 1571  CD1 LEU A 486     1309   1356   1200     19     20    -45
ATOM   1572  CD2 LEU A 486     -17.754  20.271 -25.511  1.00 11.10           C  
ANISOU 1572  CD2 LEU A 486     1463   1459   1297      4     16    -43
ATOM   1573  H   LEU A 486     -14.852  17.188 -24.887  1.00  9.83           H  
ATOM   1574  HA  LEU A 486     -15.851  18.892 -26.999  1.00 10.17           H  
ATOM   1575  HB3 LEU A 486     -15.090  20.690 -25.278  1.00  9.65           H  
ATOM   1576  HB2 LEU A 486     -14.630  19.370 -24.253  1.00  9.65           H  
ATOM   1577  HG  LEU A 486     -17.064  18.541 -24.491  1.00  9.88           H  
ATOM   1578 HD11 LEU A 486     -17.875  20.203 -22.769  1.00 10.17           H  
ATOM   1579 HD12 LEU A 486     -16.299  19.520 -22.420  1.00 10.17           H  
ATOM   1580 HD13 LEU A 486     -16.411  21.149 -23.064  1.00 10.17           H  
ATOM   1581 HD21 LEU A 486     -18.533  20.820 -24.986  1.00 11.10           H  
ATOM   1582 HD22 LEU A 486     -17.256  20.971 -26.182  1.00 11.10           H  
ATOM   1583 HD23 LEU A 486     -18.256  19.531 -26.135  1.00 11.10           H  
ATOM   1584  N   ARG A 487     -12.592  18.660 -26.597  1.00 10.45           N  
ANISOU 1584  N   ARG A 487     1366   1387   1218     42     88    -81
ATOM   1585  CA  ARG A 487     -11.281  18.967 -27.180  1.00 11.56           C  
ANISOU 1585  CA  ARG A 487     1495   1537   1362     44    114    -91
ATOM   1586  C   ARG A 487     -11.043  18.284 -28.541  1.00 15.56           C  
ANISOU 1586  C   ARG A 487     2026   2032   1853     46    133   -100
ATOM   1587  O   ARG A 487     -10.144  18.715 -29.262  1.00 15.46           O  
ANISOU 1587  O   ARG A 487     2008   2026   1840     44    158   -108
ATOM   1588  CB  ARG A 487     -10.177  18.586 -26.174  1.00 12.48           C  
ANISOU 1588  CB  ARG A 487     1577   1667   1497     61    116    -96
ATOM   1589  CG  ARG A 487     -10.138  19.515 -24.950  1.00 11.78           C  
ANISOU 1589  CG  ARG A 487     1464   1592   1419     54    102    -90
ATOM   1590  CD  ARG A 487      -9.209  18.999 -23.842  1.00 13.71           C  
ANISOU 1590  CD  ARG A 487     1677   1850   1680     72     97    -93
ATOM   1591  NE  ARG A 487      -9.069  19.994 -22.770  1.00 12.80           N  
ANISOU 1591  NE  ARG A 487     1543   1749   1572     61     85    -89
ATOM   1592  CZ  ARG A 487      -8.350  19.908 -21.638  1.00 16.31           C  
ANISOU 1592  CZ  ARG A 487     1959   2209   2029     69     76    -92
ATOM   1593  NH1 ARG A 487      -7.627  18.822 -21.326  1.00 18.64           N  
ANISOU 1593  NH1 ARG A 487     2240   2510   2333     93     75    -95
ATOM   1594  NH2 ARG A 487      -8.362  20.949 -20.796  1.00 16.71           N1+
ANISOU 1594  NH2 ARG A 487     1996   2271   2082     55     66    -90
ATOM   1595  H   ARG A 487     -12.603  17.960 -25.867  1.00 10.45           H  
ATOM   1596  HA  ARG A 487     -11.218  20.042 -27.360  1.00 11.56           H  
ATOM   1597  HB3 ARG A 487      -9.199  18.638 -26.656  1.00 12.48           H  
ATOM   1598  HB2 ARG A 487     -10.303  17.550 -25.859  1.00 12.48           H  
ATOM   1599  HG3 ARG A 487     -11.146  19.555 -24.545  1.00 11.78           H  
ATOM   1600  HG2 ARG A 487      -9.902  20.542 -25.232  1.00 11.78           H  
ATOM   1601  HD3 ARG A 487      -8.251  18.659 -24.235  1.00 13.71           H  
ATOM   1602  HD2 ARG A 487      -9.685  18.137 -23.371  1.00 13.71           H  
ATOM   1603 HH22 ARG A 487      -7.818  20.919 -19.941  1.00 16.71           H  
ATOM   1604 HH21 ARG A 487      -8.921  21.765 -21.003  1.00 16.71           H  
ATOM   1605 HH12 ARG A 487      -7.092  18.793 -20.471  1.00 18.64           H  
ATOM   1606 HH11 ARG A 487      -7.618  18.024 -21.949  1.00 18.64           H  
ATOM   1607  HE  ARG A 487      -9.602  20.844 -22.907  1.00 12.80           H  
ATOM   1608  N   GLU A 488     -11.849  17.263 -28.880  1.00 12.86           N  
ANISOU 1608  N   GLU A 488     1713   1673   1500     48    124   -100
ATOM   1609  CA  GLU A 488     -11.859  16.592 -30.179  1.00 13.17           C  
ANISOU 1609  CA  GLU A 488     1783   1700   1522     48    142   -109
ATOM   1610  C   GLU A 488     -12.564  17.468 -31.231  1.00 14.38           C  
ANISOU 1610  C   GLU A 488     1961   1850   1653     26    142   -105
ATOM   1611  O   GLU A 488     -13.793  17.484 -31.299  1.00 13.81           O  
ANISOU 1611  O   GLU A 488     1908   1771   1570     14    119    -97
ATOM   1612  CB  GLU A 488     -12.511  15.205 -30.010  1.00 14.96           C  
ANISOU 1612  CB  GLU A 488     2033   1908   1744     57    131   -111
ATOM   1613  CG  GLU A 488     -11.570  14.191 -29.321  1.00 17.78           C  
ANISOU 1613  CG  GLU A 488     2372   2263   2118     83    137   -116
ATOM   1614  CD  GLU A 488     -12.220  12.887 -28.825  1.00 45.43           C  
ANISOU 1614  CD  GLU A 488     5896   5746   5620     91    123   -115
ATOM   1615  OE1 GLU A 488     -13.449  12.710 -28.978  1.00 27.67           O  
ANISOU 1615  OE1 GLU A 488     3665   3488   3361     74    102   -108
ATOM   1616  OE2 GLU A 488     -11.451  12.053 -28.300  1.00 52.08           O1-
ANISOU 1616  OE2 GLU A 488     6733   6581   6472    115    133   -120
ATOM   1617  H   GLU A 488     -12.554  16.957 -28.224  1.00 12.86           H  
ATOM   1618  HA  GLU A 488     -10.830  16.438 -30.506  1.00 13.17           H  
ATOM   1619  HB3 GLU A 488     -12.833  14.808 -30.974  1.00 14.96           H  
ATOM   1620  HB2 GLU A 488     -13.416  15.320 -29.413  1.00 14.96           H  
ATOM   1621  HG3 GLU A 488     -11.079  14.662 -28.470  1.00 17.78           H  
ATOM   1622  HG2 GLU A 488     -10.769  13.931 -30.014  1.00 17.78           H  
ATOM   1623  N   MET A 489     -11.761  18.206 -32.015  1.00 15.24           N  
ANISOU 1623  N   MET A 489     2071   1965   1756     19    167   -111
ATOM   1624  CA  MET A 489     -12.209  19.151 -33.046  1.00 16.09           C  
ANISOU 1624  CA  MET A 489     2205   2068   1840     -1    167   -105
ATOM   1625  C   MET A 489     -12.810  18.486 -34.301  1.00 15.73           C  
ANISOU 1625  C   MET A 489     2204   2007   1766     -8    163   -107
ATOM   1626  O   MET A 489     -13.446  19.184 -35.091  1.00 14.93           O  
ANISOU 1626  O   MET A 489     2126   1901   1646    -24    148    -98
ATOM   1627  CB  MET A 489     -11.041  20.091 -33.417  1.00 19.43           C  
ANISOU 1627  CB  MET A 489     2620   2501   2263    -10    197   -108
ATOM   1628  CG  MET A 489     -10.510  20.938 -32.244  1.00 23.52           C  
ANISOU 1628  CG  MET A 489     3096   3035   2806     -9    195   -104
ATOM   1629  SD  MET A 489     -11.690  22.120 -31.530  1.00 28.23           S  
ANISOU 1629  SD  MET A 489     3688   3631   3406    -19    160    -87
ATOM   1630  CE  MET A 489     -11.619  23.429 -32.782  1.00 25.98           C  
ANISOU 1630  CE  MET A 489     3436   3338   3096    -42    172    -79
ATOM   1631  H   MET A 489     -10.760  18.137 -31.893  1.00 15.24           H  
ATOM   1632  HA  MET A 489     -13.009  19.757 -32.619  1.00 16.09           H  
ATOM   1633  HB3 MET A 489     -11.348  20.761 -34.221  1.00 19.43           H  
ATOM   1634  HB2 MET A 489     -10.218  19.502 -33.826  1.00 19.43           H  
ATOM   1635  HG3 MET A 489      -9.630  21.494 -32.569  1.00 23.52           H  
ATOM   1636  HG2 MET A 489     -10.165  20.290 -31.441  1.00 23.52           H  
ATOM   1637  HE1 MET A 489     -12.306  24.236 -32.529  1.00 25.98           H  
ATOM   1638  HE2 MET A 489     -10.612  23.841 -32.841  1.00 25.98           H  
ATOM   1639  HE3 MET A 489     -11.892  23.042 -33.762  1.00 25.98           H  
ATOM   1640  N   ARG A 490     -12.631  17.161 -34.450  1.00 13.61           N  
ANISOU 1640  N   ARG A 490     1948   1728   1495      3    171   -119
ATOM   1641  CA  ARG A 490     -13.198  16.336 -35.522  1.00 12.86           C  
ANISOU 1641  CA  ARG A 490     1899   1616   1371     -6    166   -124
ATOM   1642  C   ARG A 490     -14.739  16.291 -35.547  1.00 13.56           C  
ANISOU 1642  C   ARG A 490     2000   1701   1452    -20    126   -112
ATOM   1643  O   ARG A 490     -15.298  16.079 -36.623  1.00 12.85           O  
ANISOU 1643  O   ARG A 490     1945   1602   1334    -34    116   -112
ATOM   1644  CB  ARG A 490     -12.609  14.911 -35.436  1.00 13.67           C  
ANISOU 1644  CB  ARG A 490     2013   1706   1476     10    180   -139
ATOM   1645  CG  ARG A 490     -12.970  14.125 -34.157  1.00 13.47           C  
ANISOU 1645  CG  ARG A 490     1966   1678   1476     25    162   -136
ATOM   1646  CD  ARG A 490     -12.308  12.740 -34.116  1.00 15.88           C  
ANISOU 1646  CD  ARG A 490     2285   1966   1781     43    181   -151
ATOM   1647  NE  ARG A 490     -12.689  11.976 -32.915  1.00 17.45           N  
ANISOU 1647  NE  ARG A 490     2463   2162   2004     61    167   -147
ATOM   1648  CZ  ARG A 490     -13.769  11.192 -32.739  1.00 16.56           C  
ANISOU 1648  CZ  ARG A 490     2364   2037   1890     54    142   -141
ATOM   1649  NH1 ARG A 490     -14.688  11.009 -33.700  1.00 14.98           N  
ANISOU 1649  NH1 ARG A 490     2197   1827   1668     30    125   -141
ATOM   1650  NH2 ARG A 490     -13.929  10.575 -31.562  1.00 16.09           N1+
ANISOU 1650  NH2 ARG A 490     2288   1974   1852     70    133   -136
ATOM   1651  H   ARG A 490     -12.072  16.666 -33.768  1.00 13.61           H  
ATOM   1652  HA  ARG A 490     -12.873  16.776 -36.466  1.00 12.86           H  
ATOM   1653  HB3 ARG A 490     -11.523  14.974 -35.518  1.00 13.67           H  
ATOM   1654  HB2 ARG A 490     -12.935  14.339 -36.306  1.00 13.67           H  
ATOM   1655  HG3 ARG A 490     -14.046  14.038 -34.003  1.00 13.47           H  
ATOM   1656  HG2 ARG A 490     -12.597  14.701 -33.311  1.00 13.47           H  
ATOM   1657  HD3 ARG A 490     -11.231  12.880 -34.033  1.00 15.88           H  
ATOM   1658  HD2 ARG A 490     -12.463  12.181 -35.040  1.00 15.88           H  
ATOM   1659 HH22 ARG A 490     -14.724   9.975 -31.392  1.00 16.09           H  
ATOM   1660 HH21 ARG A 490     -13.269  10.733 -30.812  1.00 16.09           H  
ATOM   1661 HH12 ARG A 490     -15.488  10.413 -33.541  1.00 14.98           H  
ATOM   1662 HH11 ARG A 490     -14.585  11.473 -34.590  1.00 14.98           H  
ATOM   1663  HE  ARG A 490     -12.055  12.071 -32.133  1.00 17.45           H  
ATOM   1664  N   HIS A 491     -15.391  16.487 -34.385  1.00 11.69           N  
ANISOU 1664  N   HIS A 491     1733   1471   1239    -15    104   -102
ATOM   1665  CA  HIS A 491     -16.849  16.467 -34.251  1.00 11.27           C  
ANISOU 1665  CA  HIS A 491     1687   1416   1182    -27     68    -92
ATOM   1666  C   HIS A 491     -17.548  17.643 -34.951  1.00 11.75           C  
ANISOU 1666  C   HIS A 491     1758   1480   1225    -42     54    -81
ATOM   1667  O   HIS A 491     -18.643  17.439 -35.474  1.00 11.79           O  
ANISOU 1667  O   HIS A 491     1778   1482   1219    -54     26    -75
ATOM   1668  CB  HIS A 491     -17.251  16.422 -32.766  1.00 11.70           C  
ANISOU 1668  CB  HIS A 491     1705   1476   1263    -19     53    -84
ATOM   1669  CG  HIS A 491     -16.787  15.202 -32.011  1.00 12.46           C  
ANISOU 1669  CG  HIS A 491     1795   1565   1373     -5     60    -92
ATOM   1670  ND1 HIS A 491     -17.182  13.903 -32.348  1.00 14.97           N  
ANISOU 1670  ND1 HIS A 491     2140   1866   1680     -9     55    -99
ATOM   1671  CD2 HIS A 491     -15.962  15.138 -30.911  1.00 13.19           C  
ANISOU 1671  CD2 HIS A 491     1860   1663   1486     13     71    -93
ATOM   1672  CE1 HIS A 491     -16.589  13.123 -31.455  1.00 15.16           C  
ANISOU 1672  CE1 HIS A 491     2155   1885   1721      9     64   -104
ATOM   1673  NE2 HIS A 491     -15.844  13.802 -30.584  1.00 13.93           N  
ANISOU 1673  NE2 HIS A 491     1966   1744   1584     23     72    -99
ATOM   1674  H   HIS A 491     -14.865  16.655 -33.539  1.00 11.69           H  
ATOM   1675  HA  HIS A 491     -17.212  15.553 -34.724  1.00 11.27           H  
ATOM   1676  HB3 HIS A 491     -18.337  16.466 -32.674  1.00 11.70           H  
ATOM   1677  HB2 HIS A 491     -16.867  17.306 -32.254  1.00 11.70           H  
ATOM   1678  HD2 HIS A 491     -15.472  15.915 -30.349  1.00 13.19           H  
ATOM   1679  HE1 HIS A 491     -16.694  12.048 -31.437  1.00 15.16           H  
ATOM   1680  HE2 HIS A 491     -15.285  13.412 -29.833  1.00 13.93           H  
ATOM   1681  N   ARG A 492     -16.907  18.830 -34.958  1.00 11.31           N  
ANISOU 1681  N   ARG A 492     1694   1433   1171    -41     72    -77
ATOM   1682  CA  ARG A 492     -17.391  20.074 -35.574  1.00 12.13           C  
ANISOU 1682  CA  ARG A 492     1814   1537   1257    -54     60    -64
ATOM   1683  C   ARG A 492     -18.782  20.476 -35.042  1.00 12.00           C  
ANISOU 1683  C   ARG A 492     1786   1524   1250    -57     23    -50
ATOM   1684  O   ARG A 492     -19.728  20.593 -35.822  1.00 12.22           O  
ANISOU 1684  O   ARG A 492     1836   1549   1259    -66     -2    -43
ATOM   1685  CB  ARG A 492     -17.343  19.974 -37.120  1.00 13.42           C  
ANISOU 1685  CB  ARG A 492     2024   1690   1383    -65     65    -69
ATOM   1686  CG  ARG A 492     -15.937  19.721 -37.694  1.00 13.39           C  
ANISOU 1686  CG  ARG A 492     2031   1684   1371    -63    108    -82
ATOM   1687  CD  ARG A 492     -15.962  19.545 -39.221  1.00 18.31           C  
ANISOU 1687  CD  ARG A 492     2706   2296   1956    -75    111    -89
ATOM   1688  NE  ARG A 492     -14.610  19.543 -39.812  1.00 18.19           N  
ANISOU 1688  NE  ARG A 492     2709   2277   1924    -77    153    -99
ATOM   1689  CZ  ARG A 492     -13.719  18.535 -39.869  1.00 25.25           C  
ANISOU 1689  CZ  ARG A 492     3601   3170   2825    -67    186   -117
ATOM   1690  NH1 ARG A 492     -13.954  17.326 -39.335  1.00 17.20           N  
ANISOU 1690  NH1 ARG A 492     2556   2148   1829    -51    182   -125
ATOM   1691  NH2 ARG A 492     -12.548  18.748 -40.482  1.00 23.67           N1+
ANISOU 1691  NH2 ARG A 492     3420   2966   2607    -70    226   -127
ATOM   1692  H   ARG A 492     -16.005  18.893 -34.508  1.00 11.31           H  
ATOM   1693  HA  ARG A 492     -16.706  20.865 -35.274  1.00 12.13           H  
ATOM   1694  HB3 ARG A 492     -17.713  20.907 -37.547  1.00 13.42           H  
ATOM   1695  HB2 ARG A 492     -18.022  19.195 -37.469  1.00 13.42           H  
ATOM   1696  HG3 ARG A 492     -15.580  18.788 -37.260  1.00 13.39           H  
ATOM   1697  HG2 ARG A 492     -15.225  20.487 -37.383  1.00 13.39           H  
ATOM   1698  HD3 ARG A 492     -16.611  20.277 -39.703  1.00 18.31           H  
ATOM   1699  HD2 ARG A 492     -16.396  18.572 -39.453  1.00 18.31           H  
ATOM   1700 HH22 ARG A 492     -11.860  18.011 -40.543  1.00 23.67           H  
ATOM   1701 HH21 ARG A 492     -12.343  19.646 -40.896  1.00 23.67           H  
ATOM   1702 HH12 ARG A 492     -13.269  16.588 -39.405  1.00 17.20           H  
ATOM   1703 HH11 ARG A 492     -14.818  17.149 -38.841  1.00 17.20           H  
ATOM   1704  HE  ARG A 492     -14.327  20.433 -40.198  1.00 18.19           H  
ATOM   1705  N   PHE A 493     -18.880  20.615 -33.707  1.00 11.40           N  
ANISOU 1705  N   PHE A 493     1673   1456   1203    -48     18    -47
ATOM   1706  CA  PHE A 493     -20.129  20.835 -32.975  1.00 11.43           C  
ANISOU 1706  CA  PHE A 493     1662   1462   1218    -49    -12    -36
ATOM   1707  C   PHE A 493     -20.871  22.109 -33.399  1.00 12.34           C  
ANISOU 1707  C   PHE A 493     1783   1579   1326    -53    -30    -21
ATOM   1708  O   PHE A 493     -20.270  23.184 -33.435  1.00 14.16           O  
ANISOU 1708  O   PHE A 493     2017   1810   1554    -52    -15    -16
ATOM   1709  CB  PHE A 493     -19.858  20.902 -31.456  1.00 11.98           C  
ANISOU 1709  CB  PHE A 493     1694   1540   1318    -39     -9    -35
ATOM   1710  CG  PHE A 493     -19.334  19.631 -30.815  1.00 11.61           C  
ANISOU 1710  CG  PHE A 493     1639   1492   1282    -32      1    -45
ATOM   1711  CD1 PHE A 493     -20.117  18.457 -30.806  1.00 12.15           C  
ANISOU 1711  CD1 PHE A 493     1714   1553   1349    -36    -14    -48
ATOM   1712  CD2 PHE A 493     -18.055  19.612 -30.223  1.00 12.67           C  
ANISOU 1712  CD2 PHE A 493     1755   1630   1428    -21     23    -52
ATOM   1713  CE1 PHE A 493     -19.626  17.305 -30.203  1.00 13.66           C  
ANISOU 1713  CE1 PHE A 493     1900   1739   1550    -27     -5    -56
ATOM   1714  CE2 PHE A 493     -17.585  18.452 -29.625  1.00 12.89           C  
ANISOU 1714  CE2 PHE A 493     1775   1655   1466    -10     30    -59
ATOM   1715  CZ  PHE A 493     -18.368  17.307 -29.611  1.00 12.69           C  
ANISOU 1715  CZ  PHE A 493     1763   1621   1439    -13     16    -61
ATOM   1716  H   PHE A 493     -18.048  20.517 -33.141  1.00 11.40           H  
ATOM   1717  HA  PHE A 493     -20.773  19.977 -33.176  1.00 11.43           H  
ATOM   1718  HB3 PHE A 493     -20.781  21.163 -30.934  1.00 11.98           H  
ATOM   1719  HB2 PHE A 493     -19.162  21.716 -31.243  1.00 11.98           H  
ATOM   1720  HD1 PHE A 493     -21.097  18.449 -31.258  1.00 12.15           H  
ATOM   1721  HD2 PHE A 493     -17.438  20.499 -30.226  1.00 12.67           H  
ATOM   1722  HE1 PHE A 493     -20.224  16.406 -30.194  1.00 13.66           H  
ATOM   1723  HE2 PHE A 493     -16.603  18.439 -29.176  1.00 12.89           H  
ATOM   1724  HZ  PHE A 493     -17.987  16.407 -29.151  1.00 12.69           H  
ATOM   1725  N   GLN A 494     -22.181  21.962 -33.639  1.00 11.18           N  
ANISOU 1725  N   GLN A 494     1636   1433   1178    -58    -61    -14
ATOM   1726  CA  GLN A 494     -23.136  23.063 -33.734  1.00 12.10           C  
ANISOU 1726  CA  GLN A 494     1750   1553   1295    -56    -82      2
ATOM   1727  C   GLN A 494     -23.372  23.678 -32.345  1.00 11.02           C  
ANISOU 1727  C   GLN A 494     1575   1422   1189    -46    -83      8
ATOM   1728  O   GLN A 494     -23.237  22.978 -31.342  1.00 10.92           O  
ANISOU 1728  O   GLN A 494     1542   1414   1195    -44    -79      1
ATOM   1729  CB  GLN A 494     -24.464  22.524 -34.299  1.00 14.38           C  
ANISOU 1729  CB  GLN A 494     2047   1844   1574    -64   -118      8
ATOM   1730  CG  GLN A 494     -24.350  21.973 -35.733  1.00 16.28           C  
ANISOU 1730  CG  GLN A 494     2328   2078   1782    -77   -123      1
ATOM   1731  CD  GLN A 494     -25.707  21.524 -36.276  1.00 23.48           C  
ANISOU 1731  CD  GLN A 494     3241   2994   2685    -85   -164      8
ATOM   1732  OE1 GLN A 494     -26.644  22.318 -36.352  1.00 23.09           O  
ANISOU 1732  OE1 GLN A 494     3196   2945   2631    -98   -178     -1
ATOM   1733  NE2 GLN A 494     -25.816  20.256 -36.673  1.00 20.89           N  
ANISOU 1733  NE2 GLN A 494     2906   2670   2359    -78   -184     25
ATOM   1734  H   GLN A 494     -22.584  21.034 -33.615  1.00 11.18           H  
ATOM   1735  HA  GLN A 494     -22.741  23.830 -34.404  1.00 12.10           H  
ATOM   1736  HB3 GLN A 494     -25.206  23.323 -34.284  1.00 14.38           H  
ATOM   1737  HB2 GLN A 494     -24.854  21.746 -33.642  1.00 14.38           H  
ATOM   1738  HG3 GLN A 494     -23.645  21.142 -35.768  1.00 16.28           H  
ATOM   1739  HG2 GLN A 494     -23.956  22.743 -36.396  1.00 16.28           H  
ATOM   1740 HE22 GLN A 494     -26.692  19.915 -37.043  1.00 20.89           H  
ATOM   1741 HE21 GLN A 494     -25.028  19.628 -36.601  1.00 20.89           H  
ATOM   1742  N   THR A 495     -23.769  24.958 -32.299  1.00 10.34           N  
ANISOU 1742  N   THR A 495     1484   1335   1109    -40    -88     21
ATOM   1743  CA  THR A 495     -24.141  25.636 -31.051  1.00 10.22           C  
ANISOU 1743  CA  THR A 495     1436   1326   1123    -31    -87     25
ATOM   1744  C   THR A 495     -25.400  25.030 -30.384  1.00 11.74           C  
ANISOU 1744  C   THR A 495     1606   1525   1330    -30   -110     26
ATOM   1745  O   THR A 495     -25.500  25.091 -29.161  1.00 11.69           O  
ANISOU 1745  O   THR A 495     1574   1523   1346    -26   -103     24
ATOM   1746  CB  THR A 495     -24.363  27.155 -31.269  1.00 12.04           C  
ANISOU 1746  CB  THR A 495     1670   1551   1356    -23    -86     37
ATOM   1747  OG1 THR A 495     -25.510  27.438 -32.051  1.00 13.52           O  
ANISOU 1747  OG1 THR A 495     1870   1735   1531    -21   -113     50
ATOM   1748  CG2 THR A 495     -23.150  27.862 -31.891  1.00 14.37           C  
ANISOU 1748  CG2 THR A 495     1983   1839   1640    -27    -57     33
ATOM   1749  H   THR A 495     -23.869  25.495 -33.149  1.00 10.34           H  
ATOM   1750  HA  THR A 495     -23.312  25.517 -30.352  1.00 10.22           H  
ATOM   1751  HB  THR A 495     -24.533  27.612 -30.294  1.00 12.04           H  
ATOM   1752  HG1 THR A 495     -26.300  27.223 -31.544  1.00 13.52           H  
ATOM   1753 HG21 THR A 495     -23.304  28.941 -31.927  1.00 14.37           H  
ATOM   1754 HG22 THR A 495     -22.248  27.680 -31.306  1.00 14.37           H  
ATOM   1755 HG23 THR A 495     -22.963  27.524 -32.909  1.00 14.37           H  
ATOM   1756  N   GLN A 496     -26.294  24.408 -31.176  1.00 12.03           N  
ANISOU 1756  N   GLN A 496     1652   1563   1355    -37   -136     30
ATOM   1757  CA  GLN A 496     -27.449  23.647 -30.697  1.00 12.58           C  
ANISOU 1757  CA  GLN A 496     1696   1641   1442    -41   -155     30
ATOM   1758  C   GLN A 496     -27.048  22.311 -30.037  1.00 12.08           C  
ANISOU 1758  C   GLN A 496     1628   1578   1385    -48   -140     16
ATOM   1759  O   GLN A 496     -27.689  21.924 -29.061  1.00 12.10           O  
ANISOU 1759  O   GLN A 496     1605   1584   1407    -49   -142     16
ATOM   1760  CB  GLN A 496     -28.441  23.459 -31.870  1.00  0.00           C  
ATOM   1761  CG  GLN A 496     -29.772  22.739 -31.548  1.00  0.00           C  
ATOM   1762  CD  GLN A 496     -30.583  23.390 -30.421  1.00  0.00           C  
ATOM   1763  OE1 GLN A 496     -30.816  22.773 -29.385  1.00  0.00           O  
ATOM   1764  NE2 GLN A 496     -31.024  24.634 -30.619  1.00  0.00           N  
ATOM   1765  H   GLN A 496     -26.159  24.423 -32.178  1.00 12.03           H  
ATOM   1766  HB2 GLN A 496     -28.679  24.441 -32.281  1.00  0.00           H  
ATOM   1767  HB3 GLN A 496     -27.943  22.922 -32.679  1.00  0.00           H  
ATOM   1768  HG2 GLN A 496     -30.394  22.709 -32.443  1.00  0.00           H  
ATOM   1769  HG3 GLN A 496     -29.579  21.698 -31.284  1.00  0.00           H  
ATOM   1770 HE22 GLN A 496     -31.573  25.095 -29.908  1.00  0.00           H  
ATOM   1771 HE21 GLN A 496     -30.831  25.121 -31.483  1.00  0.00           H  
ATOM   1772  HA  GLN A 496     -27.936  24.255 -29.932  1.00 12.58           H  
ATOM   1773  N   GLN A 497     -25.973  21.661 -30.530  1.00 10.72           N  
ANISOU 1773  N   GLN A 497     1479   1398   1195    -53   -124      6
ATOM   1774  CA  GLN A 497     -25.360  20.494 -29.885  1.00 10.58           C  
ANISOU 1774  CA  GLN A 497     1458   1377   1184    -55   -109     -5
ATOM   1775  C   GLN A 497     -24.730  20.846 -28.530  1.00 10.29           C  
ANISOU 1775  C   GLN A 497     1399   1344   1168    -43    -90     -5
ATOM   1776  O   GLN A 497     -24.942  20.106 -27.574  1.00 10.28           O  
ANISOU 1776  O   GLN A 497     1383   1343   1180    -44    -87     -8
ATOM   1777  CB  GLN A 497     -24.321  19.812 -30.801  1.00 10.46           C  
ANISOU 1777  CB  GLN A 497     1473   1353   1148    -58    -94    -17
ATOM   1778  CG  GLN A 497     -24.933  19.052 -31.987  1.00 12.18           C  
ANISOU 1778  CG  GLN A 497     1720   1566   1344    -72   -112    -21
ATOM   1779  CD  GLN A 497     -23.838  18.486 -32.890  1.00 13.56           C  
ANISOU 1779  CD  GLN A 497     1926   1730   1497    -72    -91    -33
ATOM   1780  OE1 GLN A 497     -23.301  19.195 -33.738  1.00 14.40           O  
ANISOU 1780  OE1 GLN A 497     2049   1836   1587    -70    -82    -31
ATOM   1781  NE2 GLN A 497     -23.491  17.212 -32.706  1.00 14.62           N  
ANISOU 1781  NE2 GLN A 497     2068   1856   1632    -72    -77    -45
ATOM   1782  H   GLN A 497     -25.477  22.047 -31.321  1.00 10.72           H  
ATOM   1783  HA  GLN A 497     -26.156  19.772 -29.692  1.00 10.58           H  
ATOM   1784  HB3 GLN A 497     -23.734  19.102 -30.213  1.00 10.46           H  
ATOM   1785  HB2 GLN A 497     -23.602  20.544 -31.165  1.00 10.46           H  
ATOM   1786  HG3 GLN A 497     -25.563  19.716 -32.580  1.00 12.18           H  
ATOM   1787  HG2 GLN A 497     -25.578  18.248 -31.630  1.00 12.18           H  
ATOM   1788 HE22 GLN A 497     -22.750  16.803 -33.261  1.00 14.62           H  
ATOM   1789 HE21 GLN A 497     -23.954  16.647 -32.002  1.00 14.62           H  
ATOM   1790  N   LEU A 498     -24.013  21.981 -28.461  1.00  9.48           N  
ANISOU 1790  N   LEU A 498     1295   1241   1064    -35    -77     -2
ATOM   1791  CA  LEU A 498     -23.425  22.516 -27.229  1.00  8.97           C  
ANISOU 1791  CA  LEU A 498     1211   1181   1017    -26    -60     -3
ATOM   1792  C   LEU A 498     -24.491  22.914 -26.187  1.00 10.68           C  
ANISOU 1792  C   LEU A 498     1403   1403   1253    -24    -70      3
ATOM   1793  O   LEU A 498     -24.259  22.715 -24.997  1.00  9.26           O  
ANISOU 1793  O   LEU A 498     1208   1226   1085    -21    -62      1
ATOM   1794  CB  LEU A 498     -22.499  23.709 -27.566  1.00  9.06           C  
ANISOU 1794  CB  LEU A 498     1227   1191   1023    -23    -45     -2
ATOM   1795  CG  LEU A 498     -21.293  23.371 -28.477  1.00  9.78           C  
ANISOU 1795  CG  LEU A 498     1341   1279   1097    -26    -30    -10
ATOM   1796  CD1 LEU A 498     -20.522  24.648 -28.873  1.00 11.40           C  
ANISOU 1796  CD1 LEU A 498     1551   1482   1298    -26    -14     -8
ATOM   1797  CD2 LEU A 498     -20.366  22.285 -27.894  1.00 11.91           C  
ANISOU 1797  CD2 LEU A 498     1605   1549   1369    -22    -16    -22
ATOM   1798  H   LEU A 498     -23.880  22.535 -29.296  1.00  9.48           H  
ATOM   1799  HA  LEU A 498     -22.830  21.721 -26.778  1.00  8.97           H  
ATOM   1800  HB3 LEU A 498     -22.123  24.154 -26.644  1.00  9.06           H  
ATOM   1801  HB2 LEU A 498     -23.095  24.488 -28.042  1.00  9.06           H  
ATOM   1802  HG  LEU A 498     -21.688  22.965 -29.403  1.00  9.78           H  
ATOM   1803 HD11 LEU A 498     -20.360  24.684 -29.951  1.00 11.40           H  
ATOM   1804 HD12 LEU A 498     -21.063  25.554 -28.601  1.00 11.40           H  
ATOM   1805 HD13 LEU A 498     -19.546  24.709 -28.392  1.00 11.40           H  
ATOM   1806 HD21 LEU A 498     -19.311  22.528 -28.000  1.00 11.91           H  
ATOM   1807 HD22 LEU A 498     -20.546  22.116 -26.836  1.00 11.91           H  
ATOM   1808 HD23 LEU A 498     -20.520  21.335 -28.405  1.00 11.91           H  
ATOM   1809  N   LEU A 499     -25.657  23.408 -26.642  1.00  9.63           N  
ANISOU 1809  N   LEU A 499     1266   1271   1122    -24    -87     13
ATOM   1810  CA  LEU A 499     -26.802  23.724 -25.784  1.00 10.16           C  
ANISOU 1810  CA  LEU A 499     1308   1344   1209    -20    -94     19
ATOM   1811  C   LEU A 499     -27.495  22.465 -25.234  1.00 11.48           C  
ANISOU 1811  C   LEU A 499     1463   1514   1384    -29   -100     15
ATOM   1812  O   LEU A 499     -28.002  22.513 -24.115  1.00 10.27           O  
ANISOU 1812  O   LEU A 499     1291   1364   1246    -27    -92     15
ATOM   1813  CB  LEU A 499     -27.791  24.628 -26.556  1.00 10.60           C  
ANISOU 1813  CB  LEU A 499     1361   1401   1267    -15   -112     30
ATOM   1814  CG  LEU A 499     -28.805  25.419 -25.695  1.00 13.44           C  
ANISOU 1814  CG  LEU A 499     1692   1765   1649     -5   -114     36
ATOM   1815  CD1 LEU A 499     -28.194  26.182 -24.499  1.00 13.53           C  
ANISOU 1815  CD1 LEU A 499     1698   1773   1671      3    -90     33
ATOM   1816  CD2 LEU A 499     -29.596  26.381 -26.592  1.00 16.80           C  
ANISOU 1816  CD2 LEU A 499     2117   2191   2077      4   -134     49
ATOM   1817  H   LEU A 499     -25.781  23.568 -27.632  1.00  9.63           H  
ATOM   1818  HA  LEU A 499     -26.403  24.275 -24.932  1.00 10.16           H  
ATOM   1819  HB3 LEU A 499     -28.333  24.029 -27.290  1.00 10.60           H  
ATOM   1820  HB2 LEU A 499     -27.233  25.346 -27.151  1.00 10.60           H  
ATOM   1821  HG  LEU A 499     -29.518  24.707 -25.287  1.00 13.44           H  
ATOM   1822 HD11 LEU A 499     -28.693  27.138 -24.332  1.00 13.53           H  
ATOM   1823 HD12 LEU A 499     -28.289  25.605 -23.580  1.00 13.53           H  
ATOM   1824 HD13 LEU A 499     -27.138  26.398 -24.633  1.00 13.53           H  
ATOM   1825 HD21 LEU A 499     -30.522  26.695 -26.112  1.00 16.80           H  
ATOM   1826 HD22 LEU A 499     -29.011  27.275 -26.806  1.00 16.80           H  
ATOM   1827 HD23 LEU A 499     -29.852  25.927 -27.550  1.00 16.80           H  
ATOM   1828  N   GLU A 500     -27.478  21.362 -26.007  1.00 10.23           N  
ANISOU 1828  N   GLU A 500     1320   1354   1214    -41   -112     11
ATOM   1829  CA  GLU A 500     -28.005  20.058 -25.604  1.00 10.51           C  
ANISOU 1829  CA  GLU A 500     1350   1389   1255    -53   -116      7
ATOM   1830  C   GLU A 500     -27.163  19.420 -24.485  1.00 10.59           C  
ANISOU 1830  C   GLU A 500     1362   1395   1268    -49    -95      1
ATOM   1831  O   GLU A 500     -27.754  18.905 -23.540  1.00 10.66           O  
ANISOU 1831  O   GLU A 500     1359   1404   1288    -55    -92      0
ATOM   1832  CB  GLU A 500     -28.167  19.141 -26.839  1.00 12.32           C  
ANISOU 1832  CB  GLU A 500     1600   1613   1466    -67   -131      2
ATOM   1833  CG  GLU A 500     -28.949  17.824 -26.591  1.00 19.03           C  
ANISOU 1833  CG  GLU A 500     2447   2461   2322    -84   -138     -3
ATOM   1834  CD  GLU A 500     -30.472  17.969 -26.399  1.00 29.42           C  
ANISOU 1834  CD  GLU A 500     3737   3788   3654    -95   -157      3
ATOM   1835  OE1 GLU A 500     -31.044  18.998 -26.823  1.00 32.81           O  
ANISOU 1835  OE1 GLU A 500     4150   4226   4089    -87   -170     11
ATOM   1836  OE2 GLU A 500     -31.064  17.022 -25.833  1.00 27.99           O1-
ANISOU 1836  OE2 GLU A 500     3552   3605   3478   -112   -159     -1
ATOM   1837  H   GLU A 500     -27.064  21.408 -26.929  1.00 10.23           H  
ATOM   1838  HA  GLU A 500     -28.994  20.226 -25.186  1.00 10.51           H  
ATOM   1839  HB3 GLU A 500     -27.179  18.871 -27.207  1.00 12.32           H  
ATOM   1840  HB2 GLU A 500     -28.623  19.699 -27.658  1.00 12.32           H  
ATOM   1841  HG3 GLU A 500     -28.524  17.287 -25.741  1.00 19.03           H  
ATOM   1842  HG2 GLU A 500     -28.802  17.172 -27.452  1.00 19.03           H  
ATOM   1843  N   MET A 501     -25.821  19.537 -24.559  1.00  9.02           N  
ANISOU 1843  N   MET A 501     1176   1191   1059    -41    -80     -4
ATOM   1844  CA  MET A 501     -24.889  19.141 -23.491  1.00  8.81           C  
ANISOU 1844  CA  MET A 501     1149   1163   1037    -34    -64     -9
ATOM   1845  C   MET A 501     -25.155  19.883 -22.169  1.00  9.46           C  
ANISOU 1845  C   MET A 501     1210   1251   1133    -29    -57     -4
ATOM   1846  O   MET A 501     -25.122  19.256 -21.110  1.00  9.79           O  
ANISOU 1846  O   MET A 501     1247   1293   1181    -30    -51     -5
ATOM   1847  CB  MET A 501     -23.426  19.393 -23.915  1.00  9.66           C  
ANISOU 1847  CB  MET A 501     1269   1268   1135    -25    -51    -15
ATOM   1848  CG  MET A 501     -22.957  18.639 -25.164  1.00 11.05           C  
ANISOU 1848  CG  MET A 501     1469   1436   1294    -29    -52    -21
ATOM   1849  SD  MET A 501     -21.258  19.060 -25.625  1.00 12.50           S  
ANISOU 1849  SD  MET A 501     1659   1620   1470    -17    -31    -28
ATOM   1850  CE  MET A 501     -21.300  18.653 -27.386  1.00 14.14           C  
ANISOU 1850  CE  MET A 501     1897   1819   1656    -24    -32    -34
ATOM   1851  H   MET A 501     -25.410  19.981 -25.368  1.00  9.02           H  
ATOM   1852  HA  MET A 501     -25.023  18.072 -23.311  1.00  8.81           H  
ATOM   1853  HB3 MET A 501     -22.760  19.139 -23.089  1.00  9.66           H  
ATOM   1854  HB2 MET A 501     -23.277  20.458 -24.085  1.00  9.66           H  
ATOM   1855  HG3 MET A 501     -23.604  18.866 -26.002  1.00 11.05           H  
ATOM   1856  HG2 MET A 501     -23.021  17.562 -25.021  1.00 11.05           H  
ATOM   1857  HE1 MET A 501     -20.315  18.815 -27.822  1.00 14.14           H  
ATOM   1858  HE2 MET A 501     -21.581  17.611 -27.534  1.00 14.14           H  
ATOM   1859  HE3 MET A 501     -22.018  19.284 -27.910  1.00 14.14           H  
ATOM   1860  N   CYS A 502     -25.437  21.196 -22.270  1.00  8.85           N  
ANISOU 1860  N   CYS A 502     1123   1178   1060    -23    -57      0
ATOM   1861  CA  CYS A 502     -25.786  22.069 -21.149  1.00  8.89           C  
ANISOU 1861  CA  CYS A 502     1111   1189   1078    -18    -49      3
ATOM   1862  C   CYS A 502     -27.138  21.689 -20.520  1.00  9.51           C  
ANISOU 1862  C   CYS A 502     1174   1270   1169    -25    -54      6
ATOM   1863  O   CYS A 502     -27.234  21.700 -19.295  1.00 10.14           O  
ANISOU 1863  O   CYS A 502     1245   1352   1256    -25    -43      6
ATOM   1864  CB  CYS A 502     -25.800  23.560 -21.542  1.00  9.07           C  
ANISOU 1864  CB  CYS A 502     1130   1212   1104    -11    -48      7
ATOM   1865  SG  CYS A 502     -24.144  24.106 -22.040  1.00 10.00           S  
ANISOU 1865  SG  CYS A 502     1263   1328   1210     -7    -36      2
ATOM   1866  H   CYS A 502     -25.437  21.628 -23.184  1.00  8.85           H  
ATOM   1867  HA  CYS A 502     -25.023  21.933 -20.379  1.00  8.89           H  
ATOM   1868  HB3 CYS A 502     -26.119  24.177 -20.701  1.00  9.07           H  
ATOM   1869  HB2 CYS A 502     -26.495  23.752 -22.359  1.00  9.07           H  
ATOM   1870  HG  CYS A 502     -24.117  23.445 -23.203  1.00 10.00           H  
ATOM   1871  N   LYS A 503     -28.140  21.339 -21.352  1.00  9.48           N  
ANISOU 1871  N   LYS A 503     1167   1268   1168    -32    -70     10
ATOM   1872  CA  LYS A 503     -29.471  20.918 -20.908  1.00  9.39           C  
ANISOU 1872  CA  LYS A 503     1135   1261   1170    -41    -74     13
ATOM   1873  C   LYS A 503     -29.451  19.583 -20.153  1.00  9.49           C  
ANISOU 1873  C   LYS A 503     1156   1269   1181    -53    -67      9
ATOM   1874  O   LYS A 503     -30.102  19.493 -19.116  1.00 10.33           O  
ANISOU 1874  O   LYS A 503     1249   1378   1298    -58    -58     10
ATOM   1875  CB  LYS A 503     -30.457  20.852 -22.092  1.00 10.77           C  
ANISOU 1875  CB  LYS A 503     1304   1440   1347    -48    -97     17
ATOM   1876  CG  LYS A 503     -31.911  20.576 -21.643  1.00 15.49           C  
ANISOU 1876  CG  LYS A 503     1874   2047   1965    -56   -101     20
ATOM   1877  CD  LYS A 503     -32.955  20.610 -22.768  1.00 21.66           C  
ANISOU 1877  CD  LYS A 503     2640   2837   2754    -58   -125     25
ATOM   1878  CE  LYS A 503     -32.811  19.503 -23.831  1.00 20.07           C  
ANISOU 1878  CE  LYS A 503     2454   2633   2538    -77   -145     21
ATOM   1879  NZ  LYS A 503     -33.162  18.166 -23.326  1.00 21.40           N1+
ANISOU 1879  NZ  LYS A 503     2619   2800   2711    -99   -141     16
ATOM   1880  H   LYS A 503     -27.988  21.361 -22.352  1.00  9.48           H  
ATOM   1881  HA  LYS A 503     -29.831  21.682 -20.216  1.00  9.39           H  
ATOM   1882  HB3 LYS A 503     -30.127  20.093 -22.801  1.00 10.77           H  
ATOM   1883  HB2 LYS A 503     -30.430  21.796 -22.632  1.00 10.77           H  
ATOM   1884  HG3 LYS A 503     -32.188  21.320 -20.897  1.00 15.49           H  
ATOM   1885  HG2 LYS A 503     -31.976  19.614 -21.138  1.00 15.49           H  
ATOM   1886  HD3 LYS A 503     -32.902  21.585 -23.253  1.00 21.66           H  
ATOM   1887  HD2 LYS A 503     -33.951  20.564 -22.323  1.00 21.66           H  
ATOM   1888  HE3 LYS A 503     -31.792  19.455 -24.200  1.00 20.07           H  
ATOM   1889  HE2 LYS A 503     -33.451  19.722 -24.685  1.00 20.07           H  
ATOM   1890  HZ1 LYS A 503     -32.567  17.936 -22.542  1.00 21.40           H  
ATOM   1891  HZ2 LYS A 503     -34.124  18.154 -23.021  1.00 21.40           H  
ATOM   1892  HZ3 LYS A 503     -33.021  17.489 -24.063  1.00 21.40           H  
ATOM   1893  N   ASP A 504     -28.715  18.586 -20.677  1.00  9.56           N  
ANISOU 1893  N   ASP A 504     1187   1270   1176    -57    -70      4
ATOM   1894  CA  ASP A 504     -28.585  17.250 -20.084  1.00  9.91           C  
ANISOU 1894  CA  ASP A 504     1243   1304   1216    -66    -63      1
ATOM   1895  C   ASP A 504     -28.031  17.297 -18.654  1.00 10.39           C  
ANISOU 1895  C   ASP A 504     1302   1366   1279    -57    -46      3
ATOM   1896  O   ASP A 504     -28.633  16.709 -17.757  1.00  9.95           O  
ANISOU 1896  O   ASP A 504     1244   1309   1229    -65    -38      5
ATOM   1897  CB  ASP A 504     -27.732  16.272 -20.925  1.00 11.14           C  
ANISOU 1897  CB  ASP A 504     1427   1449   1356    -64    -65     -5
ATOM   1898  CG  ASP A 504     -28.150  16.049 -22.386  1.00 13.01           C  
ANISOU 1898  CG  ASP A 504     1677   1682   1585    -76    -80     -8
ATOM   1899  OD1 ASP A 504     -29.337  16.270 -22.711  1.00 14.10           O  
ANISOU 1899  OD1 ASP A 504     1804   1825   1730    -91    -93     -6
ATOM   1900  OD2 ASP A 504     -27.304  15.510 -23.133  1.00 13.86           O1-
ANISOU 1900  OD2 ASP A 504     1807   1781   1678    -71    -79    -14
ATOM   1901  H   ASP A 504     -28.233  18.732 -21.555  1.00  9.56           H  
ATOM   1902  HA  ASP A 504     -29.595  16.842 -20.017  1.00  9.91           H  
ATOM   1903  HB3 ASP A 504     -27.766  15.299 -20.440  1.00 11.14           H  
ATOM   1904  HB2 ASP A 504     -26.693  16.604 -20.923  1.00 11.14           H  
ATOM   1905  N   VAL A 505     -26.944  18.062 -18.463  1.00  9.06           N  
ANISOU 1905  N   VAL A 505     1137   1200   1106    -42    -40      1
ATOM   1906  CA  VAL A 505     -26.367  18.342 -17.150  1.00  9.06           C  
ANISOU 1906  CA  VAL A 505     1136   1202   1105    -34    -27      1
ATOM   1907  C   VAL A 505     -27.337  19.129 -16.245  1.00  9.91           C  
ANISOU 1907  C   VAL A 505     1225   1315   1224    -37    -19      5
ATOM   1908  O   VAL A 505     -27.434  18.795 -15.068  1.00  9.86           O  
ANISOU 1908  O   VAL A 505     1221   1308   1217    -40     -9      6
ATOM   1909  CB  VAL A 505     -25.022  19.116 -17.269  1.00 10.04           C  
ANISOU 1909  CB  VAL A 505     1263   1329   1222    -20    -24     -2
ATOM   1910  CG1 VAL A 505     -24.445  19.619 -15.928  1.00 10.66           C  
ANISOU 1910  CG1 VAL A 505     1339   1411   1299    -14    -15     -3
ATOM   1911  CG2 VAL A 505     -23.960  18.261 -17.985  1.00 11.48           C  
ANISOU 1911  CG2 VAL A 505     1462   1505   1395    -16    -27     -6
ATOM   1912  H   VAL A 505     -26.510  18.521 -19.252  1.00  9.06           H  
ATOM   1913  HA  VAL A 505     -26.171  17.383 -16.669  1.00  9.06           H  
ATOM   1914  HB  VAL A 505     -25.200  19.994 -17.893  1.00 10.04           H  
ATOM   1915 HG11 VAL A 505     -23.535  20.186 -16.098  1.00 10.66           H  
ATOM   1916 HG12 VAL A 505     -25.118  20.287 -15.395  1.00 10.66           H  
ATOM   1917 HG13 VAL A 505     -24.205  18.792 -15.260  1.00 10.66           H  
ATOM   1918 HG21 VAL A 505     -23.039  18.823 -18.142  1.00 11.48           H  
ATOM   1919 HG22 VAL A 505     -23.712  17.371 -17.405  1.00 11.48           H  
ATOM   1920 HG23 VAL A 505     -24.302  17.928 -18.964  1.00 11.48           H  
ATOM   1921  N   CYS A 506     -28.060  20.118 -16.800  1.00  9.35           N  
ANISOU 1921  N   CYS A 506     1138   1251   1163    -35    -23      6
ATOM   1922  CA  CYS A 506     -29.021  20.948 -16.069  1.00  9.36           C  
ANISOU 1922  CA  CYS A 506     1122   1258   1178    -35    -13      8
ATOM   1923  C   CYS A 506     -30.222  20.151 -15.513  1.00 10.27           C  
ANISOU 1923  C   CYS A 506     1227   1373   1301    -49     -9     11
ATOM   1924  O   CYS A 506     -30.634  20.419 -14.387  1.00 10.37           O  
ANISOU 1924  O   CYS A 506     1234   1388   1318    -51      8     11
ATOM   1925  CB  CYS A 506     -29.486  22.152 -16.908  1.00  8.82           C  
ANISOU 1925  CB  CYS A 506     1039   1194   1119    -27    -20     11
ATOM   1926  SG  CYS A 506     -30.252  23.413 -15.860  1.00 11.02           S  
ANISOU 1926  SG  CYS A 506     1298   1476   1413    -18     -4     11
ATOM   1927  H   CYS A 506     -27.935  20.339 -17.779  1.00  9.35           H  
ATOM   1928  HA  CYS A 506     -28.476  21.345 -15.210  1.00  9.36           H  
ATOM   1929  HB3 CYS A 506     -30.179  21.853 -17.694  1.00  8.82           H  
ATOM   1930  HB2 CYS A 506     -28.637  22.624 -17.396  1.00  8.82           H  
ATOM   1931  HG  CYS A 506     -31.293  22.668 -15.474  1.00 11.02           H  
ATOM   1932  N   GLU A 507     -30.727  19.170 -16.284  1.00  9.53           N  
ANISOU 1932  N   GLU A 507     1135   1278   1208    -62    -22     11
ATOM   1933  CA  GLU A 507     -31.766  18.219 -15.874  1.00 10.53           C  
ANISOU 1933  CA  GLU A 507     1252   1404   1343    -80    -17     13
ATOM   1934  C   GLU A 507     -31.292  17.256 -14.774  1.00 10.12           C  
ANISOU 1934  C   GLU A 507     1222   1343   1281    -85     -2     13
ATOM   1935  O   GLU A 507     -32.050  16.988 -13.842  1.00 10.70           O  
ANISOU 1935  O   GLU A 507     1289   1418   1360    -95     14     15
ATOM   1936  CB  GLU A 507     -32.247  17.405 -17.092  1.00 11.11           C  
ANISOU 1936  CB  GLU A 507     1329   1475   1417    -95    -36     12
ATOM   1937  CG  GLU A 507     -33.048  18.221 -18.125  1.00 11.73           C  
ANISOU 1937  CG  GLU A 507     1386   1564   1506    -93    -54     13
ATOM   1938  CD  GLU A 507     -33.426  17.466 -19.411  1.00 18.75           C  
ANISOU 1938  CD  GLU A 507     2283   2451   2389   -108    -76     11
ATOM   1939  OE1 GLU A 507     -33.013  16.298 -19.585  1.00 20.50           O  
ANISOU 1939  OE1 GLU A 507     2531   2661   2597   -118    -76      7
ATOM   1940  OE2 GLU A 507     -34.143  18.085 -20.226  1.00 17.30           O1-
ANISOU 1940  OE2 GLU A 507     2082   2278   2213   -108    -95     13
ATOM   1941  H   GLU A 507     -30.348  19.034 -17.213  1.00  9.53           H  
ATOM   1942  HA  GLU A 507     -32.612  18.786 -15.478  1.00 10.53           H  
ATOM   1943  HB3 GLU A 507     -32.876  16.582 -16.753  1.00 11.11           H  
ATOM   1944  HB2 GLU A 507     -31.379  16.951 -17.574  1.00 11.11           H  
ATOM   1945  HG3 GLU A 507     -32.500  19.118 -18.406  1.00 11.73           H  
ATOM   1946  HG2 GLU A 507     -33.970  18.563 -17.655  1.00 11.73           H  
ATOM   1947  N   ALA A 508     -30.049  16.763 -14.900  1.00  9.65           N  
ANISOU 1947  N   ALA A 508     1187   1274   1204    -78     -5     12
ATOM   1948  CA  ALA A 508     -29.395  15.885 -13.929  1.00  9.33           C  
ANISOU 1948  CA  ALA A 508     1169   1224   1152    -79      5     14
ATOM   1949  C   ALA A 508     -29.159  16.574 -12.579  1.00 10.80           C  
ANISOU 1949  C   ALA A 508     1351   1416   1336    -71     21     15
ATOM   1950  O   ALA A 508     -29.388  15.963 -11.538  1.00 10.59           O  
ANISOU 1950  O   ALA A 508     1333   1385   1305    -78     35     18
ATOM   1951  CB  ALA A 508     -28.060  15.421 -14.516  1.00 11.34           C  
ANISOU 1951  CB  ALA A 508     1447   1470   1393    -66     -3     12
ATOM   1952  H   ALA A 508     -29.497  17.019 -15.707  1.00  9.65           H  
ATOM   1953  HA  ALA A 508     -30.035  15.013 -13.777  1.00  9.33           H  
ATOM   1954  HB1 ALA A 508     -27.664  14.564 -13.971  1.00 11.34           H  
ATOM   1955  HB2 ALA A 508     -28.179  15.136 -15.558  1.00 11.34           H  
ATOM   1956  HB3 ALA A 508     -27.309  16.209 -14.493  1.00 11.34           H  
ATOM   1957  N   MET A 509     -28.732  17.843 -12.637  1.00  9.11           N  
ANISOU 1957  N   MET A 509     1127   1211   1124    -57     19     12
ATOM   1958  CA  MET A 509     -28.483  18.700 -11.485  1.00  9.12           C  
ANISOU 1958  CA  MET A 509     1127   1217   1121    -50     33     11
ATOM   1959  C   MET A 509     -29.767  19.263 -10.852  1.00 10.31           C  
ANISOU 1959  C   MET A 509     1259   1372   1284    -58     49     11
ATOM   1960  O   MET A 509     -29.757  19.500  -9.646  1.00 11.25           O  
ANISOU 1960  O   MET A 509     1387   1492   1397    -60     66     11
ATOM   1961  CB  MET A 509     -27.515  19.819 -11.900  1.00  9.91           C  
ANISOU 1961  CB  MET A 509     1223   1323   1220    -35     27      6
ATOM   1962  CG  MET A 509     -26.074  19.350 -12.186  1.00 10.56           C  
ANISOU 1962  CG  MET A 509     1320   1403   1290    -27     16      4
ATOM   1963  SD  MET A 509     -25.203  18.510 -10.831  1.00 11.04           S  
ANISOU 1963  SD  MET A 509     1405   1459   1333    -24     17      7
ATOM   1964  CE  MET A 509     -25.390  19.753  -9.530  1.00 12.07           C  
ANISOU 1964  CE  MET A 509     1533   1596   1456    -24     31      4
ATOM   1965  H   MET A 509     -28.547  18.257 -13.541  1.00  9.11           H  
ATOM   1966  HA  MET A 509     -28.005  18.097 -10.712  1.00  9.12           H  
ATOM   1967  HB3 MET A 509     -27.484  20.566 -11.114  1.00  9.91           H  
ATOM   1968  HB2 MET A 509     -27.906  20.340 -12.775  1.00  9.91           H  
ATOM   1969  HG3 MET A 509     -25.480  20.211 -12.492  1.00 10.56           H  
ATOM   1970  HG2 MET A 509     -26.058  18.663 -13.028  1.00 10.56           H  
ATOM   1971  HE1 MET A 509     -24.802  19.494  -8.652  1.00 12.07           H  
ATOM   1972  HE2 MET A 509     -25.061  20.722  -9.898  1.00 12.07           H  
ATOM   1973  HE3 MET A 509     -26.432  19.833  -9.227  1.00 12.07           H  
ATOM   1974  N   GLU A 510     -30.855  19.413 -11.633  1.00 10.11           N  
ANISOU 1974  N   GLU A 510     1212   1353   1278    -63     45     12
ATOM   1975  CA  GLU A 510     -32.201  19.704 -11.122  1.00 10.81           C  
ANISOU 1975  CA  GLU A 510     1277   1446   1382    -70     62     12
ATOM   1976  C   GLU A 510     -32.742  18.521 -10.306  1.00 11.82           C  
ANISOU 1976  C   GLU A 510     1415   1569   1506    -89     75     15
ATOM   1977  O   GLU A 510     -33.319  18.746  -9.243  1.00 12.11           O  
ANISOU 1977  O   GLU A 510     1448   1608   1544    -94     99     15
ATOM   1978  CB  GLU A 510     -33.160  20.069 -12.279  1.00 11.74           C  
ANISOU 1978  CB  GLU A 510     1367   1572   1521    -70     49     13
ATOM   1979  CG  GLU A 510     -34.578  20.515 -11.824  1.00 14.96           C  
ANISOU 1979  CG  GLU A 510     1744   1988   1951    -74     66     13
ATOM   1980  CD  GLU A 510     -35.658  20.518 -12.920  1.00 27.16           C  
ANISOU 1980  CD  GLU A 510     3257   3544   3519    -80     51     15
ATOM   1981  OE1 GLU A 510     -35.563  19.695 -13.856  1.00 21.34           O  
ANISOU 1981  OE1 GLU A 510     2525   2806   2779    -90     29     16
ATOM   1982  OE2 GLU A 510     -36.602  21.327 -12.784  1.00 24.84           O1-
ANISOU 1982  OE2 GLU A 510     2933   3258   3245    -76     65     15
ATOM   1983  H   GLU A 510     -30.784  19.240 -12.627  1.00 10.11           H  
ATOM   1984  HA  GLU A 510     -32.132  20.560 -10.452  1.00 10.81           H  
ATOM   1985  HB3 GLU A 510     -33.215  19.214 -12.952  1.00 11.74           H  
ATOM   1986  HB2 GLU A 510     -32.729  20.876 -12.871  1.00 11.74           H  
ATOM   1987  HG3 GLU A 510     -34.507  21.507 -11.375  1.00 14.96           H  
ATOM   1988  HG2 GLU A 510     -34.962  19.862 -11.041  1.00 14.96           H  
ATOM   1989  N   TYR A 511     -32.512  17.292 -10.801  1.00 11.18           N  
ANISOU 1989  N   TYR A 511     1350   1480   1417   -100     64     18
ATOM   1990  CA  TYR A 511     -32.855  16.051 -10.115  1.00 11.33           C  
ANISOU 1990  CA  TYR A 511     1385   1490   1431   -119     76     21
ATOM   1991  C   TYR A 511     -32.090  15.876  -8.792  1.00 12.35           C  
ANISOU 1991  C   TYR A 511     1542   1613   1538   -113     90     24
ATOM   1992  O   TYR A 511     -32.726  15.570  -7.786  1.00 12.24           O  
ANISOU 1992  O   TYR A 511     1531   1597   1521   -125    113     26
ATOM   1993  CB  TYR A 511     -32.690  14.848 -11.065  1.00 11.77           C  
ANISOU 1993  CB  TYR A 511     1456   1535   1482   -130     60     23
ATOM   1994  CG  TYR A 511     -32.950  13.509 -10.401  1.00 12.52           C  
ANISOU 1994  CG  TYR A 511     1575   1615   1567   -149     73     27
ATOM   1995  CD1 TYR A 511     -34.276  13.066 -10.220  1.00 14.10           C  
ANISOU 1995  CD1 TYR A 511     1761   1816   1780   -175     88     28
ATOM   1996  CD2 TYR A 511     -31.876  12.735  -9.909  1.00 13.16           C  
ANISOU 1996  CD2 TYR A 511     1693   1681   1627   -141     72     32
ATOM   1997  CE1 TYR A 511     -34.530  11.867  -9.529  1.00 14.70           C  
ANISOU 1997  CE1 TYR A 511     1863   1877   1847   -195    102     33
ATOM   1998  CE2 TYR A 511     -32.133  11.537  -9.216  1.00 14.68           C  
ANISOU 1998  CE2 TYR A 511     1913   1857   1808   -157     85     38
ATOM   1999  CZ  TYR A 511     -33.460  11.110  -9.015  1.00 14.35           C  
ANISOU 1999  CZ  TYR A 511     1861   1815   1779   -185    101     39
ATOM   2000  OH  TYR A 511     -33.713   9.960  -8.327  1.00 16.48           O  
ANISOU 2000  OH  TYR A 511     2160   2065   2036   -204    116     46
ATOM   2001  H   TYR A 511     -32.042  17.196 -11.692  1.00 11.18           H  
ATOM   2002  HA  TYR A 511     -33.916  16.118  -9.867  1.00 11.33           H  
ATOM   2003  HB3 TYR A 511     -31.688  14.831 -11.492  1.00 11.77           H  
ATOM   2004  HB2 TYR A 511     -33.369  14.959 -11.912  1.00 11.77           H  
ATOM   2005  HD1 TYR A 511     -35.101  13.654 -10.594  1.00 14.10           H  
ATOM   2006  HD2 TYR A 511     -30.858  13.069 -10.043  1.00 13.16           H  
ATOM   2007  HE1 TYR A 511     -35.549  11.538  -9.388  1.00 14.70           H  
ATOM   2008  HE2 TYR A 511     -31.309  10.952  -8.837  1.00 14.68           H  
ATOM   2009  HH  TYR A 511     -34.640   9.711  -8.337  1.00 16.48           H  
ATOM   2010  N   LEU A 512     -30.765  16.107  -8.798  1.00 11.30           N  
ANISOU 2010  N   LEU A 512     1428   1477   1390    -95     78     24
ATOM   2011  CA  LEU A 512     -29.928  16.071  -7.595  1.00 11.04           C  
ANISOU 2011  CA  LEU A 512     1420   1440   1336    -88     86     26
ATOM   2012  C   LEU A 512     -30.349  17.130  -6.559  1.00 11.97           C  
ANISOU 2012  C   LEU A 512     1528   1566   1454    -87    106     22
ATOM   2013  O   LEU A 512     -30.436  16.796  -5.380  1.00 13.09           O  
ANISOU 2013  O   LEU A 512     1688   1705   1582    -95    123     26
ATOM   2014  CB  LEU A 512     -28.436  16.213  -7.973  1.00 10.70           C  
ANISOU 2014  CB  LEU A 512     1390   1396   1280    -69     66     25
ATOM   2015  CG  LEU A 512     -27.828  14.986  -8.691  1.00 11.83           C  
ANISOU 2015  CG  LEU A 512     1550   1528   1418    -67     51     29
ATOM   2016  CD1 LEU A 512     -26.426  15.321  -9.245  1.00 12.06           C  
ANISOU 2016  CD1 LEU A 512     1586   1560   1438    -46     34     26
ATOM   2017  CD2 LEU A 512     -27.819  13.727  -7.797  1.00 13.43           C  
ANISOU 2017  CD2 LEU A 512     1780   1714   1607    -77     59     38
ATOM   2018  H   LEU A 512     -30.298  16.339  -9.666  1.00 11.30           H  
ATOM   2019  HA  LEU A 512     -30.078  15.098  -7.123  1.00 11.04           H  
ATOM   2020  HB3 LEU A 512     -27.844  16.402  -7.078  1.00 10.70           H  
ATOM   2021  HB2 LEU A 512     -28.317  17.101  -8.594  1.00 10.70           H  
ATOM   2022  HG  LEU A 512     -28.453  14.746  -9.549  1.00 11.83           H  
ATOM   2023 HD11 LEU A 512     -26.437  15.335 -10.335  1.00 12.06           H  
ATOM   2024 HD12 LEU A 512     -26.082  16.302  -8.915  1.00 12.06           H  
ATOM   2025 HD13 LEU A 512     -25.663  14.606  -8.939  1.00 12.06           H  
ATOM   2026 HD21 LEU A 512     -26.904  13.142  -7.888  1.00 13.43           H  
ATOM   2027 HD22 LEU A 512     -27.933  13.977  -6.744  1.00 13.43           H  
ATOM   2028 HD23 LEU A 512     -28.646  13.065  -8.054  1.00 13.43           H  
ATOM   2029  N   GLU A 513     -30.670  18.353  -7.018  1.00 12.26           N  
ANISOU 2029  N   GLU A 513     1539   1613   1505    -79    105     16
ATOM   2030  CA  GLU A 513     -31.167  19.450  -6.185  1.00 13.04           C  
ANISOU 2030  CA  GLU A 513     1629   1718   1606    -76    127     11
ATOM   2031  C   GLU A 513     -32.559  19.198  -5.569  1.00 15.29           C  
ANISOU 2031  C   GLU A 513     1905   2003   1900    -93    153     12
ATOM   2032  O   GLU A 513     -32.794  19.647  -4.447  1.00 14.11           O  
ANISOU 2032  O   GLU A 513     1767   1853   1740    -96    176     11
ATOM   2033  CB  GLU A 513     -31.061  20.774  -6.973  1.00 13.25           C  
ANISOU 2033  CB  GLU A 513     1631   1751   1651    -63    120      5
ATOM   2034  CG  GLU A 513     -31.574  22.029  -6.232  1.00 17.01           C  
ANISOU 2034  CG  GLU A 513     2103   2230   2129    -56    142     -2
ATOM   2035  CD  GLU A 513     -31.040  23.327  -6.848  1.00 30.42           C  
ANISOU 2035  CD  GLU A 513     3795   3930   3832    -40    131     -7
ATOM   2036  OE1 GLU A 513     -31.812  23.999  -7.563  1.00 16.93           O  
ANISOU 2036  OE1 GLU A 513     2064   2224   2145    -34    125     -7
ATOM   2037  OE2 GLU A 513     -29.857  23.642  -6.596  1.00 30.44           O1-
ANISOU 2037  OE2 GLU A 513     3818   3931   3817    -36    125    -12
ATOM   2038  H   GLU A 513     -30.560  18.561  -8.002  1.00 12.26           H  
ATOM   2039  HA  GLU A 513     -30.477  19.532  -5.342  1.00 13.04           H  
ATOM   2040  HB3 GLU A 513     -31.594  20.681  -7.921  1.00 13.25           H  
ATOM   2041  HB2 GLU A 513     -30.012  20.915  -7.240  1.00 13.25           H  
ATOM   2042  HG3 GLU A 513     -31.266  21.996  -5.186  1.00 17.01           H  
ATOM   2043  HG2 GLU A 513     -32.666  22.042  -6.224  1.00 17.01           H  
ATOM   2044  N   SER A 514     -33.434  18.448  -6.269  1.00 13.72           N  
ANISOU 2044  N   SER A 514     1689   1806   1720   -106    150     16
ATOM   2045  CA  SER A 514     -34.744  18.013  -5.762  1.00 14.14           C  
ANISOU 2045  CA  SER A 514     1728   1860   1785   -125    175     17
ATOM   2046  C   SER A 514     -34.640  16.973  -4.627  1.00 16.82           C  
ANISOU 2046  C   SER A 514     2101   2188   2101   -141    192     23
ATOM   2047  O   SER A 514     -35.527  16.931  -3.776  1.00 17.82           O  
ANISOU 2047  O   SER A 514     2224   2316   2230   -156    222     22
ATOM   2048  CB  SER A 514     -35.643  17.539  -6.931  1.00 15.93           C  
ANISOU 2048  CB  SER A 514     1925   2091   2035   -138    163     18
ATOM   2049  OG  SER A 514     -35.450  16.186  -7.300  1.00 16.15           O  
ANISOU 2049  OG  SER A 514     1975   2108   2054   -153    151     23
ATOM   2050  H   SER A 514     -33.176  18.119  -7.190  1.00 13.72           H  
ATOM   2051  HA  SER A 514     -35.219  18.901  -5.340  1.00 14.14           H  
ATOM   2052  HB3 SER A 514     -35.517  18.169  -7.811  1.00 15.93           H  
ATOM   2053  HB2 SER A 514     -36.688  17.640  -6.638  1.00 15.93           H  
ATOM   2054  HG  SER A 514     -34.538  16.069  -7.590  1.00 16.15           H  
ATOM   2055  N   LYS A 515     -33.548  16.187  -4.622  1.00 14.64           N  
ANISOU 2055  N   LYS A 515     1859   1902   1802   -136    174     28
ATOM   2056  CA  LYS A 515     -33.209  15.218  -3.578  1.00 15.22           C  
ANISOU 2056  CA  LYS A 515     1972   1962   1850   -146    184     36
ATOM   2057  C   LYS A 515     -32.322  15.822  -2.471  1.00 15.74           C  
ANISOU 2057  C   LYS A 515     2064   2028   1889   -132    186     35
ATOM   2058  O   LYS A 515     -31.960  15.090  -1.550  1.00 17.16           O  
ANISOU 2058  O   LYS A 515     2281   2197   2043   -135    188     44
ATOM   2059  CB  LYS A 515     -32.520  13.995  -4.232  1.00 17.42           C  
ANISOU 2059  CB  LYS A 515     2272   2226   2121   -148    161     43
ATOM   2060  CG  LYS A 515     -33.364  13.247  -5.283  1.00 19.40           C  
ANISOU 2060  CG  LYS A 515     2504   2474   2394   -166    157     43
ATOM   2061  CD  LYS A 515     -34.728  12.754  -4.777  1.00 26.09           C  
ANISOU 2061  CD  LYS A 515     3340   3320   3251   -195    186     44
ATOM   2062  CE  LYS A 515     -35.474  11.937  -5.841  1.00 33.74           C  
ANISOU 2062  CE  LYS A 515     4302   4283   4236   -218    179     44
ATOM   2063  NZ  LYS A 515     -36.805  11.516  -5.372  1.00 48.78           N1+
ANISOU 2063  NZ  LYS A 515     6188   6190   6154   -248    208     44
ATOM   2064  H   LYS A 515     -32.870  16.286  -5.364  1.00 14.64           H  
ATOM   2065  HA  LYS A 515     -34.119  14.882  -3.078  1.00 15.22           H  
ATOM   2066  HB3 LYS A 515     -32.242  13.278  -3.457  1.00 17.42           H  
ATOM   2067  HB2 LYS A 515     -31.583  14.307  -4.696  1.00 17.42           H  
ATOM   2068  HG3 LYS A 515     -32.790  12.396  -5.650  1.00 19.40           H  
ATOM   2069  HG2 LYS A 515     -33.526  13.885  -6.149  1.00 19.40           H  
ATOM   2070  HD3 LYS A 515     -35.341  13.612  -4.496  1.00 26.09           H  
ATOM   2071  HD2 LYS A 515     -34.586  12.160  -3.873  1.00 26.09           H  
ATOM   2072  HE3 LYS A 515     -34.898  11.049  -6.104  1.00 33.74           H  
ATOM   2073  HE2 LYS A 515     -35.596  12.526  -6.751  1.00 33.74           H  
ATOM   2074  HZ1 LYS A 515     -37.357  12.333  -5.152  1.00 48.78           H  
ATOM   2075  HZ2 LYS A 515     -37.267  10.985  -6.096  1.00 48.78           H  
ATOM   2076  HZ3 LYS A 515     -36.707  10.945  -4.545  1.00 48.78           H  
ATOM   2077  N   GLN A 516     -31.974  17.121  -2.578  1.00 14.60           N  
ANISOU 2077  N   GLN A 516     1902   1894   1749   -117    184     26
ATOM   2078  CA  GLN A 516     -31.080  17.877  -1.685  1.00 14.81           C  
ANISOU 2078  CA  GLN A 516     1952   1923   1751   -105    184     23
ATOM   2079  C   GLN A 516     -29.633  17.333  -1.648  1.00 16.82           C  
ANISOU 2079  C   GLN A 516     2235   2172   1984    -94    156     30
ATOM   2080  O   GLN A 516     -28.915  17.533  -0.668  1.00 17.03           O  
ANISOU 2080  O   GLN A 516     2291   2197   1983    -91    154     32
ATOM   2081  CB  GLN A 516     -31.706  18.045  -0.279  1.00 17.85           C  
ANISOU 2081  CB  GLN A 516     2356   2306   2119   -117    217     23
ATOM   2082  CG  GLN A 516     -33.002  18.877  -0.294  1.00 22.40           C  
ANISOU 2082  CG  GLN A 516     2901   2890   2720   -123    247     14
ATOM   2083  CD  GLN A 516     -33.626  18.969   1.098  1.00 47.10           C  
ANISOU 2083  CD  GLN A 516     6050   6015   5829   -135    284     13
ATOM   2084  OE1 GLN A 516     -34.104  17.972   1.634  1.00 45.80           O  
ANISOU 2084  OE1 GLN A 516     5893   5846   5664   -155    305     19
ATOM   2085  NE2 GLN A 516     -33.636  20.167   1.686  1.00 42.57           N  
ANISOU 2085  NE2 GLN A 516     5491   5445   5240   -126    293      4
ATOM   2086  H   GLN A 516     -32.328  17.645  -3.366  1.00 14.60           H  
ATOM   2087  HA  GLN A 516     -30.995  18.870  -2.128  1.00 14.81           H  
ATOM   2088  HB3 GLN A 516     -30.997  18.540   0.386  1.00 17.85           H  
ATOM   2089  HB2 GLN A 516     -31.897  17.068   0.167  1.00 17.85           H  
ATOM   2090  HG3 GLN A 516     -33.738  18.424  -0.959  1.00 22.40           H  
ATOM   2091  HG2 GLN A 516     -32.802  19.876  -0.685  1.00 22.40           H  
ATOM   2092 HE22 GLN A 516     -34.043  20.273   2.604  1.00 42.57           H  
ATOM   2093 HE21 GLN A 516     -33.239  20.970   1.222  1.00 42.57           H  
ATOM   2094  N   PHE A 517     -29.242  16.654  -2.736  1.00 13.46           N  
ANISOU 2094  N   PHE A 517     1799   1744   1571    -88    132     32
ATOM   2095  CA  PHE A 517     -27.955  16.009  -2.937  1.00 12.32           C  
ANISOU 2095  CA  PHE A 517     1675   1595   1412    -75    107     38
ATOM   2096  C   PHE A 517     -27.058  17.006  -3.684  1.00 13.08           C  
ANISOU 2096  C   PHE A 517     1753   1702   1515    -58     87     29
ATOM   2097  O   PHE A 517     -27.420  17.431  -4.781  1.00 13.48           O  
ANISOU 2097  O   PHE A 517     1778   1756   1587    -56     81     24
ATOM   2098  CB  PHE A 517     -28.218  14.731  -3.768  1.00 13.26           C  
ANISOU 2098  CB  PHE A 517     1799   1700   1539    -80     99     45
ATOM   2099  CG  PHE A 517     -27.074  13.736  -3.849  1.00 13.90           C  
ANISOU 2099  CG  PHE A 517     1906   1771   1603    -66     78     53
ATOM   2100  CD1 PHE A 517     -25.918  14.020  -4.605  1.00 14.59           C  
ANISOU 2100  CD1 PHE A 517     1985   1865   1694    -47     55     49
ATOM   2101  CD2 PHE A 517     -27.123  12.542  -3.098  1.00 15.38           C  
ANISOU 2101  CD2 PHE A 517     2129   1942   1772    -72     83     65
ATOM   2102  CE1 PHE A 517     -24.853  13.133  -4.602  1.00 15.85           C  
ANISOU 2102  CE1 PHE A 517     2166   2017   1841    -30     37     56
ATOM   2103  CE2 PHE A 517     -26.063  11.648  -3.148  1.00 16.56           C  
ANISOU 2103  CE2 PHE A 517     2303   2081   1907    -55     63     73
ATOM   2104  CZ  PHE A 517     -24.926  11.946  -3.886  1.00 16.10           C  
ANISOU 2104  CZ  PHE A 517     2231   2031   1855    -33     40     68
ATOM   2105  H   PHE A 517     -29.883  16.580  -3.516  1.00 13.46           H  
ATOM   2106  HA  PHE A 517     -27.520  15.733  -1.975  1.00 12.32           H  
ATOM   2107  HB3 PHE A 517     -28.497  15.002  -4.786  1.00 13.26           H  
ATOM   2108  HB2 PHE A 517     -29.091  14.211  -3.368  1.00 13.26           H  
ATOM   2109  HD1 PHE A 517     -25.851  14.930  -5.182  1.00 14.59           H  
ATOM   2110  HD2 PHE A 517     -27.992  12.306  -2.501  1.00 15.38           H  
ATOM   2111  HE1 PHE A 517     -23.967  13.371  -5.165  1.00 15.85           H  
ATOM   2112  HE2 PHE A 517     -26.129  10.715  -2.611  1.00 16.56           H  
ATOM   2113  HZ  PHE A 517     -24.099  11.252  -3.907  1.00 16.10           H  
ATOM   2114  N   LEU A 518     -25.902  17.349  -3.096  1.00 12.39           N  
ANISOU 2114  N   LEU A 518     1678   1620   1409    -47     75     27
ATOM   2115  CA  LEU A 518     -24.910  18.213  -3.741  1.00 12.78           C  
ANISOU 2115  CA  LEU A 518     1711   1680   1465    -34     57     19
ATOM   2116  C   LEU A 518     -23.936  17.377  -4.584  1.00 12.76           C  
ANISOU 2116  C   LEU A 518     1709   1674   1463    -22     35     23
ATOM   2117  O   LEU A 518     -23.666  16.226  -4.239  1.00 13.87           O  
ANISOU 2117  O   LEU A 518     1872   1807   1590    -16     27     32
ATOM   2118  CB  LEU A 518     -24.124  19.016  -2.680  1.00 13.22           C  
ANISOU 2118  CB  LEU A 518     1777   1745   1502    -30     53     13
ATOM   2119  CG  LEU A 518     -24.976  19.867  -1.713  1.00 15.07           C  
ANISOU 2119  CG  LEU A 518     2014   1982   1731    -40     76      5
ATOM   2120  CD1 LEU A 518     -24.075  20.657  -0.743  1.00 16.50           C  
ANISOU 2120  CD1 LEU A 518     2203   2172   1895    -37     66     -4
ATOM   2121  CD2 LEU A 518     -25.969  20.790  -2.442  1.00 17.98           C  
ANISOU 2121  CD2 LEU A 518     2354   2350   2126    -43     92     -1
ATOM   2122  H   LEU A 518     -25.657  16.961  -2.195  1.00 12.39           H  
ATOM   2123  HA  LEU A 518     -25.424  18.913  -4.397  1.00 12.78           H  
ATOM   2124  HB3 LEU A 518     -23.421  19.674  -3.195  1.00 13.22           H  
ATOM   2125  HB2 LEU A 518     -23.515  18.328  -2.095  1.00 13.22           H  
ATOM   2126  HG  LEU A 518     -25.566  19.182  -1.103  1.00 15.07           H  
ATOM   2127 HD11 LEU A 518     -24.354  20.460   0.292  1.00 16.50           H  
ATOM   2128 HD12 LEU A 518     -23.023  20.391  -0.851  1.00 16.50           H  
ATOM   2129 HD13 LEU A 518     -24.141  21.732  -0.898  1.00 16.50           H  
ATOM   2130 HD21 LEU A 518     -26.230  21.661  -1.843  1.00 17.98           H  
ATOM   2131 HD22 LEU A 518     -25.566  21.150  -3.389  1.00 17.98           H  
ATOM   2132 HD23 LEU A 518     -26.901  20.265  -2.654  1.00 17.98           H  
ATOM   2133  N   HIS A 519     -23.378  17.979  -5.645  1.00 10.91           N  
ANISOU 2133  N   HIS A 519     1453   1445   1246    -15     26     17
ATOM   2134  CA  HIS A 519     -22.262  17.387  -6.383  1.00 11.06           C  
ANISOU 2134  CA  HIS A 519     1473   1463   1267     -2      8     19
ATOM   2135  C   HIS A 519     -20.931  17.637  -5.661  1.00 10.65           C  
ANISOU 2135  C   HIS A 519     1425   1420   1199     10     -8     17
ATOM   2136  O   HIS A 519     -20.160  16.696  -5.510  1.00 11.25           O  
ANISOU 2136  O   HIS A 519     1515   1493   1267     23    -21     24
ATOM   2137  CB  HIS A 519     -22.221  17.906  -7.829  1.00 10.80           C  
ANISOU 2137  CB  HIS A 519     1417   1433   1252      0      4     12
ATOM   2138  CG  HIS A 519     -21.447  17.016  -8.770  1.00 10.51           C  
ANISOU 2138  CG  HIS A 519     1383   1393   1218     13     -9     13
ATOM   2139  ND1 HIS A 519     -20.090  16.717  -8.610  1.00 11.25           N  
ANISOU 2139  ND1 HIS A 519     1475   1494   1305     28    -22     11
ATOM   2140  CD2 HIS A 519     -21.913  16.343  -9.874  1.00 12.08           C  
ANISOU 2140  CD2 HIS A 519     1584   1581   1425     13    -10     15
ATOM   2141  CE1 HIS A 519     -19.792  15.900  -9.610  1.00 11.15           C  
ANISOU 2141  CE1 HIS A 519     1465   1474   1297     38    -29     13
ATOM   2142  NE2 HIS A 519     -20.838  15.644 -10.393  1.00 11.24           N  
ANISOU 2142  NE2 HIS A 519     1481   1474   1316     29    -21     14
ATOM   2143  H   HIS A 519     -23.638  18.929  -5.883  1.00 10.91           H  
ATOM   2144  HA  HIS A 519     -22.428  16.308  -6.437  1.00 11.06           H  
ATOM   2145  HB3 HIS A 519     -21.823  18.921  -7.880  1.00 10.80           H  
ATOM   2146  HB2 HIS A 519     -23.238  17.959  -8.216  1.00 10.80           H  
ATOM   2147  HD2 HIS A 519     -22.901  16.319 -10.302  1.00 12.08           H  
ATOM   2148  HE1 HIS A 519     -18.809  15.481  -9.770  1.00 11.15           H  
ATOM   2149  HE2 HIS A 519     -20.836  15.038 -11.202  1.00 11.24           H  
ATOM   2150  N   ARG A 520     -20.684  18.893  -5.250  1.00 10.96           N  
ANISOU 2150  N   ARG A 520     1453   1472   1238      8     -8      7
ATOM   2151  CA  ARG A 520     -19.452  19.390  -4.620  1.00 11.25           C  
ANISOU 2151  CA  ARG A 520     1491   1523   1262     14    -23      3
ATOM   2152  C   ARG A 520     -18.211  19.462  -5.542  1.00 12.50           C  
ANISOU 2152  C   ARG A 520     1631   1690   1430     26    -39     -2
ATOM   2153  O   ARG A 520     -17.207  20.015  -5.096  1.00 13.47           O  
ANISOU 2153  O   ARG A 520     1746   1827   1547     28    -51     -8
ATOM   2154  CB  ARG A 520     -19.140  18.666  -3.284  1.00 12.61           C  
ANISOU 2154  CB  ARG A 520     1689   1693   1409     18    -32     12
ATOM   2155  CG  ARG A 520     -20.171  18.933  -2.174  1.00 11.33           C  
ANISOU 2155  CG  ARG A 520     1545   1530   1231      3    -16     11
ATOM   2156  CD  ARG A 520     -19.791  18.233  -0.855  1.00 12.21           C  
ANISOU 2156  CD  ARG A 520     1688   1636   1315      6    -23     23
ATOM   2157  NE  ARG A 520     -20.454  18.838   0.318  1.00 12.64           N  
ANISOU 2157  NE  ARG A 520     1763   1692   1348     -7     -9     20
ATOM   2158  CZ  ARG A 520     -21.637  18.543   0.890  1.00 15.72           C  
ANISOU 2158  CZ  ARG A 520     2172   2071   1730    -20     15     25
ATOM   2159  NH1 ARG A 520     -22.020  19.230   1.973  1.00 10.84           N  
ANISOU 2159  NH1 ARG A 520     1573   1455   1090    -31     28     20
ATOM   2160  NH2 ARG A 520     -22.454  17.589   0.428  1.00 14.61           N1+
ANISOU 2160  NH2 ARG A 520     2032   1917   1603    -23     28     33
ATOM   2161  H   ARG A 520     -21.384  19.603  -5.429  1.00 10.96           H  
ATOM   2162  HA  ARG A 520     -19.663  20.426  -4.366  1.00 11.25           H  
ATOM   2163  HB3 ARG A 520     -18.180  19.023  -2.908  1.00 12.61           H  
ATOM   2164  HB2 ARG A 520     -19.006  17.594  -3.432  1.00 12.61           H  
ATOM   2165  HG3 ARG A 520     -21.115  18.511  -2.518  1.00 11.33           H  
ATOM   2166  HG2 ARG A 520     -20.348  20.001  -2.033  1.00 11.33           H  
ATOM   2167  HD3 ARG A 520     -18.711  18.172  -0.718  1.00 12.21           H  
ATOM   2168  HD2 ARG A 520     -20.136  17.201  -0.907  1.00 12.21           H  
ATOM   2169 HH22 ARG A 520     -23.334  17.401   0.895  1.00 14.61           H  
ATOM   2170 HH21 ARG A 520     -22.209  17.047  -0.392  1.00 14.61           H  
ATOM   2171 HH12 ARG A 520     -22.908  19.021   2.412  1.00 10.84           H  
ATOM   2172 HH11 ARG A 520     -21.433  19.952   2.362  1.00 10.84           H  
ATOM   2173  HE  ARG A 520     -19.935  19.605   0.722  1.00 12.64           H  
ATOM   2174  N   ASP A 521     -18.277  18.963  -6.792  1.00 10.80           N  
ANISOU 2174  N   ASP A 521     1406   1468   1231     32    -38      0
ATOM   2175  CA  ASP A 521     -17.163  19.006  -7.744  1.00 11.09           C  
ANISOU 2175  CA  ASP A 521     1423   1513   1277     42    -47     -7
ATOM   2176  C   ASP A 521     -17.691  18.813  -9.186  1.00 12.28           C  
ANISOU 2176  C   ASP A 521     1566   1656   1445     40    -37     -8
ATOM   2177  O   ASP A 521     -17.260  17.895  -9.882  1.00 12.10           O  
ANISOU 2177  O   ASP A 521     1539   1629   1427     51    -42     -8
ATOM   2178  CB  ASP A 521     -16.011  18.031  -7.334  1.00 13.21           C  
ANISOU 2178  CB  ASP A 521     1695   1785   1541     61    -65     -1
ATOM   2179  CG  ASP A 521     -14.697  18.071  -8.137  1.00 14.71           C  
ANISOU 2179  CG  ASP A 521     1860   1989   1742     72    -73    -10
ATOM   2180  OD1 ASP A 521     -14.457  19.059  -8.864  1.00 16.60           O  
ANISOU 2180  OD1 ASP A 521     2082   2236   1990     60    -66    -20
ATOM   2181  OD2 ASP A 521     -13.892  17.132  -7.950  1.00 19.91           O1-
ANISOU 2181  OD2 ASP A 521     2516   2648   2401     91    -84     -6
ATOM   2182  H   ASP A 521     -19.126  18.522  -7.117  1.00 10.80           H  
ATOM   2183  HA  ASP A 521     -16.768  20.022  -7.708  1.00 11.09           H  
ATOM   2184  HB3 ASP A 521     -16.400  17.015  -7.343  1.00 13.21           H  
ATOM   2185  HB2 ASP A 521     -15.740  18.207  -6.293  1.00 13.21           H  
ATOM   2186  N   LEU A 522     -18.635  19.666  -9.622  1.00 10.29           N  
ANISOU 2186  N   LEU A 522     1310   1400   1199     27    -25    -11
ATOM   2187  CA  LEU A 522     -19.200  19.630 -10.976  1.00  9.98           C  
ANISOU 2187  CA  LEU A 522     1265   1354   1172     24    -20    -12
ATOM   2188  C   LEU A 522     -18.245  20.289 -11.990  1.00 11.17           C  
ANISOU 2188  C   LEU A 522     1401   1513   1329     28    -21    -20
ATOM   2189  O   LEU A 522     -17.820  21.424 -11.776  1.00 11.11           O  
ANISOU 2189  O   LEU A 522     1384   1514   1322     22    -20    -26
ATOM   2190  CB  LEU A 522     -20.591  20.300 -10.958  1.00 10.16           C  
ANISOU 2190  CB  LEU A 522     1287   1373   1202     12     -8    -11
ATOM   2191  CG  LEU A 522     -21.350  20.296 -12.305  1.00 11.48           C  
ANISOU 2191  CG  LEU A 522     1448   1533   1379      8     -6    -10
ATOM   2192  CD1 LEU A 522     -21.700  18.877 -12.800  1.00 10.80           C  
ANISOU 2192  CD1 LEU A 522     1373   1437   1293      9    -10     -5
ATOM   2193  CD2 LEU A 522     -22.600  21.176 -12.212  1.00 13.82           C  
ANISOU 2193  CD2 LEU A 522     1739   1829   1684     -1      2     -9
ATOM   2194  H   LEU A 522     -18.980  20.395  -9.009  1.00 10.29           H  
ATOM   2195  HA  LEU A 522     -19.337  18.584 -11.256  1.00  9.98           H  
ATOM   2196  HB3 LEU A 522     -20.471  21.331 -10.624  1.00 10.16           H  
ATOM   2197  HB2 LEU A 522     -21.214  19.819 -10.202  1.00 10.16           H  
ATOM   2198  HG  LEU A 522     -20.715  20.765 -13.057  1.00 11.48           H  
ATOM   2199 HD11 LEU A 522     -22.757  18.781 -13.052  1.00 10.80           H  
ATOM   2200 HD12 LEU A 522     -21.131  18.624 -13.695  1.00 10.80           H  
ATOM   2201 HD13 LEU A 522     -21.483  18.116 -12.052  1.00 10.80           H  
ATOM   2202 HD21 LEU A 522     -23.035  21.342 -13.198  1.00 13.82           H  
ATOM   2203 HD22 LEU A 522     -23.357  20.718 -11.580  1.00 13.82           H  
ATOM   2204 HD23 LEU A 522     -22.366  22.149 -11.782  1.00 13.82           H  
ATOM   2205  N   ALA A 523     -17.943  19.565 -13.078  1.00 10.44           N  
ANISOU 2205  N   ALA A 523     1309   1416   1242     34    -22    -20
ATOM   2206  CA  ALA A 523     -17.024  19.972 -14.144  1.00  9.63           C  
ANISOU 2206  CA  ALA A 523     1193   1319   1145     36    -20    -27
ATOM   2207  C   ALA A 523     -17.109  18.980 -15.317  1.00 10.69           C  
ANISOU 2207  C   ALA A 523     1336   1444   1282     42    -18    -26
ATOM   2208  O   ALA A 523     -17.705  17.911 -15.171  1.00 10.14           O  
ANISOU 2208  O   ALA A 523     1281   1363   1209     46    -21    -21
ATOM   2209  CB  ALA A 523     -15.586  20.049 -13.593  1.00 10.76           C  
ANISOU 2209  CB  ALA A 523     1325   1476   1287     46    -26    -32
ATOM   2210  H   ALA A 523     -18.349  18.646 -13.192  1.00 10.44           H  
ATOM   2211  HA  ALA A 523     -17.326  20.954 -14.514  1.00  9.63           H  
ATOM   2212  HB1 ALA A 523     -14.867  20.280 -14.379  1.00 10.76           H  
ATOM   2213  HB2 ALA A 523     -15.484  20.830 -12.841  1.00 10.76           H  
ATOM   2214  HB3 ALA A 523     -15.289  19.108 -13.128  1.00 10.76           H  
ATOM   2215  N   ALA A 524     -16.500  19.345 -16.461  1.00  9.79           N  
ANISOU 2215  N   ALA A 524     1217   1332   1171     40    -11    -32
ATOM   2216  CA  ALA A 524     -16.452  18.518 -17.676  1.00  9.89           C  
ANISOU 2216  CA  ALA A 524     1241   1335   1183     44     -8    -33
ATOM   2217  C   ALA A 524     -15.629  17.224 -17.525  1.00 10.44           C  
ANISOU 2217  C   ALA A 524     1316   1400   1252     61    -10    -33
ATOM   2218  O   ALA A 524     -15.946  16.238 -18.190  1.00 11.32           O  
ANISOU 2218  O   ALA A 524     1444   1497   1360     64     -9    -32
ATOM   2219  CB  ALA A 524     -15.943  19.362 -18.855  1.00 10.85           C  
ANISOU 2219  CB  ALA A 524     1358   1458   1305     39      2    -40
ATOM   2220  H   ALA A 524     -16.042  20.245 -16.517  1.00  9.79           H  
ATOM   2221  HA  ALA A 524     -17.473  18.212 -17.906  1.00  9.89           H  
ATOM   2222  HB1 ALA A 524     -15.969  18.795 -19.786  1.00 10.85           H  
ATOM   2223  HB2 ALA A 524     -16.555  20.251 -19.005  1.00 10.85           H  
ATOM   2224  HB3 ALA A 524     -14.918  19.694 -18.694  1.00 10.85           H  
ATOM   2225  N   ARG A 525     -14.624  17.226 -16.631  1.00 10.37           N  
ANISOU 2225  N   ARG A 525     1292   1403   1246     73    -14    -36
ATOM   2226  CA  ARG A 525     -13.863  16.037 -16.231  1.00 12.20           C  
ANISOU 2226  CA  ARG A 525     1526   1630   1478     95    -17    -34
ATOM   2227  C   ARG A 525     -14.712  14.997 -15.472  1.00 12.52           C  
ANISOU 2227  C   ARG A 525     1589   1656   1512     98    -25    -24
ATOM   2228  O   ARG A 525     -14.353  13.823 -15.489  1.00 15.00           O  
ANISOU 2228  O   ARG A 525     1914   1958   1826    116    -27    -22
ATOM   2229  CB  ARG A 525     -12.627  16.440 -15.397  1.00 13.08           C  
ANISOU 2229  CB  ARG A 525     1615   1761   1595    107    -24    -37
ATOM   2230  CG  ARG A 525     -12.968  17.156 -14.082  1.00 13.13           C  
ANISOU 2230  CG  ARG A 525     1617   1776   1595     99    -37    -33
ATOM   2231  CD  ARG A 525     -11.778  17.368 -13.139  1.00 14.46           C  
ANISOU 2231  CD  ARG A 525     1763   1966   1767    108    -48    -36
ATOM   2232  NE  ARG A 525     -12.170  18.283 -12.055  1.00 21.91           N  
ANISOU 2232  NE  ARG A 525     2710   2916   2700     96    -58    -33
ATOM   2233  CZ  ARG A 525     -12.280  19.617 -12.181  1.00 19.01           C  
ANISOU 2233  CZ  ARG A 525     2335   2555   2332     76    -53    -39
ATOM   2234  NH1 ARG A 525     -11.869  20.266 -13.275  1.00 17.52           N  
ANISOU 2234  NH1 ARG A 525     2135   2370   2152     66    -40    -47
ATOM   2235  NH2 ARG A 525     -12.834  20.329 -11.200  1.00 14.67           N1+
ANISOU 2235  NH2 ARG A 525     1795   2008   1772     65    -59    -37
ATOM   2236  H   ARG A 525     -14.383  18.090 -16.163  1.00 10.37           H  
ATOM   2237  HA  ARG A 525     -13.494  15.570 -17.139  1.00 12.20           H  
ATOM   2238  HB3 ARG A 525     -11.985  17.087 -15.995  1.00 13.08           H  
ATOM   2239  HB2 ARG A 525     -12.031  15.551 -15.181  1.00 13.08           H  
ATOM   2240  HG3 ARG A 525     -13.646  16.507 -13.538  1.00 13.13           H  
ATOM   2241  HG2 ARG A 525     -13.528  18.074 -14.257  1.00 13.13           H  
ATOM   2242  HD3 ARG A 525     -10.858  17.644 -13.655  1.00 14.46           H  
ATOM   2243  HD2 ARG A 525     -11.574  16.426 -12.631  1.00 14.46           H  
ATOM   2244 HH22 ARG A 525     -12.941  21.330 -11.289  1.00 14.67           H  
ATOM   2245 HH21 ARG A 525     -13.202  19.867 -10.374  1.00 14.67           H  
ATOM   2246 HH12 ARG A 525     -11.985  21.266 -13.354  1.00 17.52           H  
ATOM   2247 HH11 ARG A 525     -11.437  19.760 -14.038  1.00 17.52           H  
ATOM   2248  HE  ARG A 525     -12.500  17.857 -11.200  1.00 21.91           H  
ATOM   2249  N   ASN A 526     -15.795  15.453 -14.816  1.00 11.92           N  
ANISOU 2249  N   ASN A 526     1520   1577   1431     82    -28    -18
ATOM   2250  CA  ASN A 526     -16.712  14.657 -13.993  1.00 13.32           C  
ANISOU 2250  CA  ASN A 526     1718   1741   1602     80    -32     -9
ATOM   2251  C   ASN A 526     -18.092  14.564 -14.671  1.00 14.26           C  
ANISOU 2251  C   ASN A 526     1851   1847   1722     63    -26     -7
ATOM   2252  O   ASN A 526     -19.115  14.481 -13.995  1.00 15.65           O  
ANISOU 2252  O   ASN A 526     2039   2015   1894     53    -26      0
ATOM   2253  CB  ASN A 526     -16.785  15.254 -12.564  1.00 12.35           C  
ANISOU 2253  CB  ASN A 526     1591   1628   1472     75    -38     -4
ATOM   2254  CG  ASN A 526     -15.442  15.251 -11.823  1.00 19.32           C  
ANISOU 2254  CG  ASN A 526     2466   2522   2352     93    -49     -3
ATOM   2255  OD1 ASN A 526     -14.564  14.435 -12.093  1.00 18.71           O  
ANISOU 2255  OD1 ASN A 526     2392   2440   2278    113    -53     -2
ATOM   2256  ND2 ASN A 526     -15.269  16.163 -10.870  1.00 18.42           N  
ANISOU 2256  ND2 ASN A 526     2342   2423   2233     87    -54     -4
ATOM   2257  H   ASN A 526     -16.023  16.435 -14.884  1.00 11.92           H  
ATOM   2258  HA  ASN A 526     -16.355  13.628 -13.917  1.00 13.32           H  
ATOM   2259  HB3 ASN A 526     -17.477  14.676 -11.950  1.00 12.35           H  
ATOM   2260  HB2 ASN A 526     -17.178  16.272 -12.601  1.00 12.35           H  
ATOM   2261 HD22 ASN A 526     -14.420  16.194 -10.323  1.00 18.42           H  
ATOM   2262 HD21 ASN A 526     -16.015  16.809 -10.633  1.00 18.42           H  
ATOM   2263  N   CYS A 527     -18.086  14.555 -16.010  1.00 10.43           N  
ANISOU 2263  N   CYS A 527     1364   1360   1241     58    -22    -14
ATOM   2264  CA  CYS A 527     -19.231  14.271 -16.864  1.00  9.43           C  
ANISOU 2264  CA  CYS A 527     1250   1220   1112     42    -20    -13
ATOM   2265  C   CYS A 527     -18.750  13.282 -17.934  1.00  9.76           C  
ANISOU 2265  C   CYS A 527     1308   1247   1151     50    -17    -18
ATOM   2266  O   CYS A 527     -17.611  13.377 -18.391  1.00 10.13           O  
ANISOU 2266  O   CYS A 527     1351   1299   1200     66    -13    -24
ATOM   2267  CB  CYS A 527     -19.797  15.545 -17.518  1.00  9.36           C  
ANISOU 2267  CB  CYS A 527     1228   1221   1107     28    -19    -16
ATOM   2268  SG  CYS A 527     -20.730  16.538 -16.320  1.00 10.90           S  
ANISOU 2268  SG  CYS A 527     1406   1429   1307     19    -19    -12
ATOM   2269  H   CYS A 527     -17.205  14.655 -16.494  1.00 10.43           H  
ATOM   2270  HA  CYS A 527     -20.018  13.781 -16.287  1.00  9.43           H  
ATOM   2271  HB3 CYS A 527     -20.475  15.290 -18.333  1.00  9.36           H  
ATOM   2272  HB2 CYS A 527     -18.994  16.154 -17.932  1.00  9.36           H  
ATOM   2273  HG  CYS A 527     -19.671  16.893 -15.585  1.00 10.90           H  
ATOM   2274  N   LEU A 528     -19.634  12.345 -18.297  1.00  9.70           N  
ANISOU 2274  N   LEU A 528     1321   1224   1141     38    -18    -17
ATOM   2275  CA  LEU A 528     -19.398  11.279 -19.268  1.00  9.74           C  
ANISOU 2275  CA  LEU A 528     1348   1211   1141     43    -14    -24
ATOM   2276  C   LEU A 528     -20.396  11.402 -20.426  1.00 11.20           C  
ANISOU 2276  C   LEU A 528     1541   1392   1322     22    -17    -29
ATOM   2277  O   LEU A 528     -21.447  12.014 -20.262  1.00 10.27           O  
ANISOU 2277  O   LEU A 528     1414   1282   1208      3    -23    -25
ATOM   2278  CB  LEU A 528     -19.581   9.927 -18.553  1.00 10.17           C  
ANISOU 2278  CB  LEU A 528     1426   1243   1192     49    -14    -18
ATOM   2279  CG  LEU A 528     -18.389   9.509 -17.673  1.00 10.98           C  
ANISOU 2279  CG  LEU A 528     1527   1348   1297     75    -14    -13
ATOM   2280  CD1 LEU A 528     -18.784   8.345 -16.755  1.00 11.68           C  
ANISOU 2280  CD1 LEU A 528     1642   1416   1381     77    -15     -3
ATOM   2281  CD2 LEU A 528     -17.162   9.128 -18.525  1.00 13.41           C  
ANISOU 2281  CD2 LEU A 528     1833   1656   1607    100     -8    -21
ATOM   2282  H   LEU A 528     -20.561  12.357 -17.888  1.00  9.70           H  
ATOM   2283  HA  LEU A 528     -18.393  11.347 -19.686  1.00  9.74           H  
ATOM   2284  HB3 LEU A 528     -19.740   9.147 -19.292  1.00 10.17           H  
ATOM   2285  HB2 LEU A 528     -20.495   9.958 -17.956  1.00 10.17           H  
ATOM   2286  HG  LEU A 528     -18.114  10.341 -17.025  1.00 10.98           H  
ATOM   2287 HD11 LEU A 528     -17.914   7.913 -16.273  1.00 11.68           H  
ATOM   2288 HD12 LEU A 528     -19.457   8.673 -15.967  1.00 11.68           H  
ATOM   2289 HD13 LEU A 528     -19.279   7.547 -17.306  1.00 11.68           H  
ATOM   2290 HD21 LEU A 528     -16.610   8.290 -18.104  1.00 13.41           H  
ATOM   2291 HD22 LEU A 528     -17.446   8.843 -19.537  1.00 13.41           H  
ATOM   2292 HD23 LEU A 528     -16.464   9.958 -18.607  1.00 13.41           H  
ATOM   2293  N   VAL A 529     -20.045  10.807 -21.575  1.00  9.53           N  
ANISOU 2293  N   VAL A 529     1349   1168   1104     24    -12    -37
ATOM   2294  CA  VAL A 529     -20.806  10.865 -22.821  1.00 10.12           C  
ANISOU 2294  CA  VAL A 529     1436   1240   1171      4    -17    -43
ATOM   2295  C   VAL A 529     -20.982   9.431 -23.348  1.00  9.84           C  
ANISOU 2295  C   VAL A 529     1432   1178   1127     -2    -15    -49
ATOM   2296  O   VAL A 529     -19.996   8.700 -23.440  1.00 10.26           O  
ANISOU 2296  O   VAL A 529     1503   1217   1178     17     -4    -54
ATOM   2297  CB  VAL A 529     -20.046  11.683 -23.905  1.00 10.85           C  
ANISOU 2297  CB  VAL A 529     1524   1342   1258     10    -11    -51
ATOM   2298  CG1 VAL A 529     -20.867  11.877 -25.193  1.00 11.52           C  
ANISOU 2298  CG1 VAL A 529     1621   1426   1332    -11    -20    -54
ATOM   2299  CG2 VAL A 529     -19.597  13.055 -23.377  1.00 11.54           C  
ANISOU 2299  CG2 VAL A 529     1581   1451   1353     17     -9    -46
ATOM   2300  H   VAL A 529     -19.151  10.337 -21.638  1.00  9.53           H  
ATOM   2301  HA  VAL A 529     -21.788  11.308 -22.656  1.00 10.12           H  
ATOM   2302  HB  VAL A 529     -19.135  11.149 -24.184  1.00 10.85           H  
ATOM   2303 HG11 VAL A 529     -20.323  12.480 -25.917  1.00 11.52           H  
ATOM   2304 HG12 VAL A 529     -21.098  10.933 -25.683  1.00 11.52           H  
ATOM   2305 HG13 VAL A 529     -21.809  12.383 -24.982  1.00 11.52           H  
ATOM   2306 HG21 VAL A 529     -19.152  13.660 -24.165  1.00 11.54           H  
ATOM   2307 HG22 VAL A 529     -20.438  13.605 -22.959  1.00 11.54           H  
ATOM   2308 HG23 VAL A 529     -18.846  12.956 -22.593  1.00 11.54           H  
ATOM   2309  N   ASN A 530     -22.231   9.047 -23.664  1.00  9.88           N  
ANISOU 2309  N   ASN A 530     1447   1178   1130    -29    -26    -49
ATOM   2310  CA  ASN A 530     -22.567   7.711 -24.168  1.00 10.23           C  
ANISOU 2310  CA  ASN A 530     1525   1195   1165    -39    -24    -56
ATOM   2311  C   ASN A 530     -22.430   7.623 -25.700  1.00 11.97           C  
ANISOU 2311  C   ASN A 530     1767   1410   1371    -47    -24    -69
ATOM   2312  O   ASN A 530     -22.105   8.617 -26.349  1.00 11.76           O  
ANISOU 2312  O   ASN A 530     1730   1400   1340    -43    -25    -71
ATOM   2313  CB  ASN A 530     -23.953   7.252 -23.630  1.00 13.18           C  
ANISOU 2313  CB  ASN A 530     1902   1563   1544    -67    -33    -51
ATOM   2314  CG  ASN A 530     -25.209   7.883 -24.248  1.00 12.43           C  
ANISOU 2314  CG  ASN A 530     1793   1482   1449    -94    -50    -52
ATOM   2315  OD1 ASN A 530     -25.143   8.816 -25.041  1.00 11.28           O  
ANISOU 2315  OD1 ASN A 530     1641   1349   1296    -94    -57    -56
ATOM   2316  ND2 ASN A 530     -26.376   7.355 -23.880  1.00 13.15           N  
ANISOU 2316  ND2 ASN A 530     1876   1572   1547   -118    -57    -47
ATOM   2317  H   ASN A 530     -22.999   9.699 -23.571  1.00  9.88           H  
ATOM   2318  HA  ASN A 530     -21.844   6.982 -23.802  1.00 10.23           H  
ATOM   2319  HB3 ASN A 530     -23.996   7.396 -22.552  1.00 13.18           H  
ATOM   2320  HB2 ASN A 530     -24.044   6.176 -23.778  1.00 13.18           H  
ATOM   2321 HD22 ASN A 530     -27.247   7.696 -24.269  1.00 13.15           H  
ATOM   2322 HD21 ASN A 530     -26.396   6.572 -23.235  1.00 13.15           H  
ATOM   2323  N   ASP A 531     -22.724   6.431 -26.243  1.00 12.28           N  
ANISOU 2323  N   ASP A 531     1841   1424   1400    -59    -23    -78
ATOM   2324  CA  ASP A 531     -22.775   6.109 -27.677  1.00 12.59           C  
ANISOU 2324  CA  ASP A 531     1909   1453   1421    -68    -22    -92
ATOM   2325  C   ASP A 531     -23.711   7.007 -28.519  1.00 13.70           C  
ANISOU 2325  C   ASP A 531     2040   1612   1554    -93    -42    -92
ATOM   2326  O   ASP A 531     -23.437   7.193 -29.704  1.00 14.58           O  
ANISOU 2326  O   ASP A 531     2172   1720   1646    -99    -43   -103
ATOM   2327  CB  ASP A 531     -23.098   4.612 -27.952  1.00 15.48           C  
ANISOU 2327  CB  ASP A 531     2316   1786   1778    -82    -19   -101
ATOM   2328  CG  ASP A 531     -24.386   4.001 -27.354  1.00 16.93           C  
ANISOU 2328  CG  ASP A 531     2498   1968   1967   -116    -36    -97
ATOM   2329  OD1 ASP A 531     -24.986   4.579 -26.420  1.00 27.12           O  
ANISOU 2329  OD1 ASP A 531     3760   3270   3273   -117    -40    -84
ATOM   2330  OD2 ASP A 531     -24.710   2.876 -27.792  1.00 32.13           O1-
ANISOU 2330  OD2 ASP A 531     4452   3875   3880   -143    -43   -108
ATOM   2331  H   ASP A 531     -23.006   5.676 -25.632  1.00 12.28           H  
ATOM   2332  HA  ASP A 531     -21.765   6.284 -28.051  1.00 12.59           H  
ATOM   2333  HB3 ASP A 531     -22.274   4.022 -27.552  1.00 15.48           H  
ATOM   2334  HB2 ASP A 531     -23.080   4.427 -29.028  1.00 15.48           H  
ATOM   2335  N   GLN A 532     -24.778   7.545 -27.905  1.00 13.22           N  
ANISOU 2335  N   GLN A 532     1949   1568   1505   -108    -59    -82
ATOM   2336  CA  GLN A 532     -25.765   8.422 -28.544  1.00 12.47           C  
ANISOU 2336  CA  GLN A 532     1840   1492   1406   -129    -81    -79
ATOM   2337  C   GLN A 532     -25.418   9.921 -28.429  1.00 14.02           C  
ANISOU 2337  C   GLN A 532     2005   1713   1610   -113    -82    -70
ATOM   2338  O   GLN A 532     -26.171  10.742 -28.953  1.00 15.01           O  
ANISOU 2338  O   GLN A 532     2115   1855   1735   -124   -100    -65
ATOM   2339  CB  GLN A 532     -27.162   8.129 -27.943  1.00 13.85           C  
ANISOU 2339  CB  GLN A 532     2001   1670   1592   -157    -98    -75
ATOM   2340  CG  GLN A 532     -27.651   6.668 -28.059  1.00 17.69           C  
ANISOU 2340  CG  GLN A 532     2520   2130   2071   -180    -98    -85
ATOM   2341  CD  GLN A 532     -27.558   6.081 -29.471  1.00 20.41           C  
ANISOU 2341  CD  GLN A 532     2900   2463   2391   -192   -105   -100
ATOM   2342  OE1 GLN A 532     -28.033   6.683 -30.431  1.00 22.20           O  
ANISOU 2342  OE1 GLN A 532     3122   2706   2608   -205   -125   -101
ATOM   2343  NE2 GLN A 532     -26.963   4.893 -29.600  1.00 21.29           N  
ANISOU 2343  NE2 GLN A 532     3051   2546   2491   -186    -87   -111
ATOM   2344  H   GLN A 532     -24.937   7.339 -26.928  1.00 13.22           H  
ATOM   2345  HA  GLN A 532     -25.796   8.210 -29.614  1.00 12.47           H  
ATOM   2346  HB3 GLN A 532     -27.901   8.775 -28.421  1.00 13.85           H  
ATOM   2347  HB2 GLN A 532     -27.170   8.406 -26.889  1.00 13.85           H  
ATOM   2348  HG3 GLN A 532     -28.689   6.606 -27.731  1.00 17.69           H  
ATOM   2349  HG2 GLN A 532     -27.085   6.044 -27.368  1.00 17.69           H  
ATOM   2350 HE22 GLN A 532     -26.884   4.462 -30.509  1.00 21.29           H  
ATOM   2351 HE21 GLN A 532     -26.572   4.421 -28.795  1.00 21.29           H  
ATOM   2352  N   GLY A 533     -24.301  10.262 -27.762  1.00 11.82           N  
ANISOU 2352  N   GLY A 533     1718   1437   1338    -87    -63    -67
ATOM   2353  CA  GLY A 533     -23.828  11.636 -27.584  1.00 11.80           C  
ANISOU 2353  CA  GLY A 533     1688   1454   1341    -73    -61    -60
ATOM   2354  C   GLY A 533     -24.489  12.349 -26.391  1.00 11.28           C  
ANISOU 2354  C   GLY A 533     1589   1403   1295    -74    -68    -48
ATOM   2355  O   GLY A 533     -24.197  13.524 -26.169  1.00 11.90           O  
ANISOU 2355  O   GLY A 533     1646   1497   1378    -65    -68    -42
ATOM   2356  H   GLY A 533     -23.731   9.531 -27.358  1.00 11.82           H  
ATOM   2357  HA3 GLY A 533     -23.990  12.219 -28.492  1.00 11.80           H  
ATOM   2358  HA2 GLY A 533     -22.751  11.608 -27.421  1.00 11.80           H  
ATOM   2359  N   VAL A 534     -25.358  11.667 -25.625  1.00 11.24           N  
ANISOU 2359  N   VAL A 534     1580   1391   1298    -84    -71    -45
ATOM   2360  CA  VAL A 534     -26.024  12.193 -24.433  1.00 10.49           C  
ANISOU 2360  CA  VAL A 534     1456   1309   1221    -85    -72    -35
ATOM   2361  C   VAL A 534     -25.014  12.295 -23.276  1.00 10.80           C  
ANISOU 2361  C   VAL A 534     1488   1349   1266    -63    -56    -31
ATOM   2362  O   VAL A 534     -24.418  11.286 -22.892  1.00 10.47           O  
ANISOU 2362  O   VAL A 534     1464   1293   1221    -53    -46    -34
ATOM   2363  CB  VAL A 534     -27.208  11.290 -23.977  1.00 12.53           C  
ANISOU 2363  CB  VAL A 534     1715   1559   1486   -108    -78    -33
ATOM   2364  CG1 VAL A 534     -27.952  11.822 -22.735  1.00 12.14           C  
ANISOU 2364  CG1 VAL A 534     1636   1523   1453   -109    -75    -24
ATOM   2365  CG2 VAL A 534     -28.214  11.058 -25.118  1.00 14.15           C  
ANISOU 2365  CG2 VAL A 534     1925   1766   1685   -132    -98    -38
ATOM   2366  H   VAL A 534     -25.536  10.693 -25.831  1.00 11.24           H  
ATOM   2367  HA  VAL A 534     -26.417  13.185 -24.668  1.00 10.49           H  
ATOM   2368  HB  VAL A 534     -26.818  10.311 -23.700  1.00 12.53           H  
ATOM   2369 HG11 VAL A 534     -28.795  11.180 -22.480  1.00 12.14           H  
ATOM   2370 HG12 VAL A 534     -27.315  11.867 -21.852  1.00 12.14           H  
ATOM   2371 HG13 VAL A 534     -28.346  12.822 -22.914  1.00 12.14           H  
ATOM   2372 HG21 VAL A 534     -29.068  10.471 -24.781  1.00 14.15           H  
ATOM   2373 HG22 VAL A 534     -28.594  12.001 -25.509  1.00 14.15           H  
ATOM   2374 HG23 VAL A 534     -27.762  10.517 -25.948  1.00 14.15           H  
ATOM   2375  N   VAL A 535     -24.852  13.520 -22.752  1.00  9.98           N  
ANISOU 2375  N   VAL A 535     1359   1263   1172    -55    -56    -25
ATOM   2376  CA  VAL A 535     -23.985  13.821 -21.616  1.00  8.78           C  
ANISOU 2376  CA  VAL A 535     1197   1114   1025    -37    -43    -21
ATOM   2377  C   VAL A 535     -24.711  13.454 -20.311  1.00 10.49           C  
ANISOU 2377  C   VAL A 535     1406   1330   1250    -44    -41    -15
ATOM   2378  O   VAL A 535     -25.901  13.742 -20.185  1.00 10.46           O  
ANISOU 2378  O   VAL A 535     1389   1332   1254    -58    -47    -11
ATOM   2379  CB  VAL A 535     -23.621  15.331 -21.561  1.00 10.59           C  
ANISOU 2379  CB  VAL A 535     1406   1359   1257    -28    -42    -20
ATOM   2380  CG1 VAL A 535     -22.749  15.727 -20.350  1.00 11.45           C  
ANISOU 2380  CG1 VAL A 535     1505   1474   1370    -13    -32    -18
ATOM   2381  CG2 VAL A 535     -22.919  15.777 -22.851  1.00 11.88           C  
ANISOU 2381  CG2 VAL A 535     1581   1524   1411    -24    -41    -26
ATOM   2382  H   VAL A 535     -25.417  14.286 -23.093  1.00  9.98           H  
ATOM   2383  HA  VAL A 535     -23.068  13.242 -21.714  1.00  8.78           H  
ATOM   2384  HB  VAL A 535     -24.544  15.909 -21.492  1.00 10.59           H  
ATOM   2385 HG11 VAL A 535     -22.484  16.783 -20.391  1.00 11.45           H  
ATOM   2386 HG12 VAL A 535     -23.259  15.576 -19.398  1.00 11.45           H  
ATOM   2387 HG13 VAL A 535     -21.823  15.151 -20.331  1.00 11.45           H  
ATOM   2388 HG21 VAL A 535     -22.640  16.827 -22.793  1.00 11.88           H  
ATOM   2389 HG22 VAL A 535     -22.011  15.205 -23.030  1.00 11.88           H  
ATOM   2390 HG23 VAL A 535     -23.563  15.657 -23.721  1.00 11.88           H  
ATOM   2391  N   LYS A 536     -23.991  12.829 -19.368  1.00 10.06           N  
ANISOU 2391  N   LYS A 536     1361   1267   1193    -32    -33    -13
ATOM   2392  CA  LYS A 536     -24.531  12.453 -18.065  1.00  9.99           C  
ANISOU 2392  CA  LYS A 536     1350   1257   1189    -37    -29     -5
ATOM   2393  C   LYS A 536     -23.516  12.766 -16.963  1.00 10.64           C  
ANISOU 2393  C   LYS A 536     1426   1346   1269    -18    -23     -2
ATOM   2394  O   LYS A 536     -22.317  12.545 -17.139  1.00 10.27           O  
ANISOU 2394  O   LYS A 536     1383   1299   1218      0    -23     -5
ATOM   2395  CB  LYS A 536     -24.960  10.968 -18.035  1.00 10.68           C  
ANISOU 2395  CB  LYS A 536     1463   1323   1272    -47    -27     -4
ATOM   2396  CG  LYS A 536     -25.883  10.570 -19.199  1.00 11.91           C  
ANISOU 2396  CG  LYS A 536     1625   1472   1428    -70    -34     -9
ATOM   2397  CD  LYS A 536     -26.504   9.175 -19.070  1.00 12.35           C  
ANISOU 2397  CD  LYS A 536     1706   1506   1481    -86    -31     -8
ATOM   2398  CE  LYS A 536     -27.254   8.795 -20.360  1.00 13.17           C  
ANISOU 2398  CE  LYS A 536     1819   1603   1583   -110    -40    -16
ATOM   2399  NZ  LYS A 536     -28.094   7.601 -20.190  1.00 12.69           N1+
ANISOU 2399  NZ  LYS A 536     1775   1525   1524   -135    -36    -15
ATOM   2400  H   LYS A 536     -23.018  12.602 -19.537  1.00 10.06           H  
ATOM   2401  HA  LYS A 536     -25.404  13.073 -17.874  1.00  9.99           H  
ATOM   2402  HB3 LYS A 536     -25.461  10.763 -17.089  1.00 10.68           H  
ATOM   2403  HB2 LYS A 536     -24.082  10.328 -18.045  1.00 10.68           H  
ATOM   2404  HG3 LYS A 536     -25.332  10.627 -20.135  1.00 11.91           H  
ATOM   2405  HG2 LYS A 536     -26.675  11.306 -19.302  1.00 11.91           H  
ATOM   2406  HD3 LYS A 536     -27.176   9.163 -18.210  1.00 12.35           H  
ATOM   2407  HD2 LYS A 536     -25.729   8.438 -18.857  1.00 12.35           H  
ATOM   2408  HE3 LYS A 536     -26.547   8.627 -21.173  1.00 13.17           H  
ATOM   2409  HE2 LYS A 536     -27.905   9.612 -20.670  1.00 13.17           H  
ATOM   2410  HZ1 LYS A 536     -28.785   7.783 -19.474  1.00 12.69           H  
ATOM   2411  HZ2 LYS A 536     -28.560   7.380 -21.059  1.00 12.69           H  
ATOM   2412  HZ3 LYS A 536     -27.526   6.812 -19.901  1.00 12.69           H  
ATOM   2413  N   VAL A 537     -24.040  13.273 -15.839  1.00  9.69           N  
ANISOU 2413  N   VAL A 537     1298   1233   1153    -23    -19      4
ATOM   2414  CA  VAL A 537     -23.288  13.686 -14.657  1.00  9.58           C  
ANISOU 2414  CA  VAL A 537     1280   1227   1135     -9    -16      7
ATOM   2415  C   VAL A 537     -22.775  12.469 -13.857  1.00 10.15           C  
ANISOU 2415  C   VAL A 537     1376   1284   1198      0    -15     13
ATOM   2416  O   VAL A 537     -23.522  11.509 -13.666  1.00 11.09           O  
ANISOU 2416  O   VAL A 537     1513   1388   1315    -12    -12     18
ATOM   2417  CB  VAL A 537     -24.194  14.590 -13.775  1.00 11.11           C  
ANISOU 2417  CB  VAL A 537     1458   1431   1333    -19    -10     10
ATOM   2418  CG1 VAL A 537     -23.686  14.850 -12.351  1.00 11.61           C  
ANISOU 2418  CG1 VAL A 537     1525   1500   1388    -10     -6     14
ATOM   2419  CG2 VAL A 537     -24.442  15.941 -14.472  1.00 11.20           C  
ANISOU 2419  CG2 VAL A 537     1447   1456   1353    -20    -12      5
ATOM   2420  H   VAL A 537     -25.042  13.398 -15.785  1.00  9.69           H  
ATOM   2421  HA  VAL A 537     -22.426  14.268 -14.990  1.00  9.58           H  
ATOM   2422  HB  VAL A 537     -25.164  14.102 -13.678  1.00 11.11           H  
ATOM   2423 HG11 VAL A 537     -24.344  15.549 -11.835  1.00 11.61           H  
ATOM   2424 HG12 VAL A 537     -23.650  13.948 -11.742  1.00 11.61           H  
ATOM   2425 HG13 VAL A 537     -22.687  15.283 -12.386  1.00 11.61           H  
ATOM   2426 HG21 VAL A 537     -25.077  16.589 -13.868  1.00 11.20           H  
ATOM   2427 HG22 VAL A 537     -23.506  16.472 -14.647  1.00 11.20           H  
ATOM   2428 HG23 VAL A 537     -24.933  15.808 -15.435  1.00 11.20           H  
ATOM   2429  N   SER A 538     -21.506  12.542 -13.420  1.00  9.48           N  
ANISOU 2429  N   SER A 538     1291   1203   1108     21    -19     13
ATOM   2430  CA  SER A 538     -20.760  11.440 -12.808  1.00 10.53           C  
ANISOU 2430  CA  SER A 538     1447   1323   1233     37    -22     19
ATOM   2431  C   SER A 538     -19.906  11.941 -11.626  1.00 10.95           C  
ANISOU 2431  C   SER A 538     1494   1388   1278     50    -27     24
ATOM   2432  O   SER A 538     -19.635  13.137 -11.533  1.00 11.42           O  
ANISOU 2432  O   SER A 538     1533   1466   1340     48    -28     20
ATOM   2433  CB  SER A 538     -19.912  10.795 -13.922  1.00 13.20           C  
ANISOU 2433  CB  SER A 538     1791   1652   1572     54    -24     13
ATOM   2434  OG  SER A 538     -19.222   9.650 -13.471  1.00 12.70           O  
ANISOU 2434  OG  SER A 538     1751   1572   1503     71    -26     20
ATOM   2435  H   SER A 538     -20.964  13.378 -13.598  1.00  9.48           H  
ATOM   2436  HA  SER A 538     -21.456  10.696 -12.415  1.00 10.53           H  
ATOM   2437  HB3 SER A 538     -19.188  11.510 -14.315  1.00 13.20           H  
ATOM   2438  HB2 SER A 538     -20.545  10.507 -14.760  1.00 13.20           H  
ATOM   2439  HG  SER A 538     -18.278   9.829 -13.537  1.00 12.70           H  
ATOM   2440  N   ASP A 539     -19.519  11.020 -10.723  1.00 11.84           N  
ANISOU 2440  N   ASP A 539     1629   1489   1381     65    -32     33
ATOM   2441  CA  ASP A 539     -18.770  11.281  -9.477  1.00 12.97           C  
ANISOU 2441  CA  ASP A 539     1772   1643   1514     80    -42     39
ATOM   2442  C   ASP A 539     -19.468  12.268  -8.519  1.00 13.04           C  
ANISOU 2442  C   ASP A 539     1775   1663   1515     63    -37     41
ATOM   2443  O   ASP A 539     -18.793  12.963  -7.760  1.00 14.16           O  
ANISOU 2443  O   ASP A 539     1910   1822   1650     69    -46     40
ATOM   2444  CB  ASP A 539     -17.266  11.630  -9.689  1.00 15.16           C  
ANISOU 2444  CB  ASP A 539     2027   1937   1798    102    -53     32
ATOM   2445  CG  ASP A 539     -16.404  10.545 -10.348  1.00 21.36           C  
ANISOU 2445  CG  ASP A 539     2822   2709   2585    128    -58     34
ATOM   2446  OD1 ASP A 539     -16.776   9.355 -10.275  1.00 19.18           O  
ANISOU 2446  OD1 ASP A 539     2576   2408   2303    131    -56     43
ATOM   2447  OD2 ASP A 539     -15.285  10.897 -10.779  1.00 27.57           O1-
ANISOU 2447  OD2 ASP A 539     3587   3510   3379    147    -65     28
ATOM   2448  H   ASP A 539     -19.752  10.051 -10.887  1.00 11.84           H  
ATOM   2449  HA  ASP A 539     -18.803  10.345  -8.923  1.00 12.97           H  
ATOM   2450  HB3 ASP A 539     -16.788  11.831  -8.730  1.00 15.16           H  
ATOM   2451  HB2 ASP A 539     -17.184  12.541 -10.285  1.00 15.16           H  
ATOM   2452  N   PHE A 540     -20.810  12.300  -8.558  1.00 11.54           N  
ANISOU 2452  N   PHE A 540     1592   1467   1328     40    -24     42
ATOM   2453  CA  PHE A 540     -21.661  13.127  -7.706  1.00 11.45           C  
ANISOU 2453  CA  PHE A 540     1573   1466   1312     24    -15     41
ATOM   2454  C   PHE A 540     -21.480  12.826  -6.207  1.00 12.11           C  
ANISOU 2454  C   PHE A 540     1678   1547   1374     28    -17     51
ATOM   2455  O   PHE A 540     -21.796  11.726  -5.754  1.00 12.39           O  
ANISOU 2455  O   PHE A 540     1743   1564   1400     28    -15     62
ATOM   2456  CB  PHE A 540     -23.128  13.088  -8.200  1.00 13.02           C  
ANISOU 2456  CB  PHE A 540     1767   1658   1520      0      1     40
ATOM   2457  CG  PHE A 540     -23.696  11.727  -8.578  1.00 12.50           C  
ANISOU 2457  CG  PHE A 540     1722   1571   1456     -9      5     46
ATOM   2458  CD1 PHE A 540     -23.558  11.253  -9.900  1.00 13.36           C  
ANISOU 2458  CD1 PHE A 540     1827   1673   1576     -8      0     40
ATOM   2459  CD2 PHE A 540     -24.230  10.862  -7.597  1.00 14.95           C  
ANISOU 2459  CD2 PHE A 540     2058   1867   1755    -20     15     56
ATOM   2460  CE1 PHE A 540     -24.006   9.983 -10.236  1.00 14.17           C  
ANISOU 2460  CE1 PHE A 540     1953   1754   1679    -18      4     44
ATOM   2461  CE2 PHE A 540     -24.658   9.589  -7.949  1.00 15.93           C  
ANISOU 2461  CE2 PHE A 540     2203   1969   1881    -32     20     60
ATOM   2462  CZ  PHE A 540     -24.552   9.155  -9.264  1.00 14.21           C  
ANISOU 2462  CZ  PHE A 540     1982   1744   1675    -30     14     54
ATOM   2463  H   PHE A 540     -21.296  11.694  -9.203  1.00 11.54           H  
ATOM   2464  HA  PHE A 540     -21.330  14.156  -7.852  1.00 11.45           H  
ATOM   2465  HB3 PHE A 540     -23.218  13.738  -9.072  1.00 13.02           H  
ATOM   2466  HB2 PHE A 540     -23.781  13.533  -7.450  1.00 13.02           H  
ATOM   2467  HD1 PHE A 540     -23.113  11.878 -10.660  1.00 13.36           H  
ATOM   2468  HD2 PHE A 540     -24.307  11.183  -6.571  1.00 14.95           H  
ATOM   2469  HE1 PHE A 540     -23.918   9.639 -11.255  1.00 14.17           H  
ATOM   2470  HE2 PHE A 540     -25.072   8.933  -7.198  1.00 15.93           H  
ATOM   2471  HZ  PHE A 540     -24.884   8.162  -9.527  1.00 14.21           H  
ATOM   2472  N   GLY A 541     -20.936  13.819  -5.484  1.00 11.28           N  
ANISOU 2472  N   GLY A 541     1564   1460   1262     29    -21     47
ATOM   2473  CA  GLY A 541     -20.671  13.784  -4.047  1.00 12.74           C  
ANISOU 2473  CA  GLY A 541     1771   1647   1424     31    -25     54
ATOM   2474  C   GLY A 541     -19.417  12.981  -3.655  1.00 12.27           C  
ANISOU 2474  C   GLY A 541     1724   1586   1352     55    -47     62
ATOM   2475  O   GLY A 541     -19.140  12.879  -2.461  1.00 13.37           O  
ANISOU 2475  O   GLY A 541     1883   1729   1469     59    -55     69
ATOM   2476  H   GLY A 541     -20.684  14.680  -5.952  1.00 11.28           H  
ATOM   2477  HA3 GLY A 541     -21.539  13.372  -3.533  1.00 12.74           H  
ATOM   2478  HA2 GLY A 541     -20.549  14.805  -3.690  1.00 12.74           H  
ATOM   2479  N   LEU A 542     -18.674  12.395  -4.611  1.00 12.29           N  
ANISOU 2479  N   LEU A 542     1719   1584   1367     73    -58     62
ATOM   2480  CA  LEU A 542     -17.568  11.469  -4.340  1.00 13.32           C  
ANISOU 2480  CA  LEU A 542     1862   1710   1489    100    -78     71
ATOM   2481  C   LEU A 542     -16.317  12.136  -3.720  1.00 13.46           C  
ANISOU 2481  C   LEU A 542     1865   1750   1497    113    -99     69
ATOM   2482  O   LEU A 542     -15.547  11.441  -3.056  1.00 14.53           O  
ANISOU 2482  O   LEU A 542     2017   1884   1620    134   -118     80
ATOM   2483  CB  LEU A 542     -17.252  10.681  -5.635  1.00 14.88           C  
ANISOU 2483  CB  LEU A 542     2050   1898   1705    116    -79     68
ATOM   2484  CG  LEU A 542     -16.575   9.306  -5.419  1.00 22.78           C  
ANISOU 2484  CG  LEU A 542     3074   2879   2701    143    -90     80
ATOM   2485  CD1 LEU A 542     -17.442   8.336  -4.595  1.00 24.57           C  
ANISOU 2485  CD1 LEU A 542     3344   3079   2912    134    -82     95
ATOM   2486  CD2 LEU A 542     -16.155   8.674  -6.759  1.00 26.27           C  
ANISOU 2486  CD2 LEU A 542     3506   3311   3163    155    -85     72
ATOM   2487  H   LEU A 542     -18.914  12.535  -5.583  1.00 12.29           H  
ATOM   2488  HA  LEU A 542     -17.943  10.768  -3.594  1.00 13.32           H  
ATOM   2489  HB3 LEU A 542     -16.638  11.305  -6.287  1.00 14.88           H  
ATOM   2490  HB2 LEU A 542     -18.177  10.506  -6.188  1.00 14.88           H  
ATOM   2491  HG  LEU A 542     -15.657   9.473  -4.857  1.00 22.78           H  
ATOM   2492 HD11 LEU A 542     -17.455   7.332  -5.020  1.00 24.57           H  
ATOM   2493 HD12 LEU A 542     -17.052   8.244  -3.582  1.00 24.57           H  
ATOM   2494 HD13 LEU A 542     -18.479   8.667  -4.522  1.00 24.57           H  
ATOM   2495 HD21 LEU A 542     -15.186   8.184  -6.668  1.00 26.27           H  
ATOM   2496 HD22 LEU A 542     -16.865   7.924  -7.102  1.00 26.27           H  
ATOM   2497 HD23 LEU A 542     -16.072   9.418  -7.549  1.00 26.27           H  
ATOM   2498  N   SER A 543     -16.162  13.463  -3.902  1.00 13.35           N  
ANISOU 2498  N   SER A 543     1822   1758   1491    102    -98     54
ATOM   2499  CA  SER A 543     -15.088  14.295  -3.339  1.00 14.15           C  
ANISOU 2499  CA  SER A 543     1908   1882   1585    110   -119     49
ATOM   2500  C   SER A 543     -15.016  14.326  -1.796  1.00 15.56           C  
ANISOU 2500  C   SER A 543     2114   2064   1735    108   -130     59
ATOM   2501  O   SER A 543     -13.930  14.563  -1.267  1.00 15.37           O  
ANISOU 2501  O   SER A 543     2085   2056   1700    121   -155     60
ATOM   2502  CB  SER A 543     -15.162  15.720  -3.929  1.00 14.71           C  
ANISOU 2502  CB  SER A 543     1949   1972   1669     94   -112     32
ATOM   2503  OG  SER A 543     -16.296  16.437  -3.475  1.00 16.89           O  
ANISOU 2503  OG  SER A 543     2234   2245   1937     70    -93     28
ATOM   2504  H   SER A 543     -16.839  13.958  -4.470  1.00 13.35           H  
ATOM   2505  HA  SER A 543     -14.153  13.859  -3.692  1.00 14.15           H  
ATOM   2506  HB3 SER A 543     -15.176  15.688  -5.018  1.00 14.71           H  
ATOM   2507  HB2 SER A 543     -14.272  16.286  -3.652  1.00 14.71           H  
ATOM   2508  HG  SER A 543     -17.043  16.181  -4.025  1.00 16.89           H  
ATOM   2509  N   ARG A 544     -16.144  14.051  -1.110  1.00 12.75           N  
ANISOU 2509  N   ARG A 544     1788   1691   1364     92   -112     66
ATOM   2510  CA  ARG A 544     -16.241  13.932   0.351  1.00 12.58           C  
ANISOU 2510  CA  ARG A 544     1800   1670   1311     87   -118     75
ATOM   2511  C   ARG A 544     -15.377  12.804   0.945  1.00 15.29           C  
ANISOU 2511  C   ARG A 544     2166   2006   1638    113   -143     93
ATOM   2512  O   ARG A 544     -15.023  12.889   2.120  1.00 14.93           O  
ANISOU 2512  O   ARG A 544     2144   1967   1564    114   -158    100
ATOM   2513  CB  ARG A 544     -17.707  13.672   0.759  1.00 13.12           C  
ANISOU 2513  CB  ARG A 544     1893   1720   1371     65    -88     80
ATOM   2514  CG  ARG A 544     -18.682  14.827   0.471  1.00 12.24           C  
ANISOU 2514  CG  ARG A 544     1764   1617   1271     41    -64     64
ATOM   2515  CD  ARG A 544     -20.134  14.498   0.872  1.00 12.86           C  
ANISOU 2515  CD  ARG A 544     1862   1679   1347     21    -33     69
ATOM   2516  NE  ARG A 544     -20.752  13.528  -0.047  1.00 13.07           N  
ANISOU 2516  NE  ARG A 544     1887   1688   1393     22    -25     75
ATOM   2517  CZ  ARG A 544     -22.004  13.043  -0.032  1.00 12.96           C  
ANISOU 2517  CZ  ARG A 544     1886   1657   1380      5     -1     81
ATOM   2518  NH1 ARG A 544     -22.379  12.220  -1.016  1.00 11.93           N  
ANISOU 2518  NH1 ARG A 544     1753   1511   1267      5      4     84
ATOM   2519  NH2 ARG A 544     -22.890  13.356   0.923  1.00 15.00           N1+
ANISOU 2519  NH2 ARG A 544     2164   1914   1622    -13     21     82
ATOM   2520  H   ARG A 544     -16.991  13.860  -1.626  1.00 12.75           H  
ATOM   2521  HA  ARG A 544     -15.907  14.872   0.794  1.00 12.58           H  
ATOM   2522  HB3 ARG A 544     -17.750  13.471   1.831  1.00 13.12           H  
ATOM   2523  HB2 ARG A 544     -18.054  12.757   0.275  1.00 13.12           H  
ATOM   2524  HG3 ARG A 544     -18.652  15.010  -0.604  1.00 12.24           H  
ATOM   2525  HG2 ARG A 544     -18.361  15.762   0.932  1.00 12.24           H  
ATOM   2526  HD3 ARG A 544     -20.731  15.398   1.012  1.00 12.86           H  
ATOM   2527  HD2 ARG A 544     -20.117  13.989   1.837  1.00 12.86           H  
ATOM   2528 HH22 ARG A 544     -23.822  12.961   0.913  1.00 15.00           H  
ATOM   2529 HH21 ARG A 544     -22.626  13.973   1.681  1.00 15.00           H  
ATOM   2530 HH12 ARG A 544     -23.306  11.810  -1.011  1.00 11.93           H  
ATOM   2531 HH11 ARG A 544     -21.721  11.917  -1.725  1.00 11.93           H  
ATOM   2532  HE  ARG A 544     -20.138  13.204  -0.786  1.00 13.07           H  
ATOM   2533  N   TYR A 545     -15.093  11.767   0.141  1.00 14.60           N  
ANISOU 2533  N   TYR A 545     2075   1905   1566    134   -149     99
ATOM   2534  CA  TYR A 545     -14.462  10.528   0.591  1.00 15.25           C  
ANISOU 2534  CA  TYR A 545     2183   1975   1635    162   -170    118
ATOM   2535  C   TYR A 545     -12.989  10.419   0.175  1.00 19.72           C  
ANISOU 2535  C   TYR A 545     2719   2558   2217    194   -198    115
ATOM   2536  O   TYR A 545     -12.364   9.436   0.558  1.00 20.78           O  
ANISOU 2536  O   TYR A 545     2870   2681   2345    223   -217    131
ATOM   2537  CB  TYR A 545     -15.318   9.329   0.119  1.00 16.07           C  
ANISOU 2537  CB  TYR A 545     2318   2044   1743    163   -150    130
ATOM   2538  CG  TYR A 545     -16.782   9.474   0.506  1.00 15.74           C  
ANISOU 2538  CG  TYR A 545     2297   1992   1693    128   -120    129
ATOM   2539  CD1 TYR A 545     -17.132   9.595   1.867  1.00 16.59           C  
ANISOU 2539  CD1 TYR A 545     2435   2099   1769    114   -117    137
ATOM   2540  CD2 TYR A 545     -17.779   9.600  -0.484  1.00 14.33           C  
ANISOU 2540  CD2 TYR A 545     2100   1807   1536    107    -94    118
ATOM   2541  CE1 TYR A 545     -18.454   9.902   2.233  1.00 17.02           C  
ANISOU 2541  CE1 TYR A 545     2502   2148   1818     82    -86    134
ATOM   2542  CE2 TYR A 545     -19.109   9.886  -0.115  1.00 14.95           C  
ANISOU 2542  CE2 TYR A 545     2188   1881   1611     76    -67    115
ATOM   2543  CZ  TYR A 545     -19.441  10.057   1.245  1.00 16.45           C  
ANISOU 2543  CZ  TYR A 545     2407   2071   1772     64    -61    123
ATOM   2544  OH  TYR A 545     -20.708  10.393   1.620  1.00 15.59           O  
ANISOU 2544  OH  TYR A 545     2302   1958   1661     35    -31    119
ATOM   2545  H   TYR A 545     -15.411  11.778  -0.818  1.00 14.60           H  
ATOM   2546  HA  TYR A 545     -14.444  10.500   1.682  1.00 15.25           H  
ATOM   2547  HB3 TYR A 545     -14.939   8.399   0.547  1.00 16.07           H  
ATOM   2548  HB2 TYR A 545     -15.244   9.223  -0.965  1.00 16.07           H  
ATOM   2549  HD1 TYR A 545     -16.378   9.510   2.636  1.00 16.59           H  
ATOM   2550  HD2 TYR A 545     -17.522   9.518  -1.530  1.00 14.33           H  
ATOM   2551  HE1 TYR A 545     -18.707  10.046   3.271  1.00 17.02           H  
ATOM   2552  HE2 TYR A 545     -19.859  10.007  -0.881  1.00 14.95           H  
ATOM   2553  HH  TYR A 545     -21.339  10.374   0.897  1.00 15.59           H  
ATOM   2554  N   VAL A 546     -12.435  11.421  -0.536  1.00 17.65           N  
ANISOU 2554  N   VAL A 546     2413   2321   1972    189   -202     97
ATOM   2555  CA  VAL A 546     -11.005  11.513  -0.859  1.00 18.58           C  
ANISOU 2555  CA  VAL A 546     2494   2459   2107    215   -226     92
ATOM   2556  C   VAL A 546     -10.168  11.728   0.422  1.00 22.19           C  
ANISOU 2556  C   VAL A 546     2949   2938   2543    225   -260     97
ATOM   2557  O   VAL A 546     -10.511  12.602   1.218  1.00 21.27           O  
ANISOU 2557  O   VAL A 546     2832   2838   2411    201   -263     88
ATOM   2558  CB  VAL A 546     -10.706  12.702  -1.822  1.00 23.06           C  
ANISOU 2558  CB  VAL A 546     3017   3044   2702    202   -212     70
ATOM   2559  CG1 VAL A 546      -9.207  12.878  -2.133  1.00 23.61           C  
ANISOU 2559  CG1 VAL A 546     3044   3138   2788    224   -234     63
ATOM   2560  CG2 VAL A 546     -11.463  12.589  -3.152  1.00 22.57           C  
ANISOU 2560  CG2 VAL A 546     2956   2960   2659    196   -183     67
ATOM   2561  H   VAL A 546     -13.000  12.218  -0.794  1.00 17.65           H  
ATOM   2562  HA  VAL A 546     -10.702  10.580  -1.339  1.00 18.58           H  
ATOM   2563  HB  VAL A 546     -11.058  13.621  -1.351  1.00 23.06           H  
ATOM   2564 HG11 VAL A 546      -9.053  13.522  -2.995  1.00 23.61           H  
ATOM   2565 HG12 VAL A 546      -8.673  13.321  -1.295  1.00 23.61           H  
ATOM   2566 HG13 VAL A 546      -8.740  11.923  -2.368  1.00 23.61           H  
ATOM   2567 HG21 VAL A 546     -11.368  13.504  -3.738  1.00 22.57           H  
ATOM   2568 HG22 VAL A 546     -11.057  11.776  -3.752  1.00 22.57           H  
ATOM   2569 HG23 VAL A 546     -12.526  12.411  -3.001  1.00 22.57           H  
ATOM   2570  N   LEU A 547      -9.092  10.938   0.588  1.00 21.17           N  
ANISOU 2570  N   LEU A 547     2819   2810   2413    261   -289    109
ATOM   2571  CA  LEU A 547      -8.197  11.016   1.750  1.00 22.41           C  
ANISOU 2571  CA  LEU A 547     2975   2990   2548    272   -328    115
ATOM   2572  C   LEU A 547      -6.993  11.953   1.542  1.00 28.97           C  
ANISOU 2572  C   LEU A 547     3750   3860   3398    273   -348     98
ATOM   2573  O   LEU A 547      -6.417  12.383   2.541  1.00 30.04           O  
ANISOU 2573  O   LEU A 547     3882   4019   3514    265   -375     95
ATOM   2574  CB  LEU A 547      -7.713   9.600   2.138  1.00 22.99           C  
ANISOU 2574  CB  LEU A 547     3077   3050   2610    311   -353    140
ATOM   2575  CG  LEU A 547      -8.825   8.639   2.611  1.00 27.32           C  
ANISOU 2575  CG  LEU A 547     3689   3561   3132    306   -338    159
ATOM   2576  CD1 LEU A 547      -8.234   7.256   2.955  1.00 27.97           C  
ANISOU 2576  CD1 LEU A 547     3797   3624   3207    349   -361    184
ATOM   2577  CD2 LEU A 547      -9.639   9.217   3.787  1.00 29.45           C  
ANISOU 2577  CD2 LEU A 547     3992   3835   3362    277   -340    163
ATOM   2578  H   LEU A 547      -8.881  10.224  -0.095  1.00 21.17           H  
ATOM   2579  HA  LEU A 547      -8.745  11.432   2.596  1.00 22.41           H  
ATOM   2580  HB3 LEU A 547      -6.970   9.683   2.934  1.00 22.99           H  
ATOM   2581  HB2 LEU A 547      -7.193   9.152   1.290  1.00 22.99           H  
ATOM   2582  HG  LEU A 547      -9.520   8.495   1.784  1.00 27.32           H  
ATOM   2583 HD11 LEU A 547      -8.661   6.822   3.859  1.00 27.97           H  
ATOM   2584 HD12 LEU A 547      -8.410   6.546   2.149  1.00 27.97           H  
ATOM   2585 HD13 LEU A 547      -7.156   7.301   3.105  1.00 27.97           H  
ATOM   2586 HD21 LEU A 547     -10.022   8.446   4.455  1.00 29.45           H  
ATOM   2587 HD22 LEU A 547      -9.045   9.902   4.392  1.00 29.45           H  
ATOM   2588 HD23 LEU A 547     -10.500   9.773   3.415  1.00 29.45           H  
ATOM   2589  N   ASP A 548      -6.627  12.258   0.284  1.00 27.73           N  
ANISOU 2589  N   ASP A 548     3551   3708   3276    280   -334     85
ATOM   2590  CA  ASP A 548      -5.544  13.182  -0.063  1.00 29.86           C  
ANISOU 2590  CA  ASP A 548     3766   4014   3566    278   -349     67
ATOM   2591  C   ASP A 548      -6.034  14.634   0.112  1.00 32.69           C  
ANISOU 2591  C   ASP A 548     4115   4388   3916    235   -339     49
ATOM   2592  O   ASP A 548      -6.855  15.093  -0.684  1.00 31.12           O  
ANISOU 2592  O   ASP A 548     3914   4180   3731    212   -306     37
ATOM   2593  CB  ASP A 548      -5.005  12.894  -1.490  1.00 32.20           C  
ANISOU 2593  CB  ASP A 548     4025   4309   3900    295   -331     58
ATOM   2594  CG  ASP A 548      -3.809  13.729  -1.992  1.00 45.75           C  
ANISOU 2594  CG  ASP A 548     5681   6060   5640    293   -340     39
ATOM   2595  OD1 ASP A 548      -3.133  14.389  -1.172  1.00 46.27           O  
ANISOU 2595  OD1 ASP A 548     5730   6154   5695    276   -363     32
ATOM   2596  OD2 ASP A 548      -3.523  13.611  -3.203  1.00 53.33           O1-
ANISOU 2596  OD2 ASP A 548     6612   7020   6629    306   -322     32
ATOM   2597  H   ASP A 548      -7.134  11.858  -0.492  1.00 27.73           H  
ATOM   2598  HA  ASP A 548      -4.723  13.006   0.635  1.00 29.86           H  
ATOM   2599  HB3 ASP A 548      -5.823  12.972  -2.209  1.00 32.20           H  
ATOM   2600  HB2 ASP A 548      -4.696  11.849  -1.529  1.00 32.20           H  
ATOM   2601  N   ASP A 549      -5.510  15.316   1.146  1.00 31.17           N  
ANISOU 2601  N   ASP A 549     3920   4221   3704    225   -369     46
ATOM   2602  CA  ASP A 549      -5.895  16.671   1.576  1.00 31.36           C  
ANISOU 2602  CA  ASP A 549     3941   4260   3715    186   -366     28
ATOM   2603  C   ASP A 549      -5.707  17.781   0.523  1.00 34.19           C  
ANISOU 2603  C   ASP A 549     4258   4630   4103    165   -343      6
ATOM   2604  O   ASP A 549      -6.353  18.824   0.646  1.00 34.04           O  
ANISOU 2604  O   ASP A 549     4247   4610   4077    131   -326     -7
ATOM   2605  CB  ASP A 549      -5.223  17.110   2.904  1.00 34.52           C  
ANISOU 2605  CB  ASP A 549     4339   4688   4091    184   -409     28
ATOM   2606  CG  ASP A 549      -5.408  16.192   4.127  1.00 51.00           C  
ANISOU 2606  CG  ASP A 549     6481   6761   6135    187   -424     46
ATOM   2607  OD1 ASP A 549      -6.350  15.368   4.135  1.00 52.07           O  
ANISOU 2607  OD1 ASP A 549     6651   6868   6265    206   -411     65
ATOM   2608  OD2 ASP A 549      -4.672  16.431   5.110  1.00 57.97           O1-
ANISOU 2608  OD2 ASP A 549     7375   7662   6989    171   -449     42
ATOM   2609  H   ASP A 549      -4.846  14.848   1.747  1.00 31.17           H  
ATOM   2610  HA  ASP A 549      -6.968  16.619   1.756  1.00 31.36           H  
ATOM   2611  HB3 ASP A 549      -5.603  18.093   3.193  1.00 34.52           H  
ATOM   2612  HB2 ASP A 549      -4.150  17.225   2.736  1.00 34.52           H  
ATOM   2613  N   GLU A 550      -4.868  17.537  -0.501  1.00 29.07           N  
ANISOU 2613  N   GLU A 550     3569   3991   3487    184   -342      2
ATOM   2614  CA  GLU A 550      -4.664  18.433  -1.641  1.00 29.26           C  
ANISOU 2614  CA  GLU A 550     3555   4023   3538    164   -318    -18
ATOM   2615  C   GLU A 550      -5.927  18.640  -2.499  1.00 30.64           C  
ANISOU 2615  C   GLU A 550     3754   4172   3718    147   -277    -20
ATOM   2616  O   GLU A 550      -6.069  19.710  -3.085  1.00 28.43           O  
ANISOU 2616  O   GLU A 550     3458   3895   3449    121   -257    -36
ATOM   2617  CB  GLU A 550      -3.485  17.928  -2.504  1.00 31.12           C  
ANISOU 2617  CB  GLU A 550     3743   4274   3805    189   -322    -21
ATOM   2618  CG  GLU A 550      -2.138  17.801  -1.752  1.00 45.01           C  
ANISOU 2618  CG  GLU A 550     5465   6069   5568    200   -362    -24
ATOM   2619  CD  GLU A 550      -1.614  19.110  -1.140  1.00 69.07           C  
ANISOU 2619  CD  GLU A 550     8500   9141   8602    164   -379    -40
ATOM   2620  OE1 GLU A 550      -1.625  20.136  -1.856  1.00 59.48           O  
ANISOU 2620  OE1 GLU A 550     7255   7938   7405    138   -362    -59
ATOM   2621  OE2 GLU A 550      -1.201  19.067   0.039  1.00 69.69           O1-
ANISOU 2621  OE2 GLU A 550     8603   9226   8650    161   -408    -33
ATOM   2622  H   GLU A 550      -4.363  16.661  -0.529  1.00 29.07           H  
ATOM   2623  HA  GLU A 550      -4.399  19.408  -1.233  1.00 29.26           H  
ATOM   2624  HB3 GLU A 550      -3.359  18.579  -3.370  1.00 31.12           H  
ATOM   2625  HB2 GLU A 550      -3.739  16.949  -2.915  1.00 31.12           H  
ATOM   2626  HG3 GLU A 550      -1.380  17.429  -2.442  1.00 45.01           H  
ATOM   2627  HG2 GLU A 550      -2.223  17.041  -0.974  1.00 45.01           H  
ATOM   2628  N   TYR A 551      -6.827  17.644  -2.540  1.00 26.94           N  
ANISOU 2628  N   TYR A 551     3322   3675   3240    159   -265     -5
ATOM   2629  CA  TYR A 551      -8.110  17.713  -3.241  1.00 26.86           C  
ANISOU 2629  CA  TYR A 551     3332   3640   3234    145   -230     -6
ATOM   2630  C   TYR A 551      -9.246  18.295  -2.381  1.00 30.18           C  
ANISOU 2630  C   TYR A 551     3787   4050   3631    120   -220     -5
ATOM   2631  O   TYR A 551     -10.191  18.828  -2.961  1.00 28.35           O  
ANISOU 2631  O   TYR A 551     3564   3803   3405    102   -192    -10
ATOM   2632  CB  TYR A 551      -8.511  16.298  -3.697  1.00 29.26           C  
ANISOU 2632  CB  TYR A 551     3658   3919   3542    170   -222     10
ATOM   2633  CG  TYR A 551      -7.722  15.730  -4.863  1.00 33.93           C  
ANISOU 2633  CG  TYR A 551     4223   4510   4160    193   -217      8
ATOM   2634  CD1 TYR A 551      -8.226  15.848  -6.176  1.00 36.27           C  
ANISOU 2634  CD1 TYR A 551     4512   4794   4473    184   -188      0
ATOM   2635  CD2 TYR A 551      -6.502  15.058  -4.642  1.00 35.75           C  
ANISOU 2635  CD2 TYR A 551     4437   4750   4396    226   -240     14
ATOM   2636  CE1 TYR A 551      -7.523  15.288  -7.259  1.00 38.75           C  
ANISOU 2636  CE1 TYR A 551     4806   5108   4810    205   -180     -4
ATOM   2637  CE2 TYR A 551      -5.794  14.505  -5.728  1.00 37.29           C  
ANISOU 2637  CE2 TYR A 551     4608   4944   4616    250   -232     11
ATOM   2638  CZ  TYR A 551      -6.305  14.616  -7.036  1.00 45.40           C  
ANISOU 2638  CZ  TYR A 551     5632   5960   5660    238   -200      2
ATOM   2639  OH  TYR A 551      -5.620  14.073  -8.084  1.00 48.40           O  
ANISOU 2639  OH  TYR A 551     5991   6337   6061    260   -188     -3
ATOM   2640  H   TYR A 551      -6.646  16.792  -2.024  1.00 26.94           H  
ATOM   2641  HA  TYR A 551      -8.008  18.341  -4.127  1.00 26.86           H  
ATOM   2642  HB3 TYR A 551      -9.561  16.288  -3.997  1.00 29.26           H  
ATOM   2643  HB2 TYR A 551      -8.447  15.619  -2.848  1.00 29.26           H  
ATOM   2644  HD1 TYR A 551      -9.160  16.361  -6.355  1.00 36.27           H  
ATOM   2645  HD2 TYR A 551      -6.108  14.965  -3.641  1.00 35.75           H  
ATOM   2646  HE1 TYR A 551      -7.921  15.377  -8.259  1.00 38.75           H  
ATOM   2647  HE2 TYR A 551      -4.859  13.993  -5.556  1.00 37.29           H  
ATOM   2648  HH  TYR A 551      -6.083  14.159  -8.920  1.00 48.40           H  
ATOM   2649  N   THR A 552      -9.178  18.135  -1.047  1.00 29.83           N  
ANISOU 2649  N   THR A 552     3765   4011   3559    120   -242      2
ATOM   2650  CA  THR A 552     -10.316  18.361  -0.146  1.00 30.39           C  
ANISOU 2650  CA  THR A 552     3876   4068   3604    101   -230      6
ATOM   2651  C   THR A 552     -10.419  19.797   0.411  1.00 36.91           C  
ANISOU 2651  C   THR A 552     4703   4903   4416     70   -225    -10
ATOM   2652  O   THR A 552     -11.530  20.209   0.744  1.00 36.89           O  
ANISOU 2652  O   THR A 552     4730   4886   4400     54   -204    -10
ATOM   2653  CB  THR A 552     -10.285  17.382   1.063  1.00 34.79           C  
ANISOU 2653  CB  THR A 552     4466   4619   4133    119   -253     25
ATOM   2654  OG1 THR A 552      -9.294  17.703   2.023  1.00 32.00           O  
ANISOU 2654  OG1 THR A 552     4102   4292   3766    124   -289     22
ATOM   2655  CG2 THR A 552     -10.149  15.905   0.667  1.00 35.38           C  
ANISOU 2655  CG2 THR A 552     4547   4677   4219    149   -254     41
ATOM   2656  H   THR A 552      -8.363  17.705  -0.632  1.00 29.83           H  
ATOM   2657  HA  THR A 552     -11.239  18.165  -0.696  1.00 30.39           H  
ATOM   2658  HB  THR A 552     -11.239  17.476   1.585  1.00 34.79           H  
ATOM   2659  HG1 THR A 552      -9.517  18.543   2.432  1.00 32.00           H  
ATOM   2660 HG21 THR A 552     -10.185  15.265   1.548  1.00 35.38           H  
ATOM   2661 HG22 THR A 552     -10.962  15.603   0.007  1.00 35.38           H  
ATOM   2662 HG23 THR A 552      -9.210  15.703   0.156  1.00 35.38           H  
ATOM   2663  N   SER A 553      -9.290  20.517   0.523  1.00 35.54           N  
ANISOU 2663  N   SER A 553     4501   4754   4248     62   -243    -24
ATOM   2664  CA  SER A 553      -9.217  21.854   1.122  1.00 36.13           C  
ANISOU 2664  CA  SER A 553     4580   4837   4310     31   -239    -41
ATOM   2665  C   SER A 553      -8.897  22.911   0.057  1.00 40.30           C  
ANISOU 2665  C   SER A 553     5074   5373   4866     16   -224    -59
ATOM   2666  O   SER A 553      -8.145  22.617  -0.871  1.00 37.24           O  
ANISOU 2666  O   SER A 553     4653   4996   4502     29   -231    -59
ATOM   2667  CB  SER A 553      -8.170  21.826   2.260  1.00  0.00           C  
ATOM   2668  OG  SER A 553      -6.836  21.723   1.795  1.00  0.00           O  
ATOM   2669  H   SER A 553      -8.415  20.124   0.205  1.00 35.54           H  
ATOM   2670  HB2 SER A 553      -8.245  22.741   2.850  1.00  0.00           H  
ATOM   2671  HB3 SER A 553      -8.371  21.001   2.944  1.00  0.00           H  
ATOM   2672  HG  SER A 553      -6.683  20.824   1.487  1.00  0.00           H  
ATOM   2673  HA  SER A 553     -10.177  22.116   1.572  1.00 36.13           H  
ATOM   2674  N   SER A 554      -9.445  24.130   0.228  1.00 39.36           N  
ANISOU 2674  N   SER A 554     4965   5246   4743    -11   -203    -73
ATOM   2675  CA  SER A 554      -9.250  25.283  -0.667  1.00 40.11           C  
ANISOU 2675  CA  SER A 554     5036   5344   4860    -30   -187    -89
ATOM   2676  C   SER A 554      -7.783  25.739  -0.816  1.00 47.71           C  
ANISOU 2676  C   SER A 554     5961   6335   5833    -34   -212    -99
ATOM   2677  O   SER A 554      -7.423  26.271  -1.865  1.00 49.24           O  
ANISOU 2677  O   SER A 554     6125   6532   6053    -36   -201   -106
ATOM   2678  CB  SER A 554     -10.146  26.451  -0.204  1.00 42.94           C  
ANISOU 2678  CB  SER A 554     5418   5692   5207    -57   -167   -102
ATOM   2679  OG  SER A 554     -11.494  26.202  -0.547  1.00 45.79           O  
ANISOU 2679  OG  SER A 554     5808   6028   5561    -54   -142    -94
ATOM   2680  H   SER A 554     -10.067  24.288   1.007  1.00 39.36           H  
ATOM   2681  HA  SER A 554      -9.569  24.984  -1.664  1.00 40.11           H  
ATOM   2682  HB3 SER A 554      -9.856  27.382  -0.694  1.00 42.94           H  
ATOM   2683  HB2 SER A 554     -10.061  26.617   0.871  1.00 42.94           H  
ATOM   2684  HG  SER A 554     -12.040  26.927  -0.228  1.00 45.79           H  
ATOM   2685  N   VAL A 555      -6.971  25.490   0.225  1.00 45.16           N  
ANISOU 2685  N   VAL A 555     5640   6031   5489    -34   -246   -100
ATOM   2686  CA  VAL A 555      -5.525  25.719   0.271  1.00 45.56           C  
ANISOU 2686  CA  VAL A 555     5653   6112   5545    -38   -277   -110
ATOM   2687  C   VAL A 555      -4.719  24.651  -0.511  1.00 48.99           C  
ANISOU 2687  C   VAL A 555     6055   6561   6000     -5   -295    -97
ATOM   2688  O   VAL A 555      -3.585  24.927  -0.905  1.00 49.88           O  
ANISOU 2688  O   VAL A 555     6131   6700   6119     -3   -323   -103
ATOM   2689  CB  VAL A 555      -5.061  25.760   1.762  1.00  0.00           C  
ATOM   2690  CG1 VAL A 555      -3.539  25.711   2.013  1.00  0.00           C  
ATOM   2691  CG2 VAL A 555      -5.652  26.991   2.478  1.00  0.00           C  
ATOM   2692  H   VAL A 555      -7.361  25.046   1.043  1.00 45.16           H  
ATOM   2693  HB  VAL A 555      -5.478  24.882   2.260  1.00  0.00           H  
ATOM   2694 HG11 VAL A 555      -3.310  25.856   3.069  1.00  0.00           H  
ATOM   2695 HG12 VAL A 555      -3.107  24.749   1.737  1.00  0.00           H  
ATOM   2696 HG13 VAL A 555      -3.019  26.490   1.455  1.00  0.00           H  
ATOM   2697 HG21 VAL A 555      -5.358  27.016   3.528  1.00  0.00           H  
ATOM   2698 HG22 VAL A 555      -5.311  27.918   2.016  1.00  0.00           H  
ATOM   2699 HG23 VAL A 555      -6.742  26.989   2.452  1.00  0.00           H  
ATOM   2700  HA  VAL A 555      -5.315  26.687  -0.188  1.00 45.56           H  
ATOM   2701  N   GLY A 556      -5.320  23.471  -0.740  1.00 43.26           N  
ANISOU 2701  N   GLY A 556     5340   5814   5282     21   -278    -81
ATOM   2702  CA  GLY A 556      -4.724  22.329  -1.429  1.00 42.11           C  
ANISOU 2702  CA  GLY A 556     5171   5673   5155     55   -288    -70
ATOM   2703  C   GLY A 556      -4.528  22.591  -2.932  1.00 43.42           C  
ANISOU 2703  C   GLY A 556     5304   5839   5355     54   -263    -78
ATOM   2704  O   GLY A 556      -5.290  23.329  -3.558  1.00 43.45           O  
ANISOU 2704  O   GLY A 556     5316   5827   5364     35   -232    -85
ATOM   2705  H   GLY A 556      -6.270  23.341  -0.420  1.00 43.26           H  
ATOM   2706  HA3 GLY A 556      -5.398  21.485  -1.298  1.00 42.11           H  
ATOM   2707  HA2 GLY A 556      -3.778  22.063  -0.956  1.00 42.11           H  
ATOM   2708  N   SER A 557      -3.495  21.945  -3.499  1.00 37.03           N  
ANISOU 2708  N   SER A 557     4456   5047   4566     77   -276    -77
ATOM   2709  CA  SER A 557      -3.024  22.099  -4.879  1.00 35.06           C  
ANISOU 2709  CA  SER A 557     4173   4802   4348     79   -253    -85
ATOM   2710  C   SER A 557      -3.974  21.536  -5.957  1.00 35.35           C  
ANISOU 2710  C   SER A 557     4228   4810   4394     93   -221    -77
ATOM   2711  O   SER A 557      -3.981  22.058  -7.072  1.00 36.18           O  
ANISOU 2711  O   SER A 557     4315   4914   4520     86   -196    -85
ATOM   2712  CB  SER A 557      -1.621  21.454  -4.968  1.00  0.00           C  
ATOM   2713  OG  SER A 557      -1.026  21.579  -6.247  1.00  0.00           O  
ATOM   2714  H   SER A 557      -2.924  21.343  -2.915  1.00 37.03           H  
ATOM   2715  HB2 SER A 557      -0.951  21.911  -4.238  1.00  0.00           H  
ATOM   2716  HB3 SER A 557      -1.675  20.393  -4.721  1.00  0.00           H  
ATOM   2717  HG  SER A 557      -0.799  22.502  -6.387  1.00  0.00           H  
ATOM   2718  HA  SER A 557      -2.919  23.169  -5.069  1.00 35.06           H  
ATOM   2719  N   LYS A 558      -4.737  20.485  -5.616  1.00 27.38           N  
ANISOU 2719  N   LYS A 558     3257   3777   3369    109   -221    -61
ATOM   2720  CA  LYS A 558      -5.595  19.732  -6.538  1.00 25.50           C  
ANISOU 2720  CA  LYS A 558     3039   3512   3139    121   -194    -53
ATOM   2721  C   LYS A 558      -7.093  20.042  -6.360  1.00 25.37           C  
ANISOU 2721  C   LYS A 558     3063   3472   3105    102   -177    -49
ATOM   2722  O   LYS A 558      -7.916  19.385  -6.999  1.00 26.45           O  
ANISOU 2722  O   LYS A 558     3221   3585   3243    110   -161    -40
ATOM   2723  CB  LYS A 558      -5.308  18.222  -6.368  1.00  0.00           C  
ATOM   2724  CG  LYS A 558      -3.842  17.805  -6.590  1.00  0.00           C  
ATOM   2725  CD  LYS A 558      -3.297  18.152  -7.990  1.00  0.00           C  
ATOM   2726  CE  LYS A 558      -1.854  17.681  -8.238  1.00  0.00           C  
ATOM   2727  NZ  LYS A 558      -0.875  18.403  -7.403  1.00  0.00           N1+
ATOM   2728  H   LYS A 558      -4.714  20.145  -4.663  1.00 27.38           H  
ATOM   2729  HB2 LYS A 558      -5.609  17.905  -5.369  1.00  0.00           H  
ATOM   2730  HB3 LYS A 558      -5.930  17.655  -7.060  1.00  0.00           H  
ATOM   2731  HG2 LYS A 558      -3.218  18.258  -5.819  1.00  0.00           H  
ATOM   2732  HG3 LYS A 558      -3.763  16.728  -6.434  1.00  0.00           H  
ATOM   2733  HD2 LYS A 558      -3.948  17.702  -8.742  1.00  0.00           H  
ATOM   2734  HD3 LYS A 558      -3.350  19.227  -8.160  1.00  0.00           H  
ATOM   2735  HE2 LYS A 558      -1.764  16.610  -8.055  1.00  0.00           H  
ATOM   2736  HE3 LYS A 558      -1.592  17.847  -9.283  1.00  0.00           H  
ATOM   2737  HZ1 LYS A 558      -1.066  18.223  -6.428  1.00  0.00           H  
ATOM   2738  HZ2 LYS A 558       0.059  18.088  -7.624  1.00  0.00           H  
ATOM   2739  HZ3 LYS A 558      -0.944  19.397  -7.573  1.00  0.00           H  
ATOM   2740  HA  LYS A 558      -5.372  20.008  -7.569  1.00 25.50           H  
ATOM   2741  N   PHE A 559      -7.428  21.035  -5.519  1.00 19.90           N  
ANISOU 2741  N   PHE A 559     2379   2785   2399     76   -180    -56
ATOM   2742  CA  PHE A 559      -8.790  21.513  -5.276  1.00 16.88           C  
ANISOU 2742  CA  PHE A 559     2030   2382   2002     58   -163    -54
ATOM   2743  C   PHE A 559      -9.349  22.231  -6.529  1.00 18.18           C  
ANISOU 2743  C   PHE A 559     2190   2534   2183     45   -133    -61
ATOM   2744  O   PHE A 559      -8.577  22.915  -7.208  1.00 18.11           O  
ANISOU 2744  O   PHE A 559     2155   2537   2189     35   -127    -73
ATOM   2745  CB  PHE A 559      -8.728  22.457  -4.059  1.00 17.21           C  
ANISOU 2745  CB  PHE A 559     2082   2433   2024     36   -173    -62
ATOM   2746  CG  PHE A 559     -10.065  22.962  -3.536  1.00 16.30           C  
ANISOU 2746  CG  PHE A 559     2002   2298   1894     22   -155    -60
ATOM   2747  CD1 PHE A 559     -10.824  22.171  -2.647  1.00 17.69           C  
ANISOU 2747  CD1 PHE A 559     2209   2464   2050     32   -160    -46
ATOM   2748  CD2 PHE A 559     -10.639  24.146  -4.044  1.00 16.82           C  
ANISOU 2748  CD2 PHE A 559     2070   2356   1966      1   -132    -70
ATOM   2749  CE1 PHE A 559     -12.084  22.586  -2.240  1.00 18.76           C  
ANISOU 2749  CE1 PHE A 559     2373   2581   2173     19   -139    -45
ATOM   2750  CE2 PHE A 559     -11.894  24.554  -3.615  1.00 16.60           C  
ANISOU 2750  CE2 PHE A 559     2070   2309   1926     -9   -114    -68
ATOM   2751  CZ  PHE A 559     -12.615  23.776  -2.720  1.00 15.93           C  
ANISOU 2751  CZ  PHE A 559     2012   2216   1823      0   -117    -56
ATOM   2752  H   PHE A 559      -6.695  21.523  -5.023  1.00 19.90           H  
ATOM   2753  HA  PHE A 559      -9.382  20.636  -5.014  1.00 16.88           H  
ATOM   2754  HB3 PHE A 559      -8.095  23.318  -4.280  1.00 17.21           H  
ATOM   2755  HB2 PHE A 559      -8.230  21.924  -3.251  1.00 17.21           H  
ATOM   2756  HD1 PHE A 559     -10.421  21.244  -2.269  1.00 17.69           H  
ATOM   2757  HD2 PHE A 559     -10.103  24.746  -4.758  1.00 16.82           H  
ATOM   2758  HE1 PHE A 559     -12.653  21.980  -1.550  1.00 18.76           H  
ATOM   2759  HE2 PHE A 559     -12.307  25.480  -3.981  1.00 16.60           H  
ATOM   2760  HZ  PHE A 559     -13.593  24.099  -2.401  1.00 15.93           H  
ATOM   2761  N   PRO A 560     -10.663  22.075  -6.822  1.00 15.60           N  
ANISOU 2761  N   PRO A 560     1889   2185   1854     42   -114    -54
ATOM   2762  CA  PRO A 560     -11.320  22.723  -7.978  1.00 14.25           C  
ANISOU 2762  CA  PRO A 560     1715   2003   1697     31    -90    -59
ATOM   2763  C   PRO A 560     -11.581  24.237  -7.791  1.00 13.06           C  
ANISOU 2763  C   PRO A 560     1566   1852   1545      6    -79    -70
ATOM   2764  O   PRO A 560     -12.731  24.675  -7.820  1.00 11.46           O  
ANISOU 2764  O   PRO A 560     1381   1633   1339     -2    -63    -69
ATOM   2765  CB  PRO A 560     -12.606  21.896  -8.123  1.00 15.92           C  
ANISOU 2765  CB  PRO A 560     1950   2193   1906     39    -79    -47
ATOM   2766  CG  PRO A 560     -12.968  21.512  -6.704  1.00 20.74           C  
ANISOU 2766  CG  PRO A 560     2582   2801   2498     42    -90    -39
ATOM   2767  CD  PRO A 560     -11.602  21.191  -6.120  1.00 17.83           C  
ANISOU 2767  CD  PRO A 560     2202   2452   2121     50   -114    -41
ATOM   2768  HA  PRO A 560     -10.717  22.602  -8.880  1.00 14.25           H  
ATOM   2769  HB3 PRO A 560     -12.369  20.985  -8.665  1.00 15.92           H  
ATOM   2770  HB2 PRO A 560     -13.416  22.394  -8.654  1.00 15.92           H  
ATOM   2771  HG3 PRO A 560     -13.674  20.684  -6.636  1.00 20.74           H  
ATOM   2772  HG2 PRO A 560     -13.400  22.369  -6.187  1.00 20.74           H  
ATOM   2773  HD2 PRO A 560     -11.614  21.318  -5.041  1.00 17.83           H  
ATOM   2774  HD3 PRO A 560     -11.336  20.154  -6.335  1.00 17.83           H  
ATOM   2775  N   VAL A 561     -10.496  25.012  -7.620  1.00 12.18           N  
ANISOU 2775  N   VAL A 561     1434   1757   1435     -5    -87    -82
ATOM   2776  CA  VAL A 561     -10.473  26.461  -7.401  1.00 10.97           C  
ANISOU 2776  CA  VAL A 561     1284   1603   1280    -31    -77    -95
ATOM   2777  C   VAL A 561     -11.177  27.272  -8.508  1.00 10.91           C  
ANISOU 2777  C   VAL A 561     1282   1578   1284    -38    -52    -95
ATOM   2778  O   VAL A 561     -11.849  28.248  -8.187  1.00 10.32           O  
ANISOU 2778  O   VAL A 561     1226   1491   1205    -50    -40    -98
ATOM   2779  CB  VAL A 561      -9.006  26.975  -7.252  1.00 11.97           C  
ANISOU 2779  CB  VAL A 561     1384   1753   1412    -43    -89   -108
ATOM   2780  CG1 VAL A 561      -8.820  28.507  -7.297  1.00 12.45           C  
ANISOU 2780  CG1 VAL A 561     1448   1809   1474    -72    -75   -122
ATOM   2781  CG2 VAL A 561      -8.341  26.425  -5.977  1.00 13.42           C  
ANISOU 2781  CG2 VAL A 561     1562   1955   1581    -38   -119   -108
ATOM   2782  H   VAL A 561      -9.589  24.563  -7.606  1.00 12.18           H  
ATOM   2783  HA  VAL A 561     -11.008  26.641  -6.467  1.00 10.97           H  
ATOM   2784  HB  VAL A 561      -8.430  26.577  -8.089  1.00 11.97           H  
ATOM   2785 HG11 VAL A 561      -7.814  28.774  -6.986  1.00 12.45           H  
ATOM   2786 HG12 VAL A 561      -8.963  28.912  -8.299  1.00 12.45           H  
ATOM   2787 HG13 VAL A 561      -9.503  29.021  -6.623  1.00 12.45           H  
ATOM   2788 HG21 VAL A 561      -7.316  26.777  -5.875  1.00 13.42           H  
ATOM   2789 HG22 VAL A 561      -8.883  26.735  -5.083  1.00 13.42           H  
ATOM   2790 HG23 VAL A 561      -8.294  25.337  -5.986  1.00 13.42           H  
ATOM   2791  N   ARG A 562     -11.030  26.840  -9.771  1.00  9.81           N  
ANISOU 2791  N   ARG A 562     1132   1438   1159    -29    -44    -92
ATOM   2792  CA  ARG A 562     -11.574  27.507 -10.959  1.00  9.72           C  
ANISOU 2792  CA  ARG A 562     1126   1411   1156    -36    -23    -91
ATOM   2793  C   ARG A 562     -13.070  27.219 -11.210  1.00  9.91           C  
ANISOU 2793  C   ARG A 562     1173   1416   1177    -29    -15    -81
ATOM   2794  O   ARG A 562     -13.632  27.796 -12.139  1.00  9.61           O  
ANISOU 2794  O   ARG A 562     1142   1365   1145    -34     -1    -79
ATOM   2795  CB  ARG A 562     -10.729  27.137 -12.198  1.00 10.40           C  
ANISOU 2795  CB  ARG A 562     1196   1502   1255    -30    -16    -92
ATOM   2796  CG  ARG A 562      -9.198  27.226 -12.035  1.00 11.02           C  
ANISOU 2796  CG  ARG A 562     1246   1601   1340    -40    -20   -104
ATOM   2797  CD  ARG A 562      -8.470  26.399 -13.101  1.00 11.23           C  
ANISOU 2797  CD  ARG A 562     1254   1634   1378    -26    -15   -103
ATOM   2798  NE  ARG A 562      -7.008  26.496 -12.979  1.00 11.46           N  
ANISOU 2798  NE  ARG A 562     1250   1688   1415    -30    -22   -114
ATOM   2799  CZ  ARG A 562      -6.183  27.376 -13.569  1.00 11.37           C  
ANISOU 2799  CZ  ARG A 562     1221   1685   1412    -52    -10   -125
ATOM   2800  NH1 ARG A 562      -4.872  27.296 -13.320  1.00 10.33           N  
ANISOU 2800  NH1 ARG A 562     1056   1579   1291    -56    -19   -135
ATOM   2801  NH2 ARG A 562      -6.629  28.330 -14.395  1.00 10.67           N1+
ANISOU 2801  NH2 ARG A 562     1150   1581   1325    -69     13   -126
ATOM   2802  H   ARG A 562     -10.471  26.016  -9.943  1.00  9.81           H  
ATOM   2803  HA  ARG A 562     -11.490  28.582 -10.803  1.00  9.72           H  
ATOM   2804  HB3 ARG A 562     -11.026  27.765 -13.035  1.00 10.40           H  
ATOM   2805  HB2 ARG A 562     -10.983  26.127 -12.501  1.00 10.40           H  
ATOM   2806  HG3 ARG A 562      -8.917  26.802 -11.073  1.00 11.02           H  
ATOM   2807  HG2 ARG A 562      -8.839  28.255 -12.014  1.00 11.02           H  
ATOM   2808  HD3 ARG A 562      -8.840  26.603 -14.104  1.00 11.23           H  
ATOM   2809  HD2 ARG A 562      -8.682  25.346 -12.919  1.00 11.23           H  
ATOM   2810 HH22 ARG A 562      -5.990  28.997 -14.809  1.00 10.67           H  
ATOM   2811 HH21 ARG A 562      -7.616  28.392 -14.616  1.00 10.67           H  
ATOM   2812 HH12 ARG A 562      -4.241  27.959 -13.751  1.00 10.33           H  
ATOM   2813 HH11 ARG A 562      -4.508  26.589 -12.699  1.00 10.33           H  
ATOM   2814  HE  ARG A 562      -6.602  25.868 -12.300  1.00 11.46           H  
ATOM   2815  N   TRP A 563     -13.682  26.350 -10.389  1.00  8.72           N  
ANISOU 2815  N   TRP A 563     1031   1263   1018    -18    -24    -73
ATOM   2816  CA  TRP A 563     -15.105  25.996 -10.403  1.00  9.26           C  
ANISOU 2816  CA  TRP A 563     1117   1315   1085    -13    -16    -64
ATOM   2817  C   TRP A 563     -15.800  26.371  -9.080  1.00 10.29           C  
ANISOU 2817  C   TRP A 563     1262   1443   1204    -20    -15    -65
ATOM   2818  O   TRP A 563     -16.962  26.007  -8.897  1.00 11.08           O  
ANISOU 2818  O   TRP A 563     1374   1533   1303    -16     -9    -57
ATOM   2819  CB  TRP A 563     -15.246  24.486 -10.687  1.00  9.82           C  
ANISOU 2819  CB  TRP A 563     1191   1383   1155      3    -23    -53
ATOM   2820  CG  TRP A 563     -14.787  24.024 -12.037  1.00  9.89           C  
ANISOU 2820  CG  TRP A 563     1192   1390   1174     10    -20    -52
ATOM   2821  CD1 TRP A 563     -15.593  23.832 -13.105  1.00 10.26           C  
ANISOU 2821  CD1 TRP A 563     1246   1425   1227     10    -11    -47
ATOM   2822  CD2 TRP A 563     -13.428  23.765 -12.510  1.00  9.77           C  
ANISOU 2822  CD2 TRP A 563     1160   1387   1164     16    -24    -57
ATOM   2823  NE1 TRP A 563     -14.829  23.506 -14.204  1.00 10.02           N  
ANISOU 2823  NE1 TRP A 563     1209   1397   1202     16     -9    -49
ATOM   2824  CE2 TRP A 563     -13.484  23.487 -13.909  1.00 11.15           C  
ANISOU 2824  CE2 TRP A 563     1337   1555   1347     20    -14    -55
ATOM   2825  CE3 TRP A 563     -12.146  23.754 -11.909  1.00 11.78           C  
ANISOU 2825  CE3 TRP A 563     1397   1659   1419     19    -35    -63
ATOM   2826  CZ2 TRP A 563     -12.330  23.271 -14.683  1.00 11.97           C  
ANISOU 2826  CZ2 TRP A 563     1426   1666   1457     25    -11    -61
ATOM   2827  CZ3 TRP A 563     -10.983  23.515 -12.670  1.00 13.09           C  
ANISOU 2827  CZ3 TRP A 563     1544   1834   1595     25    -33    -68
ATOM   2828  CH2 TRP A 563     -11.069  23.305 -14.060  1.00 13.56           C  
ANISOU 2828  CH2 TRP A 563     1607   1885   1661     29    -19    -67
ATOM   2829  H   TRP A 563     -13.138  25.909  -9.660  1.00  8.72           H  
ATOM   2830  HA  TRP A 563     -15.631  26.540 -11.188  1.00  9.26           H  
ATOM   2831  HB3 TRP A 563     -16.288  24.177 -10.584  1.00  9.82           H  
ATOM   2832  HB2 TRP A 563     -14.687  23.931  -9.935  1.00  9.82           H  
ATOM   2833  HD1 TRP A 563     -16.668  23.941 -13.091  1.00 10.26           H  
ATOM   2834  HE1 TRP A 563     -15.234  23.318 -15.118  1.00 10.02           H  
ATOM   2835  HE3 TRP A 563     -12.056  23.945 -10.850  1.00 11.78           H  
ATOM   2836  HZ2 TRP A 563     -12.408  23.085 -15.743  1.00 11.97           H  
ATOM   2837  HZ3 TRP A 563     -10.018  23.515 -12.186  1.00 13.09           H  
ATOM   2838  HH2 TRP A 563     -10.174  23.141 -14.641  1.00 13.56           H  
ATOM   2839  N   SER A 564     -15.091  27.071  -8.178  1.00  9.86           N  
ANISOU 2839  N   SER A 564     1207   1397   1142    -31    -19    -75
ATOM   2840  CA  SER A 564     -15.561  27.414  -6.837  1.00  9.51           C  
ANISOU 2840  CA  SER A 564     1180   1350   1082    -38    -18    -78
ATOM   2841  C   SER A 564     -15.979  28.896  -6.776  1.00  9.88           C  
ANISOU 2841  C   SER A 564     1235   1387   1130    -52     -2    -88
ATOM   2842  O   SER A 564     -15.225  29.739  -7.266  1.00 11.17           O  
ANISOU 2842  O   SER A 564     1392   1554   1299    -64     -1    -98
ATOM   2843  CB  SER A 564     -14.398  27.185  -5.858  1.00 11.10           C  
ANISOU 2843  CB  SER A 564     1380   1569   1269    -40    -38    -83
ATOM   2844  OG  SER A 564     -14.216  25.803  -5.648  1.00 12.85           O  
ANISOU 2844  OG  SER A 564     1597   1797   1488    -23    -53    -72
ATOM   2845  H   SER A 564     -14.150  27.363  -8.403  1.00  9.86           H  
ATOM   2846  HA  SER A 564     -16.379  26.748  -6.567  1.00  9.51           H  
ATOM   2847  HB3 SER A 564     -14.614  27.640  -4.891  1.00 11.10           H  
ATOM   2848  HB2 SER A 564     -13.471  27.630  -6.217  1.00 11.10           H  
ATOM   2849  HG  SER A 564     -13.794  25.430  -6.431  1.00 12.85           H  
ATOM   2850  N   PRO A 565     -17.137  29.211  -6.149  1.00  9.60           N  
ANISOU 2850  N   PRO A 565     1218   1341   1089    -53     11    -87
ATOM   2851  CA  PRO A 565     -17.527  30.610  -5.881  1.00  9.61           C  
ANISOU 2851  CA  PRO A 565     1230   1329   1090    -63     28    -98
ATOM   2852  C   PRO A 565     -16.655  31.292  -4.804  1.00 10.15           C  
ANISOU 2852  C   PRO A 565     1309   1406   1141    -80     21   -112
ATOM   2853  O   PRO A 565     -15.900  30.598  -4.119  1.00 11.07           O  
ANISOU 2853  O   PRO A 565     1426   1538   1243    -81      2   -112
ATOM   2854  CB  PRO A 565     -18.984  30.468  -5.419  1.00  9.99           C  
ANISOU 2854  CB  PRO A 565     1291   1366   1138    -55     44    -91
ATOM   2855  CG  PRO A 565     -19.021  29.130  -4.721  1.00 10.74           C  
ANISOU 2855  CG  PRO A 565     1389   1470   1220    -49     33    -83
ATOM   2856  CD  PRO A 565     -18.113  28.272  -5.588  1.00 10.05           C  
ANISOU 2856  CD  PRO A 565     1284   1394   1139    -43     14    -77
ATOM   2857  HA  PRO A 565     -17.468  31.201  -6.792  1.00  9.61           H  
ATOM   2858  HB3 PRO A 565     -19.651  30.449  -6.278  1.00  9.99           H  
ATOM   2859  HB2 PRO A 565     -19.322  31.264  -4.762  1.00  9.99           H  
ATOM   2860  HG3 PRO A 565     -20.030  28.745  -4.605  1.00 10.74           H  
ATOM   2861  HG2 PRO A 565     -18.590  29.240  -3.726  1.00 10.74           H  
ATOM   2862  HD2 PRO A 565     -17.665  27.478  -4.992  1.00 10.05           H  
ATOM   2863  HD3 PRO A 565     -18.675  27.818  -6.405  1.00 10.05           H  
ATOM   2864  N   PRO A 566     -16.798  32.629  -4.638  1.00 10.86           N  
ANISOU 2864  N   PRO A 566     1410   1483   1231    -93     35   -124
ATOM   2865  CA  PRO A 566     -16.030  33.391  -3.638  1.00 11.98           C  
ANISOU 2865  CA  PRO A 566     1565   1632   1356   -113     29   -141
ATOM   2866  C   PRO A 566     -16.176  32.908  -2.183  1.00 12.77           C  
ANISOU 2866  C   PRO A 566     1683   1739   1431   -113     22   -142
ATOM   2867  O   PRO A 566     -15.156  32.835  -1.506  1.00 12.94           O  
ANISOU 2867  O   PRO A 566     1706   1776   1435   -125      2   -150
ATOM   2868  CB  PRO A 566     -16.469  34.854  -3.840  1.00 14.36           C  
ANISOU 2868  CB  PRO A 566     1882   1911   1662   -123     52   -152
ATOM   2869  CG  PRO A 566     -17.794  34.771  -4.580  1.00 18.91           C  
ANISOU 2869  CG  PRO A 566     2457   2471   2258   -104     70   -139
ATOM   2870  CD  PRO A 566     -17.625  33.530  -5.442  1.00 11.93           C  
ANISOU 2870  CD  PRO A 566     1550   1598   1383    -90     56   -124
ATOM   2871  HA  PRO A 566     -14.971  33.313  -3.897  1.00 11.98           H  
ATOM   2872  HB3 PRO A 566     -15.735  35.365  -4.465  1.00 14.36           H  
ATOM   2873  HB2 PRO A 566     -16.552  35.423  -2.913  1.00 14.36           H  
ATOM   2874  HG3 PRO A 566     -18.031  35.668  -5.153  1.00 18.91           H  
ATOM   2875  HG2 PRO A 566     -18.601  34.605  -3.867  1.00 18.91           H  
ATOM   2876  HD2 PRO A 566     -18.594  33.128  -5.730  1.00 11.93           H  
ATOM   2877  HD3 PRO A 566     -17.079  33.773  -6.353  1.00 11.93           H  
ATOM   2878  N   GLU A 567     -17.387  32.522  -1.735  1.00 11.56           N  
ANISOU 2878  N   GLU A 567     1543   1575   1276   -101     39   -134
ATOM   2879  CA  GLU A 567     -17.614  32.021  -0.372  1.00 11.59           C  
ANISOU 2879  CA  GLU A 567     1568   1582   1252   -104     37   -136
ATOM   2880  C   GLU A 567     -17.044  30.612  -0.102  1.00 11.85           C  
ANISOU 2880  C   GLU A 567     1594   1633   1274    -96     10   -124
ATOM   2881  O   GLU A 567     -16.830  30.297   1.066  1.00 12.22           O  
ANISOU 2881  O   GLU A 567     1660   1688   1294   -102     -1   -126
ATOM   2882  CB  GLU A 567     -19.102  32.137   0.044  1.00 12.70           C  
ANISOU 2882  CB  GLU A 567     1724   1706   1394    -95     66   -132
ATOM   2883  CG  GLU A 567     -20.099  31.123  -0.570  1.00 12.53           C  
ANISOU 2883  CG  GLU A 567     1687   1682   1390    -77     72   -114
ATOM   2884  CD  GLU A 567     -20.563  31.390  -2.007  1.00 12.63           C  
ANISOU 2884  CD  GLU A 567     1678   1687   1434    -68     79   -108
ATOM   2885  OE1 GLU A 567     -20.315  32.492  -2.544  1.00 13.27           O  
ANISOU 2885  OE1 GLU A 567     1757   1761   1525    -73     82   -117
ATOM   2886  OE2 GLU A 567     -21.187  30.460  -2.559  1.00 11.99           O1-
ANISOU 2886  OE2 GLU A 567     1586   1604   1366    -55     83    -95
ATOM   2887  H   GLU A 567     -18.203  32.590  -2.330  1.00 11.56           H  
ATOM   2888  HA  GLU A 567     -17.065  32.696   0.287  1.00 11.59           H  
ATOM   2889  HB3 GLU A 567     -19.448  33.159  -0.110  1.00 12.70           H  
ATOM   2890  HB2 GLU A 567     -19.151  32.006   1.126  1.00 12.70           H  
ATOM   2891  HG3 GLU A 567     -20.998  31.118   0.048  1.00 12.53           H  
ATOM   2892  HG2 GLU A 567     -19.703  30.110  -0.508  1.00 12.53           H  
ATOM   2893  N   VAL A 568     -16.781  29.802  -1.144  1.00 10.89           N  
ANISOU 2893  N   VAL A 568     1449   1518   1171    -83      0   -111
ATOM   2894  CA  VAL A 568     -16.060  28.529  -1.010  1.00 10.32           C  
ANISOU 2894  CA  VAL A 568     1370   1461   1090    -73    -26   -101
ATOM   2895  C   VAL A 568     -14.536  28.750  -0.905  1.00 12.16           C  
ANISOU 2895  C   VAL A 568     1590   1712   1317    -83    -52   -111
ATOM   2896  O   VAL A 568     -13.883  28.063  -0.121  1.00 12.63           O  
ANISOU 2896  O   VAL A 568     1658   1787   1356    -84    -74   -110
ATOM   2897  CB  VAL A 568     -16.386  27.541  -2.170  1.00 11.59           C  
ANISOU 2897  CB  VAL A 568     1511   1619   1272    -56    -27    -86
ATOM   2898  CG1 VAL A 568     -15.410  26.354  -2.339  1.00 12.35           C  
ANISOU 2898  CG1 VAL A 568     1597   1732   1365    -45    -54    -79
ATOM   2899  CG2 VAL A 568     -17.810  26.982  -2.010  1.00 11.93           C  
ANISOU 2899  CG2 VAL A 568     1568   1649   1316    -48     -8    -75
ATOM   2900  H   VAL A 568     -16.978  30.113  -2.085  1.00 10.89           H  
ATOM   2901  HA  VAL A 568     -16.380  28.052  -0.084  1.00 10.32           H  
ATOM   2902  HB  VAL A 568     -16.361  28.104  -3.104  1.00 11.59           H  
ATOM   2903 HG11 VAL A 568     -15.768  25.656  -3.095  1.00 12.35           H  
ATOM   2904 HG12 VAL A 568     -14.417  26.672  -2.656  1.00 12.35           H  
ATOM   2905 HG13 VAL A 568     -15.302  25.800  -1.406  1.00 12.35           H  
ATOM   2906 HG21 VAL A 568     -18.080  26.341  -2.848  1.00 11.93           H  
ATOM   2907 HG22 VAL A 568     -17.895  26.382  -1.103  1.00 11.93           H  
ATOM   2908 HG23 VAL A 568     -18.553  27.777  -1.949  1.00 11.93           H  
ATOM   2909  N   LEU A 569     -14.000  29.718  -1.665  1.00 11.95           N  
ANISOU 2909  N   LEU A 569     1545   1688   1309    -92    -48   -121
ATOM   2910  CA  LEU A 569     -12.580  30.079  -1.642  1.00 12.57           C  
ANISOU 2910  CA  LEU A 569     1605   1785   1385   -104    -72   -131
ATOM   2911  C   LEU A 569     -12.175  30.841  -0.366  1.00 15.04           C  
ANISOU 2911  C   LEU A 569     1937   2104   1673   -125    -81   -147
ATOM   2912  O   LEU A 569     -11.051  30.659   0.099  1.00 16.48           O  
ANISOU 2912  O   LEU A 569     2109   2308   1845   -132   -109   -152
ATOM   2913  CB  LEU A 569     -12.238  30.897  -2.908  1.00 12.69           C  
ANISOU 2913  CB  LEU A 569     1597   1799   1424   -113    -62   -138
ATOM   2914  CG  LEU A 569     -12.431  30.126  -4.235  1.00 15.39           C  
ANISOU 2914  CG  LEU A 569     1921   2137   1789    -94    -55   -125
ATOM   2915  CD1 LEU A 569     -12.212  31.047  -5.453  1.00 18.13           C  
ANISOU 2915  CD1 LEU A 569     2253   2480   2154   -106    -42   -133
ATOM   2916  CD2 LEU A 569     -11.562  28.855  -4.299  1.00 18.08           C  
ANISOU 2916  CD2 LEU A 569     2244   2496   2131    -77    -78   -115
ATOM   2917  H   LEU A 569     -14.588  30.247  -2.295  1.00 11.95           H  
ATOM   2918  HA  LEU A 569     -11.995  29.158  -1.653  1.00 12.57           H  
ATOM   2919  HB3 LEU A 569     -11.204  31.243  -2.851  1.00 12.69           H  
ATOM   2920  HB2 LEU A 569     -12.854  31.799  -2.925  1.00 12.69           H  
ATOM   2921  HG  LEU A 569     -13.466  29.796  -4.289  1.00 15.39           H  
ATOM   2922 HD11 LEU A 569     -13.116  31.106  -6.059  1.00 18.13           H  
ATOM   2923 HD12 LEU A 569     -11.963  32.066  -5.156  1.00 18.13           H  
ATOM   2924 HD13 LEU A 569     -11.408  30.702  -6.104  1.00 18.13           H  
ATOM   2925 HD21 LEU A 569     -11.270  28.614  -5.317  1.00 18.08           H  
ATOM   2926 HD22 LEU A 569     -10.651  28.951  -3.708  1.00 18.08           H  
ATOM   2927 HD23 LEU A 569     -12.112  27.993  -3.918  1.00 18.08           H  
ATOM   2928  N   MET A 570     -13.091  31.665   0.172  1.00 13.06           N  
ANISOU 2928  N   MET A 570     1713   1834   1413   -136    -57   -155
ATOM   2929  CA  MET A 570     -12.859  32.538   1.322  1.00 13.28           C  
ANISOU 2929  CA  MET A 570     1766   1864   1415   -159    -62   -172
ATOM   2930  C   MET A 570     -13.265  31.896   2.659  1.00 15.30           C  
ANISOU 2930  C   MET A 570     2049   2126   1640   -154    -72   -167
ATOM   2931  O   MET A 570     -12.580  32.147   3.650  1.00 16.39           O  
ANISOU 2931  O   MET A 570     2198   2277   1752   -170    -94   -177
ATOM   2932  CB  MET A 570     -13.615  33.870   1.116  1.00 15.52           C  
ANISOU 2932  CB  MET A 570     2071   2123   1704   -170    -28   -185
ATOM   2933  CG  MET A 570     -13.084  34.711  -0.063  1.00 20.02           C  
ANISOU 2933  CG  MET A 570     2623   2685   2297   -183    -19   -194
ATOM   2934  SD  MET A 570     -14.208  36.007  -0.660  1.00 26.54           S  
ANISOU 2934  SD  MET A 570     3469   3475   3139   -182     23   -198
ATOM   2935  CE  MET A 570     -14.207  37.126   0.763  1.00 25.17           C  
ANISOU 2935  CE  MET A 570     3336   3291   2938   -203     33   -220
ATOM   2936  H   MET A 570     -13.982  31.778  -0.294  1.00 13.06           H  
ATOM   2937  HA  MET A 570     -11.794  32.772   1.388  1.00 13.28           H  
ATOM   2938  HB3 MET A 570     -13.534  34.470   2.024  1.00 15.52           H  
ATOM   2939  HB2 MET A 570     -14.681  33.680   0.986  1.00 15.52           H  
ATOM   2940  HG3 MET A 570     -12.863  34.073  -0.918  1.00 20.02           H  
ATOM   2941  HG2 MET A 570     -12.136  35.174   0.214  1.00 20.02           H  
ATOM   2942  HE1 MET A 570     -14.831  37.996   0.557  1.00 25.17           H  
ATOM   2943  HE2 MET A 570     -14.602  36.620   1.642  1.00 25.17           H  
ATOM   2944  HE3 MET A 570     -13.195  37.466   0.981  1.00 25.17           H  
ATOM   2945  N   TYR A 571     -14.369  31.124   2.684  1.00 13.70           N  
ANISOU 2945  N   TYR A 571     1858   1910   1436   -136    -55   -152
ATOM   2946  CA  TYR A 571     -14.994  30.639   3.926  1.00 14.16           C  
ANISOU 2946  CA  TYR A 571     1950   1966   1462   -135    -54   -148
ATOM   2947  C   TYR A 571     -15.290  29.128   3.931  1.00 14.88           C  
ANISOU 2947  C   TYR A 571     2041   2059   1552   -113    -60   -126
ATOM   2948  O   TYR A 571     -15.717  28.630   4.973  1.00 15.05           O  
ANISOU 2948  O   TYR A 571     2095   2077   1548   -113    -53   -120
ATOM   2949  CB  TYR A 571     -16.301  31.425   4.201  1.00 18.91           C  
ANISOU 2949  CB  TYR A 571     2579   2544   2061   -141    -13   -156
ATOM   2950  CG  TYR A 571     -16.201  32.941   4.136  1.00 18.86           C  
ANISOU 2950  CG  TYR A 571     2579   2527   2060   -159      2   -177
ATOM   2951  CD1 TYR A 571     -15.368  33.638   5.036  1.00 22.37           C  
ANISOU 2951  CD1 TYR A 571     3038   2980   2482   -182    -15   -196
ATOM   2952  CD2 TYR A 571     -16.947  33.661   3.179  1.00 19.37           C  
ANISOU 2952  CD2 TYR A 571     2637   2571   2152   -153     34   -179
ATOM   2953  CE1 TYR A 571     -15.278  35.042   4.975  1.00 24.99           C  
ANISOU 2953  CE1 TYR A 571     3380   3298   2817   -201      1   -216
ATOM   2954  CE2 TYR A 571     -16.858  35.064   3.118  1.00 22.91           C  
ANISOU 2954  CE2 TYR A 571     3096   3005   2605   -169     49   -198
ATOM   2955  CZ  TYR A 571     -16.026  35.757   4.019  1.00 32.44           C  
ANISOU 2955  CZ  TYR A 571     4319   4218   3788   -194     35   -217
ATOM   2956  OH  TYR A 571     -15.949  37.118   3.966  1.00 39.63           O  
ANISOU 2956  OH  TYR A 571     5244   5111   4702   -211     51   -236
ATOM   2957  H   TYR A 571     -14.893  30.969   1.834  1.00 13.70           H  
ATOM   2958  HA  TYR A 571     -14.324  30.801   4.772  1.00 14.16           H  
ATOM   2959  HB3 TYR A 571     -16.685  31.164   5.188  1.00 18.91           H  
ATOM   2960  HB2 TYR A 571     -17.074  31.108   3.500  1.00 18.91           H  
ATOM   2961  HD1 TYR A 571     -14.792  33.096   5.773  1.00 22.37           H  
ATOM   2962  HD2 TYR A 571     -17.594  33.140   2.491  1.00 19.37           H  
ATOM   2963  HE1 TYR A 571     -14.636  35.567   5.668  1.00 24.99           H  
ATOM   2964  HE2 TYR A 571     -17.430  35.608   2.380  1.00 22.91           H  
ATOM   2965  HH  TYR A 571     -15.362  37.490   4.628  1.00 39.63           H  
ATOM   2966  N   SER A 572     -15.093  28.425   2.798  1.00 13.36           N  
ANISOU 2966  N   SER A 572     1819   1870   1386    -96    -67   -113
ATOM   2967  CA  SER A 572     -15.427  27.004   2.594  1.00 13.26           C  
ANISOU 2967  CA  SER A 572     1809   1854   1374    -77    -69    -92
ATOM   2968  C   SER A 572     -16.930  26.689   2.773  1.00 13.80           C  
ANISOU 2968  C   SER A 572     1898   1904   1444    -75    -34    -86
ATOM   2969  O   SER A 572     -17.278  25.611   3.255  1.00 14.83           O  
ANISOU 2969  O   SER A 572     2046   2029   1558    -68    -33    -72
ATOM   2970  CB  SER A 572     -14.497  26.090   3.430  1.00 17.26           C  
ANISOU 2970  CB  SER A 572     2330   2375   1852    -71   -100    -83
ATOM   2971  OG  SER A 572     -13.187  26.121   2.901  1.00 19.31           O  
ANISOU 2971  OG  SER A 572     2565   2655   2116    -70   -133    -88
ATOM   2972  H   SER A 572     -14.723  28.900   1.988  1.00 13.36           H  
ATOM   2973  HA  SER A 572     -15.240  26.773   1.547  1.00 13.26           H  
ATOM   2974  HB3 SER A 572     -14.822  25.050   3.386  1.00 17.26           H  
ATOM   2975  HB2 SER A 572     -14.478  26.368   4.483  1.00 17.26           H  
ATOM   2976  HG  SER A 572     -12.825  26.999   3.041  1.00 19.31           H  
ATOM   2977  N   LYS A 573     -17.798  27.643   2.388  1.00 12.06           N  
ANISOU 2977  N   LYS A 573     1671   1670   1241    -81     -6    -95
ATOM   2978  CA  LYS A 573     -19.249  27.529   2.510  1.00 12.17           C  
ANISOU 2978  CA  LYS A 573     1696   1667   1260    -78     27    -91
ATOM   2979  C   LYS A 573     -19.831  26.854   1.257  1.00 12.09           C  
ANISOU 2979  C   LYS A 573     1662   1652   1280    -64     33    -77
ATOM   2980  O   LYS A 573     -20.136  27.536   0.279  1.00 12.70           O  
ANISOU 2980  O   LYS A 573     1719   1724   1383    -62     42    -81
ATOM   2981  CB  LYS A 573     -19.850  28.928   2.771  1.00 15.20           C  
ANISOU 2981  CB  LYS A 573     2087   2039   1648    -88     55   -107
ATOM   2982  CG  LYS A 573     -21.354  28.888   3.111  1.00 18.92           C  
ANISOU 2982  CG  LYS A 573     2575   2498   2118    -86     88   -103
ATOM   2983  CD  LYS A 573     -21.965  30.288   3.290  1.00 28.77           C  
ANISOU 2983  CD  LYS A 573     3828   3731   3373    -90    119   -118
ATOM   2984  CE  LYS A 573     -23.392  30.295   3.876  1.00 28.27           C  
ANISOU 2984  CE  LYS A 573     3779   3657   3304    -88    153   -115
ATOM   2985  NZ  LYS A 573     -24.366  29.565   3.044  1.00 26.46           N1+
ANISOU 2985  NZ  LYS A 573     3526   3426   3101    -76    163   -100
ATOM   2986  H   LYS A 573     -17.448  28.508   1.998  1.00 12.06           H  
ATOM   2987  HA  LYS A 573     -19.489  26.909   3.376  1.00 12.17           H  
ATOM   2988  HB3 LYS A 573     -19.674  29.580   1.916  1.00 15.20           H  
ATOM   2989  HB2 LYS A 573     -19.323  29.388   3.608  1.00 15.20           H  
ATOM   2990  HG3 LYS A 573     -21.493  28.311   4.026  1.00 18.92           H  
ATOM   2991  HG2 LYS A 573     -21.899  28.358   2.330  1.00 18.92           H  
ATOM   2992  HD3 LYS A 573     -21.961  30.802   2.329  1.00 28.77           H  
ATOM   2993  HD2 LYS A 573     -21.319  30.879   3.940  1.00 28.77           H  
ATOM   2994  HE3 LYS A 573     -23.734  31.325   3.978  1.00 28.27           H  
ATOM   2995  HE2 LYS A 573     -23.392  29.861   4.876  1.00 28.27           H  
ATOM   2996  HZ1 LYS A 573     -24.115  28.585   3.018  1.00 26.46           H  
ATOM   2997  HZ2 LYS A 573     -25.291  29.659   3.438  1.00 26.46           H  
ATOM   2998  HZ3 LYS A 573     -24.357  29.936   2.103  1.00 26.46           H  
ATOM   2999  N   PHE A 574     -19.980  25.522   1.321  1.00 12.17           N  
ANISOU 2999  N   PHE A 574     1677   1661   1285    -56     27    -61
ATOM   3000  CA  PHE A 574     -20.635  24.715   0.291  1.00 11.07           C  
ANISOU 3000  CA  PHE A 574     1520   1516   1170    -45     32    -49
ATOM   3001  C   PHE A 574     -22.157  24.732   0.489  1.00 12.29           C  
ANISOU 3001  C   PHE A 574     1679   1658   1332    -48     64    -47
ATOM   3002  O   PHE A 574     -22.624  24.640   1.625  1.00 12.13           O  
ANISOU 3002  O   PHE A 574     1683   1635   1292    -56     80    -48
ATOM   3003  CB  PHE A 574     -20.115  23.265   0.352  1.00 12.71           C  
ANISOU 3003  CB  PHE A 574     1734   1727   1368    -35     12    -34
ATOM   3004  CG  PHE A 574     -18.640  23.110   0.034  1.00 13.85           C  
ANISOU 3004  CG  PHE A 574     1866   1885   1511    -28    -20    -35
ATOM   3005  CD1 PHE A 574     -17.679  23.218   1.061  1.00 16.28           C  
ANISOU 3005  CD1 PHE A 574     2188   2205   1794    -31    -40    -39
ATOM   3006  CD2 PHE A 574     -18.205  23.026  -1.305  1.00 17.49           C  
ANISOU 3006  CD2 PHE A 574     2301   2349   1997    -18    -29    -34
ATOM   3007  CE1 PHE A 574     -16.325  23.178   0.757  1.00 18.53           C  
ANISOU 3007  CE1 PHE A 574     2455   2506   2081    -25    -70    -42
ATOM   3008  CE2 PHE A 574     -16.846  22.975  -1.587  1.00 19.99           C  
ANISOU 3008  CE2 PHE A 574     2601   2679   2314    -11    -54    -36
ATOM   3009  CZ  PHE A 574     -15.912  23.046  -0.562  1.00 19.35           C  
ANISOU 3009  CZ  PHE A 574     2529   2611   2211    -15    -75    -41
ATOM   3010  H   PHE A 574     -19.679  25.029   2.150  1.00 12.17           H  
ATOM   3011  HA  PHE A 574     -20.399  25.125  -0.693  1.00 11.07           H  
ATOM   3012  HB3 PHE A 574     -20.674  22.645  -0.352  1.00 12.71           H  
ATOM   3013  HB2 PHE A 574     -20.304  22.839   1.339  1.00 12.71           H  
ATOM   3014  HD1 PHE A 574     -17.991  23.329   2.089  1.00 16.28           H  
ATOM   3015  HD2 PHE A 574     -18.920  22.989  -2.114  1.00 17.49           H  
ATOM   3016  HE1 PHE A 574     -15.592  23.249   1.547  1.00 18.53           H  
ATOM   3017  HE2 PHE A 574     -16.514  22.885  -2.609  1.00 19.99           H  
ATOM   3018  HZ  PHE A 574     -14.857  23.007  -0.790  1.00 19.35           H  
ATOM   3019  N   SER A 575     -22.899  24.813  -0.625  1.00 10.98           N  
ANISOU 3019  N   SER A 575     1491   1487   1195    -43     73    -43
ATOM   3020  CA  SER A 575     -24.359  24.751  -0.655  1.00 11.24           C  
ANISOU 3020  CA  SER A 575     1521   1511   1240    -46    102    -41
ATOM   3021  C   SER A 575     -24.834  24.352  -2.062  1.00 11.17           C  
ANISOU 3021  C   SER A 575     1485   1500   1261    -39     99    -34
ATOM   3022  O   SER A 575     -24.026  23.964  -2.908  1.00 10.79           O  
ANISOU 3022  O   SER A 575     1425   1455   1221    -33     78    -32
ATOM   3023  CB  SER A 575     -24.983  26.067  -0.112  1.00 11.51           C  
ANISOU 3023  CB  SER A 575     1555   1540   1277    -49    124    -55
ATOM   3024  OG  SER A 575     -25.054  27.103  -1.074  1.00 12.32           O  
ANISOU 3024  OG  SER A 575     1637   1641   1402    -44    120    -61
ATOM   3025  H   SER A 575     -22.452  24.860  -1.531  1.00 10.98           H  
ATOM   3026  HA  SER A 575     -24.661  23.940   0.009  1.00 11.24           H  
ATOM   3027  HB3 SER A 575     -24.443  26.440   0.758  1.00 11.51           H  
ATOM   3028  HB2 SER A 575     -25.996  25.866   0.233  1.00 11.51           H  
ATOM   3029  HG  SER A 575     -24.154  27.408  -1.250  1.00 12.32           H  
ATOM   3030  N   SER A 576     -26.151  24.475  -2.288  1.00 11.19           N  
ANISOU 3030  N   SER A 576     1476   1497   1279    -41    121    -32
ATOM   3031  CA  SER A 576     -26.792  24.338  -3.595  1.00 11.01           C  
ANISOU 3031  CA  SER A 576     1427   1472   1284    -36    117    -27
ATOM   3032  C   SER A 576     -26.257  25.342  -4.639  1.00 10.62           C  
ANISOU 3032  C   SER A 576     1365   1424   1246    -28    105    -33
ATOM   3033  O   SER A 576     -26.139  24.987  -5.808  1.00 10.59           O  
ANISOU 3033  O   SER A 576     1347   1420   1255    -24     90    -29
ATOM   3034  CB  SER A 576     -28.319  24.442  -3.385  1.00 13.32           C  
ANISOU 3034  CB  SER A 576     1706   1762   1595    -38    142    -26
ATOM   3035  OG  SER A 576     -28.769  25.761  -3.133  1.00 22.17           O  
ANISOU 3035  OG  SER A 576     2824   2880   2721    -34    161    -36
ATOM   3036  H   SER A 576     -26.756  24.780  -1.540  1.00 11.19           H  
ATOM   3037  HA  SER A 576     -26.565  23.335  -3.960  1.00 11.01           H  
ATOM   3038  HB3 SER A 576     -28.643  23.789  -2.574  1.00 13.32           H  
ATOM   3039  HB2 SER A 576     -28.832  24.093  -4.275  1.00 13.32           H  
ATOM   3040  HG  SER A 576     -28.951  26.181  -3.979  1.00 22.17           H  
ATOM   3041  N   LYS A 577     -25.916  26.556  -4.176  1.00  9.70           N  
ANISOU 3041  N   LYS A 577     1255   1305   1125    -28    114    -44
ATOM   3042  CA  LYS A 577     -25.476  27.690  -4.981  1.00  9.79           C  
ANISOU 3042  CA  LYS A 577     1259   1314   1146    -24    109    -51
ATOM   3043  C   LYS A 577     -24.020  27.596  -5.467  1.00  9.61           C  
ANISOU 3043  C   LYS A 577     1239   1299   1115    -26     85    -52
ATOM   3044  O   LYS A 577     -23.703  28.233  -6.472  1.00  9.66           O  
ANISOU 3044  O   LYS A 577     1235   1303   1132    -23     79    -55
ATOM   3045  CB  LYS A 577     -25.712  28.980  -4.170  1.00 10.41           C  
ANISOU 3045  CB  LYS A 577     1348   1386   1222    -25    129    -63
ATOM   3046  CG  LYS A 577     -27.183  29.221  -3.778  1.00 11.15           C  
ANISOU 3046  CG  LYS A 577     1435   1473   1329    -20    155    -62
ATOM   3047  CD  LYS A 577     -28.151  29.256  -4.972  1.00 12.27           C  
ANISOU 3047  CD  LYS A 577     1550   1614   1498    -10    153    -53
ATOM   3048  CE  LYS A 577     -29.552  29.746  -4.583  1.00 13.38           C  
ANISOU 3048  CE  LYS A 577     1679   1749   1656     -3    180    -55
ATOM   3049  NZ  LYS A 577     -30.468  29.730  -5.734  1.00 12.69           N1+
ANISOU 3049  NZ  LYS A 577     1562   1663   1594      5    173    -44
ATOM   3050  H   LYS A 577     -26.012  26.737  -3.186  1.00  9.70           H  
ATOM   3051  HA  LYS A 577     -26.091  27.722  -5.880  1.00  9.79           H  
ATOM   3052  HB3 LYS A 577     -25.366  29.841  -4.737  1.00 10.41           H  
ATOM   3053  HB2 LYS A 577     -25.105  28.959  -3.264  1.00 10.41           H  
ATOM   3054  HG3 LYS A 577     -27.248  30.157  -3.225  1.00 11.15           H  
ATOM   3055  HG2 LYS A 577     -27.508  28.452  -3.080  1.00 11.15           H  
ATOM   3056  HD3 LYS A 577     -28.234  28.253  -5.391  1.00 12.27           H  
ATOM   3057  HD2 LYS A 577     -27.736  29.881  -5.762  1.00 12.27           H  
ATOM   3058  HE3 LYS A 577     -29.506  30.760  -4.190  1.00 13.38           H  
ATOM   3059  HE2 LYS A 577     -29.968  29.112  -3.800  1.00 13.38           H  
ATOM   3060  HZ1 LYS A 577     -30.529  28.790  -6.101  1.00 12.69           H  
ATOM   3061  HZ2 LYS A 577     -31.387  30.041  -5.443  1.00 12.69           H  
ATOM   3062  HZ3 LYS A 577     -30.125  30.353  -6.455  1.00 12.69           H  
ATOM   3063  N   SER A 578     -23.170  26.804  -4.790  1.00  9.64           N  
ANISOU 3063  N   SER A 578     1253   1310   1099    -29     72    -50
ATOM   3064  CA  SER A 578     -21.814  26.502  -5.257  1.00  9.47           C  
ANISOU 3064  CA  SER A 578     1226   1297   1074    -27     49    -51
ATOM   3065  C   SER A 578     -21.783  25.457  -6.390  1.00  9.35           C  
ANISOU 3065  C   SER A 578     1199   1282   1073    -20     39    -40
ATOM   3066  O   SER A 578     -20.856  25.503  -7.198  1.00  9.38           O  
ANISOU 3066  O   SER A 578     1193   1289   1084    -17     28    -41
ATOM   3067  CB  SER A 578     -20.892  26.172  -4.065  1.00 10.50           C  
ANISOU 3067  CB  SER A 578     1372   1437   1181    -31     35    -53
ATOM   3068  OG  SER A 578     -21.234  24.978  -3.398  1.00 10.22           O  
ANISOU 3068  OG  SER A 578     1352   1401   1132    -30     36    -44
ATOM   3069  H   SER A 578     -23.483  26.300  -3.972  1.00  9.64           H  
ATOM   3070  HA  SER A 578     -21.416  27.415  -5.704  1.00  9.47           H  
ATOM   3071  HB3 SER A 578     -20.894  26.986  -3.341  1.00 10.50           H  
ATOM   3072  HB2 SER A 578     -19.864  26.077  -4.416  1.00 10.50           H  
ATOM   3073  HG  SER A 578     -20.576  24.818  -2.715  1.00 10.22           H  
ATOM   3074  N   ASP A 579     -22.822  24.604  -6.485  1.00  9.01           N  
ANISOU 3074  N   ASP A 579     1157   1233   1033    -19     46    -31
ATOM   3075  CA  ASP A 579     -23.081  23.765  -7.661  1.00  8.94           C  
ANISOU 3075  CA  ASP A 579     1137   1221   1037    -14     38    -23
ATOM   3076  C   ASP A 579     -23.613  24.577  -8.850  1.00  8.63           C  
ANISOU 3076  C   ASP A 579     1083   1179   1017    -13     42    -25
ATOM   3077  O   ASP A 579     -23.250  24.256  -9.980  1.00  8.64           O  
ANISOU 3077  O   ASP A 579     1078   1181   1025     -9     31    -23
ATOM   3078  CB  ASP A 579     -24.052  22.591  -7.406  1.00  9.60           C  
ANISOU 3078  CB  ASP A 579     1227   1300   1122    -17     45    -14
ATOM   3079  CG  ASP A 579     -23.660  21.572  -6.331  1.00 10.82           C  
ANISOU 3079  CG  ASP A 579     1398   1453   1260    -16     36     -7
ATOM   3080  OD1 ASP A 579     -22.456  21.442  -6.012  1.00 10.57           O  
ANISOU 3080  OD1 ASP A 579     1373   1427   1216    -10     22     -9
ATOM   3081  OD2 ASP A 579     -24.572  20.802  -5.967  1.00 12.63           O1-
ANISOU 3081  OD2 ASP A 579     1634   1675   1489    -22     44      0
ATOM   3082  H   ASP A 579     -23.539  24.608  -5.773  1.00  9.01           H  
ATOM   3083  HA  ASP A 579     -22.129  23.338  -7.979  1.00  8.94           H  
ATOM   3084  HB3 ASP A 579     -24.174  22.035  -8.333  1.00  9.60           H  
ATOM   3085  HB2 ASP A 579     -25.036  22.986  -7.144  1.00  9.60           H  
ATOM   3086  N   ILE A 580     -24.445  25.605  -8.589  1.00  8.44           N  
ANISOU 3086  N   ILE A 580     1055   1151   1000    -14     57    -29
ATOM   3087  CA  ILE A 580     -24.964  26.522  -9.612  1.00  8.60           C  
ANISOU 3087  CA  ILE A 580     1064   1167   1037     -9     59    -29
ATOM   3088  C   ILE A 580     -23.829  27.309 -10.294  1.00  8.55           C  
ANISOU 3088  C   ILE A 580     1059   1161   1028     -9     51    -34
ATOM   3089  O   ILE A 580     -23.816  27.373 -11.522  1.00  8.34           O  
ANISOU 3089  O   ILE A 580     1027   1133   1009     -6     43    -31
ATOM   3090  CB  ILE A 580     -26.021  27.523  -9.051  1.00  9.07           C  
ANISOU 3090  CB  ILE A 580     1121   1221   1106     -7     79    -32
ATOM   3091  CG1 ILE A 580     -27.277  26.812  -8.498  1.00  9.64           C  
ANISOU 3091  CG1 ILE A 580     1185   1293   1185     -8     90    -27
ATOM   3092  CG2 ILE A 580     -26.421  28.662 -10.014  1.00  9.47           C  
ANISOU 3092  CG2 ILE A 580     1164   1264   1171      1     79    -32
ATOM   3093  CD1 ILE A 580     -28.236  26.246  -9.549  1.00 10.56           C  
ANISOU 3093  CD1 ILE A 580     1283   1411   1319     -6     82    -18
ATOM   3094  H   ILE A 580     -24.728  25.787  -7.636  1.00  8.44           H  
ATOM   3095  HA  ILE A 580     -25.439  25.911 -10.381  1.00  8.60           H  
ATOM   3096  HB  ILE A 580     -25.568  28.017  -8.193  1.00  9.07           H  
ATOM   3097 HG13 ILE A 580     -27.828  27.509  -7.865  1.00  9.64           H  
ATOM   3098 HG12 ILE A 580     -26.988  25.998  -7.842  1.00  9.64           H  
ATOM   3099 HG21 ILE A 580     -27.237  29.254  -9.605  1.00  9.47           H  
ATOM   3100 HG22 ILE A 580     -25.597  29.353 -10.187  1.00  9.47           H  
ATOM   3101 HG23 ILE A 580     -26.745  28.277 -10.980  1.00  9.47           H  
ATOM   3102 HD11 ILE A 580     -28.886  25.493  -9.104  1.00 10.56           H  
ATOM   3103 HD12 ILE A 580     -28.878  27.024  -9.951  1.00 10.56           H  
ATOM   3104 HD13 ILE A 580     -27.712  25.786 -10.384  1.00 10.56           H  
ATOM   3105  N   TRP A 581     -22.875  27.822  -9.493  1.00  8.23           N  
ANISOU 3105  N   TRP A 581     1028   1124    975    -14     52    -43
ATOM   3106  CA  TRP A 581     -21.637  28.455  -9.958  1.00  8.65           C  
ANISOU 3106  CA  TRP A 581     1080   1179   1026    -17     45    -49
ATOM   3107  C   TRP A 581     -20.806  27.525 -10.857  1.00  8.54           C  
ANISOU 3107  C   TRP A 581     1060   1172   1013    -15     31    -45
ATOM   3108  O   TRP A 581     -20.428  27.935 -11.954  1.00  8.38           O  
ANISOU 3108  O   TRP A 581     1035   1150   1000    -15     29    -45
ATOM   3109  CB  TRP A 581     -20.817  28.953  -8.746  1.00  8.40           C  
ANISOU 3109  CB  TRP A 581     1059   1154    981    -26     46    -60
ATOM   3110  CG  TRP A 581     -19.524  29.655  -9.062  1.00  8.37           C  
ANISOU 3110  CG  TRP A 581     1051   1154    975    -34     39    -68
ATOM   3111  CD1 TRP A 581     -18.401  29.068  -9.538  1.00  9.68           C  
ANISOU 3111  CD1 TRP A 581     1206   1330   1141    -34     26    -68
ATOM   3112  CD2 TRP A 581     -19.211  31.077  -8.966  1.00  8.83           C  
ANISOU 3112  CD2 TRP A 581     1115   1205   1034    -44     48    -78
ATOM   3113  NE1 TRP A 581     -17.443  30.022  -9.782  1.00  9.53           N  
ANISOU 3113  NE1 TRP A 581     1185   1314   1124    -44     27    -77
ATOM   3114  CE2 TRP A 581     -17.880  31.278  -9.437  1.00  9.62           C  
ANISOU 3114  CE2 TRP A 581     1208   1314   1135    -52     40    -84
ATOM   3115  CE3 TRP A 581     -19.906  32.222  -8.515  1.00  9.63           C  
ANISOU 3115  CE3 TRP A 581     1230   1293   1137    -46     65    -84
ATOM   3116  CZ2 TRP A 581     -17.274  32.542  -9.464  1.00 10.29           C  
ANISOU 3116  CZ2 TRP A 581     1297   1393   1220    -66     47    -94
ATOM   3117  CZ3 TRP A 581     -19.312  33.499  -8.540  1.00 10.39           C  
ANISOU 3117  CZ3 TRP A 581     1334   1382   1233    -58     71    -95
ATOM   3118  CH2 TRP A 581     -17.997  33.659  -9.018  1.00 11.14           C  
ANISOU 3118  CH2 TRP A 581     1421   1485   1327    -70     62   -100
ATOM   3119  H   TRP A 581     -22.972  27.725  -8.491  1.00  8.23           H  
ATOM   3120  HA  TRP A 581     -21.914  29.322 -10.557  1.00  8.65           H  
ATOM   3121  HB3 TRP A 581     -20.587  28.120  -8.081  1.00  8.40           H  
ATOM   3122  HB2 TRP A 581     -21.429  29.639  -8.159  1.00  8.40           H  
ATOM   3123  HD1 TRP A 581     -18.295  28.012  -9.730  1.00  9.68           H  
ATOM   3124  HE1 TRP A 581     -16.534  29.811 -10.178  1.00  9.53           H  
ATOM   3125  HE3 TRP A 581     -20.916  32.112  -8.153  1.00  9.63           H  
ATOM   3126  HZ2 TRP A 581     -16.258  32.638  -9.804  1.00 10.29           H  
ATOM   3127  HZ3 TRP A 581     -19.866  34.358  -8.190  1.00 10.39           H  
ATOM   3128  HH2 TRP A 581     -17.539  34.634  -9.026  1.00 11.14           H  
ATOM   3129  N   ALA A 582     -20.550  26.301 -10.364  1.00  8.08           N  
ANISOU 3129  N   ALA A 582     1003   1121    947    -12     22    -41
ATOM   3130  CA  ALA A 582     -19.781  25.258 -11.043  1.00  8.49           C  
ANISOU 3130  CA  ALA A 582     1050   1177    999     -6     11    -38
ATOM   3131  C   ALA A 582     -20.419  24.780 -12.359  1.00  8.43           C  
ANISOU 3131  C   ALA A 582     1039   1162   1002     -3     11    -32
ATOM   3132  O   ALA A 582     -19.683  24.412 -13.274  1.00  8.83           O  
ANISOU 3132  O   ALA A 582     1086   1214   1055     -1      7    -32
ATOM   3133  CB  ALA A 582     -19.589  24.089 -10.071  1.00  8.82           C  
ANISOU 3133  CB  ALA A 582     1099   1223   1031     -2      2    -33
ATOM   3134  H   ALA A 582     -20.897  26.058  -9.446  1.00  8.08           H  
ATOM   3135  HA  ALA A 582     -18.799  25.674 -11.277  1.00  8.49           H  
ATOM   3136  HB1 ALA A 582     -18.912  23.342 -10.481  1.00  8.82           H  
ATOM   3137  HB2 ALA A 582     -19.162  24.428  -9.128  1.00  8.82           H  
ATOM   3138  HB3 ALA A 582     -20.535  23.598  -9.843  1.00  8.82           H  
ATOM   3139  N   PHE A 583     -21.760  24.850 -12.448  1.00  8.01           N  
ANISOU 3139  N   PHE A 583      986   1102    954     -4     16    -26
ATOM   3140  CA  PHE A 583     -22.526  24.637 -13.673  1.00  8.31           C  
ANISOU 3140  CA  PHE A 583     1021   1135   1002     -2     13    -20
ATOM   3141  C   PHE A 583     -22.333  25.751 -14.712  1.00  8.30           C  
ANISOU 3141  C   PHE A 583     1018   1130   1005     -2     14    -22
ATOM   3142  O   PHE A 583     -22.258  25.438 -15.896  1.00  8.33           O  
ANISOU 3142  O   PHE A 583     1023   1132   1009     -1      8    -19
ATOM   3143  CB  PHE A 583     -24.014  24.389 -13.356  1.00  8.89           C  
ANISOU 3143  CB  PHE A 583     1090   1204   1083     -4     18    -15
ATOM   3144  CG  PHE A 583     -24.922  24.307 -14.574  1.00  8.79           C  
ANISOU 3144  CG  PHE A 583     1072   1189   1080     -4     11     -9
ATOM   3145  CD1 PHE A 583     -24.842  23.193 -15.433  1.00 10.04           C  
ANISOU 3145  CD1 PHE A 583     1234   1346   1236     -7      1     -6
ATOM   3146  CD2 PHE A 583     -25.739  25.399 -14.938  1.00  9.38           C  
ANISOU 3146  CD2 PHE A 583     1138   1260   1164     -1     13     -7
ATOM   3147  CE1 PHE A 583     -25.590  23.161 -16.601  1.00 10.58           C  
ANISOU 3147  CE1 PHE A 583     1299   1412   1310     -9     -8     -2
ATOM   3148  CE2 PHE A 583     -26.489  25.343 -16.104  1.00 10.37           C  
ANISOU 3148  CE2 PHE A 583     1260   1384   1297      0      2     -1
ATOM   3149  CZ  PHE A 583     -26.408  24.232 -16.934  1.00 10.42           C  
ANISOU 3149  CZ  PHE A 583     1270   1392   1299     -5     -9      1
ATOM   3150  H   PHE A 583     -22.293  25.130 -11.635  1.00  8.01           H  
ATOM   3151  HA  PHE A 583     -22.151  23.717 -14.122  1.00  8.31           H  
ATOM   3152  HB3 PHE A 583     -24.398  25.150 -12.678  1.00  8.89           H  
ATOM   3153  HB2 PHE A 583     -24.107  23.448 -12.817  1.00  8.89           H  
ATOM   3154  HD1 PHE A 583     -24.179  22.376 -15.191  1.00 10.04           H  
ATOM   3155  HD2 PHE A 583     -25.776  26.279 -14.314  1.00  9.38           H  
ATOM   3156  HE1 PHE A 583     -25.524  22.308 -17.260  1.00 10.58           H  
ATOM   3157  HE2 PHE A 583     -27.121  26.176 -16.377  1.00 10.37           H  
ATOM   3158  HZ  PHE A 583     -26.974  24.205 -17.852  1.00 10.42           H  
ATOM   3159  N   GLY A 584     -22.234  27.013 -14.262  1.00  8.01           N  
ANISOU 3159  N   GLY A 584      982   1092    970     -4     23    -26
ATOM   3160  CA  GLY A 584     -21.960  28.165 -15.122  1.00  8.63           C  
ANISOU 3160  CA  GLY A 584     1063   1164   1052     -4     26    -27
ATOM   3161  C   GLY A 584     -20.561  28.067 -15.743  1.00  8.18           C  
ANISOU 3161  C   GLY A 584     1007   1112    988     -9     23    -32
ATOM   3162  O   GLY A 584     -20.398  28.375 -16.922  1.00  8.42           O  
ANISOU 3162  O   GLY A 584     1041   1139   1018     -9     22    -29
ATOM   3163  H   GLY A 584     -22.320  27.192 -13.271  1.00  8.01           H  
ATOM   3164  HA3 GLY A 584     -22.003  29.074 -14.526  1.00  8.63           H  
ATOM   3165  HA2 GLY A 584     -22.720  28.247 -15.901  1.00  8.63           H  
ATOM   3166  N   VAL A 585     -19.567  27.591 -14.972  1.00  7.59           N  
ANISOU 3166  N   VAL A 585      929   1047    907    -11     21    -39
ATOM   3167  CA  VAL A 585     -18.216  27.314 -15.463  1.00  7.42           C  
ANISOU 3167  CA  VAL A 585      904   1034    883    -14     20    -44
ATOM   3168  C   VAL A 585     -18.189  26.098 -16.417  1.00  8.08           C  
ANISOU 3168  C   VAL A 585      987   1116    965     -7     14    -39
ATOM   3169  O   VAL A 585     -17.425  26.124 -17.377  1.00  7.83           O  
ANISOU 3169  O   VAL A 585      957   1085    933     -8     18    -41
ATOM   3170  CB  VAL A 585     -17.202  27.101 -14.303  1.00  8.32           C  
ANISOU 3170  CB  VAL A 585     1011   1160    992    -16     15    -51
ATOM   3171  CG1 VAL A 585     -15.772  26.783 -14.784  1.00  8.60           C  
ANISOU 3171  CG1 VAL A 585     1035   1206   1028    -17     14    -57
ATOM   3172  CG2 VAL A 585     -17.145  28.331 -13.377  1.00  9.25           C  
ANISOU 3172  CG2 VAL A 585     1131   1277   1107    -26     21    -59
ATOM   3173  H   VAL A 585     -19.757  27.342 -14.010  1.00  7.59           H  
ATOM   3174  HA  VAL A 585     -17.882  28.180 -16.035  1.00  7.42           H  
ATOM   3175  HB  VAL A 585     -17.538  26.255 -13.700  1.00  8.32           H  
ATOM   3176 HG11 VAL A 585     -15.088  26.674 -13.944  1.00  8.60           H  
ATOM   3177 HG12 VAL A 585     -15.715  25.852 -15.345  1.00  8.60           H  
ATOM   3178 HG13 VAL A 585     -15.390  27.579 -15.423  1.00  8.60           H  
ATOM   3179 HG21 VAL A 585     -16.400  28.204 -12.594  1.00  9.25           H  
ATOM   3180 HG22 VAL A 585     -16.889  29.234 -13.932  1.00  9.25           H  
ATOM   3181 HG23 VAL A 585     -18.095  28.507 -12.878  1.00  9.25           H  
ATOM   3182  N   LEU A 586     -19.057  25.096 -16.189  1.00  7.60           N  
ANISOU 3182  N   LEU A 586      930   1054    905     -1      8    -33
ATOM   3183  CA  LEU A 586     -19.245  23.949 -17.081  1.00  7.91           C  
ANISOU 3183  CA  LEU A 586      974   1090    943      3      3    -29
ATOM   3184  C   LEU A 586     -19.929  24.321 -18.413  1.00  8.85           C  
ANISOU 3184  C   LEU A 586     1099   1201   1062      0      3    -25
ATOM   3185  O   LEU A 586     -19.532  23.777 -19.442  1.00  8.57           O  
ANISOU 3185  O   LEU A 586     1070   1164   1022      1      3    -27
ATOM   3186  CB  LEU A 586     -19.935  22.808 -16.300  1.00  8.56           C  
ANISOU 3186  CB  LEU A 586     1060   1169   1025      6     -3    -24
ATOM   3187  CG  LEU A 586     -20.274  21.516 -17.079  1.00 11.62           C  
ANISOU 3187  CG  LEU A 586     1456   1550   1411      8     -8    -20
ATOM   3188  CD1 LEU A 586     -19.099  20.946 -17.889  1.00 14.63           C  
ANISOU 3188  CD1 LEU A 586     1841   1931   1788     14     -8    -25
ATOM   3189  CD2 LEU A 586     -20.812  20.451 -16.113  1.00 16.25           C  
ANISOU 3189  CD2 LEU A 586     2047   2132   1995      8    -11    -16
ATOM   3190  H   LEU A 586     -19.652  25.127 -15.372  1.00  7.60           H  
ATOM   3191  HA  LEU A 586     -18.247  23.601 -17.344  1.00  7.91           H  
ATOM   3192  HB3 LEU A 586     -20.858  23.187 -15.866  1.00  8.56           H  
ATOM   3193  HB2 LEU A 586     -19.297  22.545 -15.455  1.00  8.56           H  
ATOM   3194  HG  LEU A 586     -21.078  21.749 -17.778  1.00 11.62           H  
ATOM   3195 HD11 LEU A 586     -19.056  19.861 -17.815  1.00 14.63           H  
ATOM   3196 HD12 LEU A 586     -19.192  21.184 -18.947  1.00 14.63           H  
ATOM   3197 HD13 LEU A 586     -18.142  21.336 -17.546  1.00 14.63           H  
ATOM   3198 HD21 LEU A 586     -21.394  19.702 -16.647  1.00 16.25           H  
ATOM   3199 HD22 LEU A 586     -20.003  19.929 -15.603  1.00 16.25           H  
ATOM   3200 HD23 LEU A 586     -21.449  20.891 -15.346  1.00 16.25           H  
ATOM   3201  N   MET A 587     -20.867  25.288 -18.404  1.00  8.05           N  
ANISOU 3201  N   MET A 587      998   1096    966     -2      3    -21
ATOM   3202  CA  MET A 587     -21.395  25.924 -19.618  1.00  8.46           C  
ANISOU 3202  CA  MET A 587     1056   1140   1017     -3      0    -16
ATOM   3203  C   MET A 587     -20.302  26.678 -20.392  1.00  9.39           C  
ANISOU 3203  C   MET A 587     1181   1257   1129     -7      9    -20
ATOM   3204  O   MET A 587     -20.270  26.578 -21.617  1.00  9.10           O  
ANISOU 3204  O   MET A 587     1155   1216   1085     -8      7    -17
ATOM   3205  CB  MET A 587     -22.552  26.895 -19.305  1.00  8.91           C  
ANISOU 3205  CB  MET A 587     1110   1192   1083     -1      0    -10
ATOM   3206  CG  MET A 587     -23.862  26.237 -18.855  1.00  9.89           C  
ANISOU 3206  CG  MET A 587     1226   1318   1215      1     -7     -5
ATOM   3207  SD  MET A 587     -25.251  27.397 -18.727  1.00 11.07           S  
ANISOU 3207  SD  MET A 587     1367   1462   1378      8     -6      2
ATOM   3208  CE  MET A 587     -25.573  27.756 -20.477  1.00 11.48           C  
ANISOU 3208  CE  MET A 587     1430   1507   1424     10    -19     10
ATOM   3209  H   MET A 587     -21.177  25.673 -17.521  1.00  8.05           H  
ATOM   3210  HA  MET A 587     -21.775  25.137 -20.272  1.00  8.46           H  
ATOM   3211  HB3 MET A 587     -22.758  27.490 -20.194  1.00  8.91           H  
ATOM   3212  HB2 MET A 587     -22.241  27.609 -18.544  1.00  8.91           H  
ATOM   3213  HG3 MET A 587     -23.733  25.765 -17.885  1.00  9.89           H  
ATOM   3214  HG2 MET A 587     -24.145  25.441 -19.539  1.00  9.89           H  
ATOM   3215  HE1 MET A 587     -26.476  28.357 -20.576  1.00 11.48           H  
ATOM   3216  HE2 MET A 587     -24.749  28.314 -20.922  1.00 11.48           H  
ATOM   3217  HE3 MET A 587     -25.715  26.833 -21.038  1.00 11.48           H  
ATOM   3218  N   TRP A 588     -19.410  27.382 -19.669  1.00  8.22           N  
ANISOU 3218  N   TRP A 588     1028   1112    982    -11     18    -26
ATOM   3219  CA  TRP A 588     -18.261  28.072 -20.250  1.00  8.58           C  
ANISOU 3219  CA  TRP A 588     1078   1158   1024    -18     29    -31
ATOM   3220  C   TRP A 588     -17.295  27.099 -20.949  1.00  8.51           C  
ANISOU 3220  C   TRP A 588     1067   1156   1010    -17     31    -36
ATOM   3221  O   TRP A 588     -16.934  27.378 -22.088  1.00  8.99           O  
ANISOU 3221  O   TRP A 588     1137   1213   1064    -21     39    -37
ATOM   3222  CB  TRP A 588     -17.563  28.969 -19.206  1.00  8.49           C  
ANISOU 3222  CB  TRP A 588     1059   1151   1017    -25     37    -39
ATOM   3223  CG  TRP A 588     -16.468  29.848 -19.737  1.00  8.24           C  
ANISOU 3223  CG  TRP A 588     1030   1119    983    -37     50    -45
ATOM   3224  CD1 TRP A 588     -16.629  31.125 -20.148  1.00  9.81           C  
ANISOU 3224  CD1 TRP A 588     1241   1304   1180    -45     59    -44
ATOM   3225  CD2 TRP A 588     -15.076  29.510 -20.032  1.00  8.38           C  
ANISOU 3225  CD2 TRP A 588     1037   1147    999    -42     57    -54
ATOM   3226  NE1 TRP A 588     -15.441  31.603 -20.657  1.00  9.24           N  
ANISOU 3226  NE1 TRP A 588     1170   1236   1107    -59     72    -50
ATOM   3227  CE2 TRP A 588     -14.450  30.646 -20.631  1.00  8.77           C  
ANISOU 3227  CE2 TRP A 588     1093   1193   1048    -57     72    -57
ATOM   3228  CE3 TRP A 588     -14.281  28.350 -19.877  1.00  9.20           C  
ANISOU 3228  CE3 TRP A 588     1126   1265   1104    -35     53    -59
ATOM   3229  CZ2 TRP A 588     -13.112  30.630 -21.062  1.00  9.95           C  
ANISOU 3229  CZ2 TRP A 588     1232   1353   1198    -67     84    -67
ATOM   3230  CZ3 TRP A 588     -12.946  28.318 -20.323  1.00  9.80           C  
ANISOU 3230  CZ3 TRP A 588     1191   1352   1182    -41     64    -67
ATOM   3231  CH2 TRP A 588     -12.357  29.453 -20.911  1.00 10.37           C  
ANISOU 3231  CH2 TRP A 588     1266   1420   1253    -58     80    -72
ATOM   3232  H   TRP A 588     -19.506  27.429 -18.663  1.00  8.22           H  
ATOM   3233  HA  TRP A 588     -18.660  28.734 -21.021  1.00  8.58           H  
ATOM   3234  HB3 TRP A 588     -17.137  28.371 -18.405  1.00  8.49           H  
ATOM   3235  HB2 TRP A 588     -18.305  29.613 -18.733  1.00  8.49           H  
ATOM   3236  HD1 TRP A 588     -17.557  31.674 -20.095  1.00  9.81           H  
ATOM   3237  HE1 TRP A 588     -15.355  32.545 -21.019  1.00  9.24           H  
ATOM   3238  HE3 TRP A 588     -14.706  27.467 -19.424  1.00  9.20           H  
ATOM   3239  HZ2 TRP A 588     -12.671  31.505 -21.514  1.00  9.95           H  
ATOM   3240  HZ3 TRP A 588     -12.369  27.416 -20.204  1.00  9.80           H  
ATOM   3241  HH2 TRP A 588     -11.331  29.416 -21.247  1.00 10.37           H  
ATOM   3242  N   GLU A 589     -16.948  25.970 -20.298  1.00  8.46           N  
ANISOU 3242  N   GLU A 589     1051   1158   1006    -10     26    -39
ATOM   3243  CA  GLU A 589     -16.131  24.886 -20.863  1.00  8.66           C  
ANISOU 3243  CA  GLU A 589     1075   1188   1028     -4     29    -44
ATOM   3244  C   GLU A 589     -16.717  24.285 -22.149  1.00  8.34           C  
ANISOU 3244  C   GLU A 589     1052   1138    980     -3     27    -40
ATOM   3245  O   GLU A 589     -15.974  24.102 -23.112  1.00  8.87           O  
ANISOU 3245  O   GLU A 589     1125   1204   1041     -4     37    -44
ATOM   3246  CB  GLU A 589     -15.929  23.750 -19.840  1.00  9.04           C  
ANISOU 3246  CB  GLU A 589     1114   1242   1079      6     21    -45
ATOM   3247  CG  GLU A 589     -15.002  24.088 -18.662  1.00  9.01           C  
ANISOU 3247  CG  GLU A 589     1093   1250   1080      6     19    -50
ATOM   3248  CD  GLU A 589     -14.857  22.880 -17.732  1.00 10.27           C  
ANISOU 3248  CD  GLU A 589     1249   1412   1239     19      9    -49
ATOM   3249  OE1 GLU A 589     -13.842  22.167 -17.879  1.00 10.68           O  
ANISOU 3249  OE1 GLU A 589     1295   1471   1293     29     10    -53
ATOM   3250  OE2 GLU A 589     -15.762  22.667 -16.897  1.00  9.68           O1-
ANISOU 3250  OE2 GLU A 589     1182   1333   1162     21      1    -43
ATOM   3251  H   GLU A 589     -17.283  25.825 -19.354  1.00  8.46           H  
ATOM   3252  HA  GLU A 589     -15.153  25.304 -21.111  1.00  8.66           H  
ATOM   3253  HB3 GLU A 589     -15.534  22.866 -20.346  1.00  9.04           H  
ATOM   3254  HB2 GLU A 589     -16.900  23.446 -19.447  1.00  9.04           H  
ATOM   3255  HG3 GLU A 589     -15.374  24.939 -18.096  1.00  9.01           H  
ATOM   3256  HG2 GLU A 589     -14.022  24.387 -19.037  1.00  9.01           H  
ATOM   3257  N   ILE A 590     -18.030  24.000 -22.134  1.00  7.83           N  
ANISOU 3257  N   ILE A 590      994   1066    915     -3     15    -32
ATOM   3258  CA  ILE A 590     -18.776  23.408 -23.245  1.00  8.17           C  
ANISOU 3258  CA  ILE A 590     1054   1101    948     -4      9    -29
ATOM   3259  C   ILE A 590     -18.765  24.278 -24.519  1.00  8.74           C  
ANISOU 3259  C   ILE A 590     1140   1169   1012    -11     15    -26
ATOM   3260  O   ILE A 590     -18.453  23.760 -25.592  1.00  8.54           O  
ANISOU 3260  O   ILE A 590     1129   1140    975    -13     20    -29
ATOM   3261  CB  ILE A 590     -20.225  23.024 -22.809  1.00  7.98           C  
ANISOU 3261  CB  ILE A 590     1030   1074    929     -5     -6    -21
ATOM   3262  CG1 ILE A 590     -20.209  21.760 -21.915  1.00  8.89           C  
ANISOU 3262  CG1 ILE A 590     1139   1189   1048      0    -10    -23
ATOM   3263  CG2 ILE A 590     -21.234  22.816 -23.953  1.00  9.58           C  
ANISOU 3263  CG2 ILE A 590     1248   1269   1122    -10    -17    -16
ATOM   3264  CD1 ILE A 590     -21.468  21.579 -21.052  1.00 10.68           C  
ANISOU 3264  CD1 ILE A 590     1362   1415   1282     -4    -20    -17
ATOM   3265  H   ILE A 590     -18.562  24.176 -21.292  1.00  7.83           H  
ATOM   3266  HA  ILE A 590     -18.255  22.490 -23.503  1.00  8.17           H  
ATOM   3267  HB  ILE A 590     -20.606  23.847 -22.202  1.00  7.98           H  
ATOM   3268 HG13 ILE A 590     -19.343  21.778 -21.254  1.00  8.89           H  
ATOM   3269 HG12 ILE A 590     -20.082  20.876 -22.540  1.00  8.89           H  
ATOM   3270 HG21 ILE A 590     -22.194  22.497 -23.559  1.00  9.58           H  
ATOM   3271 HG22 ILE A 590     -21.418  23.732 -24.512  1.00  9.58           H  
ATOM   3272 HG23 ILE A 590     -20.895  22.044 -24.641  1.00  9.58           H  
ATOM   3273 HD11 ILE A 590     -21.288  20.862 -20.250  1.00 10.68           H  
ATOM   3274 HD12 ILE A 590     -21.779  22.516 -20.590  1.00 10.68           H  
ATOM   3275 HD13 ILE A 590     -22.305  21.202 -21.639  1.00 10.68           H  
ATOM   3276  N   TYR A 591     -19.034  25.585 -24.364  1.00  8.16           N  
ANISOU 3276  N   TYR A 591     1064   1093    942    -14     15    -21
ATOM   3277  CA  TYR A 591     -18.979  26.568 -25.450  1.00  8.08           C  
ANISOU 3277  CA  TYR A 591     1072   1076    923    -19     19    -16
ATOM   3278  C   TYR A 591     -17.561  27.017 -25.834  1.00  8.44           C  
ANISOU 3278  C   TYR A 591     1121   1123    963    -26     40    -24
ATOM   3279  O   TYR A 591     -17.390  27.530 -26.937  1.00 10.06           O  
ANISOU 3279  O   TYR A 591     1345   1321   1156    -33     47    -20
ATOM   3280  CB  TYR A 591     -19.884  27.761 -25.100  1.00  9.21           C  
ANISOU 3280  CB  TYR A 591     1215   1213   1072    -18     13     -7
ATOM   3281  CG  TYR A 591     -21.337  27.481 -25.412  1.00  9.18           C  
ANISOU 3281  CG  TYR A 591     1214   1206   1069    -13     -7      3
ATOM   3282  CD1 TYR A 591     -22.211  26.983 -24.424  1.00 10.11           C  
ANISOU 3282  CD1 TYR A 591     1314   1328   1198     -8    -17      3
ATOM   3283  CD2 TYR A 591     -21.805  27.678 -26.727  1.00 10.00           C  
ANISOU 3283  CD2 TYR A 591     1337   1302   1160    -13    -17     12
ATOM   3284  CE1 TYR A 591     -23.547  26.692 -24.751  1.00 11.28           C  
ANISOU 3284  CE1 TYR A 591     1460   1476   1349     -6    -35     11
ATOM   3285  CE2 TYR A 591     -23.143  27.401 -27.053  1.00 11.66           C  
ANISOU 3285  CE2 TYR A 591     1545   1512   1371     -9    -40     20
ATOM   3286  CZ  TYR A 591     -24.011  26.915 -26.060  1.00 10.82           C  
ANISOU 3286  CZ  TYR A 591     1417   1413   1280     -6    -48     19
ATOM   3287  OH  TYR A 591     -25.314  26.684 -26.353  1.00 13.57           O  
ANISOU 3287  OH  TYR A 591     1760   1764   1633     -4    -69     26
ATOM   3288  H   TYR A 591     -19.279  25.939 -23.449  1.00  8.16           H  
ATOM   3289  HA  TYR A 591     -19.389  26.091 -26.343  1.00  8.08           H  
ATOM   3290  HB3 TYR A 591     -19.607  28.629 -25.700  1.00  9.21           H  
ATOM   3291  HB2 TYR A 591     -19.758  28.067 -24.061  1.00  9.21           H  
ATOM   3292  HD1 TYR A 591     -21.869  26.817 -23.418  1.00 10.11           H  
ATOM   3293  HD2 TYR A 591     -21.133  28.035 -27.492  1.00 10.00           H  
ATOM   3294  HE1 TYR A 591     -24.222  26.322 -23.994  1.00 11.28           H  
ATOM   3295  HE2 TYR A 591     -23.497  27.564 -28.060  1.00 11.66           H  
ATOM   3296  HH  TYR A 591     -25.578  26.969 -27.236  1.00 13.57           H  
ATOM   3297  N   SER A 592     -16.565  26.800 -24.962  1.00  8.33           N  
ANISOU 3297  N   SER A 592     1088   1119    958    -26     49    -33
ATOM   3298  CA  SER A 592     -15.157  27.076 -25.250  1.00  8.08           C  
ANISOU 3298  CA  SER A 592     1051   1093    924    -33     69    -43
ATOM   3299  C   SER A 592     -14.456  25.939 -26.018  1.00  9.75           C  
ANISOU 3299  C   SER A 592     1263   1309   1132    -27     76    -50
ATOM   3300  O   SER A 592     -13.317  26.134 -26.439  1.00 10.10           O  
ANISOU 3300  O   SER A 592     1298   1362   1179    -30     95    -59
ATOM   3301  CB  SER A 592     -14.414  27.345 -23.933  1.00  9.46           C  
ANISOU 3301  CB  SER A 592     1203   1279   1113    -36     74    -50
ATOM   3302  OG  SER A 592     -14.788  28.591 -23.390  1.00 10.66           O  
ANISOU 3302  OG  SER A 592     1358   1424   1269    -42     71    -45
ATOM   3303  H   SER A 592     -16.769  26.394 -24.058  1.00  8.33           H  
ATOM   3304  HA  SER A 592     -15.077  27.970 -25.873  1.00  8.08           H  
ATOM   3305  HB3 SER A 592     -13.347  27.389 -24.121  1.00  9.46           H  
ATOM   3306  HB2 SER A 592     -14.577  26.553 -23.202  1.00  9.46           H  
ATOM   3307  HG  SER A 592     -15.630  28.472 -22.935  1.00 10.66           H  
ATOM   3308  N   LEU A 593     -15.122  24.778 -26.162  1.00  9.18           N  
ANISOU 3308  N   LEU A 593     1201   1233   1054    -18     64    -47
ATOM   3309  CA  LEU A 593     -14.591  23.522 -26.705  1.00  9.42           C  
ANISOU 3309  CA  LEU A 593     1237   1264   1081    -11     71    -55
ATOM   3310  C   LEU A 593     -13.474  22.935 -25.819  1.00 10.04           C  
ANISOU 3310  C   LEU A 593     1288   1354   1172     -1     79    -64
ATOM   3311  O   LEU A 593     -12.462  22.452 -26.326  1.00 11.14           O  
ANISOU 3311  O   LEU A 593     1424   1496   1311      4     95    -72
ATOM   3312  CB  LEU A 593     -14.181  23.650 -28.197  1.00 10.12           C  
ANISOU 3312  CB  LEU A 593     1348   1346   1152    -18     88    -58
ATOM   3313  CG  LEU A 593     -15.302  24.118 -29.149  1.00 10.83           C  
ANISOU 3313  CG  LEU A 593     1466   1425   1225    -27     76    -47
ATOM   3314  CD1 LEU A 593     -14.752  24.295 -30.577  1.00 12.25           C  
ANISOU 3314  CD1 LEU A 593     1672   1598   1384    -35     95    -51
ATOM   3315  CD2 LEU A 593     -16.540  23.200 -29.119  1.00 13.18           C  
ANISOU 3315  CD2 LEU A 593     1772   1716   1519    -22     52    -42
ATOM   3316  H   LEU A 593     -16.064  24.719 -25.798  1.00  9.18           H  
ATOM   3317  HA  LEU A 593     -15.409  22.804 -26.638  1.00  9.42           H  
ATOM   3318  HB3 LEU A 593     -13.821  22.685 -28.557  1.00 10.12           H  
ATOM   3319  HB2 LEU A 593     -13.331  24.326 -28.285  1.00 10.12           H  
ATOM   3320  HG  LEU A 593     -15.619  25.106 -28.814  1.00 10.83           H  
ATOM   3321 HD11 LEU A 593     -15.144  25.197 -31.046  1.00 12.25           H  
ATOM   3322 HD12 LEU A 593     -13.666  24.381 -30.583  1.00 12.25           H  
ATOM   3323 HD13 LEU A 593     -15.006  23.455 -31.222  1.00 12.25           H  
ATOM   3324 HD21 LEU A 593     -16.965  23.043 -30.111  1.00 13.18           H  
ATOM   3325 HD22 LEU A 593     -16.314  22.217 -28.707  1.00 13.18           H  
ATOM   3326 HD23 LEU A 593     -17.322  23.644 -28.504  1.00 13.18           H  
ATOM   3327  N   GLY A 594     -13.707  22.957 -24.498  1.00  9.40           N  
ANISOU 3327  N   GLY A 594     1190   1278   1103      3     66    -61
ATOM   3328  CA  GLY A 594     -12.882  22.266 -23.518  1.00  9.40           C  
ANISOU 3328  CA  GLY A 594     1167   1289   1114     15     66    -67
ATOM   3329  C   GLY A 594     -11.657  23.075 -23.071  1.00 10.08           C  
ANISOU 3329  C   GLY A 594     1228   1391   1209     10     77    -75
ATOM   3330  O   GLY A 594     -10.726  22.463 -22.553  1.00 10.81           O  
ANISOU 3330  O   GLY A 594     1300   1496   1312     21     76    -81
ATOM   3331  H   GLY A 594     -14.559  23.384 -24.153  1.00  9.40           H  
ATOM   3332  HA3 GLY A 594     -12.566  21.297 -23.905  1.00  9.40           H  
ATOM   3333  HA2 GLY A 594     -13.497  22.063 -22.641  1.00  9.40           H  
ATOM   3334  N   LYS A 595     -11.631  24.415 -23.225  1.00 10.50           N  
ANISOU 3334  N   LYS A 595     1284   1445   1262     -8     85    -74
ATOM   3335  CA  LYS A 595     -10.592  25.264 -22.615  1.00 10.84           C  
ANISOU 3335  CA  LYS A 595     1302   1501   1314    -17     93    -83
ATOM   3336  C   LYS A 595     -10.594  25.156 -21.082  1.00 11.12           C  
ANISOU 3336  C   LYS A 595     1321   1547   1358    -12     74    -82
ATOM   3337  O   LYS A 595     -11.655  24.976 -20.482  1.00 10.56           O  
ANISOU 3337  O   LYS A 595     1261   1468   1283     -7     59    -75
ATOM   3338  CB  LYS A 595     -10.793  26.753 -22.963  1.00 12.88           C  
ANISOU 3338  CB  LYS A 595     1572   1753   1568    -38    102    -81
ATOM   3339  CG  LYS A 595     -10.513  27.145 -24.419  1.00 16.98           C  
ANISOU 3339  CG  LYS A 595     2108   2266   2079    -49    124    -82
ATOM   3340  CD  LYS A 595     -10.706  28.662 -24.621  1.00 23.68           C  
ANISOU 3340  CD  LYS A 595     2967   3107   2924    -70    132    -79
ATOM   3341  CE  LYS A 595     -10.508  29.161 -26.061  1.00 40.22           C  
ANISOU 3341  CE  LYS A 595     5090   5187   5004    -79    149    -74
ATOM   3342  NZ  LYS A 595      -9.112  29.018 -26.513  1.00 48.65           N1+
ANISOU 3342  NZ  LYS A 595     6151   6264   6071    -83    174    -84
ATOM   3343  H   LYS A 595     -12.400  24.888 -23.676  1.00 10.50           H  
ATOM   3344  HA  LYS A 595      -9.622  24.937 -22.994  1.00 10.84           H  
ATOM   3345  HB3 LYS A 595     -10.112  27.350 -22.352  1.00 12.88           H  
ATOM   3346  HB2 LYS A 595     -11.791  27.063 -22.662  1.00 12.88           H  
ATOM   3347  HG3 LYS A 595     -11.168  26.588 -25.086  1.00 16.98           H  
ATOM   3348  HG2 LYS A 595      -9.493  26.857 -24.675  1.00 16.98           H  
ATOM   3349  HD3 LYS A 595     -10.039  29.208 -23.953  1.00 23.68           H  
ATOM   3350  HD2 LYS A 595     -11.707  28.939 -24.295  1.00 23.68           H  
ATOM   3351  HE3 LYS A 595     -10.775  30.216 -26.118  1.00 40.22           H  
ATOM   3352  HE2 LYS A 595     -11.172  28.631 -26.744  1.00 40.22           H  
ATOM   3353  HZ1 LYS A 595      -8.859  28.041 -26.512  1.00 48.65           H  
ATOM   3354  HZ2 LYS A 595      -9.018  29.388 -27.448  1.00 48.65           H  
ATOM   3355  HZ3 LYS A 595      -8.503  29.522 -25.881  1.00 48.65           H  
ATOM   3356  N   MET A 596      -9.409  25.350 -20.486  1.00 10.29           N  
ANISOU 3356  N   MET A 596     1187   1459   1262    -13     76    -91
ATOM   3357  CA  MET A 596      -9.223  25.603 -19.059  1.00 10.07           C  
ANISOU 3357  CA  MET A 596     1145   1441   1238    -12     58    -92
ATOM   3358  C   MET A 596      -9.892  26.948 -18.689  1.00  9.92           C  
ANISOU 3358  C   MET A 596     1138   1416   1216    -32     58    -91
ATOM   3359  O   MET A 596      -9.523  27.959 -19.288  1.00 10.61           O  
ANISOU 3359  O   MET A 596     1225   1503   1305    -51     73    -96
ATOM   3360  CB  MET A 596      -7.697  25.638 -18.802  1.00 11.65           C  
ANISOU 3360  CB  MET A 596     1312   1665   1451    -12     58   -103
ATOM   3361  CG  MET A 596      -7.278  25.979 -17.360  1.00 14.94           C  
ANISOU 3361  CG  MET A 596     1715   2094   1868    -15     38   -105
ATOM   3362  SD  MET A 596      -7.765  24.753 -16.117  1.00 21.00           S  
ANISOU 3362  SD  MET A 596     2484   2862   2631     12     13    -96
ATOM   3363  CE  MET A 596      -6.375  23.599 -16.254  1.00 20.11           C  
ANISOU 3363  CE  MET A 596     2334   2773   2534     31      9   -103
ATOM   3364  H   MET A 596      -8.590  25.495 -21.064  1.00 10.29           H  
ATOM   3365  HA  MET A 596      -9.638  24.771 -18.496  1.00 10.07           H  
ATOM   3366  HB3 MET A 596      -7.225  26.358 -19.472  1.00 11.65           H  
ATOM   3367  HB2 MET A 596      -7.269  24.671 -19.073  1.00 11.65           H  
ATOM   3368  HG3 MET A 596      -7.682  26.946 -17.062  1.00 14.94           H  
ATOM   3369  HG2 MET A 596      -6.195  26.097 -17.317  1.00 14.94           H  
ATOM   3370  HE1 MET A 596      -6.518  22.758 -15.575  1.00 20.11           H  
ATOM   3371  HE2 MET A 596      -6.296  23.216 -17.271  1.00 20.11           H  
ATOM   3372  HE3 MET A 596      -5.441  24.097 -15.996  1.00 20.11           H  
ATOM   3373  N   PRO A 597     -10.854  26.968 -17.735  1.00  9.70           N  
ANISOU 3373  N   PRO A 597     1119   1382   1183    -30     43    -86
ATOM   3374  CA  PRO A 597     -11.336  28.228 -17.136  1.00  8.80           C  
ANISOU 3374  CA  PRO A 597     1016   1262   1067    -47     45    -87
ATOM   3375  C   PRO A 597     -10.185  29.054 -16.542  1.00 10.27           C  
ANISOU 3375  C   PRO A 597     1182   1462   1257    -64     48    -99
ATOM   3376  O   PRO A 597      -9.441  28.533 -15.711  1.00 10.33           O  
ANISOU 3376  O   PRO A 597     1167   1489   1269    -59     36   -105
ATOM   3377  CB  PRO A 597     -12.349  27.775 -16.071  1.00 10.04           C  
ANISOU 3377  CB  PRO A 597     1182   1414   1219    -38     31    -81
ATOM   3378  CG  PRO A 597     -12.796  26.400 -16.529  1.00 12.50           C  
ANISOU 3378  CG  PRO A 597     1496   1723   1529    -19     23    -73
ATOM   3379  CD  PRO A 597     -11.529  25.818 -17.138  1.00 11.20           C  
ANISOU 3379  CD  PRO A 597     1315   1571   1370    -12     27    -78
ATOM   3380  HA  PRO A 597     -11.853  28.799 -17.907  1.00  8.80           H  
ATOM   3381  HB3 PRO A 597     -13.183  28.469 -15.966  1.00 10.04           H  
ATOM   3382  HB2 PRO A 597     -11.880  27.684 -15.092  1.00 10.04           H  
ATOM   3383  HG3 PRO A 597     -13.557  26.506 -17.302  1.00 12.50           H  
ATOM   3384  HG2 PRO A 597     -13.213  25.790 -15.729  1.00 12.50           H  
ATOM   3385  HD2 PRO A 597     -10.886  25.391 -16.366  1.00 11.20           H  
ATOM   3386  HD3 PRO A 597     -11.781  25.038 -17.854  1.00 11.20           H  
ATOM   3387  N   TYR A 598     -10.039  30.301 -17.022  1.00  9.84           N  
ANISOU 3387  N   TYR A 598     1137   1399   1203    -85     61   -103
ATOM   3388  CA  TYR A 598      -8.962  31.240 -16.683  1.00 10.87           C  
ANISOU 3388  CA  TYR A 598     1252   1541   1338   -108     66   -117
ATOM   3389  C   TYR A 598      -7.587  30.724 -17.166  1.00 11.69           C  
ANISOU 3389  C   TYR A 598     1325   1665   1451   -109     71   -125
ATOM   3390  O   TYR A 598      -6.646  30.696 -16.374  1.00 10.46           O  
ANISOU 3390  O   TYR A 598     1143   1531   1302   -113     61   -134
ATOM   3391  CB  TYR A 598      -8.950  31.583 -15.166  1.00 10.93           C  
ANISOU 3391  CB  TYR A 598     1254   1556   1341   -113     48   -123
ATOM   3392  CG  TYR A 598     -10.298  31.831 -14.514  1.00  9.83           C  
ANISOU 3392  CG  TYR A 598     1141   1399   1193   -105     43   -115
ATOM   3393  CD1 TYR A 598     -10.920  33.094 -14.580  1.00 10.91           C  
ANISOU 3393  CD1 TYR A 598     1300   1518   1327   -119     54   -117
ATOM   3394  CD2 TYR A 598     -10.940  30.770 -13.844  1.00  9.27           C  
ANISOU 3394  CD2 TYR A 598     1073   1330   1119    -83     29   -106
ATOM   3395  CE1 TYR A 598     -12.198  33.274 -14.015  1.00 10.76           C  
ANISOU 3395  CE1 TYR A 598     1301   1484   1303   -109     52   -110
ATOM   3396  CE2 TYR A 598     -12.221  30.941 -13.301  1.00  9.14           C  
ANISOU 3396  CE2 TYR A 598     1078   1299   1097    -76     28    -99
ATOM   3397  CZ  TYR A 598     -12.855  32.189 -13.399  1.00  9.63           C  
ANISOU 3397  CZ  TYR A 598     1157   1345   1157    -89     40   -102
ATOM   3398  OH  TYR A 598     -14.124  32.327 -12.929  1.00 10.73           O  
ANISOU 3398  OH  TYR A 598     1314   1470   1293    -81     41    -96
ATOM   3399  H   TYR A 598     -10.697  30.637 -17.712  1.00  9.84           H  
ATOM   3400  HA  TYR A 598      -9.164  32.161 -17.232  1.00 10.87           H  
ATOM   3401  HB3 TYR A 598      -8.315  32.449 -15.006  1.00 10.93           H  
ATOM   3402  HB2 TYR A 598      -8.482  30.774 -14.604  1.00 10.93           H  
ATOM   3403  HD1 TYR A 598     -10.433  33.917 -15.082  1.00 10.91           H  
ATOM   3404  HD2 TYR A 598     -10.456  29.811 -13.758  1.00  9.27           H  
ATOM   3405  HE1 TYR A 598     -12.690  34.232 -14.090  1.00 10.76           H  
ATOM   3406  HE2 TYR A 598     -12.712  30.109 -12.822  1.00  9.14           H  
ATOM   3407  HH  TYR A 598     -14.430  31.548 -12.450  1.00 10.73           H  
ATOM   3408  N   GLU A 599      -7.504  30.280 -18.436  1.00 11.44           N  
ANISOU 3408  N   GLU A 599     1299   1627   1420   -103     87   -120
ATOM   3409  CA  GLU A 599      -6.368  29.547 -19.025  1.00 13.55           C  
ANISOU 3409  CA  GLU A 599     1540   1912   1697    -96     95   -126
ATOM   3410  C   GLU A 599      -4.970  30.182 -18.874  1.00 13.38           C  
ANISOU 3410  C   GLU A 599     1487   1910   1687   -117    104   -141
ATOM   3411  O   GLU A 599      -3.989  29.438 -18.858  1.00 15.53           O  
ANISOU 3411  O   GLU A 599     1728   2204   1971   -106    103   -147
ATOM   3412  CB  GLU A 599      -6.658  29.185 -20.503  1.00 16.15           C  
ANISOU 3412  CB  GLU A 599     1885   2228   2021    -89    114   -120
ATOM   3413  CG  GLU A 599      -6.982  30.377 -21.438  1.00 21.56           C  
ANISOU 3413  CG  GLU A 599     2595   2897   2700   -111    136   -119
ATOM   3414  CD  GLU A 599      -7.304  30.009 -22.900  1.00 26.69           C  
ANISOU 3414  CD  GLU A 599     3263   3536   3341   -105    154   -114
ATOM   3415  OE1 GLU A 599      -7.281  28.808 -23.253  1.00 21.18           O  
ANISOU 3415  OE1 GLU A 599     2556   2845   2645    -84    153   -114
ATOM   3416  OE2 GLU A 599      -7.581  30.959 -23.664  1.00 27.89           O1-
ANISOU 3416  OE2 GLU A 599     3440   3671   3483   -120    170   -109
ATOM   3417  H   GLU A 599      -8.328  30.334 -19.019  1.00 11.44           H  
ATOM   3418  HA  GLU A 599      -6.318  28.605 -18.475  1.00 13.55           H  
ATOM   3419  HB3 GLU A 599      -7.466  28.459 -20.546  1.00 16.15           H  
ATOM   3420  HB2 GLU A 599      -5.792  28.657 -20.906  1.00 16.15           H  
ATOM   3421  HG3 GLU A 599      -6.137  31.064 -21.450  1.00 21.56           H  
ATOM   3422  HG2 GLU A 599      -7.829  30.935 -21.042  1.00 21.56           H  
ATOM   3423  N   ARG A 600      -4.900  31.518 -18.752  1.00 11.35           N  
ANISOU 3423  N   ARG A 600     1237   1647   1428   -147    113   -146
ATOM   3424  CA  ARG A 600      -3.655  32.276 -18.595  1.00 12.39           C  
ANISOU 3424  CA  ARG A 600     1336   1799   1571   -172    121   -162
ATOM   3425  C   ARG A 600      -3.272  32.546 -17.126  1.00 13.19           C  
ANISOU 3425  C   ARG A 600     1418   1916   1675   -181     96   -171
ATOM   3426  O   ARG A 600      -2.170  33.042 -16.897  1.00 14.38           O  
ANISOU 3426  O   ARG A 600     1542   2086   1837   -206     99   -185
ATOM   3427  CB  ARG A 600      -3.752  33.592 -19.396  1.00 18.75           C  
ANISOU 3427  CB  ARG A 600     2163   2587   2374   -204    150   -164
ATOM   3428  CG  ARG A 600      -4.100  33.371 -20.878  1.00 26.64           C  
ANISOU 3428  CG  ARG A 600     3179   3573   3368   -197    175   -157
ATOM   3429  CD  ARG A 600      -4.018  34.649 -21.727  1.00 38.28           C  
ANISOU 3429  CD  ARG A 600     4689   5023   4834   -223    200   -153
ATOM   3430  NE  ARG A 600      -4.166  34.350 -23.163  1.00 38.18           N  
ANISOU 3430  NE  ARG A 600     4696   4999   4813   -217    223   -146
ATOM   3431  CZ  ARG A 600      -3.194  33.985 -24.022  1.00 51.07           C  
ANISOU 3431  CZ  ARG A 600     6309   6645   6452   -226    248   -154
ATOM   3432  NH1 ARG A 600      -3.525  33.704 -25.288  1.00 34.32           N  
ANISOU 3432  NH1 ARG A 600     4211   4511   4319   -220    268   -146
ATOM   3433  NH2 ARG A 600      -1.907  33.890 -23.651  1.00 38.71           N1+
ANISOU 3433  NH2 ARG A 600     4700   5105   4904   -241    253   -169
ATOM   3434  H   ARG A 600      -5.754  32.057 -18.761  1.00 11.35           H  
ATOM   3435  HA  ARG A 600      -2.834  31.699 -19.025  1.00 12.39           H  
ATOM   3436  HB3 ARG A 600      -2.797  34.117 -19.335  1.00 18.75           H  
ATOM   3437  HB2 ARG A 600      -4.493  34.254 -18.945  1.00 18.75           H  
ATOM   3438  HG3 ARG A 600      -5.142  33.053 -20.894  1.00 26.64           H  
ATOM   3439  HG2 ARG A 600      -3.530  32.552 -21.321  1.00 26.64           H  
ATOM   3440  HD3 ARG A 600      -3.152  35.267 -21.489  1.00 38.28           H  
ATOM   3441  HD2 ARG A 600      -4.894  35.257 -21.498  1.00 38.28           H  
ATOM   3442 HH22 ARG A 600      -1.197  33.611 -24.313  1.00 38.71           H  
ATOM   3443 HH21 ARG A 600      -1.642  34.098 -22.699  1.00 38.71           H  
ATOM   3444 HH12 ARG A 600      -2.818  33.425 -25.953  1.00 34.32           H  
ATOM   3445 HH11 ARG A 600      -4.488  33.759 -25.588  1.00 34.32           H  
ATOM   3446  HE  ARG A 600      -5.116  34.367 -23.506  1.00 38.18           H  
ATOM   3447  N   PHE A 601      -4.158  32.224 -16.167  1.00 11.51           N  
ANISOU 3447  N   PHE A 601     1222   1699   1453   -165     73   -164
ATOM   3448  CA  PHE A 601      -3.939  32.414 -14.730  1.00 11.48           C  
ANISOU 3448  CA  PHE A 601     1208   1707   1445   -173     48   -171
ATOM   3449  C   PHE A 601      -3.576  31.093 -14.036  1.00 11.17           C  
ANISOU 3449  C   PHE A 601     1147   1690   1409   -146     22   -168
ATOM   3450  O   PHE A 601      -3.917  30.016 -14.527  1.00 11.51           O  
ANISOU 3450  O   PHE A 601     1194   1729   1452   -116     20   -157
ATOM   3451  CB  PHE A 601      -5.222  32.975 -14.071  1.00 12.46           C  
ANISOU 3451  CB  PHE A 601     1374   1807   1554   -173     44   -164
ATOM   3452  CG  PHE A 601      -5.728  34.338 -14.516  1.00 13.41           C  
ANISOU 3452  CG  PHE A 601     1523   1902   1670   -198     64   -167
ATOM   3453  CD1 PHE A 601      -4.883  35.298 -15.119  1.00 19.27           C  
ANISOU 3453  CD1 PHE A 601     2259   2644   2420   -225     86   -176
ATOM   3454  CD2 PHE A 601      -7.042  34.715 -14.171  1.00 17.02           C  
ANISOU 3454  CD2 PHE A 601     2014   2335   2116   -194     63   -161
ATOM   3455  CE1 PHE A 601      -5.381  36.552 -15.447  1.00 20.62           C  
ANISOU 3455  CE1 PHE A 601     2461   2787   2585   -247    106   -176
ATOM   3456  CE2 PHE A 601      -7.524  35.967 -14.518  1.00 20.38           C  
ANISOU 3456  CE2 PHE A 601     2468   2736   2538   -214     82   -163
[truncated: 126,622 more chars]
