# Supplementary material for: Tunable Aromatic Sulfoxides and Sulfones as Cysteine-Targeting Warheads: Exploring the Structure–Reactivity Relationship
Source: J Med Chem. 2026 Mar 9;69(6):7214–37. doi: 10.1021/acs.jmedchem.5c03536 (PMC13036770; doi:10.1021/acs.jmedchem.5c03536)
Supplement: Supplementary file 10 [file jm5c03536_si_012.pdb]

TITLE     BTK1 SOAKED WITH IBRUTINIB-REV
EXPDTA    X-RAY DIFFRACTION
REMARK   2 RESOLUTION.    1.11 ANGSTROMS
REMARK   4 5P9I COMPLIES WITH FORMAT V. 3.0, 1-DEC-2006
REMARK 200  TEMPERATURE           (KELVIN) : 100.00
REMARK 200  PH                             : 7.00
REMARK 888
REMARK 888 WRITTEN BY MAESTRO (A PRODUCT OF SCHRODINGER, LLC)
CRYST1   83.376  105.392   89.585  90.00  90.00  90.00 P 1           1
ATOM      1  N   GLY A 389      -4.520  -8.977  -1.617  1.00 31.79           N  
ANISOU    1  N   GLY A 389     5096   3273   3709   -182    195    241
ATOM      2  CA  GLY A 389      -5.050 -10.058  -0.845  1.00 31.11           C  
ANISOU    2  CA  GLY A 389     5091   3127   3603   -194    215    262
ATOM      3  C   GLY A 389      -6.260 -10.786  -1.516  1.00 30.64           C  
ANISOU    3  C   GLY A 389     5065   3063   3515   -164    210    293
ATOM      4  O   GLY A 389      -6.795 -11.734  -0.935  1.00 27.59           O  
ANISOU    4  O   GLY A 389     4635   2724   3125   -144    196    297
ATOM      5  H1  GLY A 389      -3.587  -8.667  -1.386  1.00 31.79           H  
ATOM      6  H2  GLY A 389      -4.435  -9.426  -2.518  1.00 31.79           H  
ATOM      7  HA3 GLY A 389      -5.219  -9.712   0.174  1.00 31.11           H  
ATOM      8  HA2 GLY A 389      -4.236 -10.767  -0.696  1.00 31.11           H  
ATOM      9  N   LEU A 390      -6.703 -10.305  -2.624  1.00 27.24           N  
ANISOU    9  N   LEU A 390     4715   2574   3062   -160    222    316
ATOM     10  CA  LEU A 390      -7.774 -10.735  -3.574  1.00 26.98           C  
ANISOU   10  CA  LEU A 390     4726   2529   2997   -131    217    349
ATOM     11  C   LEU A 390      -7.430 -12.125  -4.122  1.00 31.91           C  
ANISOU   11  C   LEU A 390     5321   3183   3620    -57    178    356
ATOM     12  O   LEU A 390      -6.343 -12.239  -4.693  1.00 30.85           O  
ANISOU   12  O   LEU A 390     5181   3039   3501    -14    159    348
ATOM     13  CB  LEU A 390      -7.997  -9.704  -4.691  1.00 27.14           C  
ANISOU   13  CB  LEU A 390     4841   2474   2996   -132    233    372
ATOM     14  CG  LEU A 390      -8.860  -8.459  -4.304  1.00 30.01           C  
ANISOU   14  CG  LEU A 390     5266   2814   3321   -105    229    410
ATOM     15  CD1 LEU A 390      -8.559  -7.361  -5.270  1.00 30.44           C  
ANISOU   15  CD1 LEU A 390     5328   2882   3355   -162    259    420
ATOM     16  CD2 LEU A 390     -10.355  -8.975  -4.231  1.00 27.66           C  
ANISOU   16  CD2 LEU A 390     5061   2440   3010    -87    236    431
ATOM     17  H   LEU A 390      -6.069  -9.597  -2.965  1.00 27.24           H  
ATOM     18  HA  LEU A 390      -8.631 -10.947  -2.935  1.00 26.98           H  
ATOM     19  HB3 LEU A 390      -8.457 -10.115  -5.590  1.00 27.14           H  
ATOM     20  HB2 LEU A 390      -7.058  -9.431  -5.174  1.00 27.14           H  
ATOM     21  HG  LEU A 390      -8.513  -8.133  -3.324  1.00 30.01           H  
ATOM     22 HD11 LEU A 390      -7.708  -6.724  -5.029  1.00 30.44           H  
ATOM     23 HD12 LEU A 390      -8.420  -7.733  -6.285  1.00 30.44           H  
ATOM     24 HD13 LEU A 390      -9.413  -6.686  -5.328  1.00 30.44           H  
ATOM     25 HD21 LEU A 390     -11.022  -8.331  -4.804  1.00 27.66           H  
ATOM     26 HD22 LEU A 390     -10.480 -10.016  -4.533  1.00 27.66           H  
ATOM     27 HD23 LEU A 390     -10.704  -8.832  -3.209  1.00 27.66           H  
ATOM     28  N   GLY A 391      -8.364 -13.072  -4.155  1.00 29.20           N  
ANISOU   28  N   GLY A 391     4958   2878   3259    -46    167    369
ATOM     29  CA  GLY A 391      -8.173 -14.468  -4.573  1.00 29.23           C  
ANISOU   29  CA  GLY A 391     4932   2916   3260     17    129    375
ATOM     30  C   GLY A 391      -8.300 -15.363  -3.339  1.00 33.46           C  
ANISOU   30  C   GLY A 391     5378   3516   3819     17    116    349
ATOM     31  O   GLY A 391      -7.681 -16.451  -3.384  1.00 35.12           O  
ANISOU   31  O   GLY A 391     5556   3761   4027     61     86    352
ATOM     32  H   GLY A 391      -9.244 -12.915  -3.686  1.00 29.20           H  
ATOM     33  HA3 GLY A 391      -7.251 -14.642  -5.127  1.00 29.23           H  
ATOM     34  HA2 GLY A 391      -8.951 -14.754  -5.282  1.00 29.23           H  
ATOM     35  N   TYR A 392      -8.954 -14.957  -2.291  1.00 28.01           N  
ANISOU   35  N   TYR A 392     4648   2843   3153    -33    137    323
ATOM     36  CA  TYR A 392      -9.120 -15.702  -1.069  1.00 26.61           C  
ANISOU   36  CA  TYR A 392     4389   2723   2999    -36    126    298
ATOM     37  C   TYR A 392     -10.597 -15.605  -0.663  1.00 30.03           C  
ANISOU   37  C   TYR A 392     4786   3191   3434    -89    147    289
ATOM     38  O   TYR A 392     -11.174 -14.527  -0.883  1.00 30.78           O  
ANISOU   38  O   TYR A 392     4896   3268   3533   -142    177    284
ATOM     39  CB  TYR A 392      -8.066 -15.212  -0.041  1.00 27.51           C  
ANISOU   39  CB  TYR A 392     4477   2832   3142    -33    122    273
ATOM     40  CG  TYR A 392      -6.627 -15.701  -0.165  1.00 28.68           C  
ANISOU   40  CG  TYR A 392     4649   2955   3293     27    101    279
ATOM     41  CD1 TYR A 392      -5.763 -15.122  -1.031  1.00 30.28           C  
ANISOU   41  CD1 TYR A 392     4809   3193   3504     79     72    276
ATOM     42  CD2 TYR A 392      -6.102 -16.858   0.542  1.00 29.92           C  
ANISOU   42  CD2 TYR A 392     4872   3052   3445     33    111    288
ATOM     43  CE1 TYR A 392      -4.394 -15.510  -1.071  1.00 30.14           C  
ANISOU   43  CE1 TYR A 392     4809   3154   3490    137     53    281
ATOM     44  CE2 TYR A 392      -4.804 -17.378   0.443  1.00 30.60           C  
ANISOU   44  CE2 TYR A 392     4980   3112   3534     93     93    294
ATOM     45  CZ  TYR A 392      -3.929 -16.672  -0.393  1.00 38.14           C  
ANISOU   45  CZ  TYR A 392     5887   4106   4498    145     64    291
ATOM     46  OH  TYR A 392      -2.611 -16.979  -0.348  1.00 38.79           O  
ANISOU   46  OH  TYR A 392     5985   4166   4586    206     48    296
ATOM     47  H   TYR A 392      -9.409 -14.066  -2.430  1.00 28.01           H  
ATOM     48  HA  TYR A 392      -8.877 -16.764  -1.085  1.00 26.61           H  
ATOM     49  HB3 TYR A 392      -8.446 -15.350   0.971  1.00 27.51           H  
ATOM     50  HB2 TYR A 392      -8.080 -14.122  -0.055  1.00 27.51           H  
ATOM     51  HD1 TYR A 392      -6.000 -14.274  -1.656  1.00 30.28           H  
ATOM     52  HD2 TYR A 392      -6.847 -17.249   1.219  1.00 29.92           H  
ATOM     53  HE1 TYR A 392      -3.685 -14.893  -1.602  1.00 30.14           H  
ATOM     54  HE2 TYR A 392      -4.406 -18.074   1.167  1.00 30.60           H  
ATOM     55  HH  TYR A 392      -2.344 -17.662   0.271  1.00 38.79           H  
ATOM     56  N   GLY A 393     -11.212 -16.763  -0.278  1.00 27.54           N  
ANISOU   56  N   GLY A 393     4422   2924   3117    -75    133    285
ATOM     57  CA  GLY A 393     -12.562 -16.786   0.391  1.00 26.50           C  
ANISOU   57  CA  GLY A 393     4246   2831   2991   -117    152    273
ATOM     58  C   GLY A 393     -12.445 -16.129   1.719  1.00 27.52           C  
ANISOU   58  C   GLY A 393     4316   2985   3155   -136    152    245
ATOM     59  O   GLY A 393     -11.303 -15.928   2.242  1.00 24.61           O  
ANISOU   59  O   GLY A 393     3939   2610   2803   -112    135    234
ATOM     60  H   GLY A 393     -10.768 -17.666  -0.190  1.00 27.54           H  
ATOM     61  HA3 GLY A 393     -12.948 -17.798   0.514  1.00 26.50           H  
ATOM     62  HA2 GLY A 393     -13.229 -16.265  -0.295  1.00 26.50           H  
ATOM     63  N   SER A 394     -13.579 -15.699   2.299  1.00 25.32           N  
ANISOU   63  N   SER A 394     3996   2736   2889   -179    171    231
ATOM     64  CA  SER A 394     -13.695 -15.120   3.659  1.00 24.96           C  
ANISOU   64  CA  SER A 394     3894   2713   2875   -200    171    206
ATOM     65  C   SER A 394     -13.370 -16.120   4.811  1.00 25.97           C  
ANISOU   65  C   SER A 394     3974   2876   3018   -159    141    193
ATOM     66  O   SER A 394     -13.013 -15.723   5.908  1.00 25.80           O  
ANISOU   66  O   SER A 394     3920   2863   3019   -165    135    174
ATOM     67  CB  SER A 394     -15.118 -14.455   3.820  1.00 30.31           C  
ANISOU   67  CB  SER A 394     4535   3417   3562   -248    196    197
ATOM     68  OG  SER A 394     -16.146 -15.394   3.542  1.00 37.69           O  
ANISOU   68  OG  SER A 394     5437   4391   4491   -232    192    197
ATOM     69  H   SER A 394     -14.429 -15.727   1.753  1.00 25.32           H  
ATOM     70  HA  SER A 394     -12.917 -14.366   3.788  1.00 24.96           H  
ATOM     71  HB3 SER A 394     -15.284 -13.550   3.235  1.00 30.31           H  
ATOM     72  HB2 SER A 394     -15.215 -14.094   4.844  1.00 30.31           H  
ATOM     73  HG  SER A 394     -16.963 -14.928   3.736  1.00 37.69           H  
ATOM     74  N   TRP A 395     -13.404 -17.410   4.506  1.00 20.97           N  
ANISOU   74  N   TRP A 395     3338   2260   2370   -120    124    202
ATOM     75  CA  TRP A 395     -13.119 -18.502   5.528  1.00 20.80           C  
ANISOU   75  CA  TRP A 395     3273   2270   2360    -81     97    192
ATOM     76  C   TRP A 395     -12.162 -19.537   4.858  1.00 21.88           C  
ANISOU   76  C   TRP A 395     3435   2385   2495    -36     75    197
ATOM     77  O   TRP A 395     -12.211 -20.747   5.188  1.00 20.39           O  
ANISOU   77  O   TRP A 395     3211   2221   2317     -3     54    188
ATOM     78  CB  TRP A 395     -14.352 -19.121   6.151  1.00 20.33           C  
ANISOU   78  CB  TRP A 395     3194   2244   2285    -67     89    198
ATOM     79  CG  TRP A 395     -15.198 -18.373   7.182  1.00 21.35           C  
ANISOU   79  CG  TRP A 395     3374   2356   2384    -42     80    221
ATOM     80  CD1 TRP A 395     -16.277 -17.563   6.967  1.00 24.48           C  
ANISOU   80  CD1 TRP A 395     3777   2752   2770      7     51    230
ATOM     81  CD2 TRP A 395     -14.948 -18.348   8.642  1.00 21.98           C  
ANISOU   81  CD2 TRP A 395     3503   2411   2436    -64    100    240
ATOM     82  NE1 TRP A 395     -16.729 -17.022   8.191  1.00 24.93           N  
ANISOU   82  NE1 TRP A 395     3887   2789   2796     18     48    254
ATOM     83  CE2 TRP A 395     -15.940 -17.479   9.263  1.00 26.76           C  
ANISOU   83  CE2 TRP A 395     4149   3004   3016    -25     79    261
ATOM     84  CE3 TRP A 395     -13.925 -18.909   9.490  1.00 24.25           C  
ANISOU   84  CE3 TRP A 395     3803   2690   2720   -113    135    241
ATOM     85  CZ2 TRP A 395     -15.973 -17.360  10.633  1.00 27.21           C  
ANISOU   85  CZ2 TRP A 395     4264   3036   3039    -34     91    284
ATOM     86  CZ3 TRP A 395     -14.047 -18.886  10.912  1.00 26.29           C  
ANISOU   86  CZ3 TRP A 395     4118   2924   2947   -124    150    263
ATOM     87  CH2 TRP A 395     -15.099 -18.132  11.462  1.00 27.33           C  
ANISOU   87  CH2 TRP A 395     4294   3041   3049    -84    128    285
ATOM     88  H   TRP A 395     -13.649 -17.746   3.586  1.00 20.97           H  
ATOM     89  HA  TRP A 395     -12.523 -18.113   6.354  1.00 20.80           H  
ATOM     90  HB3 TRP A 395     -14.129 -20.009   6.742  1.00 20.33           H  
ATOM     91  HB2 TRP A 395     -14.929 -19.595   5.357  1.00 20.33           H  
ATOM     92  HD1 TRP A 395     -16.757 -17.174   6.081  1.00 24.48           H  
ATOM     93  HE1 TRP A 395     -17.427 -16.294   8.231  1.00 24.93           H  
ATOM     94  HE3 TRP A 395     -13.149 -19.473   8.995  1.00 24.25           H  
ATOM     95  HZ2 TRP A 395     -16.739 -16.811  11.160  1.00 27.21           H  
ATOM     96  HZ3 TRP A 395     -13.315 -19.413  11.506  1.00 26.29           H  
ATOM     97  HH2 TRP A 395     -15.194 -18.012  12.531  1.00 27.33           H  
ATOM     98  N   GLU A 396     -11.254 -19.076   4.081  1.00 20.44           N  
ANISOU   98  N   GLU A 396     3311   2156   2300    -33     82    212
ATOM     99  CA  GLU A 396     -10.108 -19.841   3.564  0.50 19.69           C  
ANISOU   99  CA  GLU A 396     3244   2034   2202     14     64    219
ATOM    100  C   GLU A 396      -8.822 -19.501   4.355  1.00 21.80           C  
ANISOU  100  C   GLU A 396     3526   2271   2487      8     70    206
ATOM    101  O   GLU A 396      -8.638 -18.325   4.769  1.00 22.87           O  
ANISOU  101  O   GLU A 396     3696   2374   2621    -29     91    207
ATOM    102  CB  GLU A 396      -9.808 -19.503   2.085  0.50 21.23           C  
ANISOU  102  CB  GLU A 396     3501   2196   2369     33     62    248
ATOM    103  CG  GLU A 396     -10.888 -20.114   1.232  0.50 24.90           C  
ANISOU  103  CG  GLU A 396     3955   2692   2814     51     46    260
ATOM    104  CD  GLU A 396     -10.512 -19.990  -0.223  0.50 35.82           C  
ANISOU  104  CD  GLU A 396     5400   4045   4164     69     42    290
ATOM    105  OE1 GLU A 396      -9.703 -19.150  -0.598  0.50 24.56           O  
ANISOU  105  OE1 GLU A 396     4024   2583   2723     37     66    302
ATOM    106  OE2 GLU A 396     -10.903 -20.802  -1.103  0.50 26.44           O1-
ANISOU  106  OE2 GLU A 396     4211   2872   2964    113     13    301
ATOM    107  H   GLU A 396     -11.413 -18.121   3.796  1.00 20.44           H  
ATOM    108  HA  GLU A 396     -10.355 -20.901   3.628  0.50 19.69           H  
ATOM    109  HB3 GLU A 396      -8.841 -19.958   1.872  0.50 21.23           H  
ATOM    110  HB2 GLU A 396      -9.681 -18.437   1.898  0.50 21.23           H  
ATOM    111  HG3 GLU A 396     -11.861 -19.643   1.367  0.50 24.90           H  
ATOM    112  HG2 GLU A 396     -11.020 -21.187   1.372  0.50 24.90           H  
ATOM    113  N   ILE A 397      -7.971 -20.478   4.504  1.00 16.91           N  
ANISOU  113  N   ILE A 397     2883   1661   1882     46     53    195
ATOM    114  CA  ILE A 397      -6.691 -20.581   5.120  1.00 15.73           C  
ANISOU  114  CA  ILE A 397     2752   1480   1746     46     59    181
ATOM    115  C   ILE A 397      -5.693 -20.992   4.015  1.00 16.87           C  
ANISOU  115  C   ILE A 397     2946   1584   1881     93     52    197
ATOM    116  O   ILE A 397      -6.014 -21.777   3.156  1.00 16.85           O  
ANISOU  116  O   ILE A 397     2936   1594   1871    138     32    211
ATOM    117  CB  ILE A 397      -6.615 -21.682   6.257  1.00 17.96           C  
ANISOU  117  CB  ILE A 397     2977   1797   2049     55     50    157
ATOM    118  CG1 ILE A 397      -7.695 -21.513   7.452  1.00 19.65           C  
ANISOU  118  CG1 ILE A 397     3155   2036   2274      1     61    141
ATOM    119  CG2 ILE A 397      -5.255 -21.715   6.933  1.00 17.06           C  
ANISOU  119  CG2 ILE A 397     2884   1654   1946     81     50    146
ATOM    120  CD1 ILE A 397      -7.638 -20.155   8.182  1.00 24.93           C  
ANISOU  120  CD1 ILE A 397     3774   2739   2960      2     53    120
ATOM    121  H   ILE A 397      -8.286 -21.324   4.052  1.00 16.91           H  
ATOM    122  HA  ILE A 397      -6.351 -19.613   5.486  1.00 15.73           H  
ATOM    123  HB  ILE A 397      -6.794 -22.660   5.811  1.00 17.96           H  
ATOM    124 HG13 ILE A 397      -7.644 -22.365   8.129  1.00 19.65           H  
ATOM    125 HG12 ILE A 397      -8.660 -21.580   6.949  1.00 19.65           H  
ATOM    126 HG21 ILE A 397      -4.819 -20.722   7.042  1.00 17.06           H  
ATOM    127 HG22 ILE A 397      -5.149 -22.198   7.904  1.00 17.06           H  
ATOM    128 HG23 ILE A 397      -4.655 -22.362   6.293  1.00 17.06           H  
ATOM    129 HD11 ILE A 397      -6.705 -20.075   8.739  1.00 24.93           H  
ATOM    130 HD12 ILE A 397      -7.564 -19.379   7.420  1.00 24.93           H  
ATOM    131 HD13 ILE A 397      -8.503 -19.972   8.819  1.00 24.93           H  
ATOM    132  N   ASP A 398      -4.487 -20.415   4.094  1.00 15.22           N  
ANISOU  132  N   ASP A 398     2788   1325   1672     84     66    196
ATOM    133  CA  ASP A 398      -3.380 -20.586   3.145  1.00 14.69           C  
ANISOU  133  CA  ASP A 398     2770   1214   1598    132     61    210
ATOM    134  C   ASP A 398      -2.662 -21.841   3.674  1.00 15.30           C  
ANISOU  134  C   ASP A 398     2815   1303   1694    173     50    192
ATOM    135  O   ASP A 398      -2.134 -21.786   4.804  1.00 14.98           O  
ANISOU  135  O   ASP A 398     2764   1261   1668    151     61    169
ATOM    136  CB  ASP A 398      -2.558 -19.309   3.040  1.00 17.37           C  
ANISOU  136  CB  ASP A 398     3177   1493   1930    103     84    214
ATOM    137  CG  ASP A 398      -1.469 -19.273   2.022  1.00 21.00           C  
ANISOU  137  CG  ASP A 398     3696   1901   2383    151     81    229
ATOM    138  OD1 ASP A 398      -1.261 -20.150   1.227  1.00 16.87           O  
ANISOU  138  OD1 ASP A 398     3155   1389   1865    212     61    234
ATOM    139  OD2 ASP A 398      -0.900 -18.170   1.980  1.00 23.68           O1-
ANISOU  139  OD2 ASP A 398     4099   2186   2711    130    100    238
ATOM    140  H   ASP A 398      -4.331 -19.732   4.821  1.00 15.22           H  
ATOM    141  HA  ASP A 398      -3.863 -20.705   2.175  1.00 14.69           H  
ATOM    142  HB3 ASP A 398      -2.045 -19.072   3.972  1.00 17.37           H  
ATOM    143  HB2 ASP A 398      -3.290 -18.542   2.787  1.00 17.37           H  
ATOM    144  N   PRO A 399      -2.464 -22.864   2.825  1.00 15.30           N  
ANISOU  144  N   PRO A 399     2797   1319   1697    232     29    201
ATOM    145  CA  PRO A 399      -1.450 -23.860   3.120  1.00 15.22           C  
ANISOU  145  CA  PRO A 399     2753   1322   1707    270     22    183
ATOM    146  C   PRO A 399      -0.023 -23.378   3.334  1.00 15.60           C  
ANISOU  146  C   PRO A 399     2847   1318   1761    281     39    174
ATOM    147  O   PRO A 399       0.678 -24.027   4.077  1.00 15.79           O  
ANISOU  147  O   PRO A 399     2847   1352   1802    295     42    153
ATOM    148  CB  PRO A 399      -1.569 -24.766   1.918  1.00 17.72           C  
ANISOU  148  CB  PRO A 399     3051   1659   2023    329     -3    200
ATOM    149  CG  PRO A 399      -2.930 -24.595   1.360  1.00 21.74           C  
ANISOU  149  CG  PRO A 399     3609   2142   2509    332     -9    229
ATOM    150  CD  PRO A 399      -3.190 -23.080   1.587  1.00 18.24           C  
ANISOU  150  CD  PRO A 399     3179   1698   2054    266      9    228
ATOM    151  HA  PRO A 399      -1.907 -24.279   4.016  1.00 15.22           H  
ATOM    152  HB3 PRO A 399      -1.296 -25.809   2.077  1.00 17.72           H  
ATOM    153  HB2 PRO A 399      -0.863 -24.491   1.134  1.00 17.72           H  
ATOM    154  HG3 PRO A 399      -3.564 -25.184   2.023  1.00 21.74           H  
ATOM    155  HG2 PRO A 399      -2.912 -24.892   0.311  1.00 21.74           H  
ATOM    156  HD2 PRO A 399      -2.700 -22.432   0.860  1.00 18.24           H  
ATOM    157  HD3 PRO A 399      -4.246 -22.810   1.588  1.00 18.24           H  
ATOM    158  N   LYS A 400       0.418 -22.272   2.716  1.00 14.48           N  
ANISOU  158  N   LYS A 400     2775   1122   1606    273     51    189
ATOM    159  CA  LYS A 400       1.658 -21.598   2.894  1.00 14.24           C  
ANISOU  159  CA  LYS A 400     2793   1037   1580    279     69    178
ATOM    160  C   LYS A 400       1.703 -20.777   4.200  1.00 15.08           C  
ANISOU  160  C   LYS A 400     2892   1144   1693    224     86    150
ATOM    161  O   LYS A 400       2.800 -20.210   4.403  1.00 15.92           O  
ANISOU  161  O   LYS A 400     3024   1219   1806    232     99    132
ATOM    162  CB  LYS A 400       2.034 -20.738   1.640  1.00 15.33           C  
ANISOU  162  CB  LYS A 400     3010   1114   1701    281     78    201
ATOM    163  CG  LYS A 400       2.024 -21.469   0.249  1.00 18.88           C  
ANISOU  163  CG  LYS A 400     3473   1559   2143    343     57    231
ATOM    164  CD  LYS A 400       2.263 -20.643  -1.018  1.00 19.93           C  
ANISOU  164  CD  LYS A 400     3689   1628   2256    344     67    256
ATOM    165  CE  LYS A 400       1.318 -19.457  -1.352  1.00 41.06           C  
ANISOU  165  CE  LYS A 400     6386   4291   4924    412     44    286
ATOM    166  NZ  LYS A 400      -0.079 -19.823  -1.516  1.00 54.62           N1+
ANISOU  166  NZ  LYS A 400     8082   6048   6624    409     23    308
ATOM    167  H   LYS A 400      -0.084 -21.796   1.979  1.00 14.48           H  
ATOM    168  HA  LYS A 400       2.469 -22.275   3.162  1.00 14.24           H  
ATOM    169  HB3 LYS A 400       3.047 -20.335   1.626  1.00 15.33           H  
ATOM    170  HB2 LYS A 400       1.414 -19.842   1.623  1.00 15.33           H  
ATOM    171  HG3 LYS A 400       1.011 -21.750  -0.040  1.00 18.88           H  
ATOM    172  HG2 LYS A 400       2.760 -22.265   0.360  1.00 18.88           H  
ATOM    173  HD3 LYS A 400       2.334 -21.383  -1.816  1.00 19.93           H  
ATOM    174  HD2 LYS A 400       3.188 -20.125  -0.767  1.00 19.93           H  
ATOM    175  HE3 LYS A 400       1.549 -18.953  -2.290  1.00 41.06           H  
ATOM    176  HE2 LYS A 400       1.272 -18.758  -0.517  1.00 41.06           H  
ATOM    177  HZ1 LYS A 400      -0.633 -19.053  -1.863  1.00 54.62           H  
ATOM    178  HZ2 LYS A 400      -0.228 -20.682  -2.026  1.00 54.62           H  
ATOM    179  HZ3 LYS A 400      -0.490 -19.984  -0.608  1.00 54.62           H  
ATOM    180  N   ASP A 401       0.601 -20.600   4.929  1.00 13.38           N  
ANISOU  180  N   ASP A 401     2635    970   1477    174     85    143
ATOM    181  CA  ASP A 401       0.548 -20.072   6.332  1.00 14.21           C  
ANISOU  181  CA  ASP A 401     2727   1083   1589    122     96    116
ATOM    182  C   ASP A 401       0.454 -21.240   7.340  1.00 14.44           C  
ANISOU  182  C   ASP A 401     2700   1152   1633    138     89     94
ATOM    183  O   ASP A 401       0.720 -21.040   8.494  1.00 14.04           O  
ANISOU  183  O   ASP A 401     2634   1113   1587    100     94     72
ATOM    184  CB  ASP A 401      -0.652 -19.136   6.583  1.00 15.41           C  
ANISOU  184  CB  ASP A 401     2857   1261   1736     62     99    119
ATOM    185  CG  ASP A 401      -0.523 -17.755   6.002  1.00 18.08           C  
ANISOU  185  CG  ASP A 401     3253   1556   2061     24    115    133
ATOM    186  OD1 ASP A 401       0.603 -17.375   5.566  1.00 17.85           O  
ANISOU  186  OD1 ASP A 401     3286   1471   2026     36    126    137
ATOM    187  OD2 ASP A 401      -1.462 -16.968   6.170  1.00 20.45           O1-
ANISOU  187  OD2 ASP A 401     3536   1876   2356    -17    118    140
ATOM    188  H   ASP A 401      -0.186 -21.128   4.579  1.00 13.38           H  
ATOM    189  HA  ASP A 401       1.456 -19.479   6.435  1.00 14.21           H  
ATOM    190  HB3 ASP A 401      -0.652 -19.214   7.670  1.00 15.41           H  
ATOM    191  HB2 ASP A 401      -1.587 -19.574   6.233  1.00 15.41           H  
ATOM    192  N   LEU A 402       0.059 -22.445   6.928  1.00 12.92           N  
ANISOU  192  N   LEU A 402     2478    984   1448    194     75    100
ATOM    193  CA  LEU A 402       0.061 -23.638   7.692  1.00 13.08           C  
ANISOU  193  CA  LEU A 402     2443   1043   1481    211     70     80
ATOM    194  C   LEU A 402       1.517 -24.253   7.695  1.00 13.71           C  
ANISOU  194  C   LEU A 402     2544   1095   1569    249     80     66
ATOM    195  O   LEU A 402       2.069 -24.449   6.611  1.00 13.80           O  
ANISOU  195  O   LEU A 402     2593   1071   1580    292     83     78
ATOM    196  CB  LEU A 402      -1.018 -24.646   7.131  1.00 12.78           C  
ANISOU  196  CB  LEU A 402     2353   1055   1449    244     50     92
ATOM    197  CG  LEU A 402      -2.503 -24.225   7.393  1.00 14.42           C  
ANISOU  197  CG  LEU A 402     2537   1294   1649    211     40    105
ATOM    198  CD1 LEU A 402      -3.480 -25.045   6.581  1.00 15.21           C  
ANISOU  198  CD1 LEU A 402     2598   1432   1751    249     20    118
ATOM    199  CD2 LEU A 402      -2.979 -24.174   8.792  1.00 14.56           C  
ANISOU  199  CD2 LEU A 402     2515   1345   1671    160     44     86
ATOM    200  H   LEU A 402       0.110 -22.662   5.943  1.00 12.92           H  
ATOM    201  HA  LEU A 402      -0.203 -23.395   8.721  1.00 13.08           H  
ATOM    202  HB3 LEU A 402      -1.019 -25.637   7.585  1.00 12.78           H  
ATOM    203  HB2 LEU A 402      -0.900 -24.799   6.058  1.00 12.78           H  
ATOM    204  HG  LEU A 402      -2.592 -23.215   6.992  1.00 14.42           H  
ATOM    205 HD11 LEU A 402      -4.295 -24.480   6.129  1.00 15.21           H  
ATOM    206 HD12 LEU A 402      -3.020 -25.565   5.741  1.00 15.21           H  
ATOM    207 HD13 LEU A 402      -3.901 -25.907   7.099  1.00 15.21           H  
ATOM    208 HD21 LEU A 402      -2.124 -24.117   9.467  1.00 14.56           H  
ATOM    209 HD22 LEU A 402      -3.591 -23.286   8.952  1.00 14.56           H  
ATOM    210 HD23 LEU A 402      -3.520 -25.057   9.129  1.00 14.56           H  
ATOM    211  N   THR A 403       1.989 -24.607   8.891  1.00 13.23           N  
ANISOU  211  N   THR A 403     2460   1053   1515    235     87     41
ATOM    212  CA  THR A 403       3.105 -25.569   9.106  1.00 14.28           C  
ANISOU  212  CA  THR A 403     2600   1169   1655    269     99     22
ATOM    213  C   THR A 403       2.395 -26.843   9.293  1.00 14.72           C  
ANISOU  213  C   THR A 403     2589   1280   1722    286     91     13
ATOM    214  O   THR A 403       1.487 -26.868  10.102  1.00 15.03           O  
ANISOU  214  O   THR A 403     2593   1356   1760    247     86      4
ATOM    215  CB  THR A 403       3.827 -25.093  10.452  1.00 14.67           C  
ANISOU  215  CB  THR A 403     2687   1189   1698    227    116     -1
ATOM    216  OG1 THR A 403       4.668 -23.993  10.261  1.00 14.57           O  
ANISOU  216  OG1 THR A 403     2738   1122   1674    209    125      7
ATOM    217  CG2 THR A 403       4.695 -26.126  11.253  1.00 16.43           C  
ANISOU  217  CG2 THR A 403     2922   1396   1926    260    133    -23
ATOM    218  H   THR A 403       1.723 -24.086   9.714  1.00 13.23           H  
ATOM    219  HA  THR A 403       3.794 -25.734   8.278  1.00 14.28           H  
ATOM    220  HB  THR A 403       3.049 -24.709  11.112  1.00 14.67           H  
ATOM    221  HG1 THR A 403       4.137 -23.228  10.028  1.00 14.57           H  
ATOM    222 HG21 THR A 403       4.017 -26.898  11.618  1.00 16.43           H  
ATOM    223 HG22 THR A 403       5.489 -26.653  10.725  1.00 16.43           H  
ATOM    224 HG23 THR A 403       5.138 -25.669  12.138  1.00 16.43           H  
ATOM    225  N   PHE A 404       2.904 -27.948   8.713  1.00 14.66           N  
ANISOU  225  N   PHE A 404     2562   1281   1727    343     90     15
ATOM    226  CA  PHE A 404       2.284 -29.251   8.929  1.00 15.11           C  
ANISOU  226  CA  PHE A 404     2554   1390   1796    361     85      7
ATOM    227  C   PHE A 404       3.272 -30.067   9.785  1.00 17.23           C  
ANISOU  227  C   PHE A 404     2823   1654   2068    363    105    -20
ATOM    228  O   PHE A 404       4.489 -30.044   9.637  1.00 18.17           O  
ANISOU  228  O   PHE A 404     2980   1735   2190    393    122    -28
ATOM    229  CB  PHE A 404       1.970 -29.901   7.572  1.00 17.22           C  
ANISOU  229  CB  PHE A 404     2796   1672   2076    419     72     23
ATOM    230  CG  PHE A 404       0.966 -29.214   6.778  1.00 17.48           C  
ANISOU  230  CG  PHE A 404     2826   1715   2101    414     50     49
ATOM    231  CD1 PHE A 404      -0.396 -29.460   7.057  1.00 20.52           C  
ANISOU  231  CD1 PHE A 404     3163   2148   2484    389     34     53
ATOM    232  CD2 PHE A 404       1.378 -28.248   5.821  1.00 20.73           C  
ANISOU  232  CD2 PHE A 404     3288   2085   2504    430     46     69
ATOM    233  CE1 PHE A 404      -1.389 -28.808   6.308  1.00 22.81           C  
ANISOU  233  CE1 PHE A 404     3455   2447   2765    382     16     75
ATOM    234  CE2 PHE A 404       0.398 -27.692   4.984  1.00 24.68           C  
ANISOU  234  CE2 PHE A 404     3788   2594   2993    424     27     93
ATOM    235  CZ  PHE A 404      -0.975 -28.015   5.228  1.00 23.03           C  
ANISOU  235  CZ  PHE A 404     3533   2436   2784    399     13     95
ATOM    236  H   PHE A 404       3.853 -28.094   8.400  1.00 14.66           H  
ATOM    237  HA  PHE A 404       1.353 -29.178   9.490  1.00 15.11           H  
ATOM    238  HB3 PHE A 404       1.610 -30.886   7.871  1.00 17.22           H  
ATOM    239  HB2 PHE A 404       2.940 -29.858   7.077  1.00 17.22           H  
ATOM    240  HD1 PHE A 404      -0.684 -30.238   7.748  1.00 20.52           H  
ATOM    241  HD2 PHE A 404       2.429 -28.043   5.683  1.00 20.73           H  
ATOM    242  HE1 PHE A 404      -2.396 -29.110   6.556  1.00 22.81           H  
ATOM    243  HE2 PHE A 404       0.434 -26.997   4.158  1.00 24.68           H  
ATOM    244  HZ  PHE A 404      -1.673 -27.559   4.541  1.00 23.03           H  
ATOM    245  N   LEU A 405       2.669 -30.841  10.670  1.00 16.49           N  
ANISOU  245  N   LEU A 405     2691   1600   1974    334    104    -34
ATOM    246  CA  LEU A 405       3.417 -31.706  11.607  1.00 16.98           C  
ANISOU  246  CA  LEU A 405     2756   1660   2035    329    124    -60
ATOM    247  C   LEU A 405       2.729 -33.132  11.537  1.00 19.40           C  
ANISOU  247  C   LEU A 405     3009   2008   2354    354    128    -69
ATOM    248  O   LEU A 405       2.200 -33.527  10.515  1.00 20.36           O  
ANISOU  248  O   LEU A 405     3138   2119   2478    374    149    -87
ATOM    249  CB  LEU A 405       3.441 -31.114  13.080  1.00 17.36           C  
ANISOU  249  CB  LEU A 405     2817   1710   2067    267    122    -72
ATOM    250  CG  LEU A 405       4.254 -29.772  13.186  1.00 20.09           C  
ANISOU  250  CG  LEU A 405     3223   2011   2401    234    124    -70
ATOM    251  CD1 LEU A 405       3.749 -28.855  14.334  1.00 21.67           C  
ANISOU  251  CD1 LEU A 405     3424   2222   2589    173    118    -81
ATOM    252  CD2 LEU A 405       5.756 -30.043  13.243  1.00 22.94           C  
ANISOU  252  CD2 LEU A 405     3640   2316   2758    257    146    -82
ATOM    253  H   LEU A 405       1.694 -30.719  10.903  1.00 16.49           H  
ATOM    254  HA  LEU A 405       4.466 -31.842  11.341  1.00 16.98           H  
ATOM    255  HB3 LEU A 405       3.851 -31.811  13.811  1.00 17.36           H  
ATOM    256  HB2 LEU A 405       2.483 -31.043  13.596  1.00 17.36           H  
ATOM    257  HG  LEU A 405       4.061 -29.255  12.246  1.00 20.09           H  
ATOM    258 HD11 LEU A 405       3.151 -28.027  13.954  1.00 21.67           H  
ATOM    259 HD12 LEU A 405       3.219 -29.372  15.134  1.00 21.67           H  
ATOM    260 HD13 LEU A 405       4.558 -28.406  14.911  1.00 21.67           H  
ATOM    261 HD21 LEU A 405       6.029 -30.860  13.911  1.00 22.94           H  
ATOM    262 HD22 LEU A 405       6.029 -30.463  12.274  1.00 22.94           H  
ATOM    263 HD23 LEU A 405       6.371 -29.175  13.482  1.00 22.94           H  
ATOM    264  N   LYS A 406       2.825 -33.872  12.615  1.00 16.46           N  
ANISOU  264  N   LYS A 406     2584   1682   1988    349    109    -58
ATOM    265  CA  LYS A 406       2.447 -35.293  12.650  1.00 18.54           C  
ANISOU  265  CA  LYS A 406     2796   1985   2262    365    115    -68
ATOM    266  C   LYS A 406       0.974 -35.560  12.488  1.00 20.29           C  
ANISOU  266  C   LYS A 406     2967   2247   2495    378     93    -51
ATOM    267  O   LYS A 406       0.109 -34.756  12.853  1.00 17.90           O  
ANISOU  267  O   LYS A 406     2661   1955   2185    352     74    -37
ATOM    268  CB  LYS A 406       3.034 -35.986  13.961  1.00 20.52           C  
ANISOU  268  CB  LYS A 406     3040   2254   2501    320    120    -84
ATOM    269  CG  LYS A 406       2.193 -35.634  15.232  1.00 37.22           C  
ANISOU  269  CG  LYS A 406     5109   4408   4623    326    129    -96
ATOM    270  CD  LYS A 406       2.221 -36.831  16.214  1.00 46.77           C  
ANISOU  270  CD  LYS A 406     6329   5624   5817    284    136   -112
ATOM    271  CE  LYS A 406       1.456 -36.545  17.561  1.00 61.22           C  
ANISOU  271  CE  LYS A 406     8152   7470   7637    238    114   -103
ATOM    272  NZ  LYS A 406       1.447 -37.631  18.509  1.00 70.76           N1+
ANISOU  272  NZ  LYS A 406     9397   8663   8827    198    117   -116
ATOM    273  H   LYS A 406       3.417 -33.464  13.324  1.00 16.46           H  
ATOM    274  HA  LYS A 406       2.920 -35.816  11.819  1.00 18.54           H  
ATOM    275  HB3 LYS A 406       4.097 -35.744  13.956  1.00 20.52           H  
ATOM    276  HB2 LYS A 406       3.022 -37.051  13.729  1.00 20.52           H  
ATOM    277  HG3 LYS A 406       1.147 -35.384  15.053  1.00 37.22           H  
ATOM    278  HG2 LYS A 406       2.658 -34.756  15.682  1.00 37.22           H  
ATOM    279  HD3 LYS A 406       3.240 -37.117  16.474  1.00 46.77           H  
ATOM    280  HD2 LYS A 406       1.757 -37.669  15.694  1.00 46.77           H  
ATOM    281  HE3 LYS A 406       0.391 -36.347  17.446  1.00 61.22           H  
ATOM    282  HE2 LYS A 406       1.904 -35.716  18.109  1.00 61.22           H  
ATOM    283  HZ1 LYS A 406       2.357 -37.957  18.803  1.00 70.76           H  
ATOM    284  HZ2 LYS A 406       1.018 -37.365  19.383  1.00 70.76           H  
ATOM    285  HZ3 LYS A 406       0.895 -38.426  18.220  1.00 70.76           H  
ATOM    286  N   GLU A 407       0.655 -36.827  12.149  1.00 19.51           N  
ANISOU  286  N   GLU A 407     2827   2173   2412    415     97    -54
ATOM    287  CA  GLU A 407      -0.613 -37.489  12.100  1.00 20.60           C  
ANISOU  287  CA  GLU A 407     2912   2352   2561    426     77    -42
ATOM    288  C   GLU A 407      -1.234 -37.495  13.456  1.00 23.00           C  
ANISOU  288  C   GLU A 407     3184   2694   2862    387     77    -52
ATOM    289  O   GLU A 407      -0.639 -37.887  14.393  1.00 24.86           O  
ANISOU  289  O   GLU A 407     3415   2935   3097    380     97    -70
ATOM    290  CB  GLU A 407      -0.447 -38.960  11.541  1.00 23.03           C  
ANISOU  290  CB  GLU A 407     3188   2674   2891    478     83    -46
ATOM    291  CG  GLU A 407      -1.785 -39.810  11.601  1.00 36.83           C  
ANISOU  291  CG  GLU A 407     4966   4382   4644    526     86    -38
ATOM    292  CD  GLU A 407      -1.802 -41.157  10.878  1.00 66.65           C  
ANISOU  292  CD  GLU A 407     8733   8165   8426    555     57    -14
ATOM    293  OE1 GLU A 407      -0.949 -41.494  10.087  1.00 66.97           O  
ANISOU  293  OE1 GLU A 407     8772   8194   8481    607     56     -8
ATOM    294  OE2 GLU A 407      -2.664 -41.982  11.275  1.00 65.02           O1-
ANISOU  294  OE2 GLU A 407     8521   7976   8208    527     34      0
ATOM    295  H   GLU A 407       1.480 -37.398  12.037  1.00 19.51           H  
ATOM    296  HA  GLU A 407      -1.257 -36.920  11.430  1.00 20.60           H  
ATOM    297  HB3 GLU A 407       0.282 -39.457  12.181  1.00 23.03           H  
ATOM    298  HB2 GLU A 407      -0.010 -38.914  10.543  1.00 23.03           H  
ATOM    299  HG3 GLU A 407      -2.583 -39.196  11.184  1.00 36.83           H  
ATOM    300  HG2 GLU A 407      -2.020 -40.078  12.631  1.00 36.83           H  
ATOM    301  N   LEU A 408      -2.451 -37.078  13.598  1.00 18.39           N  
ANISOU  301  N   LEU A 408     2580   2134   2273    362     56    -40
ATOM    302  CA  LEU A 408      -3.304 -37.189  14.773  1.00 18.65           C  
ANISOU  302  CA  LEU A 408     2585   2199   2303    327     56    -48
ATOM    303  C   LEU A 408      -4.025 -38.500  14.828  1.00 24.41           C  
ANISOU  303  C   LEU A 408     3259   2970   3045    339     48    -47
ATOM    304  O   LEU A 408      -4.476 -38.967  15.870  1.00 25.82           O  
ANISOU  304  O   LEU A 408     3414   3173   3223    314     52    -55
ATOM    305  CB  LEU A 408      -4.192 -35.942  14.926  1.00 17.42           C  
ANISOU  305  CB  LEU A 408     2443   2041   2133    286     42    -39
ATOM    306  CG  LEU A 408      -3.391 -34.600  15.190  1.00 18.79           C  
ANISOU  306  CG  LEU A 408     2667   2178   2294    263     47    -40
ATOM    307  CD1 LEU A 408      -4.388 -33.440  15.438  1.00 19.09           C  
ANISOU  307  CD1 LEU A 408     2708   2221   2323    225     34    -31
ATOM    308  CD2 LEU A 408      -2.397 -34.636  16.380  1.00 21.80           C  
ANISOU  308  CD2 LEU A 408     3064   2550   2670    249     66    -60
ATOM    309  H   LEU A 408      -2.995 -36.840  12.781  1.00 18.39           H  
ATOM    310  HA  LEU A 408      -2.663 -37.232  15.653  1.00 18.65           H  
ATOM    311  HB3 LEU A 408      -4.864 -36.095  15.770  1.00 17.42           H  
ATOM    312  HB2 LEU A 408      -4.659 -35.759  13.958  1.00 17.42           H  
ATOM    313  HG  LEU A 408      -2.765 -34.400  14.320  1.00 18.79           H  
ATOM    314 HD11 LEU A 408      -4.201 -32.616  14.750  1.00 19.09           H  
ATOM    315 HD12 LEU A 408      -5.420 -33.791  15.426  1.00 19.09           H  
ATOM    316 HD13 LEU A 408      -4.405 -32.920  16.397  1.00 19.09           H  
ATOM    317 HD21 LEU A 408      -2.728 -35.359  17.126  1.00 21.80           H  
ATOM    318 HD22 LEU A 408      -1.466 -35.129  16.099  1.00 21.80           H  
ATOM    319 HD23 LEU A 408      -2.272 -33.708  16.937  1.00 21.80           H  
ATOM    320  N   GLY A 409      -4.213 -39.220  13.720  1.00 23.09           N  
ANISOU  320  N   GLY A 409     3075   2809   2890    375     37    -38
ATOM    321  CA  GLY A 409      -4.836 -40.518  13.530  1.00 24.16           C  
ANISOU  321  CA  GLY A 409     3158   2984   3038    387     26    -37
ATOM    322  C   GLY A 409      -5.665 -40.472  12.299  1.00 29.68           C  
ANISOU  322  C   GLY A 409     3849   3696   3732    385     -3    -19
ATOM    323  O   GLY A 409      -6.190 -39.414  11.971  1.00 28.41           O  
ANISOU  323  O   GLY A 409     3725   3511   3559    380    -13     -6
ATOM    324  H   GLY A 409      -3.715 -38.827  12.935  1.00 23.09           H  
ATOM    325  HA3 GLY A 409      -5.547 -40.717  14.331  1.00 24.16           H  
ATOM    326  HA2 GLY A 409      -4.080 -41.303  13.521  1.00 24.16           H  
ATOM    327  N   THR A 410      -5.970 -41.609  11.736  1.00 28.58           N  
ANISOU  327  N   THR A 410     3665   3594   3601    386    -15    -19
ATOM    328  CA  THR A 410      -6.990 -42.038  10.778  1.00 29.94           C  
ANISOU  328  CA  THR A 410     3828   3781   3766    383    -43     -4
ATOM    329  C   THR A 410      -8.395 -41.772  11.286  1.00 34.03           C  
ANISOU  329  C   THR A 410     4338   4317   4275    338    -44     -8
ATOM    330  O   THR A 410      -9.022 -42.682  11.905  1.00 31.89           O  
ANISOU  330  O   THR A 410     4037   4069   4011    323    -35    -20
ATOM    331  CB  THR A 410      -6.739 -43.432  10.153  1.00 43.38           C  
ANISOU  331  CB  THR A 410     5488   5511   5483    415    -61     -2
ATOM    332  OG1 THR A 410      -5.391 -43.479   9.621  1.00 47.92           O  
ANISOU  332  OG1 THR A 410     6018   6118   6072    404    -50    -18
ATOM    333  CG2 THR A 410      -7.666 -43.933   9.119  1.00 41.68           C  
ANISOU  333  CG2 THR A 410     5279   5277   5279    465    -60      2
ATOM    334  H   THR A 410      -5.569 -42.418  12.191  1.00 28.58           H  
ATOM    335  HA  THR A 410      -6.737 -41.372   9.953  1.00 29.94           H  
ATOM    336  HB  THR A 410      -6.773 -44.159  10.965  1.00 43.38           H  
ATOM    337  HG1 THR A 410      -4.852 -43.198  10.364  1.00 47.92           H  
ATOM    338 HG21 THR A 410      -7.274 -44.817   8.615  1.00 41.68           H  
ATOM    339 HG22 THR A 410      -8.589 -44.239   9.610  1.00 41.68           H  
ATOM    340 HG23 THR A 410      -7.912 -43.169   8.381  1.00 41.68           H  
ATOM    341  N   GLY A 411      -8.880 -40.568  11.068  1.00 33.47           N  
ANISOU  341  N   GLY A 411     4297   4233   4188    318    -53      4
ATOM    342  CA  GLY A 411     -10.202 -40.093  11.509  1.00 34.30           C  
ANISOU  342  CA  GLY A 411     4396   4352   4284    279    -55      2
ATOM    343  C   GLY A 411     -11.248 -40.519  10.420  1.00 40.63           C  
ANISOU  343  C   GLY A 411     5183   5175   5080    279    -77     12
ATOM    344  O   GLY A 411     -10.876 -41.117   9.383  1.00 39.74           O  
ANISOU  344  O   GLY A 411     5059   5070   4970    309    -94     18
ATOM    345  H   GLY A 411      -8.436 -39.964  10.390  1.00 33.47           H  
ATOM    346  HA3 GLY A 411     -10.215 -39.018  11.691  1.00 34.30           H  
ATOM    347  HA2 GLY A 411     -10.572 -40.642  12.375  1.00 34.30           H  
ATOM    348  N   GLN A 412     -12.564 -40.322  10.625  1.00 38.62           N  
ANISOU  348  N   GLN A 412     4929   4930   4815    247    -79     13
ATOM    349  CA  GLN A 412     -13.616 -40.767   9.719  1.00 39.16           C  
ANISOU  349  CA  GLN A 412     4990   5016   4874    244    -99     21
ATOM    350  C   GLN A 412     -13.596 -39.869   8.410  1.00 44.59           C  
ANISOU  350  C   GLN A 412     5713   5681   5546    258   -110     38
ATOM    351  O   GLN A 412     -13.785 -38.679   8.606  1.00 45.06           O  
ANISOU  351  O   GLN A 412     5807   5715   5600    246    -99     43
ATOM    352  CB  GLN A 412     -14.954 -40.544  10.432  1.00  0.00           C  
ATOM    353  CG  GLN A 412     -15.194 -41.352  11.717  1.00  0.00           C  
ATOM    354  CD  GLN A 412     -16.505 -40.952  12.408  1.00  0.00           C  
ATOM    355  OE1 GLN A 412     -17.503 -41.717  12.470  1.00  0.00           O  
ATOM    356  NE2 GLN A 412     -16.591 -39.694  12.792  1.00  0.00           N  
ATOM    357  H   GLN A 412     -12.845 -39.802  11.444  1.00 38.62           H  
ATOM    358  HB2 GLN A 412     -14.963 -39.486  10.694  1.00  0.00           H  
ATOM    359  HB3 GLN A 412     -15.819 -40.560   9.769  1.00  0.00           H  
ATOM    360  HG2 GLN A 412     -15.398 -42.390  11.454  1.00  0.00           H  
ATOM    361  HG3 GLN A 412     -14.364 -41.395  12.423  1.00  0.00           H  
ATOM    362 HE22 GLN A 412     -17.395 -39.304  13.264  1.00  0.00           H  
ATOM    363 HE21 GLN A 412     -15.772 -39.169  12.521  1.00  0.00           H  
ATOM    364  HA  GLN A 412     -13.488 -41.812   9.438  1.00 39.16           H  
ATOM    365  N   PHE A 413     -13.557 -40.475   7.265  1.00 40.95           N  
ANISOU  365  N   PHE A 413     5246   5231   5081    283   -133     47
ATOM    366  CA  PHE A 413     -13.579 -39.793   5.920  1.00 41.13           C  
ANISOU  366  CA  PHE A 413     5303   5236   5088    301   -149     66
ATOM    367  C   PHE A 413     -12.285 -38.948   5.588  1.00 44.14           C  
ANISOU  367  C   PHE A 413     5703   5592   5477    339   -149     74
ATOM    368  O   PHE A 413     -12.322 -38.164   4.683  1.00 44.81           O  
ANISOU  368  O   PHE A 413     5812   5663   5550    361   -166     91
ATOM    369  CB  PHE A 413     -14.875 -38.989   5.570  1.00  0.00           C  
ATOM    370  CG  PHE A 413     -16.174 -39.668   5.852  1.00  0.00           C  
ATOM    371  CD1 PHE A 413     -16.477 -40.744   5.027  1.00  0.00           C  
ATOM    372  CD2 PHE A 413     -16.996 -39.343   6.924  1.00  0.00           C  
ATOM    373  CE1 PHE A 413     -17.651 -41.463   5.325  1.00  0.00           C  
ATOM    374  CE2 PHE A 413     -18.127 -40.116   7.270  1.00  0.00           C  
ATOM    375  CZ  PHE A 413     -18.443 -41.178   6.410  1.00  0.00           C  
ATOM    376  H   PHE A 413     -13.747 -41.465   7.205  1.00 40.95           H  
ATOM    377  HB2 PHE A 413     -14.797 -38.043   6.107  1.00  0.00           H  
ATOM    378  HB3 PHE A 413     -14.865 -38.618   4.545  1.00  0.00           H  
ATOM    379  HD1 PHE A 413     -15.897 -41.119   4.197  1.00  0.00           H  
ATOM    380  HD2 PHE A 413     -16.651 -38.540   7.558  1.00  0.00           H  
ATOM    381  HE1 PHE A 413     -17.929 -42.306   4.711  1.00  0.00           H  
ATOM    382  HE2 PHE A 413     -18.740 -39.833   8.113  1.00  0.00           H  
ATOM    383  HZ  PHE A 413     -19.255 -41.841   6.670  1.00  0.00           H  
ATOM    384  HA  PHE A 413     -13.512 -40.563   5.152  1.00 41.13           H  
ATOM    385  N   GLY A 414     -11.140 -39.205   6.277  1.00 38.67           N  
ANISOU  385  N   GLY A 414     5000   4890   4802    347   -130     61
ATOM    386  CA  GLY A 414      -9.946 -38.382   6.067  1.00 37.58           C  
ANISOU  386  CA  GLY A 414     4878   4727   4673    385   -127     66
ATOM    387  C   GLY A 414      -8.983 -38.539   7.287  1.00 36.93           C  
ANISOU  387  C   GLY A 414     4806   4622   4602    385   -100     53
ATOM    388  O   GLY A 414      -9.558 -38.451   8.417  1.00 36.34           O  
ANISOU  388  O   GLY A 414     4727   4552   4529    352    -83     40
ATOM    389  H   GLY A 414     -11.223 -39.820   7.073  1.00 38.67           H  
ATOM    390  HA3 GLY A 414     -10.209 -37.327   5.990  1.00 37.58           H  
ATOM    391  HA2 GLY A 414      -9.343 -38.641   5.197  1.00 37.58           H  
ATOM    392  N   VAL A 415      -7.684 -38.806   7.082  1.00 30.52           N  
ANISOU  392  N   VAL A 415     4013   3785   3798    422    -96     57
ATOM    393  CA  VAL A 415      -6.723 -38.667   8.134  1.00 28.35           C  
ANISOU  393  CA  VAL A 415     3757   3483   3533    429    -70     45
ATOM    394  C   VAL A 415      -6.576 -37.217   8.579  1.00 22.27           C  
ANISOU  394  C   VAL A 415     3031   2683   2747    391    -56     45
ATOM    395  O   VAL A 415      -6.762 -36.268   7.769  1.00 19.86           O  
ANISOU  395  O   VAL A 415     2757   2362   2427    379    -65     60
ATOM    396  CB  VAL A 415      -5.270 -39.119   7.686  1.00 33.58           C  
ANISOU  396  CB  VAL A 415     4435   4120   4204    481    -72     52
ATOM    397  CG1 VAL A 415      -4.686 -38.414   6.503  1.00 33.81           C  
ANISOU  397  CG1 VAL A 415     4503   4107   4235    485    -45     43
ATOM    398  CG2 VAL A 415      -4.198 -38.997   8.795  1.00 33.79           C  
ANISOU  398  CG2 VAL A 415     4408   4178   4252    518    -79     46
ATOM    399  H   VAL A 415      -7.452 -39.079   6.137  1.00 30.52           H  
ATOM    400  HA  VAL A 415      -6.979 -39.247   9.020  1.00 28.35           H  
ATOM    401  HB  VAL A 415      -5.405 -40.124   7.286  1.00 33.58           H  
ATOM    402 HG11 VAL A 415      -5.500 -38.075   5.862  1.00 33.81           H  
ATOM    403 HG12 VAL A 415      -4.151 -37.519   6.822  1.00 33.81           H  
ATOM    404 HG13 VAL A 415      -4.087 -39.123   5.932  1.00 33.81           H  
ATOM    405 HG21 VAL A 415      -4.578 -39.249   9.785  1.00 33.79           H  
ATOM    406 HG22 VAL A 415      -3.435 -39.742   8.569  1.00 33.79           H  
ATOM    407 HG23 VAL A 415      -3.815 -37.977   8.834  1.00 33.79           H  
ATOM    408  N   VAL A 416      -6.289 -37.055   9.876  1.00 16.93           N  
ANISOU  408  N   VAL A 416     2356   2001   2075    370    -34     28
ATOM    409  CA  VAL A 416      -6.068 -35.693  10.512  1.00 14.87           C  
ANISOU  409  CA  VAL A 416     2132   1716   1802    332    -22     26
ATOM    410  C   VAL A 416      -4.649 -35.444  10.910  1.00 15.90           C  
ANISOU  410  C   VAL A 416     2291   1814   1935    341     -2     14
ATOM    411  O   VAL A 416      -4.044 -36.321  11.587  1.00 14.98           O  
ANISOU  411  O   VAL A 416     2155   1707   1831    358     11      0
ATOM    412  CB  VAL A 416      -6.886 -35.613  11.865  1.00 16.95           C  
ANISOU  412  CB  VAL A 416     2371   2006   2063    290    -20     17
ATOM    413  CG1 VAL A 416      -6.766 -34.310  12.683  1.00 17.34           C  
ANISOU  413  CG1 VAL A 416     2454   2034   2102    251    -12     16
ATOM    414  CG2 VAL A 416      -8.375 -35.732  11.592  1.00 17.19           C  
ANISOU  414  CG2 VAL A 416     2369   2069   2091    283    -37     25
ATOM    415  H   VAL A 416      -6.277 -37.867  10.476  1.00 16.93           H  
ATOM    416  HA  VAL A 416      -6.283 -34.930   9.765  1.00 14.87           H  
ATOM    417  HB  VAL A 416      -6.552 -36.408  12.531  1.00 16.95           H  
ATOM    418 HG11 VAL A 416      -7.191 -33.480  12.119  1.00 17.34           H  
ATOM    419 HG12 VAL A 416      -7.405 -34.435  13.557  1.00 17.34           H  
ATOM    420 HG13 VAL A 416      -5.741 -34.115  12.999  1.00 17.34           H  
ATOM    421 HG21 VAL A 416      -8.521 -34.806  11.036  1.00 17.19           H  
ATOM    422 HG22 VAL A 416      -8.580 -36.566  10.921  1.00 17.19           H  
ATOM    423 HG23 VAL A 416      -9.091 -35.764  12.413  1.00 17.19           H  
ATOM    424  N   LYS A 417      -4.046 -34.278  10.685  1.00 13.74           N  
ANISOU  424  N   LYS A 417     2065   1503   1651    326      4     19
ATOM    425  CA  LYS A 417      -2.688 -33.971  11.068  1.00 14.70           C  
ANISOU  425  CA  LYS A 417     2223   1589   1772    329     24      7
ATOM    426  C   LYS A 417      -2.689 -32.695  11.882  1.00 14.14           C  
ANISOU  426  C   LYS A 417     2178   1504   1689    279     30      0
ATOM    427  O   LYS A 417      -3.631 -31.877  11.811  1.00 15.11           O  
ANISOU  427  O   LYS A 417     2302   1634   1804    249     21     10
ATOM    428  CB  LYS A 417      -2.000 -33.846   9.736  1.00 16.68           C  
ANISOU  428  CB  LYS A 417     2514   1800   2023    365     25     18
ATOM    429  CG  LYS A 417      -1.965 -35.066   8.835  1.00 20.29           C  
ANISOU  429  CG  LYS A 417     2944   2272   2494    420     15     26
ATOM    430  CD  LYS A 417      -0.847 -34.975   7.822  1.00 26.15           C  
ANISOU  430  CD  LYS A 417     3725   2971   3239    463     21     32
ATOM    431  CE  LYS A 417      -1.113 -35.980   6.725  1.00 43.34           C  
ANISOU  431  CE  LYS A 417     5876   5164   5426    512      0     48
ATOM    432  NZ  LYS A 417      -0.001 -35.936   5.744  1.00 50.05           N1+
ANISOU  432  NZ  LYS A 417     6723   6000   6295    566     11     41
ATOM    433  H   LYS A 417      -4.570 -33.557  10.211  1.00 13.74           H  
ATOM    434  HA  LYS A 417      -2.335 -34.791  11.693  1.00 14.70           H  
ATOM    435  HB3 LYS A 417      -0.985 -33.502   9.931  1.00 16.68           H  
ATOM    436  HB2 LYS A 417      -2.383 -32.992   9.178  1.00 16.68           H  
ATOM    437  HG3 LYS A 417      -2.865 -35.229   8.242  1.00 20.29           H  
ATOM    438  HG2 LYS A 417      -1.754 -35.969   9.407  1.00 20.29           H  
ATOM    439  HD3 LYS A 417       0.078 -35.142   8.372  1.00 26.15           H  
ATOM    440  HD2 LYS A 417      -0.841 -33.949   7.455  1.00 26.15           H  
ATOM    441  HE3 LYS A 417      -2.018 -35.788   6.149  1.00 43.34           H  
ATOM    442  HE2 LYS A 417      -1.168 -37.012   7.073  1.00 43.34           H  
ATOM    443  HZ1 LYS A 417       0.310 -35.021   5.451  1.00 50.05           H  
ATOM    444  HZ2 LYS A 417       0.789 -36.493   6.037  1.00 50.05           H  
ATOM    445  HZ3 LYS A 417      -0.275 -36.391   4.885  1.00 50.05           H  
ATOM    446  N   TYR A 418      -1.666 -32.521  12.725  1.00 13.52           N  
ANISOU  446  N   TYR A 418     2121   1407   1609    271     47    -17
ATOM    447  CA  TYR A 418      -1.504 -31.333  13.556  1.00 12.59           C  
ANISOU  447  CA  TYR A 418     2035   1270   1481    226     53    -25
ATOM    448  C   TYR A 418      -0.658 -30.219  12.787  1.00 13.39           C  
ANISOU  448  C   TYR A 418     2192   1319   1575    234     62    -22
ATOM    449  O   TYR A 418       0.029 -30.634  11.859  1.00 13.68           O  
ANISOU  449  O   TYR A 418     2247   1334   1617    274     72    -25
ATOM    450  CB  TYR A 418      -0.709 -31.758  14.804  1.00 14.84           C  
ANISOU  450  CB  TYR A 418     2313   1564   1763    212     65    -47
ATOM    451  CG  TYR A 418      -0.421 -30.647  15.836  1.00 14.52           C  
ANISOU  451  CG  TYR A 418     2312   1495   1709    174     71    -58
ATOM    452  CD1 TYR A 418      -1.393 -29.802  16.413  1.00 15.03           C  
ANISOU  452  CD1 TYR A 418     2382   1561   1768    129     60    -53
ATOM    453  CD2 TYR A 418       0.909 -30.420  16.291  1.00 18.82           C  
ANISOU  453  CD2 TYR A 418     2888   2014   2248    180     88    -76
ATOM    454  CE1 TYR A 418      -1.038 -28.819  17.337  1.00 16.04           C  
ANISOU  454  CE1 TYR A 418     2545   1664   1884     92     63    -64
ATOM    455  CE2 TYR A 418       1.255 -29.375  17.102  1.00 19.99           C  
ANISOU  455  CE2 TYR A 418     3076   2137   2383    143     92    -88
ATOM    456  CZ  TYR A 418       0.318 -28.584  17.700  1.00 21.10           C  
ANISOU  456  CZ  TYR A 418     3219   2280   2518     98     78    -82
ATOM    457  OH  TYR A 418       0.758 -27.527  18.493  1.00 23.85           O  
ANISOU  457  OH  TYR A 418     3604   2605   2854     59     79    -95
ATOM    458  H   TYR A 418      -0.983 -33.264  12.683  1.00 13.52           H  
ATOM    459  HA  TYR A 418      -2.453 -30.902  13.875  1.00 12.59           H  
ATOM    460  HB3 TYR A 418       0.241 -32.226  14.545  1.00 14.84           H  
ATOM    461  HB2 TYR A 418      -1.372 -32.516  15.219  1.00 14.84           H  
ATOM    462  HD1 TYR A 418      -2.393 -30.055  16.093  1.00 15.03           H  
ATOM    463  HD2 TYR A 418       1.695 -31.050  15.902  1.00 18.82           H  
ATOM    464  HE1 TYR A 418      -1.920 -28.278  17.646  1.00 16.04           H  
ATOM    465  HE2 TYR A 418       2.301 -29.143  17.233  1.00 19.99           H  
ATOM    466  HH  TYR A 418       0.099 -26.856  18.685  1.00 23.85           H  
ATOM    467  N   GLY A 419      -0.732 -29.005  13.244  1.00 12.68           N  
ANISOU  467  N   GLY A 419     2131   1211   1476    197     59    -16
ATOM    468  CA  GLY A 419       0.105 -28.011  12.696  1.00 13.64           C  
ANISOU  468  CA  GLY A 419     2311   1281   1590    194     69    -14
ATOM    469  C   GLY A 419      -0.067 -26.683  13.442  1.00 13.73           C  
ANISOU  469  C   GLY A 419     2347   1279   1592    138     69    -16
ATOM    470  O   GLY A 419      -0.608 -26.645  14.524  1.00 13.46           O  
ANISOU  470  O   GLY A 419     2284   1274   1557    101     62    -23
ATOM    471  H   GLY A 419      -1.112 -28.867  14.169  1.00 12.68           H  
ATOM    472  HA3 GLY A 419      -0.140 -27.796  11.655  1.00 13.64           H  
ATOM    473  HA2 GLY A 419       1.151 -28.312  12.751  1.00 13.64           H  
ATOM    474  N   LYS A 420       0.466 -25.588  12.858  1.00 13.71           N  
ANISOU  474  N   LYS A 420     2398   1228   1582    133     78    -12
ATOM    475  CA  LYS A 420       0.407 -24.252  13.337  1.00 13.81           C  
ANISOU  475  CA  LYS A 420     2439   1222   1587     78     80    -13
ATOM    476  C   LYS A 420       0.100 -23.358  12.130  1.00 14.05           C  
ANISOU  476  C   LYS A 420     2491   1233   1613     76     79     10
ATOM    477  O   LYS A 420       0.692 -23.494  11.058  1.00 17.21           O  
ANISOU  477  O   LYS A 420     2916   1611   2013    119     81     24
ATOM    478  CB  LYS A 420       1.674 -23.944  14.104  1.00 16.40           C  
ANISOU  478  CB  LYS A 420     2820   1504   1907     63     94    -31
ATOM    479  CG  LYS A 420       2.183 -24.962  15.168  1.00 23.30           C  
ANISOU  479  CG  LYS A 420     3686   2387   2780     65     99    -55
ATOM    480  CD  LYS A 420       3.598 -24.710  15.729  1.00 22.42           C  
ANISOU  480  CD  LYS A 420     3544   2310   2665     16     88    -67
ATOM    481  CE  LYS A 420       4.077 -25.672  16.870  1.00 23.32           C  
ANISOU  481  CE  LYS A 420     3665   2424   2771      9     93    -92
ATOM    482  NZ  LYS A 420       3.463 -25.244  18.140  1.00 18.18           N1+
ANISOU  482  NZ  LYS A 420     2994   1799   2115    -43     78   -101
ATOM    483  H   LYS A 420       0.594 -25.618  11.856  1.00 13.71           H  
ATOM    484  HA  LYS A 420      -0.454 -24.285  14.004  1.00 13.81           H  
ATOM    485  HB3 LYS A 420       1.585 -22.966  14.576  1.00 16.40           H  
ATOM    486  HB2 LYS A 420       2.484 -23.804  13.388  1.00 16.40           H  
ATOM    487  HG3 LYS A 420       2.335 -25.885  14.608  1.00 23.30           H  
ATOM    488  HG2 LYS A 420       1.486 -25.040  16.002  1.00 23.30           H  
ATOM    489  HD3 LYS A 420       3.641 -23.656  16.002  1.00 22.42           H  
ATOM    490  HD2 LYS A 420       4.251 -24.961  14.892  1.00 22.42           H  
ATOM    491  HE3 LYS A 420       5.161 -25.658  16.980  1.00 23.32           H  
ATOM    492  HE2 LYS A 420       3.958 -26.733  16.653  1.00 23.32           H  
ATOM    493  HZ1 LYS A 420       3.099 -24.309  18.023  1.00 18.18           H  
ATOM    494  HZ2 LYS A 420       2.697 -25.890  18.268  1.00 18.18           H  
ATOM    495  HZ3 LYS A 420       4.113 -25.313  18.909  1.00 18.18           H  
ATOM    496  N   TRP A 421      -0.791 -22.366  12.356  1.00 13.57           N  
ANISOU  496  N   TRP A 421     2427   1179   1548     26     77     14
ATOM    497  CA  TRP A 421      -1.270 -21.428  11.323  1.00 14.75           C  
ANISOU  497  CA  TRP A 421     2606   1306   1691     13     81     34
ATOM    498  C   TRP A 421      -0.671 -20.053  11.656  1.00 15.67           C  
ANISOU  498  C   TRP A 421     2774   1379   1801    -33     94     26
ATOM    499  O   TRP A 421      -0.854 -19.571  12.784  1.00 15.57           O  
ANISOU  499  O   TRP A 421     2749   1376   1790    -76     93      8
ATOM    500  CB  TRP A 421      -2.812 -21.335  11.442  1.00 14.19           C  
ANISOU  500  CB  TRP A 421     2491   1277   1623    -13     72     44
ATOM    501  CG  TRP A 421      -3.440 -20.235  10.586  1.00 14.24           C  
ANISOU  501  CG  TRP A 421     2527   1263   1620    -33     80     64
ATOM    502  CD1 TRP A 421      -3.281 -20.149   9.263  1.00 16.19           C  
ANISOU  502  CD1 TRP A 421     2789   1502   1859     -2     78     87
ATOM    503  CD2 TRP A 421      -4.267 -19.049  10.995  1.00 15.27           C  
ANISOU  503  CD2 TRP A 421     2670   1384   1749    -91     90     63
ATOM    504  NE1 TRP A 421      -3.945 -19.042   8.802  1.00 16.39           N  
ANISOU  504  NE1 TRP A 421     2841   1512   1876    -38     89    101
ATOM    505  CE2 TRP A 421      -4.479 -18.301   9.817  1.00 17.81           C  
ANISOU  505  CE2 TRP A 421     3016   1689   2059    -93     98     86
ATOM    506  CE3 TRP A 421      -4.755 -18.556  12.218  1.00 18.09           C  
ANISOU  506  CE3 TRP A 421     3018   1744   2111   -143     93     45
ATOM    507  CZ2 TRP A 421      -5.194 -17.121   9.826  1.00 19.55           C  
ANISOU  507  CZ2 TRP A 421     3255   1897   2277   -146    112     90
ATOM    508  CZ3 TRP A 421      -5.514 -17.381  12.240  1.00 20.44           C  
ANISOU  508  CZ3 TRP A 421     3329   2030   2406   -195    105     49
ATOM    509  CH2 TRP A 421      -5.782 -16.639  11.055  1.00 21.17           C  
ANISOU  509  CH2 TRP A 421     3447   2106   2490   -196    116     71
ATOM    510  H   TRP A 421      -1.134 -22.085  13.264  1.00 13.57           H  
ATOM    511  HA  TRP A 421      -1.015 -21.695  10.297  1.00 14.75           H  
ATOM    512  HB3 TRP A 421      -3.152 -21.005  12.424  1.00 14.19           H  
ATOM    513  HB2 TRP A 421      -3.259 -22.313  11.266  1.00 14.19           H  
ATOM    514  HD1 TRP A 421      -2.822 -20.939   8.687  1.00 16.19           H  
ATOM    515  HE1 TRP A 421      -4.148 -18.820   7.838  1.00 16.39           H  
ATOM    516  HE3 TRP A 421      -4.522 -19.061  13.143  1.00 18.09           H  
ATOM    517  HZ2 TRP A 421      -5.493 -16.643   8.904  1.00 19.55           H  
ATOM    518  HZ3 TRP A 421      -5.945 -17.116  13.194  1.00 20.44           H  
ATOM    519  HH2 TRP A 421      -6.313 -15.701  11.130  1.00 21.17           H  
ATOM    520  N   ARG A 422       0.110 -19.602  10.673  1.00 13.89           N  
ANISOU  520  N   ARG A 422     2607   1103   1568    -20    105     38
ATOM    521  CA  ARG A 422       1.088 -18.461  10.719  1.00 14.88           C  
ANISOU  521  CA  ARG A 422     2790   1179   1687    -59    120     30
ATOM    522  C   ARG A 422       2.213 -18.636  11.799  1.00 16.45           C  
ANISOU  522  C   ARG A 422     2995   1368   1885    -75    123      2
ATOM    523  O   ARG A 422       2.843 -17.610  12.085  1.00 16.74           O  
ANISOU  523  O   ARG A 422     3047   1394   1920   -129    127    -12
ATOM    524  CB  ARG A 422       0.390 -17.083  10.738  1.00 15.66           C  
ANISOU  524  CB  ARG A 422     2888   1281   1783   -120    125     38
ATOM    525  CG  ARG A 422      -0.506 -16.710   9.580  1.00 16.00           C  
ANISOU  525  CG  ARG A 422     2942   1319   1819   -105    127     67
ATOM    526  CD  ARG A 422      -1.562 -15.605   9.760  1.00 19.25           C  
ANISOU  526  CD  ARG A 422     3368   1720   2225   -163    140     74
ATOM    527  NE  ARG A 422      -2.075 -15.132   8.529  1.00 22.00           N  
ANISOU  527  NE  ARG A 422     3733   2064   2564   -145    143    103
ATOM    528  CZ  ARG A 422      -3.158 -14.388   8.310  1.00 38.87           C  
ANISOU  528  CZ  ARG A 422     5879   4197   4694   -186    156    115
ATOM    529  NH1 ARG A 422      -3.575 -14.203   7.074  1.00 27.59           N  
ANISOU  529  NH1 ARG A 422     4470   2762   3252   -165    159    142
ATOM    530  NH2 ARG A 422      -3.851 -13.841   9.286  1.00 31.42           N1+
ANISOU  530  NH2 ARG A 422     4924   3257   3756   -249    166    102
ATOM    531  H   ARG A 422       0.170 -20.073   9.782  1.00 13.89           H  
ATOM    532  HA  ARG A 422       1.669 -18.439   9.797  1.00 14.88           H  
ATOM    533  HB3 ARG A 422       1.271 -16.442  10.693  1.00 15.66           H  
ATOM    534  HB2 ARG A 422      -0.027 -16.812  11.707  1.00 15.66           H  
ATOM    535  HG3 ARG A 422      -1.108 -17.594   9.369  1.00 16.00           H  
ATOM    536  HG2 ARG A 422       0.129 -16.551   8.708  1.00 16.00           H  
ATOM    537  HD3 ARG A 422      -1.246 -14.855  10.485  1.00 19.25           H  
ATOM    538  HD2 ARG A 422      -2.387 -16.063  10.306  1.00 19.25           H  
ATOM    539 HH22 ARG A 422      -4.693 -13.321   9.083  1.00 31.42           H  
ATOM    540 HH21 ARG A 422      -3.506 -14.050  10.211  1.00 31.42           H  
ATOM    541 HH12 ARG A 422      -4.316 -13.570   6.808  1.00 27.59           H  
ATOM    542 HH11 ARG A 422      -3.258 -14.764   6.296  1.00 27.59           H  
ATOM    543  HE  ARG A 422      -1.653 -15.558   7.717  1.00 22.00           H  
ATOM    544  N   GLY A 423       2.453 -19.806  12.414  1.00 14.30           N  
ANISOU  544  N   GLY A 423     2716   1101   1618    -26    121     -7
ATOM    545  CA  GLY A 423       3.300 -19.962  13.630  1.00 14.66           C  
ANISOU  545  CA  GLY A 423     2778   1131   1660    -30    128    -34
ATOM    546  C   GLY A 423       2.653 -19.325  14.875  1.00 18.53           C  
ANISOU  546  C   GLY A 423     3225   1663   2151    -67    116    -54
ATOM    547  O   GLY A 423       3.256 -19.476  15.935  1.00 23.35           O  
ANISOU  547  O   GLY A 423     3850   2265   2756    -66    121    -76
ATOM    548  H   GLY A 423       1.964 -20.595  12.016  1.00 14.30           H  
ATOM    549  HA3 GLY A 423       4.258 -19.456  13.510  1.00 14.66           H  
ATOM    550  HA2 GLY A 423       3.490 -21.026  13.772  1.00 14.66           H  
ATOM    551  N   GLN A 424       1.456 -18.775  14.825  1.00 17.08           N  
ANISOU  551  N   GLN A 424     2997   1520   1972   -102    103    -47
ATOM    552  CA  GLN A 424       0.906 -17.959  15.898  1.00 19.16           C  
ANISOU  552  CA  GLN A 424     3226   1819   2236   -136     92    -66
ATOM    553  C   GLN A 424      -0.277 -18.715  16.562  1.00 20.21           C  
ANISOU  553  C   GLN A 424     3291   2011   2378   -137     76    -59
ATOM    554  O   GLN A 424      -0.446 -18.579  17.778  1.00 23.31           O  
ANISOU  554  O   GLN A 424     3655   2432   2769   -152     65    -74
ATOM    555  CB  GLN A 424       0.255 -16.658  15.407  1.00 22.42           C  
ANISOU  555  CB  GLN A 424     3664   2213   2642   -200     91    -79
ATOM    556  CG  GLN A 424       1.235 -15.637  14.767  1.00 29.39           C  
ANISOU  556  CG  GLN A 424     4541   3097   3530   -241     92    -64
ATOM    557  CD  GLN A 424       0.465 -14.625  13.872  1.00 49.47           C  
ANISOU  557  CD  GLN A 424     7125   5604   6066   -298     97    -78
ATOM    558  OE1 GLN A 424      -0.742 -14.397  13.965  1.00 47.58           O  
ANISOU  558  OE1 GLN A 424     6928   5326   5824   -317    111    -69
ATOM    559  NE2 GLN A 424       1.200 -13.981  12.998  1.00 41.15           N  
ANISOU  559  NE2 GLN A 424     6065   4562   5008   -329     85   -101
ATOM    560  H   GLN A 424       0.897 -18.896  13.993  1.00 17.08           H  
ATOM    561  HA  GLN A 424       1.587 -17.831  16.739  1.00 19.16           H  
ATOM    562  HB3 GLN A 424      -0.308 -16.201  16.221  1.00 22.42           H  
ATOM    563  HB2 GLN A 424      -0.464 -16.849  14.610  1.00 22.42           H  
ATOM    564  HG3 GLN A 424       1.913 -16.047  14.019  1.00 29.39           H  
ATOM    565  HG2 GLN A 424       1.822 -15.131  15.534  1.00 29.39           H  
ATOM    566 HE22 GLN A 424       0.826 -13.262  12.396  1.00 41.15           H  
ATOM    567 HE21 GLN A 424       2.191 -14.109  12.855  1.00 41.15           H  
ATOM    568  N   TYR A 425      -1.010 -19.513  15.869  1.00 15.73           N  
ANISOU  568  N   TYR A 425     2698   1462   1818   -120     74    -38
ATOM    569  CA  TYR A 425      -2.216 -20.240  16.335  1.00 16.11           C  
ANISOU  569  CA  TYR A 425     2684   1564   1874   -124     60    -33
ATOM    570  C   TYR A 425      -1.947 -21.706  15.994  1.00 17.00           C  
ANISOU  570  C   TYR A 425     2768   1701   1991    -71     56    -29
ATOM    571  O   TYR A 425      -1.811 -21.956  14.877  1.00 16.06           O  
ANISOU  571  O   TYR A 425     2661   1570   1873    -33     61    -15
ATOM    572  CB  TYR A 425      -3.485 -19.636  15.618  1.00 19.32           C  
ANISOU  572  CB  TYR A 425     3077   1980   2285   -146     61    -15
ATOM    573  CG  TYR A 425      -3.708 -18.123  15.905  1.00 24.85           C  
ANISOU  573  CG  TYR A 425     3795   2663   2984   -205     65    -20
ATOM    574  CD1 TYR A 425      -3.246 -17.133  14.983  1.00 28.75           C  
ANISOU  574  CD1 TYR A 425     4253   3188   3484   -246     54    -32
ATOM    575  CD2 TYR A 425      -4.316 -17.754  17.080  1.00 26.47           C  
ANISOU  575  CD2 TYR A 425     4054   2822   3182   -220     80    -14
ATOM    576  CE1 TYR A 425      -3.363 -15.816  15.289  1.00 32.98           C  
ANISOU  576  CE1 TYR A 425     4800   3711   4021   -302     56    -38
ATOM    577  CE2 TYR A 425      -4.501 -16.395  17.387  1.00 28.45           C  
ANISOU  577  CE2 TYR A 425     4321   3057   3433   -277     85    -20
ATOM    578  CZ  TYR A 425      -3.991 -15.472  16.508  1.00 38.79           C  
ANISOU  578  CZ  TYR A 425     5588   4400   4751   -319     73    -33
ATOM    579  OH  TYR A 425      -4.130 -14.121  16.710  1.00 41.68           O  
ANISOU  579  OH  TYR A 425     5964   4755   5119   -378     76    -40
ATOM    580  H   TYR A 425      -0.743 -19.846  14.953  1.00 15.73           H  
ATOM    581  HA  TYR A 425      -2.381 -20.098  17.403  1.00 16.11           H  
ATOM    582  HB3 TYR A 425      -4.386 -20.181  15.902  1.00 19.32           H  
ATOM    583  HB2 TYR A 425      -3.290 -19.779  14.555  1.00 19.32           H  
ATOM    584  HD1 TYR A 425      -2.986 -17.470  13.991  1.00 28.75           H  
ATOM    585  HD2 TYR A 425      -4.679 -18.547  17.716  1.00 26.47           H  
ATOM    586  HE1 TYR A 425      -3.020 -15.076  14.581  1.00 32.98           H  
ATOM    587  HE2 TYR A 425      -4.913 -16.072  18.332  1.00 28.45           H  
ATOM    588  HH  TYR A 425      -4.024 -13.658  15.876  1.00 41.68           H  
ATOM    589  N   ASP A 426      -1.869 -22.637  16.965  1.00 14.65           N  
ANISOU  589  N   ASP A 426     2431   1439   1696    -70     47    -40
ATOM    590  CA  ASP A 426      -2.053 -24.128  16.852  1.00 13.99           C  
ANISOU  590  CA  ASP A 426     2317   1381   1618    -26     45    -37
ATOM    591  C   ASP A 426      -3.354 -24.619  16.269  1.00 13.95           C  
ANISOU  591  C   ASP A 426     2279   1402   1620    -12     38    -19
ATOM    592  O   ASP A 426      -4.367 -24.164  16.813  1.00 15.41           O  
ANISOU  592  O   ASP A 426     2440   1607   1807    -41     33    -12
ATOM    593  CB  ASP A 426      -1.817 -25.083  18.135  1.00 14.71           C  
ANISOU  593  CB  ASP A 426     2375   1506   1710    -36     37    -52
ATOM    594  CG  ASP A 426      -0.644 -24.760  19.068  1.00 17.80           C  
ANISOU  594  CG  ASP A 426     2795   1878   2091    -39     43    -72
ATOM    595  OD1 ASP A 426       0.146 -23.784  18.850  1.00 18.45           O  
ANISOU  595  OD1 ASP A 426     2918   1924   2170    -19     56    -77
ATOM    596  OD2 ASP A 426      -0.489 -25.561  20.055  1.00 22.25           O1-
ANISOU  596  OD2 ASP A 426     3341   2463   2650    -62     34    -84
ATOM    597  H   ASP A 426      -1.778 -22.429  17.949  1.00 14.65           H  
ATOM    598  HA  ASP A 426      -1.317 -24.533  16.158  1.00 13.99           H  
ATOM    599  HB3 ASP A 426      -1.787 -26.149  17.910  1.00 14.71           H  
ATOM    600  HB2 ASP A 426      -2.722 -24.895  18.712  1.00 14.71           H  
ATOM    601  N   VAL A 427      -3.437 -25.508  15.300  1.00 12.49           N  
ANISOU  601  N   VAL A 427     2091   1218   1438     35     40    -10
ATOM    602  CA  VAL A 427      -4.635 -26.061  14.710  1.00 12.41           C  
ANISOU  602  CA  VAL A 427     2050   1234   1431     52     32      7
ATOM    603  C   VAL A 427      -4.498 -27.534  14.386  1.00 13.72           C  
ANISOU  603  C   VAL A 427     2188   1420   1603     96     28      6
ATOM    604  O   VAL A 427      -3.399 -28.010  14.318  1.00 12.40           O  
ANISOU  604  O   VAL A 427     2035   1239   1438    123     35     -3
ATOM    605  CB  VAL A 427      -4.935 -25.357  13.404  1.00 13.46           C  
ANISOU  605  CB  VAL A 427     2217   1339   1557     57     35     27
ATOM    606  CG1 VAL A 427      -5.662 -24.069  13.728  1.00 14.97           C  
ANISOU  606  CG1 VAL A 427     2431   1512   1743      9     41     29
ATOM    607  CG2 VAL A 427      -3.633 -25.179  12.580  1.00 14.02           C  
ANISOU  607  CG2 VAL A 427     2328   1372   1626     97     41     30
ATOM    608  H   VAL A 427      -2.553 -25.926  15.049  1.00 12.49           H  
ATOM    609  HA  VAL A 427      -5.491 -26.015  15.383  1.00 12.41           H  
ATOM    610  HB  VAL A 427      -5.530 -26.056  12.815  1.00 13.46           H  
ATOM    611 HG11 VAL A 427      -6.495 -24.170  14.423  1.00 14.97           H  
ATOM    612 HG12 VAL A 427      -4.967 -23.334  14.135  1.00 14.97           H  
ATOM    613 HG13 VAL A 427      -5.928 -23.555  12.803  1.00 14.97           H  
ATOM    614 HG21 VAL A 427      -3.855 -24.655  11.650  1.00 14.02           H  
ATOM    615 HG22 VAL A 427      -2.889 -24.517  13.023  1.00 14.02           H  
ATOM    616 HG23 VAL A 427      -3.039 -26.049  12.298  1.00 14.02           H  
ATOM    617  N   ALA A 428      -5.611 -28.336  14.268  1.00 12.10           N  
ANISOU  617  N   ALA A 428     1945   1250   1401    103     18     15
ATOM    618  CA  ALA A 428      -5.464 -29.631  13.568  1.00 11.70           C  
ANISOU  618  CA  ALA A 428     1870   1219   1357    145     12     18
ATOM    619  C   ALA A 428      -6.056 -29.373  12.153  1.00 11.59           C  
ANISOU  619  C   ALA A 428     1870   1195   1338    167      5     39
ATOM    620  O   ALA A 428      -6.957 -28.564  12.014  1.00 12.22           O  
ANISOU  620  O   ALA A 428     1962   1271   1410    143      4     50
ATOM    621  CB  ALA A 428      -6.285 -30.731  14.230  1.00 12.45           C  
ANISOU  621  CB  ALA A 428     1915   1357   1458    138      5     14
ATOM    622  H   ALA A 428      -6.433 -27.748  14.273  1.00 12.10           H  
ATOM    623  HA  ALA A 428      -4.420 -29.922  13.451  1.00 11.70           H  
ATOM    624  HB1 ALA A 428      -5.932 -31.042  15.213  1.00 12.45           H  
ATOM    625  HB2 ALA A 428      -7.335 -30.445  14.178  1.00 12.45           H  
ATOM    626  HB3 ALA A 428      -6.185 -31.661  13.670  1.00 12.45           H  
ATOM    627  N   ILE A 429      -5.525 -30.067  11.096  1.00 11.65           N  
ANISOU  627  N   ILE A 429     1876   1199   1350    211      1     43
ATOM    628  CA  ILE A 429      -5.957 -29.996   9.709  1.00 12.43           C  
ANISOU  628  CA  ILE A 429     1990   1289   1442    237    -10     62
ATOM    629  C   ILE A 429      -6.432 -31.387   9.317  1.00 13.85           C  
ANISOU  629  C   ILE A 429     2127   1507   1630    266    -25     64
ATOM    630  O   ILE A 429      -5.727 -32.377   9.691  1.00 14.77           O  
ANISOU  630  O   ILE A 429     2225   1629   1757    298    -24     56
ATOM    631  CB  ILE A 429      -4.829 -29.720   8.727  1.00 14.14           C  
ANISOU  631  CB  ILE A 429     2253   1461   1658    268     -3     68
ATOM    632  CG1 ILE A 429      -4.117 -28.412   9.174  1.00 14.43           C  
ANISOU  632  CG1 ILE A 429     2336   1458   1688    235     13     62
ATOM    633  CG2 ILE A 429      -5.366 -29.575   7.240  1.00 16.68           C  
ANISOU  633  CG2 ILE A 429     2592   1773   1971    297    -18     91
ATOM    634  CD1 ILE A 429      -2.937 -28.684  10.071  1.00 26.78           C  
ANISOU  634  CD1 ILE A 429     3910   3005   3259    242     27     42
ATOM    635  H   ILE A 429      -4.958 -30.867  11.342  1.00 11.65           H  
ATOM    636  HA  ILE A 429      -6.820 -29.348   9.550  1.00 12.43           H  
ATOM    637  HB  ILE A 429      -4.092 -30.504   8.556  1.00 14.14           H  
ATOM    638 HG13 ILE A 429      -4.774 -27.656   9.604  1.00 14.43           H  
ATOM    639 HG12 ILE A 429      -3.844 -27.943   8.229  1.00 14.43           H  
ATOM    640 HG21 ILE A 429      -6.098 -28.769   7.206  1.00 16.68           H  
ATOM    641 HG22 ILE A 429      -4.540 -29.466   6.538  1.00 16.68           H  
ATOM    642 HG23 ILE A 429      -5.974 -30.421   6.918  1.00 16.68           H  
ATOM    643 HD11 ILE A 429      -3.065 -29.439  10.847  1.00 26.78           H  
ATOM    644 HD12 ILE A 429      -2.159 -29.134   9.454  1.00 26.78           H  
ATOM    645 HD13 ILE A 429      -2.636 -27.753  10.551  1.00 26.78           H  
ATOM    646  N   LYS A 430      -7.632 -31.541   8.778  1.00 13.74           N  
ANISOU  646  N   LYS A 430     2094   1518   1609    254    -37     74
ATOM    647  CA  LYS A 430      -8.094 -32.768   8.247  1.00 14.59           C  
ANISOU  647  CA  LYS A 430     2160   1662   1720    276    -53     76
ATOM    648  C   LYS A 430      -8.121 -32.766   6.755  1.00 17.04           C  
ANISOU  648  C   LYS A 430     2489   1964   2022    308    -71     96
ATOM    649  O   LYS A 430      -8.882 -31.962   6.107  1.00 17.60           O  
ANISOU  649  O   LYS A 430     2592   2019   2076    294    -73    111
ATOM    650  CB  LYS A 430      -9.578 -33.002   8.726  1.00 16.96           C  
ANISOU  650  CB  LYS A 430     2429   1997   2018    243    -56     72
ATOM    651  CG  LYS A 430     -10.042 -34.423   8.508  1.00 20.72           C  
ANISOU  651  CG  LYS A 430     2866   2510   2497    261    -74     73
ATOM    652  CD  LYS A 430     -11.286 -34.710   9.357  1.00 26.96           C  
ANISOU  652  CD  LYS A 430     3627   3330   3286    228    -73     65
ATOM    653  CE  LYS A 430     -11.740 -36.115   9.142  1.00 29.88           C  
ANISOU  653  CE  LYS A 430     3961   3719   3671    224    -65     47
ATOM    654  NZ  LYS A 430     -13.024 -36.346   9.846  1.00 25.70           N1+
ANISOU  654  NZ  LYS A 430     3404   3220   3143    199    -66     41
ATOM    655  H   LYS A 430      -8.195 -30.718   8.619  1.00 13.74           H  
ATOM    656  HA  LYS A 430      -7.522 -33.653   8.526  1.00 14.59           H  
ATOM    657  HB3 LYS A 430     -10.271 -32.295   8.271  1.00 16.96           H  
ATOM    658  HB2 LYS A 430      -9.481 -32.906   9.808  1.00 16.96           H  
ATOM    659  HG3 LYS A 430      -9.235 -35.141   8.654  1.00 20.72           H  
ATOM    660  HG2 LYS A 430     -10.319 -34.674   7.484  1.00 20.72           H  
ATOM    661  HD3 LYS A 430     -12.107 -33.999   9.266  1.00 26.96           H  
ATOM    662  HD2 LYS A 430     -10.963 -34.535  10.384  1.00 26.96           H  
ATOM    663  HE3 LYS A 430     -10.998 -36.788   9.572  1.00 29.88           H  
ATOM    664  HE2 LYS A 430     -11.840 -36.378   8.089  1.00 29.88           H  
ATOM    665  HZ1 LYS A 430     -13.669 -35.613   9.588  1.00 25.70           H  
ATOM    666  HZ2 LYS A 430     -13.389 -37.267   9.649  1.00 25.70           H  
ATOM    667  HZ3 LYS A 430     -12.946 -36.239  10.847  1.00 25.70           H  
ATOM    668  N   MET A 431      -7.264 -33.626   6.136  1.00 15.56           N  
ANISOU  668  N   MET A 431     2284   1783   1844    352    -82     97
ATOM    669  CA  MET A 431      -7.223 -33.853   4.705  1.00 17.15           C  
ANISOU  669  CA  MET A 431     2502   1976   2038    390   -102    116
ATOM    670  C   MET A 431      -8.376 -34.824   4.349  1.00 21.27           C  
ANISOU  670  C   MET A 431     2985   2539   2557    397   -126    120
ATOM    671  O   MET A 431      -8.278 -35.968   4.819  1.00 22.86           O  
ANISOU  671  O   MET A 431     3138   2773   2774    404   -130    107
ATOM    672  CB  MET A 431      -5.898 -34.280   4.132  1.00 20.64           C  
ANISOU  672  CB  MET A 431     2950   2398   2495    437    -99    115
ATOM    673  CG  MET A 431      -4.761 -34.772   5.065  1.00 26.53           C  
ANISOU  673  CG  MET A 431     3742   3097   3240    427    -75    110
ATOM    674  SD  MET A 431      -4.030 -33.434   6.035  1.00 34.06           S  
ANISOU  674  SD  MET A 431     4707   4021   4212    480    -64    104
ATOM    675  CE  MET A 431      -2.891 -32.780   4.692  1.00 32.67           C  
ANISOU  675  CE  MET A 431     4543   3838   4032    534    -93    130
ATOM    676  H   MET A 431      -6.674 -34.220   6.701  1.00 15.56           H  
ATOM    677  HA  MET A 431      -7.418 -32.891   4.232  1.00 17.15           H  
ATOM    678  HB3 MET A 431      -5.502 -33.501   3.480  1.00 20.64           H  
ATOM    679  HB2 MET A 431      -5.921 -35.073   3.384  1.00 20.64           H  
ATOM    680  HG3 MET A 431      -3.941 -35.349   4.636  1.00 26.53           H  
ATOM    681  HG2 MET A 431      -5.248 -35.437   5.779  1.00 26.53           H  
ATOM    682  HE1 MET A 431      -2.330 -33.523   4.125  1.00 32.67           H  
ATOM    683  HE2 MET A 431      -3.515 -32.180   4.029  1.00 32.67           H  
ATOM    684  HE3 MET A 431      -2.150 -32.165   5.202  1.00 32.67           H  
ATOM    685  N   ILE A 432      -9.313 -34.493   3.488  1.00 19.03           N  
ANISOU  685  N   ILE A 432     2724   2254   2251    390   -141    138
ATOM    686  CA  ILE A 432     -10.669 -35.125   3.306  1.00 19.38           C  
ANISOU  686  CA  ILE A 432     2738   2338   2289    390   -165    141
ATOM    687  C   ILE A 432     -10.536 -36.220   2.207  1.00 25.83           C  
ANISOU  687  C   ILE A 432     3548   3160   3105    440   -194    155
ATOM    688  O   ILE A 432     -10.099 -35.903   1.110  1.00 25.61           O  
ANISOU  688  O   ILE A 432     3564   3105   3062    459   -204    176
ATOM    689  CB  ILE A 432     -11.773 -34.067   2.894  1.00 21.24           C  
ANISOU  689  CB  ILE A 432     3001   2571   2498    354   -164    152
ATOM    690  CG1 ILE A 432     -11.811 -32.858   3.905  1.00 21.30           C  
ANISOU  690  CG1 ILE A 432     3013   2572   2508    307   -135    139
ATOM    691  CG2 ILE A 432     -13.162 -34.619   2.703  1.00 21.35           C  
ANISOU  691  CG2 ILE A 432     2989   2623   2499    352   -188    154
ATOM    692  CD1 ILE A 432     -12.276 -33.193   5.321  1.00 23.99           C  
ANISOU  692  CD1 ILE A 432     3306   2944   2866    289   -127    118
ATOM    693  H   ILE A 432      -9.308 -33.571   3.077  1.00 19.03           H  
ATOM    694  HA  ILE A 432     -10.986 -35.653   4.206  1.00 19.38           H  
ATOM    695  HB  ILE A 432     -11.517 -33.635   1.927  1.00 21.24           H  
ATOM    696 HG13 ILE A 432     -12.425 -32.069   3.471  1.00 21.30           H  
ATOM    697 HG12 ILE A 432     -10.880 -32.299   3.996  1.00 21.30           H  
ATOM    698 HG21 ILE A 432     -13.170 -35.282   1.838  1.00 21.35           H  
ATOM    699 HG22 ILE A 432     -13.376 -35.120   3.647  1.00 21.35           H  
ATOM    700 HG23 ILE A 432     -13.894 -33.812   2.678  1.00 21.35           H  
ATOM    701 HD11 ILE A 432     -11.425 -33.443   5.955  1.00 23.99           H  
ATOM    702 HD12 ILE A 432     -12.508 -32.232   5.780  1.00 23.99           H  
ATOM    703 HD13 ILE A 432     -13.025 -33.986   5.319  1.00 23.99           H  
ATOM    704  N   LYS A 433     -10.922 -37.533   2.493  1.00 26.33           N  
ANISOU  704  N   LYS A 433     3559   3260   3188    459   -207    143
ATOM    705  CA  LYS A 433     -10.899 -38.593   1.483  1.00 27.65           C  
ANISOU  705  CA  LYS A 433     3707   3439   3360    507   -237    153
ATOM    706  C   LYS A 433     -11.876 -38.262   0.258  1.00 29.91           C  
ANISOU  706  C   LYS A 433     4013   3734   3618    508   -268    173
ATOM    707  O   LYS A 433     -13.067 -37.911   0.366  1.00 27.65           O  
ANISOU  707  O   LYS A 433     3724   3466   3315    470   -269    170
ATOM    708  CB  LYS A 433     -11.433 -39.889   2.214  1.00  0.00           C  
ATOM    709  CG  LYS A 433     -11.191 -41.205   1.439  1.00  0.00           C  
ATOM    710  CD  LYS A 433     -11.628 -42.426   2.262  1.00  0.00           C  
ATOM    711  CE  LYS A 433     -10.792 -42.789   3.527  1.00  0.00           C  
ATOM    712  NZ  LYS A 433     -11.289 -44.081   4.068  1.00  0.00           N1+
ATOM    713  H   LYS A 433     -11.419 -37.673   3.362  1.00 26.33           H  
ATOM    714  HB2 LYS A 433     -11.027 -40.001   3.219  1.00  0.00           H  
ATOM    715  HB3 LYS A 433     -12.513 -39.880   2.360  1.00  0.00           H  
ATOM    716  HG2 LYS A 433     -11.662 -41.207   0.456  1.00  0.00           H  
ATOM    717  HG3 LYS A 433     -10.134 -41.358   1.222  1.00  0.00           H  
ATOM    718  HD2 LYS A 433     -12.634 -42.260   2.648  1.00  0.00           H  
ATOM    719  HD3 LYS A 433     -11.839 -43.271   1.608  1.00  0.00           H  
ATOM    720  HE2 LYS A 433      -9.733 -42.758   3.274  1.00  0.00           H  
ATOM    721  HE3 LYS A 433     -11.066 -42.015   4.244  1.00  0.00           H  
ATOM    722  HZ1 LYS A 433     -10.837 -44.253   4.954  1.00  0.00           H  
ATOM    723  HZ2 LYS A 433     -12.284 -43.961   4.192  1.00  0.00           H  
ATOM    724  HZ3 LYS A 433     -11.076 -44.852   3.452  1.00  0.00           H  
ATOM    725  HA  LYS A 433      -9.867 -38.801   1.204  1.00 27.65           H  
ATOM    726  N   GLU A 434     -11.213 -38.393  -0.873  1.00 28.48           N  
ANISOU  726  N   GLU A 434     3854   3537   3429    552   -292    194
ATOM    727  CA  GLU A 434     -11.692 -38.065  -2.202  1.00 28.45           C  
ANISOU  727  CA  GLU A 434     3875   3539   3396    559   -325    216
ATOM    728  C   GLU A 434     -12.698 -39.115  -2.702  1.00 28.71           C  
ANISOU  728  C   GLU A 434     3858   3623   3426    547   -351    206
ATOM    729  O   GLU A 434     -12.482 -40.258  -2.359  1.00 26.33           O  
ANISOU  729  O   GLU A 434     3499   3354   3152    557   -355    189
ATOM    730  CB  GLU A 434     -10.547 -38.032  -3.232  1.00  0.00           C  
ATOM    731  CG  GLU A 434      -9.308 -37.116  -2.894  1.00  0.00           C  
ATOM    732  CD  GLU A 434      -8.673 -36.490  -4.128  1.00  0.00           C  
ATOM    733  OE1 GLU A 434      -9.238 -36.336  -5.265  1.00  0.00           O  
ATOM    734  OE2 GLU A 434      -7.486 -36.106  -3.920  1.00  0.00           O1-
ATOM    735  H   GLU A 434     -10.227 -38.603  -0.816  1.00 28.48           H  
ATOM    736  HB2 GLU A 434     -10.160 -38.977  -3.612  1.00  0.00           H  
ATOM    737  HB3 GLU A 434     -11.121 -37.746  -4.113  1.00  0.00           H  
ATOM    738  HG2 GLU A 434      -9.614 -36.318  -2.218  1.00  0.00           H  
ATOM    739  HG3 GLU A 434      -8.562 -37.624  -2.284  1.00  0.00           H  
ATOM    740  HA  GLU A 434     -12.055 -37.037  -2.198  1.00 28.45           H  
ATOM    741  N   GLY A 435     -13.799 -38.769  -3.441  1.00 25.62           N  
ANISOU  741  N   GLY A 435     3493   3240   3002    518   -362    215
ATOM    742  CA  GLY A 435     -14.880 -39.576  -4.060  1.00 26.09           C  
ANISOU  742  CA  GLY A 435     3519   3343   3051    500   -387    207
ATOM    743  C   GLY A 435     -15.804 -40.103  -2.897  1.00 29.55           C  
ANISOU  743  C   GLY A 435     3921   3805   3500    455   -364    180
ATOM    744  O   GLY A 435     -16.489 -41.102  -3.140  1.00 31.55           O  
ANISOU  744  O   GLY A 435     4149   4094   3745    437   -382    172
ATOM    745  H   GLY A 435     -13.896 -37.796  -3.695  1.00 25.62           H  
ATOM    746  HA3 GLY A 435     -14.446 -40.483  -4.480  1.00 26.09           H  
ATOM    747  HA2 GLY A 435     -15.410 -39.127  -4.900  1.00 26.09           H  
ATOM    748  N   SER A 436     -15.790 -39.621  -1.638  1.00 24.26           N  
ANISOU  748  N   SER A 436     3251   3118   2849    436   -324    168
ATOM    749  CA  SER A 436     -16.512 -40.076  -0.468  1.00 22.64           C  
ANISOU  749  CA  SER A 436     3014   2933   2656    396   -303    144
ATOM    750  C   SER A 436     -17.724 -39.246  -0.071  1.00 24.05           C  
ANISOU  750  C   SER A 436     3224   3102   2811    352   -283    144
ATOM    751  O   SER A 436     -18.707 -39.799   0.502  1.00 24.39           O  
ANISOU  751  O   SER A 436     3243   3168   2857    321   -274    127
ATOM    752  CB  SER A 436     -15.544 -40.170   0.763  1.00 25.10           C  
ANISOU  752  CB  SER A 436     3303   3234   2998    398   -273    129
ATOM    753  OG  SER A 436     -15.163 -39.048   1.427  1.00 26.74           O  
ANISOU  753  OG  SER A 436     3555   3402   3202    391   -247    136
ATOM    754  H   SER A 436     -15.252 -38.770  -1.554  1.00 24.26           H  
ATOM    755  HA  SER A 436     -16.889 -41.073  -0.693  1.00 22.64           H  
ATOM    756  HB3 SER A 436     -14.647 -40.645   0.364  1.00 25.10           H  
ATOM    757  HB2 SER A 436     -16.000 -40.908   1.423  1.00 25.10           H  
ATOM    758  HG  SER A 436     -14.421 -38.604   1.012  1.00 26.74           H  
ATOM    759  N   MET A 437     -17.695 -37.966  -0.479  1.00 19.84           N  
ANISOU  759  N   MET A 437     2746   2536   2256    350   -275    162
ATOM    760  CA  MET A 437     -18.725 -36.996  -0.432  1.00 19.46           C  
ANISOU  760  CA  MET A 437     2729   2476   2190    308   -250    162
ATOM    761  C   MET A 437     -18.995 -36.248  -1.671  1.00 21.52           C  
ANISOU  761  C   MET A 437     3039   2726   2413    305   -262    182
ATOM    762  O   MET A 437     -18.113 -36.078  -2.546  1.00 20.04           O  
ANISOU  762  O   MET A 437     2880   2523   2212    336   -283    202
ATOM    763  CB  MET A 437     -18.339 -35.949   0.627  1.00 22.47           C  
ANISOU  763  CB  MET A 437     3130   2822   2585    299   -217    161
ATOM    764  CG  MET A 437     -18.056 -36.547   2.056  1.00 26.97           C  
ANISOU  764  CG  MET A 437     3730   3376   3142    258   -188    161
ATOM    765  SD  MET A 437     -18.207 -35.385   3.380  1.00 33.12           S  
ANISOU  765  SD  MET A 437     4525   4118   3940    246   -155    158
ATOM    766  CE  MET A 437     -16.937 -34.130   3.074  1.00 31.04           C  
ANISOU  766  CE  MET A 437     4205   3881   3708    236   -145    132
ATOM    767  H   MET A 437     -16.930 -37.751  -1.102  1.00 19.84           H  
ATOM    768  HA  MET A 437     -19.639 -37.464  -0.067  1.00 19.46           H  
ATOM    769  HB3 MET A 437     -19.047 -35.130   0.752  1.00 22.47           H  
ATOM    770  HB2 MET A 437     -17.422 -35.495   0.251  1.00 22.47           H  
ATOM    771  HG3 MET A 437     -17.010 -36.850   2.015  1.00 26.97           H  
ATOM    772  HG2 MET A 437     -18.760 -37.349   2.281  1.00 26.97           H  
ATOM    773  HE1 MET A 437     -15.998 -34.683   3.068  1.00 31.04           H  
ATOM    774  HE2 MET A 437     -17.123 -33.639   2.119  1.00 31.04           H  
ATOM    775  HE3 MET A 437     -16.924 -33.367   3.852  1.00 31.04           H  
ATOM    776  N   SER A 438     -20.255 -35.679  -1.706  1.00 18.92           N  
ANISOU  776  N   SER A 438     2721   2402   2065    267   -247    177
ATOM    777  CA  SER A 438     -20.780 -34.738  -2.681  1.00 18.41           C  
ANISOU  777  CA  SER A 438     2708   2325   1962    254   -248    194
ATOM    778  C   SER A 438     -20.185 -33.370  -2.393  1.00 20.44           C  
ANISOU  778  C   SER A 438     3005   2542   2220    243   -216    204
ATOM    779  O   SER A 438     -20.905 -32.499  -2.028  1.00 18.62           O  
ANISOU  779  O   SER A 438     2776   2305   1995    209   -183    195
ATOM    780  CB  SER A 438     -22.332 -34.934  -2.892  1.00 21.60           C  
ANISOU  780  CB  SER A 438     3104   2751   2352    218   -237    180
ATOM    781  OG  SER A 438     -22.896 -34.168  -3.911  1.00 21.83           O  
ANISOU  781  OG  SER A 438     3183   2771   2341    207   -238    195
ATOM    782  H   SER A 438     -20.819 -35.922  -0.903  1.00 18.92           H  
ATOM    783  HA  SER A 438     -20.453 -34.998  -3.688  1.00 18.41           H  
ATOM    784  HB3 SER A 438     -22.849 -34.459  -2.058  1.00 21.60           H  
ATOM    785  HB2 SER A 438     -22.582 -35.980  -3.066  1.00 21.60           H  
ATOM    786  HG  SER A 438     -23.807 -33.985  -3.670  1.00 21.83           H  
ATOM    787  N   GLU A 439     -18.886 -33.218  -2.585  1.00 19.56           N  
ANISOU  787  N   GLU A 439     2922   2403   2107    274   -227    222
ATOM    788  CA  GLU A 439     -18.046 -32.003  -2.530  1.00 19.48           C  
ANISOU  788  CA  GLU A 439     2945   2352   2103    268   -200    230
ATOM    789  C   GLU A 439     -18.607 -30.732  -3.074  1.00 19.45           C  
ANISOU  789  C   GLU A 439     2990   2326   2075    233   -173    240
ATOM    790  O   GLU A 439     -18.472 -29.770  -2.373  1.00 18.55           O  
ANISOU  790  O   GLU A 439     2876   2196   1975    206   -141    232
ATOM    791  CB  GLU A 439     -16.705 -32.333  -3.268  1.00 21.85           C  
ANISOU  791  CB  GLU A 439     3268   2626   2406    313   -218    247
ATOM    792  CG  GLU A 439     -15.833 -33.450  -2.541  1.00 25.74           C  
ANISOU  792  CG  GLU A 439     3711   3135   2933    345   -232    234
ATOM    793  CD  GLU A 439     -14.647 -33.867  -3.400  1.00 41.39           C  
ANISOU  793  CD  GLU A 439     5711   5095   4922    394   -250    249
ATOM    794  OE1 GLU A 439     -14.390 -33.270  -4.418  1.00 45.71           O  
ANISOU  794  OE1 GLU A 439     6314   5608   5447    406   -253    273
ATOM    795  OE2 GLU A 439     -13.952 -34.869  -3.000  1.00 27.81           O1-
ANISOU  795  OE2 GLU A 439     3948   3389   3229    423   -261    238
ATOM    796  H   GLU A 439     -18.461 -34.029  -3.010  1.00 19.56           H  
ATOM    797  HA  GLU A 439     -17.710 -31.836  -1.507  1.00 19.48           H  
ATOM    798  HB3 GLU A 439     -16.128 -31.424  -3.437  1.00 21.85           H  
ATOM    799  HB2 GLU A 439     -16.836 -32.712  -4.281  1.00 21.85           H  
ATOM    800  HG3 GLU A 439     -16.486 -34.297  -2.330  1.00 25.74           H  
ATOM    801  HG2 GLU A 439     -15.520 -33.198  -1.528  1.00 25.74           H  
ATOM    802  N   ASP A 440     -19.196 -30.788  -4.242  1.00 18.35           N  
ANISOU  802  N   ASP A 440     2889   2186   1898    232   -184    257
ATOM    803  CA  ASP A 440     -19.625 -29.567  -4.961  1.00 17.84           C  
ANISOU  803  CA  ASP A 440     2872   2099   1810    196   -153    267
ATOM    804  C   ASP A 440     -20.718 -28.805  -4.220  1.00 17.23           C  
ANISOU  804  C   ASP A 440     2764   2041   1741    153   -123    245
ATOM    805  O   ASP A 440     -20.612 -27.597  -3.962  1.00 16.91           O  
ANISOU  805  O   ASP A 440     2735   1982   1707    122    -88    243
ATOM    806  CB  ASP A 440     -20.004 -29.771  -6.425  1.00 19.12           C  
ANISOU  806  CB  ASP A 440     3084   2256   1926    203   -171    289
ATOM    807  CG  ASP A 440     -19.053 -30.465  -7.367  1.00 28.23           C  
ANISOU  807  CG  ASP A 440     4278   3382   3066    244   -198    315
ATOM    808  OD1 ASP A 440     -19.469 -30.682  -8.562  1.00 28.51           O  
ANISOU  808  OD1 ASP A 440     4319   3389   3124    259   -189    318
ATOM    809  OD2 ASP A 440     -17.806 -30.536  -7.062  1.00 32.16           O1-
ANISOU  809  OD2 ASP A 440     4802   3886   3531    263   -228    332
ATOM    810  H   ASP A 440     -19.086 -31.670  -4.722  1.00 18.35           H  
ATOM    811  HA  ASP A 440     -18.735 -28.940  -5.012  1.00 17.84           H  
ATOM    812  HB3 ASP A 440     -19.991 -28.754  -6.817  1.00 19.12           H  
ATOM    813  HB2 ASP A 440     -21.045 -30.091  -6.461  1.00 19.12           H  
ATOM    814  N   GLU A 441     -21.793 -29.547  -3.970  1.00 15.15           N  
ANISOU  814  N   GLU A 441     2458   1816   1483    152   -136    228
ATOM    815  CA  GLU A 441     -22.938 -29.206  -3.179  1.00 15.42           C  
ANISOU  815  CA  GLU A 441     2462   1867   1530    118   -109    207
ATOM    816  C   GLU A 441     -22.575 -28.871  -1.694  1.00 15.63           C  
ANISOU  816  C   GLU A 441     2456   1888   1596    109    -89    193
ATOM    817  O   GLU A 441     -23.118 -27.975  -1.096  1.00 13.51           O  
ANISOU  817  O   GLU A 441     2183   1614   1336     77    -57    186
ATOM    818  CB  GLU A 441     -23.960 -30.350  -3.246  1.00 15.71           C  
ANISOU  818  CB  GLU A 441     2461   1942   1565    121   -129    192
ATOM    819  CG  GLU A 441     -24.222 -30.790  -4.756  1.00 15.86           C  
ANISOU  819  CG  GLU A 441     2513   1971   1542    119   -144    201
ATOM    820  CD  GLU A 441     -25.257 -30.023  -5.630  1.00 20.23           C  
ANISOU  820  CD  GLU A 441     3031   2561   2096    120   -165    184
ATOM    821  OE1 GLU A 441     -26.118 -29.261  -5.163  1.00 21.52           O  
ANISOU  821  OE1 GLU A 441     3158   2739   2281    100   -146    163
ATOM    822  OE2 GLU A 441     -25.164 -30.186  -6.868  1.00 23.88           O1-
ANISOU  822  OE2 GLU A 441     3503   3036   2534    138   -201    192
ATOM    823  H   GLU A 441     -21.871 -30.515  -4.246  1.00 15.15           H  
ATOM    824  HA  GLU A 441     -23.319 -28.268  -3.584  1.00 15.42           H  
ATOM    825  HB3 GLU A 441     -24.878 -30.030  -2.755  1.00 15.71           H  
ATOM    826  HB2 GLU A 441     -23.642 -31.293  -2.800  1.00 15.71           H  
ATOM    827  HG3 GLU A 441     -24.757 -31.738  -4.707  1.00 15.86           H  
ATOM    828  HG2 GLU A 441     -23.295 -31.039  -5.273  1.00 15.86           H  
ATOM    829  N   PHE A 442     -21.716 -29.689  -1.133  1.00 14.74           N  
ANISOU  829  N   PHE A 442     2318   1776   1507    137   -107    189
ATOM    830  CA  PHE A 442     -21.023 -29.492   0.173  1.00 15.23           C  
ANISOU  830  CA  PHE A 442     2354   1831   1603    127    -88    176
ATOM    831  C   PHE A 442     -20.322 -28.176   0.444  1.00 16.43           C  
ANISOU  831  C   PHE A 442     2543   1946   1754    108    -63    185
ATOM    832  O   PHE A 442     -20.724 -27.404   1.314  1.00 16.14           O  
ANISOU  832  O   PHE A 442     2492   1907   1734     80    -38    174
ATOM    833  CB  PHE A 442     -20.152 -30.732   0.562  1.00 17.44           C  
ANISOU  833  CB  PHE A 442     2604   2116   1905    160   -109    170
ATOM    834  CG  PHE A 442     -19.219 -30.522   1.718  1.00 18.33           C  
ANISOU  834  CG  PHE A 442     2708   2212   2045    151    -90    161
ATOM    835  CD1 PHE A 442     -19.753 -30.583   3.020  1.00 21.55           C  
ANISOU  835  CD1 PHE A 442     3082   2634   2472    126    -73    142
ATOM    836  CD2 PHE A 442     -17.871 -30.101   1.550  1.00 20.85           C  
ANISOU  836  CD2 PHE A 442     3059   2498   2367    167    -88    171
ATOM    837  CE1 PHE A 442     -18.994 -30.327   4.121  1.00 21.33           C  
ANISOU  837  CE1 PHE A 442     3049   2591   2465    115    -57    134
ATOM    838  CE2 PHE A 442     -17.119 -29.903   2.687  1.00 23.30           C  
ANISOU  838  CE2 PHE A 442     3364   2790   2697    155    -71    161
ATOM    839  CZ  PHE A 442     -17.701 -29.882   3.986  1.00 20.67           C  
ANISOU  839  CZ  PHE A 442     2997   2475   2383    128    -56    143
ATOM    840  H   PHE A 442     -21.449 -30.547  -1.595  1.00 14.74           H  
ATOM    841  HA  PHE A 442     -21.884 -29.425   0.838  1.00 15.23           H  
ATOM    842  HB3 PHE A 442     -19.609 -30.991  -0.347  1.00 17.44           H  
ATOM    843  HB2 PHE A 442     -20.865 -31.528   0.778  1.00 17.44           H  
ATOM    844  HD1 PHE A 442     -20.782 -30.843   3.222  1.00 21.55           H  
ATOM    845  HD2 PHE A 442     -17.456 -29.982   0.560  1.00 20.85           H  
ATOM    846  HE1 PHE A 442     -19.416 -30.165   5.102  1.00 21.33           H  
ATOM    847  HE2 PHE A 442     -16.062 -29.686   2.643  1.00 23.30           H  
ATOM    848  HZ  PHE A 442     -17.241 -29.719   4.949  1.00 20.67           H  
ATOM    849  N   ILE A 443     -19.342 -27.818  -0.346  1.00 16.24           N  
ANISOU  849  N   ILE A 443     2566   1894   1709    123    -69    206
ATOM    850  CA  ILE A 443     -18.745 -26.514  -0.502  1.00 18.07           C  
ANISOU  850  CA  ILE A 443     2839   2088   1939    103    -44    216
ATOM    851  C   ILE A 443     -19.704 -25.351  -0.926  1.00 18.79           C  
ANISOU  851  C   ILE A 443     2938   2179   2021     59    -13    214
ATOM    852  O   ILE A 443     -19.489 -24.172  -0.532  1.00 17.55           O  
ANISOU  852  O   ILE A 443     2779   2008   1879     30     13    207
ATOM    853  CB  ILE A 443     -17.538 -26.579  -1.569  1.00 22.59           C  
ANISOU  853  CB  ILE A 443     3467   2629   2489    130    -58    241
ATOM    854  CG1 ILE A 443     -16.420 -27.505  -1.047  1.00 23.68           C  
ANISOU  854  CG1 ILE A 443     3592   2761   2642    176    -85    242
ATOM    855  CG2 ILE A 443     -16.867 -25.215  -1.989  1.00 23.65           C  
ANISOU  855  CG2 ILE A 443     3651   2721   2616    103    -29    252
ATOM    856  CD1 ILE A 443     -15.287 -27.885  -2.065  1.00 28.06           C  
ANISOU  856  CD1 ILE A 443     4196   3294   3173    215   -110    268
ATOM    857  H   ILE A 443     -19.070 -28.451  -1.085  1.00 16.24           H  
ATOM    858  HA  ILE A 443     -18.349 -26.220   0.470  1.00 18.07           H  
ATOM    859  HB  ILE A 443     -17.984 -27.052  -2.443  1.00 22.59           H  
ATOM    860 HG13 ILE A 443     -16.809 -28.457  -0.686  1.00 23.68           H  
ATOM    861 HG12 ILE A 443     -15.881 -27.064  -0.209  1.00 23.68           H  
ATOM    862 HG21 ILE A 443     -17.395 -24.278  -2.166  1.00 23.65           H  
ATOM    863 HG22 ILE A 443     -16.276 -24.822  -1.161  1.00 23.65           H  
ATOM    864 HG23 ILE A 443     -16.252 -25.441  -2.860  1.00 23.65           H  
ATOM    865 HD11 ILE A 443     -14.721 -28.790  -1.843  1.00 28.06           H  
ATOM    866 HD12 ILE A 443     -15.684 -28.287  -2.998  1.00 28.06           H  
ATOM    867 HD13 ILE A 443     -14.566 -27.085  -2.234  1.00 28.06           H  
ATOM    868  N   GLU A 444     -20.798 -25.618  -1.606  1.00 16.04           N  
ANISOU  868  N   GLU A 444     2596   1850   1649     52    -14    217
ATOM    869  CA  GLU A 444     -21.761 -24.545  -1.836  1.00 16.91           C  
ANISOU  869  CA  GLU A 444     2712   1962   1751     12     20    214
ATOM    870  C   GLU A 444     -22.412 -24.079  -0.531  1.00 16.86           C  
ANISOU  870  C   GLU A 444     2651   1978   1778     -9     36    190
ATOM    871  O   GLU A 444     -22.569 -22.861  -0.310  1.00 16.68           O  
ANISOU  871  O   GLU A 444     2624   1948   1767    -42     66    185
ATOM    872  CB  GLU A 444     -22.763 -24.951  -2.910  1.00 17.94           C  
ANISOU  872  CB  GLU A 444     2860   2109   1847     12     14    220
ATOM    873  CG  GLU A 444     -23.639 -23.785  -3.524  1.00 21.04           C  
ANISOU  873  CG  GLU A 444     3272   2498   2223    -27     53    220
ATOM    874  CD  GLU A 444     -24.735 -24.266  -4.525  1.00 22.09           C  
ANISOU  874  CD  GLU A 444     3449   2594   2348    -50     80    235
ATOM    875  OE1 GLU A 444     -25.881 -23.813  -4.275  1.00 22.48           O  
ANISOU  875  OE1 GLU A 444     3539   2616   2387    -31     65    253
ATOM    876  OE2 GLU A 444     -24.471 -25.188  -5.286  1.00 23.30           O1-
ANISOU  876  OE2 GLU A 444     3595   2747   2509    -87    117    228
ATOM    877  H   GLU A 444     -21.077 -26.547  -1.886  1.00 16.04           H  
ATOM    878  HA  GLU A 444     -21.307 -23.626  -2.208  1.00 16.91           H  
ATOM    879  HB3 GLU A 444     -23.479 -25.655  -2.486  1.00 17.94           H  
ATOM    880  HB2 GLU A 444     -22.211 -25.417  -3.727  1.00 17.94           H  
ATOM    881  HG3 GLU A 444     -22.981 -23.009  -3.916  1.00 21.04           H  
ATOM    882  HG2 GLU A 444     -24.106 -23.255  -2.693  1.00 21.04           H  
ATOM    883  N   GLU A 445     -22.717 -25.067   0.299  1.00 14.29           N  
ANISOU  883  N   GLU A 445     2282   1680   1468     10     15    176
ATOM    884  CA  GLU A 445     -23.365 -24.850   1.555  1.00 14.68           C  
ANISOU  884  CA  GLU A 445     2282   1749   1548     -5     26    155
ATOM    885  C   GLU A 445     -22.430 -24.573   2.812  1.00 16.95           C  
ANISOU  885  C   GLU A 445     2557   2020   1862    -13     34    150
ATOM    886  O   GLU A 445     -22.896 -23.846   3.682  1.00 15.45           O  
ANISOU  886  O   GLU A 445     2341   1836   1692    -38     53    138
ATOM    887  CB  GLU A 445     -24.269 -26.084   1.804  1.00 15.50           C  
ANISOU  887  CB  GLU A 445     2347   1882   1658     16      3    143
ATOM    888  CG  GLU A 445     -25.320 -25.775   2.960  1.00 18.19           C  
ANISOU  888  CG  GLU A 445     2641   2244   2027      1     15    123
ATOM    889  CD  GLU A 445     -26.453 -26.826   3.176  1.00 19.83           C  
ANISOU  889  CD  GLU A 445     2841   2461   2232    -27     42    116
ATOM    890  OE1 GLU A 445     -26.450 -27.894   2.515  1.00 19.19           O  
ANISOU  890  OE1 GLU A 445     2793   2374   2126    -38     55    126
ATOM    891  OE2 GLU A 445     -27.266 -26.657   4.123  1.00 20.53           O1-
ANISOU  891  OE2 GLU A 445     2892   2564   2344    -37     51    102
ATOM    892  H   GLU A 445     -22.383 -26.002   0.116  1.00 14.29           H  
ATOM    893  HA  GLU A 445     -24.031 -23.994   1.448  1.00 14.68           H  
ATOM    894  HB3 GLU A 445     -23.643 -26.958   1.983  1.00 15.50           H  
ATOM    895  HB2 GLU A 445     -24.864 -26.179   0.896  1.00 15.50           H  
ATOM    896  HG3 GLU A 445     -25.734 -24.768   3.015  1.00 18.19           H  
ATOM    897  HG2 GLU A 445     -24.699 -25.868   3.851  1.00 18.19           H  
ATOM    898  N   ALA A 446     -21.225 -25.182   2.779  1.00 15.14           N  
ANISOU  898  N   ALA A 446     2350   1769   1633      9     19    158
ATOM    899  CA  ALA A 446     -20.246 -25.260   3.877  1.00 15.23           C  
ANISOU  899  CA  ALA A 446     2358   1762   1667      2     26    153
ATOM    900  C   ALA A 446     -20.082 -24.002   4.757  1.00 18.08           C  
ANISOU  900  C   ALA A 446     2735   2105   2029    -38     55    154
ATOM    901  O   ALA A 446     -19.649 -24.177   5.858  1.00 17.35           O  
ANISOU  901  O   ALA A 446     2622   2012   1960    -57     64    142
ATOM    902  CB  ALA A 446     -18.827 -25.639   3.301  1.00 16.55           C  
ANISOU  902  CB  ALA A 446     2555   1903   1829     32      9    163
ATOM    903  H   ALA A 446     -21.030 -25.696   1.931  1.00 15.14           H  
ATOM    904  HA  ALA A 446     -20.654 -25.966   4.601  1.00 15.23           H  
ATOM    905  HB1 ALA A 446     -18.096 -25.672   4.108  1.00 16.55           H  
ATOM    906  HB2 ALA A 446     -18.966 -26.667   2.964  1.00 16.55           H  
ATOM    907  HB3 ALA A 446     -18.515 -24.958   2.508  1.00 16.55           H  
ATOM    908  N   LYS A 447     -20.323 -22.760   4.287  1.00 16.61           N  
ANISOU  908  N   LYS A 447     2584   1908   1820    -53     71    168
ATOM    909  CA  LYS A 447     -20.214 -21.499   5.062  1.00 18.53           C  
ANISOU  909  CA  LYS A 447     2840   2135   2064    -95    103    170
ATOM    910  C   LYS A 447     -21.035 -21.540   6.388  1.00 22.82           C  
ANISOU  910  C   LYS A 447     3334   2707   2630   -121    119    152
ATOM    911  O   LYS A 447     -20.764 -20.730   7.310  1.00 24.82           O  
ANISOU  911  O   LYS A 447     3574   2954   2901   -150    136    145
ATOM    912  CB  LYS A 447     -20.359 -20.267   4.174  1.00 20.04           C  
ANISOU  912  CB  LYS A 447     3078   2313   2223   -105    118    188
ATOM    913  CG  LYS A 447     -21.688 -20.111   3.520  1.00 19.83           C  
ANISOU  913  CG  LYS A 447     3107   2255   2173    -80    103    208
ATOM    914  CD  LYS A 447     -21.717 -18.848   2.621  1.00 21.12           C  
ANISOU  914  CD  LYS A 447     3317   2408   2300    -89    116    226
ATOM    915  CE  LYS A 447     -23.097 -18.782   1.947  1.00 22.59           C  
ANISOU  915  CE  LYS A 447     3558   2563   2461    -59     96    249
ATOM    916  NZ  LYS A 447     -23.432 -19.926   0.941  1.00 24.95           N1+
ANISOU  916  NZ  LYS A 447     3911   2848   2720    -69    109    269
ATOM    917  H   LYS A 447     -20.530 -22.657   3.304  1.00 16.61           H  
ATOM    918  HA  LYS A 447     -19.180 -21.517   5.405  1.00 18.53           H  
ATOM    919  HB3 LYS A 447     -19.582 -20.527   3.456  1.00 20.04           H  
ATOM    920  HB2 LYS A 447     -20.078 -19.460   4.849  1.00 20.04           H  
ATOM    921  HG3 LYS A 447     -22.562 -20.075   4.170  1.00 19.83           H  
ATOM    922  HG2 LYS A 447     -21.678 -21.031   2.935  1.00 19.83           H  
ATOM    923  HD3 LYS A 447     -20.888 -18.798   1.915  1.00 21.12           H  
ATOM    924  HD2 LYS A 447     -21.517 -17.967   3.231  1.00 21.12           H  
ATOM    925  HE3 LYS A 447     -23.078 -17.810   1.455  1.00 22.59           H  
ATOM    926  HE2 LYS A 447     -23.891 -18.762   2.694  1.00 22.59           H  
ATOM    927  HZ1 LYS A 447     -22.777 -20.076   0.187  1.00 24.95           H  
ATOM    928  HZ2 LYS A 447     -23.553 -20.708   1.570  1.00 24.95           H  
ATOM    929  HZ3 LYS A 447     -24.340 -19.787   0.522  1.00 24.95           H  
ATOM    930  N   VAL A 448     -22.109 -22.339   6.365  1.00 18.16           N  
ANISOU  930  N   VAL A 448     2713   2147   2039   -109    112    144
ATOM    931  CA  VAL A 448     -23.040 -22.515   7.416  1.00 18.74           C  
ANISOU  931  CA  VAL A 448     2739   2247   2134   -126    125    128
ATOM    932  C   VAL A 448     -22.456 -22.811   8.800  1.00 20.40           C  
ANISOU  932  C   VAL A 448     2912   2466   2373   -119    109    115
ATOM    933  O   VAL A 448     -22.832 -22.206   9.794  1.00 21.30           O  
ANISOU  933  O   VAL A 448     2996   2588   2510   -141    121    105
ATOM    934  CB  VAL A 448     -24.163 -23.531   7.058  1.00 23.42           C  
ANISOU  934  CB  VAL A 448     3318   2864   2714   -113    122    124
ATOM    935  CG1 VAL A 448     -23.809 -25.062   6.865  1.00 23.48           C  
ANISOU  935  CG1 VAL A 448     3276   2899   2747   -122    132    107
ATOM    936  CG2 VAL A 448     -25.434 -23.408   7.930  1.00 24.64           C  
ANISOU  936  CG2 VAL A 448     3511   3012   2838   -125    142    136
ATOM    937  H   VAL A 448     -22.254 -22.757   5.457  1.00 18.16           H  
ATOM    938  HA  VAL A 448     -23.475 -21.528   7.571  1.00 18.74           H  
ATOM    939  HB  VAL A 448     -24.533 -23.323   6.054  1.00 23.42           H  
ATOM    940 HG11 VAL A 448     -23.567 -25.505   7.832  1.00 23.48           H  
ATOM    941 HG12 VAL A 448     -24.707 -25.587   6.539  1.00 23.48           H  
ATOM    942 HG13 VAL A 448     -22.949 -25.195   6.210  1.00 23.48           H  
ATOM    943 HG21 VAL A 448     -25.660 -22.344   7.857  1.00 24.64           H  
ATOM    944 HG22 VAL A 448     -26.280 -24.052   7.691  1.00 24.64           H  
ATOM    945 HG23 VAL A 448     -25.289 -23.447   9.010  1.00 24.64           H  
ATOM    946  N   MET A 449     -21.480 -23.735   8.814  1.00 15.27           N  
ANISOU  946  N   MET A 449     2263   1816   1722    -87     82    115
ATOM    947  CA  MET A 449     -20.756 -24.307   9.968  1.00 15.56           C  
ANISOU  947  CA  MET A 449     2269   1861   1782    -79     68    102
ATOM    948  C   MET A 449     -19.899 -23.214  10.665  1.00 19.16           C  
ANISOU  948  C   MET A 449     2734   2296   2251    -99     75    100
ATOM    949  O   MET A 449     -19.952 -23.121  11.884  1.00 18.58           O  
ANISOU  949  O   MET A 449     2630   2232   2197   -107     71     88
ATOM    950  CB  MET A 449     -19.805 -25.396   9.487  1.00 15.89           C  
ANISOU  950  CB  MET A 449     2312   1905   1819    -43     43    102
ATOM    951  CG  MET A 449     -20.516 -26.520   8.653  1.00 15.73           C  
ANISOU  951  CG  MET A 449     2277   1909   1789    -26     33    101
ATOM    952  SD  MET A 449     -19.417 -27.972   8.462  1.00 17.48           S  
ANISOU  952  SD  MET A 449     2507   2132   2002     16      3    106
ATOM    953  CE  MET A 449     -18.202 -27.518   7.181  1.00 17.34           C  
ANISOU  953  CE  MET A 449     2454   2124   2011     25     -5     90
ATOM    954  H   MET A 449     -21.357 -24.154   7.903  1.00 15.27           H  
ATOM    955  HA  MET A 449     -21.452 -24.729  10.693  1.00 15.56           H  
ATOM    956  HB3 MET A 449     -19.370 -25.883  10.359  1.00 15.89           H  
ATOM    957  HB2 MET A 449     -18.875 -25.031   9.051  1.00 15.89           H  
ATOM    958  HG3 MET A 449     -20.744 -26.164   7.648  1.00 15.73           H  
ATOM    959  HG2 MET A 449     -21.432 -26.997   9.001  1.00 15.73           H  
ATOM    960  HE1 MET A 449     -17.649 -26.713   7.665  1.00 17.34           H  
ATOM    961  HE2 MET A 449     -17.455 -28.299   7.039  1.00 17.34           H  
ATOM    962  HE3 MET A 449     -18.767 -27.261   6.284  1.00 17.34           H  
ATOM    963  N   MET A 450     -19.186 -22.490   9.795  1.00 19.11           N  
ANISOU  963  N   MET A 450     2769   2260   2231   -109     84    112
ATOM    964  CA  MET A 450     -18.322 -21.377  10.088  1.00 21.81           C  
ANISOU  964  CA  MET A 450     3126   2577   2583   -133     92    110
ATOM    965  C   MET A 450     -19.090 -20.301  10.969  1.00 23.56           C  
ANISOU  965  C   MET A 450     3317   2812   2823   -171    109    100
ATOM    966  O   MET A 450     -18.551 -19.677  11.844  1.00 24.67           O  
ANISOU  966  O   MET A 450     3448   2946   2978   -189    107     91
ATOM    967  CB  MET A 450     -17.811 -20.722   8.786  1.00 25.78           C  
ANISOU  967  CB  MET A 450     3684   3046   3066   -141    104    126
ATOM    968  CG  MET A 450     -16.621 -21.494   8.177  1.00 30.39           C  
ANISOU  968  CG  MET A 450     4303   3609   3635   -105     87    136
ATOM    969  SD  MET A 450     -16.884 -23.282   7.597  1.00 34.29           S  
ANISOU  969  SD  MET A 450     4812   4074   4142   -104     80    128
ATOM    970  CE  MET A 450     -15.203 -23.681   7.049  1.00 29.35           C  
ANISOU  970  CE  MET A 450     4228   3413   3511   -151    107    136
ATOM    971  H   MET A 450     -19.240 -22.789   8.832  1.00 19.11           H  
ATOM    972  HA  MET A 450     -17.483 -21.724  10.692  1.00 21.81           H  
ATOM    973  HB3 MET A 450     -17.419 -19.716   8.937  1.00 25.78           H  
ATOM    974  HB2 MET A 450     -18.620 -20.706   8.056  1.00 25.78           H  
ATOM    975  HG3 MET A 450     -15.826 -21.558   8.920  1.00 30.39           H  
ATOM    976  HG2 MET A 450     -16.309 -20.947   7.286  1.00 30.39           H  
ATOM    977  HE1 MET A 450     -14.380 -23.853   7.742  1.00 29.35           H  
ATOM    978  HE2 MET A 450     -15.298 -24.623   6.509  1.00 29.35           H  
ATOM    979  HE3 MET A 450     -14.868 -22.991   6.275  1.00 29.35           H  
ATOM    980  N   ASN A 451     -20.412 -20.097  10.642  1.00 20.85           N  
ANISOU  980  N   ASN A 451     2959   2485   2476   -183    126    102
ATOM    981  CA  ASN A 451     -21.316 -19.120  11.294  1.00 22.40           C  
ANISOU  981  CA  ASN A 451     3123   2696   2691   -217    145     95
ATOM    982  C   ASN A 451     -21.900 -19.710  12.582  1.00 23.81           C  
ANISOU  982  C   ASN A 451     3248   2905   2892   -210    134     81
ATOM    983  O   ASN A 451     -22.502 -18.892  13.331  1.00 24.49           O  
ANISOU  983  O   ASN A 451     3302   3004   2998   -236    145     73
ATOM    984  CB  ASN A 451     -22.450 -18.752  10.301  1.00 24.44           C  
ANISOU  984  CB  ASN A 451     3392   2959   2937   -231    173    103
ATOM    985  CG  ASN A 451     -21.973 -17.723   9.311  1.00 52.87           C  
ANISOU  985  CG  ASN A 451     7044   6527   6517   -249    190    117
ATOM    986  OD1 ASN A 451     -21.580 -16.617   9.685  1.00 46.74           O  
ANISOU  986  OD1 ASN A 451     6286   5726   5746   -268    192    118
ATOM    987  ND2 ASN A 451     -21.889 -18.044   8.053  1.00 49.74           N  
ANISOU  987  ND2 ASN A 451     6677   6127   6096   -243    202    129
ATOM    988  H   ASN A 451     -20.828 -20.710   9.955  1.00 20.85           H  
ATOM    989  HA  ASN A 451     -20.794 -18.216  11.607  1.00 22.40           H  
ATOM    990  HB3 ASN A 451     -23.219 -18.326  10.946  1.00 24.44           H  
ATOM    991  HB2 ASN A 451     -22.887 -19.635   9.836  1.00 24.44           H  
ATOM    992 HD22 ASN A 451     -21.459 -17.455   7.355  1.00 49.74           H  
ATOM    993 HD21 ASN A 451     -21.884 -19.020   7.792  1.00 49.74           H  
ATOM    994  N   LEU A 452     -21.668 -21.033  12.929  1.00 18.50           N  
ANISOU  994  N   LEU A 452     2566   2245   2218   -178    113     77
ATOM    995  CA  LEU A 452     -22.098 -21.598  14.154  1.00 17.39           C  
ANISOU  995  CA  LEU A 452     2382   2130   2097   -170    101     65
ATOM    996  C   LEU A 452     -21.033 -21.269  15.158  1.00 20.84           C  
ANISOU  996  C   LEU A 452     2814   2558   2546   -179     87     58
ATOM    997  O   LEU A 452     -19.798 -21.512  14.949  1.00 21.88           O  
ANISOU  997  O   LEU A 452     2979   2667   2668   -173     79     61
ATOM    998  CB  LEU A 452     -22.364 -23.178  14.058  1.00 16.41           C  
ANISOU  998  CB  LEU A 452     2253   2017   1964   -135     84     64
ATOM    999  CG  LEU A 452     -23.526 -23.730  13.121  1.00 17.78           C  
ANISOU  999  CG  LEU A 452     2432   2200   2122   -125     93     68
ATOM   1000  CD1 LEU A 452     -23.811 -25.232  13.185  1.00 17.34           C  
ANISOU 1000  CD1 LEU A 452     2375   2154   2058    -93     73     67
ATOM   1001  CD2 LEU A 452     -24.928 -23.106  13.421  1.00 21.17           C  
ANISOU 1001  CD2 LEU A 452     2832   2648   2564   -140    112     63
ATOM   1002  H   LEU A 452     -21.096 -21.561  12.286  1.00 18.50           H  
ATOM   1003  HA  LEU A 452     -23.041 -21.091  14.356  1.00 17.39           H  
ATOM   1004  HB3 LEU A 452     -22.638 -23.355  15.098  1.00 16.41           H  
ATOM   1005  HB2 LEU A 452     -21.443 -23.706  13.809  1.00 16.41           H  
ATOM   1006  HG  LEU A 452     -23.154 -23.501  12.122  1.00 17.78           H  
ATOM   1007 HD11 LEU A 452     -24.673 -25.606  13.737  1.00 17.34           H  
ATOM   1008 HD12 LEU A 452     -23.829 -25.636  12.173  1.00 17.34           H  
ATOM   1009 HD13 LEU A 452     -22.943 -25.689  13.661  1.00 17.34           H  
ATOM   1010 HD21 LEU A 452     -24.940 -22.590  14.381  1.00 21.17           H  
ATOM   1011 HD22 LEU A 452     -25.161 -22.241  12.801  1.00 21.17           H  
ATOM   1012 HD23 LEU A 452     -25.741 -23.801  13.211  1.00 21.17           H  
ATOM   1013  N   SER A 453     -21.438 -20.713  16.319  1.00 15.62           N  
ANISOU 1013  N   SER A 453     2116   1913   1906   -195     84     49
ATOM   1014  CA  SER A 453     -20.514 -20.158  17.324  1.00 15.39           C  
ANISOU 1014  CA  SER A 453     2084   1877   1886   -207     70     42
ATOM   1015  C   SER A 453     -21.118 -20.398  18.736  1.00 15.16           C  
ANISOU 1015  C   SER A 453     2010   1874   1876   -207     58     33
ATOM   1016  O   SER A 453     -22.232 -19.899  18.963  1.00 17.33           O  
ANISOU 1016  O   SER A 453     2254   2165   2166   -222     68     31
ATOM   1017  CB  SER A 453     -20.350 -18.633  16.970  1.00 19.43           C  
ANISOU 1017  CB  SER A 453     2609   2372   2402   -245     82     43
ATOM   1018  OG  SER A 453     -19.487 -17.917  17.904  1.00 28.93           O  
ANISOU 1018  OG  SER A 453     3812   3569   3613   -260     67     34
ATOM   1019  H   SER A 453     -22.411 -20.594  16.563  1.00 15.62           H  
ATOM   1020  HA  SER A 453     -19.549 -20.664  17.290  1.00 15.39           H  
ATOM   1021  HB3 SER A 453     -21.378 -18.272  16.986  1.00 19.43           H  
ATOM   1022  HB2 SER A 453     -19.893 -18.444  15.999  1.00 19.43           H  
ATOM   1023  HG  SER A 453     -18.596 -18.264  17.821  1.00 28.93           H  
ATOM   1024  N   HIS A 454     -20.582 -21.297  19.558  1.00 12.99           N  
ANISOU 1024  N   HIS A 454     1734   1603   1600   -188     38     27
ATOM   1025  CA  HIS A 454     -20.771 -21.415  20.983  1.00 12.44           C  
ANISOU 1025  CA  HIS A 454     1628   1555   1544   -185     24     21
ATOM   1026  C   HIS A 454     -19.492 -21.866  21.676  1.00 12.74           C  
ANISOU 1026  C   HIS A 454     1680   1584   1575   -177      4     15
ATOM   1027  O   HIS A 454     -18.510 -22.171  20.935  1.00 13.47           O  
ANISOU 1027  O   HIS A 454     1801   1663   1653   -158      3     15
ATOM   1028  CB  HIS A 454     -22.066 -22.319  21.261  1.00 12.26           C  
ANISOU 1028  CB  HIS A 454     1583   1551   1525   -162     28     22
ATOM   1029  CG  HIS A 454     -22.257 -22.649  22.700  1.00 12.59           C  
ANISOU 1029  CG  HIS A 454     1590   1613   1583   -160     15     17
ATOM   1030  ND1 HIS A 454     -21.814 -23.845  23.250  1.00 14.22           N  
ANISOU 1030  ND1 HIS A 454     1796   1821   1785   -146     -4     13
ATOM   1031  CD2 HIS A 454     -22.830 -21.847  23.669  1.00 14.09           C  
ANISOU 1031  CD2 HIS A 454     1744   1819   1791   -170     20     17
ATOM   1032  CE1 HIS A 454     -22.273 -23.745  24.527  1.00 14.45           C  
ANISOU 1032  CE1 HIS A 454     1794   1867   1829   -147    -12     12
ATOM   1033  NE2 HIS A 454     -22.764 -22.607  24.860  1.00 14.67           N  
ANISOU 1033  NE2 HIS A 454     1797   1904   1872   -160      0     14
ATOM   1034  H   HIS A 454     -19.777 -21.805  19.221  1.00 12.99           H  
ATOM   1035  HA  HIS A 454     -21.010 -20.409  21.328  1.00 12.44           H  
ATOM   1036  HB3 HIS A 454     -21.927 -23.281  20.767  1.00 12.26           H  
ATOM   1037  HB2 HIS A 454     -22.971 -21.856  20.868  1.00 12.26           H  
ATOM   1038  HD2 HIS A 454     -23.181 -20.833  23.546  1.00 14.09           H  
ATOM   1039  HE1 HIS A 454     -22.214 -24.498  25.299  1.00 14.45           H  
ATOM   1040  HE2 HIS A 454     -23.006 -22.282  25.785  1.00 14.67           H  
ATOM   1041  N   GLU A 455     -19.405 -21.932  23.059  1.00 12.47           N  
ANISOU 1041  N   GLU A 455     1628   1560   1551   -190    -11      8
ATOM   1042  CA  GLU A 455     -18.293 -22.426  23.807  1.00 13.83           C  
ANISOU 1042  CA  GLU A 455     1817   1725   1714   -185    -28      1
ATOM   1043  C   GLU A 455     -17.972 -23.881  23.721  1.00 13.46           C  
ANISOU 1043  C   GLU A 455     1774   1682   1658   -153    -33      0
ATOM   1044  O   GLU A 455     -16.847 -24.291  23.952  1.00 12.66           O  
ANISOU 1044  O   GLU A 455     1695   1569   1545   -146    -40     -5
ATOM   1045  CB  GLU A 455     -18.418 -22.012  25.317  1.00  0.00           C  
ATOM   1046  CG  GLU A 455     -18.626 -20.588  25.634  1.00  0.00           C  
ATOM   1047  CD  GLU A 455     -18.501 -20.263  27.141  1.00  0.00           C  
ATOM   1048  OE1 GLU A 455     -18.816 -21.198  27.974  1.00  0.00           O  
ATOM   1049  OE2 GLU A 455     -18.054 -19.183  27.528  1.00  0.00           O1-
ATOM   1050  H   GLU A 455     -20.270 -21.714  23.531  1.00 12.47           H  
ATOM   1051  HB2 GLU A 455     -19.304 -22.578  25.605  1.00  0.00           H  
ATOM   1052  HB3 GLU A 455     -17.576 -22.483  25.824  1.00  0.00           H  
ATOM   1053  HG2 GLU A 455     -17.900 -19.917  25.175  1.00  0.00           H  
ATOM   1054  HG3 GLU A 455     -19.609 -20.292  25.269  1.00  0.00           H  
ATOM   1055  HA  GLU A 455     -17.411 -21.923  23.409  1.00 13.83           H  
ATOM   1056  N   LYS A 456     -18.970 -24.713  23.409  1.00 11.12           N  
ANISOU 1056  N   LYS A 456     1457   1402   1367   -135    -27      5
ATOM   1057  CA  LYS A 456     -18.907 -26.180  23.416  1.00 10.64           C  
ANISOU 1057  CA  LYS A 456     1398   1347   1299   -108    -30      3
ATOM   1058  C   LYS A 456     -19.405 -26.655  21.954  1.00 10.52           C  
ANISOU 1058  C   LYS A 456     1396   1326   1276    -90    -19      8
ATOM   1059  O   LYS A 456     -19.903 -27.783  21.826  1.00 10.51           O  
ANISOU 1059  O   LYS A 456     1390   1333   1271    -70    -20      7
ATOM   1060  CB  LYS A 456     -19.987 -26.593  24.482  1.00 11.41           C  
ANISOU 1060  CB  LYS A 456     1465   1465   1407   -102    -36      4
ATOM   1061  CG  LYS A 456     -19.827 -25.960  25.940  1.00 11.57           C  
ANISOU 1061  CG  LYS A 456     1469   1492   1434   -116    -52      1
ATOM   1062  CD  LYS A 456     -18.438 -25.909  26.713  1.00 13.06           C  
ANISOU 1062  CD  LYS A 456     1681   1672   1611   -119    -66     -5
ATOM   1063  CE  LYS A 456     -18.615 -25.049  28.037  1.00 13.68           C  
ANISOU 1063  CE  LYS A 456     1747   1757   1693   -138    -86     -7
ATOM   1064  NZ  LYS A 456     -19.627 -25.524  28.916  1.00 13.07           N1+
ANISOU 1064  NZ  LYS A 456     1645   1698   1623   -127    -96     -3
ATOM   1065  H   LYS A 456     -19.827 -24.223  23.195  1.00 11.12           H  
ATOM   1066  HA  LYS A 456     -17.910 -26.579  23.600  1.00 10.64           H  
ATOM   1067  HB3 LYS A 456     -19.924 -27.654  24.725  1.00 11.41           H  
ATOM   1068  HB2 LYS A 456     -21.015 -26.471  24.141  1.00 11.41           H  
ATOM   1069  HG3 LYS A 456     -20.542 -26.481  26.576  1.00 11.57           H  
ATOM   1070  HG2 LYS A 456     -20.158 -24.931  25.794  1.00 11.57           H  
ATOM   1071  HD3 LYS A 456     -17.518 -25.522  26.273  1.00 13.06           H  
ATOM   1072  HD2 LYS A 456     -18.226 -26.883  27.154  1.00 13.06           H  
ATOM   1073  HE3 LYS A 456     -18.775 -23.989  27.839  1.00 13.68           H  
ATOM   1074  HE2 LYS A 456     -17.761 -25.112  28.712  1.00 13.68           H  
ATOM   1075  HZ1 LYS A 456     -20.558 -25.305  28.593  1.00 13.07           H  
ATOM   1076  HZ2 LYS A 456     -19.386 -26.458  29.216  1.00 13.07           H  
ATOM   1077  HZ3 LYS A 456     -19.588 -25.026  29.794  1.00 13.07           H  
ATOM   1078  N   LEU A 457     -19.134 -25.763  20.951  1.00 11.39           N  
ANISOU 1078  N   LEU A 457     1524   1422   1382    -98     -9     12
ATOM   1079  CA  LEU A 457     -19.107 -26.072  19.569  1.00 10.93           C  
ANISOU 1079  CA  LEU A 457     1482   1358   1313    -82     -1     18
ATOM   1080  C   LEU A 457     -17.706 -25.784  18.969  1.00 11.49           C  
ANISOU 1080  C   LEU A 457     1587   1404   1373    -78     -2     19
ATOM   1081  O   LEU A 457     -17.219 -24.714  19.203  1.00 12.53           O  
ANISOU 1081  O   LEU A 457     1734   1520   1506    -99      1     19
ATOM   1082  CB  LEU A 457     -20.288 -25.296  18.882  1.00 12.99           C  
ANISOU 1082  CB  LEU A 457     1739   1621   1575    -95     13     25
ATOM   1083  CG  LEU A 457     -20.370 -25.714  17.429  1.00 14.67           C  
ANISOU 1083  CG  LEU A 457     1965   1833   1775    -79     20     32
ATOM   1084  CD1 LEU A 457     -21.907 -25.743  17.028  1.00 13.00           C  
ANISOU 1084  CD1 LEU A 457     1734   1640   1564    -60     15     29
ATOM   1085  CD2 LEU A 457     -19.602 -24.734  16.519  1.00 16.03           C  
ANISOU 1085  CD2 LEU A 457     2141   2004   1946    -96     37     39
ATOM   1086  H   LEU A 457     -18.788 -24.859  21.240  1.00 11.39           H  
ATOM   1087  HA  LEU A 457     -19.291 -27.096  19.246  1.00 10.93           H  
ATOM   1088  HB3 LEU A 457     -20.079 -24.227  18.886  1.00 12.99           H  
ATOM   1089  HB2 LEU A 457     -21.177 -25.537  19.466  1.00 12.99           H  
ATOM   1090  HG  LEU A 457     -19.973 -26.699  17.186  1.00 14.67           H  
ATOM   1091 HD11 LEU A 457     -22.426 -26.498  17.619  1.00 13.00           H  
ATOM   1092 HD12 LEU A 457     -22.387 -24.799  17.287  1.00 13.00           H  
ATOM   1093 HD13 LEU A 457     -22.072 -25.941  15.969  1.00 13.00           H  
ATOM   1094 HD21 LEU A 457     -20.276 -24.099  15.944  1.00 16.03           H  
ATOM   1095 HD22 LEU A 457     -18.996 -24.096  17.163  1.00 16.03           H  
ATOM   1096 HD23 LEU A 457     -18.837 -25.162  15.872  1.00 16.03           H  
ATOM   1097  N   VAL A 458     -17.092 -26.868  18.474  1.00 10.03           N  
ANISOU 1097  N   VAL A 458     1415   1216   1181    -52     -6     19
ATOM   1098  CA  VAL A 458     -15.750 -26.872  17.888  1.00 10.35           C  
ANISOU 1098  CA  VAL A 458     1488   1231   1213    -43     -5     21
ATOM   1099  C   VAL A 458     -15.558 -25.712  16.868  1.00 12.77           C  
ANISOU 1099  C   VAL A 458     1819   1519   1512    -54      4     31
ATOM   1100  O   VAL A 458     -16.399 -25.377  16.093  1.00 12.91           O  
ANISOU 1100  O   VAL A 458     1836   1545   1526    -48      8     40
ATOM   1101  CB  VAL A 458     -15.339 -28.314  17.373  1.00 11.72           C  
ANISOU 1101  CB  VAL A 458     1664   1407   1381     -9    -10     20
ATOM   1102  CG1 VAL A 458     -15.673 -28.490  15.835  1.00 13.97           C  
ANISOU 1102  CG1 VAL A 458     1984   1665   1660      7     -9     24
ATOM   1103  CG2 VAL A 458     -13.937 -28.641  17.569  1.00 12.02           C  
ANISOU 1103  CG2 VAL A 458     1683   1458   1425     -2    -15      9
ATOM   1104  H   VAL A 458     -17.549 -27.755  18.316  1.00 10.03           H  
ATOM   1105  HA  VAL A 458     -15.124 -26.660  18.754  1.00 10.35           H  
ATOM   1106  HB  VAL A 458     -15.966 -29.028  17.907  1.00 11.72           H  
ATOM   1107 HG11 VAL A 458     -15.598 -29.532  15.526  1.00 13.97           H  
ATOM   1108 HG12 VAL A 458     -16.728 -28.257  15.688  1.00 13.97           H  
ATOM   1109 HG13 VAL A 458     -14.980 -27.955  15.185  1.00 13.97           H  
ATOM   1110 HG21 VAL A 458     -13.698 -29.674  17.316  1.00 12.02           H  
ATOM   1111 HG22 VAL A 458     -13.319 -27.915  17.040  1.00 12.02           H  
ATOM   1112 HG23 VAL A 458     -13.549 -28.517  18.580  1.00 12.02           H  
ATOM   1113  N   GLN A 459     -14.431 -25.005  17.106  1.00 12.18           N  
ANISOU 1113  N   GLN A 459     1770   1420   1436    -71      8     30
ATOM   1114  CA  GLN A 459     -13.984 -23.912  16.349  1.00 13.32           C  
ANISOU 1114  CA  GLN A 459     1941   1545   1574    -87     19     41
ATOM   1115  C   GLN A 459     -13.470 -24.365  14.986  1.00 13.73           C  
ANISOU 1115  C   GLN A 459     2027   1578   1614    -60     19     51
ATOM   1116  O   GLN A 459     -12.307 -24.741  14.967  1.00 13.78           O  
ANISOU 1116  O   GLN A 459     2051   1568   1617    -39     14     48
ATOM   1117  CB  GLN A 459     -13.045 -23.056  17.255  1.00 16.41           C  
ANISOU 1117  CB  GLN A 459     2350   1916   1969   -119     23     35
ATOM   1118  CG  GLN A 459     -12.673 -21.747  16.636  1.00 18.79           C  
ANISOU 1118  CG  GLN A 459     2678   2197   2266   -143     38     45
ATOM   1119  CD  GLN A 459     -11.947 -20.847  17.585  1.00 37.98           C  
ANISOU 1119  CD  GLN A 459     5079   4650   4703   -164     48     49
ATOM   1120  OE1 GLN A 459     -12.040 -20.948  18.816  1.00 37.75           O  
ANISOU 1120  OE1 GLN A 459     5062   4616   4664   -164     61     60
ATOM   1121  NE2 GLN A 459     -11.017 -20.095  16.917  1.00 29.80           N  
ANISOU 1121  NE2 GLN A 459     4005   3636   3682   -181     44     40
ATOM   1122  H   GLN A 459     -13.694 -25.370  17.692  1.00 12.18           H  
ATOM   1123  HA  GLN A 459     -14.896 -23.378  16.085  1.00 13.32           H  
ATOM   1124  HB3 GLN A 459     -12.243 -23.702  17.613  1.00 16.41           H  
ATOM   1125  HB2 GLN A 459     -13.465 -22.821  18.233  1.00 16.41           H  
ATOM   1126  HG3 GLN A 459     -13.597 -21.343  16.222  1.00 18.79           H  
ATOM   1127  HG2 GLN A 459     -12.071 -21.950  15.750  1.00 18.79           H  
ATOM   1128 HE22 GLN A 459     -10.514 -19.384  17.429  1.00 29.80           H  
ATOM   1129 HE21 GLN A 459     -10.802 -20.200  15.935  1.00 29.80           H  
ATOM   1130  N   LEU A 460     -14.275 -24.272  13.908  1.00 14.60           N  
ANISOU 1130  N   LEU A 460     2148   1686   1714    -60     26     64
ATOM   1131  CA  LEU A 460     -13.662 -24.314  12.564  1.00 14.59           C  
ANISOU 1131  CA  LEU A 460     2183   1663   1698    -36     25     77
ATOM   1132  C   LEU A 460     -12.800 -23.032  12.310  1.00 17.54           C  
ANISOU 1132  C   LEU A 460     2597   2002   2066    -61     38     82
ATOM   1133  O   LEU A 460     -13.296 -21.942  12.701  1.00 20.43           O  
ANISOU 1133  O   LEU A 460     2963   2369   2433    -94     52     85
ATOM   1134  CB  LEU A 460     -14.724 -24.340  11.445  1.00 16.14           C  
ANISOU 1134  CB  LEU A 460     2375   1875   1882    -26     24     88
ATOM   1135  CG  LEU A 460     -15.423 -25.727  11.436  1.00 24.44           C  
ANISOU 1135  CG  LEU A 460     3468   2903   2914     -6     22    105
ATOM   1136  CD1 LEU A 460     -16.747 -25.547  10.772  1.00 25.37           C  
ANISOU 1136  CD1 LEU A 460     3591   3016   3033     33      6    105
ATOM   1137  CD2 LEU A 460     -14.579 -26.711  10.570  1.00 28.94           C  
ANISOU 1137  CD2 LEU A 460     4037   3490   3470     -4     22    115
ATOM   1138  H   LEU A 460     -15.199 -23.867  13.968  1.00 14.60           H  
ATOM   1139  HA  LEU A 460     -13.127 -25.250  12.401  1.00 14.59           H  
ATOM   1140  HB3 LEU A 460     -14.382 -24.217  10.417  1.00 16.14           H  
ATOM   1141  HB2 LEU A 460     -15.478 -23.589  11.683  1.00 16.14           H  
ATOM   1142  HG  LEU A 460     -15.578 -25.944  12.493  1.00 24.44           H  
ATOM   1143 HD11 LEU A 460     -16.639 -24.749  10.038  1.00 25.37           H  
ATOM   1144 HD12 LEU A 460     -16.977 -26.415  10.154  1.00 25.37           H  
ATOM   1145 HD13 LEU A 460     -17.436 -25.394  11.602  1.00 25.37           H  
ATOM   1146 HD21 LEU A 460     -14.553 -27.673  11.082  1.00 28.94           H  
ATOM   1147 HD22 LEU A 460     -15.008 -26.992   9.609  1.00 28.94           H  
ATOM   1148 HD23 LEU A 460     -13.550 -26.450  10.326  1.00 28.94           H  
ATOM   1149  N   TYR A 461     -11.681 -23.132  11.624  1.00 14.43           N  
ANISOU 1149  N   TYR A 461     2238   1577   1668    -46     36     83
ATOM   1150  CA  TYR A 461     -10.733 -22.031  11.356  1.00 15.97           C  
ANISOU 1150  CA  TYR A 461     2476   1734   1857    -70     49     88
ATOM   1151  C   TYR A 461     -10.836 -21.697   9.872  1.00 19.67           C  
ANISOU 1151  C   TYR A 461     2986   2180   2308    -59     54    109
ATOM   1152  O   TYR A 461     -10.775 -20.551   9.548  1.00 20.85           O  
ANISOU 1152  O   TYR A 461     3169   2303   2451    -88     70    116
ATOM   1153  CB  TYR A 461      -9.251 -22.335  11.795  1.00 16.11           C  
ANISOU 1153  CB  TYR A 461     2518   1725   1879    -61     46     79
ATOM   1154  CG  TYR A 461      -8.838 -21.770  13.167  1.00 17.22           C  
ANISOU 1154  CG  TYR A 461     2629   1880   2032    -79     42     59
ATOM   1155  CD1 TYR A 461      -9.311 -22.408  14.278  1.00 21.12           C  
ANISOU 1155  CD1 TYR A 461     3100   2390   2534   -121     46     52
ATOM   1156  CD2 TYR A 461      -7.911 -20.717  13.246  1.00 18.05           C  
ANISOU 1156  CD2 TYR A 461     2736   1982   2140    -54     34     47
ATOM   1157  CE1 TYR A 461      -8.880 -21.970  15.550  1.00 20.06           C  
ANISOU 1157  CE1 TYR A 461     2943   2270   2410   -137     38     35
ATOM   1158  CE2 TYR A 461      -7.474 -20.338  14.521  1.00 19.32           C  
ANISOU 1158  CE2 TYR A 461     2879   2154   2309    -72     30     30
ATOM   1159  CZ  TYR A 461      -7.900 -20.979  15.663  1.00 21.48           C  
ANISOU 1159  CZ  TYR A 461     3128   2445   2590   -112     30     24
ATOM   1160  OH  TYR A 461      -7.481 -20.721  16.951  1.00 24.08           O  
ANISOU 1160  OH  TYR A 461     3440   2786   2924   -127     22      8
ATOM   1161  H   TYR A 461     -11.298 -24.036  11.388  1.00 14.43           H  
ATOM   1162  HA  TYR A 461     -11.129 -21.181  11.911  1.00 15.97           H  
ATOM   1163  HB3 TYR A 461      -8.613 -21.913  11.019  1.00 16.11           H  
ATOM   1164  HB2 TYR A 461      -9.098 -23.413  11.741  1.00 16.11           H  
ATOM   1165  HD1 TYR A 461     -10.095 -23.149  14.244  1.00 21.12           H  
ATOM   1166  HD2 TYR A 461      -7.464 -20.352  12.333  1.00 18.05           H  
ATOM   1167  HE1 TYR A 461      -9.323 -22.433  16.419  1.00 20.06           H  
ATOM   1168  HE2 TYR A 461      -6.702 -19.583  14.499  1.00 19.32           H  
ATOM   1169  HH  TYR A 461      -8.007 -20.023  17.349  1.00 24.08           H  
ATOM   1170  N   GLY A 462     -11.009 -22.695   8.987  1.00 15.35           N  
ANISOU 1170  N   GLY A 462     2440   1641   1753    -18     41    118
ATOM   1171  CA  GLY A 462     -11.393 -22.381   7.634  1.00 15.87           C  
ANISOU 1171  CA  GLY A 462     2546   1687   1798     -2     41    139
ATOM   1172  C   GLY A 462     -11.100 -23.642   6.862  1.00 15.16           C  
ANISOU 1172  C   GLY A 462     2453   1602   1703     50     20    145
ATOM   1173  O   GLY A 462     -10.954 -24.701   7.451  1.00 14.80           O  
ANISOU 1173  O   GLY A 462     2372   1578   1671     71      9    132
ATOM   1174  H   GLY A 462     -11.021 -23.660   9.285  1.00 15.35           H  
ATOM   1175  HA3 GLY A 462     -10.741 -21.622   7.202  1.00 15.87           H  
ATOM   1176  HA2 GLY A 462     -12.455 -22.138   7.608  1.00 15.87           H  
ATOM   1177  N   VAL A 463     -10.979 -23.525   5.544  1.00 13.64           N  
ANISOU 1177  N   VAL A 463     2298   1393   1493     70     15    166
ATOM   1178  CA  VAL A 463     -10.843 -24.637   4.648  1.00 13.31           C  
ANISOU 1178  CA  VAL A 463     2255   1357   1445    121     -8    174
ATOM   1179  C   VAL A 463      -9.707 -24.268   3.706  1.00 14.84           C  
ANISOU 1179  C   VAL A 463     2507   1505   1628    145     -9    192
ATOM   1180  O   VAL A 463      -9.456 -23.060   3.377  1.00 17.08           O  
ANISOU 1180  O   VAL A 463     2836   1755   1899    119      8    202
ATOM   1181  CB  VAL A 463     -12.194 -24.858   3.759  1.00 16.61           C  
ANISOU 1181  CB  VAL A 463     2656   1807   1847    126    -20    184
ATOM   1182  CG1 VAL A 463     -12.478 -23.701   2.797  1.00 16.26           C  
ANISOU 1182  CG1 VAL A 463     2555   1807   1817    109    -21    165
ATOM   1183  CG2 VAL A 463     -12.362 -26.182   3.033  1.00 17.86           C  
ANISOU 1183  CG2 VAL A 463     2854   1949   1981     98     -6    200
ATOM   1184  H   VAL A 463     -11.148 -22.622   5.123  1.00 13.64           H  
ATOM   1185  HA  VAL A 463     -10.558 -25.533   5.200  1.00 13.31           H  
ATOM   1186  HB  VAL A 463     -13.092 -24.793   4.373  1.00 16.61           H  
ATOM   1187 HG11 VAL A 463     -12.358 -22.791   3.385  1.00 16.26           H  
ATOM   1188 HG12 VAL A 463     -11.727 -23.530   2.025  1.00 16.26           H  
ATOM   1189 HG13 VAL A 463     -13.500 -23.789   2.429  1.00 16.26           H  
ATOM   1190 HG21 VAL A 463     -11.527 -26.580   2.456  1.00 17.86           H  
ATOM   1191 HG22 VAL A 463     -12.477 -27.006   3.737  1.00 17.86           H  
ATOM   1192 HG23 VAL A 463     -13.168 -26.263   2.303  1.00 17.86           H  
ATOM   1193  N   CYS A 464      -9.134 -25.272   3.038  1.00 14.42           N  
ANISOU 1193  N   CYS A 464     2451   1450   1577    195    -29    196
ATOM   1194  CA  CYS A 464      -8.341 -25.235   1.839  1.00 14.69           C  
ANISOU 1194  CA  CYS A 464     2539   1441   1601    228    -34    215
ATOM   1195  C   CYS A 464      -9.049 -26.229   0.891  1.00 18.01           C  
ANISOU 1195  C   CYS A 464     2955   1881   2007    265    -61    233
ATOM   1196  O   CYS A 464      -8.983 -27.382   1.149  1.00 17.15           O  
ANISOU 1196  O   CYS A 464     2804   1802   1910    299    -81    226
ATOM   1197  CB  CYS A 464      -6.810 -25.633   2.050  1.00 14.02           C  
ANISOU 1197  CB  CYS A 464     2457   1335   1535    259    -33    204
ATOM   1198  SG  CYS A 464      -6.125 -24.844   3.507  1.00 16.53           S  
ANISOU 1198  SG  CYS A 464     2770   1639   1870    215     -6    178
ATOM   1199  H   CYS A 464      -9.311 -26.248   3.230  1.00 14.42           H  
ATOM   1200  HA  CYS A 464      -8.387 -24.236   1.405  1.00 14.69           H  
ATOM   1201  HB3 CYS A 464      -6.159 -25.461   1.193  1.00 14.02           H  
ATOM   1202  HB2 CYS A 464      -6.579 -26.698   2.051  1.00 14.02           H  
ATOM   1203  HG  CYS A 464      -5.755 -23.694   2.936  1.00 16.53           H  
ATOM   1204  N   THR A 465      -9.714 -25.805  -0.117  1.00 18.64           N  
ANISOU 1204  N   THR A 465     3077   1946   2059    257    -62    255
ATOM   1205  CA  THR A 465     -10.310 -26.492  -1.260  1.00 19.54           C  
ANISOU 1205  CA  THR A 465     3187   2082   2154    289    -91    271
ATOM   1206  C   THR A 465      -9.381 -26.530  -2.513  1.00 25.18           C  
ANISOU 1206  C   THR A 465     3960   2760   2847    325   -105    300
ATOM   1207  O   THR A 465      -9.535 -27.463  -3.348  1.00 25.74           O  
ANISOU 1207  O   THR A 465     4034   2848   2898    347   -131    316
ATOM   1208  CB  THR A 465     -11.697 -25.793  -1.726  1.00 26.69           C  
ANISOU 1208  CB  THR A 465     4080   3018   3042    250    -86    272
ATOM   1209  OG1 THR A 465     -11.501 -24.566  -2.463  1.00 30.39           O  
ANISOU 1209  OG1 THR A 465     4603   3453   3490    216    -62    285
ATOM   1210  CG2 THR A 465     -12.569 -25.530  -0.537  1.00 25.94           C  
ANISOU 1210  CG2 THR A 465     3926   2961   2969    219    -74    245
ATOM   1211  H   THR A 465      -9.848 -24.813  -0.252  1.00 18.64           H  
ATOM   1212  HA  THR A 465     -10.460 -27.542  -1.008  1.00 19.54           H  
ATOM   1213  HB  THR A 465     -12.236 -26.453  -2.406  1.00 26.69           H  
ATOM   1214  HG1 THR A 465     -11.449 -24.805  -3.391  1.00 30.39           H  
ATOM   1215 HG21 THR A 465     -12.713 -26.452   0.027  1.00 25.94           H  
ATOM   1216 HG22 THR A 465     -12.171 -24.723   0.077  1.00 25.94           H  
ATOM   1217 HG23 THR A 465     -13.588 -25.188  -0.720  1.00 25.94           H  
ATOM   1218  N   LYS A 466      -8.515 -25.491  -2.591  1.00 22.84           N  
ANISOU 1218  N   LYS A 466     3711   2414   2554    332    -91    307
ATOM   1219  CA  LYS A 466      -7.654 -25.241  -3.763  1.00 24.17           C  
ANISOU 1219  CA  LYS A 466     3940   2542   2702    369   -105    336
ATOM   1220  C   LYS A 466      -6.483 -26.253  -4.044  1.00 33.32           C  
ANISOU 1220  C   LYS A 466     5079   3707   3874    438   -137    341
ATOM   1221  O   LYS A 466      -5.464 -25.820  -4.490  1.00 34.47           O  
ANISOU 1221  O   LYS A 466     5264   3830   4002    478   -158    367
ATOM   1222  CB  LYS A 466      -7.278 -23.768  -3.795  1.00  0.00           C  
ATOM   1223  CG  LYS A 466      -8.426 -22.801  -3.951  1.00  0.00           C  
ATOM   1224  CD  LYS A 466      -8.153 -21.290  -3.668  1.00  0.00           C  
ATOM   1225  CE  LYS A 466      -9.232 -20.310  -4.190  1.00  0.00           C  
ATOM   1226  NZ  LYS A 466      -9.188 -19.056  -3.438  1.00  0.00           N1+
ATOM   1227  H   LYS A 466      -8.651 -24.739  -1.931  1.00 22.84           H  
ATOM   1228  HB2 LYS A 466      -6.714 -23.458  -2.916  1.00  0.00           H  
ATOM   1229  HB3 LYS A 466      -6.672 -23.694  -4.698  1.00  0.00           H  
ATOM   1230  HG2 LYS A 466      -8.621 -22.829  -5.023  1.00  0.00           H  
ATOM   1231  HG3 LYS A 466      -9.379 -23.040  -3.478  1.00  0.00           H  
ATOM   1232  HD2 LYS A 466      -8.100 -21.186  -2.584  1.00  0.00           H  
ATOM   1233  HD3 LYS A 466      -7.181 -21.005  -4.069  1.00  0.00           H  
ATOM   1234  HE2 LYS A 466      -9.020 -20.075  -5.233  1.00  0.00           H  
ATOM   1235  HE3 LYS A 466     -10.244 -20.705  -4.100  1.00  0.00           H  
ATOM   1236  HZ1 LYS A 466     -10.035 -18.536  -3.618  1.00  0.00           H  
ATOM   1237  HZ2 LYS A 466      -9.073 -19.145  -2.439  1.00  0.00           H  
ATOM   1238  HZ3 LYS A 466      -8.391 -18.561  -3.813  1.00  0.00           H  
ATOM   1239  HA  LYS A 466      -8.289 -25.346  -4.643  1.00 24.17           H  
ATOM   1240  N   GLN A 467      -6.630 -27.521  -3.638  1.00 30.68           N  
ANISOU 1240  N   GLN A 467     4683   3404   3570    451   -140    316
ATOM   1241  CA  GLN A 467      -5.760 -28.637  -3.911  1.00 31.55           C  
ANISOU 1241  CA  GLN A 467     4760   3527   3701    512   -165    315
ATOM   1242  C   GLN A 467      -6.622 -29.923  -3.794  1.00 35.70           C  
ANISOU 1242  C   GLN A 467     5208   4116   4240    513   -183    297
ATOM   1243  O   GLN A 467      -7.778 -29.916  -3.337  1.00 36.15           O  
ANISOU 1243  O   GLN A 467     5238   4202   4295    466   -171    283
ATOM   1244  CB  GLN A 467      -4.567 -28.625  -2.967  1.00 33.36           C  
ANISOU 1244  CB  GLN A 467     4997   3722   3957    528   -143    300
ATOM   1245  CG  GLN A 467      -4.715 -29.036  -1.469  1.00 46.38           C  
ANISOU 1245  CG  GLN A 467     6587   5401   5634    509   -127    266
ATOM   1246  CD  GLN A 467      -5.541 -28.098  -0.645  1.00 54.35           C  
ANISOU 1246  CD  GLN A 467     7597   6413   6642    442    -98    249
ATOM   1247  OE1 GLN A 467      -5.312 -26.882  -0.437  1.00 47.11           O  
ANISOU 1247  OE1 GLN A 467     6730   5454   5714    412    -77    254
ATOM   1248  NE2 GLN A 467      -6.626 -28.692  -0.040  1.00 35.53           N  
ANISOU 1248  NE2 GLN A 467     5153   4075   4271    419    -97    228
ATOM   1249  H   GLN A 467      -7.560 -27.848  -3.418  1.00 30.68           H  
ATOM   1250  HA  GLN A 467      -5.382 -28.598  -4.933  1.00 31.55           H  
ATOM   1251  HB3 GLN A 467      -4.252 -27.584  -3.038  1.00 33.36           H  
ATOM   1252  HB2 GLN A 467      -3.739 -29.160  -3.432  1.00 33.36           H  
ATOM   1253  HG3 GLN A 467      -3.770 -29.039  -0.925  1.00 46.38           H  
ATOM   1254  HG2 GLN A 467      -5.026 -30.079  -1.527  1.00 46.38           H  
ATOM   1255 HE22 GLN A 467      -7.379 -28.239   0.457  1.00 35.53           H  
ATOM   1256 HE21 GLN A 467      -6.722 -29.698  -0.027  1.00 35.53           H  
ATOM   1257  N   ARG A 468      -5.917 -30.995  -4.189  1.00 31.93           N  
ANISOU 1257  N   ARG A 468     4694   3659   3779    566   -209    297
ATOM   1258  CA  ARG A 468      -6.521 -32.384  -4.007  1.00 31.73           C  
ANISOU 1258  CA  ARG A 468     4594   3690   3771    572   -226    279
ATOM   1259  C   ARG A 468      -5.605 -33.170  -2.989  1.00 32.94           C  
ANISOU 1259  C   ARG A 468     4711   3844   3960    603   -216    260
ATOM   1260  O   ARG A 468      -4.396 -33.180  -3.296  1.00 34.09           O  
ANISOU 1260  O   ARG A 468     4880   3958   4115    649   -219    269
ATOM   1261  CB  ARG A 468      -6.557 -33.090  -5.350  1.00  0.00           C  
ATOM   1262  CG  ARG A 468      -7.403 -32.362  -6.396  1.00  0.00           C  
ATOM   1263  CD  ARG A 468      -8.816 -31.950  -6.042  1.00  0.00           C  
ATOM   1264  NE  ARG A 468      -9.592 -33.124  -5.689  1.00  0.00           N  
ATOM   1265  CZ  ARG A 468     -10.807 -33.081  -5.149  1.00  0.00           C  
ATOM   1266  NH1 ARG A 468     -11.510 -31.935  -5.076  1.00  0.00           N  
ATOM   1267  NH2 ARG A 468     -11.378 -34.211  -4.763  1.00  0.00           N1+
ATOM   1268  H   ARG A 468      -4.923 -30.850  -4.299  1.00 31.93           H  
ATOM   1269  HB2 ARG A 468      -5.532 -33.200  -5.705  1.00  0.00           H  
ATOM   1270  HB3 ARG A 468      -6.913 -34.113  -5.230  1.00  0.00           H  
ATOM   1271  HG2 ARG A 468      -6.881 -31.426  -6.592  1.00  0.00           H  
ATOM   1272  HG3 ARG A 468      -7.429 -32.992  -7.285  1.00  0.00           H  
ATOM   1273  HD2 ARG A 468      -8.749 -31.126  -5.331  1.00  0.00           H  
ATOM   1274  HD3 ARG A 468      -9.390 -31.508  -6.857  1.00  0.00           H  
ATOM   1275  HA  ARG A 468      -7.551 -32.255  -3.676  1.00 31.73           H  
ATOM   1276 HH22 ARG A 468     -12.302 -34.296  -4.365  1.00  0.00           H  
ATOM   1277 HH21 ARG A 468     -10.762 -35.011  -4.750  1.00  0.00           H  
ATOM   1278 HH12 ARG A 468     -12.455 -32.035  -4.733  1.00  0.00           H  
ATOM   1279 HH11 ARG A 468     -11.070 -31.027  -5.125  1.00  0.00           H  
ATOM   1280  HE  ARG A 468      -9.223 -34.014  -5.992  1.00  0.00           H  
ATOM   1281  N   PRO A 469      -6.124 -33.636  -1.831  1.00 26.00           N  
ANISOU 1281  N   PRO A 469     3780   2996   3101    577   -200    232
ATOM   1282  CA  PRO A 469      -7.542 -33.484  -1.418  1.00 24.08           C  
ANISOU 1282  CA  PRO A 469     3508   2790   2853    526   -195    219
ATOM   1283  C   PRO A 469      -7.882 -32.129  -0.879  1.00 24.94           C  
ANISOU 1283  C   PRO A 469     3656   2872   2948    473   -165    217
ATOM   1284  O   PRO A 469      -7.024 -31.334  -0.613  1.00 24.90           O  
ANISOU 1284  O   PRO A 469     3690   2825   2947    470   -144    216
ATOM   1285  CB  PRO A 469      -7.582 -34.584  -0.288  1.00 24.80           C  
ANISOU 1285  CB  PRO A 469     3536   2913   2974    529   -187    192
ATOM   1286  CG  PRO A 469      -6.201 -34.534   0.380  1.00 29.59           C  
ANISOU 1286  CG  PRO A 469     4158   3485   3599    560   -169    187
ATOM   1287  CD  PRO A 469      -5.269 -34.300  -0.839  1.00 26.36           C  
ANISOU 1287  CD  PRO A 469     3793   3044   3179    604   -187    213
ATOM   1288  HA  PRO A 469      -8.129 -33.751  -2.296  1.00 24.08           H  
ATOM   1289  HB3 PRO A 469      -7.798 -35.556  -0.732  1.00 24.80           H  
ATOM   1290  HB2 PRO A 469      -8.412 -34.307   0.361  1.00 24.80           H  
ATOM   1291  HG3 PRO A 469      -6.052 -35.500   0.862  1.00 29.59           H  
ATOM   1292  HG2 PRO A 469      -6.136 -33.655   1.022  1.00 29.59           H  
ATOM   1293  HD2 PRO A 469      -4.411 -33.701  -0.535  1.00 26.36           H  
ATOM   1294  HD3 PRO A 469      -4.926 -35.252  -1.245  1.00 26.36           H  
ATOM   1295  N   ILE A 470      -9.182 -31.907  -0.553  1.00 20.78           N  
ANISOU 1295  N   ILE A 470     3121   2370   2407    431   -165    215
ATOM   1296  CA  ILE A 470      -9.630 -30.769   0.209  1.00 19.34           C  
ANISOU 1296  CA  ILE A 470     2965   2169   2215    379   -137    211
ATOM   1297  C   ILE A 470      -9.111 -30.864   1.625  1.00 17.98           C  
ANISOU 1297  C   ILE A 470     2761   2005   2066    356   -115    185
ATOM   1298  O   ILE A 470      -8.956 -31.993   2.103  1.00 17.46           O  
ANISOU 1298  O   ILE A 470     2644   1971   2018    369   -121    169
ATOM   1299  CB  ILE A 470     -11.189 -30.671   0.341  1.00 23.56           C  
ANISOU 1299  CB  ILE A 470     3505   2721   2724    344   -139    219
ATOM   1300  CG1 ILE A 470     -11.848 -30.424  -1.065  1.00 23.90           C  
ANISOU 1300  CG1 ILE A 470     3489   2815   2776    327   -146    201
ATOM   1301  CG2 ILE A 470     -11.760 -29.659   1.421  1.00 26.16           C  
ANISOU 1301  CG2 ILE A 470     3874   3040   3026    369   -163    246
ATOM   1302  CD1 ILE A 470     -13.300 -30.980  -1.233  1.00 32.41           C  
ANISOU 1302  CD1 ILE A 470     4570   3910   3834    286   -139    202
ATOM   1303  H   ILE A 470      -9.727 -32.752  -0.651  1.00 20.78           H  
ATOM   1304  HA  ILE A 470      -9.145 -29.856  -0.135  1.00 19.34           H  
ATOM   1305  HB  ILE A 470     -11.519 -31.663   0.653  1.00 23.56           H  
ATOM   1306 HG13 ILE A 470     -11.162 -30.714  -1.861  1.00 23.90           H  
ATOM   1307 HG12 ILE A 470     -11.819 -29.340  -1.174  1.00 23.90           H  
ATOM   1308 HG21 ILE A 470     -12.824 -29.437   1.339  1.00 26.16           H  
ATOM   1309 HG22 ILE A 470     -11.646 -30.013   2.445  1.00 26.16           H  
ATOM   1310 HG23 ILE A 470     -11.181 -28.741   1.518  1.00 26.16           H  
ATOM   1311 HD11 ILE A 470     -13.673 -30.892  -2.253  1.00 32.41           H  
ATOM   1312 HD12 ILE A 470     -13.443 -31.996  -0.863  1.00 32.41           H  
ATOM   1313 HD13 ILE A 470     -13.967 -30.390  -0.606  1.00 32.41           H  
ATOM   1314  N   PHE A 471      -8.829 -29.777   2.381  1.00 15.44           N  
ANISOU 1314  N   PHE A 471     2468   1655   1743    320    -89    180
ATOM   1315  CA  PHE A 471      -8.414 -29.682   3.721  1.00 14.55           C  
ANISOU 1315  CA  PHE A 471     2328   1550   1649    295    -71    156
ATOM   1316  C   PHE A 471      -9.472 -28.861   4.424  1.00 14.91           C  
ANISOU 1316  C   PHE A 471     2363   1611   1690    243    -58    149
ATOM   1317  O   PHE A 471      -9.928 -27.825   3.925  1.00 15.81           O  
ANISOU 1317  O   PHE A 471     2511   1710   1788    217    -50    162
ATOM   1318  CB  PHE A 471      -7.022 -28.957   3.850  1.00 15.70           C  
ANISOU 1318  CB  PHE A 471     2513   1651   1801    294    -52    151
ATOM   1319  CG  PHE A 471      -5.792 -29.322   3.000  1.00 16.14           C  
ANISOU 1319  CG  PHE A 471     2589   1679   1864    344    -56    156
ATOM   1320  CD1 PHE A 471      -5.621 -30.591   2.424  1.00 18.90           C  
ANISOU 1320  CD1 PHE A 471     2909   2051   2223    393    -77    159
ATOM   1321  CD2 PHE A 471      -4.680 -28.408   2.867  1.00 16.22           C  
ANISOU 1321  CD2 PHE A 471     2650   1640   1874    344    -39    156
ATOM   1322  CE1 PHE A 471      -4.415 -30.919   1.677  1.00 20.71           C  
ANISOU 1322  CE1 PHE A 471     3154   2254   2460    443    -80    164
ATOM   1323  CE2 PHE A 471      -3.525 -28.773   2.270  1.00 19.98           C  
ANISOU 1323  CE2 PHE A 471     3147   2087   2358    393    -41    159
ATOM   1324  CZ  PHE A 471      -3.331 -30.059   1.625  1.00 20.81           C  
ANISOU 1324  CZ  PHE A 471     3218   2216   2473    444    -60    163
ATOM   1325  H   PHE A 471      -8.926 -28.886   1.916  1.00 15.44           H  
ATOM   1326  HA  PHE A 471      -8.368 -30.695   4.119  1.00 14.55           H  
ATOM   1327  HB3 PHE A 471      -6.769 -29.153   4.892  1.00 15.70           H  
ATOM   1328  HB2 PHE A 471      -7.181 -27.879   3.852  1.00 15.70           H  
ATOM   1329  HD1 PHE A 471      -6.438 -31.284   2.560  1.00 18.90           H  
ATOM   1330  HD2 PHE A 471      -4.751 -27.357   3.106  1.00 16.22           H  
ATOM   1331  HE1 PHE A 471      -4.308 -31.969   1.448  1.00 20.71           H  
ATOM   1332  HE2 PHE A 471      -2.733 -28.057   2.109  1.00 19.98           H  
ATOM   1333  HZ  PHE A 471      -2.396 -30.327   1.156  1.00 20.81           H  
ATOM   1334  N   ILE A 472      -9.845 -29.300   5.637  1.00 13.63           N  
ANISOU 1334  N   ILE A 472     2157   1478   1543    226    -53    129
ATOM   1335  CA  ILE A 472     -10.620 -28.422   6.621  1.00 12.86           C  
ANISOU 1335  CA  ILE A 472     2045   1395   1447    179    -40    120
ATOM   1336  C   ILE A 472      -9.846 -28.368   7.932  1.00 13.34           C  
ANISOU 1336  C   ILE A 472     2109   1438   1520    162    -24    104
ATOM   1337  O   ILE A 472      -9.403 -29.481   8.314  1.00 14.54           O  
ANISOU 1337  O   ILE A 472     2242   1598   1686    182    -26     91
ATOM   1338  CB  ILE A 472     -12.069 -28.996   6.963  1.00 14.97           C  
ANISOU 1338  CB  ILE A 472     2261   1708   1720    173    -48    111
ATOM   1339  CG1 ILE A 472     -13.038 -28.795   5.789  1.00 14.46           C  
ANISOU 1339  CG1 ILE A 472     2194   1661   1641    192    -66    124
ATOM   1340  CG2 ILE A 472     -12.842 -28.476   8.208  1.00 16.15           C  
ANISOU 1340  CG2 ILE A 472     2400   1866   1870    128    -33    103
ATOM   1341  CD1 ILE A 472     -14.224 -29.831   5.650  1.00 18.01           C  
ANISOU 1341  CD1 ILE A 472     2595   2154   2096    185    -74    113
ATOM   1342  H   ILE A 472      -9.578 -30.222   5.949  1.00 13.63           H  
ATOM   1343  HA  ILE A 472     -10.630 -27.385   6.285  1.00 12.86           H  
ATOM   1344  HB  ILE A 472     -11.907 -30.047   7.204  1.00 14.97           H  
ATOM   1345 HG13 ILE A 472     -12.409 -28.843   4.900  1.00 14.46           H  
ATOM   1346 HG12 ILE A 472     -13.371 -27.757   5.814  1.00 14.46           H  
ATOM   1347 HG21 ILE A 472     -12.371 -28.631   9.179  1.00 16.15           H  
ATOM   1348 HG22 ILE A 472     -13.064 -27.415   8.101  1.00 16.15           H  
ATOM   1349 HG23 ILE A 472     -13.802 -28.971   8.352  1.00 16.15           H  
ATOM   1350 HD11 ILE A 472     -14.306 -30.554   6.462  1.00 18.01           H  
ATOM   1351 HD12 ILE A 472     -15.135 -29.279   5.420  1.00 18.01           H  
ATOM   1352 HD13 ILE A 472     -14.042 -30.474   4.788  1.00 18.01           H  
ATOM   1353  N   ILE A 473      -9.675 -27.195   8.489  1.00 12.09           N  
ANISOU 1353  N   ILE A 473     1977   1258   1358    125     -9    105
ATOM   1354  CA  ILE A 473      -8.800 -26.986   9.615  1.00 12.13           C  
ANISOU 1354  CA  ILE A 473     1993   1244   1372    106      3     90
ATOM   1355  C   ILE A 473      -9.773 -26.594  10.707  1.00 13.39           C  
ANISOU 1355  C   ILE A 473     2120   1430   1539     67      7     78
ATOM   1356  O   ILE A 473     -10.628 -25.697  10.572  1.00 12.79           O  
ANISOU 1356  O   ILE A 473     2042   1359   1457     38     13     84
ATOM   1357  CB  ILE A 473      -7.869 -25.728   9.418  1.00 13.23           C  
ANISOU 1357  CB  ILE A 473     2188   1335   1502     91     15     98
ATOM   1358  CG1 ILE A 473      -6.950 -25.892   8.192  1.00 13.63           C  
ANISOU 1358  CG1 ILE A 473     2280   1358   1543    132      9    116
ATOM   1359  CG2 ILE A 473      -7.094 -25.342  10.683  1.00 13.39           C  
ANISOU 1359  CG2 ILE A 473     2222   1334   1530     73     25     81
ATOM   1360  CD1 ILE A 473      -7.648 -25.450   6.928  1.00 15.66           C  
ANISOU 1360  CD1 ILE A 473     2525   1615   1809    182      0    111
ATOM   1361  H   ILE A 473     -10.106 -26.329   8.201  1.00 12.09           H  
ATOM   1362  HA  ILE A 473      -8.217 -27.873   9.862  1.00 12.13           H  
ATOM   1363  HB  ILE A 473      -8.521 -24.860   9.324  1.00 13.23           H  
ATOM   1364 HG13 ILE A 473      -6.582 -26.892   7.964  1.00 13.63           H  
ATOM   1365 HG12 ILE A 473      -6.075 -25.245   8.250  1.00 13.63           H  
ATOM   1366 HG21 ILE A 473      -6.584 -24.379  10.651  1.00 13.39           H  
ATOM   1367 HG22 ILE A 473      -7.667 -25.258  11.606  1.00 13.39           H  
ATOM   1368 HG23 ILE A 473      -6.306 -26.060  10.912  1.00 13.39           H  
ATOM   1369 HD11 ILE A 473      -8.567 -24.866   6.982  1.00 15.66           H  
ATOM   1370 HD12 ILE A 473      -6.985 -24.867   6.288  1.00 15.66           H  
ATOM   1371 HD13 ILE A 473      -7.814 -26.204   6.158  1.00 15.66           H  
ATOM   1372  N   THR A 474      -9.605 -27.228  11.886  1.00 11.90           N  
ANISOU 1372  N   THR A 474     1904   1256   1361     65      6     61
ATOM   1373  CA  THR A 474     -10.202 -26.918  13.134  1.00 11.60           C  
ANISOU 1373  CA  THR A 474     1832   1245   1330     34      7     51
ATOM   1374  C   THR A 474      -9.139 -26.560  14.235  1.00 13.59           C  
ANISOU 1374  C   THR A 474     2087   1489   1589     17     10     34
ATOM   1375  O   THR A 474      -7.958 -26.772  13.950  1.00 12.69           O  
ANISOU 1375  O   THR A 474     1999   1350   1474     31     14     28
ATOM   1376  CB  THR A 474     -11.070 -28.081  13.671  1.00 12.09           C  
ANISOU 1376  CB  THR A 474     1848   1346   1398     50     -2     47
ATOM   1377  OG1 THR A 474     -10.290 -29.181  13.931  1.00 13.64           O  
ANISOU 1377  OG1 THR A 474     2033   1548   1601     73     -5     36
ATOM   1378  CG2 THR A 474     -12.279 -28.432  12.726  1.00 13.92           C  
ANISOU 1378  CG2 THR A 474     2078   1588   1622     73    -10     61
ATOM   1379  H   THR A 474      -8.728 -27.717  11.992  1.00 11.90           H  
ATOM   1380  HA  THR A 474     -10.884 -26.068  13.099  1.00 11.60           H  
ATOM   1381  HB  THR A 474     -11.520 -27.668  14.574  1.00 12.09           H  
ATOM   1382  HG1 THR A 474      -9.926 -29.221  14.818  1.00 13.64           H  
ATOM   1383 HG21 THR A 474     -12.962 -27.590  12.607  1.00 13.92           H  
ATOM   1384 HG22 THR A 474     -11.839 -28.605  11.744  1.00 13.92           H  
ATOM   1385 HG23 THR A 474     -12.846 -29.341  12.928  1.00 13.92           H  
ATOM   1386  N   GLU A 475      -9.632 -26.199  15.431  1.00 12.93           N  
ANISOU 1386  N   GLU A 475     1975   1428   1511    -12      9     27
ATOM   1387  CA  GLU A 475      -8.856 -26.343  16.697  1.00 14.16           C  
ANISOU 1387  CA  GLU A 475     2124   1584   1670    -29      7     11
ATOM   1388  C   GLU A 475      -8.373 -27.835  16.888  1.00 13.59           C  
ANISOU 1388  C   GLU A 475     2045   1518   1599      4      5      2
ATOM   1389  O   GLU A 475      -9.050 -28.790  16.396  1.00 13.16           O  
ANISOU 1389  O   GLU A 475     1967   1486   1549     30      1      6
ATOM   1390  CB  GLU A 475      -9.728 -25.817  17.919  1.00 16.80           C  
ANISOU 1390  CB  GLU A 475     2418   1953   2013    -52      2      9
ATOM   1391  CG  GLU A 475     -11.075 -26.467  18.198  1.00 17.79           C  
ANISOU 1391  CG  GLU A 475     2531   2086   2141    -70     -5     -4
ATOM   1392  CD  GLU A 475     -11.726 -25.941  19.562  1.00 14.02           C  
ANISOU 1392  CD  GLU A 475     2017   1637   1673    -93    -10     -4
ATOM   1393  OE1 GLU A 475     -10.987 -25.578  20.520  1.00 14.30           O  
ANISOU 1393  OE1 GLU A 475     2035   1685   1713    -96     -6      6
ATOM   1394  OE2 GLU A 475     -12.928 -25.699  19.606  1.00 16.41           O1-
ANISOU 1394  OE2 GLU A 475     2312   1945   1977   -111    -18    -13
ATOM   1395  H   GLU A 475     -10.628 -26.038  15.490  1.00 12.93           H  
ATOM   1396  HA  GLU A 475      -7.971 -25.713  16.610  1.00 14.16           H  
ATOM   1397  HB3 GLU A 475      -9.857 -24.743  17.789  1.00 16.80           H  
ATOM   1398  HB2 GLU A 475      -9.124 -25.804  18.827  1.00 16.80           H  
ATOM   1399  HG3 GLU A 475     -10.982 -27.553  18.229  1.00 17.79           H  
ATOM   1400  HG2 GLU A 475     -11.755 -26.178  17.396  1.00 17.79           H  
ATOM   1401  N   TYR A 476      -7.183 -28.004  17.474  1.00 12.03           N  
ANISOU 1401  N   TYR A 476     1869   1303   1399      0      8    -10
ATOM   1402  CA  TYR A 476      -6.612 -29.232  17.926  1.00 11.52           C  
ANISOU 1402  CA  TYR A 476     1800   1242   1334     27     10    -21
ATOM   1403  C   TYR A 476      -7.276 -29.690  19.227  1.00 11.95           C  
ANISOU 1403  C   TYR A 476     1824   1325   1390     12      5    -31
ATOM   1404  O   TYR A 476      -7.044 -29.120  20.221  1.00 13.07           O  
ANISOU 1404  O   TYR A 476     1967   1467   1529    -21     -1    -36
ATOM   1405  CB  TYR A 476      -5.092 -29.013  18.065  1.00 12.56           C  
ANISOU 1405  CB  TYR A 476     1975   1338   1460     31     20    -31
ATOM   1406  CG  TYR A 476      -4.269 -29.914  18.987  1.00 12.71           C  
ANISOU 1406  CG  TYR A 476     1992   1358   1477     57     27    -44
ATOM   1407  CD1 TYR A 476      -4.236 -31.324  18.795  1.00 14.39           C  
ANISOU 1407  CD1 TYR A 476     2185   1584   1698     97     30    -40
ATOM   1408  CD2 TYR A 476      -3.478 -29.341  20.009  1.00 13.95           C  
ANISOU 1408  CD2 TYR A 476     2168   1505   1626     41     32    -60
ATOM   1409  CE1 TYR A 476      -3.529 -32.117  19.666  1.00 15.18           C  
ANISOU 1409  CE1 TYR A 476     2280   1689   1800    120     40    -53
ATOM   1410  CE2 TYR A 476      -2.697 -30.145  20.861  1.00 15.12           C  
ANISOU 1410  CE2 TYR A 476     2318   1655   1773     64     43    -73
ATOM   1411  CZ  TYR A 476      -2.685 -31.507  20.628  1.00 17.20           C  
ANISOU 1411  CZ  TYR A 476     2558   1931   2045    104     48    -69
ATOM   1412  OH  TYR A 476      -2.144 -32.296  21.579  1.00 18.79           O  
ANISOU 1412  OH  TYR A 476     2758   2134   2246    125     63    -83
ATOM   1413  H   TYR A 476      -6.643 -27.230  17.835  1.00 12.03           H  
ATOM   1414  HA  TYR A 476      -6.791 -29.964  17.139  1.00 11.52           H  
ATOM   1415  HB3 TYR A 476      -4.891 -28.028  18.488  1.00 12.56           H  
ATOM   1416  HB2 TYR A 476      -4.570 -28.911  17.113  1.00 12.56           H  
ATOM   1417  HD1 TYR A 476      -4.934 -31.815  18.133  1.00 14.39           H  
ATOM   1418  HD2 TYR A 476      -3.415 -28.287  20.237  1.00 13.95           H  
ATOM   1419  HE1 TYR A 476      -3.647 -33.163  19.425  1.00 15.18           H  
ATOM   1420  HE2 TYR A 476      -2.187 -29.705  21.705  1.00 15.12           H  
ATOM   1421  HH  TYR A 476      -1.704 -31.838  22.299  1.00 18.79           H  
ATOM   1422  N   MET A 477      -8.161 -30.711  19.161  1.00 10.90           N  
ANISOU 1422  N   MET A 477     1665   1215   1262     36      5    -33
ATOM   1423  CA  MET A 477      -8.876 -31.265  20.335  1.00 10.51           C  
ANISOU 1423  CA  MET A 477     1589   1192   1213     25      0    -40
ATOM   1424  C   MET A 477      -8.081 -32.444  20.867  1.00 11.07           C  
ANISOU 1424  C   MET A 477     1665   1261   1280     45     10    -52
ATOM   1425  O   MET A 477      -8.363 -33.590  20.527  1.00 11.58           O  
ANISOU 1425  O   MET A 477     1712   1336   1350     72     16    -51
ATOM   1426  CB  MET A 477     -10.299 -31.728  19.813  1.00 10.99           C  
ANISOU 1426  CB  MET A 477     1612   1282   1282     31     -5    -30
ATOM   1427  CG  MET A 477     -11.186 -30.536  19.286  1.00 11.70           C  
ANISOU 1427  CG  MET A 477     1698   1374   1375     13    -11    -18
ATOM   1428  SD  MET A 477     -11.355 -29.068  20.291  1.00 12.24           S  
ANISOU 1428  SD  MET A 477     1760   1447   1444    -28    -18    -21
ATOM   1429  CE  MET A 477     -12.715 -29.830  21.328  1.00 11.50           C  
ANISOU 1429  CE  MET A 477     1629   1386   1356    -24    -24    -23
ATOM   1430  H   MET A 477      -8.325 -31.180  18.282  1.00 10.90           H  
ATOM   1431  HA  MET A 477      -8.941 -30.518  21.126  1.00 10.51           H  
ATOM   1432  HB3 MET A 477     -10.751 -32.091  20.736  1.00 10.99           H  
ATOM   1433  HB2 MET A 477     -10.288 -32.539  19.085  1.00 10.99           H  
ATOM   1434  HG3 MET A 477     -12.145 -31.022  19.106  1.00 11.70           H  
ATOM   1435  HG2 MET A 477     -10.821 -30.230  18.305  1.00 11.70           H  
ATOM   1436  HE1 MET A 477     -12.347 -30.765  21.751  1.00 11.50           H  
ATOM   1437  HE2 MET A 477     -12.961 -29.122  22.119  1.00 11.50           H  
ATOM   1438  HE3 MET A 477     -13.521 -30.110  20.650  1.00 11.50           H  
ATOM   1439  N   ALA A 478      -7.138 -32.129  21.707  1.00 11.32           N  
ANISOU 1439  N   ALA A 478     1723   1277   1302     30     13    -63
ATOM   1440  CA  ALA A 478      -6.090 -32.961  22.310  1.00 12.50           C  
ANISOU 1440  CA  ALA A 478     1889   1415   1445     49     28    -77
ATOM   1441  C   ALA A 478      -6.442 -34.375  22.768  1.00 13.37           C  
ANISOU 1441  C   ALA A 478     1973   1551   1558     63     34    -81
ATOM   1442  O   ALA A 478      -5.809 -35.331  22.348  1.00 14.08           O  
ANISOU 1442  O   ALA A 478     2066   1635   1648     88     50    -89
ATOM   1443  CB  ALA A 478      -5.389 -32.294  23.461  1.00 15.03           C  
ANISOU 1443  CB  ALA A 478     2246   1715   1750     24     28    -90
ATOM   1444  H   ALA A 478      -7.147 -31.149  21.950  1.00 11.32           H  
ATOM   1445  HA  ALA A 478      -5.340 -33.084  21.528  1.00 12.50           H  
ATOM   1446  HB1 ALA A 478      -5.515 -31.214  23.386  1.00 15.03           H  
ATOM   1447  HB2 ALA A 478      -5.858 -32.516  24.420  1.00 15.03           H  
ATOM   1448  HB3 ALA A 478      -4.328 -32.535  23.535  1.00 15.03           H  
ATOM   1449  N   ASN A 479      -7.538 -34.506  23.570  1.00 10.83           N  
ANISOU 1449  N   ASN A 479     1623   1255   1237     47     23    -76
ATOM   1450  CA  ASN A 479      -7.904 -35.731  24.226  1.00 11.53           C  
ANISOU 1450  CA  ASN A 479     1689   1365   1326     56     31    -80
ATOM   1451  C   ASN A 479      -8.717 -36.613  23.359  1.00 13.23           C  
ANISOU 1451  C   ASN A 479     1868   1601   1556     76     31    -72
ATOM   1452  O   ASN A 479      -8.816 -37.813  23.680  1.00 14.06           O  
ANISOU 1452  O   ASN A 479     1953   1726   1664     81     38    -75
ATOM   1453  CB  ASN A 479      -8.624 -35.575  25.571  1.00 13.11           C  
ANISOU 1453  CB  ASN A 479     1886   1578   1516     30     21    -81
ATOM   1454  CG  ASN A 479      -7.722 -35.386  26.716  1.00 16.43           C  
ANISOU 1454  CG  ASN A 479     2342   1982   1919     17     25    -94
ATOM   1455  OD1 ASN A 479      -6.760 -36.148  26.919  1.00 21.87           O  
ANISOU 1455  OD1 ASN A 479     3051   2658   2603     33     44   -105
ATOM   1456  ND2 ASN A 479      -8.115 -34.420  27.580  1.00 14.75           N  
ANISOU 1456  ND2 ASN A 479     2139   1769   1696    -11      9    -94
ATOM   1457  H   ASN A 479      -8.138 -33.697  23.651  1.00 10.83           H  
ATOM   1458  HA  ASN A 479      -7.012 -36.287  24.515  1.00 11.53           H  
ATOM   1459  HB3 ASN A 479      -9.133 -36.488  25.880  1.00 13.11           H  
ATOM   1460  HB2 ASN A 479      -9.416 -34.828  25.504  1.00 13.11           H  
ATOM   1461 HD22 ASN A 479      -7.851 -34.254  28.541  1.00 14.75           H  
ATOM   1462 HD21 ASN A 479      -8.800 -33.797  27.176  1.00 14.75           H  
ATOM   1463  N   GLY A 480      -9.173 -36.120  22.226  1.00 11.22           N  
ANISOU 1463  N   GLY A 480     1611   1341   1309     87     25    -63
ATOM   1464  CA  GLY A 480      -9.594 -36.854  21.027  1.00 12.30           C  
ANISOU 1464  CA  GLY A 480     1720   1495   1458    109     25    -56
ATOM   1465  C   GLY A 480     -11.110 -36.819  21.030  1.00 11.36           C  
ANISOU 1465  C   GLY A 480     1570   1403   1344     97     16    -50
ATOM   1466  O   GLY A 480     -11.746 -35.838  21.510  1.00 11.20           O  
ANISOU 1466  O   GLY A 480     1550   1386   1320     74      8    -46
ATOM   1467  H   GLY A 480      -9.115 -35.124  22.071  1.00 11.22           H  
ATOM   1468  HA3 GLY A 480      -9.277 -37.893  21.115  1.00 12.30           H  
ATOM   1469  HA2 GLY A 480      -9.290 -36.364  20.102  1.00 12.30           H  
ATOM   1470  N   CYS A 481     -11.794 -37.944  20.623  1.00 11.11           N  
ANISOU 1470  N   CYS A 481     1512   1388   1320    115     18    -49
ATOM   1471  CA  CYS A 481     -13.202 -38.263  20.812  1.00 11.85           C  
ANISOU 1471  CA  CYS A 481     1578   1505   1419    107     10    -45
ATOM   1472  C   CYS A 481     -13.398 -38.747  22.256  1.00 10.68           C  
ANISOU 1472  C   CYS A 481     1423   1368   1267     87     14    -49
ATOM   1473  O   CYS A 481     -12.528 -39.103  23.023  1.00 10.79           O  
ANISOU 1473  O   CYS A 481     1440   1382   1279     88     26    -58
ATOM   1474  CB  CYS A 481     -13.596 -39.386  19.779  1.00 15.98           C  
ANISOU 1474  CB  CYS A 481     2076   2043   1951    130     12    -46
ATOM   1475  SG  CYS A 481     -13.379 -38.701  18.112  1.00 21.34           S  
ANISOU 1475  SG  CYS A 481     2722   2751   2635    120      5    -45
ATOM   1476  H   CYS A 481     -11.333 -38.732  20.190  1.00 11.11           H  
ATOM   1477  HA  CYS A 481     -13.826 -37.380  20.674  1.00 11.85           H  
ATOM   1478  HB3 CYS A 481     -14.621 -39.752  19.825  1.00 15.98           H  
ATOM   1479  HB2 CYS A 481     -13.006 -40.294  19.908  1.00 15.98           H  
ATOM   1480  HG  CYS A 481     -14.412 -37.858  18.043  1.00 21.34           H  
ATOM   1481  N   LEU A 482     -14.626 -38.809  22.669  1.00 10.37           N  
ANISOU 1481  N   LEU A 482     1375   1336   1228     70      5    -43
ATOM   1482  CA  LEU A 482     -15.047 -39.428  23.926  1.00 10.26           C  
ANISOU 1482  CA  LEU A 482     1356   1330   1211     53      6    -45
ATOM   1483  C   LEU A 482     -14.471 -40.884  24.103  1.00 10.18           C  
ANISOU 1483  C   LEU A 482     1327   1335   1204     58     17    -51
ATOM   1484  O   LEU A 482     -13.821 -41.211  25.115  1.00 10.35           O  
ANISOU 1484  O   LEU A 482     1355   1357   1220     50     24    -55
ATOM   1485  CB  LEU A 482     -16.657 -39.343  23.918  1.00 10.88           C  
ANISOU 1485  CB  LEU A 482     1425   1416   1294     40     -4    -36
ATOM   1486  CG  LEU A 482     -17.295 -37.910  24.236  1.00 10.93           C  
ANISOU 1486  CG  LEU A 482     1424   1429   1298     26     -5    -36
ATOM   1487  CD1 LEU A 482     -18.792 -37.872  24.106  1.00 10.91           C  
ANISOU 1487  CD1 LEU A 482     1442   1418   1287     15     -8    -37
ATOM   1488  CD2 LEU A 482     -16.805 -37.337  25.586  1.00 11.72           C  
ANISOU 1488  CD2 LEU A 482     1513   1535   1404     18    -12    -28
ATOM   1489  H   LEU A 482     -15.428 -38.664  22.072  1.00 10.37           H  
ATOM   1490  HA  LEU A 482     -14.720 -38.786  24.744  1.00 10.26           H  
ATOM   1491  HB3 LEU A 482     -16.960 -40.032  24.706  1.00 10.88           H  
ATOM   1492  HB2 LEU A 482     -17.009 -39.902  23.051  1.00 10.88           H  
ATOM   1493  HG  LEU A 482     -16.912 -37.176  23.527  1.00 10.93           H  
ATOM   1494 HD11 LEU A 482     -18.954 -37.641  23.053  1.00 10.91           H  
ATOM   1495 HD12 LEU A 482     -19.380 -38.765  24.318  1.00 10.91           H  
ATOM   1496 HD13 LEU A 482     -19.283 -37.080  24.671  1.00 10.91           H  
ATOM   1497 HD21 LEU A 482     -16.644 -38.207  26.221  1.00 11.72           H  
ATOM   1498 HD22 LEU A 482     -15.863 -36.800  25.474  1.00 11.72           H  
ATOM   1499 HD23 LEU A 482     -17.578 -36.799  26.134  1.00 11.72           H  
ATOM   1500  N   LEU A 483     -14.545 -41.703  23.054  1.00 10.19           N  
ANISOU 1500  N   LEU A 483     1308   1349   1214     70     17    -51
ATOM   1501  CA  LEU A 483     -13.930 -42.992  23.003  1.00 10.36           C  
ANISOU 1501  CA  LEU A 483     1310   1385   1240     71     28    -58
ATOM   1502  C   LEU A 483     -12.376 -43.073  23.056  1.00 10.95           C  
ANISOU 1502  C   LEU A 483     1391   1456   1312     78     45    -67
ATOM   1503  O   LEU A 483     -11.827 -44.104  23.398  1.00 10.59           O  
ANISOU 1503  O   LEU A 483     1345   1415   1263     68     57    -72
ATOM   1504  CB  LEU A 483     -14.523 -43.791  21.753  1.00 11.26           C  
ANISOU 1504  CB  LEU A 483     1400   1514   1364     82     23    -58
ATOM   1505  CG  LEU A 483     -16.067 -43.723  21.522  1.00 12.57           C  
ANISOU 1505  CG  LEU A 483     1541   1699   1537     78     33    -66
ATOM   1506  CD1 LEU A 483     -16.479 -44.196  20.120  1.00 13.60           C  
ANISOU 1506  CD1 LEU A 483     1673   1831   1663     56     35    -65
ATOM   1507  CD2 LEU A 483     -16.761 -44.583  22.621  1.00 15.73           C  
ANISOU 1507  CD2 LEU A 483     1916   2115   1945     88     22    -66
ATOM   1508  H   LEU A 483     -15.033 -41.384  22.229  1.00 10.19           H  
ATOM   1509  HA  LEU A 483     -14.236 -43.521  23.906  1.00 10.36           H  
ATOM   1510  HB3 LEU A 483     -14.144 -44.809  21.663  1.00 11.26           H  
ATOM   1511  HB2 LEU A 483     -13.993 -43.285  20.945  1.00 11.26           H  
ATOM   1512  HG  LEU A 483     -16.292 -42.657  21.530  1.00 12.57           H  
ATOM   1513 HD11 LEU A 483     -17.454 -43.795  19.843  1.00 13.60           H  
ATOM   1514 HD12 LEU A 483     -15.744 -43.873  19.381  1.00 13.60           H  
ATOM   1515 HD13 LEU A 483     -16.516 -45.285  20.096  1.00 13.60           H  
ATOM   1516 HD21 LEU A 483     -16.027 -44.984  23.319  1.00 15.73           H  
ATOM   1517 HD22 LEU A 483     -17.519 -44.102  23.239  1.00 15.73           H  
ATOM   1518 HD23 LEU A 483     -17.233 -45.476  22.212  1.00 15.73           H  
ATOM   1519  N   ASN A 484     -11.663 -41.987  22.753  1.00 10.30           N  
ANISOU 1519  N   ASN A 484     1319   1363   1231     96     48    -70
ATOM   1520  CA  ASN A 484     -10.193 -41.923  23.117  1.00 11.36           C  
ANISOU 1520  CA  ASN A 484     1461   1492   1363    105     67    -80
ATOM   1521  C   ASN A 484     -10.008 -41.583  24.597  1.00 11.81           C  
ANISOU 1521  C   ASN A 484     1547   1536   1404     87     72    -82
ATOM   1522  O   ASN A 484      -9.243 -42.285  25.272  1.00 12.72           O  
ANISOU 1522  O   ASN A 484     1668   1653   1513     84     90    -91
ATOM   1523  CB  ASN A 484      -9.426 -40.964  22.102  1.00 13.75           C  
ANISOU 1523  CB  ASN A 484     1771   1783   1671    130     69    -82
ATOM   1524  CG  ASN A 484      -7.950 -41.039  22.422  1.00 24.61           C  
ANISOU 1524  CG  ASN A 484     3113   3175   3062    152     68    -83
ATOM   1525  OD1 ASN A 484      -7.303 -42.037  22.273  1.00 31.90           O  
ANISOU 1525  OD1 ASN A 484     4012   4118   3992    144     59    -80
ATOM   1526  ND2 ASN A 484      -7.296 -39.953  22.976  1.00 23.16           N  
ANISOU 1526  ND2 ASN A 484     2929   2986   2886    178     77    -88
ATOM   1527  H   ASN A 484     -12.183 -41.157  22.503  1.00 10.30           H  
ATOM   1528  HA  ASN A 484      -9.751 -42.918  23.058  1.00 11.36           H  
ATOM   1529  HB3 ASN A 484      -9.791 -39.939  22.169  1.00 13.75           H  
ATOM   1530  HB2 ASN A 484      -9.635 -41.384  21.118  1.00 13.75           H  
ATOM   1531 HD22 ASN A 484      -6.379 -40.031  23.392  1.00 23.16           H  
ATOM   1532 HD21 ASN A 484      -7.879 -39.170  23.236  1.00 23.16           H  
ATOM   1533  N   TYR A 485     -10.819 -40.654  25.068  1.00  9.50           N  
ANISOU 1533  N   TYR A 485     1274   1231   1103     75     56    -75
ATOM   1534  CA  TYR A 485     -10.823 -40.110  26.418  1.00 10.86           C  
ANISOU 1534  CA  TYR A 485     1473   1393   1260     57     54    -76
ATOM   1535  C   TYR A 485     -11.115 -41.227  27.496  1.00 11.25           C  
ANISOU 1535  C   TYR A 485     1517   1455   1305     42     57    -75
ATOM   1536  O   TYR A 485     -10.230 -41.401  28.406  1.00 11.16           O  
ANISOU 1536  O   TYR A 485     1524   1439   1279     35     68    -80
ATOM   1537  CB  TYR A 485     -11.649 -38.804  26.510  1.00 11.36           C  
ANISOU 1537  CB  TYR A 485     1548   1447   1323     47     34    -68
ATOM   1538  CG  TYR A 485     -11.398 -38.007  27.818  1.00 12.63           C  
ANISOU 1538  CG  TYR A 485     1733   1597   1468     28     25    -69
ATOM   1539  CD1 TYR A 485     -10.185 -38.001  28.554  1.00 16.12           C  
ANISOU 1539  CD1 TYR A 485     2205   2021   1897     27     30    -77
ATOM   1540  CD2 TYR A 485     -12.490 -37.153  28.277  1.00 13.83           C  
ANISOU 1540  CD2 TYR A 485     1879   1757   1619     11      9    -60
ATOM   1541  CE1 TYR A 485     -10.076 -37.248  29.768  1.00 16.39           C  
ANISOU 1541  CE1 TYR A 485     2263   2047   1917      6     17    -78
ATOM   1542  CE2 TYR A 485     -12.321 -36.377  29.445  1.00 15.94           C  
ANISOU 1542  CE2 TYR A 485     2166   2017   1875     -6     -5    -60
ATOM   1543  CZ  TYR A 485     -11.135 -36.442  30.162  1.00 15.19           C  
ANISOU 1543  CZ  TYR A 485     2100   1905   1766    -10     -1    -69
ATOM   1544  OH  TYR A 485     -10.982 -35.675  31.269  1.00 20.27           O  
ANISOU 1544  OH  TYR A 485     2762   2543   2395    -30    -18    -69
ATOM   1545  H   TYR A 485     -11.524 -40.292  24.443  1.00  9.50           H  
ATOM   1546  HA  TYR A 485      -9.799 -39.775  26.581  1.00 10.86           H  
ATOM   1547  HB3 TYR A 485     -12.706 -39.052  26.411  1.00 11.36           H  
ATOM   1548  HB2 TYR A 485     -11.244 -38.172  25.720  1.00 11.36           H  
ATOM   1549  HD1 TYR A 485      -9.304 -38.526  28.216  1.00 16.12           H  
ATOM   1550  HD2 TYR A 485     -13.435 -37.067  27.760  1.00 13.83           H  
ATOM   1551  HE1 TYR A 485      -9.093 -37.339  30.205  1.00 16.39           H  
ATOM   1552  HE2 TYR A 485     -13.147 -35.870  29.922  1.00 15.94           H  
ATOM   1553  HH  TYR A 485     -11.894 -35.402  31.395  1.00 20.27           H  
ATOM   1554  N   LEU A 486     -12.245 -41.895  27.366  1.00  9.83           N  
ANISOU 1554  N   LEU A 486     1313   1287   1133     38     50    -68
ATOM   1555  CA  LEU A 486     -12.775 -42.855  28.329  1.00 10.17           C  
ANISOU 1555  CA  LEU A 486     1353   1339   1174     25     53    -65
ATOM   1556  C   LEU A 486     -11.932 -44.082  28.803  1.00 11.75           C  
ANISOU 1556  C   LEU A 486     1548   1545   1371     26     77    -74
ATOM   1557  O   LEU A 486     -12.323 -44.741  29.820  1.00 11.35           O  
ANISOU 1557  O   LEU A 486     1510   1493   1309     14     85    -73
ATOM   1558  CB  LEU A 486     -14.247 -43.259  27.872  1.00  9.65           C  
ANISOU 1558  CB  LEU A 486     1263   1284   1120     23     44    -58
ATOM   1559  CG  LEU A 486     -15.401 -42.232  28.076  1.00  9.88           C  
ANISOU 1559  CG  LEU A 486     1293   1308   1151     18     25    -49
ATOM   1560  CD1 LEU A 486     -16.628 -42.671  27.308  1.00 10.17           C  
ANISOU 1560  CD1 LEU A 486     1309   1356   1200     19     20    -45
ATOM   1561  CD2 LEU A 486     -15.687 -42.002  29.596  1.00 11.10           C  
ANISOU 1561  CD2 LEU A 486     1463   1459   1297      4     16    -43
ATOM   1562  H   LEU A 486     -12.787 -41.623  26.558  1.00  9.83           H  
ATOM   1563  HA  LEU A 486     -12.898 -42.362  29.293  1.00 10.17           H  
ATOM   1564  HB3 LEU A 486     -14.541 -44.129  28.460  1.00  9.65           H  
ATOM   1565  HB2 LEU A 486     -14.210 -43.579  26.831  1.00  9.65           H  
ATOM   1566  HG  LEU A 486     -15.111 -41.277  27.638  1.00  9.88           H  
ATOM   1567 HD11 LEU A 486     -16.453 -43.582  26.735  1.00 10.17           H  
ATOM   1568 HD12 LEU A 486     -17.539 -42.853  27.878  1.00 10.17           H  
ATOM   1569 HD13 LEU A 486     -16.759 -41.922  26.528  1.00 10.17           H  
ATOM   1570 HD21 LEU A 486     -14.933 -42.229  30.349  1.00 11.10           H  
ATOM   1571 HD22 LEU A 486     -15.995 -40.985  29.838  1.00 11.10           H  
ATOM   1572 HD23 LEU A 486     -16.554 -42.442  30.090  1.00 11.10           H  
ATOM   1573  N   ARG A 487     -10.886 -44.379  28.076  1.00 10.45           N  
ANISOU 1573  N   ARG A 487     1366   1387   1218     42     88    -81
ATOM   1574  CA  ARG A 487      -9.894 -45.445  28.421  1.00 11.56           C  
ANISOU 1574  CA  ARG A 487     1495   1537   1362     44    114    -91
ATOM   1575  C   ARG A 487      -8.964 -45.012  29.587  1.00 15.56           C  
ANISOU 1575  C   ARG A 487     2026   2032   1853     46    133   -100
ATOM   1576  O   ARG A 487      -8.266 -45.877  30.232  1.00 15.46           O  
ANISOU 1576  O   ARG A 487     2008   2026   1840     44    158   -108
ATOM   1577  CB  ARG A 487      -9.039 -45.709  27.224  1.00 12.48           C  
ANISOU 1577  CB  ARG A 487     1577   1667   1497     61    116    -96
ATOM   1578  CG  ARG A 487      -9.633 -45.676  25.811  1.00 11.78           C  
ANISOU 1578  CG  ARG A 487     1464   1592   1419     54    102    -90
ATOM   1579  CD  ARG A 487      -8.684 -45.715  24.623  1.00 13.71           C  
ANISOU 1579  CD  ARG A 487     1677   1850   1680     72     97    -93
ATOM   1580  NE  ARG A 487      -7.746 -44.620  24.608  1.00 12.80           N  
ANISOU 1580  NE  ARG A 487     1543   1749   1572     61     85    -89
ATOM   1581  CZ  ARG A 487      -6.526 -44.612  25.135  1.00 16.31           C  
ANISOU 1581  CZ  ARG A 487     1959   2209   2029     69     76    -92
ATOM   1582  NH1 ARG A 487      -5.968 -45.577  25.784  1.00 18.64           N  
ANISOU 1582  NH1 ARG A 487     2240   2510   2333     93     75    -95
ATOM   1583  NH2 ARG A 487      -5.822 -43.478  25.038  1.00 16.71           N1+
ANISOU 1583  NH2 ARG A 487     1996   2271   2082     55     66    -90
ATOM   1584  H   ARG A 487     -10.693 -43.662  27.392  1.00 10.45           H  
ATOM   1585  HA  ARG A 487     -10.304 -46.437  28.610  1.00 11.56           H  
ATOM   1586  HB3 ARG A 487      -8.441 -46.619  27.275  1.00 12.48           H  
ATOM   1587  HB2 ARG A 487      -8.362 -44.858  27.142  1.00 12.48           H  
ATOM   1588  HG3 ARG A 487     -10.461 -44.971  25.744  1.00 11.78           H  
ATOM   1589  HG2 ARG A 487     -10.202 -46.604  25.756  1.00 11.78           H  
ATOM   1590  HD3 ARG A 487      -9.323 -45.534  23.758  1.00 13.71           H  
ATOM   1591  HD2 ARG A 487      -8.322 -46.707  24.352  1.00 13.71           H  
ATOM   1592 HH22 ARG A 487      -4.880 -43.396  25.393  1.00 16.71           H  
ATOM   1593 HH21 ARG A 487      -6.106 -42.717  24.438  1.00 16.71           H  
ATOM   1594 HH12 ARG A 487      -5.187 -45.311  26.367  1.00 18.64           H  
ATOM   1595 HH11 ARG A 487      -6.280 -46.536  25.833  1.00 18.64           H  
ATOM   1596  HE  ARG A 487      -7.969 -43.740  24.165  1.00 12.80           H  
ATOM   1597  N   GLU A 488      -8.771 -43.671  29.706  1.00 12.86           N  
ANISOU 1597  N   GLU A 488     1713   1673   1500     48    124   -100
ATOM   1598  CA  GLU A 488      -7.800 -43.056  30.602  1.00 13.17           C  
ANISOU 1598  CA  GLU A 488     1783   1700   1522     48    142   -109
ATOM   1599  C   GLU A 488      -8.392 -43.094  32.034  1.00 14.38           C  
ANISOU 1599  C   GLU A 488     1961   1850   1653     26    142   -105
ATOM   1600  O   GLU A 488      -9.172 -42.197  32.380  1.00 13.81           O  
ANISOU 1600  O   GLU A 488     1908   1771   1570     14    119    -97
ATOM   1601  CB  GLU A 488      -7.415 -41.661  30.116  1.00 14.96           C  
ANISOU 1601  CB  GLU A 488     2033   1908   1744     57    131   -111
ATOM   1602  CG  GLU A 488      -6.535 -41.760  28.775  1.00 17.78           C  
ANISOU 1602  CG  GLU A 488     2372   2263   2118     83    137   -116
ATOM   1603  CD  GLU A 488      -5.144 -42.388  28.883  1.00 45.43           C  
ANISOU 1603  CD  GLU A 488     5896   5746   5620     91    123   -115
ATOM   1604  OE1 GLU A 488      -4.615 -42.586  29.985  1.00 27.67           O  
ANISOU 1604  OE1 GLU A 488     3665   3488   3361     74    102   -108
ATOM   1605  OE2 GLU A 488      -4.454 -42.562  27.854  1.00 52.08           O1-
ANISOU 1605  OE2 GLU A 488     6733   6581   6472    115    133   -120
ATOM   1606  H   GLU A 488      -9.388 -43.105  29.141  1.00 12.86           H  
ATOM   1607  HA  GLU A 488      -6.941 -43.727  30.583  1.00 13.17           H  
ATOM   1608  HB3 GLU A 488      -6.821 -41.151  30.874  1.00 14.96           H  
ATOM   1609  HB2 GLU A 488      -8.319 -41.056  30.053  1.00 14.96           H  
ATOM   1610  HG3 GLU A 488      -6.442 -40.795  28.276  1.00 17.78           H  
ATOM   1611  HG2 GLU A 488      -7.186 -42.250  28.051  1.00 17.78           H  
ATOM   1612  N   MET A 489      -8.108 -44.168  32.839  1.00 15.24           N  
ANISOU 1612  N   MET A 489     2071   1965   1756     19    167   -111
ATOM   1613  CA  MET A 489      -8.747 -44.460  34.120  1.00 16.09           C  
ANISOU 1613  CA  MET A 489     2205   2068   1840     -1    167   -105
ATOM   1614  C   MET A 489      -7.696 -44.197  35.238  1.00 15.73           C  
ANISOU 1614  C   MET A 489     2204   2007   1766     -8    163   -107
ATOM   1615  O   MET A 489      -7.633 -44.921  36.190  1.00 14.93           O  
ANISOU 1615  O   MET A 489     2126   1901   1646    -24    148    -98
ATOM   1616  CB  MET A 489      -9.251 -45.930  34.156  1.00 19.43           C  
ANISOU 1616  CB  MET A 489     2620   2501   2263    -10    197   -108
ATOM   1617  CG  MET A 489     -10.504 -46.146  33.215  1.00 23.52           C  
ANISOU 1617  CG  MET A 489     3096   3035   2806     -9    195   -104
ATOM   1618  SD  MET A 489     -12.086 -45.689  33.921  1.00 28.23           S  
ANISOU 1618  SD  MET A 489     3688   3631   3406    -19    160    -87
ATOM   1619  CE  MET A 489     -12.298 -47.049  35.163  1.00 25.98           C  
ANISOU 1619  CE  MET A 489     3436   3338   3096    -42    172    -79
ATOM   1620  H   MET A 489      -7.469 -44.848  32.454  1.00 15.24           H  
ATOM   1621  HA  MET A 489      -9.513 -43.702  34.283  1.00 16.09           H  
ATOM   1622  HB3 MET A 489      -9.456 -46.253  35.177  1.00 19.43           H  
ATOM   1623  HB2 MET A 489      -8.403 -46.527  33.821  1.00 19.43           H  
ATOM   1624  HG3 MET A 489     -10.663 -47.196  32.967  1.00 23.52           H  
ATOM   1625  HG2 MET A 489     -10.398 -45.649  32.250  1.00 23.52           H  
ATOM   1626  HE1 MET A 489     -12.027 -47.996  34.698  1.00 25.98           H  
ATOM   1627  HE2 MET A 489     -11.600 -46.771  35.953  1.00 25.98           H  
ATOM   1628  HE3 MET A 489     -13.305 -47.187  35.558  1.00 25.98           H  
ATOM   1629  N   ARG A 490      -6.947 -43.080  35.106  1.00 13.61           N  
ANISOU 1629  N   ARG A 490     1948   1728   1495      3    171   -119
ATOM   1630  CA  ARG A 490      -5.998 -42.759  36.159  1.00 12.86           C  
ANISOU 1630  CA  ARG A 490     1899   1616   1371     -6    166   -124
ATOM   1631  C   ARG A 490      -6.602 -41.737  37.211  1.00 13.56           C  
ANISOU 1631  C   ARG A 490     2000   1701   1452    -20    126   -112
ATOM   1632  O   ARG A 490      -6.508 -42.040  38.402  1.00 12.85           O  
ANISOU 1632  O   ARG A 490     1945   1602   1334    -34    116   -112
ATOM   1633  CB  ARG A 490      -4.765 -42.258  35.390  1.00 13.67           C  
ANISOU 1633  CB  ARG A 490     2013   1706   1476     10    180   -139
ATOM   1634  CG  ARG A 490      -3.817 -43.441  34.872  1.00 13.47           C  
ANISOU 1634  CG  ARG A 490     1966   1678   1476     25    162   -136
ATOM   1635  CD  ARG A 490      -2.719 -42.894  34.008  1.00 15.88           C  
ANISOU 1635  CD  ARG A 490     2285   1966   1781     43    181   -151
ATOM   1636  NE  ARG A 490      -3.277 -42.129  32.891  1.00 17.45           N  
ANISOU 1636  NE  ARG A 490     2463   2162   2004     61    167   -147
ATOM   1637  CZ  ARG A 490      -3.164 -40.809  32.584  1.00 16.56           C  
ANISOU 1637  CZ  ARG A 490     2364   2037   1890     54    142   -141
ATOM   1638  NH1 ARG A 490      -2.392 -39.989  33.309  1.00 14.98           N  
ANISOU 1638  NH1 ARG A 490     2197   1827   1668     30    125   -141
ATOM   1639  NH2 ARG A 490      -3.943 -40.361  31.581  1.00 16.09           N1+
ANISOU 1639  NH2 ARG A 490     2288   1974   1852     70    133   -136
ATOM   1640  H   ARG A 490      -7.120 -42.451  34.335  1.00 13.61           H  
ATOM   1641  HA  ARG A 490      -5.637 -43.633  36.701  1.00 12.86           H  
ATOM   1642  HB3 ARG A 490      -4.084 -41.612  35.944  1.00 13.67           H  
ATOM   1643  HB2 ARG A 490      -5.055 -41.518  34.644  1.00 13.67           H  
ATOM   1644  HG3 ARG A 490      -4.396 -44.167  34.302  1.00 13.47           H  
ATOM   1645  HG2 ARG A 490      -3.435 -43.953  35.755  1.00 13.47           H  
ATOM   1646  HD3 ARG A 490      -2.309 -43.719  33.425  1.00 15.88           H  
ATOM   1647  HD2 ARG A 490      -1.891 -42.417  34.534  1.00 15.88           H  
ATOM   1648 HH22 ARG A 490      -3.742 -39.488  31.114  1.00 16.09           H  
ATOM   1649 HH21 ARG A 490      -4.371 -41.020  30.946  1.00 16.09           H  
ATOM   1650 HH12 ARG A 490      -2.442 -39.004  33.090  1.00 14.98           H  
ATOM   1651 HH11 ARG A 490      -1.782 -40.345  34.031  1.00 14.98           H  
ATOM   1652  HE  ARG A 490      -3.721 -42.743  32.224  1.00 17.45           H  
ATOM   1653  N   HIS A 491      -7.541 -40.836  36.722  1.00 11.69           N  
ANISOU 1653  N   HIS A 491     1733   1471   1239    -15    104   -102
ATOM   1654  CA  HIS A 491      -8.515 -40.257  37.630  1.00 11.27           C  
ANISOU 1654  CA  HIS A 491     1687   1416   1182    -27     68    -92
ATOM   1655  C   HIS A 491      -9.748 -41.159  37.848  1.00 11.75           C  
ANISOU 1655  C   HIS A 491     1758   1480   1225    -42     54    -81
ATOM   1656  O   HIS A 491     -10.194 -41.115  38.951  1.00 11.79           O  
ANISOU 1656  O   HIS A 491     1778   1482   1219    -54     26    -75
ATOM   1657  CB  HIS A 491      -9.059 -38.871  37.081  1.00 11.70           C  
ANISOU 1657  CB  HIS A 491     1705   1476   1263    -19     53    -84
ATOM   1658  CG  HIS A 491      -9.598 -38.763  35.621  1.00 12.46           C  
ANISOU 1658  CG  HIS A 491     1795   1565   1373     -5     60    -92
ATOM   1659  ND1 HIS A 491     -10.127 -39.876  34.960  1.00 14.97           N  
ANISOU 1659  ND1 HIS A 491     2140   1866   1680     -9     55    -99
ATOM   1660  CD2 HIS A 491      -9.594 -37.662  34.745  1.00 13.19           C  
ANISOU 1660  CD2 HIS A 491     1860   1663   1486     13     71    -93
ATOM   1661  CE1 HIS A 491     -10.444 -39.421  33.742  1.00 15.16           C  
ANISOU 1661  CE1 HIS A 491     2155   1885   1721      9     64   -104
ATOM   1662  NE2 HIS A 491     -10.092 -38.129  33.541  1.00 13.93           N  
ANISOU 1662  NE2 HIS A 491     1966   1744   1584     23     72    -99
ATOM   1663  H   HIS A 491      -7.632 -40.819  35.716  1.00 11.69           H  
ATOM   1664  HA  HIS A 491      -8.108 -39.945  38.591  1.00 11.27           H  
ATOM   1665  HB3 HIS A 491      -8.265 -38.124  37.048  1.00 11.70           H  
ATOM   1666  HB2 HIS A 491      -9.858 -38.487  37.715  1.00 11.70           H  
ATOM   1667  HD2 HIS A 491      -9.171 -36.669  34.795  1.00 13.19           H  
ATOM   1668  HE1 HIS A 491     -10.847 -40.065  32.975  1.00 15.16           H  
ATOM   1669  HE2 HIS A 491     -10.232 -37.603  32.691  1.00 13.93           H  
ATOM   1670  N   ARG A 492     -10.066 -42.033  36.884  1.00 11.31           N  
ANISOU 1670  N   ARG A 492     1694   1433   1171    -41     72    -77
ATOM   1671  CA  ARG A 492     -11.178 -42.975  36.829  1.00 12.13           C  
ANISOU 1671  CA  ARG A 492     1814   1537   1257    -54     60    -64
ATOM   1672  C   ARG A 492     -12.563 -42.314  36.637  1.00 12.00           C  
ANISOU 1672  C   ARG A 492     1786   1524   1250    -57     23    -50
ATOM   1673  O   ARG A 492     -13.557 -43.104  36.541  1.00 12.22           O  
ANISOU 1673  O   ARG A 492     1836   1549   1259    -66     -2    -43
ATOM   1674  CB  ARG A 492     -11.202 -44.017  37.983  1.00 13.42           C  
ANISOU 1674  CB  ARG A 492     2024   1690   1383    -65     65    -69
ATOM   1675  CG  ARG A 492      -9.878 -44.613  38.569  1.00 13.39           C  
ANISOU 1675  CG  ARG A 492     2031   1684   1371    -63    108    -82
ATOM   1676  CD  ARG A 492     -10.066 -45.472  39.827  1.00 18.31           C  
ANISOU 1676  CD  ARG A 492     2706   2296   1956    -75    111    -89
ATOM   1677  NE  ARG A 492     -10.900 -46.621  39.492  1.00 18.19           N  
ANISOU 1677  NE  ARG A 492     2709   2277   1924    -77    153    -99
ATOM   1678  CZ  ARG A 492     -10.388 -47.829  39.075  1.00 25.25           C  
ANISOU 1678  CZ  ARG A 492     3601   3170   2825    -67    186   -117
ATOM   1679  NH1 ARG A 492      -9.095 -48.107  39.063  1.00 17.20           N  
ANISOU 1679  NH1 ARG A 492     2556   2148   1829    -51    182   -125
ATOM   1680  NH2 ARG A 492     -11.215 -48.689  38.629  1.00 23.67           N1+
ANISOU 1680  NH2 ARG A 492     3420   2966   2607    -70    226   -127
ATOM   1681  H   ARG A 492      -9.627 -41.994  35.976  1.00 11.31           H  
ATOM   1682  HA  ARG A 492     -11.080 -43.426  35.841  1.00 12.13           H  
ATOM   1683  HB3 ARG A 492     -11.727 -44.912  37.650  1.00 13.42           H  
ATOM   1684  HB2 ARG A 492     -11.752 -43.632  38.842  1.00 13.42           H  
ATOM   1685  HG3 ARG A 492      -9.283 -43.718  38.755  1.00 13.39           H  
ATOM   1686  HG2 ARG A 492      -9.361 -45.260  37.860  1.00 13.39           H  
ATOM   1687  HD3 ARG A 492     -10.490 -45.002  40.715  1.00 18.31           H  
ATOM   1688  HD2 ARG A 492      -9.097 -45.720  40.259  1.00 18.31           H  
ATOM   1689 HH22 ARG A 492     -11.011 -49.607  38.261  1.00 23.67           H  
ATOM   1690 HH21 ARG A 492     -12.161 -48.355  38.516  1.00 23.67           H  
ATOM   1691 HH12 ARG A 492      -8.680 -48.996  38.825  1.00 17.20           H  
ATOM   1692 HH11 ARG A 492      -8.395 -47.436  39.344  1.00 17.20           H  
ATOM   1693  HE  ARG A 492     -11.881 -46.508  39.705  1.00 18.19           H  
ATOM   1694  N   PHE A 493     -12.677 -40.967  36.438  1.00 11.40           N  
ANISOU 1694  N   PHE A 493     1673   1456   1203    -48     18    -47
ATOM   1695  CA  PHE A 493     -13.934 -40.263  36.240  1.00 11.43           C  
ANISOU 1695  CA  PHE A 493     1662   1462   1218    -49    -12    -36
ATOM   1696  C   PHE A 493     -14.776 -40.226  37.524  1.00 12.34           C  
ANISOU 1696  C   PHE A 493     1783   1579   1326    -53    -30    -21
ATOM   1697  O   PHE A 493     -14.997 -41.272  38.191  1.00 14.16           O  
ANISOU 1697  O   PHE A 493     2017   1810   1554    -52    -15    -16
ATOM   1698  CB  PHE A 493     -14.763 -40.824  34.996  1.00 11.98           C  
ANISOU 1698  CB  PHE A 493     1694   1540   1318    -39     -9    -35
ATOM   1699  CG  PHE A 493     -14.087 -40.576  33.628  1.00 11.61           C  
ANISOU 1699  CG  PHE A 493     1639   1492   1282    -32      1    -45
ATOM   1700  CD1 PHE A 493     -14.239 -39.377  32.946  1.00 12.15           C  
ANISOU 1700  CD1 PHE A 493     1714   1553   1349    -36    -14    -48
ATOM   1701  CD2 PHE A 493     -13.205 -41.545  33.142  1.00 12.67           C  
ANISOU 1701  CD2 PHE A 493     1755   1630   1428    -21     23    -52
ATOM   1702  CE1 PHE A 493     -13.598 -39.128  31.730  1.00 13.66           C  
ANISOU 1702  CE1 PHE A 493     1900   1739   1550    -27     -5    -56
ATOM   1703  CE2 PHE A 493     -12.584 -41.298  31.921  1.00 12.89           C  
ANISOU 1703  CE2 PHE A 493     1775   1655   1466    -10     30    -59
ATOM   1704  CZ  PHE A 493     -12.735 -40.127  31.213  1.00 12.69           C  
ANISOU 1704  CZ  PHE A 493     1763   1621   1439    -13     16    -61
ATOM   1705  H   PHE A 493     -11.833 -40.423  36.548  1.00 11.40           H  
ATOM   1706  HA  PHE A 493     -13.696 -39.216  36.047  1.00 11.43           H  
ATOM   1707  HB3 PHE A 493     -15.681 -40.237  35.045  1.00 11.98           H  
ATOM   1708  HB2 PHE A 493     -15.196 -41.816  35.133  1.00 11.98           H  
ATOM   1709  HD1 PHE A 493     -14.767 -38.592  33.466  1.00 12.15           H  
ATOM   1710  HD2 PHE A 493     -13.205 -42.524  33.597  1.00 12.67           H  
ATOM   1711  HE1 PHE A 493     -13.618 -38.207  31.167  1.00 13.66           H  
ATOM   1712  HE2 PHE A 493     -11.841 -41.965  31.509  1.00 12.89           H  
ATOM   1713  HZ  PHE A 493     -12.290 -40.146  30.230  1.00 12.69           H  
ATOM   1714  N   GLN A 494     -15.187 -39.043  37.870  1.00 11.18           N  
ANISOU 1714  N   GLN A 494     1636   1433   1178    -58    -61    -14
ATOM   1715  CA  GLN A 494     -16.072 -38.785  38.921  1.00 12.10           C  
ANISOU 1715  CA  GLN A 494     1750   1553   1295    -56    -82      2
ATOM   1716  C   GLN A 494     -17.493 -38.587  38.476  1.00 11.02           C  
ANISOU 1716  C   GLN A 494     1575   1422   1189    -46    -83      8
ATOM   1717  O   GLN A 494     -17.702 -38.255  37.333  1.00 10.92           O  
ANISOU 1717  O   GLN A 494     1542   1414   1195    -44    -79      1
ATOM   1718  CB  GLN A 494     -15.546 -37.469  39.569  1.00 14.38           C  
ANISOU 1718  CB  GLN A 494     2047   1844   1574    -64   -118      8
ATOM   1719  CG  GLN A 494     -14.149 -37.620  40.340  1.00 16.28           C  
ANISOU 1719  CG  GLN A 494     2328   2078   1782    -77   -123      1
ATOM   1720  CD  GLN A 494     -13.680 -36.347  41.087  1.00 23.48           C  
ANISOU 1720  CD  GLN A 494     3241   2994   2685    -85   -164      8
ATOM   1721  OE1 GLN A 494     -14.005 -35.264  40.663  1.00 23.09           O  
ANISOU 1721  OE1 GLN A 494     3196   2945   2631    -98   -178     -1
ATOM   1722  NE2 GLN A 494     -12.976 -36.520  42.192  1.00 20.89           N  
ANISOU 1722  NE2 GLN A 494     2906   2670   2359    -78   -184     25
ATOM   1723  H   GLN A 494     -14.977 -38.246  37.286  1.00 11.18           H  
ATOM   1724  HA  GLN A 494     -16.054 -39.593  39.652  1.00 12.10           H  
ATOM   1725  HB3 GLN A 494     -16.299 -37.117  40.274  1.00 14.38           H  
ATOM   1726  HB2 GLN A 494     -15.514 -36.642  38.860  1.00 14.38           H  
ATOM   1727  HG3 GLN A 494     -13.273 -37.814  39.723  1.00 16.28           H  
ATOM   1728  HG2 GLN A 494     -14.265 -38.484  40.994  1.00 16.28           H  
ATOM   1729 HE22 GLN A 494     -12.616 -35.788  42.788  1.00 20.89           H  
ATOM   1730 HE21 GLN A 494     -12.865 -37.421  42.634  1.00 20.89           H  
ATOM   1731  N   THR A 495     -18.540 -38.780  39.304  1.00 10.34           N  
ANISOU 1731  N   THR A 495     1484   1335   1109    -40    -88     21
ATOM   1732  CA  THR A 495     -19.917 -38.881  38.819  1.00 10.22           C  
ANISOU 1732  CA  THR A 495     1436   1326   1123    -31    -87     25
ATOM   1733  C   THR A 495     -20.485 -37.490  38.469  1.00 11.74           C  
ANISOU 1733  C   THR A 495     1606   1525   1330    -30   -110     26
ATOM   1734  O   THR A 495     -21.273 -37.376  37.585  1.00 11.69           O  
ANISOU 1734  O   THR A 495     1574   1523   1346    -26   -103     24
ATOM   1735  CB  THR A 495     -20.932 -39.514  39.911  1.00 12.04           C  
ANISOU 1735  CB  THR A 495     1670   1551   1356    -23    -86     37
ATOM   1736  OG1 THR A 495     -21.057 -38.783  41.171  1.00 13.52           O  
ANISOU 1736  OG1 THR A 495     1870   1735   1531    -21   -113     50
ATOM   1737  CG2 THR A 495     -20.459 -40.911  40.222  1.00 14.37           C  
ANISOU 1737  CG2 THR A 495     1983   1839   1640    -27    -57     33
ATOM   1738  H   THR A 495     -18.458 -39.213  40.212  1.00 10.34           H  
ATOM   1739  HA  THR A 495     -19.849 -39.514  37.935  1.00 10.22           H  
ATOM   1740  HB  THR A 495     -21.937 -39.488  39.491  1.00 12.04           H  
ATOM   1741  HG1 THR A 495     -21.932 -38.390  41.128  1.00 13.52           H  
ATOM   1742 HG21 THR A 495     -19.405 -40.867  40.497  1.00 14.37           H  
ATOM   1743 HG22 THR A 495     -21.045 -41.214  41.089  1.00 14.37           H  
ATOM   1744 HG23 THR A 495     -20.571 -41.519  39.325  1.00 14.37           H  
ATOM   1745  N   GLN A 496     -19.967 -36.467  39.186  1.00 12.03           N  
ANISOU 1745  N   GLN A 496     1652   1563   1355    -37   -136     30
ATOM   1746  CA  GLN A 496     -20.210 -35.077  38.841  1.00 12.58           C  
ANISOU 1746  CA  GLN A 496     1696   1641   1442    -41   -155     30
ATOM   1747  C   GLN A 496     -19.391 -34.627  37.606  1.00 12.08           C  
ANISOU 1747  C   GLN A 496     1628   1578   1385    -48   -140     16
ATOM   1748  O   GLN A 496     -19.959 -33.999  36.746  1.00 12.10           O  
ANISOU 1748  O   GLN A 496     1605   1584   1407    -49   -142     16
ATOM   1749  CB  GLN A 496     -19.873 -34.151  40.002  1.00  0.00           C  
ATOM   1750  CG  GLN A 496     -20.210 -32.644  39.689  1.00  0.00           C  
ATOM   1751  CD  GLN A 496     -19.856 -31.619  40.783  1.00  0.00           C  
ATOM   1752  OE1 GLN A 496     -20.247 -31.799  41.920  1.00  0.00           O  
ATOM   1753  NE2 GLN A 496     -19.296 -30.519  40.329  1.00  0.00           N  
ATOM   1754  H   GLN A 496     -19.468 -36.655  40.044  1.00 12.03           H  
ATOM   1755  HB2 GLN A 496     -20.414 -34.422  40.909  1.00  0.00           H  
ATOM   1756  HB3 GLN A 496     -18.811 -34.180  40.246  1.00  0.00           H  
ATOM   1757  HG2 GLN A 496     -19.926 -32.195  38.737  1.00  0.00           H  
ATOM   1758  HG3 GLN A 496     -21.286 -32.636  39.518  1.00  0.00           H  
ATOM   1759 HE22 GLN A 496     -19.080 -29.819  41.024  1.00  0.00           H  
ATOM   1760 HE21 GLN A 496     -19.014 -30.360  39.373  1.00  0.00           H  
ATOM   1761  HA  GLN A 496     -21.282 -35.035  38.646  1.00 12.58           H  
ATOM   1762  N   GLN A 497     -18.183 -35.132  37.344  1.00 10.72           N  
ANISOU 1762  N   GLN A 497     1479   1398   1195    -53   -124      6
ATOM   1763  CA  GLN A 497     -17.425 -34.927  36.066  1.00 10.58           C  
ANISOU 1763  CA  GLN A 497     1458   1377   1184    -55   -109     -5
ATOM   1764  C   GLN A 497     -18.110 -35.511  34.826  1.00 10.29           C  
ANISOU 1764  C   GLN A 497     1399   1344   1168    -43    -90     -5
ATOM   1765  O   GLN A 497     -18.131 -34.857  33.766  1.00 10.28           O  
ANISOU 1765  O   GLN A 497     1383   1343   1180    -44    -87     -8
ATOM   1766  CB  GLN A 497     -16.011 -35.533  36.170  1.00 10.46           C  
ANISOU 1766  CB  GLN A 497     1473   1353   1148    -58    -94    -17
ATOM   1767  CG  GLN A 497     -15.182 -35.391  34.908  1.00 12.18           C  
ANISOU 1767  CG  GLN A 497     1720   1566   1344    -72   -112    -21
ATOM   1768  CD  GLN A 497     -13.769 -36.063  35.047  1.00 13.56           C  
ANISOU 1768  CD  GLN A 497     1926   1730   1497    -72    -91    -33
ATOM   1769  OE1 GLN A 497     -13.550 -36.854  36.009  1.00 14.40           O  
ANISOU 1769  OE1 GLN A 497     2049   1836   1587    -70    -82    -31
ATOM   1770  NE2 GLN A 497     -12.780 -35.664  34.324  1.00 14.62           N  
ANISOU 1770  NE2 GLN A 497     2068   1856   1632    -72    -77    -45
ATOM   1771  H   GLN A 497     -17.815 -35.756  38.048  1.00 10.72           H  
ATOM   1772  HA  GLN A 497     -17.267 -33.849  36.032  1.00 10.58           H  
ATOM   1773  HB3 GLN A 497     -16.163 -36.587  36.403  1.00 10.46           H  
ATOM   1774  HB2 GLN A 497     -15.501 -35.188  37.070  1.00 10.46           H  
ATOM   1775  HG3 GLN A 497     -15.033 -34.312  34.935  1.00 12.18           H  
ATOM   1776  HG2 GLN A 497     -15.620 -35.726  33.967  1.00 12.18           H  
ATOM   1777 HE22 GLN A 497     -11.852 -36.009  34.524  1.00 14.62           H  
ATOM   1778 HE21 GLN A 497     -12.925 -34.919  33.658  1.00 14.62           H  
ATOM   1779  N   LEU A 498     -18.734 -36.701  34.950  1.00  9.48           N  
ANISOU 1779  N   LEU A 498     1295   1241   1064    -35    -77     -2
ATOM   1780  CA  LEU A 498     -19.508 -37.413  33.884  1.00  8.97           C  
ANISOU 1780  CA  LEU A 498     1211   1181   1017    -26    -60     -3
ATOM   1781  C   LEU A 498     -20.784 -36.612  33.532  1.00 10.68           C  
ANISOU 1781  C   LEU A 498     1403   1403   1253    -24    -70      3
ATOM   1782  O   LEU A 498     -20.995 -36.299  32.343  1.00  9.26           O  
ANISOU 1782  O   LEU A 498     1208   1226   1085    -21    -62      1
ATOM   1783  CB  LEU A 498     -19.906 -38.875  34.270  1.00  9.06           C  
ANISOU 1783  CB  LEU A 498     1227   1191   1023    -23    -45     -2
ATOM   1784  CG  LEU A 498     -18.689 -39.792  34.473  1.00  9.78           C  
ANISOU 1784  CG  LEU A 498     1341   1279   1097    -26    -30    -10
ATOM   1785  CD1 LEU A 498     -18.987 -41.057  35.378  1.00 11.40           C  
ANISOU 1785  CD1 LEU A 498     1551   1482   1298    -26    -14     -8
ATOM   1786  CD2 LEU A 498     -18.163 -40.178  33.056  1.00 11.91           C  
ANISOU 1786  CD2 LEU A 498     1605   1549   1369    -22    -16    -22
ATOM   1787  H   LEU A 498     -18.467 -37.273  35.739  1.00  9.48           H  
ATOM   1788  HA  LEU A 498     -18.932 -37.417  32.959  1.00  8.97           H  
ATOM   1789  HB3 LEU A 498     -20.491 -39.289  33.449  1.00  9.06           H  
ATOM   1790  HB2 LEU A 498     -20.577 -38.789  35.125  1.00  9.06           H  
ATOM   1791  HG  LEU A 498     -17.906 -39.312  35.060  1.00  9.78           H  
ATOM   1792 HD11 LEU A 498     -18.586 -41.916  34.839  1.00 11.40           H  
ATOM   1793 HD12 LEU A 498     -18.419 -41.021  36.307  1.00 11.40           H  
ATOM   1794 HD13 LEU A 498     -19.983 -41.289  35.755  1.00 11.40           H  
ATOM   1795 HD21 LEU A 498     -18.467 -41.213  32.895  1.00 11.91           H  
ATOM   1796 HD22 LEU A 498     -18.571 -39.637  32.202  1.00 11.91           H  
ATOM   1797 HD23 LEU A 498     -17.098 -40.178  32.825  1.00 11.91           H  
ATOM   1798  N   LEU A 499     -21.448 -36.137  34.606  1.00  9.63           N  
ANISOU 1798  N   LEU A 499     1266   1271   1122    -24    -87     13
ATOM   1799  CA  LEU A 499     -22.651 -35.263  34.556  1.00 10.16           C  
ANISOU 1799  CA  LEU A 499     1308   1344   1209    -20    -94     19
ATOM   1800  C   LEU A 499     -22.297 -33.908  33.776  1.00 11.48           C  
ANISOU 1800  C   LEU A 499     1463   1514   1384    -29   -100     15
ATOM   1801  O   LEU A 499     -22.963 -33.610  32.776  1.00 10.27           O  
ANISOU 1801  O   LEU A 499     1291   1364   1246    -27    -92     15
ATOM   1802  CB  LEU A 499     -23.141 -34.847  35.967  1.00 10.60           C  
ANISOU 1802  CB  LEU A 499     1361   1401   1267    -15   -112     30
ATOM   1803  CG  LEU A 499     -24.464 -34.078  35.857  1.00 13.44           C  
ANISOU 1803  CG  LEU A 499     1692   1765   1649     -5   -114     36
ATOM   1804  CD1 LEU A 499     -25.540 -34.922  35.150  1.00 13.53           C  
ANISOU 1804  CD1 LEU A 499     1698   1773   1671      3    -90     33
ATOM   1805  CD2 LEU A 499     -24.976 -33.380  37.136  1.00 16.80           C  
ANISOU 1805  CD2 LEU A 499     2117   2191   2077      4   -134     49
ATOM   1806  H   LEU A 499     -21.029 -36.190  35.523  1.00  9.63           H  
ATOM   1807  HA  LEU A 499     -23.475 -35.740  34.026  1.00 10.16           H  
ATOM   1808  HB3 LEU A 499     -22.449 -34.168  36.465  1.00 10.60           H  
ATOM   1809  HB2 LEU A 499     -23.112 -35.796  36.502  1.00 10.60           H  
ATOM   1810  HG  LEU A 499     -24.299 -33.241  35.178  1.00 13.44           H  
ATOM   1811 HD11 LEU A 499     -26.501 -34.857  35.660  1.00 13.53           H  
ATOM   1812 HD12 LEU A 499     -25.624 -34.607  34.110  1.00 13.53           H  
ATOM   1813 HD13 LEU A 499     -25.255 -35.971  35.227  1.00 13.53           H  
ATOM   1814 HD21 LEU A 499     -25.695 -33.944  37.730  1.00 16.80           H  
ATOM   1815 HD22 LEU A 499     -24.198 -33.250  37.889  1.00 16.80           H  
ATOM   1816 HD23 LEU A 499     -25.271 -32.374  36.837  1.00 16.80           H  
ATOM   1817  N   GLU A 500     -21.163 -33.349  34.121  1.00 10.23           N  
ANISOU 1817  N   GLU A 500     1320   1354   1214    -41   -112     11
ATOM   1818  CA  GLU A 500     -20.615 -32.153  33.455  1.00 10.51           C  
ANISOU 1818  CA  GLU A 500     1350   1389   1255    -53   -116      7
ATOM   1819  C   GLU A 500     -20.263 -32.247  31.967  1.00 10.59           C  
ANISOU 1819  C   GLU A 500     1362   1395   1268    -49    -95      1
ATOM   1820  O   GLU A 500     -20.539 -31.247  31.280  1.00 10.66           O  
ANISOU 1820  O   GLU A 500     1359   1404   1288    -55    -92      0
ATOM   1821  CB  GLU A 500     -19.401 -31.667  34.362  1.00 12.32           C  
ANISOU 1821  CB  GLU A 500     1600   1613   1466    -67   -131      2
ATOM   1822  CG  GLU A 500     -19.908 -31.082  35.654  1.00 19.03           C  
ANISOU 1822  CG  GLU A 500     2447   2461   2322    -84   -138     -3
ATOM   1823  CD  GLU A 500     -18.794 -30.606  36.629  1.00 29.42           C  
ANISOU 1823  CD  GLU A 500     3737   3788   3654    -95   -157      3
ATOM   1824  OE1 GLU A 500     -17.613 -31.071  36.561  1.00 32.81           O  
ANISOU 1824  OE1 GLU A 500     4150   4226   4089    -87   -170     11
ATOM   1825  OE2 GLU A 500     -19.111 -29.794  37.513  1.00 27.99           O1-
ANISOU 1825  OE2 GLU A 500     3552   3605   3478   -112   -159     -1
ATOM   1826  H   GLU A 500     -20.634 -33.629  34.935  1.00 10.23           H  
ATOM   1827  HA  GLU A 500     -21.379 -31.380  33.528  1.00 10.51           H  
ATOM   1828  HB3 GLU A 500     -18.752 -30.924  33.900  1.00 12.32           H  
ATOM   1829  HB2 GLU A 500     -18.804 -32.543  34.615  1.00 12.32           H  
ATOM   1830  HG3 GLU A 500     -20.543 -31.735  36.253  1.00 19.03           H  
ATOM   1831  HG2 GLU A 500     -20.521 -30.225  35.376  1.00 19.03           H  
ATOM   1832  N   MET A 501     -19.714 -33.382  31.580  1.00  9.02           N  
ANISOU 1832  N   MET A 501     1176   1191   1059    -41    -80     -4
ATOM   1833  CA  MET A 501     -19.292 -33.859  30.216  1.00  8.81           C  
ANISOU 1833  CA  MET A 501     1149   1163   1037    -34    -64     -9
ATOM   1834  C   MET A 501     -20.577 -33.972  29.359  1.00  9.46           C  
ANISOU 1834  C   MET A 501     1210   1251   1133    -29    -57     -4
ATOM   1835  O   MET A 501     -20.523 -33.548  28.220  1.00  9.79           O  
ANISOU 1835  O   MET A 501     1247   1293   1181    -30    -51     -5
ATOM   1836  CB  MET A 501     -18.402 -35.087  30.219  1.00  9.66           C  
ANISOU 1836  CB  MET A 501     1269   1268   1135    -25    -51    -15
ATOM   1837  CG  MET A 501     -17.000 -34.815  30.706  1.00 11.05           C  
ANISOU 1837  CG  MET A 501     1469   1436   1294    -29    -52    -21
ATOM   1838  SD  MET A 501     -16.085 -36.367  30.938  1.00 12.50           S  
ANISOU 1838  SD  MET A 501     1659   1620   1470    -17    -31    -28
ATOM   1839  CE  MET A 501     -15.999 -37.200  29.297  1.00 14.14           C  
ANISOU 1839  CE  MET A 501     1897   1819   1656    -24    -32    -34
ATOM   1840  H   MET A 501     -19.435 -34.085  32.249  1.00  9.02           H  
ATOM   1841  HA  MET A 501     -18.626 -33.098  29.811  1.00  8.81           H  
ATOM   1842  HB3 MET A 501     -18.438 -35.409  29.179  1.00  9.66           H  
ATOM   1843  HB2 MET A 501     -18.954 -35.811  30.819  1.00  9.66           H  
ATOM   1844  HG3 MET A 501     -17.042 -34.228  31.623  1.00 11.05           H  
ATOM   1845  HG2 MET A 501     -16.443 -34.218  29.984  1.00 11.05           H  
ATOM   1846  HE1 MET A 501     -16.314 -36.638  28.419  1.00 14.14           H  
ATOM   1847  HE2 MET A 501     -15.031 -37.700  29.257  1.00 14.14           H  
ATOM   1848  HE3 MET A 501     -16.714 -38.021  29.353  1.00 14.14           H  
ATOM   1849  N   CYS A 502     -21.708 -34.485  29.952  1.00  8.85           N  
ANISOU 1849  N   CYS A 502     1123   1178   1060    -23    -57      0
ATOM   1850  CA  CYS A 502     -23.041 -34.521  29.341  1.00  8.89           C  
ANISOU 1850  CA  CYS A 502     1111   1189   1078    -18    -49      3
ATOM   1851  C   CYS A 502     -23.637 -33.117  29.265  1.00  9.51           C  
ANISOU 1851  C   CYS A 502     1174   1270   1169    -25    -54      6
ATOM   1852  O   CYS A 502     -24.138 -32.686  28.219  1.00 10.14           O  
ANISOU 1852  O   CYS A 502     1245   1352   1256    -25    -43      6
ATOM   1853  CB  CYS A 502     -24.100 -35.475  30.031  1.00  9.07           C  
ANISOU 1853  CB  CYS A 502     1130   1212   1104    -11    -48      7
ATOM   1854  SG  CYS A 502     -23.412 -37.149  30.267  1.00 10.00           S  
ANISOU 1854  SG  CYS A 502     1263   1328   1210     -7    -36      2
ATOM   1855  H   CYS A 502     -21.565 -35.070  30.763  1.00  8.85           H  
ATOM   1856  HA  CYS A 502     -22.857 -34.753  28.292  1.00  8.89           H  
ATOM   1857  HB3 CYS A 502     -24.973 -35.551  29.383  1.00  9.07           H  
ATOM   1858  HB2 CYS A 502     -24.506 -35.186  31.001  1.00  9.07           H  
ATOM   1859  HG  CYS A 502     -22.470 -36.731  31.117  1.00 10.00           H  
ATOM   1860  N   LYS A 503     -23.540 -32.304  30.345  1.00  9.48           N  
ANISOU 1860  N   LYS A 503     1167   1268   1168    -32    -70     10
ATOM   1861  CA  LYS A 503     -24.013 -30.932  30.427  1.00  9.39           C  
ANISOU 1861  CA  LYS A 503     1135   1261   1170    -41    -74     13
ATOM   1862  C   LYS A 503     -23.349 -30.025  29.389  1.00  9.49           C  
ANISOU 1862  C   LYS A 503     1156   1269   1181    -53    -67      9
ATOM   1863  O   LYS A 503     -24.037 -29.128  28.838  1.00 10.33           O  
ANISOU 1863  O   LYS A 503     1249   1378   1298    -58    -58     10
ATOM   1864  CB  LYS A 503     -23.688 -30.320  31.835  1.00 10.77           C  
ANISOU 1864  CB  LYS A 503     1304   1440   1347    -48    -97     17
ATOM   1865  CG  LYS A 503     -24.464 -28.891  32.064  1.00 15.49           C  
ANISOU 1865  CG  LYS A 503     1874   2047   1965    -56   -101     20
ATOM   1866  CD  LYS A 503     -24.033 -28.123  33.379  1.00 21.66           C  
ANISOU 1866  CD  LYS A 503     2640   2837   2754    -58   -125     25
ATOM   1867  CE  LYS A 503     -24.473 -26.633  33.393  1.00 20.07           C  
ANISOU 1867  CE  LYS A 503     2454   2633   2538    -77   -145     21
ATOM   1868  NZ  LYS A 503     -23.506 -25.899  32.581  1.00 21.40           N1+
ANISOU 1868  NZ  LYS A 503     2619   2800   2711    -99   -141     16
ATOM   1869  H   LYS A 503     -23.089 -32.636  31.185  1.00  9.48           H  
ATOM   1870  HA  LYS A 503     -25.080 -30.884  30.209  1.00  9.39           H  
ATOM   1871  HB3 LYS A 503     -22.609 -30.171  31.797  1.00 10.77           H  
ATOM   1872  HB2 LYS A 503     -23.884 -31.017  32.650  1.00 10.77           H  
ATOM   1873  HG3 LYS A 503     -25.548 -28.994  32.108  1.00 15.49           H  
ATOM   1874  HG2 LYS A 503     -24.252 -28.315  31.163  1.00 15.49           H  
ATOM   1875  HD3 LYS A 503     -22.960 -28.185  33.564  1.00 21.66           H  
ATOM   1876  HD2 LYS A 503     -24.589 -28.583  34.196  1.00 21.66           H  
ATOM   1877  HE3 LYS A 503     -24.297 -26.240  34.394  1.00 20.07           H  
ATOM   1878  HE2 LYS A 503     -25.501 -26.645  33.033  1.00 20.07           H  
ATOM   1879  HZ1 LYS A 503     -23.820 -24.941  32.514  1.00 21.40           H  
ATOM   1880  HZ2 LYS A 503     -22.626 -25.784  33.063  1.00 21.40           H  
ATOM   1881  HZ3 LYS A 503     -23.389 -26.306  31.664  1.00 21.40           H  
ATOM   1882  N   ASP A 504     -22.065 -30.261  29.024  1.00  9.56           N  
ANISOU 1882  N   ASP A 504     1187   1270   1176    -57    -70      4
ATOM   1883  CA  ASP A 504     -21.314 -29.437  28.008  1.00  9.91           C  
ANISOU 1883  CA  ASP A 504     1243   1304   1216    -66    -63      1
ATOM   1884  C   ASP A 504     -22.002 -29.458  26.588  1.00 10.39           C  
ANISOU 1884  C   ASP A 504     1302   1366   1279    -57    -46      3
ATOM   1885  O   ASP A 504     -22.417 -28.418  26.060  1.00  9.95           O  
ANISOU 1885  O   ASP A 504     1244   1309   1229    -65    -38      5
ATOM   1886  CB  ASP A 504     -19.834 -29.797  27.916  1.00 11.14           C  
ANISOU 1886  CB  ASP A 504     1427   1449   1356    -64    -65     -5
ATOM   1887  CG  ASP A 504     -18.925 -29.314  29.066  1.00 13.01           C  
ANISOU 1887  CG  ASP A 504     1677   1682   1585    -76    -80     -8
ATOM   1888  OD1 ASP A 504     -19.253 -28.273  29.662  1.00 14.10           O  
ANISOU 1888  OD1 ASP A 504     1804   1825   1730    -91    -93     -6
ATOM   1889  OD2 ASP A 504     -17.853 -29.958  29.217  1.00 13.86           O1-
ANISOU 1889  OD2 ASP A 504     1807   1781   1678    -71    -79    -14
ATOM   1890  H   ASP A 504     -21.481 -30.709  29.715  1.00  9.56           H  
ATOM   1891  HA  ASP A 504     -21.261 -28.375  28.247  1.00  9.91           H  
ATOM   1892  HB3 ASP A 504     -19.344 -29.343  27.055  1.00 11.14           H  
ATOM   1893  HB2 ASP A 504     -19.704 -30.866  27.752  1.00 11.14           H  
ATOM   1894  N   VAL A 505     -22.151 -30.637  26.055  1.00  9.06           N  
ANISOU 1894  N   VAL A 505     1137   1200   1106    -42    -40      1
ATOM   1895  CA  VAL A 505     -22.730 -30.957  24.700  1.00  9.06           C  
ANISOU 1895  CA  VAL A 505     1136   1202   1105    -34    -27      1
ATOM   1896  C   VAL A 505     -24.253 -30.843  24.703  1.00  9.91           C  
ANISOU 1896  C   VAL A 505     1225   1315   1224    -37    -19      5
ATOM   1897  O   VAL A 505     -24.828 -30.656  23.649  1.00  9.86           O  
ANISOU 1897  O   VAL A 505     1221   1308   1217    -40     -9      6
ATOM   1898  CB  VAL A 505     -22.412 -32.497  24.277  1.00 10.04           C  
ANISOU 1898  CB  VAL A 505     1263   1329   1222    -20    -24     -2
ATOM   1899  CG1 VAL A 505     -20.895 -32.592  23.977  1.00 10.66           C  
ANISOU 1899  CG1 VAL A 505     1339   1411   1299    -14    -15     -3
ATOM   1900  CG2 VAL A 505     -22.881 -33.570  25.299  1.00 11.48           C  
ANISOU 1900  CG2 VAL A 505     1462   1505   1395    -16    -27     -6
ATOM   1901  H   VAL A 505     -21.615 -31.362  26.510  1.00  9.06           H  
ATOM   1902  HA  VAL A 505     -22.303 -30.231  24.008  1.00  9.06           H  
ATOM   1903  HB  VAL A 505     -22.887 -32.804  23.346  1.00 10.04           H  
ATOM   1904 HG11 VAL A 505     -20.684 -33.634  23.735  1.00 10.66           H  
ATOM   1905 HG12 VAL A 505     -20.506 -31.931  23.203  1.00 10.66           H  
ATOM   1906 HG13 VAL A 505     -20.337 -32.350  24.881  1.00 10.66           H  
ATOM   1907 HG21 VAL A 505     -23.854 -33.293  25.706  1.00 11.48           H  
ATOM   1908 HG22 VAL A 505     -22.941 -34.523  24.773  1.00 11.48           H  
ATOM   1909 HG23 VAL A 505     -22.261 -33.626  26.193  1.00 11.48           H  
ATOM   1910  N   CYS A 506     -24.872 -30.784  25.921  1.00  9.35           N  
ANISOU 1910  N   CYS A 506     1138   1251   1163    -35    -23      6
ATOM   1911  CA  CYS A 506     -26.275 -30.344  26.233  1.00  9.36           C  
ANISOU 1911  CA  CYS A 506     1122   1258   1178    -35    -13      8
ATOM   1912  C   CYS A 506     -26.429 -28.833  25.969  1.00 10.27           C  
ANISOU 1912  C   CYS A 506     1227   1373   1301    -49     -9     11
ATOM   1913  O   CYS A 506     -27.386 -28.535  25.288  1.00 10.37           O  
ANISOU 1913  O   CYS A 506     1234   1388   1318    -51      8     11
ATOM   1914  CB  CYS A 506     -26.705 -30.569  27.675  1.00  8.82           C  
ANISOU 1914  CB  CYS A 506     1039   1194   1119    -27    -20     11
ATOM   1915  SG  CYS A 506     -28.531 -30.714  27.762  1.00 11.02           S  
ANISOU 1915  SG  CYS A 506     1298   1476   1413    -18     -4     11
ATOM   1916  H   CYS A 506     -24.267 -30.995  26.702  1.00  9.35           H  
ATOM   1917  HA  CYS A 506     -26.909 -30.844  25.502  1.00  9.36           H  
ATOM   1918  HB3 CYS A 506     -26.333 -29.763  28.307  1.00  8.82           H  
ATOM   1919  HB2 CYS A 506     -26.312 -31.483  28.121  1.00  8.82           H  
ATOM   1920  HG  CYS A 506     -28.816 -29.419  27.601  1.00 11.02           H  
ATOM   1921  N   GLU A 507     -25.416 -27.965  26.255  1.00  9.53           N  
ANISOU 1921  N   GLU A 507     1135   1278   1208    -62    -22     11
ATOM   1922  CA  GLU A 507     -25.421 -26.581  25.810  1.00 10.53           C  
ANISOU 1922  CA  GLU A 507     1252   1404   1343    -80    -17     13
ATOM   1923  C   GLU A 507     -25.388 -26.567  24.244  1.00 10.12           C  
ANISOU 1923  C   GLU A 507     1222   1343   1281    -85     -2     13
ATOM   1924  O   GLU A 507     -26.250 -25.880  23.663  1.00 10.70           O  
ANISOU 1924  O   GLU A 507     1289   1418   1360    -95     14     15
ATOM   1925  CB  GLU A 507     -24.254 -25.831  26.449  1.00 11.11           C  
ANISOU 1925  CB  GLU A 507     1329   1475   1417    -95    -36     12
ATOM   1926  CG  GLU A 507     -24.315 -25.707  27.990  1.00 11.73           C  
ANISOU 1926  CG  GLU A 507     1386   1564   1506    -93    -54     13
ATOM   1927  CD  GLU A 507     -23.054 -25.165  28.531  1.00 18.75           C  
ANISOU 1927  CD  GLU A 507     2283   2451   2389   -108    -76     11
ATOM   1928  OE1 GLU A 507     -22.220 -24.588  27.857  1.00 20.50           O  
ANISOU 1928  OE1 GLU A 507     2531   2661   2597   -118    -76      7
ATOM   1929  OE2 GLU A 507     -22.829 -25.390  29.700  1.00 17.30           O1-
ANISOU 1929  OE2 GLU A 507     2082   2278   2213   -108    -95     13
ATOM   1930  H   GLU A 507     -24.551 -28.303  26.651  1.00  9.53           H  
ATOM   1931  HA  GLU A 507     -26.325 -26.067  26.139  1.00 10.53           H  
ATOM   1932  HB3 GLU A 507     -24.344 -24.896  25.897  1.00 11.11           H  
ATOM   1933  HB2 GLU A 507     -23.287 -26.248  26.169  1.00 11.11           H  
ATOM   1934  HG3 GLU A 507     -24.408 -26.677  28.478  1.00 11.73           H  
ATOM   1935  HG2 GLU A 507     -25.235 -25.183  28.247  1.00 11.73           H  
ATOM   1936  N   ALA A 508     -24.367 -27.215  23.672  1.00  9.65           N  
ANISOU 1936  N   ALA A 508     1187   1274   1204    -78     -5     12
ATOM   1937  CA  ALA A 508     -24.099 -27.441  22.227  1.00  9.33           C  
ANISOU 1937  CA  ALA A 508     1169   1224   1152    -79      5     14
ATOM   1938  C   ALA A 508     -25.338 -27.892  21.472  1.00 10.80           C  
ANISOU 1938  C   ALA A 508     1351   1416   1336    -71     21     15
ATOM   1939  O   ALA A 508     -25.698 -27.248  20.453  1.00 10.59           O  
ANISOU 1939  O   ALA A 508     1333   1385   1305    -78     35     18
ATOM   1940  CB  ALA A 508     -23.005 -28.565  22.164  1.00 11.34           C  
ANISOU 1940  CB  ALA A 508     1447   1470   1393    -66     -3     12
ATOM   1941  H   ALA A 508     -23.693 -27.550  24.346  1.00  9.65           H  
ATOM   1942  HA  ALA A 508     -23.777 -26.484  21.816  1.00  9.33           H  
ATOM   1943  HB1 ALA A 508     -23.294 -29.591  21.934  1.00 11.34           H  
ATOM   1944  HB2 ALA A 508     -22.413 -28.360  21.272  1.00 11.34           H  
ATOM   1945  HB3 ALA A 508     -22.369 -28.430  23.039  1.00 11.34           H  
ATOM   1946  N   MET A 509     -25.982 -29.015  21.830  1.00  9.11           N  
ANISOU 1946  N   MET A 509     1127   1211   1124    -57     19     12
ATOM   1947  CA  MET A 509     -27.334 -29.380  21.297  1.00  9.12           C  
ANISOU 1947  CA  MET A 509     1127   1217   1121    -50     33     11
ATOM   1948  C   MET A 509     -28.494 -28.418  21.480  1.00 10.31           C  
ANISOU 1948  C   MET A 509     1259   1372   1284    -58     49     11
ATOM   1949  O   MET A 509     -29.212 -28.114  20.458  1.00 11.25           O  
ANISOU 1949  O   MET A 509     1387   1492   1397    -60     66     11
ATOM   1950  CB  MET A 509     -27.763 -30.837  21.677  1.00  9.91           C  
ANISOU 1950  CB  MET A 509     1223   1323   1220    -35     27      6
ATOM   1951  CG  MET A 509     -26.794 -31.885  21.333  1.00 10.56           C  
ANISOU 1951  CG  MET A 509     1320   1403   1290    -27     16      4
ATOM   1952  SD  MET A 509     -26.344 -32.002  19.576  1.00 11.04           S  
ANISOU 1952  SD  MET A 509     1405   1459   1333    -24     17      7
ATOM   1953  CE  MET A 509     -27.879 -32.562  18.878  1.00 12.07           C  
ANISOU 1953  CE  MET A 509     1533   1596   1456    -24     31      4
ATOM   1954  H   MET A 509     -25.508 -29.566  22.531  1.00  9.11           H  
ATOM   1955  HA  MET A 509     -27.171 -29.339  20.220  1.00  9.12           H  
ATOM   1956  HB3 MET A 509     -28.600 -31.170  21.063  1.00  9.91           H  
ATOM   1957  HB2 MET A 509     -27.979 -31.009  22.731  1.00  9.91           H  
ATOM   1958  HG3 MET A 509     -27.126 -32.820  21.786  1.00 10.56           H  
ATOM   1959  HG2 MET A 509     -25.824 -31.726  21.804  1.00 10.56           H  
ATOM   1960  HE1 MET A 509     -27.823 -32.874  17.835  1.00 12.07           H  
ATOM   1961  HE2 MET A 509     -28.312 -33.400  19.423  1.00 12.07           H  
ATOM   1962  HE3 MET A 509     -28.654 -31.800  18.963  1.00 12.07           H  
ATOM   1963  N   GLU A 510     -28.538 -27.659  22.602  1.00 10.11           N  
ANISOU 1963  N   GLU A 510     1212   1353   1278    -63     45     12
ATOM   1964  CA  GLU A 510     -29.494 -26.494  22.834  1.00 10.81           C  
ANISOU 1964  CA  GLU A 510     1277   1446   1382    -70     62     12
ATOM   1965  C   GLU A 510     -29.213 -25.230  21.998  1.00 11.82           C  
ANISOU 1965  C   GLU A 510     1415   1569   1506    -89     75     15
ATOM   1966  O   GLU A 510     -30.183 -24.537  21.660  1.00 12.11           O  
ANISOU 1966  O   GLU A 510     1448   1608   1544    -94     99     15
ATOM   1967  CB  GLU A 510     -29.543 -26.072  24.285  1.00 11.74           C  
ANISOU 1967  CB  GLU A 510     1367   1572   1521    -70     49     13
ATOM   1968  CG  GLU A 510     -30.776 -25.316  24.911  1.00 14.96           C  
ANISOU 1968  CG  GLU A 510     1744   1988   1951    -74     66     13
ATOM   1969  CD  GLU A 510     -30.429 -23.941  25.501  1.00 27.16           C  
ANISOU 1969  CD  GLU A 510     3257   3544   3519    -80     51     15
ATOM   1970  OE1 GLU A 510     -29.346 -23.423  25.334  1.00 21.34           O  
ANISOU 1970  OE1 GLU A 510     2525   2806   2779    -90     29     16
ATOM   1971  OE2 GLU A 510     -31.270 -23.387  26.247  1.00 24.84           O1-
ANISOU 1971  OE2 GLU A 510     2933   3258   3245    -76     65     15
ATOM   1972  H   GLU A 510     -27.975 -27.907  23.403  1.00 10.11           H  
ATOM   1973  HA  GLU A 510     -30.471 -26.801  22.460  1.00 10.81           H  
ATOM   1974  HB3 GLU A 510     -28.604 -25.602  24.578  1.00 11.74           H  
ATOM   1975  HB2 GLU A 510     -29.486 -26.928  24.958  1.00 11.74           H  
ATOM   1976  HG3 GLU A 510     -31.316 -25.949  25.616  1.00 14.96           H  
ATOM   1977  HG2 GLU A 510     -31.493 -25.288  24.091  1.00 14.96           H  
ATOM   1978  N   TYR A 511     -27.994 -25.108  21.537  1.00 11.18           N  
ANISOU 1978  N   TYR A 511     1350   1480   1417   -100     64     18
ATOM   1979  CA  TYR A 511     -27.583 -24.008  20.568  1.00 11.33           C  
ANISOU 1979  CA  TYR A 511     1385   1490   1431   -119     76     21
ATOM   1980  C   TYR A 511     -27.963 -24.455  19.127  1.00 12.35           C  
ANISOU 1980  C   TYR A 511     1542   1613   1538   -113     90     24
ATOM   1981  O   TYR A 511     -28.626 -23.747  18.353  1.00 12.24           O  
ANISOU 1981  O   TYR A 511     1531   1597   1521   -125    113     26
ATOM   1982  CB  TYR A 511     -26.075 -23.681  20.574  1.00 11.77           C  
ANISOU 1982  CB  TYR A 511     1456   1535   1482   -130     60     23
ATOM   1983  CG  TYR A 511     -25.594 -22.701  19.534  1.00 12.52           C  
ANISOU 1983  CG  TYR A 511     1575   1615   1567   -149     73     27
ATOM   1984  CD1 TYR A 511     -25.970 -21.351  19.572  1.00 14.10           C  
ANISOU 1984  CD1 TYR A 511     1761   1816   1780   -175     88     28
ATOM   1985  CD2 TYR A 511     -24.799 -23.236  18.441  1.00 13.16           C  
ANISOU 1985  CD2 TYR A 511     1693   1681   1627   -141     72     32
ATOM   1986  CE1 TYR A 511     -25.529 -20.487  18.588  1.00 14.70           C  
ANISOU 1986  CE1 TYR A 511     1863   1877   1847   -195    102     33
ATOM   1987  CE2 TYR A 511     -24.480 -22.373  17.407  1.00 14.68           C  
ANISOU 1987  CE2 TYR A 511     1913   1857   1808   -157     85     38
ATOM   1988  CZ  TYR A 511     -24.725 -20.975  17.535  1.00 14.35           C  
ANISOU 1988  CZ  TYR A 511     1861   1815   1779   -185    101     39
ATOM   1989  OH  TYR A 511     -24.400 -20.153  16.451  1.00 16.48           O  
ANISOU 1989  OH  TYR A 511     2160   2065   2036   -204    116     46
ATOM   1990  H   TYR A 511     -27.250 -25.748  21.777  1.00 11.18           H  
ATOM   1991  HA  TYR A 511     -28.093 -23.081  20.831  1.00 11.33           H  
ATOM   1992  HB3 TYR A 511     -25.424 -24.537  20.399  1.00 11.77           H  
ATOM   1993  HB2 TYR A 511     -25.758 -23.357  21.566  1.00 11.77           H  
ATOM   1994  HD1 TYR A 511     -26.639 -21.059  20.368  1.00 14.10           H  
ATOM   1995  HD2 TYR A 511     -24.574 -24.292  18.429  1.00 13.16           H  
ATOM   1996  HE1 TYR A 511     -25.838 -19.453  18.625  1.00 14.70           H  
ATOM   1997  HE2 TYR A 511     -24.035 -22.768  16.506  1.00 14.68           H  
ATOM   1998  HH  TYR A 511     -24.775 -19.272  16.391  1.00 16.48           H  
ATOM   1999  N   LEU A 512     -27.603 -25.739  18.718  1.00 11.30           N  
ANISOU 1999  N   LEU A 512     1428   1477   1390    -95     78     24
ATOM   2000  CA  LEU A 512     -28.057 -26.261  17.446  1.00 11.04           C  
ANISOU 2000  CA  LEU A 512     1420   1440   1336    -88     86     26
ATOM   2001  C   LEU A 512     -29.624 -26.440  17.440  1.00 11.97           C  
ANISOU 2001  C   LEU A 512     1528   1566   1454    -87    106     22
ATOM   2002  O   LEU A 512     -30.176 -26.180  16.353  1.00 13.09           O  
ANISOU 2002  O   LEU A 512     1688   1705   1582    -95    123     26
ATOM   2003  CB  LEU A 512     -27.430 -27.654  17.169  1.00 10.70           C  
ANISOU 2003  CB  LEU A 512     1390   1396   1280    -69     66     25
ATOM   2004  CG  LEU A 512     -25.871 -27.760  17.155  1.00 11.83           C  
ANISOU 2004  CG  LEU A 512     1550   1528   1418    -67     51     29
ATOM   2005  CD1 LEU A 512     -25.331 -29.149  17.271  1.00 12.06           C  
ANISOU 2005  CD1 LEU A 512     1586   1560   1438    -46     34     26
ATOM   2006  CD2 LEU A 512     -25.205 -27.071  15.884  1.00 13.43           C  
ANISOU 2006  CD2 LEU A 512     1780   1714   1607    -77     59     38
ATOM   2007  H   LEU A 512     -26.913 -26.253  19.247  1.00 11.30           H  
ATOM   2008  HA  LEU A 512     -27.701 -25.600  16.655  1.00 11.04           H  
ATOM   2009  HB3 LEU A 512     -27.877 -28.121  16.291  1.00 10.70           H  
ATOM   2010  HB2 LEU A 512     -27.748 -28.228  18.039  1.00 10.70           H  
ATOM   2011  HG  LEU A 512     -25.374 -27.212  17.955  1.00 11.83           H  
ATOM   2012 HD11 LEU A 512     -24.333 -29.056  17.698  1.00 12.06           H  
ATOM   2013 HD12 LEU A 512     -25.976 -29.815  17.845  1.00 12.06           H  
ATOM   2014 HD13 LEU A 512     -25.355 -29.576  16.269  1.00 12.06           H  
ATOM   2015 HD21 LEU A 512     -26.012 -26.740  15.231  1.00 13.43           H  
ATOM   2016 HD22 LEU A 512     -24.724 -26.118  16.101  1.00 13.43           H  
ATOM   2017 HD23 LEU A 512     -24.602 -27.683  15.213  1.00 13.43           H  
ATOM   2018  N   GLU A 513     -30.355 -26.691  18.593  1.00 12.26           N  
ANISOU 2018  N   GLU A 513     1539   1613   1505    -79    105     16
ATOM   2019  CA  GLU A 513     -31.824 -26.620  18.665  1.00 13.04           C  
ANISOU 2019  CA  GLU A 513     1629   1718   1606    -76    127     11
ATOM   2020  C   GLU A 513     -32.278 -25.222  18.274  1.00 15.29           C  
ANISOU 2020  C   GLU A 513     1905   2003   1900    -93    153     12
ATOM   2021  O   GLU A 513     -33.005 -24.986  17.307  1.00 14.11           O  
ANISOU 2021  O   GLU A 513     1767   1853   1740    -96    176     11
ATOM   2022  CB  GLU A 513     -32.355 -27.146  19.988  1.00 13.25           C  
ANISOU 2022  CB  GLU A 513     1631   1751   1651    -63    120      5
ATOM   2023  CG  GLU A 513     -33.890 -26.946  20.262  1.00 17.01           C  
ANISOU 2023  CG  GLU A 513     2103   2230   2129    -56    142     -2
ATOM   2024  CD  GLU A 513     -34.261 -27.558  21.592  1.00 30.42           C  
ANISOU 2024  CD  GLU A 513     3795   3930   3832    -40    131     -7
ATOM   2025  OE1 GLU A 513     -34.336 -28.830  21.638  1.00 16.93           O  
ANISOU 2025  OE1 GLU A 513     2064   2224   2145    -34    125     -7
ATOM   2026  OE2 GLU A 513     -34.592 -26.814  22.526  1.00 30.44           O1-
ANISOU 2026  OE2 GLU A 513     3818   3931   3817    -36    125    -12
ATOM   2027  H   GLU A 513     -29.902 -27.095  19.400  1.00 12.26           H  
ATOM   2028  HA  GLU A 513     -32.217 -27.188  17.822  1.00 13.04           H  
ATOM   2029  HB3 GLU A 513     -31.750 -26.820  20.835  1.00 13.25           H  
ATOM   2030  HB2 GLU A 513     -32.086 -28.198  19.897  1.00 13.25           H  
ATOM   2031  HG3 GLU A 513     -34.306 -27.487  19.412  1.00 17.01           H  
ATOM   2032  HG2 GLU A 513     -34.205 -25.906  20.347  1.00 17.01           H  
ATOM   2033  N   SER A 514     -31.670 -24.250  18.937  1.00 13.72           N  
ANISOU 2033  N   SER A 514     1689   1806   1720   -106    150     16
ATOM   2034  CA  SER A 514     -31.952 -22.810  18.607  1.00 14.14           C  
ANISOU 2034  CA  SER A 514     1728   1860   1785   -125    175     17
ATOM   2035  C   SER A 514     -31.720 -22.385  17.176  1.00 16.82           C  
ANISOU 2035  C   SER A 514     2101   2188   2101   -141    192     23
ATOM   2036  O   SER A 514     -32.472 -21.637  16.597  1.00 17.82           O  
ANISOU 2036  O   SER A 514     2224   2316   2230   -156    222     22
ATOM   2037  CB  SER A 514     -31.355 -22.003  19.679  1.00 15.93           C  
ANISOU 2037  CB  SER A 514     1925   2091   2035   -138    163     18
ATOM   2038  OG  SER A 514     -31.742 -20.661  19.666  1.00 16.15           O  
ANISOU 2038  OG  SER A 514     1975   2108   2054   -153    151     23
ATOM   2039  H   SER A 514     -30.848 -24.554  19.439  1.00 13.72           H  
ATOM   2040  HA  SER A 514     -33.023 -22.638  18.716  1.00 14.14           H  
ATOM   2041  HB3 SER A 514     -30.267 -22.018  19.616  1.00 15.93           H  
ATOM   2042  HB2 SER A 514     -31.719 -22.454  20.603  1.00 15.93           H  
ATOM   2043  HG  SER A 514     -30.934 -20.276  20.011  1.00 16.15           H  
ATOM   2044  N   LYS A 515     -30.685 -22.924  16.501  1.00 14.64           N  
ANISOU 2044  N   LYS A 515     1859   1902   1802   -136    174     28
ATOM   2045  CA  LYS A 515     -30.489 -22.785  15.104  1.00 15.22           C  
ANISOU 2045  CA  LYS A 515     1972   1962   1850   -146    184     36
ATOM   2046  C   LYS A 515     -31.374 -23.716  14.197  1.00 15.74           C  
ANISOU 2046  C   LYS A 515     2064   2028   1889   -132    186     35
ATOM   2047  O   LYS A 515     -31.234 -23.626  12.955  1.00 17.16           O  
ANISOU 2047  O   LYS A 515     2281   2197   2043   -135    188     44
ATOM   2048  CB  LYS A 515     -29.012 -22.949  14.964  1.00 17.42           C  
ANISOU 2048  CB  LYS A 515     2272   2226   2121   -148    161     43
ATOM   2049  CG  LYS A 515     -28.277 -21.739  15.496  1.00 19.40           C  
ANISOU 2049  CG  LYS A 515     2504   2474   2394   -166    157     43
ATOM   2050  CD  LYS A 515     -28.510 -20.350  14.915  1.00 26.09           C  
ANISOU 2050  CD  LYS A 515     3340   3320   3251   -195    186     44
ATOM   2051  CE  LYS A 515     -27.444 -19.334  15.179  1.00 33.74           C  
ANISOU 2051  CE  LYS A 515     4302   4283   4236   -218    179     44
ATOM   2052  NZ  LYS A 515     -27.992 -17.964  14.960  1.00 48.78           N1+
ANISOU 2052  NZ  LYS A 515     6188   6190   6154   -248    208     44
ATOM   2053  H   LYS A 515     -30.202 -23.689  16.950  1.00 14.64           H  
ATOM   2054  HA  LYS A 515     -30.678 -21.732  14.891  1.00 15.22           H  
ATOM   2055  HB3 LYS A 515     -28.758 -23.132  13.920  1.00 17.42           H  
ATOM   2056  HB2 LYS A 515     -28.774 -23.898  15.445  1.00 17.42           H  
ATOM   2057  HG3 LYS A 515     -27.211 -21.897  15.331  1.00 19.40           H  
ATOM   2058  HG2 LYS A 515     -28.353 -21.719  16.583  1.00 19.40           H  
ATOM   2059  HD3 LYS A 515     -29.522 -20.074  15.212  1.00 26.09           H  
ATOM   2060  HD2 LYS A 515     -28.673 -20.415  13.839  1.00 26.09           H  
ATOM   2061  HE3 LYS A 515     -26.473 -19.450  14.698  1.00 33.74           H  
ATOM   2062  HE2 LYS A 515     -27.288 -19.380  16.257  1.00 33.74           H  
ATOM   2063  HZ1 LYS A 515     -28.726 -17.700  15.602  1.00 48.78           H  
ATOM   2064  HZ2 LYS A 515     -27.248 -17.281  14.959  1.00 48.78           H  
ATOM   2065  HZ3 LYS A 515     -28.379 -17.865  14.032  1.00 48.78           H  
ATOM   2066  N   GLN A 516     -32.162 -24.592  14.817  1.00 14.60           N  
ANISOU 2066  N   GLN A 516     1902   1894   1749   -117    184     26
ATOM   2067  CA  GLN A 516     -33.058 -25.594  14.282  1.00 14.81           C  
ANISOU 2067  CA  GLN A 516     1952   1923   1751   -105    184     23
ATOM   2068  C   GLN A 516     -32.240 -26.608  13.344  1.00 16.82           C  
ANISOU 2068  C   GLN A 516     2235   2172   1984    -94    156     30
ATOM   2069  O   GLN A 516     -32.672 -27.038  12.291  1.00 17.03           O  
ANISOU 2069  O   GLN A 516     2291   2197   1983    -91    154     32
ATOM   2070  CB  GLN A 516     -34.202 -24.960  13.530  1.00 17.85           C  
ANISOU 2070  CB  GLN A 516     2356   2306   2119   -117    217     23
ATOM   2071  CG  GLN A 516     -35.085 -24.139  14.500  1.00 22.40           C  
ANISOU 2071  CG  GLN A 516     2901   2890   2720   -123    247     14
ATOM   2072  CD  GLN A 516     -36.237 -23.544  13.737  1.00 47.10           C  
ANISOU 2072  CD  GLN A 516     6050   6015   5829   -135    284     13
ATOM   2073  OE1 GLN A 516     -36.134 -23.262  12.563  1.00 45.80           O  
ANISOU 2073  OE1 GLN A 516     5893   5846   5664   -155    305     19
ATOM   2074  NE2 GLN A 516     -37.317 -23.299  14.455  1.00 42.57           N  
ANISOU 2074  NE2 GLN A 516     5491   5445   5240   -126    293      4
ATOM   2075  H   GLN A 516     -32.118 -24.566  15.826  1.00 14.60           H  
ATOM   2076  HA  GLN A 516     -33.492 -26.136  15.123  1.00 14.81           H  
ATOM   2077  HB3 GLN A 516     -34.845 -25.690  13.038  1.00 17.85           H  
ATOM   2078  HB2 GLN A 516     -33.817 -24.256  12.793  1.00 17.85           H  
ATOM   2079  HG3 GLN A 516     -34.463 -23.388  14.987  1.00 22.40           H  
ATOM   2080  HG2 GLN A 516     -35.414 -24.835  15.272  1.00 22.40           H  
ATOM   2081 HE22 GLN A 516     -38.123 -22.767  14.162  1.00 42.57           H  
ATOM   2082 HE21 GLN A 516     -37.365 -23.695  15.383  1.00 42.57           H  
ATOM   2083  N   PHE A 517     -30.931 -26.761  13.676  1.00 13.46           N  
ANISOU 2083  N   PHE A 517     1799   1744   1571    -88    132     32
ATOM   2084  CA  PHE A 517     -29.883 -27.474  12.986  1.00 12.32           C  
ANISOU 2084  CA  PHE A 517     1675   1595   1412    -75    107     38
ATOM   2085  C   PHE A 517     -29.852 -28.966  13.472  1.00 13.08           C  
ANISOU 2085  C   PHE A 517     1753   1702   1515    -58     87     29
ATOM   2086  O   PHE A 517     -29.368 -29.210  14.590  1.00 13.48           O  
ANISOU 2086  O   PHE A 517     1778   1756   1587    -56     81     24
ATOM   2087  CB  PHE A 517     -28.575 -26.744  13.278  1.00 13.26           C  
ANISOU 2087  CB  PHE A 517     1799   1700   1539    -80     99     45
ATOM   2088  CG  PHE A 517     -27.486 -27.156  12.389  1.00 13.90           C  
ANISOU 2088  CG  PHE A 517     1906   1771   1603    -66     78     53
ATOM   2089  CD1 PHE A 517     -27.246 -26.371  11.245  1.00 14.59           C  
ANISOU 2089  CD1 PHE A 517     1985   1865   1694    -47     55     49
ATOM   2090  CD2 PHE A 517     -26.734 -28.334  12.549  1.00 15.38           C  
ANISOU 2090  CD2 PHE A 517     2129   1942   1772    -72     83     65
ATOM   2091  CE1 PHE A 517     -26.326 -26.730  10.239  1.00 15.85           C  
ANISOU 2091  CE1 PHE A 517     2166   2017   1841    -30     37     56
ATOM   2092  CE2 PHE A 517     -25.860 -28.752  11.542  1.00 16.56           C  
ANISOU 2092  CE2 PHE A 517     2303   2081   1907    -55     63     73
ATOM   2093  CZ  PHE A 517     -25.639 -27.930  10.420  1.00 16.10           C  
ANISOU 2093  CZ  PHE A 517     2231   2031   1855    -33     40     68
ATOM   2094  H   PHE A 517     -30.716 -26.523  14.634  1.00 13.46           H  
ATOM   2095  HA  PHE A 517     -30.128 -27.375  11.928  1.00 12.32           H  
ATOM   2096  HB3 PHE A 517     -28.250 -26.873  14.311  1.00 13.26           H  
ATOM   2097  HB2 PHE A 517     -28.601 -25.656  13.210  1.00 13.26           H  
ATOM   2098  HD1 PHE A 517     -27.803 -25.462  11.073  1.00 14.59           H  
ATOM   2099  HD2 PHE A 517     -26.874 -28.916  13.448  1.00 15.38           H  
ATOM   2100  HE1 PHE A 517     -26.111 -26.074   9.408  1.00 15.85           H  
ATOM   2101  HE2 PHE A 517     -25.227 -29.616  11.682  1.00 16.56           H  
ATOM   2102  HZ  PHE A 517     -24.860 -28.235   9.738  1.00 16.10           H  
ATOM   2103  N   LEU A 518     -30.308 -29.853  12.524  1.00 12.39           N  
ANISOU 2103  N   LEU A 518     1678   1620   1409    -47     75     27
ATOM   2104  CA  LEU A 518     -30.242 -31.285  12.750  1.00 12.78           C  
ANISOU 2104  CA  LEU A 518     1711   1680   1465    -34     57     19
ATOM   2105  C   LEU A 518     -28.767 -31.762  12.776  1.00 12.76           C  
ANISOU 2105  C   LEU A 518     1709   1674   1463    -22     35     23
ATOM   2106  O   LEU A 518     -28.003 -31.418  11.811  1.00 13.87           O  
ANISOU 2106  O   LEU A 518     1872   1807   1590    -16     27     32
ATOM   2107  CB  LEU A 518     -31.104 -32.031  11.693  1.00 13.22           C  
ANISOU 2107  CB  LEU A 518     1777   1745   1502    -30     53     13
ATOM   2108  CG  LEU A 518     -32.609 -31.619  11.782  1.00 15.07           C  
ANISOU 2108  CG  LEU A 518     2014   1982   1731    -40     76      5
ATOM   2109  CD1 LEU A 518     -33.461 -32.601  10.929  1.00 16.50           C  
ANISOU 2109  CD1 LEU A 518     2203   2172   1895    -37     66     -4
ATOM   2110  CD2 LEU A 518     -33.041 -31.623  13.216  1.00 17.98           C  
ANISOU 2110  CD2 LEU A 518     2354   2350   2126    -43     92     -1
ATOM   2111  H   LEU A 518     -30.675 -29.480  11.660  1.00 12.39           H  
ATOM   2112  HA  LEU A 518     -30.648 -31.534  13.731  1.00 12.78           H  
ATOM   2113  HB3 LEU A 518     -31.042 -33.119  11.714  1.00 13.22           H  
ATOM   2114  HB2 LEU A 518     -30.619 -31.841  10.736  1.00 13.22           H  
ATOM   2115  HG  LEU A 518     -32.875 -30.608  11.472  1.00 15.07           H  
ATOM   2116 HD11 LEU A 518     -34.453 -32.164  10.813  1.00 16.50           H  
ATOM   2117 HD12 LEU A 518     -32.965 -32.700   9.964  1.00 16.50           H  
ATOM   2118 HD13 LEU A 518     -33.567 -33.563  11.431  1.00 16.50           H  
ATOM   2119 HD21 LEU A 518     -32.672 -32.500  13.747  1.00 17.98           H  
ATOM   2120 HD22 LEU A 518     -32.784 -30.676  13.690  1.00 17.98           H  
ATOM   2121 HD23 LEU A 518     -34.126 -31.723  13.188  1.00 17.98           H  
ATOM   2122  N   HIS A 519     -28.418 -32.593  13.747  1.00 10.91           N  
ANISOU 2122  N   HIS A 519     1453   1445   1246    -15     26     17
ATOM   2123  CA  HIS A 519     -27.141 -33.267  13.733  1.00 11.06           C  
ANISOU 2123  CA  HIS A 519     1473   1463   1267     -2      8     19
ATOM   2124  C   HIS A 519     -27.195 -34.429  12.836  1.00 10.65           C  
ANISOU 2124  C   HIS A 519     1425   1420   1199     10     -8     17
ATOM   2125  O   HIS A 519     -26.286 -34.644  12.012  1.00 11.25           O  
ANISOU 2125  O   HIS A 519     1515   1493   1267     23    -21     24
ATOM   2126  CB  HIS A 519     -26.740 -33.651  15.138  1.00 10.80           C  
ANISOU 2126  CB  HIS A 519     1417   1433   1252      0      4     12
ATOM   2127  CG  HIS A 519     -25.287 -33.962  15.248  1.00 10.51           C  
ANISOU 2127  CG  HIS A 519     1383   1393   1218     13     -9     13
ATOM   2128  ND1 HIS A 519     -24.757 -35.029  14.572  1.00 11.25           N  
ANISOU 2128  ND1 HIS A 519     1475   1494   1305     28    -22     11
ATOM   2129  CD2 HIS A 519     -24.258 -33.374  16.009  1.00 12.08           C  
ANISOU 2129  CD2 HIS A 519     1584   1581   1425     13    -10     15
ATOM   2130  CE1 HIS A 519     -23.491 -35.098  14.760  1.00 11.15           C  
ANISOU 2130  CE1 HIS A 519     1465   1474   1297     38    -29     13
ATOM   2131  NE2 HIS A 519     -23.094 -34.092  15.615  1.00 11.24           N  
ANISOU 2131  NE2 HIS A 519     1481   1474   1316     29    -21     14
ATOM   2132  H   HIS A 519     -29.093 -32.877  14.443  1.00 10.91           H  
ATOM   2133  HA  HIS A 519     -26.432 -32.572  13.284  1.00 11.06           H  
ATOM   2134  HB3 HIS A 519     -27.262 -34.533  15.509  1.00 10.80           H  
ATOM   2135  HB2 HIS A 519     -27.061 -32.774  15.700  1.00 10.80           H  
ATOM   2136  HD2 HIS A 519     -24.368 -32.616  16.770  1.00 12.08           H  
ATOM   2137  HE1 HIS A 519     -22.972 -36.008  14.496  1.00 11.15           H  
ATOM   2138  HE2 HIS A 519     -22.153 -33.984  15.966  1.00 11.24           H  
ATOM   2139  N   ARG A 520     -28.070 -35.446  13.186  1.00 10.96           N  
ANISOU 2139  N   ARG A 520     1453   1472   1238      8     -8      7
ATOM   2140  CA  ARG A 520     -28.380 -36.634  12.328  1.00 11.25           C  
ANISOU 2140  CA  ARG A 520     1491   1523   1262     14    -23      3
ATOM   2141  C   ARG A 520     -27.385 -37.787  12.459  1.00 12.50           C  
ANISOU 2141  C   ARG A 520     1631   1690   1430     26    -39     -2
ATOM   2142  O   ARG A 520     -27.649 -38.853  11.902  1.00 13.47           O  
ANISOU 2142  O   ARG A 520     1746   1827   1547     28    -51     -8
ATOM   2143  CB  ARG A 520     -28.588 -36.304  10.853  1.00 12.61           C  
ANISOU 2143  CB  ARG A 520     1689   1693   1409     18    -32     12
ATOM   2144  CG  ARG A 520     -29.768 -35.379  10.615  1.00 11.33           C  
ANISOU 2144  CG  ARG A 520     1545   1530   1231      3    -16     11
ATOM   2145  CD  ARG A 520     -29.894 -34.632   9.312  1.00 12.21           C  
ANISOU 2145  CD  ARG A 520     1688   1636   1315      6    -23     23
ATOM   2146  NE  ARG A 520     -30.071 -35.509   8.146  1.00 12.64           N  
ANISOU 2146  NE  ARG A 520     1763   1692   1348     -7     -9     20
ATOM   2147  CZ  ARG A 520     -31.109 -35.651   7.375  1.00 15.72           C  
ANISOU 2147  CZ  ARG A 520     2172   2071   1730    -20     15     25
ATOM   2148  NH1 ARG A 520     -31.083 -36.749   6.555  1.00 10.84           N  
ANISOU 2148  NH1 ARG A 520     1573   1455   1090    -31     28     20
ATOM   2149  NH2 ARG A 520     -32.055 -34.705   7.373  1.00 14.61           N1+
ANISOU 2149  NH2 ARG A 520     2032   1917   1603    -23     28     33
ATOM   2150  H   ARG A 520     -28.766 -35.276  13.897  1.00 10.96           H  
ATOM   2151  HA  ARG A 520     -29.386 -36.895  12.655  1.00 11.25           H  
ATOM   2152  HB3 ARG A 520     -28.769 -37.259  10.360  1.00 12.61           H  
ATOM   2153  HB2 ARG A 520     -27.696 -35.815  10.459  1.00 12.61           H  
ATOM   2154  HG3 ARG A 520     -29.774 -34.602  11.379  1.00 11.33           H  
ATOM   2155  HG2 ARG A 520     -30.551 -36.083  10.897  1.00 11.33           H  
ATOM   2156  HD3 ARG A 520     -28.912 -34.204   9.109  1.00 12.21           H  
ATOM   2157  HD2 ARG A 520     -30.682 -33.880   9.359  1.00 12.21           H  
ATOM   2158 HH22 ARG A 520     -32.971 -34.930   7.012  1.00 14.61           H  
ATOM   2159 HH21 ARG A 520     -31.846 -33.841   7.853  1.00 14.61           H  
ATOM   2160 HH12 ARG A 520     -31.893 -37.070   6.044  1.00 10.84           H  
ATOM   2161 HH11 ARG A 520     -30.371 -37.462   6.623  1.00 10.84           H  
ATOM   2162  HE  ARG A 520     -29.387 -36.249   8.084  1.00 12.64           H  
ATOM   2163  N   ASP A 521     -26.324 -37.620  13.249  1.00 10.80           N  
ANISOU 2163  N   ASP A 521     1406   1468   1231     32    -38      0
ATOM   2164  CA  ASP A 521     -25.405 -38.741  13.703  1.00 11.09           C  
ANISOU 2164  CA  ASP A 521     1423   1513   1277     42    -47     -7
ATOM   2165  C   ASP A 521     -24.623 -38.315  15.025  1.00 12.28           C  
ANISOU 2165  C   ASP A 521     1566   1656   1445     40    -37     -8
ATOM   2166  O   ASP A 521     -23.365 -38.367  15.065  1.00 12.10           O  
ANISOU 2166  O   ASP A 521     1539   1629   1427     51    -42     -8
ATOM   2167  CB  ASP A 521     -24.441 -39.282  12.553  1.00 13.21           C  
ANISOU 2167  CB  ASP A 521     1695   1785   1541     61    -65     -1
ATOM   2168  CG  ASP A 521     -23.568 -40.487  12.951  1.00 14.71           C  
ANISOU 2168  CG  ASP A 521     1860   1989   1742     72    -73    -10
ATOM   2169  OD1 ASP A 521     -23.993 -41.331  13.748  1.00 16.60           O  
ANISOU 2169  OD1 ASP A 521     2082   2236   1990     60    -66    -20
ATOM   2170  OD2 ASP A 521     -22.571 -40.699  12.178  1.00 19.91           O1-
ANISOU 2170  OD2 ASP A 521     2516   2648   2401     91    -84     -6
ATOM   2171  H   ASP A 521     -26.179 -36.708  13.659  1.00 10.80           H  
ATOM   2172  HA  ASP A 521     -26.090 -39.545  13.974  1.00 11.09           H  
ATOM   2173  HB3 ASP A 521     -23.760 -38.444  12.408  1.00 13.21           H  
ATOM   2174  HB2 ASP A 521     -24.887 -39.402  11.566  1.00 13.21           H  
ATOM   2175  N   LEU A 522     -25.322 -37.863  16.050  1.00 10.29           N  
ANISOU 2175  N   LEU A 522     1310   1400   1199     27    -25    -11
ATOM   2176  CA  LEU A 522     -24.722 -37.455  17.330  1.00  9.98           C  
ANISOU 2176  CA  LEU A 522     1265   1354   1172     24    -20    -12
ATOM   2177  C   LEU A 522     -24.240 -38.676  18.139  1.00 11.17           C  
ANISOU 2177  C   LEU A 522     1401   1513   1329     28    -21    -20
ATOM   2178  O   LEU A 522     -25.146 -39.401  18.554  1.00 11.11           O  
ANISOU 2178  O   LEU A 522     1384   1514   1322     22    -20    -26
ATOM   2179  CB  LEU A 522     -25.696 -36.573  18.125  1.00 10.16           C  
ANISOU 2179  CB  LEU A 522     1287   1373   1202     12     -8    -11
ATOM   2180  CG  LEU A 522     -25.117 -36.152  19.477  1.00 11.48           C  
ANISOU 2180  CG  LEU A 522     1448   1533   1379      8     -6    -10
ATOM   2181  CD1 LEU A 522     -24.107 -34.995  19.320  1.00 10.80           C  
ANISOU 2181  CD1 LEU A 522     1373   1437   1293      9    -10     -5
ATOM   2182  CD2 LEU A 522     -26.216 -35.795  20.424  1.00 13.82           C  
ANISOU 2182  CD2 LEU A 522     1739   1829   1684     -1      2     -9
ATOM   2183  H   LEU A 522     -26.324 -37.991  16.038  1.00 10.29           H  
ATOM   2184  HA  LEU A 522     -23.873 -36.839  17.035  1.00  9.98           H  
ATOM   2185  HB3 LEU A 522     -26.627 -37.136  18.184  1.00 10.16           H  
ATOM   2186  HB2 LEU A 522     -25.958 -35.742  17.469  1.00 10.16           H  
ATOM   2187  HG  LEU A 522     -24.527 -36.956  19.917  1.00 11.48           H  
ATOM   2188 HD11 LEU A 522     -24.572 -34.009  19.342  1.00 10.80           H  
ATOM   2189 HD12 LEU A 522     -23.263 -35.020  20.010  1.00 10.80           H  
ATOM   2190 HD13 LEU A 522     -23.677 -35.031  18.319  1.00 10.80           H  
ATOM   2191 HD21 LEU A 522     -26.543 -36.685  20.959  1.00 13.82           H  
ATOM   2192 HD22 LEU A 522     -26.102 -35.093  21.250  1.00 13.82           H  
ATOM   2193 HD23 LEU A 522     -27.122 -35.445  19.930  1.00 13.82           H  
ATOM   2194  N   ALA A 523     -22.915 -38.795  18.099  1.00 10.44           N  
ANISOU 2194  N   ALA A 523     1309   1416   1242     34    -22    -20
ATOM   2195  CA  ALA A 523     -22.237 -39.970  18.553  1.00  9.63           C  
ANISOU 2195  CA  ALA A 523     1193   1319   1145     36    -20    -27
ATOM   2196  C   ALA A 523     -21.032 -39.559  19.277  1.00 10.69           C  
ANISOU 2196  C   ALA A 523     1336   1444   1282     42    -18    -26
ATOM   2197  O   ALA A 523     -20.512 -38.406  19.024  1.00 10.14           O  
ANISOU 2197  O   ALA A 523     1281   1363   1209     46    -21    -21
ATOM   2198  CB  ALA A 523     -21.704 -40.740  17.321  1.00 10.76           C  
ANISOU 2198  CB  ALA A 523     1325   1476   1287     46    -26    -32
ATOM   2199  H   ALA A 523     -22.382 -38.101  17.596  1.00 10.44           H  
ATOM   2200  HA  ALA A 523     -22.927 -40.623  19.086  1.00  9.63           H  
ATOM   2201  HB1 ALA A 523     -22.506 -41.086  16.669  1.00 10.76           H  
ATOM   2202  HB2 ALA A 523     -21.096 -40.049  16.739  1.00 10.76           H  
ATOM   2203  HB3 ALA A 523     -20.982 -41.508  17.599  1.00 10.76           H  
ATOM   2204  N   ALA A 524     -20.539 -40.473  20.116  1.00  9.79           N  
ANISOU 2204  N   ALA A 524     1217   1332   1171     40    -11    -32
ATOM   2205  CA  ALA A 524     -19.228 -40.349  20.808  1.00  9.89           C  
ANISOU 2205  CA  ALA A 524     1241   1335   1183     44     -8    -33
ATOM   2206  C   ALA A 524     -18.014 -40.331  19.877  1.00 10.44           C  
ANISOU 2206  C   ALA A 524     1316   1400   1252     61    -10    -33
ATOM   2207  O   ALA A 524     -16.997 -39.718  20.193  1.00 11.32           O  
ANISOU 2207  O   ALA A 524     1444   1497   1360     64     -9    -32
ATOM   2208  CB  ALA A 524     -19.280 -41.517  21.785  1.00 10.85           C  
ANISOU 2208  CB  ALA A 524     1358   1458   1305     39      2    -40
ATOM   2209  H   ALA A 524     -21.035 -41.351  20.165  1.00  9.79           H  
ATOM   2210  HA  ALA A 524     -19.242 -39.380  21.307  1.00  9.89           H  
ATOM   2211  HB1 ALA A 524     -19.550 -42.451  21.293  1.00 10.85           H  
ATOM   2212  HB2 ALA A 524     -18.321 -41.544  22.304  1.00 10.85           H  
ATOM   2213  HB3 ALA A 524     -20.035 -41.349  22.553  1.00 10.85           H  
ATOM   2214  N   ARG A 525     -18.183 -40.740  18.615  1.00 10.37           N  
ANISOU 2214  N   ARG A 525     1292   1403   1246     73    -14    -36
ATOM   2215  CA  ARG A 525     -17.248 -40.465  17.533  1.00 12.20           C  
ANISOU 2215  CA  ARG A 525     1526   1630   1478     95    -17    -34
ATOM   2216  C   ARG A 525     -17.252 -38.976  17.082  1.00 12.52           C  
ANISOU 2216  C   ARG A 525     1589   1656   1512     98    -25    -24
ATOM   2217  O   ARG A 525     -16.264 -38.566  16.400  1.00 15.00           O  
ANISOU 2217  O   ARG A 525     1914   1958   1826    116    -27    -22
ATOM   2218  CB  ARG A 525     -17.570 -41.463  16.351  1.00 13.08           C  
ANISOU 2218  CB  ARG A 525     1615   1761   1595    107    -24    -37
ATOM   2219  CG  ARG A 525     -17.557 -42.995  16.627  1.00 13.13           C  
ANISOU 2219  CG  ARG A 525     1617   1776   1595     99    -37    -33
ATOM   2220  CD  ARG A 525     -18.136 -43.810  15.483  1.00 14.46           C  
ANISOU 2220  CD  ARG A 525     1763   1966   1767    108    -48    -36
ATOM   2221  NE  ARG A 525     -19.567 -43.730  15.324  1.00 21.91           N  
ANISOU 2221  NE  ARG A 525     2710   2916   2700     96    -58    -33
ATOM   2222  CZ  ARG A 525     -20.428 -43.216  14.434  1.00 19.01           C  
ANISOU 2222  CZ  ARG A 525     2335   2555   2332     76    -53    -39
ATOM   2223  NH1 ARG A 525     -20.032 -42.452  13.410  1.00 17.52           N  
ANISOU 2223  NH1 ARG A 525     2135   2370   2152     66    -40    -47
ATOM   2224  NH2 ARG A 525     -21.762 -43.391  14.486  1.00 14.67           N1+
ANISOU 2224  NH2 ARG A 525     1795   2008   1772     65    -59    -37
ATOM   2225  H   ARG A 525     -19.024 -41.276  18.453  1.00 10.37           H  
ATOM   2226  HA  ARG A 525     -16.223 -40.710  17.811  1.00 12.20           H  
ATOM   2227  HB3 ARG A 525     -16.826 -41.211  15.595  1.00 13.08           H  
ATOM   2228  HB2 ARG A 525     -18.557 -41.143  16.018  1.00 13.08           H  
ATOM   2229  HG3 ARG A 525     -18.122 -43.175  17.541  1.00 13.13           H  
ATOM   2230  HG2 ARG A 525     -16.530 -43.329  16.774  1.00 13.13           H  
ATOM   2231  HD3 ARG A 525     -17.960 -44.878  15.615  1.00 14.46           H  
ATOM   2232  HD2 ARG A 525     -17.833 -43.391  14.524  1.00 14.46           H  
ATOM   2233 HH22 ARG A 525     -22.490 -42.860  14.028  1.00 14.67           H  
ATOM   2234 HH21 ARG A 525     -22.068 -43.752  15.378  1.00 14.67           H  
ATOM   2235 HH12 ARG A 525     -20.624 -41.892  12.813  1.00 17.52           H  
ATOM   2236 HH11 ARG A 525     -19.090 -42.337  13.062  1.00 17.52           H  
ATOM   2237  HE  ARG A 525     -20.031 -44.422  15.895  1.00 21.91           H  
ATOM   2238  N   ASN A 526     -18.411 -38.326  17.253  1.00 11.92           N  
ANISOU 2238  N   ASN A 526     1520   1577   1431     82    -28    -18
ATOM   2239  CA  ASN A 526     -18.690 -36.976  16.594  1.00 13.32           C  
ANISOU 2239  CA  ASN A 526     1718   1741   1602     80    -32     -9
ATOM   2240  C   ASN A 526     -18.890 -35.919  17.688  1.00 14.26           C  
ANISOU 2240  C   ASN A 526     1851   1847   1722     63    -26     -7
ATOM   2241  O   ASN A 526     -19.903 -35.212  17.599  1.00 15.65           O  
ANISOU 2241  O   ASN A 526     2039   2015   1894     53    -26      0
ATOM   2242  CB  ASN A 526     -19.913 -37.160  15.704  1.00 12.35           C  
ANISOU 2242  CB  ASN A 526     1591   1628   1472     75    -38     -4
ATOM   2243  CG  ASN A 526     -19.842 -37.933  14.425  1.00 19.32           C  
ANISOU 2243  CG  ASN A 526     2466   2522   2352     93    -49     -3
ATOM   2244  OD1 ASN A 526     -18.786 -38.074  13.823  1.00 18.71           O  
ANISOU 2244  OD1 ASN A 526     2392   2440   2278    113    -53     -2
ATOM   2245  ND2 ASN A 526     -21.007 -38.495  13.970  1.00 18.42           N  
ANISOU 2245  ND2 ASN A 526     2342   2423   2233     87    -54     -4
ATOM   2246  H   ASN A 526     -19.133 -38.721  17.839  1.00 11.92           H  
ATOM   2247  HA  ASN A 526     -17.789 -36.712  16.041  1.00 13.32           H  
ATOM   2248  HB3 ASN A 526     -20.260 -36.182  15.371  1.00 12.35           H  
ATOM   2249  HB2 ASN A 526     -20.682 -37.607  16.334  1.00 12.35           H  
ATOM   2250 HD22 ASN A 526     -21.020 -38.894  13.043  1.00 18.42           H  
ATOM   2251 HD21 ASN A 526     -21.884 -38.415  14.465  1.00 18.42           H  
ATOM   2252  N   CYS A 527     -18.025 -36.055  18.661  1.00 10.43           N  
ANISOU 2252  N   CYS A 527     1364   1360   1241     58    -22    -14
ATOM   2253  CA  CYS A 527     -17.934 -35.177  19.847  1.00  9.43           C  
ANISOU 2253  CA  CYS A 527     1250   1220   1112     42    -20    -13
ATOM   2254  C   CYS A 527     -16.459 -35.347  20.270  1.00  9.76           C  
ANISOU 2254  C   CYS A 527     1308   1247   1151     50    -17    -18
ATOM   2255  O   CYS A 527     -16.082 -36.510  20.405  1.00 10.13           O  
ANISOU 2255  O   CYS A 527     1351   1299   1200     66    -13    -24
ATOM   2256  CB  CYS A 527     -18.972 -35.465  20.975  1.00  9.36           C  
ANISOU 2256  CB  CYS A 527     1228   1221   1107     28    -19    -16
ATOM   2257  SG  CYS A 527     -20.528 -34.662  20.694  1.00 10.90           S  
ANISOU 2257  SG  CYS A 527     1406   1429   1307     19    -19    -12
ATOM   2258  H   CYS A 527     -17.313 -36.764  18.560  1.00 10.43           H  
ATOM   2259  HA  CYS A 527     -18.192 -34.187  19.471  1.00  9.43           H  
ATOM   2260  HB3 CYS A 527     -18.634 -35.127  21.955  1.00  9.36           H  
ATOM   2261  HB2 CYS A 527     -19.145 -36.523  21.171  1.00  9.36           H  
ATOM   2262  HG  CYS A 527     -20.816 -35.413  19.627  1.00 10.90           H  
ATOM   2263  N   LEU A 528     -15.762 -34.225  20.421  1.00  9.70           N  
ANISOU 2263  N   LEU A 528     1321   1224   1141     38    -18    -17
ATOM   2264  CA  LEU A 528     -14.290 -34.037  20.579  1.00  9.74           C  
ANISOU 2264  CA  LEU A 528     1348   1211   1141     43    -14    -24
ATOM   2265  C   LEU A 528     -14.007 -33.229  21.839  1.00 11.20           C  
ANISOU 2265  C   LEU A 528     1541   1392   1322     22    -17    -29
ATOM   2266  O   LEU A 528     -14.697 -32.219  22.099  1.00 10.27           O  
ANISOU 2266  O   LEU A 528     1414   1282   1208      3    -23    -25
ATOM   2267  CB  LEU A 528     -13.653 -33.242  19.340  1.00 10.17           C  
ANISOU 2267  CB  LEU A 528     1426   1243   1192     49    -14    -18
ATOM   2268  CG  LEU A 528     -13.906 -33.762  17.945  1.00 10.98           C  
ANISOU 2268  CG  LEU A 528     1527   1348   1297     75    -14    -13
ATOM   2269  CD1 LEU A 528     -13.536 -32.709  16.861  1.00 11.68           C  
ANISOU 2269  CD1 LEU A 528     1642   1416   1381     77    -15     -3
ATOM   2270  CD2 LEU A 528     -13.284 -35.073  17.705  1.00 13.41           C  
ANISOU 2270  CD2 LEU A 528     1833   1656   1607    100     -8    -21
ATOM   2271  H   LEU A 528     -16.254 -33.343  20.417  1.00  9.70           H  
ATOM   2272  HA  LEU A 528     -13.717 -34.949  20.744  1.00  9.74           H  
ATOM   2273  HB3 LEU A 528     -12.583 -33.284  19.540  1.00 10.17           H  
ATOM   2274  HB2 LEU A 528     -14.051 -32.227  19.349  1.00 10.17           H  
ATOM   2275  HG  LEU A 528     -14.986 -33.900  17.893  1.00 10.98           H  
ATOM   2276 HD11 LEU A 528     -13.759 -33.041  15.846  1.00 11.68           H  
ATOM   2277 HD12 LEU A 528     -14.070 -31.770  17.005  1.00 11.68           H  
ATOM   2278 HD13 LEU A 528     -12.476 -32.464  16.907  1.00 11.68           H  
ATOM   2279 HD21 LEU A 528     -12.772 -35.458  18.587  1.00 13.41           H  
ATOM   2280 HD22 LEU A 528     -14.033 -35.820  17.443  1.00 13.41           H  
ATOM   2281 HD23 LEU A 528     -12.576 -35.090  16.876  1.00 13.41           H  
ATOM   2282  N   VAL A 529     -12.943 -33.671  22.505  1.00  9.53           N  
ANISOU 2282  N   VAL A 529     1349   1168   1104     24    -12    -37
ATOM   2283  CA  VAL A 529     -12.557 -33.216  23.890  1.00 10.12           C  
ANISOU 2283  CA  VAL A 529     1436   1240   1171      4    -17    -43
ATOM   2284  C   VAL A 529     -11.124 -32.520  23.731  1.00  9.84           C  
ANISOU 2284  C   VAL A 529     1432   1178   1127     -2    -15    -49
ATOM   2285  O   VAL A 529     -10.168 -33.157  23.304  1.00 10.26           O  
ANISOU 2285  O   VAL A 529     1503   1217   1178     17     -4    -54
ATOM   2286  CB  VAL A 529     -12.564 -34.358  24.942  1.00 10.85           C  
ANISOU 2286  CB  VAL A 529     1524   1342   1258     10    -11    -51
ATOM   2287  CG1 VAL A 529     -12.161 -33.849  26.340  1.00 11.52           C  
ANISOU 2287  CG1 VAL A 529     1621   1426   1332    -11    -20    -54
ATOM   2288  CG2 VAL A 529     -13.754 -35.320  24.980  1.00 11.54           C  
ANISOU 2288  CG2 VAL A 529     1581   1451   1353     17     -9    -46
ATOM   2289  H   VAL A 529     -12.449 -34.438  22.071  1.00  9.53           H  
ATOM   2290  HA  VAL A 529     -13.385 -32.550  24.134  1.00 10.12           H  
ATOM   2291  HB  VAL A 529     -11.754 -35.051  24.711  1.00 10.85           H  
ATOM   2292 HG11 VAL A 529     -11.120 -33.534  26.400  1.00 11.52           H  
ATOM   2293 HG12 VAL A 529     -12.699 -32.979  26.716  1.00 11.52           H  
ATOM   2294 HG13 VAL A 529     -12.295 -34.594  27.125  1.00 11.52           H  
ATOM   2295 HG21 VAL A 529     -13.797 -35.840  25.937  1.00 11.54           H  
ATOM   2296 HG22 VAL A 529     -14.758 -34.954  24.765  1.00 11.54           H  
ATOM   2297 HG23 VAL A 529     -13.569 -36.223  24.398  1.00 11.54           H  
ATOM   2298  N   ASN A 530     -11.084 -31.266  24.062  1.00  9.88           N  
ANISOU 2298  N   ASN A 530     1447   1178   1130    -29    -26    -49
ATOM   2299  CA  ASN A 530      -9.764 -30.659  24.219  1.00 10.23           C  
ANISOU 2299  CA  ASN A 530     1525   1195   1165    -39    -24    -56
ATOM   2300  C   ASN A 530      -8.942 -31.205  25.335  1.00 11.97           C  
ANISOU 2300  C   ASN A 530     1767   1410   1371    -47    -24    -69
ATOM   2301  O   ASN A 530      -9.323 -31.983  26.220  1.00 11.76           O  
ANISOU 2301  O   ASN A 530     1730   1400   1340    -43    -25    -71
ATOM   2302  CB  ASN A 530     -10.006 -29.095  24.308  1.00 13.18           C  
ANISOU 2302  CB  ASN A 530     1902   1563   1544    -67    -33    -51
ATOM   2303  CG  ASN A 530     -10.658 -28.582  25.626  1.00 12.43           C  
ANISOU 2303  CG  ASN A 530     1793   1482   1449    -94    -50    -52
ATOM   2304  OD1 ASN A 530     -10.753 -29.212  26.732  1.00 11.28           O  
ANISOU 2304  OD1 ASN A 530     1641   1349   1296    -94    -57    -56
ATOM   2305  ND2 ASN A 530     -11.269 -27.420  25.478  1.00 13.15           N  
ANISOU 2305  ND2 ASN A 530     1876   1572   1547   -118    -57    -47
ATOM   2306  H   ASN A 530     -11.921 -30.797  24.378  1.00  9.88           H  
ATOM   2307  HA  ASN A 530      -9.169 -30.831  23.322  1.00 10.23           H  
ATOM   2308  HB3 ASN A 530     -10.526 -28.768  23.407  1.00 13.18           H  
ATOM   2309  HB2 ASN A 530      -9.089 -28.510  24.369  1.00 13.18           H  
ATOM   2310 HD22 ASN A 530     -11.854 -26.971  26.169  1.00 13.15           H  
ATOM   2311 HD21 ASN A 530     -11.039 -26.840  24.684  1.00 13.15           H  
ATOM   2312  N   ASP A 531      -7.646 -30.727  25.365  1.00 12.28           N  
ANISOU 2312  N   ASP A 531     1841   1424   1400    -59    -23    -78
ATOM   2313  CA  ASP A 531      -6.651 -30.784  26.463  1.00 12.59           C  
ANISOU 2313  CA  ASP A 531     1909   1453   1421    -68    -22    -92
ATOM   2314  C   ASP A 531      -7.110 -30.418  27.951  1.00 13.70           C  
ANISOU 2314  C   ASP A 531     2040   1612   1554    -93    -42    -92
ATOM   2315  O   ASP A 531      -6.585 -31.129  28.830  1.00 14.58           O  
ANISOU 2315  O   ASP A 531     2172   1720   1646    -99    -43   -103
ATOM   2316  CB  ASP A 531      -5.261 -30.020  26.170  1.00 15.48           C  
ANISOU 2316  CB  ASP A 531     2316   1786   1778    -82    -19   -101
ATOM   2317  CG  ASP A 531      -5.331 -28.536  25.797  1.00 16.93           C  
ANISOU 2317  CG  ASP A 531     2498   1968   1967   -116    -36    -97
ATOM   2318  OD1 ASP A 531      -4.233 -27.834  25.696  1.00 27.12           O  
ANISOU 2318  OD1 ASP A 531     3760   3270   3273   -117    -40    -84
ATOM   2319  OD2 ASP A 531      -6.416 -28.049  25.529  1.00 32.13           O1-
ANISOU 2319  OD2 ASP A 531     4452   3875   3880   -143    -43   -108
ATOM   2320  H   ASP A 531      -7.348 -30.112  24.620  1.00 12.28           H  
ATOM   2321  HA  ASP A 531      -6.210 -31.779  26.520  1.00 12.59           H  
ATOM   2322  HB3 ASP A 531      -4.678 -30.500  25.384  1.00 15.48           H  
ATOM   2323  HB2 ASP A 531      -4.616 -30.053  27.048  1.00 15.48           H  
ATOM   2324  N   GLN A 532      -8.099 -29.487  28.013  1.00 13.22           N  
ANISOU 2324  N   GLN A 532     1949   1568   1505   -108    -59    -82
ATOM   2325  CA  GLN A 532      -8.575 -29.046  29.328  1.00 12.47           C  
ANISOU 2325  CA  GLN A 532     1840   1492   1406   -129    -81    -79
ATOM   2326  C   GLN A 532      -9.843 -29.857  29.828  1.00 14.02           C  
ANISOU 2326  C   GLN A 532     2005   1713   1610   -113    -82    -70
ATOM   2327  O   GLN A 532     -10.292 -29.629  30.960  1.00 15.01           O  
ANISOU 2327  O   GLN A 532     2115   1855   1735   -124   -100    -65
ATOM   2328  CB  GLN A 532      -8.976 -27.543  29.232  1.00 13.85           C  
ANISOU 2328  CB  GLN A 532     2001   1670   1592   -157    -98    -75
ATOM   2329  CG  GLN A 532      -7.895 -26.553  28.774  1.00 17.69           C  
ANISOU 2329  CG  GLN A 532     2520   2130   2071   -180    -98    -85
ATOM   2330  CD  GLN A 532      -6.593 -26.846  29.476  1.00 20.41           C  
ANISOU 2330  CD  GLN A 532     2900   2463   2391   -192   -105   -100
ATOM   2331  OE1 GLN A 532      -6.548 -27.226  30.705  1.00 22.20           O  
ANISOU 2331  OE1 GLN A 532     3122   2706   2608   -205   -125   -101
ATOM   2332  NE2 GLN A 532      -5.481 -26.726  28.755  1.00 21.29           N  
ANISOU 2332  NE2 GLN A 532     3051   2546   2491   -186    -87   -111
ATOM   2333  H   GLN A 532      -8.453 -29.053  27.173  1.00 13.22           H  
ATOM   2334  HA  GLN A 532      -7.860 -29.337  30.098  1.00 12.47           H  
ATOM   2335  HB3 GLN A 532      -9.369 -27.086  30.140  1.00 13.85           H  
ATOM   2336  HB2 GLN A 532      -9.893 -27.482  28.645  1.00 13.85           H  
ATOM   2337  HG3 GLN A 532      -7.994 -25.494  29.016  1.00 17.69           H  
ATOM   2338  HG2 GLN A 532      -7.913 -26.610  27.686  1.00 17.69           H  
ATOM   2339 HE22 GLN A 532      -4.579 -26.883  29.182  1.00 21.29           H  
ATOM   2340 HE21 GLN A 532      -5.610 -26.441  27.795  1.00 21.29           H  
ATOM   2341  N   GLY A 533     -10.199 -30.928  29.069  1.00 11.82           N  
ANISOU 2341  N   GLY A 533     1718   1437   1338    -87    -63    -67
ATOM   2342  CA  GLY A 533     -11.143 -32.057  29.384  1.00 11.80           C  
ANISOU 2342  CA  GLY A 533     1688   1454   1341    -73    -61    -60
ATOM   2343  C   GLY A 533     -12.591 -31.565  29.048  1.00 11.28           C  
ANISOU 2343  C   GLY A 533     1589   1403   1295    -74    -68    -48
ATOM   2344  O   GLY A 533     -13.469 -32.192  29.568  1.00 11.90           O  
ANISOU 2344  O   GLY A 533     1646   1497   1378    -65    -68    -42
ATOM   2345  H   GLY A 533      -9.833 -30.911  28.128  1.00 11.82           H  
ATOM   2346  HA3 GLY A 533     -11.062 -32.455  30.396  1.00 11.80           H  
ATOM   2347  HA2 GLY A 533     -10.845 -32.910  28.774  1.00 11.80           H  
ATOM   2348  N   VAL A 534     -12.735 -30.549  28.172  1.00 11.24           N  
ANISOU 2348  N   VAL A 534     1580   1391   1298    -84    -71    -45
ATOM   2349  CA  VAL A 534     -13.954 -29.973  27.712  1.00 10.49           C  
ANISOU 2349  CA  VAL A 534     1456   1309   1221    -85    -72    -35
ATOM   2350  C   VAL A 534     -14.465 -30.586  26.344  1.00 10.80           C  
ANISOU 2350  C   VAL A 534     1488   1349   1266    -63    -56    -31
ATOM   2351  O   VAL A 534     -13.794 -30.562  25.304  1.00 10.47           O  
ANISOU 2351  O   VAL A 534     1464   1293   1221    -53    -46    -34
ATOM   2352  CB  VAL A 534     -13.810 -28.463  27.509  1.00 12.53           C  
ANISOU 2352  CB  VAL A 534     1715   1559   1486   -108    -78    -33
ATOM   2353  CG1 VAL A 534     -15.235 -27.881  27.143  1.00 12.14           C  
ANISOU 2353  CG1 VAL A 534     1636   1523   1453   -109    -75    -24
ATOM   2354  CG2 VAL A 534     -13.223 -27.745  28.688  1.00 14.15           C  
ANISOU 2354  CG2 VAL A 534     1925   1766   1685   -132    -98    -38
ATOM   2355  H   VAL A 534     -11.918 -30.203  27.691  1.00 11.24           H  
ATOM   2356  HA  VAL A 534     -14.711 -30.075  28.490  1.00 10.49           H  
ATOM   2357  HB  VAL A 534     -13.189 -28.203  26.651  1.00 12.53           H  
ATOM   2358 HG11 VAL A 534     -15.556 -28.267  26.175  1.00 12.14           H  
ATOM   2359 HG12 VAL A 534     -15.970 -28.069  27.926  1.00 12.14           H  
ATOM   2360 HG13 VAL A 534     -15.174 -26.808  26.965  1.00 12.14           H  
ATOM   2361 HG21 VAL A 534     -13.388 -26.677  28.544  1.00 14.15           H  
ATOM   2362 HG22 VAL A 534     -13.896 -27.907  29.530  1.00 14.15           H  
ATOM   2363 HG23 VAL A 534     -12.161 -27.887  28.885  1.00 14.15           H  
ATOM   2364  N   VAL A 535     -15.682 -31.144  26.509  1.00  9.98           N  
ANISOU 2364  N   VAL A 535     1359   1263   1172    -55    -56    -25
ATOM   2365  CA  VAL A 535     -16.294 -31.920  25.450  1.00  8.78           C  
ANISOU 2365  CA  VAL A 535     1197   1114   1025    -37    -43    -21
ATOM   2366  C   VAL A 535     -17.076 -30.925  24.502  1.00 10.49           C  
ANISOU 2366  C   VAL A 535     1406   1330   1250    -44    -41    -15
ATOM   2367  O   VAL A 535     -17.789 -30.112  25.050  1.00 10.46           O  
ANISOU 2367  O   VAL A 535     1389   1332   1254    -58    -47    -11
ATOM   2368  CB  VAL A 535     -17.317 -32.981  25.965  1.00 10.59           C  
ANISOU 2368  CB  VAL A 535     1406   1359   1257    -28    -42    -20
ATOM   2369  CG1 VAL A 535     -17.865 -33.935  24.914  1.00 11.45           C  
ANISOU 2369  CG1 VAL A 535     1505   1474   1370    -13    -32    -18
ATOM   2370  CG2 VAL A 535     -16.713 -33.764  27.145  1.00 11.88           C  
ANISOU 2370  CG2 VAL A 535     1581   1524   1411    -24    -41    -26
ATOM   2371  H   VAL A 535     -16.142 -31.015  27.399  1.00  9.98           H  
ATOM   2372  HA  VAL A 535     -15.551 -32.462  24.865  1.00  8.78           H  
ATOM   2373  HB  VAL A 535     -18.193 -32.392  26.235  1.00 10.59           H  
ATOM   2374 HG11 VAL A 535     -18.761 -34.425  25.295  1.00 11.45           H  
ATOM   2375 HG12 VAL A 535     -18.113 -33.412  23.990  1.00 11.45           H  
ATOM   2376 HG13 VAL A 535     -17.084 -34.681  24.765  1.00 11.45           H  
ATOM   2377 HG21 VAL A 535     -16.957 -33.328  28.114  1.00 11.88           H  
ATOM   2378 HG22 VAL A 535     -17.151 -34.747  27.318  1.00 11.88           H  
ATOM   2379 HG23 VAL A 535     -15.625 -33.755  27.205  1.00 11.88           H  
ATOM   2380  N   LYS A 536     -16.857 -30.930  23.159  1.00 10.06           N  
ANISOU 2380  N   LYS A 536     1361   1267   1193    -32    -33    -13
ATOM   2381  CA  LYS A 536     -17.551 -30.095  22.187  1.00  9.99           C  
ANISOU 2381  CA  LYS A 536     1350   1257   1189    -37    -29     -5
ATOM   2382  C   LYS A 536     -18.111 -30.919  21.087  1.00 10.64           C  
ANISOU 2382  C   LYS A 536     1426   1346   1269    -18    -23     -2
ATOM   2383  O   LYS A 536     -17.538 -31.957  20.744  1.00 10.27           O  
ANISOU 2383  O   LYS A 536     1383   1299   1218      0    -23     -5
ATOM   2384  CB  LYS A 536     -16.659 -29.008  21.639  1.00 10.68           C  
ANISOU 2384  CB  LYS A 536     1463   1323   1272    -47    -27     -4
ATOM   2385  CG  LYS A 536     -15.849 -28.285  22.664  1.00 11.91           C  
ANISOU 2385  CG  LYS A 536     1625   1472   1428    -70    -34     -9
ATOM   2386  CD  LYS A 536     -15.095 -27.021  22.181  1.00 12.35           C  
ANISOU 2386  CD  LYS A 536     1706   1506   1481    -86    -31     -8
ATOM   2387  CE  LYS A 536     -14.538 -26.256  23.390  1.00 13.17           C  
ANISOU 2387  CE  LYS A 536     1819   1603   1583   -110    -40    -16
ATOM   2388  NZ  LYS A 536     -13.619 -25.199  22.954  1.00 12.69           N1+
ANISOU 2388  NZ  LYS A 536     1775   1525   1524   -135    -36    -15
ATOM   2389  H   LYS A 536     -16.085 -31.444  22.759  1.00 10.06           H  
ATOM   2390  HA  LYS A 536     -18.344 -29.548  22.698  1.00  9.99           H  
ATOM   2391  HB3 LYS A 536     -17.259 -28.314  21.051  1.00 10.68           H  
ATOM   2392  HB2 LYS A 536     -16.089 -29.443  20.818  1.00 10.68           H  
ATOM   2393  HG3 LYS A 536     -15.049 -28.928  23.031  1.00 11.91           H  
ATOM   2394  HG2 LYS A 536     -16.485 -28.123  23.535  1.00 11.91           H  
ATOM   2395  HD3 LYS A 536     -15.801 -26.455  21.573  1.00 12.35           H  
ATOM   2396  HD2 LYS A 536     -14.318 -27.300  21.469  1.00 12.35           H  
ATOM   2397  HE3 LYS A 536     -13.942 -26.971  23.957  1.00 13.17           H  
ATOM   2398  HE2 LYS A 536     -15.277 -25.836  24.073  1.00 13.17           H  
ATOM   2399  HZ1 LYS A 536     -13.034 -25.579  22.224  1.00 12.69           H  
ATOM   2400  HZ2 LYS A 536     -14.149 -24.455  22.522  1.00 12.69           H  
ATOM   2401  HZ3 LYS A 536     -13.019 -24.839  23.682  1.00 12.69           H  
ATOM   2402  N   VAL A 537     -19.278 -30.544  20.600  1.00  9.69           N  
ANISOU 2402  N   VAL A 537     1298   1233   1153    -23    -19      4
ATOM   2403  CA  VAL A 537     -19.840 -31.143  19.436  1.00  9.58           C  
ANISOU 2403  CA  VAL A 537     1280   1227   1135     -9    -16      7
ATOM   2404  C   VAL A 537     -19.048 -30.886  18.159  1.00 10.15           C  
ANISOU 2404  C   VAL A 537     1376   1284   1198      0    -15     13
ATOM   2405  O   VAL A 537     -18.500 -29.796  17.933  1.00 11.09           O  
ANISOU 2405  O   VAL A 537     1513   1388   1315    -12    -12     18
ATOM   2406  CB  VAL A 537     -21.351 -30.638  19.349  1.00 11.11           C  
ANISOU 2406  CB  VAL A 537     1458   1431   1333    -19    -10     10
ATOM   2407  CG1 VAL A 537     -21.524 -29.228  18.774  1.00 11.61           C  
ANISOU 2407  CG1 VAL A 537     1525   1500   1388    -10     -6     14
ATOM   2408  CG2 VAL A 537     -22.066 -31.680  18.413  1.00 11.20           C  
ANISOU 2408  CG2 VAL A 537     1447   1456   1353    -20    -12      5
ATOM   2409  H   VAL A 537     -19.743 -29.771  21.054  1.00  9.69           H  
ATOM   2410  HA  VAL A 537     -19.865 -32.219  19.610  1.00  9.58           H  
ATOM   2411  HB  VAL A 537     -21.900 -30.668  20.290  1.00 11.11           H  
ATOM   2412 HG11 VAL A 537     -21.102 -29.128  17.774  1.00 11.61           H  
ATOM   2413 HG12 VAL A 537     -22.596 -29.054  18.681  1.00 11.61           H  
ATOM   2414 HG13 VAL A 537     -21.201 -28.499  19.517  1.00 11.61           H  
ATOM   2415 HG21 VAL A 537     -22.009 -32.618  18.966  1.00 11.20           H  
ATOM   2416 HG22 VAL A 537     -23.090 -31.451  18.119  1.00 11.20           H  
ATOM   2417 HG23 VAL A 537     -21.511 -31.809  17.484  1.00 11.20           H  
ATOM   2418  N   SER A 538     -19.016 -31.945  17.354  1.00  9.48           N  
ANISOU 2418  N   SER A 538     1291   1203   1108     21    -19     13
ATOM   2419  CA  SER A 538     -18.411 -31.977  16.031  1.00 10.53           C  
ANISOU 2419  CA  SER A 538     1447   1323   1233     37    -22     19
ATOM   2420  C   SER A 538     -19.360 -32.655  15.025  1.00 10.95           C  
ANISOU 2420  C   SER A 538     1494   1388   1278     50    -27     24
ATOM   2421  O   SER A 538     -20.310 -33.248  15.460  1.00 11.42           O  
ANISOU 2421  O   SER A 538     1533   1466   1340     48    -28     20
ATOM   2422  CB  SER A 538     -17.012 -32.664  16.210  1.00 13.20           C  
ANISOU 2422  CB  SER A 538     1791   1652   1572     54    -24     13
ATOM   2423  OG  SER A 538     -16.252 -32.686  14.968  1.00 12.70           O  
ANISOU 2423  OG  SER A 538     1751   1572   1503     71    -26     20
ATOM   2424  H   SER A 538     -19.418 -32.812  17.682  1.00  9.48           H  
ATOM   2425  HA  SER A 538     -18.224 -30.954  15.704  1.00 10.53           H  
ATOM   2426  HB3 SER A 538     -17.183 -33.686  16.550  1.00 13.20           H  
ATOM   2427  HB2 SER A 538     -16.314 -32.167  16.884  1.00 13.20           H  
ATOM   2428  HG  SER A 538     -16.411 -33.531  14.541  1.00 12.70           H  
ATOM   2429  N   ASP A 539     -18.909 -32.652  13.753  1.00 11.84           N  
ANISOU 2429  N   ASP A 539     1629   1489   1381     65    -32     33
ATOM   2430  CA  ASP A 539     -19.491 -33.404  12.651  1.00 12.97           C  
ANISOU 2430  CA  ASP A 539     1772   1643   1514     80    -42     39
ATOM   2431  C   ASP A 539     -21.061 -33.326  12.438  1.00 13.04           C  
ANISOU 2431  C   ASP A 539     1775   1663   1515     63    -37     41
ATOM   2432  O   ASP A 539     -21.771 -34.235  11.914  1.00 14.16           O  
ANISOU 2432  O   ASP A 539     1910   1822   1650     69    -46     40
ATOM   2433  CB  ASP A 539     -18.857 -34.813  12.469  1.00 15.16           C  
ANISOU 2433  CB  ASP A 539     2027   1937   1798    102    -53     32
ATOM   2434  CG  ASP A 539     -17.294 -34.863  12.676  1.00 21.36           C  
ANISOU 2434  CG  ASP A 539     2822   2709   2585    128    -58     34
ATOM   2435  OD1 ASP A 539     -16.832 -35.031  13.801  1.00 19.18           O  
ANISOU 2435  OD1 ASP A 539     2576   2408   2303    131    -56     43
ATOM   2436  OD2 ASP A 539     -16.577 -34.567  11.669  1.00 27.57           O1-
ANISOU 2436  OD2 ASP A 539     3587   3510   3379    147    -65     28
ATOM   2437  H   ASP A 539     -18.054 -32.208  13.451  1.00 11.84           H  
ATOM   2438  HA  ASP A 539     -19.283 -32.877  11.720  1.00 12.97           H  
ATOM   2439  HB3 ASP A 539     -19.178 -35.144  11.481  1.00 15.16           H  
ATOM   2440  HB2 ASP A 539     -19.221 -35.468  13.261  1.00 15.16           H  
ATOM   2441  N   PHE A 540     -21.531 -32.177  12.886  1.00 11.54           N  
ANISOU 2441  N   PHE A 540     1592   1467   1328     40    -24     42
ATOM   2442  CA  PHE A 540     -22.930 -31.671  12.958  1.00 11.45           C  
ANISOU 2442  CA  PHE A 540     1573   1466   1312     24    -15     41
ATOM   2443  C   PHE A 540     -23.471 -31.494  11.547  1.00 12.11           C  
ANISOU 2443  C   PHE A 540     1678   1547   1374     28    -17     51
ATOM   2444  O   PHE A 540     -22.926 -30.807  10.727  1.00 12.39           O  
ANISOU 2444  O   PHE A 540     1743   1564   1400     28    -15     62
ATOM   2445  CB  PHE A 540     -22.986 -30.457  13.939  1.00 13.02           C  
ANISOU 2445  CB  PHE A 540     1767   1658   1520      0      1     40
ATOM   2446  CG  PHE A 540     -21.904 -29.399  13.982  1.00 12.50           C  
ANISOU 2446  CG  PHE A 540     1722   1571   1456     -9      5     46
ATOM   2447  CD1 PHE A 540     -20.991 -29.338  15.058  1.00 13.36           C  
ANISOU 2447  CD1 PHE A 540     1827   1673   1576     -8      0     40
ATOM   2448  CD2 PHE A 540     -21.727 -28.634  12.824  1.00 14.95           C  
ANISOU 2448  CD2 PHE A 540     2058   1867   1755    -20     15     56
ATOM   2449  CE1 PHE A 540     -19.956 -28.429  14.961  1.00 14.17           C  
ANISOU 2449  CE1 PHE A 540     1953   1754   1679    -18      4     44
ATOM   2450  CE2 PHE A 540     -20.739 -27.706  12.754  1.00 15.93           C  
ANISOU 2450  CE2 PHE A 540     2203   1969   1881    -32     20     60
ATOM   2451  CZ  PHE A 540     -19.810 -27.648  13.790  1.00 14.21           C  
ANISOU 2451  CZ  PHE A 540     1982   1744   1675    -30     14     54
ATOM   2452  H   PHE A 540     -20.881 -31.429  13.078  1.00 11.54           H  
ATOM   2453  HA  PHE A 540     -23.499 -32.479  13.419  1.00 11.45           H  
ATOM   2454  HB3 PHE A 540     -23.053 -30.877  14.943  1.00 13.02           H  
ATOM   2455  HB2 PHE A 540     -23.889 -29.885  13.726  1.00 13.02           H  
ATOM   2456  HD1 PHE A 540     -20.970 -29.939  15.955  1.00 13.36           H  
ATOM   2457  HD2 PHE A 540     -22.473 -28.605  12.043  1.00 14.95           H  
ATOM   2458  HE1 PHE A 540     -19.336 -28.252  15.827  1.00 14.17           H  
ATOM   2459  HE2 PHE A 540     -20.715 -27.062  11.887  1.00 15.93           H  
ATOM   2460  HZ  PHE A 540     -19.104 -26.860  13.575  1.00 14.21           H  
ATOM   2461  N   GLY A 541     -24.512 -32.241  11.272  1.00 11.28           N  
ANISOU 2461  N   GLY A 541     1564   1460   1262     29    -21     47
ATOM   2462  CA  GLY A 541     -25.176 -32.428   9.982  1.00 12.74           C  
ANISOU 2462  CA  GLY A 541     1771   1647   1424     31    -25     54
ATOM   2463  C   GLY A 541     -24.358 -33.031   8.748  1.00 12.27           C  
ANISOU 2463  C   GLY A 541     1724   1586   1352     55    -47     62
ATOM   2464  O   GLY A 541     -24.938 -33.290   7.660  1.00 13.37           O  
ANISOU 2464  O   GLY A 541     1883   1729   1469     59    -55     69
ATOM   2465  H   GLY A 541     -24.812 -32.965  11.910  1.00 11.28           H  
ATOM   2466  HA3 GLY A 541     -25.349 -31.448   9.539  1.00 12.74           H  
ATOM   2467  HA2 GLY A 541     -26.098 -32.973  10.185  1.00 12.74           H  
ATOM   2468  N   LEU A 542     -23.130 -33.391   8.936  1.00 12.29           N  
ANISOU 2468  N   LEU A 542     1719   1584   1367     73    -58     62
ATOM   2469  CA  LEU A 542     -22.174 -33.878   7.992  1.00 13.32           C  
ANISOU 2469  CA  LEU A 542     1862   1710   1489    100    -78     71
ATOM   2470  C   LEU A 542     -22.526 -35.156   7.281  1.00 13.46           C  
ANISOU 2470  C   LEU A 542     1865   1750   1497    113    -99     69
ATOM   2471  O   LEU A 542     -22.175 -35.351   6.130  1.00 14.53           O  
ANISOU 2471  O   LEU A 542     2017   1884   1620    134   -118     80
ATOM   2472  CB  LEU A 542     -20.862 -34.080   8.778  1.00 14.88           C  
ANISOU 2472  CB  LEU A 542     2050   1898   1705    116    -79     68
ATOM   2473  CG  LEU A 542     -19.575 -34.247   7.836  1.00 22.78           C  
ANISOU 2473  CG  LEU A 542     3074   2879   2701    143    -90     80
ATOM   2474  CD1 LEU A 542     -19.252 -32.941   7.126  1.00 24.57           C  
ANISOU 2474  CD1 LEU A 542     3344   3079   2912    134    -82     95
ATOM   2475  CD2 LEU A 542     -18.451 -35.030   8.542  1.00 26.27           C  
ANISOU 2475  CD2 LEU A 542     3506   3311   3163    155    -85     72
ATOM   2476  H   LEU A 542     -22.872 -33.524   9.903  1.00 12.29           H  
ATOM   2477  HA  LEU A 542     -22.095 -32.999   7.352  1.00 13.32           H  
ATOM   2478  HB3 LEU A 542     -20.988 -34.945   9.429  1.00 14.88           H  
ATOM   2479  HB2 LEU A 542     -20.661 -33.325   9.538  1.00 14.88           H  
ATOM   2480  HG  LEU A 542     -19.824 -34.861   6.971  1.00 22.78           H  
ATOM   2481 HD11 LEU A 542     -18.269 -32.493   7.275  1.00 24.57           H  
ATOM   2482 HD12 LEU A 542     -19.403 -33.154   6.068  1.00 24.57           H  
ATOM   2483 HD13 LEU A 542     -19.943 -32.186   7.500  1.00 24.57           H  
ATOM   2484 HD21 LEU A 542     -18.751 -36.074   8.635  1.00 26.27           H  
ATOM   2485 HD22 LEU A 542     -17.578 -35.097   7.893  1.00 26.27           H  
ATOM   2486 HD23 LEU A 542     -18.126 -34.572   9.476  1.00 26.27           H  
ATOM   2487  N   SER A 543     -23.239 -36.123   7.898  1.00 13.35           N  
ANISOU 2487  N   SER A 543     1822   1758   1491    102    -98     54
ATOM   2488  CA  SER A 543     -23.863 -37.321   7.367  1.00 14.15           C  
ANISOU 2488  CA  SER A 543     1908   1882   1585    110   -119     49
ATOM   2489  C   SER A 543     -24.666 -37.156   6.016  1.00 15.56           C  
ANISOU 2489  C   SER A 543     2114   2064   1735    108   -130     59
ATOM   2490  O   SER A 543     -24.685 -38.083   5.239  1.00 15.37           O  
ANISOU 2490  O   SER A 543     2085   2056   1700    121   -155     60
ATOM   2491  CB  SER A 543     -24.542 -38.045   8.518  1.00 14.71           C  
ANISOU 2491  CB  SER A 543     1949   1972   1669     94   -112     32
ATOM   2492  OG  SER A 543     -25.512 -37.171   9.096  1.00 16.89           O  
ANISOU 2492  OG  SER A 543     2234   2245   1937     70    -93     28
ATOM   2493  H   SER A 543     -23.582 -35.978   8.837  1.00 13.35           H  
ATOM   2494  HA  SER A 543     -22.963 -37.890   7.136  1.00 14.15           H  
ATOM   2495  HB3 SER A 543     -23.816 -38.344   9.273  1.00 14.71           H  
ATOM   2496  HB2 SER A 543     -24.985 -38.948   8.095  1.00 14.71           H  
ATOM   2497  HG  SER A 543     -25.253 -36.908   9.983  1.00 16.89           H  
ATOM   2498  N   ARG A 544     -25.211 -35.986   5.774  1.00 12.75           N  
ANISOU 2498  N   ARG A 544     1788   1691   1364     92   -112     66
ATOM   2499  CA  ARG A 544     -26.018 -35.592   4.636  1.00 12.58           C  
ANISOU 2499  CA  ARG A 544     1800   1670   1311     87   -118     75
ATOM   2500  C   ARG A 544     -25.262 -35.441   3.313  1.00 15.29           C  
ANISOU 2500  C   ARG A 544     2166   2006   1638    113   -143     93
ATOM   2501  O   ARG A 544     -25.871 -35.431   2.255  1.00 14.93           O  
ANISOU 2501  O   ARG A 544     2144   1967   1564    114   -158    100
ATOM   2502  CB  ARG A 544     -26.758 -34.213   4.845  1.00 13.12           C  
ANISOU 2502  CB  ARG A 544     1893   1720   1371     65    -88     80
ATOM   2503  CG  ARG A 544     -27.633 -34.193   6.084  1.00 12.24           C  
ANISOU 2503  CG  ARG A 544     1764   1617   1271     41    -64     64
ATOM   2504  CD  ARG A 544     -28.798 -33.136   6.049  1.00 12.86           C  
ANISOU 2504  CD  ARG A 544     1862   1679   1347     21    -33     69
ATOM   2505  NE  ARG A 544     -28.348 -31.752   5.958  1.00 13.07           N  
ANISOU 2505  NE  ARG A 544     1887   1688   1393     22    -25     75
ATOM   2506  CZ  ARG A 544     -28.281 -30.862   4.942  1.00 12.96           C  
ANISOU 2506  CZ  ARG A 544     1886   1657   1380      5     -1     81
ATOM   2507  NH1 ARG A 544     -27.900 -29.579   5.210  1.00 11.93           N  
ANISOU 2507  NH1 ARG A 544     1753   1511   1267      5      4     84
ATOM   2508  NH2 ARG A 544     -28.700 -31.156   3.720  1.00 15.00           N1+
ANISOU 2508  NH2 ARG A 544     2164   1914   1622    -13     21     82
ATOM   2509  H   ARG A 544     -25.184 -35.291   6.506  1.00 12.75           H  
ATOM   2510  HA  ARG A 544     -26.717 -36.410   4.461  1.00 12.58           H  
ATOM   2511  HB3 ARG A 544     -27.405 -33.921   4.018  1.00 13.12           H  
ATOM   2512  HB2 ARG A 544     -25.997 -33.435   4.789  1.00 13.12           H  
ATOM   2513  HG3 ARG A 544     -27.118 -34.195   7.045  1.00 12.24           H  
ATOM   2514  HG2 ARG A 544     -28.013 -35.214   6.030  1.00 12.24           H  
ATOM   2515  HD3 ARG A 544     -29.104 -33.070   7.093  1.00 12.86           H  
ATOM   2516  HD2 ARG A 544     -29.656 -33.439   5.449  1.00 12.86           H  
ATOM   2517 HH22 ARG A 544     -28.892 -30.466   3.007  1.00 15.00           H  
ATOM   2518 HH21 ARG A 544     -28.961 -32.052   3.333  1.00 15.00           H  
ATOM   2519 HH12 ARG A 544     -27.862 -28.911   4.453  1.00 11.93           H  
ATOM   2520 HH11 ARG A 544     -27.494 -29.297   6.091  1.00 11.93           H  
ATOM   2521  HE  ARG A 544     -28.124 -31.429   6.888  1.00 13.07           H  
ATOM   2522  N   TYR A 545     -23.939 -35.356   3.402  1.00 14.60           N  
ANISOU 2522  N   TYR A 545     2075   1905   1566    134   -149     99
ATOM   2523  CA  TYR A 545     -23.126 -35.235   2.195  1.00 15.25           C  
ANISOU 2523  CA  TYR A 545     2183   1975   1635    162   -170    118
ATOM   2524  C   TYR A 545     -22.363 -36.497   1.811  1.00 19.72           C  
ANISOU 2524  C   TYR A 545     2719   2558   2217    194   -198    115
ATOM   2525  O   TYR A 545     -21.665 -36.425   0.818  1.00 20.78           O  
ANISOU 2525  O   TYR A 545     2870   2681   2345    223   -217    131
ATOM   2526  CB  TYR A 545     -22.102 -34.062   2.344  1.00 16.07           C  
ANISOU 2526  CB  TYR A 545     2318   2044   1743    163   -150    130
ATOM   2527  CG  TYR A 545     -22.728 -32.756   2.815  1.00 15.74           C  
ANISOU 2527  CG  TYR A 545     2297   1992   1693    128   -120    129
ATOM   2528  CD1 TYR A 545     -23.318 -31.831   1.930  1.00 16.59           C  
ANISOU 2528  CD1 TYR A 545     2435   2099   1769    114   -117    137
ATOM   2529  CD2 TYR A 545     -22.848 -32.474   4.168  1.00 14.33           C  
ANISOU 2529  CD2 TYR A 545     2100   1807   1536    107    -94    118
ATOM   2530  CE1 TYR A 545     -23.867 -30.608   2.364  1.00 17.02           C  
ANISOU 2530  CE1 TYR A 545     2502   2148   1818     82    -86    134
ATOM   2531  CE2 TYR A 545     -23.354 -31.261   4.672  1.00 14.95           C  
ANISOU 2531  CE2 TYR A 545     2188   1881   1611     76    -67    115
ATOM   2532  CZ  TYR A 545     -23.884 -30.329   3.779  1.00 16.45           C  
ANISOU 2532  CZ  TYR A 545     2407   2071   1772     64    -61    123
ATOM   2533  OH  TYR A 545     -24.345 -29.146   4.261  1.00 15.59           O  
ANISOU 2533  OH  TYR A 545     2302   1958   1661     35    -31    119
ATOM   2534  H   TYR A 545     -23.414 -35.549   4.243  1.00 14.60           H  
ATOM   2535  HA  TYR A 545     -23.712 -35.072   1.291  1.00 15.25           H  
ATOM   2536  HB3 TYR A 545     -21.637 -33.886   1.375  1.00 16.07           H  
ATOM   2537  HB2 TYR A 545     -21.267 -34.277   3.010  1.00 16.07           H  
ATOM   2538  HD1 TYR A 545     -23.451 -32.105   0.894  1.00 16.59           H  
ATOM   2539  HD2 TYR A 545     -22.358 -33.178   4.824  1.00 14.33           H  
ATOM   2540  HE1 TYR A 545     -24.299 -29.908   1.665  1.00 17.02           H  
ATOM   2541  HE2 TYR A 545     -23.424 -31.127   5.741  1.00 14.95           H  
ATOM   2542  HH  TYR A 545     -24.759 -28.652   3.550  1.00 15.59           H  
ATOM   2543  N   VAL A 546     -22.431 -37.560   2.634  1.00 17.65           N  
ANISOU 2543  N   VAL A 546     2413   2321   1972    189   -202     97
ATOM   2544  CA  VAL A 546     -21.662 -38.771   2.437  1.00 18.58           C  
ANISOU 2544  CA  VAL A 546     2494   2459   2107    215   -226     92
ATOM   2545  C   VAL A 546     -22.181 -39.605   1.219  1.00 22.19           C  
ANISOU 2545  C   VAL A 546     2949   2938   2543    225   -260     97
ATOM   2546  O   VAL A 546     -23.439 -39.735   1.170  1.00 21.27           O  
ANISOU 2546  O   VAL A 546     2832   2838   2411    201   -263     88
ATOM   2547  CB  VAL A 546     -21.708 -39.623   3.779  1.00 23.06           C  
ANISOU 2547  CB  VAL A 546     3017   3044   2702    202   -212     70
ATOM   2548  CG1 VAL A 546     -21.008 -40.924   3.745  1.00 23.61           C  
ANISOU 2548  CG1 VAL A 546     3044   3138   2788    224   -234     63
ATOM   2549  CG2 VAL A 546     -21.209 -38.844   4.988  1.00 22.57           C  
ANISOU 2549  CG2 VAL A 546     2956   2960   2659    196   -183     67
ATOM   2550  H   VAL A 546     -23.085 -37.432   3.394  1.00 17.65           H  
ATOM   2551  HA  VAL A 546     -20.609 -38.521   2.306  1.00 18.58           H  
ATOM   2552  HB  VAL A 546     -22.733 -39.902   4.023  1.00 23.06           H  
ATOM   2553 HG11 VAL A 546     -21.026 -41.366   4.741  1.00 23.61           H  
ATOM   2554 HG12 VAL A 546     -21.500 -41.575   3.022  1.00 23.61           H  
ATOM   2555 HG13 VAL A 546     -19.986 -40.844   3.376  1.00 23.61           H  
ATOM   2556 HG21 VAL A 546     -21.389 -39.399   5.909  1.00 22.57           H  
ATOM   2557 HG22 VAL A 546     -20.140 -38.629   4.992  1.00 22.57           H  
ATOM   2558 HG23 VAL A 546     -21.757 -37.910   5.105  1.00 22.57           H  
ATOM   2559  N   LEU A 547     -21.322 -40.057   0.292  1.00 21.17           N  
ANISOU 2559  N   LEU A 547     2819   2810   2413    261   -289    109
ATOM   2560  CA  LEU A 547     -21.774 -40.863  -0.795  1.00 22.41           C  
ANISOU 2560  CA  LEU A 547     2975   2990   2548    272   -328    115
ATOM   2561  C   LEU A 547     -21.806 -42.324  -0.466  1.00 28.97           C  
ANISOU 2561  C   LEU A 547     3750   3860   3398    273   -348     98
ATOM   2562  O   LEU A 547     -22.607 -43.052  -1.089  1.00 30.04           O  
ANISOU 2562  O   LEU A 547     3882   4019   3514    265   -375     95
ATOM   2563  CB  LEU A 547     -20.850 -40.781  -2.054  1.00 22.99           C  
ANISOU 2563  CB  LEU A 547     3077   3050   2610    311   -353    140
ATOM   2564  CG  LEU A 547     -20.884 -39.370  -2.771  1.00 27.32           C  
ANISOU 2564  CG  LEU A 547     3689   3561   3132    306   -338    159
ATOM   2565  CD1 LEU A 547     -19.861 -39.369  -3.955  1.00 27.97           C  
ANISOU 2565  CD1 LEU A 547     3797   3624   3207    349   -361    184
ATOM   2566  CD2 LEU A 547     -22.305 -39.066  -3.276  1.00 29.45           C  
ANISOU 2566  CD2 LEU A 547     3992   3835   3362    277   -340    163
ATOM   2567  H   LEU A 547     -20.315 -40.021   0.360  1.00 21.17           H  
ATOM   2568  HA  LEU A 547     -22.799 -40.594  -1.050  1.00 22.41           H  
ATOM   2569  HB3 LEU A 547     -21.179 -41.474  -2.828  1.00 22.99           H  
ATOM   2570  HB2 LEU A 547     -19.829 -41.060  -1.790  1.00 22.99           H  
ATOM   2571  HG  LEU A 547     -20.576 -38.533  -2.145  1.00 27.32           H  
ATOM   2572 HD11 LEU A 547     -19.287 -38.448  -4.048  1.00 27.97           H  
ATOM   2573 HD12 LEU A 547     -19.128 -40.176  -3.953  1.00 27.97           H  
ATOM   2574 HD13 LEU A 547     -20.399 -39.439  -4.901  1.00 27.97           H  
ATOM   2575 HD21 LEU A 547     -22.786 -38.396  -2.564  1.00 29.45           H  
ATOM   2576 HD22 LEU A 547     -22.234 -38.540  -4.228  1.00 29.45           H  
ATOM   2577 HD23 LEU A 547     -22.937 -39.923  -3.509  1.00 29.45           H  
ATOM   2578  N   ASP A 548     -20.885 -42.706   0.367  1.00 27.73           N  
ANISOU 2578  N   ASP A 548     3551   3708   3276    280   -334     85
ATOM   2579  CA  ASP A 548     -20.598 -44.007   0.942  1.00 29.86           C  
ANISOU 2579  CA  ASP A 548     3766   4014   3566    278   -349     67
ATOM   2580  C   ASP A 548     -21.841 -44.899   1.217  1.00 32.69           C  
ANISOU 2580  C   ASP A 548     4115   4388   3916    235   -339     49
ATOM   2581  O   ASP A 548     -22.571 -44.756   2.225  1.00 31.12           O  
ANISOU 2581  O   ASP A 548     3914   4180   3731    212   -306     37
ATOM   2582  CB  ASP A 548     -19.789 -43.986   2.267  1.00 32.20           C  
ANISOU 2582  CB  ASP A 548     4025   4309   3900    295   -331     58
ATOM   2583  CG  ASP A 548     -19.028 -45.244   2.578  1.00 45.75           C  
ANISOU 2583  CG  ASP A 548     5681   6060   5640    293   -340     39
ATOM   2584  OD1 ASP A 548     -18.840 -46.208   1.751  1.00 46.27           O  
ANISOU 2584  OD1 ASP A 548     5730   6154   5695    276   -363     32
ATOM   2585  OD2 ASP A 548     -18.363 -45.198   3.615  1.00 53.33           O1-
ANISOU 2585  OD2 ASP A 548     6612   7020   6629    306   -322     32
ATOM   2586  H   ASP A 548     -20.199 -41.997   0.582  1.00 27.73           H  
ATOM   2587  HA  ASP A 548     -19.939 -44.411   0.174  1.00 29.86           H  
ATOM   2588  HB3 ASP A 548     -20.445 -43.851   3.127  1.00 32.20           H  
ATOM   2589  HB2 ASP A 548     -19.075 -43.165   2.216  1.00 32.20           H  
ATOM   2590  N   ASP A 549     -22.054 -45.870   0.285  1.00 31.17           N  
ANISOU 2590  N   ASP A 549     3920   4221   3704    225   -369     46
ATOM   2591  CA  ASP A 549     -23.149 -46.824   0.171  1.00 31.36           C  
ANISOU 2591  CA  ASP A 549     3941   4260   3715    186   -366     28
ATOM   2592  C   ASP A 549     -23.473 -47.581   1.491  1.00 34.19           C  
ANISOU 2592  C   ASP A 549     4258   4630   4103    165   -343      6
ATOM   2593  O   ASP A 549     -24.544 -47.392   2.084  1.00 34.04           O  
ANISOU 2593  O   ASP A 549     4247   4610   4077    131   -326     -7
ATOM   2594  CB  ASP A 549     -23.188 -47.798  -0.977  1.00 34.52           C  
ANISOU 2594  CB  ASP A 549     4339   4688   4091    184   -409     28
ATOM   2595  CG  ASP A 549     -23.756 -47.284  -2.264  1.00 51.00           C  
ANISOU 2595  CG  ASP A 549     6481   6761   6135    187   -424     46
ATOM   2596  OD1 ASP A 549     -23.031 -46.572  -2.963  1.00 52.07           O  
ANISOU 2596  OD1 ASP A 549     6651   6868   6265    206   -411     65
ATOM   2597  OD2 ASP A 549     -25.019 -47.251  -2.392  1.00 57.97           O1-
ANISOU 2597  OD2 ASP A 549     7375   7662   6989    171   -449     42
ATOM   2598  H   ASP A 549     -21.391 -46.017  -0.463  1.00 31.17           H  
ATOM   2599  HA  ASP A 549     -23.950 -46.114  -0.037  1.00 31.36           H  
ATOM   2600  HB3 ASP A 549     -23.810 -48.671  -0.773  1.00 34.52           H  
ATOM   2601  HB2 ASP A 549     -22.183 -48.206  -1.081  1.00 34.52           H  
ATOM   2602  N   GLU A 550     -22.423 -48.200   2.014  1.00 29.07           N  
ANISOU 2602  N   GLU A 550     3569   3991   3487    184   -342      2
ATOM   2603  CA  GLU A 550     -22.385 -48.940   3.285  1.00 29.26           C  
ANISOU 2603  CA  GLU A 550     3555   4023   3538    164   -318    -18
ATOM   2604  C   GLU A 550     -22.735 -48.125   4.622  1.00 30.64           C  
ANISOU 2604  C   GLU A 550     3754   4172   3718    147   -277    -20
ATOM   2605  O   GLU A 550     -23.222 -48.679   5.574  1.00 28.43           O  
ANISOU 2605  O   GLU A 550     3458   3895   3449    121   -257    -36
ATOM   2606  CB  GLU A 550     -21.140 -49.864   3.359  1.00 31.12           C  
ANISOU 2606  CB  GLU A 550     3743   4274   3805    189   -322    -21
ATOM   2607  CG  GLU A 550     -21.262 -51.047   2.380  1.00 45.01           C  
ANISOU 2607  CG  GLU A 550     5465   6069   5568    200   -362    -24
ATOM   2608  CD  GLU A 550     -19.862 -51.609   1.930  1.00 69.07           C  
ANISOU 2608  CD  GLU A 550     8500   9141   8602    164   -379    -40
ATOM   2609  OE1 GLU A 550     -18.854 -50.809   1.916  1.00 59.48           O  
ANISOU 2609  OE1 GLU A 550     7255   7938   7405    138   -362    -59
ATOM   2610  OE2 GLU A 550     -19.772 -52.726   1.443  1.00 69.69           O1-
ANISOU 2610  OE2 GLU A 550     8603   9226   8650    161   -408    -33
ATOM   2611  H   GLU A 550     -21.555 -48.261   1.501  1.00 29.07           H  
ATOM   2612  HA  GLU A 550     -23.208 -49.645   3.165  1.00 29.26           H  
ATOM   2613  HB3 GLU A 550     -21.052 -50.265   4.369  1.00 31.12           H  
ATOM   2614  HB2 GLU A 550     -20.346 -49.134   3.201  1.00 31.12           H  
ATOM   2615  HG3 GLU A 550     -21.864 -50.760   1.518  1.00 45.01           H  
ATOM   2616  HG2 GLU A 550     -21.803 -51.891   2.808  1.00 45.01           H  
ATOM   2617  N   TYR A 551     -22.469 -46.782   4.620  1.00 26.94           N  
ANISOU 2617  N   TYR A 551     3322   3675   3240    159   -265     -5
ATOM   2618  CA  TYR A 551     -22.861 -45.888   5.695  1.00 26.86           C  
ANISOU 2618  CA  TYR A 551     3332   3640   3234    145   -230     -6
ATOM   2619  C   TYR A 551     -24.334 -45.360   5.581  1.00 30.18           C  
ANISOU 2619  C   TYR A 551     3787   4050   3631    120   -220     -5
ATOM   2620  O   TYR A 551     -25.065 -45.253   6.555  1.00 28.35           O  
ANISOU 2620  O   TYR A 551     3564   3803   3405    102   -192    -10
ATOM   2621  CB  TYR A 551     -21.795 -44.707   5.842  1.00 29.26           C  
ANISOU 2621  CB  TYR A 551     3658   3919   3542    170   -222     10
ATOM   2622  CG  TYR A 551     -22.157 -43.742   6.936  1.00 33.93           C  
ANISOU 2622  CG  TYR A 551     4223   4510   4160    193   -217      8
ATOM   2623  CD1 TYR A 551     -22.837 -42.590   6.491  1.00 36.27           C  
ANISOU 2623  CD1 TYR A 551     4512   4794   4473    184   -188      0
ATOM   2624  CD2 TYR A 551     -21.851 -43.982   8.317  1.00 35.75           C  
ANISOU 2624  CD2 TYR A 551     4437   4750   4396    226   -240     14
ATOM   2625  CE1 TYR A 551     -23.233 -41.708   7.475  1.00 38.75           C  
ANISOU 2625  CE1 TYR A 551     4806   5108   4810    205   -180     -4
ATOM   2626  CE2 TYR A 551     -22.397 -43.155   9.301  1.00 37.29           C  
ANISOU 2626  CE2 TYR A 551     4608   4944   4616    250   -232     11
ATOM   2627  CZ  TYR A 551     -23.018 -41.984   8.869  1.00 45.40           C  
ANISOU 2627  CZ  TYR A 551     5632   5960   5660    238   -200      2
ATOM   2628  OH  TYR A 551     -23.704 -41.155   9.750  1.00 48.40           O  
ANISOU 2628  OH  TYR A 551     5991   6337   6061    260   -188     -3
ATOM   2629  H   TYR A 551     -21.922 -46.403   3.860  1.00 26.94           H  
ATOM   2630  HA  TYR A 551     -22.801 -46.426   6.641  1.00 26.86           H  
ATOM   2631  HB3 TYR A 551     -21.729 -44.006   5.010  1.00 29.26           H  
ATOM   2632  HB2 TYR A 551     -20.787 -45.051   6.076  1.00 29.26           H  
ATOM   2633  HD1 TYR A 551     -23.206 -42.495   5.480  1.00 36.27           H  
ATOM   2634  HD2 TYR A 551     -21.205 -44.805   8.585  1.00 35.75           H  
ATOM   2635  HE1 TYR A 551     -23.737 -40.786   7.226  1.00 38.75           H  
ATOM   2636  HE2 TYR A 551     -22.157 -43.304  10.343  1.00 37.29           H  
ATOM   2637  HH  TYR A 551     -23.308 -41.103  10.623  1.00 48.40           H  
ATOM   2638  N   THR A 552     -24.675 -44.886   4.371  1.00 29.83           N  
ANISOU 2638  N   THR A 552     3765   4011   3559    120   -242      2
ATOM   2639  CA  THR A 552     -25.906 -44.143   4.034  1.00 30.39           C  
ANISOU 2639  CA  THR A 552     3876   4068   3604    101   -230      6
ATOM   2640  C   THR A 552     -27.221 -45.092   3.906  1.00 36.91           C  
ANISOU 2640  C   THR A 552     4703   4903   4416     70   -225    -10
ATOM   2641  O   THR A 552     -28.353 -44.561   3.937  1.00 36.89           O  
ANISOU 2641  O   THR A 552     4730   4886   4400     54   -204    -10
ATOM   2642  CB  THR A 552     -25.696 -43.309   2.794  1.00 34.79           C  
ANISOU 2642  CB  THR A 552     4466   4619   4133    119   -253     25
ATOM   2643  OG1 THR A 552     -25.423 -44.069   1.638  1.00 32.00           O  
ANISOU 2643  OG1 THR A 552     4102   4292   3766    124   -289     22
ATOM   2644  CG2 THR A 552     -24.607 -42.211   2.988  1.00 35.38           C  
ANISOU 2644  CG2 THR A 552     4547   4677   4219    149   -254     41
ATOM   2645  H   THR A 552     -24.014 -44.940   3.609  1.00 29.83           H  
ATOM   2646  HA  THR A 552     -26.080 -43.548   4.931  1.00 30.39           H  
ATOM   2647  HB  THR A 552     -26.664 -42.854   2.587  1.00 34.79           H  
ATOM   2648  HG1 THR A 552     -24.625 -44.560   1.849  1.00 32.00           H  
ATOM   2649 HG21 THR A 552     -24.662 -41.406   2.255  1.00 35.38           H  
ATOM   2650 HG22 THR A 552     -24.780 -41.800   3.983  1.00 35.38           H  
ATOM   2651 HG23 THR A 552     -23.597 -42.620   3.000  1.00 35.38           H  
ATOM   2652  N   SER A 553     -26.967 -46.372   3.802  1.00 35.54           N  
ANISOU 2652  N   SER A 553     4501   4754   4248     62   -243    -24
ATOM   2653  CA  SER A 553     -27.879 -47.499   3.583  1.00 36.13           C  
ANISOU 2653  CA  SER A 553     4580   4837   4310     31   -239    -41
ATOM   2654  C   SER A 553     -28.482 -47.892   4.920  1.00 40.30           C  
ANISOU 2654  C   SER A 553     5074   5373   4866     16   -224    -59
ATOM   2655  O   SER A 553     -27.718 -47.886   5.921  1.00 37.24           O  
ANISOU 2655  O   SER A 553     4653   4996   4502     29   -231    -59
ATOM   2656  CB  SER A 553     -27.160 -48.676   2.866  1.00  0.00           C  
ATOM   2657  OG  SER A 553     -27.989 -49.869   2.672  1.00  0.00           O  
ATOM   2658  H   SER A 553     -25.984 -46.599   3.775  1.00 35.54           H  
ATOM   2659  HB2 SER A 553     -26.877 -48.446   1.839  1.00  0.00           H  
ATOM   2660  HB3 SER A 553     -26.253 -48.949   3.406  1.00  0.00           H  
ATOM   2661  HG  SER A 553     -27.419 -50.557   2.321  1.00  0.00           H  
ATOM   2662  HA  SER A 553     -28.657 -47.143   2.908  1.00 36.13           H  
ATOM   2663  N   SER A 554     -29.791 -48.110   4.907  1.00 39.36           N  
ANISOU 2663  N   SER A 554     4965   5246   4743    -11   -203    -73
ATOM   2664  CA  SER A 554     -30.589 -48.621   6.021  1.00 40.11           C  
ANISOU 2664  CA  SER A 554     5036   5344   4860    -30   -187    -89
ATOM   2665  C   SER A 554     -30.191 -50.033   6.408  1.00 47.71           C  
ANISOU 2665  C   SER A 554     5961   6335   5833    -34   -212    -99
ATOM   2666  O   SER A 554     -30.558 -50.372   7.508  1.00 49.24           O  
ANISOU 2666  O   SER A 554     6125   6532   6053    -36   -201   -106
ATOM   2667  CB  SER A 554     -32.052 -48.552   5.662  1.00 42.94           C  
ANISOU 2667  CB  SER A 554     5418   5692   5207    -57   -167   -102
ATOM   2668  OG  SER A 554     -32.396 -49.366   4.663  1.00 45.79           O  
ANISOU 2668  OG  SER A 554     5808   6028   5561    -54   -142    -94
ATOM   2669  H   SER A 554     -30.317 -47.943   4.061  1.00 39.36           H  
ATOM   2670  HA  SER A 554     -30.376 -47.931   6.837  1.00 40.11           H  
ATOM   2671  HB3 SER A 554     -32.310 -47.507   5.489  1.00 42.94           H  
ATOM   2672  HB2 SER A 554     -32.744 -48.846   6.452  1.00 42.94           H  
ATOM   2673  HG  SER A 554     -33.284 -49.124   4.389  1.00 45.79           H  
ATOM   2674  N   VAL A 555     -29.537 -50.848   5.596  1.00 45.16           N  
ANISOU 2674  N   VAL A 555     5640   6031   5489    -34   -246   -100
ATOM   2675  CA  VAL A 555     -29.019 -52.158   5.917  1.00 45.56           C  
ANISOU 2675  CA  VAL A 555     5653   6112   5545    -38   -277   -110
ATOM   2676  C   VAL A 555     -27.480 -52.218   5.738  1.00 48.99           C  
ANISOU 2676  C   VAL A 555     6055   6561   6000     -5   -295    -97
ATOM   2677  O   VAL A 555     -26.927 -53.365   5.743  1.00 49.88           O  
ANISOU 2677  O   VAL A 555     6131   6700   6119     -3   -323   -103
ATOM   2678  CB  VAL A 555     -29.764 -53.216   5.054  1.00  0.00           C  
ATOM   2679  CG1 VAL A 555     -31.285 -53.158   5.349  1.00  0.00           C  
ATOM   2680  CG2 VAL A 555     -29.499 -52.958   3.595  1.00  0.00           C  
ATOM   2681  H   VAL A 555     -29.331 -50.616   4.635  1.00 45.16           H  
ATOM   2682  HB  VAL A 555     -29.461 -54.245   5.248  1.00  0.00           H  
ATOM   2683 HG11 VAL A 555     -31.716 -52.248   4.932  1.00  0.00           H  
ATOM   2684 HG12 VAL A 555     -31.823 -54.009   4.930  1.00  0.00           H  
ATOM   2685 HG13 VAL A 555     -31.452 -53.102   6.425  1.00  0.00           H  
ATOM   2686 HG21 VAL A 555     -28.432 -53.039   3.392  1.00  0.00           H  
ATOM   2687 HG22 VAL A 555     -29.999 -53.727   3.007  1.00  0.00           H  
ATOM   2688 HG23 VAL A 555     -29.775 -51.976   3.210  1.00  0.00           H  
ATOM   2689  HA  VAL A 555     -29.239 -52.406   6.955  1.00 45.56           H  
ATOM   2690  N   GLY A 556     -26.791 -51.058   5.580  1.00 43.26           N  
ANISOU 2690  N   GLY A 556     5340   5814   5282     21   -278    -81
ATOM   2691  CA  GLY A 556     -25.383 -51.020   5.242  1.00 42.11           C  
ANISOU 2691  CA  GLY A 556     5171   5673   5155     55   -288    -70
ATOM   2692  C   GLY A 556     -24.494 -51.317   6.426  1.00 43.42           C  
ANISOU 2692  C   GLY A 556     5304   5839   5355     54   -263    -78
ATOM   2693  O   GLY A 556     -24.779 -50.958   7.567  1.00 43.45           O  
ANISOU 2693  O   GLY A 556     5316   5827   5364     35   -232    -85
ATOM   2694  H   GLY A 556     -27.167 -50.164   5.863  1.00 43.26           H  
ATOM   2695  HA3 GLY A 556     -25.286 -49.948   5.071  1.00 42.11           H  
ATOM   2696  HA2 GLY A 556     -25.206 -51.611   4.343  1.00 42.11           H  
ATOM   2697  N   SER A 557     -23.309 -51.921   6.108  1.00 37.03           N  
ANISOU 2697  N   SER A 557     4456   5047   4566     77   -276    -77
ATOM   2698  CA  SER A 557     -22.366 -52.299   7.166  1.00 35.06           C  
ANISOU 2698  CA  SER A 557     4173   4802   4348     79   -253    -85
ATOM   2699  C   SER A 557     -21.757 -51.242   8.074  1.00 35.35           C  
ANISOU 2699  C   SER A 557     4228   4810   4394     93   -221    -77
ATOM   2700  O   SER A 557     -21.147 -51.671   9.072  1.00 36.18           O  
ANISOU 2700  O   SER A 557     4315   4914   4520     86   -196    -85
ATOM   2701  CB  SER A 557     -21.286 -53.206   6.539  1.00  0.00           C  
ATOM   2702  OG  SER A 557     -20.424 -52.541   5.609  1.00  0.00           O  
ATOM   2703  H   SER A 557     -23.214 -52.304   5.178  1.00 37.03           H  
ATOM   2704  HB2 SER A 557     -20.709 -53.637   7.357  1.00  0.00           H  
ATOM   2705  HB3 SER A 557     -21.839 -53.997   6.032  1.00  0.00           H  
ATOM   2706  HG  SER A 557     -20.484 -52.943   4.739  1.00  0.00           H  
ATOM   2707  HA  SER A 557     -22.919 -53.018   7.770  1.00 35.06           H  
ATOM   2708  N   LYS A 558     -21.810 -49.953   7.727  1.00 27.38           N  
ANISOU 2708  N   LYS A 558     3257   3777   3369    109   -221    -61
ATOM   2709  CA  LYS A 558     -21.153 -48.831   8.355  1.00 25.50           C  
ANISOU 2709  CA  LYS A 558     3039   3512   3139    121   -194    -53
ATOM   2710  C   LYS A 558     -22.195 -47.967   9.108  1.00 25.37           C  
ANISOU 2710  C   LYS A 558     3063   3472   3105    102   -177    -49
ATOM   2711  O   LYS A 558     -21.770 -47.176   9.901  1.00 26.45           O  
ANISOU 2711  O   LYS A 558     3221   3585   3243    110   -161    -40
ATOM   2712  CB  LYS A 558     -20.362 -47.946   7.301  1.00  0.00           C  
ATOM   2713  CG  LYS A 558     -19.268 -48.619   6.489  1.00  0.00           C  
ATOM   2714  CD  LYS A 558     -18.620 -47.841   5.347  1.00  0.00           C  
ATOM   2715  CE  LYS A 558     -17.541 -48.717   4.558  1.00  0.00           C  
ATOM   2716  NZ  LYS A 558     -16.745 -47.966   3.562  1.00  0.00           N1+
ATOM   2717  H   LYS A 558     -22.222 -49.690   6.843  1.00 27.38           H  
ATOM   2718  HB2 LYS A 558     -21.176 -47.647   6.641  1.00  0.00           H  
ATOM   2719  HB3 LYS A 558     -20.065 -46.984   7.718  1.00  0.00           H  
ATOM   2720  HG2 LYS A 558     -18.439 -48.839   7.162  1.00  0.00           H  
ATOM   2721  HG3 LYS A 558     -19.686 -49.579   6.187  1.00  0.00           H  
ATOM   2722  HD2 LYS A 558     -19.333 -47.318   4.710  1.00  0.00           H  
ATOM   2723  HD3 LYS A 558     -18.067 -47.030   5.820  1.00  0.00           H  
ATOM   2724  HE2 LYS A 558     -16.896 -49.306   5.210  1.00  0.00           H  
ATOM   2725  HE3 LYS A 558     -18.134 -49.510   4.103  1.00  0.00           H  
ATOM   2726  HZ1 LYS A 558     -16.376 -48.522   2.804  1.00  0.00           H  
ATOM   2727  HZ2 LYS A 558     -17.286 -47.204   3.177  1.00  0.00           H  
ATOM   2728  HZ3 LYS A 558     -16.073 -47.455   4.116  1.00  0.00           H  
ATOM   2729  HA  LYS A 558     -20.522 -49.236   9.146  1.00 25.50           H  
ATOM   2730  N   PHE A 559     -23.482 -48.187   8.881  1.00 19.90           N  
ANISOU 2730  N   PHE A 559     2379   2785   2399     76   -180    -56
ATOM   2731  CA  PHE A 559     -24.565 -47.489   9.508  1.00 16.88           C  
ANISOU 2731  CA  PHE A 559     2030   2382   2002     58   -163    -54
ATOM   2732  C   PHE A 559     -24.710 -48.006  11.019  1.00 18.18           C  
ANISOU 2732  C   PHE A 559     2190   2534   2183     45   -133    -61
ATOM   2733  O   PHE A 559     -24.726 -49.236  11.216  1.00 18.11           O  
ANISOU 2733  O   PHE A 559     2155   2537   2189     35   -127    -73
ATOM   2734  CB  PHE A 559     -25.843 -47.668   8.584  1.00 17.21           C  
ANISOU 2734  CB  PHE A 559     2082   2433   2024     36   -173    -62
ATOM   2735  CG  PHE A 559     -27.119 -47.779   9.314  1.00 16.30           C  
ANISOU 2735  CG  PHE A 559     2002   2298   1894     22   -155    -60
ATOM   2736  CD1 PHE A 559     -27.772 -46.748   9.990  1.00 17.69           C  
ANISOU 2736  CD1 PHE A 559     2209   2464   2050     32   -160    -46
ATOM   2737  CD2 PHE A 559     -27.784 -49.045   9.235  1.00 16.82           C  
ANISOU 2737  CD2 PHE A 559     2070   2356   1966      1   -132    -70
ATOM   2738  CE1 PHE A 559     -28.944 -46.961  10.641  1.00 18.76           C  
ANISOU 2738  CE1 PHE A 559     2373   2581   2173     19   -139    -45
ATOM   2739  CE2 PHE A 559     -28.950 -49.235   9.940  1.00 16.60           C  
ANISOU 2739  CE2 PHE A 559     2070   2309   1926     -9   -114    -68
ATOM   2740  CZ  PHE A 559     -29.454 -48.193  10.691  1.00 15.93           C  
ANISOU 2740  CZ  PHE A 559     2012   2216   1823      0   -117    -56
ATOM   2741  H   PHE A 559     -23.672 -49.032   8.361  1.00 19.90           H  
ATOM   2742  HA  PHE A 559     -24.387 -46.418   9.605  1.00 16.88           H  
ATOM   2743  HB3 PHE A 559     -25.798 -48.538   7.928  1.00 17.21           H  
ATOM   2744  HB2 PHE A 559     -25.948 -46.791   7.945  1.00 17.21           H  
ATOM   2745  HD1 PHE A 559     -27.298 -45.783   9.895  1.00 17.69           H  
ATOM   2746  HD2 PHE A 559     -27.338 -49.922   8.790  1.00 16.82           H  
ATOM   2747  HE1 PHE A 559     -29.473 -46.205  11.203  1.00 18.76           H  
ATOM   2748  HE2 PHE A 559     -29.428 -50.201   9.863  1.00 16.60           H  
ATOM   2749  HZ  PHE A 559     -30.384 -48.292  11.231  1.00 15.93           H  
ATOM   2750  N   PRO A 560     -24.605 -47.084  12.078  1.00 15.60           N  
ANISOU 2750  N   PRO A 560     1889   2185   1854     42   -114    -54
ATOM   2751  CA  PRO A 560     -24.478 -47.542  13.528  1.00 14.25           C  
ANISOU 2751  CA  PRO A 560     1715   2003   1697     31    -90    -59
ATOM   2752  C   PRO A 560     -25.802 -48.037  14.135  1.00 13.06           C  
ANISOU 2752  C   PRO A 560     1566   1852   1545      6    -79    -70
ATOM   2753  O   PRO A 560     -26.583 -47.225  14.595  1.00 11.46           O  
ANISOU 2753  O   PRO A 560     1381   1633   1339     -2    -63    -69
ATOM   2754  CB  PRO A 560     -23.983 -46.256  14.267  1.00 15.92           C  
ANISOU 2754  CB  PRO A 560     1950   2193   1906     39    -79    -47
ATOM   2755  CG  PRO A 560     -24.662 -45.103  13.538  1.00 20.74           C  
ANISOU 2755  CG  PRO A 560     2582   2801   2498     42    -90    -39
ATOM   2756  CD  PRO A 560     -24.645 -45.609  12.042  1.00 17.83           C  
ANISOU 2756  CD  PRO A 560     2202   2452   2121     50   -114    -41
ATOM   2757  HA  PRO A 560     -23.669 -48.255  13.682  1.00 14.25           H  
ATOM   2758  HB3 PRO A 560     -22.909 -46.199  14.094  1.00 15.92           H  
ATOM   2759  HB2 PRO A 560     -24.104 -46.097  15.338  1.00 15.92           H  
ATOM   2760  HG3 PRO A 560     -23.975 -44.258  13.576  1.00 20.74           H  
ATOM   2761  HG2 PRO A 560     -25.598 -44.817  14.018  1.00 20.74           H  
ATOM   2762  HD2 PRO A 560     -25.570 -45.490  11.479  1.00 17.83           H  
ATOM   2763  HD3 PRO A 560     -23.862 -45.201  11.404  1.00 17.83           H  
ATOM   2764  N   VAL A 561     -26.112 -49.346  14.098  1.00 12.18           N  
ANISOU 2764  N   VAL A 561     1434   1757   1435     -5    -87    -82
ATOM   2765  CA  VAL A 561     -27.436 -49.854  14.232  1.00 10.97           C  
ANISOU 2765  CA  VAL A 561     1284   1603   1280    -31    -77    -95
ATOM   2766  C   VAL A 561     -27.917 -49.762  15.700  1.00 10.91           C  
ANISOU 2766  C   VAL A 561     1282   1578   1284    -38    -52    -95
ATOM   2767  O   VAL A 561     -29.001 -49.329  15.942  1.00 10.32           O  
ANISOU 2767  O   VAL A 561     1226   1491   1205    -50    -40    -98
ATOM   2768  CB  VAL A 561     -27.632 -51.306  13.756  1.00 11.97           C  
ANISOU 2768  CB  VAL A 561     1384   1753   1412    -43    -89   -108
ATOM   2769  CG1 VAL A 561     -29.070 -51.776  13.505  1.00 12.45           C  
ANISOU 2769  CG1 VAL A 561     1448   1809   1474    -72    -75   -122
ATOM   2770  CG2 VAL A 561     -26.876 -51.632  12.470  1.00 13.42           C  
ANISOU 2770  CG2 VAL A 561     1562   1955   1581    -38   -119   -108
ATOM   2771  H   VAL A 561     -25.339 -49.957  13.875  1.00 12.18           H  
ATOM   2772  HA  VAL A 561     -28.111 -49.336  13.550  1.00 10.97           H  
ATOM   2773  HB  VAL A 561     -27.207 -51.955  14.522  1.00 11.97           H  
ATOM   2774 HG11 VAL A 561     -29.471 -51.209  12.665  1.00 12.45           H  
ATOM   2775 HG12 VAL A 561     -29.128 -52.851  13.338  1.00 12.45           H  
ATOM   2776 HG13 VAL A 561     -29.689 -51.662  14.395  1.00 12.45           H  
ATOM   2777 HG21 VAL A 561     -25.797 -51.638  12.622  1.00 13.42           H  
ATOM   2778 HG22 VAL A 561     -27.217 -52.607  12.121  1.00 13.42           H  
ATOM   2779 HG23 VAL A 561     -27.183 -51.039  11.608  1.00 13.42           H  
ATOM   2780  N   ARG A 562     -26.971 -50.062  16.641  1.00  9.81           N  
ANISOU 2780  N   ARG A 562     1132   1438   1159    -29    -44    -92
ATOM   2781  CA  ARG A 562     -27.230 -50.087  18.156  1.00  9.72           C  
ANISOU 2781  CA  ARG A 562     1126   1411   1156    -36    -23    -91
ATOM   2782  C   ARG A 562     -27.535 -48.711  18.637  1.00  9.91           C  
ANISOU 2782  C   ARG A 562     1173   1416   1177    -29    -15    -81
ATOM   2783  O   ARG A 562     -28.268 -48.611  19.583  1.00  9.61           O  
ANISOU 2783  O   ARG A 562     1142   1365   1145    -34     -1    -79
ATOM   2784  CB  ARG A 562     -25.917 -50.524  18.838  1.00 10.40           C  
ANISOU 2784  CB  ARG A 562     1196   1502   1255    -30    -16    -92
ATOM   2785  CG  ARG A 562     -25.366 -51.915  18.385  1.00 11.02           C  
ANISOU 2785  CG  ARG A 562     1246   1601   1340    -40    -20   -104
ATOM   2786  CD  ARG A 562     -23.940 -52.083  18.954  1.00 11.23           C  
ANISOU 2786  CD  ARG A 562     1254   1634   1378    -26    -15   -103
ATOM   2787  NE  ARG A 562     -23.460 -53.468  18.773  1.00 11.46           N  
ANISOU 2787  NE  ARG A 562     1250   1688   1415    -30    -22   -114
ATOM   2788  CZ  ARG A 562     -23.783 -54.583  19.478  1.00 11.37           C  
ANISOU 2788  CZ  ARG A 562     1221   1685   1412    -52    -10   -125
ATOM   2789  NH1 ARG A 562     -23.297 -55.737  19.056  1.00 10.33           N  
ANISOU 2789  NH1 ARG A 562     1056   1579   1291    -56    -19   -135
ATOM   2790  NH2 ARG A 562     -24.670 -54.533  20.498  1.00 10.67           N1+
ANISOU 2790  NH2 ARG A 562     1150   1581   1325    -69     13   -126
ATOM   2791  H   ARG A 562     -26.032 -50.272  16.334  1.00  9.81           H  
ATOM   2792  HA  ARG A 562     -28.013 -50.790  18.439  1.00  9.72           H  
ATOM   2793  HB3 ARG A 562     -26.034 -50.452  19.919  1.00 10.40           H  
ATOM   2794  HB2 ARG A 562     -25.206 -49.723  18.634  1.00 10.40           H  
ATOM   2795  HG3 ARG A 562     -25.276 -51.880  17.299  1.00 11.02           H  
ATOM   2796  HG2 ARG A 562     -25.982 -52.743  18.736  1.00 11.02           H  
ATOM   2797  HD3 ARG A 562     -23.939 -51.797  20.005  1.00 11.23           H  
ATOM   2798  HD2 ARG A 562     -23.239 -51.412  18.458  1.00 11.23           H  
ATOM   2799 HH22 ARG A 562     -24.864 -55.356  21.051  1.00 10.67           H  
ATOM   2800 HH21 ARG A 562     -25.074 -53.684  20.866  1.00 10.67           H  
ATOM   2801 HH12 ARG A 562     -23.665 -56.573  19.487  1.00 10.33           H  
ATOM   2802 HH11 ARG A 562     -22.720 -55.833  18.233  1.00 10.33           H  
ATOM   2803  HE  ARG A 562     -22.818 -53.607  18.006  1.00 11.46           H  
ATOM   2804  N   TRP A 563     -27.178 -47.690  17.871  1.00  8.72           N  
ANISOU 2804  N   TRP A 563     1031   1263   1018    -18    -24    -73
ATOM   2805  CA  TRP A 563     -27.327 -46.261  18.205  1.00  9.26           C  
ANISOU 2805  CA  TRP A 563     1117   1315   1085    -13    -16    -64
ATOM   2806  C   TRP A 563     -28.477 -45.609  17.415  1.00 10.29           C  
ANISOU 2806  C   TRP A 563     1262   1443   1204    -20    -15    -65
ATOM   2807  O   TRP A 563     -28.788 -44.449  17.784  1.00 11.08           O  
ANISOU 2807  O   TRP A 563     1374   1533   1303    -16     -9    -57
ATOM   2808  CB  TRP A 563     -26.053 -45.439  17.896  1.00  9.82           C  
ANISOU 2808  CB  TRP A 563     1191   1383   1155      3    -23    -53
ATOM   2809  CG  TRP A 563     -24.894 -45.829  18.726  1.00  9.89           C  
ANISOU 2809  CG  TRP A 563     1192   1390   1174     10    -20    -52
ATOM   2810  CD1 TRP A 563     -24.544 -45.290  19.923  1.00 10.26           C  
ANISOU 2810  CD1 TRP A 563     1246   1425   1227     10    -11    -47
ATOM   2811  CD2 TRP A 563     -23.964 -46.962  18.528  1.00  9.77           C  
ANISOU 2811  CD2 TRP A 563     1160   1387   1164     16    -24    -57
ATOM   2812  NE1 TRP A 563     -23.552 -46.015  20.469  1.00 10.02           N  
ANISOU 2812  NE1 TRP A 563     1209   1397   1202     16     -9    -49
ATOM   2813  CE2 TRP A 563     -23.117 -47.107  19.661  1.00 11.15           C  
ANISOU 2813  CE2 TRP A 563     1337   1555   1347     20    -14    -55
ATOM   2814  CE3 TRP A 563     -23.706 -47.861  17.475  1.00 11.78           C  
ANISOU 2814  CE3 TRP A 563     1397   1659   1419     19    -35    -63
ATOM   2815  CZ2 TRP A 563     -22.045 -48.019  19.793  1.00 11.97           C  
ANISOU 2815  CZ2 TRP A 563     1426   1666   1457     25    -11    -61
ATOM   2816  CZ3 TRP A 563     -22.571 -48.732  17.533  1.00 13.09           C  
ANISOU 2816  CZ3 TRP A 563     1544   1834   1595     25    -33    -68
ATOM   2817  CH2 TRP A 563     -21.754 -48.751  18.688  1.00 13.56           C  
ANISOU 2817  CH2 TRP A 563     1607   1885   1661     29    -19    -67
ATOM   2818  H   TRP A 563     -26.979 -47.860  16.896  1.00  8.72           H  
ATOM   2819  HA  TRP A 563     -27.405 -46.074  19.276  1.00  9.26           H  
ATOM   2820  HB3 TRP A 563     -26.172 -44.364  18.031  1.00  9.82           H  
ATOM   2821  HB2 TRP A 563     -25.815 -45.635  16.850  1.00  9.82           H  
ATOM   2822  HD1 TRP A 563     -25.088 -44.495  20.413  1.00 10.26           H  
ATOM   2823  HE1 TRP A 563     -23.015 -45.673  21.254  1.00 10.02           H  
ATOM   2824  HE3 TRP A 563     -24.330 -47.833  16.594  1.00 11.78           H  
ATOM   2825  HZ2 TRP A 563     -21.492 -47.957  20.719  1.00 11.97           H  
ATOM   2826  HZ3 TRP A 563     -22.461 -49.386  16.681  1.00 13.09           H  
ATOM   2827  HH2 TRP A 563     -20.873 -49.375  18.655  1.00 13.56           H  
ATOM   2828  N   SER A 564     -29.086 -46.280  16.406  1.00  9.86           N  
ANISOU 2828  N   SER A 564     1207   1397   1142    -31    -19    -75
ATOM   2829  CA  SER A 564     -30.177 -45.803  15.624  1.00  9.51           C  
ANISOU 2829  CA  SER A 564     1180   1350   1082    -38    -18    -78
ATOM   2830  C   SER A 564     -31.535 -45.820  16.304  1.00  9.88           C  
ANISOU 2830  C   SER A 564     1235   1387   1130    -52     -2    -88
ATOM   2831  O   SER A 564     -31.819 -46.881  16.892  1.00 11.17           O  
ANISOU 2831  O   SER A 564     1392   1554   1299    -64     -1    -98
ATOM   2832  CB  SER A 564     -30.263 -46.599  14.245  1.00 11.10           C  
ANISOU 2832  CB  SER A 564     1380   1569   1269    -40    -38    -83
ATOM   2833  OG  SER A 564     -30.864 -45.782  13.224  1.00 12.85           O  
ANISOU 2833  OG  SER A 564     1597   1797   1488    -23    -53    -72
ATOM   2834  H   SER A 564     -28.872 -47.234  16.153  1.00  9.86           H  
ATOM   2835  HA  SER A 564     -29.772 -44.830  15.344  1.00  9.51           H  
ATOM   2836  HB3 SER A 564     -30.731 -47.575  14.374  1.00 11.10           H  
ATOM   2837  HB2 SER A 564     -29.298 -46.848  13.804  1.00 11.10           H  
ATOM   2838  HG  SER A 564     -30.290 -45.021  13.109  1.00 12.85           H  
ATOM   2839  N   PRO A 565     -32.320 -44.708  16.364  1.00  9.60           N  
ANISOU 2839  N   PRO A 565     1218   1341   1089    -53     11    -87
ATOM   2840  CA  PRO A 565     -33.757 -44.606  16.789  1.00  9.61           C  
ANISOU 2840  CA  PRO A 565     1230   1329   1090    -63     28    -98
ATOM   2841  C   PRO A 565     -34.720 -45.403  15.865  1.00 10.15           C  
ANISOU 2841  C   PRO A 565     1309   1406   1141    -80     21   -112
ATOM   2842  O   PRO A 565     -34.404 -45.564  14.702  1.00 11.07           O  
ANISOU 2842  O   PRO A 565     1426   1538   1243    -81      2   -112
ATOM   2843  CB  PRO A 565     -34.042 -43.065  16.728  1.00  9.99           C  
ANISOU 2843  CB  PRO A 565     1291   1366   1138    -55     44    -91
ATOM   2844  CG  PRO A 565     -32.649 -42.384  16.576  1.00 10.74           C  
ANISOU 2844  CG  PRO A 565     1389   1470   1220    -49     33    -83
ATOM   2845  CD  PRO A 565     -31.812 -43.355  15.936  1.00 10.05           C  
ANISOU 2845  CD  PRO A 565     1284   1394   1139    -43     14    -77
ATOM   2846  HA  PRO A 565     -33.841 -44.827  17.853  1.00  9.61           H  
ATOM   2847  HB3 PRO A 565     -34.598 -42.649  17.568  1.00  9.99           H  
ATOM   2848  HB2 PRO A 565     -34.669 -42.904  15.851  1.00  9.99           H  
ATOM   2849  HG3 PRO A 565     -32.317 -42.099  17.574  1.00 10.74           H  
ATOM   2850  HG2 PRO A 565     -32.727 -41.401  16.113  1.00 10.74           H  
ATOM   2851  HD2 PRO A 565     -31.886 -43.324  14.849  1.00 10.05           H  
ATOM   2852  HD3 PRO A 565     -30.759 -43.258  16.202  1.00 10.05           H  
ATOM   2853  N   PRO A 566     -35.892 -45.843  16.379  1.00 10.86           N  
ANISOU 2853  N   PRO A 566     1410   1483   1231    -93     35   -124
ATOM   2854  CA  PRO A 566     -36.846 -46.819  15.739  1.00 11.98           C  
ANISOU 2854  CA  PRO A 566     1565   1632   1356   -113     29   -141
ATOM   2855  C   PRO A 566     -37.294 -46.243  14.376  1.00 12.77           C  
ANISOU 2855  C   PRO A 566     1683   1739   1431   -113     22   -142
ATOM   2856  O   PRO A 566     -37.228 -46.999  13.429  1.00 12.94           O  
ANISOU 2856  O   PRO A 566     1706   1776   1435   -125      2   -150
ATOM   2857  CB  PRO A 566     -38.034 -47.137  16.700  1.00 14.36           C  
ANISOU 2857  CB  PRO A 566     1882   1911   1662   -123     52   -152
ATOM   2858  CG  PRO A 566     -37.770 -46.100  17.858  1.00 18.91           C  
ANISOU 2858  CG  PRO A 566     2457   2471   2258   -104     70   -139
ATOM   2859  CD  PRO A 566     -36.255 -45.685  17.772  1.00 11.93           C  
ANISOU 2859  CD  PRO A 566     1550   1598   1383    -90     56   -124
ATOM   2860  HA  PRO A 566     -36.233 -47.718  15.669  1.00 11.98           H  
ATOM   2861  HB3 PRO A 566     -37.984 -48.123  17.161  1.00 14.36           H  
ATOM   2862  HB2 PRO A 566     -39.030 -47.015  16.275  1.00 14.36           H  
ATOM   2863  HG3 PRO A 566     -38.104 -46.422  18.845  1.00 18.91           H  
ATOM   2864  HG2 PRO A 566     -38.326 -45.192  17.628  1.00 18.91           H  
ATOM   2865  HD2 PRO A 566     -35.940 -44.782  18.295  1.00 11.93           H  
ATOM   2866  HD3 PRO A 566     -35.711 -46.497  18.256  1.00 11.93           H  
ATOM   2867  N   GLU A 567     -37.704 -44.996  14.357  1.00 11.56           N  
ANISOU 2867  N   GLU A 567     1543   1575   1276   -101     39   -134
ATOM   2868  CA  GLU A 567     -38.193 -44.238  13.212  1.00 11.59           C  
ANISOU 2868  CA  GLU A 567     1568   1582   1252   -104     37   -136
ATOM   2869  C   GLU A 567     -37.035 -44.157  12.139  1.00 11.85           C  
ANISOU 2869  C   GLU A 567     1594   1633   1274    -96     10   -124
ATOM   2870  O   GLU A 567     -37.323 -44.250  10.954  1.00 12.22           O  
ANISOU 2870  O   GLU A 567     1660   1688   1294   -102     -1   -126
ATOM   2871  CB  GLU A 567     -38.739 -42.881  13.520  1.00 12.70           C  
ANISOU 2871  CB  GLU A 567     1724   1706   1394    -95     66   -132
ATOM   2872  CG  GLU A 567     -39.792 -42.720  14.581  1.00 12.53           C  
ANISOU 2872  CG  GLU A 567     1687   1682   1390    -77     72   -114
ATOM   2873  CD  GLU A 567     -39.363 -42.994  16.014  1.00 12.63           C  
ANISOU 2873  CD  GLU A 567     1678   1687   1434    -68     79   -108
ATOM   2874  OE1 GLU A 567     -38.187 -42.757  16.358  1.00 13.27           O  
ANISOU 2874  OE1 GLU A 567     1757   1761   1525    -73     82   -117
ATOM   2875  OE2 GLU A 567     -40.135 -43.483  16.820  1.00 11.99           O1-
ANISOU 2875  OE2 GLU A 567     1586   1604   1366    -55     83    -95
ATOM   2876  H   GLU A 567     -37.740 -44.440  15.199  1.00 11.56           H  
ATOM   2877  HA  GLU A 567     -38.917 -44.913  12.758  1.00 11.59           H  
ATOM   2878  HB3 GLU A 567     -39.353 -42.488  12.711  1.00 12.70           H  
ATOM   2879  HB2 GLU A 567     -37.883 -42.211  13.604  1.00 12.70           H  
ATOM   2880  HG3 GLU A 567     -40.666 -43.294  14.272  1.00 12.53           H  
ATOM   2881  HG2 GLU A 567     -40.240 -41.729  14.652  1.00 12.53           H  
ATOM   2882  N   VAL A 568     -35.751 -44.037  12.560  1.00 10.89           N  
ANISOU 2882  N   VAL A 568     1449   1518   1171    -83      0   -111
ATOM   2883  CA  VAL A 568     -34.642 -44.005  11.574  1.00 10.32           C  
ANISOU 2883  CA  VAL A 568     1370   1461   1090    -73    -26   -101
ATOM   2884  C   VAL A 568     -34.271 -45.429  11.177  1.00 12.16           C  
ANISOU 2884  C   VAL A 568     1590   1712   1317    -83    -52   -111
ATOM   2885  O   VAL A 568     -34.188 -45.718   9.999  1.00 12.63           O  
ANISOU 2885  O   VAL A 568     1658   1787   1356    -84    -74   -110
ATOM   2886  CB  VAL A 568     -33.309 -43.302  12.027  1.00 11.59           C  
ANISOU 2886  CB  VAL A 568     1511   1619   1272    -56    -27    -86
ATOM   2887  CG1 VAL A 568     -32.247 -43.113  10.946  1.00 12.35           C  
ANISOU 2887  CG1 VAL A 568     1597   1732   1365    -45    -54    -79
ATOM   2888  CG2 VAL A 568     -33.629 -41.906  12.554  1.00 11.93           C  
ANISOU 2888  CG2 VAL A 568     1568   1649   1316    -48     -8    -75
ATOM   2889  H   VAL A 568     -35.528 -44.004  13.545  1.00 10.89           H  
ATOM   2890  HA  VAL A 568     -35.015 -43.432  10.725  1.00 10.32           H  
ATOM   2891  HB  VAL A 568     -32.923 -43.796  12.919  1.00 11.59           H  
ATOM   2892 HG11 VAL A 568     -31.919 -44.140  10.785  1.00 12.35           H  
ATOM   2893 HG12 VAL A 568     -32.511 -42.762   9.949  1.00 12.35           H  
ATOM   2894 HG13 VAL A 568     -31.345 -42.557  11.201  1.00 12.35           H  
ATOM   2895 HG21 VAL A 568     -34.462 -41.910  13.257  1.00 11.93           H  
ATOM   2896 HG22 VAL A 568     -32.772 -41.377  12.971  1.00 11.93           H  
ATOM   2897 HG23 VAL A 568     -34.039 -41.353  11.710  1.00 11.93           H  
ATOM   2898  N   LEU A 569     -34.281 -46.334  12.199  1.00 11.95           N  
ANISOU 2898  N   LEU A 569     1545   1688   1309    -92    -48   -121
ATOM   2899  CA  LEU A 569     -33.962 -47.746  12.002  1.00 12.57           C  
ANISOU 2899  CA  LEU A 569     1605   1785   1385   -104    -72   -131
ATOM   2900  C   LEU A 569     -34.874 -48.506  10.934  1.00 15.04           C  
ANISOU 2900  C   LEU A 569     1937   2104   1673   -125    -81   -147
ATOM   2901  O   LEU A 569     -34.329 -49.374  10.218  1.00 16.48           O  
ANISOU 2901  O   LEU A 569     2109   2308   1845   -132   -109   -152
ATOM   2902  CB  LEU A 569     -34.062 -48.405  13.417  1.00 12.69           C  
ANISOU 2902  CB  LEU A 569     1597   1799   1424   -113    -62   -138
ATOM   2903  CG  LEU A 569     -33.863 -49.894  13.521  1.00 15.39           C  
ANISOU 2903  CG  LEU A 569     1921   2137   1789    -94    -55   -125
ATOM   2904  CD1 LEU A 569     -32.334 -50.280  13.309  1.00 18.13           C  
ANISOU 2904  CD1 LEU A 569     2253   2480   2154   -106    -42   -133
ATOM   2905  CD2 LEU A 569     -34.497 -50.479  14.825  1.00 18.08           C  
ANISOU 2905  CD2 LEU A 569     2244   2496   2131    -77    -78   -115
ATOM   2906  H   LEU A 569     -34.452 -46.076  13.160  1.00 11.95           H  
ATOM   2907  HA  LEU A 569     -32.953 -47.797  11.593  1.00 12.57           H  
ATOM   2908  HB3 LEU A 569     -35.041 -48.188  13.843  1.00 12.69           H  
ATOM   2909  HB2 LEU A 569     -33.421 -47.890  14.132  1.00 12.69           H  
ATOM   2910  HG  LEU A 569     -34.344 -50.464  12.726  1.00 15.39           H  
ATOM   2911 HD11 LEU A 569     -32.127 -50.680  12.317  1.00 18.13           H  
ATOM   2912 HD12 LEU A 569     -31.685 -49.410  13.410  1.00 18.13           H  
ATOM   2913 HD13 LEU A 569     -31.903 -50.923  14.076  1.00 18.13           H  
ATOM   2914 HD21 LEU A 569     -35.329 -49.911  15.242  1.00 18.08           H  
ATOM   2915 HD22 LEU A 569     -35.063 -51.374  14.569  1.00 18.08           H  
ATOM   2916 HD23 LEU A 569     -33.781 -50.676  15.623  1.00 18.08           H  
ATOM   2917  N   MET A 570     -36.188 -48.195  10.963  1.00 13.06           N  
ANISOU 2917  N   MET A 570     1713   1834   1413   -136    -57   -155
ATOM   2918  CA  MET A 570     -37.200 -48.765  10.073  1.00 13.28           C  
ANISOU 2918  CA  MET A 570     1766   1864   1415   -159    -62   -172
ATOM   2919  C   MET A 570     -37.488 -47.885   8.928  1.00 15.30           C  
ANISOU 2919  C   MET A 570     2049   2126   1640   -154    -72   -167
ATOM   2920  O   MET A 570     -37.381 -48.370   7.801  1.00 16.39           O  
ANISOU 2920  O   MET A 570     2198   2277   1752   -170    -94   -177
ATOM   2921  CB  MET A 570     -38.541 -48.962  10.883  1.00 15.52           C  
ANISOU 2921  CB  MET A 570     2071   2123   1704   -170    -28   -185
ATOM   2922  CG  MET A 570     -38.548 -50.254  11.634  1.00 20.02           C  
ANISOU 2922  CG  MET A 570     2623   2685   2297   -183    -19   -194
ATOM   2923  SD  MET A 570     -39.930 -50.498  12.692  1.00 26.54           S  
ANISOU 2923  SD  MET A 570     3469   3475   3139   -182     23   -198
ATOM   2924  CE  MET A 570     -39.547 -49.364  14.076  1.00 25.17           C  
ANISOU 2924  CE  MET A 570     3336   3291   2938   -203     33   -220
ATOM   2925  H   MET A 570     -36.435 -47.494  11.646  1.00 13.06           H  
ATOM   2926  HA  MET A 570     -36.968 -49.735   9.633  1.00 13.28           H  
ATOM   2927  HB3 MET A 570     -39.293 -49.200  10.130  1.00 15.52           H  
ATOM   2928  HB2 MET A 570     -38.942 -48.137  11.471  1.00 15.52           H  
ATOM   2929  HG3 MET A 570     -37.681 -50.399  12.278  1.00 20.02           H  
ATOM   2930  HG2 MET A 570     -38.397 -51.061  10.916  1.00 20.02           H  
ATOM   2931  HE1 MET A 570     -39.409 -48.320  13.794  1.00 25.17           H  
ATOM   2932  HE2 MET A 570     -40.255 -49.457  14.899  1.00 25.17           H  
ATOM   2933  HE3 MET A 570     -38.587 -49.705  14.463  1.00 25.17           H  
ATOM   2934  N   TYR A 571     -37.886 -46.645   9.188  1.00 13.70           N  
ANISOU 2934  N   TYR A 571     1858   1910   1436   -136    -55   -152
ATOM   2935  CA  TYR A 571     -38.574 -45.790   8.150  1.00 14.16           C  
ANISOU 2935  CA  TYR A 571     1950   1966   1462   -135    -54   -148
ATOM   2936  C   TYR A 571     -37.644 -44.830   7.415  1.00 14.88           C  
ANISOU 2936  C   TYR A 571     2041   2059   1552   -113    -60   -126
ATOM   2937  O   TYR A 571     -37.907 -44.136   6.442  1.00 15.05           O  
ANISOU 2937  O   TYR A 571     2095   2077   1548   -113    -53   -120
ATOM   2938  CB  TYR A 571     -39.795 -45.053   8.751  1.00 18.91           C  
ANISOU 2938  CB  TYR A 571     2579   2544   2061   -141    -13   -156
ATOM   2939  CG  TYR A 571     -40.820 -45.982   9.521  1.00 18.86           C  
ANISOU 2939  CG  TYR A 571     2579   2527   2060   -159      2   -177
ATOM   2940  CD1 TYR A 571     -41.504 -46.934   8.790  1.00 22.37           C  
ANISOU 2940  CD1 TYR A 571     3038   2980   2482   -182    -15   -196
ATOM   2941  CD2 TYR A 571     -41.027 -45.870  10.903  1.00 19.37           C  
ANISOU 2941  CD2 TYR A 571     2637   2571   2152   -153     34   -179
ATOM   2942  CE1 TYR A 571     -42.260 -47.884   9.467  1.00 24.99           C  
ANISOU 2942  CE1 TYR A 571     3380   3298   2817   -201      1   -216
ATOM   2943  CE2 TYR A 571     -41.842 -46.773  11.609  1.00 22.91           C  
ANISOU 2943  CE2 TYR A 571     3096   3005   2605   -169     49   -198
ATOM   2944  CZ  TYR A 571     -42.427 -47.785  10.838  1.00 32.44           C  
ANISOU 2944  CZ  TYR A 571     4319   4218   3788   -194     35   -217
ATOM   2945  OH  TYR A 571     -43.104 -48.785  11.505  1.00 39.63           O  
ANISOU 2945  OH  TYR A 571     5244   5111   4702   -211     51   -236
ATOM   2946  H   TYR A 571     -37.771 -46.113  10.039  1.00 13.70           H  
ATOM   2947  HA  TYR A 571     -38.988 -46.339   7.304  1.00 14.16           H  
ATOM   2948  HB3 TYR A 571     -40.422 -44.646   7.957  1.00 18.91           H  
ATOM   2949  HB2 TYR A 571     -39.440 -44.213   9.348  1.00 18.91           H  
ATOM   2950  HD1 TYR A 571     -41.397 -47.048   7.721  1.00 22.37           H  
ATOM   2951  HD2 TYR A 571     -40.631 -45.107  11.558  1.00 19.37           H  
ATOM   2952  HE1 TYR A 571     -42.765 -48.741   9.048  1.00 24.99           H  
ATOM   2953  HE2 TYR A 571     -41.895 -46.736  12.687  1.00 22.91           H  
ATOM   2954  HH  TYR A 571     -42.915 -48.893  12.440  1.00 39.63           H  
ATOM   2955  N   SER A 572     -36.379 -44.682   7.928  1.00 13.36           N  
ANISOU 2955  N   SER A 572     1819   1870   1386    -96    -67   -113
ATOM   2956  CA  SER A 572     -35.338 -43.690   7.594  1.00 13.26           C  
ANISOU 2956  CA  SER A 572     1809   1854   1374    -77    -69    -92
ATOM   2957  C   SER A 572     -35.711 -42.261   7.997  1.00 13.80           C  
ANISOU 2957  C   SER A 572     1898   1904   1444    -75    -34    -86
ATOM   2958  O   SER A 572     -34.993 -41.403   7.559  1.00 14.83           O  
ANISOU 2958  O   SER A 572     2046   2029   1558    -68    -33    -72
ATOM   2959  CB  SER A 572     -34.850 -43.862   6.120  1.00 17.26           C  
ANISOU 2959  CB  SER A 572     2330   2375   1852    -71   -100    -83
ATOM   2960  OG  SER A 572     -35.042 -45.246   5.596  1.00 19.31           O  
ANISOU 2960  OG  SER A 572     2565   2655   2116    -70   -133    -88
ATOM   2961  H   SER A 572     -36.203 -45.292   8.714  1.00 13.36           H  
ATOM   2962  HA  SER A 572     -34.504 -43.917   8.259  1.00 13.26           H  
ATOM   2963  HB3 SER A 572     -33.801 -43.581   6.030  1.00 17.26           H  
ATOM   2964  HB2 SER A 572     -35.445 -43.308   5.394  1.00 17.26           H  
ATOM   2965  HG  SER A 572     -34.959 -45.777   6.392  1.00 19.31           H  
ATOM   2966  N   LYS A 573     -36.775 -42.073   8.766  1.00 12.06           N  
ANISOU 2966  N   LYS A 573     1671   1670   1241    -81     -6    -95
ATOM   2967  CA  LYS A 573     -37.337 -40.791   9.311  1.00 12.17           C  
ANISOU 2967  CA  LYS A 573     1696   1667   1260    -78     27    -91
ATOM   2968  C   LYS A 573     -36.454 -40.075  10.339  1.00 12.09           C  
ANISOU 2968  C   LYS A 573     1662   1652   1280    -64     33    -77
ATOM   2969  O   LYS A 573     -36.659 -40.307  11.527  1.00 12.70           O  
ANISOU 2969  O   LYS A 573     1719   1724   1383    -62     42    -81
ATOM   2970  CB  LYS A 573     -38.824 -41.026   9.692  1.00 15.20           C  
ANISOU 2970  CB  LYS A 573     2087   2039   1648    -88     55   -107
ATOM   2971  CG  LYS A 573     -39.769 -41.368   8.433  1.00 18.92           C  
ANISOU 2971  CG  LYS A 573     2575   2498   2118    -86     88   -103
ATOM   2972  CD  LYS A 573     -41.254 -41.436   8.721  1.00 28.77           C  
ANISOU 2972  CD  LYS A 573     3828   3731   3373    -90    119   -118
ATOM   2973  CE  LYS A 573     -41.989 -40.091   8.781  1.00 28.27           C  
ANISOU 2973  CE  LYS A 573     3779   3657   3304    -88    153   -115
ATOM   2974  NZ  LYS A 573     -43.455 -40.228   8.937  1.00 26.46           N1+
ANISOU 2974  NZ  LYS A 573     3526   3426   3101    -76    163   -100
ATOM   2975  H   LYS A 573     -37.155 -42.866   9.262  1.00 12.06           H  
ATOM   2976  HA  LYS A 573     -37.377 -40.140   8.438  1.00 12.17           H  
ATOM   2977  HB3 LYS A 573     -39.229 -40.166  10.226  1.00 15.20           H  
ATOM   2978  HB2 LYS A 573     -38.917 -41.876  10.368  1.00 15.20           H  
ATOM   2979  HG3 LYS A 573     -39.430 -42.309   8.001  1.00 18.92           H  
ATOM   2980  HG2 LYS A 573     -39.706 -40.706   7.569  1.00 18.92           H  
ATOM   2981  HD3 LYS A 573     -41.447 -41.950   9.663  1.00 28.77           H  
ATOM   2982  HD2 LYS A 573     -41.644 -41.978   7.860  1.00 28.77           H  
ATOM   2983  HE3 LYS A 573     -41.977 -39.581   7.817  1.00 28.27           H  
ATOM   2984  HE2 LYS A 573     -41.513 -39.540   9.592  1.00 28.27           H  
ATOM   2985  HZ1 LYS A 573     -43.606 -40.564   9.878  1.00 26.46           H  
ATOM   2986  HZ2 LYS A 573     -43.991 -39.372   8.892  1.00 26.46           H  
ATOM   2987  HZ3 LYS A 573     -43.876 -40.890   8.302  1.00 26.46           H  
ATOM   2988  N   PHE A 574     -35.637 -39.085   9.904  1.00 12.17           N  
ANISOU 2988  N   PHE A 574     1677   1661   1285    -56     27    -61
ATOM   2989  CA  PHE A 574     -34.852 -38.149  10.748  1.00 11.07           C  
ANISOU 2989  CA  PHE A 574     1520   1516   1170    -45     32    -49
ATOM   2990  C   PHE A 574     -35.651 -36.975  11.329  1.00 12.29           C  
ANISOU 2990  C   PHE A 574     1679   1658   1332    -48     64    -47
ATOM   2991  O   PHE A 574     -36.505 -36.482  10.578  1.00 12.13           O  
ANISOU 2991  O   PHE A 574     1683   1635   1292    -56     80    -48
ATOM   2992  CB  PHE A 574     -33.714 -37.515   9.923  1.00 12.71           C  
ANISOU 2992  CB  PHE A 574     1734   1727   1368    -35     12    -34
ATOM   2993  CG  PHE A 574     -32.618 -38.535   9.543  1.00 13.85           C  
ANISOU 2993  CG  PHE A 574     1866   1885   1511    -28    -20    -35
ATOM   2994  CD1 PHE A 574     -32.686 -39.456   8.511  1.00 16.28           C  
ANISOU 2994  CD1 PHE A 574     2188   2205   1794    -31    -40    -39
ATOM   2995  CD2 PHE A 574     -31.611 -38.742  10.475  1.00 17.49           C  
ANISOU 2995  CD2 PHE A 574     2301   2349   1997    -18    -29    -34
ATOM   2996  CE1 PHE A 574     -31.682 -40.441   8.277  1.00 18.53           C  
ANISOU 2996  CE1 PHE A 574     2455   2506   2081    -25    -70    -42
ATOM   2997  CE2 PHE A 574     -30.670 -39.792  10.400  1.00 19.99           C  
ANISOU 2997  CE2 PHE A 574     2601   2679   2314    -11    -54    -36
ATOM   2998  CZ  PHE A 574     -30.678 -40.576   9.198  1.00 19.35           C  
ANISOU 2998  CZ  PHE A 574     2529   2611   2211    -15    -75    -41
ATOM   2999  H   PHE A 574     -35.552 -38.896   8.916  1.00 12.17           H  
ATOM   3000  HA  PHE A 574     -34.553 -38.663  11.661  1.00 11.07           H  
ATOM   3001  HB3 PHE A 574     -33.267 -36.703  10.497  1.00 12.71           H  
ATOM   3002  HB2 PHE A 574     -34.176 -37.099   9.028  1.00 12.71           H  
ATOM   3003  HD1 PHE A 574     -33.450 -39.416   7.748  1.00 16.28           H  
ATOM   3004  HD2 PHE A 574     -31.618 -38.060  11.313  1.00 17.49           H  
ATOM   3005  HE1 PHE A 574     -31.881 -41.164   7.500  1.00 18.53           H  
ATOM   3006  HE2 PHE A 574     -29.904 -39.902  11.154  1.00 19.99           H  
ATOM   3007  HZ  PHE A 574     -29.939 -41.346   9.037  1.00 19.35           H  
ATOM   3008  N   SER A 575     -35.219 -36.351  12.419  1.00 10.98           N  
ANISOU 3008  N   SER A 575     1491   1487   1195    -43     73    -43
ATOM   3009  CA  SER A 575     -35.937 -35.145  12.826  1.00 11.24           C  
ANISOU 3009  CA  SER A 575     1521   1511   1240    -46    102    -41
ATOM   3010  C   SER A 575     -35.253 -34.558  14.039  1.00 11.17           C  
ANISOU 3010  C   SER A 575     1485   1500   1261    -39     99    -34
ATOM   3011  O   SER A 575     -34.206 -35.078  14.479  1.00 10.79           O  
ANISOU 3011  O   SER A 575     1425   1455   1221    -33     78    -32
ATOM   3012  CB  SER A 575     -37.373 -35.522  13.383  1.00 11.51           C  
ANISOU 3012  CB  SER A 575     1555   1540   1277    -49    124    -55
ATOM   3013  OG  SER A 575     -37.471 -36.368  14.540  1.00 12.32           O  
ANISOU 3013  OG  SER A 575     1637   1641   1402    -44    120    -61
ATOM   3014  H   SER A 575     -34.636 -36.871  13.059  1.00 10.98           H  
ATOM   3015  HA  SER A 575     -36.172 -34.330  12.141  1.00 11.24           H  
ATOM   3016  HB3 SER A 575     -37.978 -35.952  12.585  1.00 11.51           H  
ATOM   3017  HB2 SER A 575     -37.866 -34.567  13.564  1.00 11.51           H  
ATOM   3018  HG  SER A 575     -37.452 -37.284  14.254  1.00 12.32           H  
ATOM   3019  N   SER A 576     -35.826 -33.439  14.612  1.00 11.19           N  
ANISOU 3019  N   SER A 576     1476   1497   1279    -41    121    -32
ATOM   3020  CA  SER A 576     -35.392 -33.021  15.937  1.00 11.01           C  
ANISOU 3020  CA  SER A 576     1427   1472   1284    -36    117    -27
ATOM   3021  C   SER A 576     -35.393 -34.132  17.025  1.00 10.62           C  
ANISOU 3021  C   SER A 576     1365   1424   1246    -28    105    -33
ATOM   3022  O   SER A 576     -34.463 -34.141  17.802  1.00 10.59           O  
ANISOU 3022  O   SER A 576     1347   1420   1255    -24     90    -29
ATOM   3023  CB  SER A 576     -36.214 -31.851  16.402  1.00 13.32           C  
ANISOU 3023  CB  SER A 576     1706   1762   1595    -38    142    -26
ATOM   3024  OG  SER A 576     -37.603 -32.140  16.118  1.00 22.17           O  
ANISOU 3024  OG  SER A 576     2824   2880   2721    -34    161    -36
ATOM   3025  H   SER A 576     -36.653 -32.985  14.250  1.00 11.19           H  
ATOM   3026  HA  SER A 576     -34.420 -32.528  15.935  1.00 11.01           H  
ATOM   3027  HB3 SER A 576     -35.919 -30.946  15.870  1.00 13.32           H  
ATOM   3028  HB2 SER A 576     -36.247 -31.666  17.476  1.00 13.32           H  
ATOM   3029  HG  SER A 576     -38.152 -31.552  16.641  1.00 22.17           H  
ATOM   3030  N   LYS A 577     -36.399 -34.952  17.019  1.00  9.70           N  
ANISOU 3030  N   LYS A 577     1255   1305   1125    -28    114    -44
ATOM   3031  CA  LYS A 577     -36.661 -35.978  17.978  1.00  9.79           C  
ANISOU 3031  CA  LYS A 577     1259   1314   1146    -24    109    -51
ATOM   3032  C   LYS A 577     -35.816 -37.310  17.768  1.00  9.61           C  
ANISOU 3032  C   LYS A 577     1239   1299   1115    -26     85    -52
ATOM   3033  O   LYS A 577     -35.565 -38.017  18.786  1.00  9.66           O  
ANISOU 3033  O   LYS A 577     1235   1303   1132    -23     79    -55
ATOM   3034  CB  LYS A 577     -38.213 -36.302  18.131  1.00 10.41           C  
ANISOU 3034  CB  LYS A 577     1348   1386   1222    -25    129    -63
ATOM   3035  CG  LYS A 577     -39.064 -35.018  18.289  1.00 11.15           C  
ANISOU 3035  CG  LYS A 577     1435   1473   1329    -20    155    -62
ATOM   3036  CD  LYS A 577     -38.716 -34.196  19.545  1.00 12.27           C  
ANISOU 3036  CD  LYS A 577     1550   1614   1498    -10    153    -53
ATOM   3037  CE  LYS A 577     -39.691 -33.022  19.912  1.00 13.38           C  
ANISOU 3037  CE  LYS A 577     1679   1749   1656     -3    180    -55
ATOM   3038  NZ  LYS A 577     -39.443 -32.505  21.267  1.00 12.69           N1+
ANISOU 3038  NZ  LYS A 577     1562   1663   1594      5    173    -44
ATOM   3039  H   LYS A 577     -36.944 -34.953  16.169  1.00  9.70           H  
ATOM   3040  HA  LYS A 577     -36.228 -35.600  18.905  1.00  9.79           H  
ATOM   3041  HB3 LYS A 577     -38.409 -37.075  18.874  1.00 10.41           H  
ATOM   3042  HB2 LYS A 577     -38.495 -36.717  17.163  1.00 10.41           H  
ATOM   3043  HG3 LYS A 577     -40.141 -35.184  18.273  1.00 11.15           H  
ATOM   3044  HG2 LYS A 577     -39.068 -34.461  17.352  1.00 11.15           H  
ATOM   3045  HD3 LYS A 577     -37.701 -33.800  19.593  1.00 12.27           H  
ATOM   3046  HD2 LYS A 577     -38.627 -35.000  20.275  1.00 12.27           H  
ATOM   3047  HE3 LYS A 577     -40.684 -33.470  19.952  1.00 13.38           H  
ATOM   3048  HE2 LYS A 577     -39.743 -32.340  19.064  1.00 13.38           H  
ATOM   3049  HZ1 LYS A 577     -39.675 -33.130  22.025  1.00 12.69           H  
ATOM   3050  HZ2 LYS A 577     -38.447 -32.334  21.258  1.00 12.69           H  
ATOM   3051  HZ3 LYS A 577     -39.937 -31.646  21.460  1.00 12.69           H  
ATOM   3052  N   SER A 578     -35.273 -37.525  16.530  1.00  9.64           N  
ANISOU 3052  N   SER A 578     1253   1310   1099    -29     72    -50
ATOM   3053  CA  SER A 578     -34.185 -38.484  16.387  1.00  9.47           C  
ANISOU 3053  CA  SER A 578     1226   1297   1074    -27     49    -51
ATOM   3054  C   SER A 578     -32.906 -38.106  17.173  1.00  9.35           C  
ANISOU 3054  C   SER A 578     1199   1282   1073    -20     39    -40
ATOM   3055  O   SER A 578     -32.291 -38.936  17.806  1.00  9.38           O  
ANISOU 3055  O   SER A 578     1193   1289   1084    -17     28    -41
ATOM   3056  CB  SER A 578     -34.065 -38.853  14.851  1.00 10.50           C  
ANISOU 3056  CB  SER A 578     1372   1437   1181    -31     35    -53
ATOM   3057  OG  SER A 578     -33.318 -37.848  14.121  1.00 10.22           O  
ANISOU 3057  OG  SER A 578     1352   1401   1132    -30     36    -44
ATOM   3058  H   SER A 578     -35.402 -36.832  15.807  1.00  9.64           H  
ATOM   3059  HA  SER A 578     -34.474 -39.343  16.993  1.00  9.47           H  
ATOM   3060  HB3 SER A 578     -35.018 -39.130  14.400  1.00 10.50           H  
ATOM   3061  HB2 SER A 578     -33.497 -39.762  14.657  1.00 10.50           H  
ATOM   3062  HG  SER A 578     -32.404 -38.119  14.230  1.00 10.22           H  
ATOM   3063  N   ASP A 579     -32.612 -36.807  17.258  1.00  9.01           N  
ANISOU 3063  N   ASP A 579     1157   1233   1033    -19     46    -31
ATOM   3064  CA  ASP A 579     -31.362 -36.334  17.844  1.00  8.94           C  
ANISOU 3064  CA  ASP A 579     1137   1221   1037    -14     38    -23
ATOM   3065  C   ASP A 579     -31.465 -36.376  19.350  1.00  8.63           C  
ANISOU 3065  C   ASP A 579     1083   1179   1017    -13     42    -25
ATOM   3066  O   ASP A 579     -30.452 -36.634  19.965  1.00  8.64           O  
ANISOU 3066  O   ASP A 579     1078   1181   1025     -9     31    -23
ATOM   3067  CB  ASP A 579     -30.933 -34.841  17.428  1.00  9.60           C  
ANISOU 3067  CB  ASP A 579     1227   1300   1122    -17     45    -14
ATOM   3068  CG  ASP A 579     -30.570 -34.708  15.992  1.00 10.82           C  
ANISOU 3068  CG  ASP A 579     1398   1453   1260    -16     36     -7
ATOM   3069  OD1 ASP A 579     -29.998 -35.653  15.332  1.00 10.57           O  
ANISOU 3069  OD1 ASP A 579     1373   1427   1216    -10     22     -9
ATOM   3070  OD2 ASP A 579     -30.656 -33.552  15.551  1.00 12.63           O1-
ANISOU 3070  OD2 ASP A 579     1634   1675   1489    -22     44      0
ATOM   3071  H   ASP A 579     -33.188 -36.104  16.817  1.00  9.01           H  
ATOM   3072  HA  ASP A 579     -30.524 -36.956  17.527  1.00  8.94           H  
ATOM   3073  HB3 ASP A 579     -30.095 -34.469  18.017  1.00  9.60           H  
ATOM   3074  HB2 ASP A 579     -31.698 -34.120  17.718  1.00  9.60           H  
ATOM   3075  N   ILE A 580     -32.643 -36.196  19.904  1.00  8.44           N  
ANISOU 3075  N   ILE A 580     1055   1151   1000    -14     57    -29
ATOM   3076  CA  ILE A 580     -32.918 -36.391  21.396  1.00  8.60           C  
ANISOU 3076  CA  ILE A 580     1064   1167   1037     -9     59    -29
ATOM   3077  C   ILE A 580     -32.454 -37.748  21.914  1.00  8.55           C  
ANISOU 3077  C   ILE A 580     1059   1161   1028     -9     51    -34
ATOM   3078  O   ILE A 580     -31.660 -37.796  22.841  1.00  8.34           O  
ANISOU 3078  O   ILE A 580     1027   1133   1009     -6     43    -31
ATOM   3079  CB  ILE A 580     -34.367 -36.176  21.928  1.00  9.07           C  
ANISOU 3079  CB  ILE A 580     1121   1221   1106     -7     79    -32
ATOM   3080  CG1 ILE A 580     -34.825 -34.717  21.608  1.00  9.64           C  
ANISOU 3080  CG1 ILE A 580     1185   1293   1185     -8     90    -27
ATOM   3081  CG2 ILE A 580     -34.641 -36.541  23.392  1.00  9.47           C  
ANISOU 3081  CG2 ILE A 580     1164   1264   1171      1     79    -32
ATOM   3082  CD1 ILE A 580     -34.112 -33.546  22.328  1.00 10.56           C  
ANISOU 3082  CD1 ILE A 580     1283   1411   1319     -6     82    -18
ATOM   3083  H   ILE A 580     -33.409 -35.837  19.353  1.00  8.44           H  
ATOM   3084  HA  ILE A 580     -32.261 -35.658  21.866  1.00  8.60           H  
ATOM   3085  HB  ILE A 580     -34.953 -36.883  21.341  1.00  9.07           H  
ATOM   3086 HG13 ILE A 580     -35.903 -34.570  21.686  1.00  9.64           H  
ATOM   3087 HG12 ILE A 580     -34.642 -34.751  20.535  1.00  9.64           H  
ATOM   3088 HG21 ILE A 580     -35.629 -36.265  23.761  1.00  9.47           H  
ATOM   3089 HG22 ILE A 580     -34.478 -37.609  23.535  1.00  9.47           H  
ATOM   3090 HG23 ILE A 580     -33.971 -35.953  24.019  1.00  9.47           H  
ATOM   3091 HD11 ILE A 580     -34.185 -32.555  21.879  1.00 10.56           H  
ATOM   3092 HD12 ILE A 580     -34.546 -33.463  23.325  1.00 10.56           H  
ATOM   3093 HD13 ILE A 580     -33.037 -33.649  22.471  1.00 10.56           H  
ATOM   3094  N   TRP A 581     -32.961 -38.835  21.254  1.00  8.23           N  
ANISOU 3094  N   TRP A 581     1028   1124    975    -14     52    -43
ATOM   3095  CA  TRP A 581     -32.585 -40.227  21.440  1.00  8.65           C  
ANISOU 3095  CA  TRP A 581     1080   1179   1026    -17     45    -49
ATOM   3096  C   TRP A 581     -31.071 -40.326  21.368  1.00  8.54           C  
ANISOU 3096  C   TRP A 581     1060   1172   1013    -15     31    -45
ATOM   3097  O   TRP A 581     -30.447 -40.925  22.253  1.00  8.38           O  
ANISOU 3097  O   TRP A 581     1035   1150   1000    -15     29    -45
ATOM   3098  CB  TRP A 581     -33.339 -41.089  20.335  1.00  8.40           C  
ANISOU 3098  CB  TRP A 581     1059   1154    981    -26     46    -60
ATOM   3099  CG  TRP A 581     -33.244 -42.590  20.391  1.00  8.37           C  
ANISOU 3099  CG  TRP A 581     1051   1154    975    -34     39    -68
ATOM   3100  CD1 TRP A 581     -32.138 -43.368  20.127  1.00  9.68           C  
ANISOU 3100  CD1 TRP A 581     1206   1330   1141    -34     26    -68
ATOM   3101  CD2 TRP A 581     -34.189 -43.533  20.893  1.00  8.83           C  
ANISOU 3101  CD2 TRP A 581     1115   1205   1034    -44     48    -78
ATOM   3102  NE1 TRP A 581     -32.348 -44.653  20.454  1.00  9.53           N  
ANISOU 3102  NE1 TRP A 581     1185   1314   1124    -44     27    -77
ATOM   3103  CE2 TRP A 581     -33.648 -44.853  20.904  1.00  9.62           C  
ANISOU 3103  CE2 TRP A 581     1208   1314   1135    -52     40    -84
ATOM   3104  CE3 TRP A 581     -35.540 -43.464  21.281  1.00  9.63           C  
ANISOU 3104  CE3 TRP A 581     1230   1293   1137    -46     65    -84
ATOM   3105  CZ2 TRP A 581     -34.356 -46.006  21.275  1.00 10.29           C  
ANISOU 3105  CZ2 TRP A 581     1297   1393   1220    -66     47    -94
ATOM   3106  CZ3 TRP A 581     -36.191 -44.611  21.849  1.00 10.39           C  
ANISOU 3106  CZ3 TRP A 581     1334   1382   1233    -58     71    -95
ATOM   3107  CH2 TRP A 581     -35.591 -45.858  21.870  1.00 11.14           C  
ANISOU 3107  CH2 TRP A 581     1421   1485   1327    -70     62   -100
ATOM   3108  H   TRP A 581     -33.727 -38.640  20.626  1.00  8.23           H  
ATOM   3109  HA  TRP A 581     -32.876 -40.507  22.453  1.00  8.65           H  
ATOM   3110  HB3 TRP A 581     -33.020 -40.796  19.335  1.00  8.40           H  
ATOM   3111  HB2 TRP A 581     -34.389 -40.820  20.222  1.00  8.40           H  
ATOM   3112  HD1 TRP A 581     -31.278 -42.890  19.683  1.00  9.68           H  
ATOM   3113  HE1 TRP A 581     -31.821 -45.456  20.142  1.00  9.53           H  
ATOM   3114  HE3 TRP A 581     -35.849 -42.435  21.164  1.00  9.63           H  
ATOM   3115  HZ2 TRP A 581     -33.890 -46.974  21.387  1.00 10.29           H  
ATOM   3116  HZ3 TRP A 581     -37.178 -44.467  22.263  1.00 10.39           H  
ATOM   3117  HH2 TRP A 581     -36.110 -46.721  22.259  1.00 11.14           H  
ATOM   3118  N   ALA A 582     -30.354 -39.741  20.342  1.00  8.08           N  
ANISOU 3118  N   ALA A 582     1003   1121    947    -12     22    -41
ATOM   3119  CA  ALA A 582     -28.894 -39.760  20.147  1.00  8.49           C  
ANISOU 3119  CA  ALA A 582     1050   1177    999     -6     11    -38
ATOM   3120  C   ALA A 582     -28.128 -39.149  21.287  1.00  8.43           C  
ANISOU 3120  C   ALA A 582     1039   1162   1002     -3     11    -32
ATOM   3121  O   ALA A 582     -27.170 -39.693  21.722  1.00  8.83           O  
ANISOU 3121  O   ALA A 582     1086   1214   1055     -1      7    -32
ATOM   3122  CB  ALA A 582     -28.500 -39.174  18.823  1.00  8.82           C  
ANISOU 3122  CB  ALA A 582     1099   1223   1031     -2      2    -33
ATOM   3123  H   ALA A 582     -30.867 -39.214  19.649  1.00  8.08           H  
ATOM   3124  HA  ALA A 582     -28.568 -40.796  20.061  1.00  8.49           H  
ATOM   3125  HB1 ALA A 582     -28.653 -38.096  18.795  1.00  8.82           H  
ATOM   3126  HB2 ALA A 582     -27.437 -39.345  18.654  1.00  8.82           H  
ATOM   3127  HB3 ALA A 582     -29.119 -39.583  18.024  1.00  8.82           H  
ATOM   3128  N   PHE A 583     -28.720 -38.127  21.941  1.00  8.01           N  
ANISOU 3128  N   PHE A 583      986   1102    954     -4     16    -26
ATOM   3129  CA  PHE A 583     -28.214 -37.664  23.239  1.00  8.31           C  
ANISOU 3129  CA  PHE A 583     1021   1135   1002     -2     13    -20
ATOM   3130  C   PHE A 583     -28.477 -38.606  24.402  1.00  8.30           C  
ANISOU 3130  C   PHE A 583     1018   1130   1005     -2     14    -22
ATOM   3131  O   PHE A 583     -27.500 -38.793  25.130  1.00  8.33           O  
ANISOU 3131  O   PHE A 583     1023   1132   1009     -1      8    -19
ATOM   3132  CB  PHE A 583     -28.812 -36.254  23.463  1.00  8.89           C  
ANISOU 3132  CB  PHE A 583     1090   1204   1083     -4     18    -15
ATOM   3133  CG  PHE A 583     -28.506 -35.658  24.845  1.00  8.79           C  
ANISOU 3133  CG  PHE A 583     1072   1189   1080     -4     11     -9
ATOM   3134  CD1 PHE A 583     -27.227 -35.040  25.107  1.00 10.04           C  
ANISOU 3134  CD1 PHE A 583     1234   1346   1236     -7      1     -6
ATOM   3135  CD2 PHE A 583     -29.389 -35.948  25.921  1.00  9.38           C  
ANISOU 3135  CD2 PHE A 583     1138   1260   1164     -1     13     -7
ATOM   3136  CE1 PHE A 583     -26.999 -34.528  26.384  1.00 10.58           C  
ANISOU 3136  CE1 PHE A 583     1299   1412   1310     -9     -8     -2
ATOM   3137  CE2 PHE A 583     -29.069 -35.445  27.251  1.00 10.37           C  
ANISOU 3137  CE2 PHE A 583     1260   1384   1297      0      2     -1
ATOM   3138  CZ  PHE A 583     -27.904 -34.700  27.398  1.00 10.42           C  
ANISOU 3138  CZ  PHE A 583     1270   1392   1299     -5     -9      1
ATOM   3139  H   PHE A 583     -29.562 -37.685  21.601  1.00  8.01           H  
ATOM   3140  HA  PHE A 583     -27.128 -37.693  23.145  1.00  8.31           H  
ATOM   3141  HB3 PHE A 583     -29.882 -36.183  23.658  1.00  8.89           H  
ATOM   3142  HB2 PHE A 583     -28.464 -35.577  22.682  1.00  8.89           H  
ATOM   3143  HD1 PHE A 583     -26.427 -34.953  24.388  1.00 10.04           H  
ATOM   3144  HD2 PHE A 583     -30.271 -36.551  25.766  1.00  9.38           H  
ATOM   3145  HE1 PHE A 583     -26.079 -33.967  26.470  1.00 10.58           H  
ATOM   3146  HE2 PHE A 583     -29.837 -35.607  27.994  1.00 10.37           H  
ATOM   3147  HZ  PHE A 583     -27.767 -34.487  28.448  1.00 10.42           H  
ATOM   3148  N   GLY A 584     -29.654 -39.305  24.582  1.00  8.01           N  
ANISOU 3148  N   GLY A 584      982   1092    970     -4     23    -26
ATOM   3149  CA  GLY A 584     -29.911 -40.276  25.668  1.00  8.63           C  
ANISOU 3149  CA  GLY A 584     1063   1164   1052     -4     26    -27
ATOM   3150  C   GLY A 584     -28.860 -41.415  25.538  1.00  8.18           C  
ANISOU 3150  C   GLY A 584     1007   1112    988     -9     23    -32
ATOM   3151  O   GLY A 584     -28.203 -41.781  26.547  1.00  8.42           O  
ANISOU 3151  O   GLY A 584     1041   1139   1018     -9     22    -29
ATOM   3152  H   GLY A 584     -30.299 -39.210  23.811  1.00  8.01           H  
ATOM   3153  HA3 GLY A 584     -30.931 -40.658  25.687  1.00  8.63           H  
ATOM   3154  HA2 GLY A 584     -29.710 -39.747  26.600  1.00  8.63           H  
ATOM   3155  N   VAL A 585     -28.789 -42.073  24.362  1.00  7.59           N  
ANISOU 3155  N   VAL A 585      929   1047    907    -11     21    -39
ATOM   3156  CA  VAL A 585     -27.627 -43.042  24.234  1.00  7.42           C  
ANISOU 3156  CA  VAL A 585      904   1034    883    -14     20    -44
ATOM   3157  C   VAL A 585     -26.184 -42.460  24.385  1.00  8.08           C  
ANISOU 3157  C   VAL A 585      987   1116    965     -7     14    -39
ATOM   3158  O   VAL A 585     -25.323 -43.039  25.066  1.00  7.83           O  
ANISOU 3158  O   VAL A 585      957   1085    933     -8     18    -41
ATOM   3159  CB  VAL A 585     -27.840 -43.994  23.059  1.00  8.32           C  
ANISOU 3159  CB  VAL A 585     1011   1160    992    -16     15    -51
ATOM   3160  CG1 VAL A 585     -27.849 -43.265  21.633  1.00  8.60           C  
ANISOU 3160  CG1 VAL A 585     1035   1206   1028    -17     14    -57
ATOM   3161  CG2 VAL A 585     -26.956 -45.234  23.061  1.00  9.25           C  
ANISOU 3161  CG2 VAL A 585     1131   1277   1107    -26     21    -59
ATOM   3162  H   VAL A 585     -29.190 -41.764  23.489  1.00  7.59           H  
ATOM   3163  HA  VAL A 585     -27.674 -43.705  25.098  1.00  7.42           H  
ATOM   3164  HB  VAL A 585     -28.886 -44.277  23.177  1.00  8.32           H  
ATOM   3165 HG11 VAL A 585     -27.887 -43.970  20.803  1.00  8.60           H  
ATOM   3166 HG12 VAL A 585     -28.751 -42.659  21.549  1.00  8.60           H  
ATOM   3167 HG13 VAL A 585     -26.913 -42.708  21.599  1.00  8.60           H  
ATOM   3168 HG21 VAL A 585     -27.222 -45.798  23.955  1.00  9.25           H  
ATOM   3169 HG22 VAL A 585     -27.350 -45.680  22.148  1.00  9.25           H  
ATOM   3170 HG23 VAL A 585     -25.896 -45.026  22.919  1.00  9.25           H  
ATOM   3171  N   LEU A 586     -25.926 -41.225  23.915  1.00  7.60           N  
ANISOU 3171  N   LEU A 586      930   1054    905     -1      8    -33
ATOM   3172  CA  LEU A 586     -24.529 -40.689  24.003  1.00  7.91           C  
ANISOU 3172  CA  LEU A 586      974   1090    943      3      3    -29
ATOM   3173  C   LEU A 586     -24.177 -40.377  25.495  1.00  8.85           C  
ANISOU 3173  C   LEU A 586     1099   1201   1062      0      3    -25
ATOM   3174  O   LEU A 586     -23.064 -40.646  25.928  1.00  8.57           O  
ANISOU 3174  O   LEU A 586     1070   1164   1022      1      3    -27
ATOM   3175  CB  LEU A 586     -24.386 -39.421  23.202  1.00  8.56           C  
ANISOU 3175  CB  LEU A 586     1060   1169   1025      6     -3    -24
ATOM   3176  CG  LEU A 586     -23.157 -38.472  23.553  1.00 11.62           C  
ANISOU 3176  CG  LEU A 586     1456   1550   1411      8     -8    -20
ATOM   3177  CD1 LEU A 586     -21.861 -39.320  23.282  1.00 14.63           C  
ANISOU 3177  CD1 LEU A 586     1841   1931   1788     14     -8    -25
ATOM   3178  CD2 LEU A 586     -23.132 -37.235  22.657  1.00 16.25           C  
ANISOU 3178  CD2 LEU A 586     2047   2132   1995      8    -11    -16
ATOM   3179  H   LEU A 586     -26.675 -40.680  23.513  1.00  7.60           H  
ATOM   3180  HA  LEU A 586     -23.772 -41.365  23.606  1.00  7.91           H  
ATOM   3181  HB3 LEU A 586     -25.258 -38.814  23.449  1.00  8.56           H  
ATOM   3182  HB2 LEU A 586     -24.403 -39.555  22.120  1.00  8.56           H  
ATOM   3183  HG  LEU A 586     -23.124 -38.062  24.562  1.00 11.62           H  
ATOM   3184 HD11 LEU A 586     -21.393 -39.761  24.163  1.00 14.63           H  
ATOM   3185 HD12 LEU A 586     -22.067 -40.280  22.808  1.00 14.63           H  
ATOM   3186 HD13 LEU A 586     -21.114 -38.817  22.667  1.00 14.63           H  
ATOM   3187 HD21 LEU A 586     -22.133 -36.802  22.607  1.00 16.25           H  
ATOM   3188 HD22 LEU A 586     -23.360 -37.568  21.645  1.00 16.25           H  
ATOM   3189 HD23 LEU A 586     -23.891 -36.553  23.040  1.00 16.25           H  
ATOM   3190  N   MET A 587     -25.145 -39.908  26.272  1.00  8.05           N  
ANISOU 3190  N   MET A 587      998   1096    966     -2      3    -21
ATOM   3191  CA  MET A 587     -25.159 -39.743  27.693  1.00  8.46           C  
ANISOU 3191  CA  MET A 587     1056   1140   1017     -3      0    -16
ATOM   3192  C   MET A 587     -24.830 -41.042  28.406  1.00  9.39           C  
ANISOU 3192  C   MET A 587     1181   1257   1129     -7      9    -20
ATOM   3193  O   MET A 587     -23.938 -41.103  29.272  1.00  9.10           O  
ANISOU 3193  O   MET A 587     1155   1216   1085     -8      7    -17
ATOM   3194  CB  MET A 587     -26.432 -39.064  28.147  1.00  8.91           C  
ANISOU 3194  CB  MET A 587     1110   1192   1083     -1      0    -10
ATOM   3195  CG  MET A 587     -26.707 -38.934  29.621  1.00  9.89           C  
ANISOU 3195  CG  MET A 587     1226   1318   1215      1     -7     -5
ATOM   3196  SD  MET A 587     -28.146 -37.943  29.955  1.00 11.07           S  
ANISOU 3196  SD  MET A 587     1367   1462   1378      8     -6      2
ATOM   3197  CE  MET A 587     -27.985 -37.946  31.692  1.00 11.48           C  
ANISOU 3197  CE  MET A 587     1430   1507   1424     10    -19     10
ATOM   3198  H   MET A 587     -25.950 -39.522  25.798  1.00  8.05           H  
ATOM   3199  HA  MET A 587     -24.339 -39.075  27.955  1.00  8.46           H  
ATOM   3200  HB3 MET A 587     -27.187 -39.700  27.684  1.00  8.91           H  
ATOM   3201  HB2 MET A 587     -26.615 -38.125  27.626  1.00  8.91           H  
ATOM   3202  HG3 MET A 587     -25.804 -38.560  30.103  1.00  9.89           H  
ATOM   3203  HG2 MET A 587     -26.820 -39.939  30.029  1.00  9.89           H  
ATOM   3204  HE1 MET A 587     -28.776 -37.349  32.146  1.00 11.48           H  
ATOM   3205  HE2 MET A 587     -28.055 -38.925  32.165  1.00 11.48           H  
ATOM   3206  HE3 MET A 587     -27.051 -37.445  31.949  1.00 11.48           H  
ATOM   3207  N   TRP A 588     -25.683 -42.100  28.259  1.00  8.22           N  
ANISOU 3207  N   TRP A 588     1028   1112    982    -11     18    -26
ATOM   3208  CA  TRP A 588     -25.503 -43.473  28.857  1.00  8.58           C  
ANISOU 3208  CA  TRP A 588     1078   1158   1024    -18     29    -31
ATOM   3209  C   TRP A 588     -24.110 -44.090  28.507  1.00  8.51           C  
ANISOU 3209  C   TRP A 588     1067   1156   1010    -17     31    -36
ATOM   3210  O   TRP A 588     -23.551 -44.804  29.335  1.00  8.99           O  
ANISOU 3210  O   TRP A 588     1137   1213   1064    -21     39    -37
ATOM   3211  CB  TRP A 588     -26.616 -44.374  28.162  1.00  8.49           C  
ANISOU 3211  CB  TRP A 588     1059   1151   1017    -25     37    -39
ATOM   3212  CG  TRP A 588     -26.786 -45.811  28.471  1.00  8.24           C  
ANISOU 3212  CG  TRP A 588     1030   1119    983    -37     50    -45
ATOM   3213  CD1 TRP A 588     -27.564 -46.265  29.466  1.00  9.81           C  
ANISOU 3213  CD1 TRP A 588     1241   1304   1180    -45     59    -44
ATOM   3214  CD2 TRP A 588     -25.991 -46.927  28.000  1.00  8.38           C  
ANISOU 3214  CD2 TRP A 588     1037   1147    999    -42     57    -54
ATOM   3215  NE1 TRP A 588     -27.293 -47.595  29.662  1.00  9.24           N  
ANISOU 3215  NE1 TRP A 588     1170   1236   1107    -59     72    -50
ATOM   3216  CE2 TRP A 588     -26.350 -48.063  28.769  1.00  8.77           C  
ANISOU 3216  CE2 TRP A 588     1093   1193   1048    -57     72    -57
ATOM   3217  CE3 TRP A 588     -24.969 -47.095  26.945  1.00  9.20           C  
ANISOU 3217  CE3 TRP A 588     1126   1265   1104    -35     53    -59
ATOM   3218  CZ2 TRP A 588     -25.783 -49.318  28.547  1.00  9.95           C  
ANISOU 3218  CZ2 TRP A 588     1232   1353   1198    -67     84    -67
ATOM   3219  CZ3 TRP A 588     -24.408 -48.390  26.744  1.00  9.80           C  
ANISOU 3219  CZ3 TRP A 588     1191   1352   1182    -41     64    -67
ATOM   3220  CH2 TRP A 588     -24.869 -49.554  27.473  1.00 10.37           C  
ANISOU 3220  CH2 TRP A 588     1266   1420   1253    -58     80    -72
ATOM   3221  H   TRP A 588     -26.410 -42.001  27.566  1.00  8.22           H  
ATOM   3222  HA  TRP A 588     -25.640 -43.616  29.929  1.00  8.58           H  
ATOM   3223  HB3 TRP A 588     -26.394 -44.448  27.097  1.00  8.49           H  
ATOM   3224  HB2 TRP A 588     -27.585 -43.900  28.317  1.00  8.49           H  
ATOM   3225  HD1 TRP A 588     -28.127 -45.644  30.148  1.00  9.81           H  
ATOM   3226  HE1 TRP A 588     -27.718 -48.171  30.374  1.00  9.24           H  
ATOM   3227  HE3 TRP A 588     -24.685 -46.258  26.324  1.00  9.20           H  
ATOM   3228  HZ2 TRP A 588     -26.072 -50.130  29.198  1.00  9.95           H  
ATOM   3229  HZ3 TRP A 588     -23.714 -48.492  25.923  1.00  9.80           H  
ATOM   3230  HH2 TRP A 588     -24.693 -50.599  27.265  1.00 10.37           H  
ATOM   3231  N   GLU A 589     -23.658 -43.840  27.265  1.00  8.46           N  
ANISOU 3231  N   GLU A 589     1051   1158   1006    -10     26    -39
ATOM   3232  CA  GLU A 589     -22.384 -44.355  26.736  1.00  8.66           C  
ANISOU 3232  CA  GLU A 589     1075   1188   1028     -4     29    -44
ATOM   3233  C   GLU A 589     -21.128 -43.644  27.387  1.00  8.34           C  
ANISOU 3233  C   GLU A 589     1052   1138    980     -3     27    -40
ATOM   3234  O   GLU A 589     -20.144 -44.337  27.576  1.00  8.87           O  
ANISOU 3234  O   GLU A 589     1125   1204   1041     -4     37    -44
ATOM   3235  CB  GLU A 589     -22.378 -44.283  25.201  1.00  9.04           C  
ANISOU 3235  CB  GLU A 589     1114   1242   1079      6     21    -45
ATOM   3236  CG  GLU A 589     -21.106 -44.911  24.485  1.00  9.01           C  
ANISOU 3236  CG  GLU A 589     1093   1250   1080      6     19    -50
ATOM   3237  CD  GLU A 589     -21.175 -44.909  22.984  1.00 10.27           C  
ANISOU 3237  CD  GLU A 589     1249   1412   1239     19      9    -49
ATOM   3238  OE1 GLU A 589     -20.347 -45.621  22.427  1.00 10.68           O  
ANISOU 3238  OE1 GLU A 589     1295   1471   1293     29     10    -53
ATOM   3239  OE2 GLU A 589     -22.076 -44.347  22.341  1.00  9.68           O1-
ANISOU 3239  OE2 GLU A 589     1182   1333   1162     21      1    -43
ATOM   3240  H   GLU A 589     -24.286 -43.423  26.594  1.00  8.46           H  
ATOM   3241  HA  GLU A 589     -22.400 -45.377  27.115  1.00  8.66           H  
ATOM   3242  HB3 GLU A 589     -22.325 -43.234  24.908  1.00  9.04           H  
ATOM   3243  HB2 GLU A 589     -23.304 -44.622  24.736  1.00  9.04           H  
ATOM   3244  HG3 GLU A 589     -20.947 -45.881  24.956  1.00  9.01           H  
ATOM   3245  HG2 GLU A 589     -20.199 -44.360  24.732  1.00  9.01           H  
ATOM   3246  N   ILE A 590     -21.334 -42.383  27.835  1.00  7.83           N  
ANISOU 3246  N   ILE A 590      994   1066    915     -3     15    -32
ATOM   3247  CA  ILE A 590     -20.437 -41.656  28.723  1.00  8.17           C  
ANISOU 3247  CA  ILE A 590     1054   1101    948     -4      9    -29
ATOM   3248  C   ILE A 590     -20.287 -42.423  30.109  1.00  8.74           C  
ANISOU 3248  C   ILE A 590     1140   1169   1012    -11     15    -26
ATOM   3249  O   ILE A 590     -19.176 -42.755  30.507  1.00  8.54           O  
ANISOU 3249  O   ILE A 590     1129   1140    975    -13     20    -29
ATOM   3250  CB  ILE A 590     -20.810 -40.178  28.819  1.00  7.98           C  
ANISOU 3250  CB  ILE A 590     1030   1074    929     -5     -6    -21
ATOM   3251  CG1 ILE A 590     -20.161 -39.470  27.623  1.00  8.89           C  
ANISOU 3251  CG1 ILE A 590     1139   1189   1048      0    -10    -23
ATOM   3252  CG2 ILE A 590     -20.453 -39.462  30.146  1.00  9.58           C  
ANISOU 3252  CG2 ILE A 590     1248   1269   1122    -10    -17    -16
ATOM   3253  CD1 ILE A 590     -20.753 -38.134  27.279  1.00 10.68           C  
ANISOU 3253  CD1 ILE A 590     1362   1415   1282     -4    -20    -17
ATOM   3254  H   ILE A 590     -22.106 -41.800  27.543  1.00  7.83           H  
ATOM   3255  HA  ILE A 590     -19.456 -41.731  28.254  1.00  8.17           H  
ATOM   3256  HB  ILE A 590     -21.889 -40.034  28.769  1.00  7.98           H  
ATOM   3257 HG13 ILE A 590     -20.182 -40.134  26.758  1.00  8.89           H  
ATOM   3258 HG12 ILE A 590     -19.101 -39.251  27.754  1.00  8.89           H  
ATOM   3259 HG21 ILE A 590     -20.682 -38.397  30.111  1.00  9.58           H  
ATOM   3260 HG22 ILE A 590     -21.040 -39.948  30.924  1.00  9.58           H  
ATOM   3261 HG23 ILE A 590     -19.367 -39.552  30.184  1.00  9.58           H  
ATOM   3262 HD11 ILE A 590     -21.041 -38.009  26.235  1.00 10.68           H  
ATOM   3263 HD12 ILE A 590     -21.656 -38.067  27.886  1.00 10.68           H  
ATOM   3264 HD13 ILE A 590     -20.072 -37.345  27.598  1.00 10.68           H  
ATOM   3265  N   TYR A 591     -21.391 -42.563  30.808  1.00  8.16           N  
ANISOU 3265  N   TYR A 591     1064   1093    942    -14     15    -21
ATOM   3266  CA  TYR A 591     -21.504 -43.281  32.133  1.00  8.08           C  
ANISOU 3266  CA  TYR A 591     1072   1076    923    -19     19    -16
ATOM   3267  C   TYR A 591     -21.036 -44.664  32.060  1.00  8.44           C  
ANISOU 3267  C   TYR A 591     1121   1123    963    -26     40    -24
ATOM   3268  O   TYR A 591     -20.340 -45.051  32.976  1.00 10.06           O  
ANISOU 3268  O   TYR A 591     1345   1321   1156    -33     47    -20
ATOM   3269  CB  TYR A 591     -22.978 -43.183  32.578  1.00  9.21           C  
ANISOU 3269  CB  TYR A 591     1215   1213   1072    -18     13     -7
ATOM   3270  CG  TYR A 591     -23.295 -41.832  33.183  1.00  9.18           C  
ANISOU 3270  CG  TYR A 591     1214   1206   1069    -13     -7      3
ATOM   3271  CD1 TYR A 591     -24.012 -40.824  32.515  1.00 10.11           C  
ANISOU 3271  CD1 TYR A 591     1314   1328   1198     -8    -17      3
ATOM   3272  CD2 TYR A 591     -22.878 -41.630  34.507  1.00 10.00           C  
ANISOU 3272  CD2 TYR A 591     1337   1302   1160    -13    -17     12
ATOM   3273  CE1 TYR A 591     -24.269 -39.607  33.122  1.00 11.28           C  
ANISOU 3273  CE1 TYR A 591     1460   1476   1349     -6    -35     11
ATOM   3274  CE2 TYR A 591     -23.140 -40.430  35.134  1.00 11.66           C  
ANISOU 3274  CE2 TYR A 591     1545   1512   1371     -9    -40     20
ATOM   3275  CZ  TYR A 591     -23.902 -39.410  34.465  1.00 10.82           C  
ANISOU 3275  CZ  TYR A 591     1417   1413   1280     -6    -48     19
ATOM   3276  OH  TYR A 591     -24.312 -38.278  35.174  1.00 13.57           O  
ANISOU 3276  OH  TYR A 591     1760   1764   1633     -4    -69     26
ATOM   3277  H   TYR A 591     -22.216 -42.239  30.324  1.00  8.16           H  
ATOM   3278  HA  TYR A 591     -20.840 -42.747  32.813  1.00  8.08           H  
ATOM   3279  HB3 TYR A 591     -23.038 -43.903  33.394  1.00  9.21           H  
ATOM   3280  HB2 TYR A 591     -23.730 -43.453  31.837  1.00  9.21           H  
ATOM   3281  HD1 TYR A 591     -24.313 -40.923  31.482  1.00 10.11           H  
ATOM   3282  HD2 TYR A 591     -22.233 -42.370  34.957  1.00 10.00           H  
ATOM   3283  HE1 TYR A 591     -24.815 -38.809  32.640  1.00 11.28           H  
ATOM   3284  HE2 TYR A 591     -22.781 -40.256  36.138  1.00 11.66           H  
ATOM   3285  HH  TYR A 591     -23.996 -38.330  36.079  1.00 13.57           H  
ATOM   3286  N   SER A 592     -21.449 -45.439  31.016  1.00  8.33           N  
ANISOU 3286  N   SER A 592     1088   1119    958    -26     49    -33
ATOM   3287  CA  SER A 592     -20.983 -46.798  30.735  1.00  8.08           C  
ANISOU 3287  CA  SER A 592     1051   1093    924    -33     69    -43
ATOM   3288  C   SER A 592     -19.473 -46.895  30.352  1.00  9.75           C  
ANISOU 3288  C   SER A 592     1263   1309   1132    -27     76    -50
ATOM   3289  O   SER A 592     -19.010 -48.013  30.012  1.00 10.10           O  
ANISOU 3289  O   SER A 592     1298   1362   1179    -30     95    -59
ATOM   3290  CB  SER A 592     -21.897 -47.442  29.738  1.00  9.46           C  
ANISOU 3290  CB  SER A 592     1203   1279   1113    -36     74    -50
ATOM   3291  OG  SER A 592     -23.116 -47.845  30.278  1.00 10.66           O  
ANISOU 3291  OG  SER A 592     1358   1424   1269    -42     71    -45
ATOM   3292  H   SER A 592     -22.115 -45.073  30.351  1.00  8.33           H  
ATOM   3293  HA  SER A 592     -21.216 -47.351  31.645  1.00  8.08           H  
ATOM   3294  HB3 SER A 592     -21.376 -48.258  29.236  1.00  9.46           H  
ATOM   3295  HB2 SER A 592     -22.033 -46.787  28.878  1.00  9.46           H  
ATOM   3296  HG  SER A 592     -23.787 -47.184  30.091  1.00 10.66           H  
ATOM   3297  N   LEU A 593     -18.781 -45.732  30.219  1.00  9.18           N  
ANISOU 3297  N   LEU A 593     1201   1233   1054    -18     64    -47
ATOM   3298  CA  LEU A 593     -17.359 -45.600  29.899  1.00  9.42           C  
ANISOU 3298  CA  LEU A 593     1237   1264   1081    -11     71    -55
ATOM   3299  C   LEU A 593     -17.004 -46.264  28.539  1.00 10.04           C  
ANISOU 3299  C   LEU A 593     1288   1354   1172     -1     79    -64
ATOM   3300  O   LEU A 593     -16.056 -47.061  28.465  1.00 11.14           O  
ANISOU 3300  O   LEU A 593     1424   1496   1311      4     95    -72
ATOM   3301  CB  LEU A 593     -16.426 -45.953  31.125  1.00 10.12           C  
ANISOU 3301  CB  LEU A 593     1348   1346   1152    -18     88    -58
ATOM   3302  CG  LEU A 593     -16.700 -45.523  32.619  1.00 10.83           C  
ANISOU 3302  CG  LEU A 593     1466   1425   1225    -27     76    -47
ATOM   3303  CD1 LEU A 593     -15.736 -46.179  33.564  1.00 12.25           C  
ANISOU 3303  CD1 LEU A 593     1672   1598   1384    -35     95    -51
ATOM   3304  CD2 LEU A 593     -16.679 -44.020  32.722  1.00 13.18           C  
ANISOU 3304  CD2 LEU A 593     1772   1716   1519    -22     52    -42
ATOM   3305  H   LEU A 593     -19.275 -44.884  30.458  1.00  9.18           H  
ATOM   3306  HA  LEU A 593     -17.389 -44.524  29.728  1.00  9.42           H  
ATOM   3307  HB3 LEU A 593     -15.428 -45.733  30.747  1.00 10.12           H  
ATOM   3308  HB2 LEU A 593     -16.317 -47.037  31.108  1.00 10.12           H  
ATOM   3309  HG  LEU A 593     -17.674 -45.911  32.919  1.00 10.83           H  
ATOM   3310 HD11 LEU A 593     -14.926 -45.518  33.869  1.00 12.25           H  
ATOM   3311 HD12 LEU A 593     -16.237 -46.525  34.468  1.00 12.25           H  
ATOM   3312 HD13 LEU A 593     -15.278 -47.054  33.103  1.00 12.25           H  
ATOM   3313 HD21 LEU A 593     -15.855 -43.443  32.303  1.00 13.18           H  
ATOM   3314 HD22 LEU A 593     -17.585 -43.496  32.415  1.00 13.18           H  
ATOM   3315 HD23 LEU A 593     -16.633 -43.755  33.778  1.00 13.18           H  
ATOM   3316  N   GLY A 594     -17.708 -45.895  27.484  1.00  9.40           N  
ANISOU 3316  N   GLY A 594     1190   1278   1103      3     66    -61
ATOM   3317  CA  GLY A 594     -17.544 -46.238  26.070  1.00  9.40           C  
ANISOU 3317  CA  GLY A 594     1167   1289   1114     15     66    -67
ATOM   3318  C   GLY A 594     -17.869 -47.720  25.634  1.00 10.08           C  
ANISOU 3318  C   GLY A 594     1228   1391   1209     10     77    -75
ATOM   3319  O   GLY A 594     -17.506 -48.181  24.541  1.00 10.81           O  
ANISOU 3319  O   GLY A 594     1300   1496   1312     21     76    -81
ATOM   3320  H   GLY A 594     -18.482 -45.308  27.759  1.00  9.40           H  
ATOM   3321  HA3 GLY A 594     -16.507 -45.999  25.832  1.00  9.40           H  
ATOM   3322  HA2 GLY A 594     -18.220 -45.546  25.568  1.00  9.40           H  
ATOM   3323  N   LYS A 595     -18.615 -48.380  26.473  1.00 10.50           N  
ANISOU 3323  N   LYS A 595     1284   1445   1262     -8     85    -74
ATOM   3324  CA  LYS A 595     -19.247 -49.723  26.205  1.00 10.84           C  
ANISOU 3324  CA  LYS A 595     1302   1501   1314    -17     93    -83
ATOM   3325  C   LYS A 595     -20.533 -49.559  25.441  1.00 11.12           C  
ANISOU 3325  C   LYS A 595     1321   1547   1358    -12     74    -82
ATOM   3326  O   LYS A 595     -21.277 -48.644  25.745  1.00 10.56           O  
ANISOU 3326  O   LYS A 595     1261   1468   1283     -7     59    -75
ATOM   3327  CB  LYS A 595     -19.394 -50.392  27.654  1.00 12.88           C  
ANISOU 3327  CB  LYS A 595     1572   1753   1568    -38    102    -81
ATOM   3328  CG  LYS A 595     -19.483 -51.949  27.655  1.00 16.98           C  
ANISOU 3328  CG  LYS A 595     2108   2266   2079    -49    124    -82
ATOM   3329  CD  LYS A 595     -19.351 -52.660  29.037  1.00 23.68           C  
ANISOU 3329  CD  LYS A 595     2967   3107   2924    -70    132    -79
ATOM   3330  CE  LYS A 595     -19.491 -54.198  28.979  1.00 40.22           C  
ANISOU 3330  CE  LYS A 595     5090   5187   5004    -79    149    -74
ATOM   3331  NZ  LYS A 595     -19.194 -54.715  30.242  1.00 48.65           N1+
ANISOU 3331  NZ  LYS A 595     6151   6264   6071    -83    174    -84
ATOM   3332  H   LYS A 595     -18.823 -47.839  27.301  1.00 10.50           H  
ATOM   3333  HA  LYS A 595     -18.695 -50.418  25.571  1.00 10.84           H  
ATOM   3334  HB3 LYS A 595     -20.197 -50.051  28.306  1.00 12.88           H  
ATOM   3335  HB2 LYS A 595     -18.460 -50.085  28.124  1.00 12.88           H  
ATOM   3336  HG3 LYS A 595     -18.633 -52.289  27.063  1.00 16.98           H  
ATOM   3337  HG2 LYS A 595     -20.416 -52.245  27.176  1.00 16.98           H  
ATOM   3338  HD3 LYS A 595     -20.258 -52.302  29.524  1.00 23.68           H  
ATOM   3339  HD2 LYS A 595     -18.428 -52.357  29.532  1.00 23.68           H  
ATOM   3340  HE3 LYS A 595     -18.877 -54.600  28.174  1.00 40.22           H  
ATOM   3341  HE2 LYS A 595     -20.509 -54.501  28.732  1.00 40.22           H  
ATOM   3342  HZ1 LYS A 595     -19.892 -54.354  30.877  1.00 48.65           H  
ATOM   3343  HZ2 LYS A 595     -19.090 -55.704  30.067  1.00 48.65           H  
ATOM   3344  HZ3 LYS A 595     -18.299 -54.395  30.583  1.00 48.65           H  
ATOM   3345  N   MET A 596     -20.724 -50.476  24.517  1.00 10.29           N  
ANISOU 3345  N   MET A 596     1187   1459   1262    -13     76    -91
ATOM   3346  CA  MET A 596     -21.743 -50.361  23.484  1.00 10.07           C  
ANISOU 3346  CA  MET A 596     1145   1441   1238    -12     58    -92
ATOM   3347  C   MET A 596     -23.154 -50.815  24.009  1.00  9.92           C  
ANISOU 3347  C   MET A 596     1138   1416   1216    -32     58    -91
ATOM   3348  O   MET A 596     -23.168 -51.746  24.790  1.00 10.61           O  
ANISOU 3348  O   MET A 596     1225   1503   1305    -51     73    -96
ATOM   3349  CB  MET A 596     -21.363 -51.009  22.217  1.00 11.65           C  
ANISOU 3349  CB  MET A 596     1312   1665   1451    -12     58   -103
ATOM   3350  CG  MET A 596     -20.957 -52.466  22.383  1.00 14.94           C  
ANISOU 3350  CG  MET A 596     1715   2094   1868    -15     38   -105
ATOM   3351  SD  MET A 596     -20.545 -53.378  20.945  1.00 21.00           S  
ANISOU 3351  SD  MET A 596     2484   2862   2631     12     13    -96
ATOM   3352  CE  MET A 596     -18.876 -53.180  20.326  1.00 20.11           C  
ANISOU 3352  CE  MET A 596     2334   2773   2534     31      9   -103
ATOM   3353  H   MET A 596     -20.044 -51.188  24.291  1.00 10.29           H  
ATOM   3354  HA  MET A 596     -21.633 -49.340  23.118  1.00 10.07           H  
ATOM   3355  HB3 MET A 596     -20.475 -50.452  21.915  1.00 11.65           H  
ATOM   3356  HB2 MET A 596     -22.083 -50.792  21.428  1.00 11.65           H  
ATOM   3357  HG3 MET A 596     -21.804 -52.977  22.842  1.00 14.94           H  
ATOM   3358  HG2 MET A 596     -20.170 -52.420  23.135  1.00 14.94           H  
ATOM   3359  HE1 MET A 596     -18.642 -52.121  20.433  1.00 20.11           H  
ATOM   3360  HE2 MET A 596     -18.173 -53.743  20.941  1.00 20.11           H  
ATOM   3361  HE3 MET A 596     -18.840 -53.423  19.264  1.00 20.11           H  
ATOM   3362  N   PRO A 597     -24.163 -50.054  23.609  1.00  9.70           N  
ANISOU 3362  N   PRO A 597     1119   1382   1183    -30     43    -86
ATOM   3363  CA  PRO A 597     -25.543 -50.554  23.819  1.00  8.80           C  
ANISOU 3363  CA  PRO A 597     1016   1262   1067    -47     45    -87
ATOM   3364  C   PRO A 597     -25.813 -51.982  23.379  1.00 10.27           C  
ANISOU 3364  C   PRO A 597     1182   1462   1257    -64     48    -99
ATOM   3365  O   PRO A 597     -25.680 -52.301  22.170  1.00 10.33           O  
ANISOU 3365  O   PRO A 597     1167   1489   1269    -59     36   -105
ATOM   3366  CB  PRO A 597     -26.361 -49.536  22.971  1.00 10.04           C  
ANISOU 3366  CB  PRO A 597     1182   1414   1219    -38     31    -81
ATOM   3367  CG  PRO A 597     -25.543 -48.239  22.953  1.00 12.50           C  
ANISOU 3367  CG  PRO A 597     1496   1723   1529    -19     23    -73
ATOM   3368  CD  PRO A 597     -24.101 -48.778  22.901  1.00 11.20           C  
ANISOU 3368  CD  PRO A 597     1315   1571   1370    -12     27    -78
ATOM   3369  HA  PRO A 597     -25.669 -50.371  24.886  1.00  8.80           H  
ATOM   3370  HB3 PRO A 597     -27.375 -49.399  23.345  1.00 10.04           H  
ATOM   3371  HB2 PRO A 597     -26.490 -50.053  22.020  1.00 10.04           H  
ATOM   3372  HG3 PRO A 597     -25.590 -47.795  23.947  1.00 12.50           H  
ATOM   3373  HG2 PRO A 597     -25.742 -47.553  22.129  1.00 12.50           H  
ATOM   3374  HD2 PRO A 597     -23.861 -48.898  21.844  1.00 11.20           H  
ATOM   3375  HD3 PRO A 597     -23.546 -47.971  23.377  1.00 11.20           H  
ATOM   3376  N   TYR A 598     -26.262 -52.835  24.345  1.00  9.84           N  
ANISOU 3376  N   TYR A 598     1137   1399   1203    -85     61   -103
ATOM   3377  CA  TYR A 598     -26.510 -54.254  24.342  1.00 10.87           C  
ANISOU 3377  CA  TYR A 598     1252   1541   1338   -108     66   -117
ATOM   3378  C   TYR A 598     -25.313 -55.185  23.792  1.00 11.69           C  
ANISOU 3378  C   TYR A 598     1325   1665   1451   -109     71   -125
ATOM   3379  O   TYR A 598     -25.422 -55.851  22.781  1.00 10.46           O  
ANISOU 3379  O   TYR A 598     1143   1531   1302   -113     61   -134
ATOM   3380  CB  TYR A 598     -27.787 -54.491  23.531  1.00 10.93           C  
ANISOU 3380  CB  TYR A 598     1254   1556   1341   -113     48   -123
ATOM   3381  CG  TYR A 598     -28.895 -53.649  24.110  1.00  9.83           C  
ANISOU 3381  CG  TYR A 598     1141   1399   1193   -105     43   -115
ATOM   3382  CD1 TYR A 598     -29.699 -54.185  25.169  1.00 10.91           C  
ANISOU 3382  CD1 TYR A 598     1300   1518   1327   -119     54   -117
ATOM   3383  CD2 TYR A 598     -29.259 -52.429  23.439  1.00  9.27           C  
ANISOU 3383  CD2 TYR A 598     1073   1330   1119    -83     29   -106
ATOM   3384  CE1 TYR A 598     -30.897 -53.481  25.378  1.00 10.76           C  
ANISOU 3384  CE1 TYR A 598     1301   1484   1303   -109     52   -110
ATOM   3385  CE2 TYR A 598     -30.435 -51.738  23.871  1.00  9.14           C  
ANISOU 3385  CE2 TYR A 598     1078   1299   1097    -76     28    -99
ATOM   3386  CZ  TYR A 598     -31.323 -52.292  24.803  1.00  9.63           C  
ANISOU 3386  CZ  TYR A 598     1157   1345   1157    -89     40   -102
ATOM   3387  OH  TYR A 598     -32.509 -51.667  25.161  1.00 10.73           O  
ANISOU 3387  OH  TYR A 598     1314   1470   1293    -81     41    -96
ATOM   3388  H   TYR A 598     -26.231 -52.425  25.268  1.00  9.84           H  
ATOM   3389  HA  TYR A 598     -26.786 -54.590  25.342  1.00 10.87           H  
ATOM   3390  HB3 TYR A 598     -28.155 -55.517  23.525  1.00 10.93           H  
ATOM   3391  HB2 TYR A 598     -27.592 -54.266  22.483  1.00 10.93           H  
ATOM   3392  HD1 TYR A 598     -29.504 -55.134  25.646  1.00 10.91           H  
ATOM   3393  HD2 TYR A 598     -28.526 -52.127  22.706  1.00  9.27           H  
ATOM   3394  HE1 TYR A 598     -31.488 -53.751  26.241  1.00 10.76           H  
ATOM   3395  HE2 TYR A 598     -30.844 -50.886  23.350  1.00  9.14           H  
ATOM   3396  HH  TYR A 598     -32.734 -50.981  24.528  1.00 10.73           H  
ATOM   3397  N   GLU A 599     -24.200 -55.084  24.453  1.00 11.44           N  
ANISOU 3397  N   GLU A 599     1299   1627   1420   -103     87   -120
ATOM   3398  CA  GLU A 599     -23.009 -55.775  23.940  1.00 13.55           C  
ANISOU 3398  CA  GLU A 599     1540   1912   1697    -96     95   -126
ATOM   3399  C   GLU A 599     -22.981 -57.318  24.104  1.00 13.38           C  
ANISOU 3399  C   GLU A 599     1487   1910   1687   -117    104   -141
ATOM   3400  O   GLU A 599     -22.247 -58.057  23.468  1.00 15.53           O  
ANISOU 3400  O   GLU A 599     1728   2204   1971   -106    103   -147
ATOM   3401  CB  GLU A 599     -21.802 -55.150  24.693  1.00 16.15           C  
ANISOU 3401  CB  GLU A 599     1885   2228   2021    -89    114   -120
ATOM   3402  CG  GLU A 599     -20.419 -55.444  24.086  1.00 21.56           C  
ANISOU 3402  CG  GLU A 599     2595   2897   2700   -111    136   -119
ATOM   3403  CD  GLU A 599     -19.223 -55.302  25.069  1.00 26.69           C  
ANISOU 3403  CD  GLU A 599     3263   3536   3341   -105    154   -114
ATOM   3404  OE1 GLU A 599     -19.102 -56.172  25.951  1.00 21.18           O  
ANISOU 3404  OE1 GLU A 599     2556   2845   2645    -84    153   -114
ATOM   3405  OE2 GLU A 599     -18.457 -54.327  24.946  1.00 27.89           O1-
ANISOU 3405  OE2 GLU A 599     3440   3671   3483   -120    170   -109
ATOM   3406  H   GLU A 599     -24.065 -54.625  25.343  1.00 11.44           H  
ATOM   3407  HA  GLU A 599     -22.900 -55.526  22.885  1.00 13.55           H  
ATOM   3408  HB3 GLU A 599     -21.902 -55.471  25.730  1.00 16.15           H  
ATOM   3409  HB2 GLU A 599     -21.928 -54.068  24.702  1.00 16.15           H  
ATOM   3410  HG3 GLU A 599     -20.205 -54.799  23.233  1.00 21.56           H  
ATOM   3411  HG2 GLU A 599     -20.379 -56.492  23.791  1.00 21.56           H  
ATOM   3412  N   ARG A 600     -23.893 -57.793  24.966  1.00 11.35           N  
ANISOU 3412  N   ARG A 600     1237   1647   1428   -147    113   -146
ATOM   3413  CA  ARG A 600     -24.206 -59.249  24.901  1.00 12.39           C  
ANISOU 3413  CA  ARG A 600     1336   1799   1571   -172    121   -162
ATOM   3414  C   ARG A 600     -25.170 -59.694  23.765  1.00 13.19           C  
ANISOU 3414  C   ARG A 600     1418   1916   1675   -181     96   -171
ATOM   3415  O   ARG A 600     -25.419 -60.845  23.613  1.00 14.38           O  
ANISOU 3415  O   ARG A 600     1542   2086   1837   -206     99   -185
ATOM   3416  CB  ARG A 600     -24.859 -59.625  26.311  1.00 18.75           C  
ANISOU 3416  CB  ARG A 600     2163   2587   2374   -204    150   -164
ATOM   3417  CG  ARG A 600     -23.943 -59.299  27.508  1.00 26.64           C  
ANISOU 3417  CG  ARG A 600     3179   3573   3368   -197    175   -157
ATOM   3418  CD  ARG A 600     -22.560 -59.964  27.496  1.00 38.28           C  
ANISOU 3418  CD  ARG A 600     4689   5023   4834   -223    200   -153
ATOM   3419  NE  ARG A 600     -22.653 -61.469  27.256  1.00 38.18           N  
ANISOU 3419  NE  ARG A 600     4696   4999   4813   -217    223   -146
ATOM   3420  CZ  ARG A 600     -21.699 -62.336  26.994  1.00 51.07           C  
ANISOU 3420  CZ  ARG A 600     6309   6645   6452   -226    248   -154
ATOM   3421  NH1 ARG A 600     -21.973 -63.484  26.381  1.00 34.32           N  
ANISOU 3421  NH1 ARG A 600     4211   4511   4319   -220    268   -146
ATOM   3422  NH2 ARG A 600     -20.397 -62.086  27.168  1.00 38.71           N1+
ANISOU 3422  NH2 ARG A 600     4700   5105   4904   -241    253   -169
ATOM   3423  H   ARG A 600     -24.561 -57.225  25.467  1.00 11.35           H  
ATOM   3424  HA  ARG A 600     -23.375 -59.948  24.801  1.00 12.39           H  
ATOM   3425  HB3 ARG A 600     -25.050 -60.690  26.436  1.00 18.75           H  
ATOM   3426  HB2 ARG A 600     -25.785 -59.077  26.489  1.00 18.75           H  
ATOM   3427  HG3 ARG A 600     -24.431 -59.420  28.475  1.00 26.64           H  
ATOM   3428  HG2 ARG A 600     -23.681 -58.247  27.400  1.00 26.64           H  
ATOM   3429  HD3 ARG A 600     -22.138 -59.834  28.493  1.00 38.28           H  
ATOM   3430  HD2 ARG A 600     -21.953 -59.356  26.826  1.00 38.28           H  
ATOM   3431 HH22 ARG A 600     -19.683 -62.736  26.873  1.00 38.71           H  
ATOM   3432 HH21 ARG A 600     -20.053 -61.311  27.717  1.00 38.71           H  
ATOM   3433 HH12 ARG A 600     -21.326 -64.148  25.981  1.00 34.32           H  
ATOM   3434 HH11 ARG A 600     -22.977 -63.542  26.293  1.00 34.32           H  
ATOM   3435  HE  ARG A 600     -23.566 -61.899  27.220  1.00 38.18           H  
ATOM   3436  N   PHE A 601     -25.609 -58.787  22.924  1.00 11.51           N  
ANISOU 3436  N   PHE A 601     1222   1699   1453   -165     73   -164
ATOM   3437  CA  PHE A 601     -26.411 -59.133  21.754  1.00 11.48           C  
ANISOU 3437  CA  PHE A 601     1208   1707   1445   -173     48   -171
ATOM   3438  C   PHE A 601     -25.632 -58.760  20.511  1.00 11.17           C  
ANISOU 3438  C   PHE A 601     1147   1690   1409   -146     22   -168
ATOM   3439  O   PHE A 601     -24.810 -57.823  20.654  1.00 11.51           O  
ANISOU 3439  O   PHE A 601     1194   1729   1452   -116     20   -157
ATOM   3440  CB  PHE A 601     -27.709 -58.332  21.818  1.00 12.46           C  
ANISOU 3440  CB  PHE A 601     1374   1807   1554   -173     44   -164
ATOM   3441  CG  PHE A 601     -28.530 -58.747  23.022  1.00 13.41           C  
ANISOU 3441  CG  PHE A 601     1523   1902   1670   -198     64   -167
ATOM   3442  CD1 PHE A 601     -28.245 -58.235  24.288  1.00 19.27           C  
ANISOU 3442  CD1 PHE A 601     2259   2644   2420   -225     86   -176
ATOM   3443  CD2 PHE A 601     -29.607 -59.668  22.833  1.00 17.02           C  
ANISOU 3443  CD2 PHE A 601     2014   2335   2116   -194     63   -161
ATOM   3444  CE1 PHE A 601     -28.889 -58.636  25.456  1.00 20.62           C  
ANISOU 3444  CE1 PHE A 601     2461   2787   2585   -247    106   -176
ATOM   3445  CE2 PHE A 601     -30.281 -60.051  24.002  1.00 20.38           C  
ANISOU 3445  CE2 PHE A 601     2468   2736   2538   -214     82   -163
ATOM   3446  CZ  PHE A 601     -29.944 -59.622  25.294  1.00 20.63           C  
ANISOU 3446  CZ  PHE A 601     2498   2765   2577   -240    103   -170
ATOM   3447  H   PHE A 601     -25.302 -57.827  22.869  1.00 11.51           H  
ATOM   3448  HA  PHE A 601     -26.753 -60.165  21.679  1.00 11.48           H  
ATOM   3449  HB3 PHE A 601     -28.444 -58.338  21.012  1.00 12.46           H  
ATOM   3450  HB2 PHE A 601     -27.497 -57.263  21.848  1.00 12.46           H  
ATOM   3451  HD1 PHE A 601     -27.391 -57.582  24.187  1.00 19.27           H  
ATOM   3452  HD2 PHE A 601     -29.828 -60.072  21.856  1.00 17.02           H  
ATOM   3453  HE1 PHE A 601     -28.422 -58.298  26.369  1.00 20.62           H  
ATOM   3454  HE2 PHE A 601     -30.932 -60.894  23.821  1.00 20.38           H  
ATOM   3455  HZ  PHE A 601     -30.369 -60.045  26.192  1.00 20.63           H  
ATOM   3456  N   THR A 602     -25.947 -59.319  19.343  1.00 11.49           N  
ANISOU 3456  N   THR A 602     1165   1752   1449   -156     -1   -178
ATOM   3457  CA  THR A 602     -25.421 -58.827  18.033  1.00 11.05           C
[truncated: 7,421,732 more chars]
