# Supplementary material for: Tunable Aromatic Sulfoxides and Sulfones as Cysteine-Targeting Warheads: Exploring the Structure–Reactivity Relationship
Source: J Med Chem. 2026 Mar 9;69(6):7214–37. doi: 10.1021/acs.jmedchem.5c03536 (PMC13036770; doi:10.1021/acs.jmedchem.5c03536)
Supplement: Supplementary file 11 [file jm5c03536_si_013.pdb]

TITLE     BTK1 SOAKED WITH IBRUTINIB-REV
EXPDTA    X-RAY DIFFRACTION
REMARK   2 RESOLUTION.    1.11 ANGSTROMS
REMARK   4 5P9I COMPLIES WITH FORMAT V. 3.0, 1-DEC-2006
REMARK 200  TEMPERATURE           (KELVIN) : 100.00
REMARK 200  PH                             : 7.00
REMARK 888
REMARK 888 WRITTEN BY MAESTRO (A PRODUCT OF SCHRODINGER, LLC)
CRYST1   83.388  105.408   89.599  90.00  90.00  90.00 P 1           1
ATOM      1  N   GLY A 389     -12.055  -9.877  -4.687  1.00 31.79           N  
ANISOU    1  N   GLY A 389     5096   3273   3709   -182    195    241
ATOM      2  CA  GLY A 389     -11.589 -10.639  -3.468  1.00 31.11           C  
ANISOU    2  CA  GLY A 389     5091   3127   3603   -194    215    262
ATOM      3  C   GLY A 389     -10.143 -11.126  -3.518  1.00 30.64           C  
ANISOU    3  C   GLY A 389     5065   3063   3515   -164    210    293
ATOM      4  O   GLY A 389      -9.651 -11.735  -2.631  1.00 27.59           O  
ANISOU    4  O   GLY A 389     4635   2724   3125   -144    196    297
ATOM      5  H1  GLY A 389     -12.582 -10.553  -5.221  1.00 31.79           H  
ATOM      6  H2  GLY A 389     -12.705  -9.130  -4.489  1.00 31.79           H  
ATOM      7  HA3 GLY A 389     -12.295 -11.446  -3.269  1.00 31.11           H  
ATOM      8  HA2 GLY A 389     -11.569 -10.098  -2.523  1.00 31.11           H  
ATOM      9  N   LEU A 390      -9.421 -10.624  -4.568  1.00 27.24           N  
ANISOU    9  N   LEU A 390     4715   2574   3062   -160    222    316
ATOM     10  CA  LEU A 390      -8.032 -10.909  -4.896  1.00 26.98           C  
ANISOU   10  CA  LEU A 390     4726   2529   2997   -131    217    349
ATOM     11  C   LEU A 390      -7.831 -12.430  -5.279  1.00 31.91           C  
ANISOU   11  C   LEU A 390     5321   3183   3620    -57    178    356
ATOM     12  O   LEU A 390      -6.796 -13.013  -4.971  1.00 30.85           O  
ANISOU   12  O   LEU A 390     5181   3039   3501    -14    159    348
ATOM     13  CB  LEU A 390      -7.119 -10.393  -3.804  1.00 27.14           C  
ANISOU   13  CB  LEU A 390     4841   2474   2996   -132    233    372
ATOM     14  CG  LEU A 390      -7.324  -8.938  -3.463  1.00 30.01           C  
ANISOU   14  CG  LEU A 390     5266   2814   3321   -105    229    410
ATOM     15  CD1 LEU A 390      -6.601  -8.487  -2.185  1.00 30.44           C  
ANISOU   15  CD1 LEU A 390     5328   2882   3355   -162    259    420
ATOM     16  CD2 LEU A 390      -7.174  -7.967  -4.703  1.00 27.66           C  
ANISOU   16  CD2 LEU A 390     5061   2440   3010    -87    236    431
ATOM     17  H   LEU A 390     -10.003 -10.179  -5.264  1.00 27.24           H  
ATOM     18  HA  LEU A 390      -7.881 -10.395  -5.845  1.00 26.98           H  
ATOM     19  HB3 LEU A 390      -6.139 -10.554  -4.252  1.00 27.14           H  
ATOM     20  HB2 LEU A 390      -7.213 -10.944  -2.868  1.00 27.14           H  
ATOM     21  HG  LEU A 390      -8.390  -8.837  -3.258  1.00 30.01           H  
ATOM     22 HD11 LEU A 390      -7.148  -7.598  -1.871  1.00 30.44           H  
ATOM     23 HD12 LEU A 390      -6.650  -9.156  -1.327  1.00 30.44           H  
ATOM     24 HD13 LEU A 390      -5.573  -8.161  -2.348  1.00 30.44           H  
ATOM     25 HD21 LEU A 390      -6.758  -8.399  -5.614  1.00 27.66           H  
ATOM     26 HD22 LEU A 390      -8.116  -7.504  -4.996  1.00 27.66           H  
ATOM     27 HD23 LEU A 390      -6.518  -7.116  -4.516  1.00 27.66           H  
ATOM     28  N   GLY A 391      -8.866 -13.010  -5.842  1.00 29.20           N  
ANISOU   28  N   GLY A 391     4958   2878   3259    -46    167    369
ATOM     29  CA  GLY A 391      -8.817 -14.396  -6.234  1.00 29.23           C  
ANISOU   29  CA  GLY A 391     4932   2916   3260     17    129    375
ATOM     30  C   GLY A 391      -9.098 -15.388  -5.064  1.00 33.46           C  
ANISOU   30  C   GLY A 391     5378   3516   3819     17    116    349
ATOM     31  O   GLY A 391      -9.000 -16.573  -5.336  1.00 35.12           O  
ANISOU   31  O   GLY A 391     5556   3761   4027     61     86    352
ATOM     32  H   GLY A 391      -9.748 -12.521  -5.902  1.00 29.20           H  
ATOM     33  HA3 GLY A 391      -7.871 -14.739  -6.653  1.00 29.23           H  
ATOM     34  HA2 GLY A 391      -9.590 -14.734  -6.925  1.00 29.23           H  
ATOM     35  N   TYR A 392      -9.371 -14.917  -3.808  1.00 28.01           N  
ANISOU   35  N   TYR A 392     4648   2843   3153    -33    137    323
ATOM     36  CA  TYR A 392      -9.558 -15.743  -2.610  1.00 26.61           C  
ANISOU   36  CA  TYR A 392     4389   2723   2999    -36    126    298
ATOM     37  C   TYR A 392     -10.990 -15.504  -2.080  1.00 30.03           C  
ANISOU   37  C   TYR A 392     4786   3191   3434    -89    147    289
ATOM     38  O   TYR A 392     -11.388 -14.415  -1.816  1.00 30.78           O  
ANISOU   38  O   TYR A 392     4896   3268   3533   -142    177    284
ATOM     39  CB  TYR A 392      -8.522 -15.488  -1.476  1.00 27.51           C  
ANISOU   39  CB  TYR A 392     4477   2832   3142    -33    122    273
ATOM     40  CG  TYR A 392      -7.129 -15.891  -1.852  1.00 28.68           C  
ANISOU   40  CG  TYR A 392     4649   2955   3293     27    101    279
ATOM     41  CD1 TYR A 392      -6.894 -17.270  -2.039  1.00 30.28           C  
ANISOU   41  CD1 TYR A 392     4809   3193   3504     79     72    276
ATOM     42  CD2 TYR A 392      -6.075 -14.929  -1.897  1.00 29.92           C  
ANISOU   42  CD2 TYR A 392     4872   3052   3445     33    111    288
ATOM     43  CE1 TYR A 392      -5.610 -17.707  -2.410  1.00 30.14           C  
ANISOU   43  CE1 TYR A 392     4809   3154   3490    137     53    281
ATOM     44  CE2 TYR A 392      -4.762 -15.353  -2.170  1.00 30.60           C  
ANISOU   44  CE2 TYR A 392     4980   3112   3534     93     93    294
ATOM     45  CZ  TYR A 392      -4.570 -16.748  -2.430  1.00 38.14           C  
ANISOU   45  CZ  TYR A 392     5887   4106   4498    145     64    291
ATOM     46  OH  TYR A 392      -3.313 -17.179  -2.750  1.00 38.79           O  
ANISOU   46  OH  TYR A 392     5985   4166   4586    206     48    296
ATOM     47  H   TYR A 392      -9.279 -13.912  -3.771  1.00 28.01           H  
ATOM     48  HA  TYR A 392      -9.635 -16.807  -2.829  1.00 26.61           H  
ATOM     49  HB3 TYR A 392      -8.915 -15.956  -0.574  1.00 27.51           H  
ATOM     50  HB2 TYR A 392      -8.647 -14.413  -1.342  1.00 27.51           H  
ATOM     51  HD1 TYR A 392      -7.687 -17.998  -1.955  1.00 30.28           H  
ATOM     52  HD2 TYR A 392      -6.286 -13.887  -1.709  1.00 29.92           H  
ATOM     53  HE1 TYR A 392      -5.459 -18.761  -2.590  1.00 30.14           H  
ATOM     54  HE2 TYR A 392      -3.935 -14.660  -2.220  1.00 30.60           H  
ATOM     55  HH  TYR A 392      -2.759 -16.403  -2.638  1.00 38.79           H  
ATOM     56  N   GLY A 393     -11.725 -16.529  -1.795  1.00 27.54           N  
ANISOU   56  N   GLY A 393     4422   2924   3117    -75    133    285
ATOM     57  CA  GLY A 393     -12.965 -16.585  -1.076  1.00 26.50           C  
ANISOU   57  CA  GLY A 393     4246   2831   2991   -117    152    273
ATOM     58  C   GLY A 393     -12.727 -16.514   0.478  1.00 27.52           C  
ANISOU   58  C   GLY A 393     4316   2985   3155   -136    152    245
ATOM     59  O   GLY A 393     -11.632 -16.810   0.896  1.00 24.61           O  
ANISOU   59  O   GLY A 393     3939   2610   2803   -112    135    234
ATOM     60  H   GLY A 393     -11.347 -17.434  -2.033  1.00 27.54           H  
ATOM     61  HA3 GLY A 393     -13.672 -17.401  -1.223  1.00 26.50           H  
ATOM     62  HA2 GLY A 393     -13.576 -15.724  -1.346  1.00 26.50           H  
ATOM     63  N   SER A 394     -13.743 -16.041   1.272  1.00 25.32           N  
ANISOU   63  N   SER A 394     3996   2736   2889   -179    171    231
ATOM     64  CA  SER A 394     -13.476 -15.861   2.761  1.00 24.96           C  
ANISOU   64  CA  SER A 394     3894   2713   2875   -200    171    206
ATOM     65  C   SER A 394     -13.513 -17.152   3.595  1.00 25.97           C  
ANISOU   65  C   SER A 394     3974   2876   3018   -159    141    193
ATOM     66  O   SER A 394     -13.052 -17.157   4.745  1.00 25.80           O  
ANISOU   66  O   SER A 394     3920   2863   3019   -165    135    174
ATOM     67  CB  SER A 394     -14.671 -14.908   3.202  1.00 30.31           C  
ANISOU   67  CB  SER A 394     4535   3417   3562   -248    196    197
ATOM     68  OG  SER A 394     -15.966 -15.562   3.046  1.00 37.69           O  
ANISOU   68  OG  SER A 394     5437   4391   4491   -232    192    197
ATOM     69  H   SER A 394     -14.628 -15.653   0.977  1.00 25.32           H  
ATOM     70  HA  SER A 394     -12.529 -15.361   2.963  1.00 24.96           H  
ATOM     71  HB3 SER A 394     -14.560 -13.949   2.697  1.00 30.31           H  
ATOM     72  HB2 SER A 394     -14.566 -14.713   4.269  1.00 30.31           H  
ATOM     73  HG  SER A 394     -16.104 -16.208   3.742  1.00 37.69           H  
ATOM     74  N   TRP A 395     -14.114 -18.216   2.982  1.00 20.97           N  
ANISOU   74  N   TRP A 395     3338   2260   2370   -120    124    202
ATOM     75  CA  TRP A 395     -14.090 -19.593   3.477  1.00 20.80           C  
ANISOU   75  CA  TRP A 395     3273   2270   2360    -81     97    192
ATOM     76  C   TRP A 395     -12.758 -20.240   3.288  1.00 21.88           C  
ANISOU   76  C   TRP A 395     3435   2385   2495    -36     75    197
ATOM     77  O   TRP A 395     -12.524 -21.207   3.987  1.00 20.39           O  
ANISOU   77  O   TRP A 395     3211   2221   2317     -3     54    188
ATOM     78  CB  TRP A 395     -15.165 -20.418   2.770  1.00 20.33           C  
ANISOU   78  CB  TRP A 395     3194   2244   2285    -67     89    198
ATOM     79  CG  TRP A 395     -15.106 -20.456   1.247  1.00 21.35           C  
ANISOU   79  CG  TRP A 395     3374   2356   2384    -42     80    221
ATOM     80  CD1 TRP A 395     -14.563 -21.517   0.523  1.00 24.48           C  
ANISOU   80  CD1 TRP A 395     3777   2752   2770      7     51    230
ATOM     81  CD2 TRP A 395     -15.636 -19.540   0.198  1.00 21.98           C  
ANISOU   81  CD2 TRP A 395     3503   2411   2436    -64    100    240
ATOM     82  NE1 TRP A 395     -14.710 -21.196  -0.815  1.00 24.93           N  
ANISOU   82  NE1 TRP A 395     3887   2789   2796     18     48    254
ATOM     83  CE2 TRP A 395     -15.314 -20.013  -1.102  1.00 26.76           C  
ANISOU   83  CE2 TRP A 395     4149   3004   3016    -25     79    261
ATOM     84  CE3 TRP A 395     -16.165 -18.289   0.312  1.00 24.25           C  
ANISOU   84  CE3 TRP A 395     3803   2690   2720   -113    135    241
ATOM     85  CZ2 TRP A 395     -15.638 -19.339  -2.300  1.00 27.21           C  
ANISOU   85  CZ2 TRP A 395     4264   3036   3039    -34     91    284
ATOM     86  CZ3 TRP A 395     -16.494 -17.575  -0.886  1.00 26.29           C  
ANISOU   86  CZ3 TRP A 395     4118   2924   2947   -124    150    263
ATOM     87  CH2 TRP A 395     -16.276 -18.091  -2.160  1.00 27.33           C  
ANISOU   87  CH2 TRP A 395     4294   3041   3049    -84    128    285
ATOM     88  H   TRP A 395     -14.508 -18.094   2.060  1.00 20.97           H  
ATOM     89  HA  TRP A 395     -14.166 -19.546   4.563  1.00 20.80           H  
ATOM     90  HB3 TRP A 395     -16.181 -20.155   3.066  1.00 20.33           H  
ATOM     91  HB2 TRP A 395     -15.109 -21.440   3.146  1.00 20.33           H  
ATOM     92  HD1 TRP A 395     -14.124 -22.346   1.058  1.00 24.48           H  
ATOM     93  HE1 TRP A 395     -14.319 -21.814  -1.512  1.00 24.93           H  
ATOM     94  HE3 TRP A 395     -16.380 -17.807   1.254  1.00 24.25           H  
ATOM     95  HZ2 TRP A 395     -15.539 -19.763  -3.289  1.00 27.21           H  
ATOM     96  HZ3 TRP A 395     -17.059 -16.659  -0.799  1.00 26.29           H  
ATOM     97  HH2 TRP A 395     -16.517 -17.559  -3.068  1.00 27.33           H  
ATOM     98  N   GLU A 396     -11.885 -19.659   2.427  1.00 20.44           N  
ANISOU   98  N   GLU A 396     3311   2156   2300    -33     82    212
ATOM     99  CA  GLU A 396     -10.553 -20.170   2.175  0.50 19.69           C  
ANISOU   99  CA  GLU A 396     3244   2034   2202     14     64    219
ATOM    100  C   GLU A 396      -9.501 -19.848   3.282  1.00 21.80           C  
ANISOU  100  C   GLU A 396     3526   2271   2487      8     70    206
ATOM    101  O   GLU A 396      -9.370 -18.681   3.647  1.00 22.87           O  
ANISOU  101  O   GLU A 396     3696   2374   2621    -29     91    207
ATOM    102  CB  GLU A 396     -10.015 -19.806   0.735  0.50 21.23           C  
ANISOU  102  CB  GLU A 396     3501   2196   2369     33     62    248
ATOM    103  CG  GLU A 396     -10.871 -20.443  -0.405  0.50 24.90           C  
ANISOU  103  CG  GLU A 396     3955   2692   2814     51     46    260
ATOM    104  CD  GLU A 396     -10.285 -19.854  -1.715  0.50 35.82           C  
ANISOU  104  CD  GLU A 396     5400   4045   4164     69     42    290
ATOM    105  OE1 GLU A 396      -9.195 -20.279  -2.042  0.50 24.56           O  
ANISOU  105  OE1 GLU A 396     4024   2583   2723     37     66    302
ATOM    106  OE2 GLU A 396     -11.062 -19.199  -2.440  0.50 26.44           O1-
ANISOU  106  OE2 GLU A 396     4211   2872   2964    113     13    301
ATOM    107  H   GLU A 396     -12.075 -18.797   1.935  1.00 20.44           H  
ATOM    108  HA  GLU A 396     -10.659 -21.255   2.159  0.50 19.69           H  
ATOM    109  HB3 GLU A 396      -8.988 -20.170   0.709  0.50 21.23           H  
ATOM    110  HB2 GLU A 396     -10.038 -18.719   0.647  0.50 21.23           H  
ATOM    111  HG3 GLU A 396     -11.895 -20.102  -0.255  0.50 24.90           H  
ATOM    112  HG2 GLU A 396     -10.875 -21.527  -0.295  0.50 24.90           H  
ATOM    113  N   ILE A 397      -8.716 -20.850   3.651  1.00 16.91           N  
ANISOU  113  N   ILE A 397     2883   1661   1882     46     53    195
ATOM    114  CA  ILE A 397      -7.433 -20.625   4.307  1.00 15.73           C  
ANISOU  114  CA  ILE A 397     2752   1480   1746     46     59    181
ATOM    115  C   ILE A 397      -6.347 -20.786   3.187  1.00 16.87           C  
ANISOU  115  C   ILE A 397     2946   1584   1881     93     52    197
ATOM    116  O   ILE A 397      -6.597 -21.540   2.278  1.00 16.85           O  
ANISOU  116  O   ILE A 397     2936   1594   1871    138     32    211
ATOM    117  CB  ILE A 397      -7.218 -21.689   5.458  1.00 17.96           C  
ANISOU  117  CB  ILE A 397     2977   1797   2049     55     50    157
ATOM    118  CG1 ILE A 397      -8.260 -21.575   6.623  1.00 19.65           C  
ANISOU  118  CG1 ILE A 397     3155   2036   2274      1     61    141
ATOM    119  CG2 ILE A 397      -5.731 -21.946   5.912  1.00 17.06           C  
ANISOU  119  CG2 ILE A 397     2884   1654   1946     81     50    146
ATOM    120  CD1 ILE A 397      -7.813 -20.430   7.557  1.00 24.93           C  
ANISOU  120  CD1 ILE A 397     3774   2739   2960      2     53    120
ATOM    121  H   ILE A 397      -8.819 -21.795   3.308  1.00 16.91           H  
ATOM    122  HA  ILE A 397      -7.359 -19.631   4.749  1.00 15.73           H  
ATOM    123  HB  ILE A 397      -7.531 -22.634   5.015  1.00 17.96           H  
ATOM    124 HG13 ILE A 397      -8.340 -22.495   7.202  1.00 19.65           H  
ATOM    125 HG12 ILE A 397      -9.226 -21.314   6.193  1.00 19.65           H  
ATOM    126 HG21 ILE A 397      -5.181 -22.312   5.045  1.00 17.06           H  
ATOM    127 HG22 ILE A 397      -5.353 -20.966   6.201  1.00 17.06           H  
ATOM    128 HG23 ILE A 397      -5.699 -22.602   6.781  1.00 17.06           H  
ATOM    129 HD11 ILE A 397      -6.762 -20.651   7.745  1.00 24.93           H  
ATOM    130 HD12 ILE A 397      -7.932 -19.458   7.078  1.00 24.93           H  
ATOM    131 HD13 ILE A 397      -8.261 -20.318   8.544  1.00 24.93           H  
ATOM    132  N   ASP A 398      -5.312 -19.975   3.222  1.00 15.22           N  
ANISOU  132  N   ASP A 398     2788   1325   1672     84     66    196
ATOM    133  CA  ASP A 398      -4.222 -19.944   2.298  1.00 14.69           C  
ANISOU  133  CA  ASP A 398     2770   1214   1598    132     61    210
ATOM    134  C   ASP A 398      -3.208 -20.910   2.882  1.00 15.30           C  
ANISOU  134  C   ASP A 398     2815   1303   1694    173     50    192
ATOM    135  O   ASP A 398      -2.654 -20.535   3.879  1.00 14.98           O  
ANISOU  135  O   ASP A 398     2764   1261   1668    151     61    169
ATOM    136  CB  ASP A 398      -3.637 -18.484   2.208  1.00 17.37           C  
ANISOU  136  CB  ASP A 398     3177   1493   1930    103     84    214
ATOM    137  CG  ASP A 398      -2.359 -18.322   1.433  1.00 21.00           C  
ANISOU  137  CG  ASP A 398     3696   1901   2383    151     81    229
ATOM    138  OD1 ASP A 398      -1.780 -17.207   1.494  1.00 16.87           O  
ANISOU  138  OD1 ASP A 398     3155   1389   1865    212     61    234
ATOM    139  OD2 ASP A 398      -2.055 -19.157   0.574  1.00 23.68           O1-
ANISOU  139  OD2 ASP A 398     4099   2186   2711    130    100    238
ATOM    140  H   ASP A 398      -5.118 -19.367   4.005  1.00 15.22           H  
ATOM    141  HA  ASP A 398      -4.499 -20.112   1.257  1.00 14.69           H  
ATOM    142  HB3 ASP A 398      -3.481 -18.005   3.175  1.00 17.37           H  
ATOM    143  HB2 ASP A 398      -4.435 -17.888   1.766  1.00 17.37           H  
ATOM    144  N   PRO A 399      -2.865 -22.057   2.237  1.00 15.30           N  
ANISOU  144  N   PRO A 399     2797   1319   1697    232     29    201
ATOM    145  CA  PRO A 399      -2.048 -23.014   2.974  1.00 15.22           C  
ANISOU  145  CA  PRO A 399     2753   1322   1707    270     22    183
ATOM    146  C   PRO A 399      -0.496 -22.727   3.008  1.00 15.60           C  
ANISOU  146  C   PRO A 399     2847   1318   1761    281     39    174
ATOM    147  O   PRO A 399       0.256 -23.416   3.623  1.00 15.79           O  
ANISOU  147  O   PRO A 399     2847   1352   1802    295     42    153
ATOM    148  CB  PRO A 399      -2.317 -24.355   2.308  1.00 17.72           C  
ANISOU  148  CB  PRO A 399     3051   1659   2023    329     -3    200
ATOM    149  CG  PRO A 399      -2.604 -23.944   0.816  1.00 21.74           C  
ANISOU  149  CG  PRO A 399     3609   2142   2509    332     -9    229
ATOM    150  CD  PRO A 399      -3.355 -22.568   0.921  1.00 18.24           C  
ANISOU  150  CD  PRO A 399     3179   1698   2054    266      9    228
ATOM    151  HA  PRO A 399      -2.402 -23.060   4.004  1.00 15.22           H  
ATOM    152  HB3 PRO A 399      -3.231 -24.811   2.688  1.00 17.72           H  
ATOM    153  HB2 PRO A 399      -1.418 -24.972   2.311  1.00 17.72           H  
ATOM    154  HG3 PRO A 399      -2.980 -24.843   0.327  1.00 21.74           H  
ATOM    155  HG2 PRO A 399      -1.617 -23.665   0.447  1.00 21.74           H  
ATOM    156  HD2 PRO A 399      -3.186 -21.952   0.037  1.00 18.24           H  
ATOM    157  HD3 PRO A 399      -4.389 -22.912   0.902  1.00 18.24           H  
ATOM    158  N   LYS A 400      -0.150 -21.540   2.498  1.00 14.48           N  
ANISOU  158  N   LYS A 400     2775   1122   1606    273     51    189
ATOM    159  CA  LYS A 400       1.053 -20.885   2.963  1.00 14.24           C  
ANISOU  159  CA  LYS A 400     2793   1037   1580    279     69    178
ATOM    160  C   LYS A 400       1.132 -20.560   4.500  1.00 15.08           C  
ANISOU  160  C   LYS A 400     2892   1144   1693    224     86    150
ATOM    161  O   LYS A 400       2.305 -20.617   4.977  1.00 15.92           O  
ANISOU  161  O   LYS A 400     3024   1219   1806    232     99    132
ATOM    162  CB  LYS A 400       1.409 -19.590   2.108  1.00 15.33           C  
ANISOU  162  CB  LYS A 400     3010   1114   1701    281     78    201
ATOM    163  CG  LYS A 400       1.458 -20.017   0.654  1.00 18.88           C  
ANISOU  163  CG  LYS A 400     3473   1559   2143    343     57    231
ATOM    164  CD  LYS A 400       2.024 -19.019  -0.344  1.00 19.93           C  
ANISOU  164  CD  LYS A 400     3689   1628   2256    344     67    256
ATOM    165  CE  LYS A 400       1.444 -17.586  -0.417  1.00 41.06           C  
ANISOU  165  CE  LYS A 400     6386   4291   4924    412     44    286
ATOM    166  NZ  LYS A 400       0.107 -17.611  -0.994  1.00 54.62           N1+
ANISOU  166  NZ  LYS A 400     8082   6048   6624    409     23    308
ATOM    167  H   LYS A 400      -0.882 -21.088   1.969  1.00 14.48           H  
ATOM    168  HA  LYS A 400       1.883 -21.576   2.815  1.00 14.24           H  
ATOM    169  HB3 LYS A 400       2.360 -19.177   2.444  1.00 15.33           H  
ATOM    170  HB2 LYS A 400       0.623 -18.837   2.159  1.00 15.33           H  
ATOM    171  HG3 LYS A 400       0.434 -20.271   0.382  1.00 18.88           H  
ATOM    172  HG2 LYS A 400       2.072 -20.914   0.563  1.00 18.88           H  
ATOM    173  HD3 LYS A 400       2.166 -19.454  -1.333  1.00 19.93           H  
ATOM    174  HD2 LYS A 400       3.083 -18.862  -0.140  1.00 19.93           H  
ATOM    175  HE3 LYS A 400       2.053 -16.931  -1.039  1.00 41.06           H  
ATOM    176  HE2 LYS A 400       1.491 -17.233   0.613  1.00 41.06           H  
ATOM    177  HZ1 LYS A 400      -0.242 -16.663  -0.997  1.00 54.62           H  
ATOM    178  HZ2 LYS A 400       0.072 -17.991  -1.929  1.00 54.62           H  
ATOM    179  HZ3 LYS A 400      -0.504 -18.139  -0.387  1.00 54.62           H  
ATOM    180  N   ASP A 401      -0.019 -20.260   5.145  1.00 13.38           N  
ANISOU  180  N   ASP A 401     2635    970   1477    174     85    143
ATOM    181  CA  ASP A 401      -0.084 -19.954   6.574  1.00 14.21           C  
ANISOU  181  CA  ASP A 401     2727   1083   1589    122     96    116
ATOM    182  C   ASP A 401       0.072 -21.182   7.520  1.00 14.44           C  
ANISOU  182  C   ASP A 401     2700   1152   1633    138     89     94
ATOM    183  O   ASP A 401       0.550 -20.989   8.638  1.00 14.04           O  
ANISOU  183  O   ASP A 401     2634   1113   1587    100     94     72
ATOM    184  CB  ASP A 401      -1.396 -19.206   6.939  1.00 15.41           C  
ANISOU  184  CB  ASP A 401     2857   1261   1736     62     99    119
ATOM    185  CG  ASP A 401      -1.467 -17.743   6.436  1.00 18.08           C  
ANISOU  185  CG  ASP A 401     3253   1556   2061     24    115    133
ATOM    186  OD1 ASP A 401      -2.510 -17.047   6.491  1.00 17.85           O  
ANISOU  186  OD1 ASP A 401     3286   1471   2026     36    126    137
ATOM    187  OD2 ASP A 401      -0.399 -17.188   6.020  1.00 20.45           O1-
ANISOU  187  OD2 ASP A 401     3536   1876   2356    -17    118    140
ATOM    188  H   ASP A 401      -0.907 -20.314   4.666  1.00 13.38           H  
ATOM    189  HA  ASP A 401       0.654 -19.216   6.888  1.00 14.21           H  
ATOM    190  HB3 ASP A 401      -1.577 -19.119   8.011  1.00 15.41           H  
ATOM    191  HB2 ASP A 401      -2.301 -19.587   6.465  1.00 15.41           H  
ATOM    192  N   LEU A 402      -0.252 -22.373   6.909  1.00 12.92           N  
ANISOU  192  N   LEU A 402     2478    984   1448    194     75    100
ATOM    193  CA  LEU A 402      -0.203 -23.657   7.603  1.00 13.08           C  
ANISOU  193  CA  LEU A 402     2443   1043   1481    211     70     80
ATOM    194  C   LEU A 402       1.203 -24.191   7.742  1.00 13.71           C  
ANISOU  194  C   LEU A 402     2544   1095   1569    249     80     66
ATOM    195  O   LEU A 402       1.833 -24.562   6.745  1.00 13.80           O  
ANISOU  195  O   LEU A 402     2593   1071   1580    292     83     78
ATOM    196  CB  LEU A 402      -1.093 -24.670   6.710  1.00 12.78           C  
ANISOU  196  CB  LEU A 402     2353   1055   1449    244     50     92
ATOM    197  CG  LEU A 402      -2.646 -24.201   6.660  1.00 14.42           C  
ANISOU  197  CG  LEU A 402     2537   1294   1649    211     40    105
ATOM    198  CD1 LEU A 402      -3.512 -25.041   5.645  1.00 15.21           C  
ANISOU  198  CD1 LEU A 402     2598   1432   1751    249     20    118
ATOM    199  CD2 LEU A 402      -3.307 -24.362   8.041  1.00 14.56           C  
ANISOU  199  CD2 LEU A 402     2515   1345   1671    160     44     86
ATOM    200  H   LEU A 402      -0.346 -22.313   5.905  1.00 12.92           H  
ATOM    201  HA  LEU A 402      -0.710 -23.473   8.550  1.00 13.08           H  
ATOM    202  HB3 LEU A 402      -1.049 -25.641   7.205  1.00 12.78           H  
ATOM    203  HB2 LEU A 402      -0.677 -24.833   5.716  1.00 12.78           H  
ATOM    204  HG  LEU A 402      -2.700 -23.163   6.332  1.00 14.42           H  
ATOM    205 HD11 LEU A 402      -3.863 -25.943   6.146  1.00 15.21           H  
ATOM    206 HD12 LEU A 402      -4.516 -24.674   5.430  1.00 15.21           H  
ATOM    207 HD13 LEU A 402      -2.994 -25.516   4.812  1.00 15.21           H  
ATOM    208 HD21 LEU A 402      -3.877 -23.478   8.328  1.00 14.56           H  
ATOM    209 HD22 LEU A 402      -4.035 -25.167   8.136  1.00 14.56           H  
ATOM    210 HD23 LEU A 402      -2.530 -24.572   8.775  1.00 14.56           H  
ATOM    211  N   THR A 403       1.669 -24.449   8.952  1.00 13.23           N  
ANISOU  211  N   THR A 403     2460   1053   1515    235     87     41
ATOM    212  CA  THR A 403       2.823 -25.217   9.327  1.00 14.28           C  
ANISOU  212  CA  THR A 403     2600   1169   1655    269     99     22
ATOM    213  C   THR A 403       2.263 -26.621   9.737  1.00 14.72           C  
ANISOU  213  C   THR A 403     2589   1280   1722    286     91     13
ATOM    214  O   THR A 403       1.679 -26.722  10.812  1.00 15.03           O  
ANISOU  214  O   THR A 403     2593   1356   1760    247     86      4
ATOM    215  CB  THR A 403       3.583 -24.554  10.483  1.00 14.67           C  
ANISOU  215  CB  THR A 403     2687   1189   1698    227    116     -1
ATOM    216  OG1 THR A 403       4.258 -23.393  10.173  1.00 14.57           O  
ANISOU  216  OG1 THR A 403     2738   1122   1674    209    125      7
ATOM    217  CG2 THR A 403       4.600 -25.480  11.078  1.00 16.43           C  
ANISOU  217  CG2 THR A 403     2922   1396   1926    260    133    -23
ATOM    218  H   THR A 403       1.038 -24.325   9.731  1.00 13.23           H  
ATOM    219  HA  THR A 403       3.499 -25.378   8.487  1.00 14.28           H  
ATOM    220  HB  THR A 403       2.875 -24.399  11.297  1.00 14.67           H  
ATOM    221  HG1 THR A 403       3.666 -22.668   9.960  1.00 14.57           H  
ATOM    222 HG21 THR A 403       4.192 -26.155  11.830  1.00 16.43           H  
ATOM    223 HG22 THR A 403       5.132 -25.949  10.250  1.00 16.43           H  
ATOM    224 HG23 THR A 403       5.382 -24.867  11.526  1.00 16.43           H  
ATOM    225  N   PHE A 404       2.416 -27.653   8.901  1.00 14.66           N  
ANISOU  225  N   PHE A 404     2562   1281   1727    343     90     15
ATOM    226  CA  PHE A 404       1.974 -29.014   9.101  1.00 15.11           C  
ANISOU  226  CA  PHE A 404     2554   1390   1796    361     85      7
ATOM    227  C   PHE A 404       2.820 -29.725  10.171  1.00 17.23           C  
ANISOU  227  C   PHE A 404     2823   1654   2068    363    105    -20
ATOM    228  O   PHE A 404       3.981 -29.457  10.175  1.00 18.17           O  
ANISOU  228  O   PHE A 404     2980   1735   2190    393    122    -28
ATOM    229  CB  PHE A 404       1.914 -29.903   7.840  1.00 17.22           C  
ANISOU  229  CB  PHE A 404     2796   1672   2076    419     72     23
ATOM    230  CG  PHE A 404       0.660 -29.614   6.927  1.00 17.48           C  
ANISOU  230  CG  PHE A 404     2826   1715   2101    414     50     49
ATOM    231  CD1 PHE A 404       0.606 -28.384   6.223  1.00 20.52           C  
ANISOU  231  CD1 PHE A 404     3163   2148   2484    389     34     53
ATOM    232  CD2 PHE A 404      -0.419 -30.493   6.799  1.00 20.73           C  
ANISOU  232  CD2 PHE A 404     3288   2085   2504    430     46     69
ATOM    233  CE1 PHE A 404      -0.572 -28.109   5.408  1.00 22.81           C  
ANISOU  233  CE1 PHE A 404     3455   2447   2765    382     16     75
ATOM    234  CE2 PHE A 404      -1.399 -30.274   5.862  1.00 24.68           C  
ANISOU  234  CE2 PHE A 404     3788   2594   2993    424     27     93
ATOM    235  CZ  PHE A 404      -1.472 -29.063   5.199  1.00 23.03           C  
ANISOU  235  CZ  PHE A 404     3533   2436   2784    399     13     95
ATOM    236  H   PHE A 404       2.894 -27.440   8.037  1.00 14.66           H  
ATOM    237  HA  PHE A 404       0.938 -28.944   9.432  1.00 15.11           H  
ATOM    238  HB3 PHE A 404       1.950 -30.971   8.054  1.00 17.22           H  
ATOM    239  HB2 PHE A 404       2.735 -29.690   7.155  1.00 17.22           H  
ATOM    240  HD1 PHE A 404       1.510 -27.797   6.297  1.00 20.52           H  
ATOM    241  HD2 PHE A 404      -0.334 -31.456   7.280  1.00 20.73           H  
ATOM    242  HE1 PHE A 404      -0.669 -27.191   4.849  1.00 22.81           H  
ATOM    243  HE2 PHE A 404      -2.109 -31.052   5.620  1.00 24.68           H  
ATOM    244  HZ  PHE A 404      -2.304 -28.925   4.524  1.00 23.03           H  
ATOM    245  N   LEU A 405       2.285 -30.608  10.977  1.00 16.49           N  
ANISOU  245  N   LEU A 405     2691   1600   1974    334    104    -34
ATOM    246  CA  LEU A 405       2.952 -31.357  12.028  1.00 16.98           C  
ANISOU  246  CA  LEU A 405     2756   1660   2035    329    124    -60
ATOM    247  C   LEU A 405       2.506 -32.827  12.010  1.00 19.40           C  
ANISOU  247  C   LEU A 405     3009   2008   2354    354    128    -69
ATOM    248  O   LEU A 405       2.362 -33.481  11.000  1.00 20.36           O  
ANISOU  248  O   LEU A 405     3138   2119   2478    374    149    -87
ATOM    249  CB  LEU A 405       2.833 -30.541  13.355  1.00 17.36           C  
ANISOU  249  CB  LEU A 405     2817   1710   2067    267    122    -72
ATOM    250  CG  LEU A 405       3.596 -29.221  13.412  1.00 20.09           C  
ANISOU  250  CG  LEU A 405     3223   2011   2401    234    124    -70
ATOM    251  CD1 LEU A 405       2.977 -28.298  14.526  1.00 21.67           C  
ANISOU  251  CD1 LEU A 405     3424   2222   2589    173    118    -81
ATOM    252  CD2 LEU A 405       5.114 -29.330  13.424  1.00 22.94           C  
ANISOU  252  CD2 LEU A 405     3640   2316   2758    257    146    -82
ATOM    253  H   LEU A 405       1.297 -30.797  10.892  1.00 16.49           H  
ATOM    254  HA  LEU A 405       4.019 -31.419  11.813  1.00 16.98           H  
ATOM    255  HB3 LEU A 405       3.063 -31.139  14.237  1.00 17.36           H  
ATOM    256  HB2 LEU A 405       1.773 -30.295  13.431  1.00 17.36           H  
ATOM    257  HG  LEU A 405       3.445 -28.633  12.507  1.00 20.09           H  
ATOM    258 HD11 LEU A 405       3.757 -27.987  15.220  1.00 21.67           H  
ATOM    259 HD12 LEU A 405       2.689 -27.368  14.036  1.00 21.67           H  
ATOM    260 HD13 LEU A 405       2.166 -28.767  15.084  1.00 21.67           H  
ATOM    261 HD21 LEU A 405       5.315 -29.932  12.538  1.00 22.94           H  
ATOM    262 HD22 LEU A 405       5.482 -28.304  13.387  1.00 22.94           H  
ATOM    263 HD23 LEU A 405       5.639 -29.879  14.206  1.00 22.94           H  
ATOM    264  N   LYS A 406       2.395 -33.329  13.218  1.00 16.46           N  
ANISOU  264  N   LYS A 406     2584   1682   1988    349    109    -58
ATOM    265  CA  LYS A 406       2.204 -34.781  13.397  1.00 18.54           C  
ANISOU  265  CA  LYS A 406     2796   1985   2262    365    115    -68
ATOM    266  C   LYS A 406       0.806 -35.323  13.015  1.00 20.29           C  
ANISOU  266  C   LYS A 406     2967   2247   2495    378     93    -51
ATOM    267  O   LYS A 406      -0.166 -34.603  13.169  1.00 17.90           O  
ANISOU  267  O   LYS A 406     2661   1955   2185    352     74    -37
ATOM    268  CB  LYS A 406       2.371 -35.101  14.858  1.00 20.52           C  
ANISOU  268  CB  LYS A 406     3040   2254   2501    320    120    -84
ATOM    269  CG  LYS A 406       3.848 -34.933  15.316  1.00 37.22           C  
ANISOU  269  CG  LYS A 406     5109   4408   4623    326    129    -96
ATOM    270  CD  LYS A 406       4.105 -35.499  16.682  1.00 46.77           C  
ANISOU  270  CD  LYS A 406     6329   5624   5817    284    136   -112
ATOM    271  CE  LYS A 406       5.582 -35.903  16.847  1.00 61.22           C  
ANISOU  271  CE  LYS A 406     8152   7470   7637    238    114   -103
ATOM    272  NZ  LYS A 406       5.939 -36.336  18.154  1.00 70.76           N1+
ANISOU  272  NZ  LYS A 406     9397   8663   8827    198    117   -116
ATOM    273  H   LYS A 406       2.707 -32.827  14.037  1.00 16.46           H  
ATOM    274  HA  LYS A 406       2.964 -35.342  12.854  1.00 18.54           H  
ATOM    275  HB3 LYS A 406       2.006 -36.102  15.088  1.00 20.52           H  
ATOM    276  HB2 LYS A 406       1.744 -34.451  15.469  1.00 20.52           H  
ATOM    277  HG3 LYS A 406       4.038 -33.886  15.079  1.00 37.22           H  
ATOM    278  HG2 LYS A 406       4.502 -35.428  14.598  1.00 37.22           H  
ATOM    279  HD3 LYS A 406       3.460 -36.318  17.001  1.00 46.77           H  
ATOM    280  HD2 LYS A 406       3.925 -34.828  17.521  1.00 46.77           H  
ATOM    281  HE3 LYS A 406       6.268 -35.090  16.608  1.00 61.22           H  
ATOM    282  HE2 LYS A 406       5.880 -36.717  16.187  1.00 61.22           H  
ATOM    283  HZ1 LYS A 406       5.934 -35.562  18.802  1.00 70.76           H  
ATOM    284  HZ2 LYS A 406       5.410 -37.146  18.446  1.00 70.76           H  
ATOM    285  HZ3 LYS A 406       6.897 -36.625  18.015  1.00 70.76           H  
ATOM    286  N   GLU A 407       0.714 -36.555  12.543  1.00 19.51           N  
ANISOU  286  N   GLU A 407     2827   2173   2412    415     97    -54
ATOM    287  CA  GLU A 407      -0.569 -37.155  12.237  1.00 20.60           C  
ANISOU  287  CA  GLU A 407     2912   2352   2561    426     77    -42
ATOM    288  C   GLU A 407      -1.316 -37.487  13.611  1.00 23.00           C  
ANISOU  288  C   GLU A 407     3184   2694   2862    387     77    -52
ATOM    289  O   GLU A 407      -0.729 -37.762  14.642  1.00 24.86           O  
ANISOU  289  O   GLU A 407     3415   2935   3097    380     97    -70
ATOM    290  CB  GLU A 407      -0.555 -38.422  11.390  1.00 23.03           C  
ANISOU  290  CB  GLU A 407     3188   2674   2891    478     83    -46
ATOM    291  CG  GLU A 407       0.337 -38.220  10.148  1.00 36.83           C  
ANISOU  291  CG  GLU A 407     4966   4382   4644    526     86    -38
ATOM    292  CD  GLU A 407       0.011 -39.224   9.010  1.00 66.65           C  
ANISOU  292  CD  GLU A 407     8733   8165   8426    555     57    -14
ATOM    293  OE1 GLU A 407       0.588 -39.028   7.912  1.00 66.97           O  
ANISOU  293  OE1 GLU A 407     8772   8194   8481    607     56     -8
ATOM    294  OE2 GLU A 407      -0.727 -40.212   9.293  1.00 65.02           O1-
ANISOU  294  OE2 GLU A 407     8521   7976   8208    527     34      0
ATOM    295  H   GLU A 407       1.581 -37.071  12.582  1.00 19.51           H  
ATOM    296  HA  GLU A 407      -1.207 -36.455  11.696  1.00 20.60           H  
ATOM    297  HB3 GLU A 407      -1.579 -38.691  11.131  1.00 23.03           H  
ATOM    298  HB2 GLU A 407      -0.084 -39.220  11.963  1.00 23.03           H  
ATOM    299  HG3 GLU A 407       1.360 -38.250  10.523  1.00 36.83           H  
ATOM    300  HG2 GLU A 407       0.267 -37.226   9.707  1.00 36.83           H  
ATOM    301  N   LEU A 408      -2.715 -37.321  13.637  1.00 18.39           N  
ANISOU  301  N   LEU A 408     2580   2134   2273    362     56    -40
ATOM    302  CA  LEU A 408      -3.585 -37.923  14.580  1.00 18.65           C  
ANISOU  302  CA  LEU A 408     2585   2199   2303    327     56    -48
ATOM    303  C   LEU A 408      -4.104 -39.283  13.967  1.00 24.41           C  
ANISOU  303  C   LEU A 408     3259   2970   3045    339     48    -47
ATOM    304  O   LEU A 408      -4.633 -40.111  14.714  1.00 25.82           O  
ANISOU  304  O   LEU A 408     3414   3173   3223    314     52    -55
ATOM    305  CB  LEU A 408      -4.834 -36.989  14.961  1.00 17.42           C  
ANISOU  305  CB  LEU A 408     2443   2041   2133    286     42    -39
ATOM    306  CG  LEU A 408      -4.334 -35.680  15.720  1.00 18.79           C  
ANISOU  306  CG  LEU A 408     2667   2178   2294    263     47    -40
ATOM    307  CD1 LEU A 408      -5.354 -34.499  15.556  1.00 19.09           C  
ANISOU  307  CD1 LEU A 408     2708   2221   2323    225     34    -31
ATOM    308  CD2 LEU A 408      -3.968 -36.051  17.184  1.00 21.80           C  
ANISOU  308  CD2 LEU A 408     3064   2550   2670    249     66    -60
ATOM    309  H   LEU A 408      -3.138 -36.770  12.903  1.00 18.39           H  
ATOM    310  HA  LEU A 408      -3.046 -38.284  15.456  1.00 18.65           H  
ATOM    311  HB3 LEU A 408      -5.568 -37.543  15.546  1.00 17.42           H  
ATOM    312  HB2 LEU A 408      -5.300 -36.715  14.015  1.00 17.42           H  
ATOM    313  HG  LEU A 408      -3.483 -35.359  15.119  1.00 18.79           H  
ATOM    314 HD11 LEU A 408      -5.584 -34.089  16.540  1.00 19.09           H  
ATOM    315 HD12 LEU A 408      -4.791 -33.669  15.129  1.00 19.09           H  
ATOM    316 HD13 LEU A 408      -6.266 -34.773  15.026  1.00 19.09           H  
ATOM    317 HD21 LEU A 408      -4.048 -35.188  17.845  1.00 21.80           H  
ATOM    318 HD22 LEU A 408      -4.588 -36.829  17.628  1.00 21.80           H  
ATOM    319 HD23 LEU A 408      -3.020 -36.586  17.245  1.00 21.80           H  
ATOM    320  N   GLY A 409      -3.948 -39.498  12.647  1.00 23.09           N  
ANISOU  320  N   GLY A 409     3075   2809   2890    375     37    -38
ATOM    321  CA  GLY A 409      -4.316 -40.752  12.007  1.00 24.16           C  
ANISOU  321  CA  GLY A 409     3158   2984   3038    387     26    -37
ATOM    322  C   GLY A 409      -5.636 -40.701  11.300  1.00 29.68           C  
ANISOU  322  C   GLY A 409     3849   3696   3732    385     -3    -19
ATOM    323  O   GLY A 409      -6.155 -39.569  11.053  1.00 28.41           O  
ANISOU  323  O   GLY A 409     3725   3511   3559    380    -13     -6
ATOM    324  H   GLY A 409      -3.741 -38.726  12.030  1.00 23.09           H  
ATOM    325  HA3 GLY A 409      -4.362 -41.572  12.724  1.00 24.16           H  
ATOM    326  HA2 GLY A 409      -3.520 -41.010  11.308  1.00 24.16           H  
ATOM    327  N   THR A 410      -6.069 -41.869  10.822  1.00 28.58           N  
ANISOU  327  N   THR A 410     3665   3594   3601    386    -15    -19
ATOM    328  CA  THR A 410      -7.208 -41.965   9.922  1.00 29.94           C  
ANISOU  328  CA  THR A 410     3828   3781   3766    383    -43     -4
ATOM    329  C   THR A 410      -8.493 -41.656  10.707  1.00 34.03           C  
ANISOU  329  C   THR A 410     4338   4317   4275    338    -44     -8
ATOM    330  O   THR A 410      -8.715 -42.236  11.764  1.00 31.89           O  
ANISOU  330  O   THR A 410     4037   4069   4011    323    -35    -20
ATOM    331  CB  THR A 410      -7.395 -43.432   9.501  1.00 43.38           C  
ANISOU  331  CB  THR A 410     5488   5511   5483    415    -61     -2
ATOM    332  OG1 THR A 410      -6.186 -43.844   8.898  1.00 47.92           O  
ANISOU  332  OG1 THR A 410     6018   6118   6072    404    -50    -18
ATOM    333  CG2 THR A 410      -8.518 -43.734   8.456  1.00 41.68           C  
ANISOU  333  CG2 THR A 410     5279   5277   5279    465    -60      2
ATOM    334  H   THR A 410      -5.400 -42.585  11.067  1.00 28.58           H  
ATOM    335  HA  THR A 410      -7.166 -41.320   9.045  1.00 29.94           H  
ATOM    336  HB  THR A 410      -7.747 -44.068  10.313  1.00 43.38           H  
ATOM    337  HG1 THR A 410      -5.550 -43.965   9.607  1.00 47.92           H  
ATOM    338 HG21 THR A 410      -9.410 -43.121   8.581  1.00 41.68           H  
ATOM    339 HG22 THR A 410      -8.354 -43.364   7.444  1.00 41.68           H  
ATOM    340 HG23 THR A 410      -8.719 -44.798   8.586  1.00 41.68           H  
ATOM    341  N   GLY A 411      -9.135 -40.500  10.320  1.00 33.47           N  
ANISOU  341  N   GLY A 411     4297   4233   4188    318    -53      4
ATOM    342  CA  GLY A 411     -10.290 -39.869  10.931  1.00 34.30           C  
ANISOU  342  CA  GLY A 411     4396   4352   4284    279    -55      2
ATOM    343  C   GLY A 411     -11.521 -40.663  10.362  1.00 40.63           C  
ANISOU  343  C   GLY A 411     5183   5175   5080    279    -77     12
ATOM    344  O   GLY A 411     -11.363 -41.786   9.856  1.00 39.74           O  
ANISOU  344  O   GLY A 411     5059   5070   4970    309    -94     18
ATOM    345  H   GLY A 411      -8.858 -40.116   9.428  1.00 33.47           H  
ATOM    346  HA3 GLY A 411     -10.301 -38.780  10.882  1.00 34.30           H  
ATOM    347  HA2 GLY A 411     -10.263 -40.072  12.002  1.00 34.30           H  
ATOM    348  N   GLN A 412     -12.724 -40.078  10.450  1.00 38.62           N  
ANISOU  348  N   GLN A 412     4929   4930   4815    247    -79     13
ATOM    349  CA  GLN A 412     -13.904 -40.585   9.718  1.00 39.16           C  
ANISOU  349  CA  GLN A 412     4990   5016   4874    244    -99     21
ATOM    350  C   GLN A 412     -14.040 -39.832   8.349  1.00 44.59           C  
ANISOU  350  C   GLN A 412     5713   5681   5546    258   -110     38
ATOM    351  O   GLN A 412     -14.473 -38.653   8.303  1.00 45.06           O  
ANISOU  351  O   GLN A 412     5807   5715   5600    246    -99     43
ATOM    352  CB  GLN A 412     -15.116 -40.249  10.592  1.00  0.00           C  
ATOM    353  CG  GLN A 412     -15.130 -41.108  11.833  1.00  0.00           C  
ATOM    354  CD  GLN A 412     -16.471 -40.856  12.646  1.00  0.00           C  
ATOM    355  OE1 GLN A 412     -17.207 -41.765  13.006  1.00  0.00           O  
ATOM    356  NE2 GLN A 412     -16.812 -39.646  13.089  1.00  0.00           N  
ATOM    357  H   GLN A 412     -12.740 -39.132  10.805  1.00 38.62           H  
ATOM    358  HB2 GLN A 412     -15.262 -39.188  10.799  1.00  0.00           H  
ATOM    359  HB3 GLN A 412     -15.955 -40.694  10.058  1.00  0.00           H  
ATOM    360  HG2 GLN A 412     -14.999 -42.181  11.693  1.00  0.00           H  
ATOM    361  HG3 GLN A 412     -14.315 -40.823  12.497  1.00  0.00           H  
ATOM    362 HE22 GLN A 412     -17.611 -39.406  13.659  1.00  0.00           H  
ATOM    363 HE21 GLN A 412     -16.229 -38.862  12.833  1.00  0.00           H  
ATOM    364  HA  GLN A 412     -13.704 -41.625   9.462  1.00 39.16           H  
ATOM    365  N   PHE A 413     -13.765 -40.566   7.289  1.00 40.95           N  
ANISOU  365  N   PHE A 413     5246   5231   5081    283   -133     47
ATOM    366  CA  PHE A 413     -13.683 -40.028   5.909  1.00 41.13           C  
ANISOU  366  CA  PHE A 413     5303   5236   5088    301   -149     66
ATOM    367  C   PHE A 413     -12.572 -39.037   5.635  1.00 44.14           C  
ANISOU  367  C   PHE A 413     5703   5592   5477    339   -149     74
ATOM    368  O   PHE A 413     -12.753 -37.924   5.149  1.00 44.81           O  
ANISOU  368  O   PHE A 413     5812   5663   5550    361   -166     91
ATOM    369  CB  PHE A 413     -15.054 -39.555   5.360  1.00  0.00           C  
ATOM    370  CG  PHE A 413     -16.204 -40.457   5.540  1.00  0.00           C  
ATOM    371  CD1 PHE A 413     -16.384 -41.580   4.710  1.00  0.00           C  
ATOM    372  CD2 PHE A 413     -16.910 -40.415   6.803  1.00  0.00           C  
ATOM    373  CE1 PHE A 413     -17.540 -42.347   4.755  1.00  0.00           C  
ATOM    374  CE2 PHE A 413     -17.989 -41.296   6.925  1.00  0.00           C  
ATOM    375  CZ  PHE A 413     -18.357 -42.117   5.855  1.00  0.00           C  
ATOM    376  H   PHE A 413     -13.403 -41.504   7.388  1.00 40.95           H  
ATOM    377  HB2 PHE A 413     -15.366 -38.594   5.769  1.00  0.00           H  
ATOM    378  HB3 PHE A 413     -14.939 -39.480   4.279  1.00  0.00           H  
ATOM    379  HD1 PHE A 413     -15.654 -41.896   3.980  1.00  0.00           H  
ATOM    380  HD2 PHE A 413     -16.757 -39.639   7.538  1.00  0.00           H  
ATOM    381  HE1 PHE A 413     -17.756 -43.137   4.050  1.00  0.00           H  
ATOM    382  HE2 PHE A 413     -18.610 -41.154   7.797  1.00  0.00           H  
ATOM    383  HZ  PHE A 413     -19.251 -42.722   5.814  1.00  0.00           H  
ATOM    384  HA  PHE A 413     -13.280 -40.844   5.309  1.00 41.13           H  
ATOM    385  N   GLY A 414     -11.362 -39.446   6.024  1.00 38.67           N  
ANISOU  385  N   GLY A 414     5000   4890   4802    347   -130     61
ATOM    386  CA  GLY A 414     -10.186 -38.801   5.744  1.00 37.58           C  
ANISOU  386  CA  GLY A 414     4878   4727   4673    385   -127     66
ATOM    387  C   GLY A 414      -9.106 -39.266   6.692  1.00 36.93           C  
ANISOU  387  C   GLY A 414     4806   4622   4602    385   -100     53
ATOM    388  O   GLY A 414      -9.344 -40.198   7.482  1.00 36.34           O  
ANISOU  388  O   GLY A 414     4727   4552   4529    352    -83     40
ATOM    389  H   GLY A 414     -11.317 -40.344   6.484  1.00 38.67           H  
ATOM    390  HA3 GLY A 414     -10.329 -37.740   5.949  1.00 37.58           H  
ATOM    391  HA2 GLY A 414     -10.045 -38.769   4.664  1.00 37.58           H  
ATOM    392  N   VAL A 415      -7.975 -38.568   6.716  1.00 30.52           N  
ANISOU  392  N   VAL A 415     4013   3785   3798    422    -96     57
ATOM    393  CA  VAL A 415      -6.971 -38.531   7.755  1.00 28.35           C  
ANISOU  393  CA  VAL A 415     3757   3483   3533    429    -70     45
ATOM    394  C   VAL A 415      -6.891 -37.139   8.331  1.00 22.27           C  
ANISOU  394  C   VAL A 415     3031   2683   2747    391    -56     45
ATOM    395  O   VAL A 415      -7.055 -36.193   7.547  1.00 19.86           O  
ANISOU  395  O   VAL A 415     2757   2362   2427    379    -65     60
ATOM    396  CB  VAL A 415      -5.625 -38.874   7.176  1.00 33.58           C  
ANISOU  396  CB  VAL A 415     4435   4120   4204    481    -72     52
ATOM    397  CG1 VAL A 415      -5.370 -40.352   6.794  1.00 33.81           C  
ANISOU  397  CG1 VAL A 415     4503   4107   4235    485    -45     43
ATOM    398  CG2 VAL A 415      -5.166 -37.965   6.026  1.00 33.79           C  
ANISOU  398  CG2 VAL A 415     4408   4178   4252    518    -79     46
ATOM    399  H   VAL A 415      -7.849 -37.746   6.143  1.00 30.52           H  
ATOM    400  HA  VAL A 415      -7.254 -39.154   8.604  1.00 28.35           H  
ATOM    401  HB  VAL A 415      -4.880 -38.714   7.955  1.00 33.58           H  
ATOM    402 HG11 VAL A 415      -6.218 -40.474   6.121  1.00 33.81           H  
ATOM    403 HG12 VAL A 415      -4.451 -40.612   6.267  1.00 33.81           H  
ATOM    404 HG13 VAL A 415      -5.438 -41.073   7.609  1.00 33.81           H  
ATOM    405 HG21 VAL A 415      -5.094 -36.907   6.278  1.00 33.79           H  
ATOM    406 HG22 VAL A 415      -4.142 -38.225   5.757  1.00 33.79           H  
ATOM    407 HG23 VAL A 415      -5.855 -37.995   5.182  1.00 33.79           H  
ATOM    408  N   VAL A 416      -6.445 -37.012   9.566  1.00 16.93           N  
ANISOU  408  N   VAL A 416     2356   2001   2075    370    -34     28
ATOM    409  CA  VAL A 416      -6.369 -35.722  10.291  1.00 14.87           C  
ANISOU  409  CA  VAL A 416     2132   1716   1802    332    -22     26
ATOM    410  C   VAL A 416      -4.906 -35.521  10.796  1.00 15.90           C  
ANISOU  410  C   VAL A 416     2291   1814   1935    341     -2     14
ATOM    411  O   VAL A 416      -4.292 -36.312  11.509  1.00 14.98           O  
ANISOU  411  O   VAL A 416     2155   1707   1831    358     11      0
ATOM    412  CB  VAL A 416      -7.379 -35.747  11.545  1.00 16.95           C  
ANISOU  412  CB  VAL A 416     2371   2006   2063    290    -20     17
ATOM    413  CG1 VAL A 416      -7.340 -34.465  12.468  1.00 17.34           C  
ANISOU  413  CG1 VAL A 416     2454   2034   2102    251    -12     16
ATOM    414  CG2 VAL A 416      -8.836 -35.932  11.083  1.00 17.19           C  
ANISOU  414  CG2 VAL A 416     2369   2069   2091    283    -37     25
ATOM    415  H   VAL A 416      -6.056 -37.790  10.079  1.00 16.93           H  
ATOM    416  HA  VAL A 416      -6.711 -34.865   9.711  1.00 14.87           H  
ATOM    417  HB  VAL A 416      -7.025 -36.600  12.124  1.00 16.95           H  
ATOM    418 HG11 VAL A 416      -6.365 -34.295  12.924  1.00 17.34           H  
ATOM    419 HG12 VAL A 416      -7.573 -33.460  12.117  1.00 17.34           H  
ATOM    420 HG13 VAL A 416      -7.980 -34.756  13.301  1.00 17.34           H  
ATOM    421 HG21 VAL A 416      -9.635 -35.899  11.823  1.00 17.19           H  
ATOM    422 HG22 VAL A 416      -8.961 -35.065  10.435  1.00 17.19           H  
ATOM    423 HG23 VAL A 416      -8.950 -36.827  10.470  1.00 17.19           H  
ATOM    424  N   LYS A 417      -4.289 -34.458  10.412  1.00 13.74           N  
ANISOU  424  N   LYS A 417     2065   1503   1651    326      4     19
ATOM    425  CA  LYS A 417      -2.999 -34.059  10.846  1.00 14.70           C  
ANISOU  425  CA  LYS A 417     2223   1589   1772    329     24      7
ATOM    426  C   LYS A 417      -3.160 -32.799  11.649  1.00 14.14           C  
ANISOU  426  C   LYS A 417     2178   1504   1689    279     30      0
ATOM    427  O   LYS A 417      -4.159 -32.079  11.488  1.00 15.11           O  
ANISOU  427  O   LYS A 417     2302   1634   1804    249     21     10
ATOM    428  CB  LYS A 417      -2.006 -33.908   9.635  1.00 16.68           C  
ANISOU  428  CB  LYS A 417     2514   1800   2023    365     25     18
ATOM    429  CG  LYS A 417      -2.028 -35.186   8.800  1.00 20.29           C  
ANISOU  429  CG  LYS A 417     2944   2272   2494    420     15     26
ATOM    430  CD  LYS A 417      -0.885 -35.355   7.726  1.00 26.15           C  
ANISOU  430  CD  LYS A 417     3725   2971   3239    463     21     32
ATOM    431  CE  LYS A 417      -1.154 -36.464   6.715  1.00 43.34           C  
ANISOU  431  CE  LYS A 417     5876   5164   5426    512      0     48
ATOM    432  NZ  LYS A 417       0.071 -36.705   5.920  1.00 50.05           N1+
ANISOU  432  NZ  LYS A 417     6723   6000   6295    566     11     41
ATOM    433  H   LYS A 417      -4.752 -33.839   9.762  1.00 13.74           H  
ATOM    434  HA  LYS A 417      -2.627 -34.795  11.559  1.00 14.70           H  
ATOM    435  HB3 LYS A 417      -1.018 -33.739  10.062  1.00 16.68           H  
ATOM    436  HB2 LYS A 417      -2.253 -33.103   8.942  1.00 16.68           H  
ATOM    437  HG3 LYS A 417      -2.939 -35.198   8.201  1.00 20.29           H  
ATOM    438  HG2 LYS A 417      -1.997 -36.073   9.433  1.00 20.29           H  
ATOM    439  HD3 LYS A 417       0.094 -35.535   8.170  1.00 26.15           H  
ATOM    440  HD2 LYS A 417      -0.696 -34.391   7.255  1.00 26.15           H  
ATOM    441  HE3 LYS A 417      -1.982 -36.222   6.049  1.00 43.34           H  
ATOM    442  HE2 LYS A 417      -1.579 -37.400   7.077  1.00 43.34           H  
ATOM    443  HZ1 LYS A 417       0.596 -37.254   6.585  1.00 50.05           H  
ATOM    444  HZ2 LYS A 417      -0.217 -37.231   5.107  1.00 50.05           H  
ATOM    445  HZ3 LYS A 417       0.411 -35.802   5.623  1.00 50.05           H  
ATOM    446  N   TYR A 418      -2.319 -32.682  12.668  1.00 13.52           N  
ANISOU  446  N   TYR A 418     2121   1407   1609    271     47    -17
ATOM    447  CA  TYR A 418      -2.045 -31.498  13.422  1.00 12.59           C  
ANISOU  447  CA  TYR A 418     2035   1270   1481    226     53    -25
ATOM    448  C   TYR A 418      -1.297 -30.490  12.567  1.00 13.39           C  
ANISOU  448  C   TYR A 418     2192   1319   1575    234     62    -22
ATOM    449  O   TYR A 418      -0.483 -30.810  11.695  1.00 13.68           O  
ANISOU  449  O   TYR A 418     2247   1334   1617    274     72    -25
ATOM    450  CB  TYR A 418      -1.232 -31.879  14.700  1.00 14.84           C  
ANISOU  450  CB  TYR A 418     2313   1564   1763    212     65    -47
ATOM    451  CG  TYR A 418      -1.020 -30.917  15.824  1.00 14.52           C  
ANISOU  451  CG  TYR A 418     2312   1495   1709    174     71    -58
ATOM    452  CD1 TYR A 418      -1.978 -29.916  16.183  1.00 15.03           C  
ANISOU  452  CD1 TYR A 418     2382   1561   1768    129     60    -53
ATOM    453  CD2 TYR A 418       0.213 -31.010  16.539  1.00 18.82           C  
ANISOU  453  CD2 TYR A 418     2888   2014   2248    180     88    -76
ATOM    454  CE1 TYR A 418      -1.614 -28.902  17.105  1.00 16.04           C  
ANISOU  454  CE1 TYR A 418     2545   1664   1884     92     63    -64
ATOM    455  CE2 TYR A 418       0.539 -30.016  17.486  1.00 19.99           C  
ANISOU  455  CE2 TYR A 418     3076   2137   2383    143     92    -88
ATOM    456  CZ  TYR A 418      -0.361 -28.891  17.614  1.00 21.10           C  
ANISOU  456  CZ  TYR A 418     3219   2280   2518     98     78    -82
ATOM    457  OH  TYR A 418       0.165 -27.911  18.406  1.00 23.85           O  
ANISOU  457  OH  TYR A 418     3604   2605   2854     59     79    -95
ATOM    458  H   TYR A 418      -1.605 -33.397  12.689  1.00 13.52           H  
ATOM    459  HA  TYR A 418      -2.969 -31.034  13.768  1.00 12.59           H  
ATOM    460  HB3 TYR A 418      -0.234 -32.157  14.363  1.00 14.84           H  
ATOM    461  HB2 TYR A 418      -1.642 -32.762  15.189  1.00 14.84           H  
ATOM    462  HD1 TYR A 418      -2.970 -29.849  15.762  1.00 15.03           H  
ATOM    463  HD2 TYR A 418       0.930 -31.782  16.303  1.00 18.82           H  
ATOM    464  HE1 TYR A 418      -2.312 -28.084  17.207  1.00 16.04           H  
ATOM    465  HE2 TYR A 418       1.533 -29.941  17.900  1.00 19.99           H  
ATOM    466  HH  TYR A 418      -0.465 -27.187  18.390  1.00 23.85           H  
ATOM    467  N   GLY A 419      -1.304 -29.240  12.998  1.00 12.68           N  
ANISOU  467  N   GLY A 419     2131   1211   1476    197     59    -16
ATOM    468  CA  GLY A 419      -0.357 -28.229  12.595  1.00 13.64           C  
ANISOU  468  CA  GLY A 419     2311   1281   1590    194     69    -14
ATOM    469  C   GLY A 419      -0.707 -26.918  13.304  1.00 13.73           C  
ANISOU  469  C   GLY A 419     2347   1279   1592    138     69    -16
ATOM    470  O   GLY A 419      -1.482 -26.893  14.284  1.00 13.46           O  
ANISOU  470  O   GLY A 419     2284   1274   1557    101     62    -23
ATOM    471  H   GLY A 419      -1.963 -29.137  13.756  1.00 12.68           H  
ATOM    472  HA3 GLY A 419      -0.360 -28.232  11.505  1.00 13.64           H  
ATOM    473  HA2 GLY A 419       0.672 -28.555  12.745  1.00 13.64           H  
ATOM    474  N   LYS A 420      -0.167 -25.861  12.779  1.00 13.71           N  
ANISOU  474  N   LYS A 420     2398   1228   1582    133     78    -12
ATOM    475  CA  LYS A 420      -0.541 -24.552  13.269  1.00 13.81           C  
ANISOU  475  CA  LYS A 420     2439   1222   1587     78     80    -13
ATOM    476  C   LYS A 420      -0.928 -23.750  11.990  1.00 14.05           C  
ANISOU  476  C   LYS A 420     2491   1233   1613     76     79     10
ATOM    477  O   LYS A 420      -0.428 -23.962  10.909  1.00 17.21           O  
ANISOU  477  O   LYS A 420     2916   1611   2013    119     81     24
ATOM    478  CB  LYS A 420       0.623 -23.917  14.074  1.00 16.40           C  
ANISOU  478  CB  LYS A 420     2820   1504   1907     63     94    -31
ATOM    479  CG  LYS A 420       0.998 -24.496  15.453  1.00 23.30           C  
ANISOU  479  CG  LYS A 420     3686   2387   2780     65     99    -55
ATOM    480  CD  LYS A 420       2.457 -24.380  16.080  1.00 22.42           C  
ANISOU  480  CD  LYS A 420     3544   2310   2665     16     88    -67
ATOM    481  CE  LYS A 420       2.794 -25.342  17.287  1.00 23.32           C  
ANISOU  481  CE  LYS A 420     3665   2424   2771      9     93    -92
ATOM    482  NZ  LYS A 420       2.035 -25.087  18.481  1.00 18.18           N1+
ANISOU  482  NZ  LYS A 420     2994   1799   2115    -43     78   -101
ATOM    483  H   LYS A 420       0.373 -25.897  11.926  1.00 13.71           H  
ATOM    484  HA  LYS A 420      -1.441 -24.435  13.873  1.00 13.81           H  
ATOM    485  HB3 LYS A 420       0.420 -22.853  14.196  1.00 16.40           H  
ATOM    486  HB2 LYS A 420       1.538 -24.081  13.503  1.00 16.40           H  
ATOM    487  HG3 LYS A 420       0.717 -25.549  15.477  1.00 23.30           H  
ATOM    488  HG2 LYS A 420       0.351 -24.109  16.240  1.00 23.30           H  
ATOM    489  HD3 LYS A 420       2.739 -23.393  16.447  1.00 22.42           H  
ATOM    490  HD2 LYS A 420       3.183 -24.659  15.316  1.00 22.42           H  
ATOM    491  HE3 LYS A 420       3.799 -25.177  17.674  1.00 23.32           H  
ATOM    492  HE2 LYS A 420       2.845 -26.394  17.006  1.00 23.32           H  
ATOM    493  HZ1 LYS A 420       1.053 -25.292  18.373  1.00 18.18           H  
ATOM    494  HZ2 LYS A 420       2.516 -25.587  19.215  1.00 18.18           H  
ATOM    495  HZ3 LYS A 420       2.160 -24.133  18.788  1.00 18.18           H  
ATOM    496  N   TRP A 421      -1.763 -22.688  12.239  1.00 13.57           N  
ANISOU  496  N   TRP A 421     2427   1179   1548     26     77     14
ATOM    497  CA  TRP A 421      -2.019 -21.542  11.353  1.00 14.75           C  
ANISOU  497  CA  TRP A 421     2606   1306   1691     13     81     34
ATOM    498  C   TRP A 421      -1.418 -20.301  11.947  1.00 15.67           C  
ANISOU  498  C   TRP A 421     2774   1379   1801    -33     94     26
ATOM    499  O   TRP A 421      -1.728 -19.956  13.086  1.00 15.57           O  
ANISOU  499  O   TRP A 421     2749   1376   1790    -76     93      8
ATOM    500  CB  TRP A 421      -3.573 -21.391  11.188  1.00 14.19           C  
ANISOU  500  CB  TRP A 421     2491   1277   1623    -13     72     44
ATOM    501  CG  TRP A 421      -4.133 -20.267  10.314  1.00 14.24           C  
ANISOU  501  CG  TRP A 421     2527   1263   1620    -33     80     64
ATOM    502  CD1 TRP A 421      -3.859 -20.146   9.013  1.00 16.19           C  
ANISOU  502  CD1 TRP A 421     2789   1502   1859     -2     78     87
ATOM    503  CD2 TRP A 421      -5.138 -19.258  10.611  1.00 15.27           C  
ANISOU  503  CD2 TRP A 421     2670   1384   1749    -91     90     63
ATOM    504  NE1 TRP A 421      -4.648 -19.138   8.473  1.00 16.39           N  
ANISOU  504  NE1 TRP A 421     2841   1512   1876    -38     89    101
ATOM    505  CE2 TRP A 421      -5.406 -18.529   9.439  1.00 17.81           C  
ANISOU  505  CE2 TRP A 421     3016   1689   2059    -93     98     86
ATOM    506  CE3 TRP A 421      -5.765 -18.862  11.776  1.00 18.09           C  
ANISOU  506  CE3 TRP A 421     3018   1744   2111   -143     93     45
ATOM    507  CZ2 TRP A 421      -6.359 -17.513   9.375  1.00 19.55           C  
ANISOU  507  CZ2 TRP A 421     3255   1897   2277   -146    112     90
ATOM    508  CZ3 TRP A 421      -6.678 -17.803  11.807  1.00 20.44           C  
ANISOU  508  CZ3 TRP A 421     3329   2030   2406   -195    105     49
ATOM    509  CH2 TRP A 421      -6.969 -17.128  10.583  1.00 21.17           C  
ANISOU  509  CH2 TRP A 421     3447   2106   2490   -196    116     71
ATOM    510  H   TRP A 421      -2.013 -22.534  13.205  1.00 13.57           H  
ATOM    511  HA  TRP A 421      -1.710 -21.703  10.320  1.00 14.75           H  
ATOM    512  HB3 TRP A 421      -3.913 -21.324  12.221  1.00 14.19           H  
ATOM    513  HB2 TRP A 421      -3.868 -22.353  10.767  1.00 14.19           H  
ATOM    514  HD1 TRP A 421      -3.220 -20.862   8.518  1.00 16.19           H  
ATOM    515  HE1 TRP A 421      -4.656 -18.839   7.508  1.00 16.39           H  
ATOM    516  HE3 TRP A 421      -5.506 -19.407  12.671  1.00 18.09           H  
ATOM    517  HZ2 TRP A 421      -6.539 -17.040   8.421  1.00 19.55           H  
ATOM    518  HZ3 TRP A 421      -7.395 -17.631  12.596  1.00 20.44           H  
ATOM    519  HH2 TRP A 421      -7.702 -16.335  10.615  1.00 21.17           H  
ATOM    520  N   ARG A 422      -0.477 -19.732  11.198  1.00 13.89           N  
ANISOU  520  N   ARG A 422     2607   1103   1568    -20    105     38
ATOM    521  CA  ARG A 422       0.307 -18.492  11.408  1.00 14.88           C  
ANISOU  521  CA  ARG A 422     2790   1179   1687    -59    120     30
ATOM    522  C   ARG A 422       1.304 -18.602  12.553  1.00 16.45           C  
ANISOU  522  C   ARG A 422     2995   1368   1885    -75    123      2
ATOM    523  O   ARG A 422       1.761 -17.573  13.061  1.00 16.74           O  
ANISOU  523  O   ARG A 422     3047   1394   1920   -129    127    -12
ATOM    524  CB  ARG A 422      -0.458 -17.204  11.323  1.00 15.66           C  
ANISOU  524  CB  ARG A 422     2888   1281   1783   -120    125     38
ATOM    525  CG  ARG A 422      -1.481 -17.140  10.127  1.00 16.00           C  
ANISOU  525  CG  ARG A 422     2942   1319   1819   -105    127     67
ATOM    526  CD  ARG A 422      -2.561 -16.003  10.263  1.00 19.25           C  
ANISOU  526  CD  ARG A 422     3368   1720   2225   -163    140     74
ATOM    527  NE  ARG A 422      -3.250 -15.676   8.980  1.00 22.00           N  
ANISOU  527  NE  ARG A 422     3733   2064   2564   -145    143    103
ATOM    528  CZ  ARG A 422      -4.170 -14.758   8.725  1.00 38.87           C  
ANISOU  528  CZ  ARG A 422     5879   4197   4694   -186    156    115
ATOM    529  NH1 ARG A 422      -4.593 -14.745   7.416  1.00 27.59           N  
ANISOU  529  NH1 ARG A 422     4470   2762   3252   -165    159    142
ATOM    530  NH2 ARG A 422      -4.456 -13.770   9.616  1.00 31.42           N1+
ANISOU  530  NH2 ARG A 422     4924   3257   3756   -249    166    102
ATOM    531  H   ARG A 422      -0.335 -20.166  10.297  1.00 13.89           H  
ATOM    532  HA  ARG A 422       0.866 -18.429  10.474  1.00 14.88           H  
ATOM    533  HB3 ARG A 422       0.250 -16.394  11.148  1.00 15.66           H  
ATOM    534  HB2 ARG A 422      -1.005 -17.027  12.250  1.00 15.66           H  
ATOM    535  HG3 ARG A 422      -2.074 -18.054  10.159  1.00 16.00           H  
ATOM    536  HG2 ARG A 422      -1.100 -17.234   9.110  1.00 16.00           H  
ATOM    537  HD3 ARG A 422      -2.190 -15.122  10.787  1.00 19.25           H  
ATOM    538  HD2 ARG A 422      -3.358 -16.394  10.896  1.00 19.25           H  
ATOM    539 HH22 ARG A 422      -5.127 -13.025   9.488  1.00 31.42           H  
ATOM    540 HH21 ARG A 422      -3.959 -13.655  10.487  1.00 31.42           H  
ATOM    541 HH12 ARG A 422      -5.485 -14.333   7.183  1.00 27.59           H  
ATOM    542 HH11 ARG A 422      -4.238 -15.355   6.693  1.00 27.59           H  
ATOM    543  HE  ARG A 422      -2.988 -16.240   8.184  1.00 22.00           H  
ATOM    544  N   GLY A 423       1.550 -19.869  12.922  1.00 14.30           N  
ANISOU  544  N   GLY A 423     2716   1101   1618    -26    121     -7
ATOM    545  CA  GLY A 423       2.386 -20.342  14.025  1.00 14.66           C  
ANISOU  545  CA  GLY A 423     2778   1131   1660    -30    128    -34
ATOM    546  C   GLY A 423       1.764 -20.072  15.431  1.00 18.53           C  
ANISOU  546  C   GLY A 423     3225   1663   2151    -67    116    -54
ATOM    547  O   GLY A 423       2.027 -20.921  16.361  1.00 23.35           O  
ANISOU  547  O   GLY A 423     3850   2265   2756    -66    121    -76
ATOM    548  H   GLY A 423       0.979 -20.604  12.527  1.00 14.30           H  
ATOM    549  HA3 GLY A 423       3.348 -19.848  13.891  1.00 14.66           H  
ATOM    550  HA2 GLY A 423       2.518 -21.404  13.817  1.00 14.66           H  
ATOM    551  N   GLN A 424       0.893 -19.076  15.501  1.00 17.08           N  
ANISOU  551  N   GLN A 424     2997   1520   1972   -102    103    -47
ATOM    552  CA  GLN A 424       0.172 -18.682  16.795  1.00 19.16           C  
ANISOU  552  CA  GLN A 424     3226   1819   2236   -136     92    -66
ATOM    553  C   GLN A 424      -1.084 -19.481  17.061  1.00 20.21           C  
ANISOU  553  C   GLN A 424     3291   2011   2378   -137     76    -59
ATOM    554  O   GLN A 424      -1.483 -19.470  18.239  1.00 23.31           O  
ANISOU  554  O   GLN A 424     3655   2432   2769   -152     65    -74
ATOM    555  CB  GLN A 424       0.007 -17.165  16.798  1.00 22.42           C  
ANISOU  555  CB  GLN A 424     3664   2213   2642   -200     91    -79
ATOM    556  CG  GLN A 424      -0.871 -16.563  15.688  1.00 29.39           C  
ANISOU  556  CG  GLN A 424     4541   3097   3530   -241     92    -64
ATOM    557  CD  GLN A 424      -0.945 -15.016  15.657  1.00 49.47           C  
ANISOU  557  CD  GLN A 424     7125   5604   6066   -298     97    -78
ATOM    558  OE1 GLN A 424      -1.548 -14.461  14.671  1.00 47.58           O  
ANISOU  558  OE1 GLN A 424     6928   5326   5824   -317    111    -69
ATOM    559  NE2 GLN A 424      -0.400 -14.315  16.644  1.00 41.15           N  
ANISOU  559  NE2 GLN A 424     6065   4562   5008   -329     85   -101
ATOM    560  H   GLN A 424       0.586 -18.654  14.636  1.00 17.08           H  
ATOM    561  HA  GLN A 424       0.832 -18.885  17.638  1.00 19.16           H  
ATOM    562  HB3 GLN A 424       1.002 -16.727  16.875  1.00 22.42           H  
ATOM    563  HB2 GLN A 424      -0.424 -16.989  17.784  1.00 22.42           H  
ATOM    564  HG3 GLN A 424      -1.938 -16.765  15.777  1.00 29.39           H  
ATOM    565  HG2 GLN A 424      -0.498 -16.792  14.690  1.00 29.39           H  
ATOM    566 HE22 GLN A 424      -0.463 -13.308  16.606  1.00 41.15           H  
ATOM    567 HE21 GLN A 424       0.178 -14.952  17.174  1.00 41.15           H  
ATOM    568  N   TYR A 425      -1.716 -20.114  16.090  1.00 15.73           N  
ANISOU  568  N   TYR A 425     2698   1462   1818   -120     74    -38
ATOM    569  CA  TYR A 425      -2.986 -20.811  16.366  1.00 16.11           C  
ANISOU  569  CA  TYR A 425     2684   1564   1874   -124     60    -33
ATOM    570  C   TYR A 425      -2.598 -22.296  16.109  1.00 17.00           C  
ANISOU  570  C   TYR A 425     2768   1701   1991    -71     56    -29
ATOM    571  O   TYR A 425      -2.146 -22.617  15.009  1.00 16.06           O  
ANISOU  571  O   TYR A 425     2661   1570   1873    -33     61    -15
ATOM    572  CB  TYR A 425      -4.166 -20.215  15.552  1.00 19.32           C  
ANISOU  572  CB  TYR A 425     3077   1980   2285   -146     61    -15
ATOM    573  CG  TYR A 425      -4.484 -18.733  15.870  1.00 24.85           C  
ANISOU  573  CG  TYR A 425     3795   2663   2984   -205     65    -20
ATOM    574  CD1 TYR A 425      -5.041 -18.429  17.117  1.00 28.75           C  
ANISOU  574  CD1 TYR A 425     4253   3188   3484   -246     54    -32
ATOM    575  CD2 TYR A 425      -4.511 -17.749  14.878  1.00 26.47           C  
ANISOU  575  CD2 TYR A 425     4054   2822   3182   -220     80    -14
ATOM    576  CE1 TYR A 425      -5.439 -17.091  17.348  1.00 32.98           C  
ANISOU  576  CE1 TYR A 425     4800   3711   4021   -302     56    -38
ATOM    577  CE2 TYR A 425      -5.063 -16.466  15.021  1.00 28.45           C  
ANISOU  577  CE2 TYR A 425     4321   3057   3433   -277     85    -20
ATOM    578  CZ  TYR A 425      -5.563 -16.095  16.328  1.00 38.79           C  
ANISOU  578  CZ  TYR A 425     5588   4400   4751   -319     73    -33
ATOM    579  OH  TYR A 425      -6.157 -14.889  16.511  1.00 41.68           O  
ANISOU  579  OH  TYR A 425     5964   4755   5119   -378     76    -40
ATOM    580  H   TYR A 425      -1.366 -20.290  15.159  1.00 15.73           H  
ATOM    581  HA  TYR A 425      -3.243 -20.895  17.422  1.00 16.11           H  
ATOM    582  HB3 TYR A 425      -5.027 -20.823  15.830  1.00 19.32           H  
ATOM    583  HB2 TYR A 425      -4.023 -20.313  14.476  1.00 19.32           H  
ATOM    584  HD1 TYR A 425      -5.104 -19.102  17.960  1.00 28.75           H  
ATOM    585  HD2 TYR A 425      -4.167 -18.078  13.909  1.00 26.47           H  
ATOM    586  HE1 TYR A 425      -5.889 -16.861  18.302  1.00 32.98           H  
ATOM    587  HE2 TYR A 425      -5.145 -15.706  14.258  1.00 28.45           H  
ATOM    588  HH  TYR A 425      -6.188 -14.528  17.401  1.00 41.68           H  
ATOM    589  N   ASP A 426      -2.951 -23.191  17.012  1.00 14.65           N  
ANISOU  589  N   ASP A 426     2431   1439   1696    -70     47    -40
ATOM    590  CA  ASP A 426      -3.113 -24.636  16.791  1.00 13.99           C  
ANISOU  590  CA  ASP A 426     2317   1381   1618    -26     45    -37
ATOM    591  C   ASP A 426      -4.246 -24.810  15.718  1.00 13.95           C  
ANISOU  591  C   ASP A 426     2279   1402   1620    -12     38    -19
ATOM    592  O   ASP A 426      -5.204 -24.016  15.711  1.00 15.41           O  
ANISOU  592  O   ASP A 426     2440   1607   1807    -41     33    -12
ATOM    593  CB  ASP A 426      -3.388 -25.400  18.184  1.00 14.71           C  
ANISOU  593  CB  ASP A 426     2375   1506   1710    -36     37    -52
ATOM    594  CG  ASP A 426      -2.240 -25.338  19.192  1.00 17.80           C  
ANISOU  594  CG  ASP A 426     2795   1878   2091    -39     43    -72
ATOM    595  OD1 ASP A 426      -1.127 -25.123  18.832  1.00 18.45           O  
ANISOU  595  OD1 ASP A 426     2918   1924   2170    -19     56    -77
ATOM    596  OD2 ASP A 426      -2.474 -25.602  20.361  1.00 22.25           O1-
ANISOU  596  OD2 ASP A 426     3341   2463   2650    -62     34    -84
ATOM    597  H   ASP A 426      -3.336 -22.844  17.879  1.00 14.65           H  
ATOM    598  HA  ASP A 426      -2.213 -25.098  16.383  1.00 13.99           H  
ATOM    599  HB3 ASP A 426      -3.569 -26.462  18.016  1.00 14.71           H  
ATOM    600  HB2 ASP A 426      -4.330 -25.055  18.609  1.00 14.71           H  
ATOM    601  N   VAL A 427      -4.202 -25.816  14.827  1.00 12.49           N  
ANISOU  601  N   VAL A 427     2091   1218   1438     35     40    -10
ATOM    602  CA  VAL A 427      -5.352 -26.265  14.049  1.00 12.41           C  
ANISOU  602  CA  VAL A 427     2050   1234   1431     52     32      7
ATOM    603  C   VAL A 427      -5.271 -27.814  13.839  1.00 13.72           C  
ANISOU  603  C   VAL A 427     2188   1420   1603     96     28      6
ATOM    604  O   VAL A 427      -4.188 -28.361  13.847  1.00 12.40           O  
ANISOU  604  O   VAL A 427     2035   1239   1438    123     35     -3
ATOM    605  CB  VAL A 427      -5.411 -25.669  12.631  1.00 13.46           C  
ANISOU  605  CB  VAL A 427     2217   1339   1557     57     35     27
ATOM    606  CG1 VAL A 427      -6.031 -24.174  12.734  1.00 14.97           C  
ANISOU  606  CG1 VAL A 427     2431   1512   1743      9     41     29
ATOM    607  CG2 VAL A 427      -4.123 -25.657  11.806  1.00 14.02           C  
ANISOU  607  CG2 VAL A 427     2328   1372   1626     97     41     30
ATOM    608  H   VAL A 427      -3.548 -26.580  14.925  1.00 12.49           H  
ATOM    609  HA  VAL A 427      -6.258 -26.085  14.627  1.00 12.41           H  
ATOM    610  HB  VAL A 427      -6.135 -26.222  12.033  1.00 13.46           H  
ATOM    611 HG11 VAL A 427      -6.332 -23.802  11.754  1.00 14.97           H  
ATOM    612 HG12 VAL A 427      -6.908 -24.244  13.377  1.00 14.97           H  
ATOM    613 HG13 VAL A 427      -5.443 -23.349  13.135  1.00 14.97           H  
ATOM    614 HG21 VAL A 427      -3.526 -26.545  11.601  1.00 14.02           H  
ATOM    615 HG22 VAL A 427      -4.257 -25.155  10.847  1.00 14.02           H  
ATOM    616 HG23 VAL A 427      -3.398 -25.061  12.361  1.00 14.02           H  
ATOM    617  N   ALA A 428      -6.392 -28.455  13.613  1.00 12.10           N  
ANISOU  617  N   ALA A 428     1945   1250   1401    103     18     15
ATOM    618  CA  ALA A 428      -6.533 -29.793  13.127  1.00 11.70           C  
ANISOU  618  CA  ALA A 428     1870   1219   1357    145     12     18
ATOM    619  C   ALA A 428      -6.747 -29.750  11.642  1.00 11.59           C  
ANISOU  619  C   ALA A 428     1870   1195   1338    167      5     39
ATOM    620  O   ALA A 428      -7.671 -29.050  11.266  1.00 12.22           O  
ANISOU  620  O   ALA A 428     1962   1271   1410    143      4     50
ATOM    621  CB  ALA A 428      -7.678 -30.523  13.881  1.00 12.45           C  
ANISOU  621  CB  ALA A 428     1915   1357   1458    138      5     14
ATOM    622  H   ALA A 428      -7.225 -27.885  13.598  1.00 12.10           H  
ATOM    623  HA  ALA A 428      -5.686 -30.428  13.387  1.00 11.70           H  
ATOM    624  HB1 ALA A 428      -7.496 -30.687  14.943  1.00 12.45           H  
ATOM    625  HB2 ALA A 428      -8.652 -30.049  13.757  1.00 12.45           H  
ATOM    626  HB3 ALA A 428      -7.752 -31.549  13.521  1.00 12.45           H  
ATOM    627  N   ILE A 429      -6.027 -30.409  10.740  1.00 11.65           N  
ANISOU  627  N   ILE A 429     1876   1199   1350    211      1     43
ATOM    628  CA  ILE A 429      -6.106 -30.270   9.286  1.00 12.43           C  
ANISOU  628  CA  ILE A 429     1990   1289   1442    237    -10     62
ATOM    629  C   ILE A 429      -6.700 -31.616   8.860  1.00 13.85           C  
ANISOU  629  C   ILE A 429     2127   1507   1630    266    -25     64
ATOM    630  O   ILE A 429      -5.950 -32.580   8.742  1.00 14.77           O  
ANISOU  630  O   ILE A 429     2225   1629   1757    298    -24     56
ATOM    631  CB  ILE A 429      -4.686 -30.007   8.708  1.00 14.14           C  
ANISOU  631  CB  ILE A 429     2253   1461   1658    268     -3     68
ATOM    632  CG1 ILE A 429      -4.128 -28.654   9.268  1.00 14.43           C  
ANISOU  632  CG1 ILE A 429     2336   1458   1688    235     13     62
ATOM    633  CG2 ILE A 429      -4.706 -30.003   7.143  1.00 16.68           C  
ANISOU  633  CG2 ILE A 429     2592   1773   1971    297    -18     91
ATOM    634  CD1 ILE A 429      -3.052 -28.020   8.425  1.00 26.78           C  
ANISOU  634  CD1 ILE A 429     3910   3005   3259    242     27     42
ATOM    635  H   ILE A 429      -5.456 -31.168  11.084  1.00 11.65           H  
ATOM    636  HA  ILE A 429      -6.667 -29.392   8.968  1.00 12.43           H  
ATOM    637  HB  ILE A 429      -3.979 -30.720   9.132  1.00 14.14           H  
ATOM    638 HG13 ILE A 429      -3.980 -28.754  10.344  1.00 14.43           H  
ATOM    639 HG12 ILE A 429      -4.888 -27.878   9.179  1.00 14.43           H  
ATOM    640 HG21 ILE A 429      -3.769 -29.807   6.623  1.00 16.68           H  
ATOM    641 HG22 ILE A 429      -5.039 -30.993   6.832  1.00 16.68           H  
ATOM    642 HG23 ILE A 429      -5.431 -29.345   6.662  1.00 16.68           H  
ATOM    643 HD11 ILE A 429      -2.443 -27.479   9.150  1.00 26.78           H  
ATOM    644 HD12 ILE A 429      -2.374 -28.724   7.942  1.00 26.78           H  
ATOM    645 HD13 ILE A 429      -3.431 -27.503   7.544  1.00 26.78           H  
ATOM    646  N   LYS A 430      -8.028 -31.701   8.647  1.00 13.74           N  
ANISOU  646  N   LYS A 430     2094   1518   1609    254    -37     74
ATOM    647  CA  LYS A 430      -8.783 -32.908   8.230  1.00 14.59           C  
ANISOU  647  CA  LYS A 430     2160   1662   1720    276    -53     76
ATOM    648  C   LYS A 430      -8.728 -32.937   6.712  1.00 17.04           C  
ANISOU  648  C   LYS A 430     2489   1964   2022    308    -71     96
ATOM    649  O   LYS A 430      -9.290 -32.074   6.085  1.00 17.60           O  
ANISOU  649  O   LYS A 430     2592   2019   2076    294    -73    111
ATOM    650  CB  LYS A 430     -10.301 -33.021   8.800  1.00 16.96           C  
ANISOU  650  CB  LYS A 430     2429   1997   2018    243    -56     72
ATOM    651  CG  LYS A 430     -11.014 -34.413   8.613  1.00 20.72           C  
ANISOU  651  CG  LYS A 430     2866   2510   2497    261    -74     73
ATOM    652  CD  LYS A 430     -12.377 -34.680   9.343  1.00 26.96           C  
ANISOU  652  CD  LYS A 430     3627   3330   3286    228    -73     65
ATOM    653  CE  LYS A 430     -13.001 -35.954   8.824  1.00 29.88           C  
ANISOU  653  CE  LYS A 430     3961   3719   3671    224    -65     47
ATOM    654  NZ  LYS A 430     -14.405 -36.071   9.314  1.00 25.70           N1+
ANISOU  654  NZ  LYS A 430     3404   3220   3143    199    -66     41
ATOM    655  H   LYS A 430      -8.758 -31.006   8.721  1.00 13.74           H  
ATOM    656  HA  LYS A 430      -8.201 -33.801   8.457  1.00 14.59           H  
ATOM    657  HB3 LYS A 430     -10.877 -32.234   8.314  1.00 16.96           H  
ATOM    658  HB2 LYS A 430     -10.357 -32.646   9.822  1.00 16.96           H  
ATOM    659  HG3 LYS A 430     -10.268 -35.191   8.771  1.00 20.72           H  
ATOM    660  HG2 LYS A 430     -11.184 -34.493   7.539  1.00 20.72           H  
ATOM    661  HD3 LYS A 430     -13.047 -33.831   9.207  1.00 26.96           H  
ATOM    662  HD2 LYS A 430     -12.153 -34.724  10.409  1.00 26.96           H  
ATOM    663  HE3 LYS A 430     -12.306 -36.736   9.131  1.00 29.88           H  
ATOM    664  HE2 LYS A 430     -13.106 -35.801   7.750  1.00 29.88           H  
ATOM    665  HZ1 LYS A 430     -15.002 -35.366   8.906  1.00 25.70           H  
ATOM    666  HZ2 LYS A 430     -14.734 -36.883   8.811  1.00 25.70           H  
ATOM    667  HZ3 LYS A 430     -14.545 -36.370  10.268  1.00 25.70           H  
ATOM    668  N   MET A 431      -7.966 -33.921   6.149  1.00 15.56           N  
ANISOU  668  N   MET A 431     2284   1783   1844    352    -82     97
ATOM    669  CA  MET A 431      -7.738 -34.133   4.729  1.00 17.15           C  
ANISOU  669  CA  MET A 431     2502   1976   2038    390   -102    116
ATOM    670  C   MET A 431      -8.825 -35.120   4.272  1.00 21.27           C  
ANISOU  670  C   MET A 431     2985   2539   2557    397   -126    120
ATOM    671  O   MET A 431      -8.594 -36.316   4.475  1.00 22.86           O  
ANISOU  671  O   MET A 431     3138   2773   2774    404   -130    107
ATOM    672  CB  MET A 431      -6.301 -34.635   4.537  1.00 20.64           C  
ANISOU  672  CB  MET A 431     2950   2398   2495    437    -99    115
ATOM    673  CG  MET A 431      -5.238 -33.502   4.678  1.00 26.53           C  
ANISOU  673  CG  MET A 431     3742   3097   3240    427    -75    110
ATOM    674  SD  MET A 431      -3.570 -34.108   4.802  1.00 34.06           S  
ANISOU  674  SD  MET A 431     4707   4021   4212    480    -64    104
ATOM    675  CE  MET A 431      -3.090 -34.478   3.075  1.00 32.67           C  
ANISOU  675  CE  MET A 431     4543   3838   4032    534    -93    130
ATOM    676  H   MET A 431      -7.622 -34.607   6.804  1.00 15.56           H  
ATOM    677  HA  MET A 431      -7.864 -33.223   4.142  1.00 17.15           H  
ATOM    678  HB3 MET A 431      -6.291 -35.148   3.576  1.00 20.64           H  
ATOM    679  HB2 MET A 431      -6.010 -35.471   5.173  1.00 20.64           H  
ATOM    680  HG3 MET A 431      -5.403 -33.061   5.660  1.00 26.53           H  
ATOM    681  HG2 MET A 431      -5.359 -32.741   3.906  1.00 26.53           H  
ATOM    682  HE1 MET A 431      -3.295 -35.505   2.774  1.00 32.67           H  
ATOM    683  HE2 MET A 431      -3.592 -33.901   2.298  1.00 32.67           H  
ATOM    684  HE3 MET A 431      -2.029 -34.276   2.928  1.00 32.67           H  
ATOM    685  N   ILE A 432      -9.942 -34.644   3.674  1.00 19.03           N  
ANISOU  685  N   ILE A 432     2724   2254   2251    390   -141    138
ATOM    686  CA  ILE A 432     -11.078 -35.476   3.175  1.00 19.38           C  
ANISOU  686  CA  ILE A 432     2738   2338   2289    390   -165    141
ATOM    687  C   ILE A 432     -10.681 -36.605   2.184  1.00 25.83           C  
ANISOU  687  C   ILE A 432     3548   3160   3105    440   -194    155
ATOM    688  O   ILE A 432      -9.869 -36.332   1.255  1.00 25.61           O  
ANISOU  688  O   ILE A 432     3564   3105   3062    459   -204    176
ATOM    689  CB  ILE A 432     -12.284 -34.639   2.560  1.00 21.24           C  
ANISOU  689  CB  ILE A 432     3001   2571   2498    354   -164    152
ATOM    690  CG1 ILE A 432     -13.087 -33.919   3.695  1.00 21.30           C  
ANISOU  690  CG1 ILE A 432     3013   2572   2508    307   -135    139
ATOM    691  CG2 ILE A 432     -13.328 -35.512   1.846  1.00 21.35           C  
ANISOU  691  CG2 ILE A 432     2989   2623   2499    352   -188    154
ATOM    692  CD1 ILE A 432     -13.726 -32.508   3.386  1.00 23.99           C  
ANISOU  692  CD1 ILE A 432     3306   2944   2866    289   -127    118
ATOM    693  H   ILE A 432     -10.166 -33.683   3.458  1.00 19.03           H  
ATOM    694  HA  ILE A 432     -11.446 -36.058   4.020  1.00 19.38           H  
ATOM    695  HB  ILE A 432     -11.923 -33.818   1.941  1.00 21.24           H  
ATOM    696 HG13 ILE A 432     -12.409 -33.576   4.478  1.00 21.30           H  
ATOM    697 HG12 ILE A 432     -13.816 -34.607   4.123  1.00 21.30           H  
ATOM    698 HG21 ILE A 432     -14.252 -35.031   1.526  1.00 21.35           H  
ATOM    699 HG22 ILE A 432     -12.982 -35.825   0.860  1.00 21.35           H  
ATOM    700 HG23 ILE A 432     -13.735 -36.322   2.452  1.00 21.35           H  
ATOM    701 HD11 ILE A 432     -14.366 -32.450   2.505  1.00 23.99           H  
ATOM    702 HD12 ILE A 432     -14.478 -32.259   4.135  1.00 23.99           H  
ATOM    703 HD13 ILE A 432     -12.967 -31.728   3.334  1.00 23.99           H  
ATOM    704  N   LYS A 433     -11.218 -37.826   2.509  1.00 26.33           N  
ANISOU  704  N   LYS A 433     3559   3260   3188    459   -207    143
ATOM    705  CA  LYS A 433     -10.977 -38.983   1.690  1.00 27.65           C  
ANISOU  705  CA  LYS A 433     3707   3439   3360    507   -237    153
ATOM    706  C   LYS A 433     -11.742 -38.896   0.348  1.00 29.91           C  
ANISOU  706  C   LYS A 433     4013   3734   3618    508   -268    173
ATOM    707  O   LYS A 433     -12.947 -38.707   0.335  1.00 27.65           O  
ANISOU  707  O   LYS A 433     3724   3466   3315    470   -269    170
ATOM    708  CB  LYS A 433     -11.468 -40.202   2.497  1.00  0.00           C  
ATOM    709  CG  LYS A 433     -11.200 -41.598   1.868  1.00  0.00           C  
ATOM    710  CD  LYS A 433     -12.358 -42.244   1.107  1.00  0.00           C  
ATOM    711  CE  LYS A 433     -11.875 -43.446   0.226  1.00  0.00           C  
ATOM    712  NZ  LYS A 433     -13.087 -44.316   0.090  1.00  0.00           N1+
ATOM    713  H   LYS A 433     -11.876 -37.935   3.267  1.00 26.33           H  
ATOM    714  HB2 LYS A 433     -10.833 -40.331   3.373  1.00  0.00           H  
ATOM    715  HB3 LYS A 433     -12.433 -40.136   3.000  1.00  0.00           H  
ATOM    716  HG2 LYS A 433     -10.352 -41.514   1.188  1.00  0.00           H  
ATOM    717  HG3 LYS A 433     -10.802 -42.194   2.689  1.00  0.00           H  
ATOM    718  HD2 LYS A 433     -13.246 -42.410   1.718  1.00  0.00           H  
ATOM    719  HD3 LYS A 433     -12.676 -41.516   0.361  1.00  0.00           H  
ATOM    720  HE2 LYS A 433     -11.542 -43.168  -0.774  1.00  0.00           H  
ATOM    721  HE3 LYS A 433     -11.252 -44.154   0.774  1.00  0.00           H  
ATOM    722  HZ1 LYS A 433     -13.881 -43.821  -0.291  1.00  0.00           H  
ATOM    723  HZ2 LYS A 433     -12.989 -44.954  -0.687  1.00  0.00           H  
ATOM    724  HZ3 LYS A 433     -13.345 -44.699   0.988  1.00  0.00           H  
ATOM    725  HA  LYS A 433      -9.897 -39.026   1.548  1.00 27.65           H  
ATOM    726  N   GLU A 434     -11.029 -38.917  -0.814  1.00 28.48           N  
ANISOU  726  N   GLU A 434     3854   3537   3429    552   -292    194
ATOM    727  CA  GLU A 434     -11.492 -38.558  -2.128  1.00 28.45           C  
ANISOU  727  CA  GLU A 434     3875   3539   3396    559   -325    216
ATOM    728  C   GLU A 434     -12.463 -39.675  -2.724  1.00 28.71           C  
ANISOU  728  C   GLU A 434     3858   3623   3426    547   -351    206
ATOM    729  O   GLU A 434     -12.199 -40.840  -2.467  1.00 26.33           O  
ANISOU  729  O   GLU A 434     3499   3354   3152    557   -355    189
ATOM    730  CB  GLU A 434     -10.262 -38.556  -3.043  1.00  0.00           C  
ATOM    731  CG  GLU A 434      -9.185 -37.556  -2.568  1.00  0.00           C  
ATOM    732  CD  GLU A 434      -7.999 -37.397  -3.559  1.00  0.00           C  
ATOM    733  OE1 GLU A 434      -7.015 -38.130  -3.530  1.00  0.00           O  
ATOM    734  OE2 GLU A 434      -8.186 -36.533  -4.451  1.00  0.00           O1-
ATOM    735  H   GLU A 434     -10.044 -39.135  -0.762  1.00 28.48           H  
ATOM    736  HB2 GLU A 434      -9.878 -39.561  -3.219  1.00  0.00           H  
ATOM    737  HB3 GLU A 434     -10.599 -38.277  -4.041  1.00  0.00           H  
ATOM    738  HG2 GLU A 434      -9.672 -36.611  -2.325  1.00  0.00           H  
ATOM    739  HG3 GLU A 434      -8.713 -37.761  -1.606  1.00  0.00           H  
ATOM    740  HA  GLU A 434     -11.993 -37.602  -2.274  1.00 28.45           H  
ATOM    741  N   GLY A 435     -13.577 -39.286  -3.348  1.00 25.62           N  
ANISOU  741  N   GLY A 435     3493   3240   3002    518   -362    215
ATOM    742  CA  GLY A 435     -14.470 -40.217  -3.975  1.00 26.09           C  
ANISOU  742  CA  GLY A 435     3519   3343   3051    500   -387    207
ATOM    743  C   GLY A 435     -15.481 -40.754  -2.960  1.00 29.55           C  
ANISOU  743  C   GLY A 435     3921   3805   3500    455   -364    180
ATOM    744  O   GLY A 435     -16.311 -41.658  -3.248  1.00 31.55           O  
ANISOU  744  O   GLY A 435     4149   4094   3745    437   -382    172
ATOM    745  H   GLY A 435     -13.728 -38.302  -3.517  1.00 25.62           H  
ATOM    746  HA3 GLY A 435     -13.963 -41.116  -4.324  1.00 26.09           H  
ATOM    747  HA2 GLY A 435     -14.974 -39.732  -4.811  1.00 26.09           H  
ATOM    748  N   SER A 436     -15.718 -40.096  -1.783  1.00 24.26           N  
ANISOU  748  N   SER A 436     3251   3118   2849    436   -324    168
ATOM    749  CA  SER A 436     -16.662 -40.544  -0.762  1.00 22.64           C  
ANISOU  749  CA  SER A 436     3014   2933   2656    396   -303    144
ATOM    750  C   SER A 436     -17.550 -39.433  -0.244  1.00 24.05           C  
ANISOU  750  C   SER A 436     3224   3102   2811    352   -283    144
ATOM    751  O   SER A 436     -18.538 -39.791   0.441  1.00 24.39           O  
ANISOU  751  O   SER A 436     3243   3168   2857    321   -274    127
ATOM    752  CB  SER A 436     -15.971 -41.226   0.423  1.00 25.10           C  
ANISOU  752  CB  SER A 436     3303   3234   2998    398   -273    129
ATOM    753  OG  SER A 436     -15.470 -42.504   0.022  1.00 26.74           O  
ANISOU  753  OG  SER A 436     3555   3402   3202    391   -247    136
ATOM    754  H   SER A 436     -15.087 -39.316  -1.665  1.00 24.26           H  
ATOM    755  HA  SER A 436     -17.301 -41.349  -1.127  1.00 22.64           H  
ATOM    756  HB3 SER A 436     -16.561 -41.347   1.331  1.00 25.10           H  
ATOM    757  HB2 SER A 436     -15.165 -40.541   0.685  1.00 25.10           H  
ATOM    758  HG  SER A 436     -15.981 -43.147   0.519  1.00 26.74           H  
ATOM    759  N   MET A 437     -17.322 -38.140  -0.494  1.00 19.84           N  
ANISOU  759  N   MET A 437     2746   2536   2256    350   -275    162
ATOM    760  CA  MET A 437     -18.255 -37.046  -0.096  1.00 19.46           C  
ANISOU  760  CA  MET A 437     2729   2476   2190    308   -250    162
ATOM    761  C   MET A 437     -18.679 -36.176  -1.289  1.00 21.52           C  
ANISOU  761  C   MET A 437     3039   2726   2413    305   -262    182
ATOM    762  O   MET A 437     -17.805 -35.950  -2.098  1.00 20.04           O  
ANISOU  762  O   MET A 437     2880   2523   2212    336   -283    202
ATOM    763  CB  MET A 437     -17.558 -36.287   1.010  1.00 22.47           C  
ANISOU  763  CB  MET A 437     3130   2822   2585    299   -217    161
ATOM    764  CG  MET A 437     -17.655 -36.941   2.420  1.00 26.97           C  
ANISOU  764  CG  MET A 437     3730   3376   3142    258   -188    161
ATOM    765  SD  MET A 437     -16.589 -36.153   3.636  1.00 33.12           S  
ANISOU  765  SD  MET A 437     4525   4118   3940    246   -155    158
ATOM    766  CE  MET A 437     -17.323 -34.363   3.810  1.00 31.04           C  
ANISOU  766  CE  MET A 437     4205   3881   3708    236   -145    132
ATOM    767  H   MET A 437     -16.538 -37.884  -1.077  1.00 19.84           H  
ATOM    768  HA  MET A 437     -19.168 -37.471   0.321  1.00 19.46           H  
ATOM    769  HB3 MET A 437     -17.897 -35.258   1.128  1.00 22.47           H  
ATOM    770  HB2 MET A 437     -16.504 -36.218   0.744  1.00 22.47           H  
ATOM    771  HG3 MET A 437     -17.410 -38.001   2.355  1.00 26.97           H  
ATOM    772  HG2 MET A 437     -18.723 -36.945   2.637  1.00 26.97           H  
ATOM    773  HE1 MET A 437     -18.113 -34.198   4.542  1.00 31.04           H  
ATOM    774  HE2 MET A 437     -16.540 -33.688   4.154  1.00 31.04           H  
ATOM    775  HE3 MET A 437     -17.722 -33.818   2.955  1.00 31.04           H  
ATOM    776  N   SER A 438     -19.892 -35.550  -1.263  1.00 18.92           N  
ANISOU  776  N   SER A 438     2721   2402   2065    267   -247    177
ATOM    777  CA  SER A 438     -20.258 -34.427  -2.144  1.00 18.41           C  
ANISOU  777  CA  SER A 438     2708   2325   1962    254   -248    194
ATOM    778  C   SER A 438     -19.541 -33.071  -1.667  1.00 20.44           C  
ANISOU  778  C   SER A 438     3005   2542   2220    243   -216    204
ATOM    779  O   SER A 438     -20.133 -32.250  -1.041  1.00 18.62           O  
ANISOU  779  O   SER A 438     2776   2305   1995    209   -183    195
ATOM    780  CB  SER A 438     -21.864 -34.371  -2.199  1.00 21.60           C  
ANISOU  780  CB  SER A 438     3104   2751   2352    218   -237    180
ATOM    781  OG  SER A 438     -22.522 -34.064  -0.948  1.00 21.83           O  
ANISOU  781  OG  SER A 438     3183   2771   2341    207   -238    195
ATOM    782  H   SER A 438     -20.554 -35.770  -0.532  1.00 18.92           H  
ATOM    783  HA  SER A 438     -19.864 -34.541  -3.153  1.00 18.41           H  
ATOM    784  HB3 SER A 438     -22.267 -35.269  -2.667  1.00 21.60           H  
ATOM    785  HB2 SER A 438     -22.133 -33.512  -2.812  1.00 21.60           H  
ATOM    786  HG  SER A 438     -23.453 -34.081  -1.179  1.00 21.83           H  
ATOM    787  N   GLU A 439     -18.202 -33.013  -1.934  1.00 19.56           N  
ANISOU  787  N   GLU A 439     2922   2403   2107    274   -227    222
ATOM    788  CA  GLU A 439     -17.286 -31.890  -1.704  1.00 19.48           C  
ANISOU  788  CA  GLU A 439     2945   2352   2103    268   -200    230
ATOM    789  C   GLU A 439     -17.848 -30.474  -2.071  1.00 19.45           C  
ANISOU  789  C   GLU A 439     2990   2326   2075    233   -173    240
ATOM    790  O   GLU A 439     -17.817 -29.652  -1.181  1.00 18.55           O  
ANISOU  790  O   GLU A 439     2876   2196   1975    206   -141    232
ATOM    791  CB  GLU A 439     -15.909 -32.171  -2.337  1.00 21.85           C  
ANISOU  791  CB  GLU A 439     3268   2626   2406    313   -218    247
ATOM    792  CG  GLU A 439     -15.214 -33.434  -1.723  1.00 25.74           C  
ANISOU  792  CG  GLU A 439     3711   3135   2933    345   -232    234
ATOM    793  CD  GLU A 439     -13.911 -33.790  -2.353  1.00 41.39           C  
ANISOU  793  CD  GLU A 439     5711   5095   4922    394   -250    249
ATOM    794  OE1 GLU A 439     -13.269 -34.805  -1.892  1.00 45.71           O  
ANISOU  794  OE1 GLU A 439     6314   5608   5447    406   -253    273
ATOM    795  OE2 GLU A 439     -13.564 -33.287  -3.476  1.00 27.81           O1-
ANISOU  795  OE2 GLU A 439     3948   3389   3229    423   -261    238
ATOM    796  H   GLU A 439     -17.751 -33.794  -2.390  1.00 19.56           H  
ATOM    797  HA  GLU A 439     -17.179 -31.922  -0.620  1.00 19.48           H  
ATOM    798  HB3 GLU A 439     -15.214 -31.332  -2.362  1.00 21.85           H  
ATOM    799  HB2 GLU A 439     -16.105 -32.377  -3.389  1.00 21.85           H  
ATOM    800  HG3 GLU A 439     -15.692 -34.411  -1.788  1.00 25.74           H  
ATOM    801  HG2 GLU A 439     -15.000 -33.276  -0.666  1.00 25.74           H  
ATOM    802  N   ASP A 440     -18.492 -30.315  -3.209  1.00 18.35           N  
ANISOU  802  N   ASP A 440     2889   2186   1898    232   -184    257
ATOM    803  CA  ASP A 440     -18.961 -28.970  -3.752  1.00 17.84           C  
ANISOU  803  CA  ASP A 440     2872   2099   1810    196   -153    267
ATOM    804  C   ASP A 440     -20.119 -28.460  -2.876  1.00 17.23           C  
ANISOU  804  C   ASP A 440     2764   2041   1741    153   -123    245
ATOM    805  O   ASP A 440     -20.330 -27.264  -2.731  1.00 16.91           O  
ANISOU  805  O   ASP A 440     2735   1982   1707    122    -88    243
ATOM    806  CB  ASP A 440     -19.498 -29.041  -5.219  1.00 19.12           C  
ANISOU  806  CB  ASP A 440     3084   2256   1926    203   -171    289
ATOM    807  CG  ASP A 440     -18.383 -29.040  -6.254  1.00 28.23           C  
ANISOU  807  CG  ASP A 440     4278   3382   3066    244   -198    315
ATOM    808  OD1 ASP A 440     -17.266 -28.510  -5.980  1.00 28.51           O  
ANISOU  808  OD1 ASP A 440     4319   3389   3124    259   -189    318
ATOM    809  OD2 ASP A 440     -18.682 -29.575  -7.319  1.00 32.16           O1-
ANISOU  809  OD2 ASP A 440     4802   3886   3531    263   -228    332
ATOM    810  H   ASP A 440     -18.485 -31.112  -3.830  1.00 18.35           H  
ATOM    811  HA  ASP A 440     -18.135 -28.258  -3.737  1.00 17.84           H  
ATOM    812  HB3 ASP A 440     -20.216 -28.298  -5.565  1.00 19.12           H  
ATOM    813  HB2 ASP A 440     -20.124 -29.925  -5.338  1.00 19.12           H  
ATOM    814  N   GLU A 441     -20.913 -29.439  -2.362  1.00 15.15           N  
ANISOU  814  N   GLU A 441     2458   1816   1483    152   -136    228
ATOM    815  CA  GLU A 441     -21.956 -29.119  -1.423  1.00 15.42           C  
ANISOU  815  CA  GLU A 441     2462   1867   1530    118   -109    207
ATOM    816  C   GLU A 441     -21.445 -28.849   0.007  1.00 15.63           C  
ANISOU  816  C   GLU A 441     2456   1888   1596    109    -89    193
ATOM    817  O   GLU A 441     -21.774 -27.835   0.660  1.00 13.51           O  
ANISOU  817  O   GLU A 441     2183   1614   1336     77    -57    186
ATOM    818  CB  GLU A 441     -23.085 -30.117  -1.521  1.00 15.71           C  
ANISOU  818  CB  GLU A 441     2461   1942   1565    121   -129    192
ATOM    819  CG  GLU A 441     -24.356 -29.674  -0.813  1.00 15.86           C  
ANISOU  819  CG  GLU A 441     2513   1971   1542    119   -144    201
ATOM    820  CD  GLU A 441     -25.337 -28.792  -1.644  1.00 20.23           C  
ANISOU  820  CD  GLU A 441     3031   2561   2096    120   -165    184
ATOM    821  OE1 GLU A 441     -25.867 -27.824  -1.029  1.00 21.52           O  
ANISOU  821  OE1 GLU A 441     3158   2739   2281    100   -146    163
ATOM    822  OE2 GLU A 441     -25.646 -29.210  -2.766  1.00 23.88           O1-
ANISOU  822  OE2 GLU A 441     3503   3036   2534    138   -201    192
ATOM    823  H   GLU A 441     -20.641 -30.408  -2.447  1.00 15.15           H  
ATOM    824  HA  GLU A 441     -22.474 -28.219  -1.753  1.00 15.42           H  
ATOM    825  HB3 GLU A 441     -22.817 -31.103  -1.142  1.00 15.71           H  
ATOM    826  HB2 GLU A 441     -23.285 -30.238  -2.585  1.00 15.71           H  
ATOM    827  HG3 GLU A 441     -24.151 -29.309   0.194  1.00 15.86           H  
ATOM    828  HG2 GLU A 441     -24.935 -30.572  -0.595  1.00 15.86           H  
ATOM    829  N   PHE A 442     -20.474 -29.699   0.471  1.00 14.74           N  
ANISOU  829  N   PHE A 442     2318   1776   1507    137   -107    189
ATOM    830  CA  PHE A 442     -19.616 -29.418   1.668  1.00 15.23           C  
ANISOU  830  CA  PHE A 442     2354   1831   1603    127    -88    176
ATOM    831  C   PHE A 442     -18.969 -27.980   1.728  1.00 16.43           C  
ANISOU  831  C   PHE A 442     2543   1946   1754    108    -63    185
ATOM    832  O   PHE A 442     -19.050 -27.344   2.736  1.00 16.14           O  
ANISOU  832  O   PHE A 442     2492   1907   1734     80    -38    174
ATOM    833  CB  PHE A 442     -18.716 -30.548   2.067  1.00 17.44           C  
ANISOU  833  CB  PHE A 442     2604   2116   1905    160   -109    170
ATOM    834  CG  PHE A 442     -17.595 -30.230   3.040  1.00 18.33           C  
ANISOU  834  CG  PHE A 442     2708   2212   2045    151    -90    161
ATOM    835  CD1 PHE A 442     -17.812 -30.050   4.417  1.00 21.55           C  
ANISOU  835  CD1 PHE A 442     3082   2634   2472    126    -73    142
ATOM    836  CD2 PHE A 442     -16.249 -29.962   2.542  1.00 20.85           C  
ANISOU  836  CD2 PHE A 442     3059   2498   2367    167    -88    171
ATOM    837  CE1 PHE A 442     -16.763 -29.694   5.245  1.00 21.33           C  
ANISOU  837  CE1 PHE A 442     3049   2591   2465    115    -57    134
ATOM    838  CE2 PHE A 442     -15.353 -29.505   3.357  1.00 23.30           C  
ANISOU  838  CE2 PHE A 442     3364   2790   2697    155    -71    161
ATOM    839  CZ  PHE A 442     -15.565 -29.298   4.735  1.00 20.67           C  
ANISOU  839  CZ  PHE A 442     2997   2475   2383    128    -56    143
ATOM    840  H   PHE A 442     -20.302 -30.593   0.034  1.00 14.74           H  
ATOM    841  HA  PHE A 442     -20.262 -29.428   2.546  1.00 15.23           H  
ATOM    842  HB3 PHE A 442     -18.252 -30.938   1.161  1.00 17.44           H  
ATOM    843  HB2 PHE A 442     -19.349 -31.365   2.415  1.00 17.44           H  
ATOM    844  HD1 PHE A 442     -18.828 -30.251   4.723  1.00 21.55           H  
ATOM    845  HD2 PHE A 442     -16.038 -30.210   1.513  1.00 20.85           H  
ATOM    846  HE1 PHE A 442     -16.880 -29.584   6.313  1.00 21.33           H  
ATOM    847  HE2 PHE A 442     -14.364 -29.320   2.964  1.00 23.30           H  
ATOM    848  HZ  PHE A 442     -14.872 -28.945   5.485  1.00 20.67           H  
ATOM    849  N   ILE A 443     -18.394 -27.530   0.597  1.00 16.24           N  
ANISOU  849  N   ILE A 443     2566   1894   1709    123    -69    206
ATOM    850  CA  ILE A 443     -17.541 -26.297   0.451  1.00 18.07           C  
ANISOU  850  CA  ILE A 443     2839   2088   1939    103    -44    216
ATOM    851  C   ILE A 443     -18.459 -25.133   0.439  1.00 18.79           C  
ANISOU  851  C   ILE A 443     2938   2179   2021     59    -13    214
ATOM    852  O   ILE A 443     -18.150 -24.176   1.084  1.00 17.55           O  
ANISOU  852  O   ILE A 443     2779   2008   1879     30     13    207
ATOM    853  CB  ILE A 443     -16.673 -26.280  -0.812  1.00 22.59           C  
ANISOU  853  CB  ILE A 443     3467   2629   2489    130    -58    241
ATOM    854  CG1 ILE A 443     -15.546 -27.326  -0.677  1.00 23.68           C  
ANISOU  854  CG1 ILE A 443     3592   2761   2642    176    -85    242
ATOM    855  CG2 ILE A 443     -16.033 -24.888  -1.238  1.00 23.65           C  
ANISOU  855  CG2 ILE A 443     3651   2721   2616    103    -29    252
ATOM    856  CD1 ILE A 443     -15.214 -28.073  -1.929  1.00 28.06           C  
ANISOU  856  CD1 ILE A 443     4196   3294   3173    215   -110    268
ATOM    857  H   ILE A 443     -18.374 -28.197  -0.161  1.00 16.24           H  
ATOM    858  HA  ILE A 443     -16.943 -26.307   1.362  1.00 18.07           H  
ATOM    859  HB  ILE A 443     -17.278 -26.619  -1.654  1.00 22.59           H  
ATOM    860 HG13 ILE A 443     -15.747 -28.033   0.128  1.00 23.68           H  
ATOM    861 HG12 ILE A 443     -14.648 -26.839  -0.297  1.00 23.68           H  
ATOM    862 HG21 ILE A 443     -16.672 -24.251  -1.850  1.00 23.65           H  
ATOM    863 HG22 ILE A 443     -15.749 -24.282  -0.377  1.00 23.65           H  
ATOM    864 HG23 ILE A 443     -15.130 -24.919  -1.848  1.00 23.65           H  
ATOM    865 HD11 ILE A 443     -14.752 -27.399  -2.649  1.00 28.06           H  
ATOM    866 HD12 ILE A 443     -14.423 -28.813  -1.807  1.00 28.06           H  
ATOM    867 HD13 ILE A 443     -16.107 -28.261  -2.526  1.00 28.06           H  
ATOM    868  N   GLU A 444     -19.515 -25.274  -0.386  1.00 16.04           N  
ANISOU  868  N   GLU A 444     2596   1850   1649     52    -14    217
ATOM    869  CA  GLU A 444     -20.610 -24.304  -0.475  1.00 16.91           C  
ANISOU  869  CA  GLU A 444     2712   1962   1751     12     20    214
ATOM    870  C   GLU A 444     -21.155 -23.925   0.939  1.00 16.86           C  
ANISOU  870  C   GLU A 444     2651   1978   1778     -9     36    190
ATOM    871  O   GLU A 444     -21.432 -22.699   1.143  1.00 16.68           O  
ANISOU  871  O   GLU A 444     2624   1948   1767    -42     66    185
ATOM    872  CB  GLU A 444     -21.586 -24.855  -1.469  1.00 17.94           C  
ANISOU  872  CB  GLU A 444     2860   2109   1847     12     14    220
ATOM    873  CG  GLU A 444     -22.888 -24.109  -1.639  1.00 21.04           C  
ANISOU  873  CG  GLU A 444     3272   2498   2223    -27     53    220
ATOM    874  CD  GLU A 444     -22.889 -22.742  -2.345  1.00 22.09           C  
ANISOU  874  CD  GLU A 444     3449   2594   2348    -50     80    235
ATOM    875  OE1 GLU A 444     -24.033 -22.239  -2.400  1.00 22.48           O  
ANISOU  875  OE1 GLU A 444     3539   2616   2387    -31     65    253
ATOM    876  OE2 GLU A 444     -21.798 -22.207  -2.603  1.00 23.30           O1-
ANISOU  876  OE2 GLU A 444     3595   2747   2509    -87    117    228
ATOM    877  H   GLU A 444     -19.603 -26.171  -0.843  1.00 16.04           H  
ATOM    878  HA  GLU A 444     -20.296 -23.321  -0.828  1.00 16.91           H  
ATOM    879  HB3 GLU A 444     -21.819 -25.915  -1.377  1.00 17.94           H  
ATOM    880  HB2 GLU A 444     -21.174 -24.863  -2.477  1.00 17.94           H  
ATOM    881  HG3 GLU A 444     -23.491 -24.061  -0.732  1.00 21.04           H  
ATOM    882  HG2 GLU A 444     -23.591 -24.639  -2.282  1.00 21.04           H  
ATOM    883  N   GLU A 445     -21.361 -24.966   1.776  1.00 14.29           N  
ANISOU  883  N   GLU A 445     2282   1680   1468     10     15    176
ATOM    884  CA  GLU A 445     -21.810 -24.833   3.168  1.00 14.68           C  
ANISOU  884  CA  GLU A 445     2282   1749   1548     -5     26    155
ATOM    885  C   GLU A 445     -20.610 -24.621   4.131  1.00 16.95           C  
ANISOU  885  C   GLU A 445     2557   2020   1862    -13     34    150
ATOM    886  O   GLU A 445     -20.839 -24.584   5.333  1.00 15.45           O  
ANISOU  886  O   GLU A 445     2341   1836   1692    -38     53    138
ATOM    887  CB  GLU A 445     -22.767 -25.967   3.588  1.00 15.50           C  
ANISOU  887  CB  GLU A 445     2347   1882   1658     16      3    143
ATOM    888  CG  GLU A 445     -24.135 -25.939   2.970  1.00 18.19           C  
ANISOU  888  CG  GLU A 445     2641   2244   2027      1     15    123
ATOM    889  CD  GLU A 445     -25.218 -26.848   3.611  1.00 19.83           C  
ANISOU  889  CD  GLU A 445     2841   2461   2232    -27     42    116
ATOM    890  OE1 GLU A 445     -26.387 -26.539   3.240  1.00 19.19           O  
ANISOU  890  OE1 GLU A 445     2793   2374   2126    -38     55    126
ATOM    891  OE2 GLU A 445     -24.947 -27.759   4.496  1.00 20.53           O1-
ANISOU  891  OE2 GLU A 445     2892   2564   2344    -37     51    102
ATOM    892  H   GLU A 445     -21.243 -25.908   1.431  1.00 14.29           H  
ATOM    893  HA  GLU A 445     -22.319 -23.870   3.225  1.00 14.68           H  
ATOM    894  HB3 GLU A 445     -22.778 -26.098   4.670  1.00 15.50           H  
ATOM    895  HB2 GLU A 445     -22.205 -26.849   3.281  1.00 15.50           H  
ATOM    896  HG3 GLU A 445     -24.035 -26.190   1.914  1.00 18.19           H  
ATOM    897  HG2 GLU A 445     -24.385 -24.885   2.853  1.00 18.19           H  
ATOM    898  N   ALA A 446     -19.348 -24.463   3.641  1.00 15.14           N  
ANISOU  898  N   ALA A 446     2350   1769   1633      9     19    158
ATOM    899  CA  ALA A 446     -18.263 -24.024   4.566  1.00 15.23           C  
ANISOU  899  CA  ALA A 446     2358   1762   1667      2     26    153
ATOM    900  C   ALA A 446     -18.393 -22.625   5.263  1.00 18.08           C  
ANISOU  900  C   ALA A 446     2735   2105   2029    -38     55    154
ATOM    901  O   ALA A 446     -18.395 -22.576   6.485  1.00 17.35           O  
ANISOU  901  O   ALA A 446     2622   2012   1960    -57     64    142
ATOM    902  CB  ALA A 446     -16.803 -24.370   4.052  1.00 16.55           C  
ANISOU  902  CB  ALA A 446     2555   1903   1829     32      9    163
ATOM    903  H   ALA A 446     -19.169 -24.507   2.647  1.00 15.14           H  
ATOM    904  HA  ALA A 446     -18.415 -24.732   5.380  1.00 15.23           H  
ATOM    905  HB1 ALA A 446     -16.118 -23.837   4.711  1.00 16.55           H  
ATOM    906  HB2 ALA A 446     -16.602 -25.441   4.039  1.00 16.55           H  
ATOM    907  HB3 ALA A 446     -16.630 -23.929   3.070  1.00 16.55           H  
ATOM    908  N   LYS A 447     -18.842 -21.589   4.512  1.00 16.61           N  
ANISOU  908  N   LYS A 447     2584   1908   1820    -53     71    168
ATOM    909  CA  LYS A 447     -19.474 -20.343   4.973  1.00 18.53           C  
ANISOU  909  CA  LYS A 447     2840   2135   2064    -95    103    170
ATOM    910  C   LYS A 447     -20.738 -20.479   5.833  1.00 22.82           C  
ANISOU  910  C   LYS A 447     3334   2707   2630   -121    119    152
ATOM    911  O   LYS A 447     -20.985 -19.614   6.679  1.00 24.82           O  
ANISOU  911  O   LYS A 447     3574   2954   2901   -150    136    145
ATOM    912  CB  LYS A 447     -19.550 -19.331   3.808  1.00 20.04           C  
ANISOU  912  CB  LYS A 447     3078   2313   2223   -105    118    188
ATOM    913  CG  LYS A 447     -20.643 -19.768   2.725  1.00 19.83           C  
ANISOU  913  CG  LYS A 447     3107   2255   2173    -80    103    208
ATOM    914  CD  LYS A 447     -20.860 -18.768   1.580  1.00 21.12           C  
ANISOU  914  CD  LYS A 447     3317   2408   2300    -89    116    226
ATOM    915  CE  LYS A 447     -21.958 -19.130   0.604  1.00 22.59           C  
ANISOU  915  CE  LYS A 447     3558   2563   2461    -59     96    249
ATOM    916  NZ  LYS A 447     -21.408 -20.098  -0.323  1.00 24.95           N1+
ANISOU  916  NZ  LYS A 447     3911   2848   2720    -69    109    269
ATOM    917  H   LYS A 447     -18.646 -21.719   3.530  1.00 16.61           H  
ATOM    918  HA  LYS A 447     -18.818 -19.888   5.715  1.00 18.53           H  
ATOM    919  HB3 LYS A 447     -18.545 -19.226   3.399  1.00 20.04           H  
ATOM    920  HB2 LYS A 447     -19.821 -18.285   3.951  1.00 20.04           H  
ATOM    921  HG3 LYS A 447     -21.602 -19.905   3.224  1.00 19.83           H  
ATOM    922  HG2 LYS A 447     -20.307 -20.726   2.329  1.00 19.83           H  
ATOM    923  HD3 LYS A 447     -19.909 -18.521   1.108  1.00 21.12           H  
ATOM    924  HD2 LYS A 447     -21.147 -17.864   2.118  1.00 21.12           H  
ATOM    925  HE3 LYS A 447     -22.350 -18.319  -0.010  1.00 22.59           H  
ATOM    926  HE2 LYS A 447     -22.892 -19.440   1.073  1.00 22.59           H  
ATOM    927  HZ1 LYS A 447     -21.415 -20.976   0.177  1.00 24.95           H  
ATOM    928  HZ2 LYS A 447     -21.964 -20.279  -1.147  1.00 24.95           H  
ATOM    929  HZ3 LYS A 447     -20.491 -19.947  -0.720  1.00 24.95           H  
ATOM    930  N   VAL A 448     -21.508 -21.528   5.687  1.00 18.16           N  
ANISOU  930  N   VAL A 448     2713   2147   2039   -109    112    144
ATOM    931  CA  VAL A 448     -22.767 -21.774   6.442  1.00 18.74           C  
ANISOU  931  CA  VAL A 448     2739   2247   2134   -126    125    128
ATOM    932  C   VAL A 448     -22.438 -22.326   7.871  1.00 20.40           C  
ANISOU  932  C   VAL A 448     2912   2466   2373   -119    109    115
ATOM    933  O   VAL A 448     -22.937 -21.838   8.857  1.00 21.30           O  
ANISOU  933  O   VAL A 448     2996   2588   2510   -141    121    105
ATOM    934  CB  VAL A 448     -23.772 -22.698   5.616  1.00 23.42           C  
ANISOU  934  CB  VAL A 448     3318   2864   2714   -113    122    124
ATOM    935  CG1 VAL A 448     -24.965 -23.148   6.531  1.00 23.48           C  
ANISOU  935  CG1 VAL A 448     3276   2899   2747   -122    132    107
ATOM    936  CG2 VAL A 448     -24.262 -21.963   4.347  1.00 24.64           C  
ANISOU  936  CG2 VAL A 448     3511   3012   2838   -125    142    136
ATOM    937  H   VAL A 448     -21.208 -22.175   4.972  1.00 18.16           H  
ATOM    938  HA  VAL A 448     -23.265 -20.806   6.488  1.00 18.74           H  
ATOM    939  HB  VAL A 448     -23.279 -23.660   5.477  1.00 23.42           H  
ATOM    940 HG11 VAL A 448     -25.498 -22.310   6.980  1.00 23.48           H  
ATOM    941 HG12 VAL A 448     -25.718 -23.519   5.835  1.00 23.48           H  
ATOM    942 HG13 VAL A 448     -24.700 -23.857   7.315  1.00 23.48           H  
ATOM    943 HG21 VAL A 448     -24.967 -21.185   4.639  1.00 24.64           H  
ATOM    944 HG22 VAL A 448     -23.476 -21.539   3.722  1.00 24.64           H  
ATOM    945 HG23 VAL A 448     -24.851 -22.665   3.757  1.00 24.64           H  
ATOM    946  N   MET A 449     -21.508 -23.278   7.938  1.00 15.27           N  
ANISOU  946  N   MET A 449     2263   1816   1722    -87     82    115
ATOM    947  CA  MET A 449     -20.912 -23.853   9.165  1.00 15.56           C  
ANISOU  947  CA  MET A 449     2269   1861   1782    -79     68    102
ATOM    948  C   MET A 449     -19.924 -22.865   9.886  1.00 19.16           C  
ANISOU  948  C   MET A 449     2734   2296   2251    -99     75    100
ATOM    949  O   MET A 449     -19.708 -23.072  11.093  1.00 18.58           O  
ANISOU  949  O   MET A 449     2630   2232   2197   -107     71     88
ATOM    950  CB  MET A 449     -20.122 -25.160   8.800  1.00 15.89           C  
ANISOU  950  CB  MET A 449     2312   1905   1819    -43     43    102
ATOM    951  CG  MET A 449     -21.029 -26.212   8.202  1.00 15.73           C  
ANISOU  951  CG  MET A 449     2277   1909   1789    -26     33    101
ATOM    952  SD  MET A 449     -20.286 -27.918   8.360  1.00 17.48           S  
ANISOU  952  SD  MET A 449     2507   2132   2002     16      3    106
ATOM    953  CE  MET A 449     -19.950 -28.177   6.629  1.00 17.34           C  
ANISOU  953  CE  MET A 449     2454   2124   2011     25     -5     90
ATOM    954  H   MET A 449     -21.159 -23.640   7.062  1.00 15.27           H  
ATOM    955  HA  MET A 449     -21.735 -24.198   9.791  1.00 15.56           H  
ATOM    956  HB3 MET A 449     -19.756 -25.540   9.754  1.00 15.89           H  
ATOM    957  HB2 MET A 449     -19.262 -24.955   8.163  1.00 15.89           H  
ATOM    958  HG3 MET A 449     -21.199 -25.890   7.175  1.00 15.73           H  
ATOM    959  HG2 MET A 449     -21.975 -26.324   8.731  1.00 15.73           H  
ATOM    960  HE1 MET A 449     -19.791 -29.251   6.523  1.00 17.34           H  
ATOM    961  HE2 MET A 449     -20.841 -27.992   6.029  1.00 17.34           H  
ATOM    962  HE3 MET A 449     -19.102 -27.615   6.237  1.00 17.34           H  
ATOM    963  N   MET A 450     -19.334 -21.891   9.210  1.00 19.11           N  
ANISOU  963  N   MET A 450     2769   2260   2231   -109     84    112
ATOM    964  CA  MET A 450     -18.475 -20.854   9.767  1.00 21.81           C  
ANISOU  964  CA  MET A 450     3126   2577   2583   -133     92    110
ATOM    965  C   MET A 450     -19.353 -19.850  10.625  1.00 23.56           C  
ANISOU  965  C   MET A 450     3317   2812   2823   -171    109    100
ATOM    966  O   MET A 450     -18.826 -19.287  11.547  1.00 24.67           O  
ANISOU  966  O   MET A 450     3448   2946   2978   -189    107     91
ATOM    967  CB  MET A 450     -17.602 -20.156   8.692  1.00 25.78           C  
ANISOU  967  CB  MET A 450     3684   3046   3066   -141    104    126
ATOM    968  CG  MET A 450     -16.267 -20.764   8.330  1.00 30.39           C  
ANISOU  968  CG  MET A 450     4303   3609   3635   -105     87    136
ATOM    969  SD  MET A 450     -15.477 -20.087   6.883  1.00 34.29           S  
ANISOU  969  SD  MET A 450     4812   4074   4142   -104     80    128
ATOM    970  CE  MET A 450     -14.646 -18.672   7.689  1.00 29.35           C  
ANISOU  970  CE  MET A 450     4228   3413   3511   -151    107    136
ATOM    971  H   MET A 450     -19.711 -21.716   8.290  1.00 19.11           H  
ATOM    972  HA  MET A 450     -17.818 -21.282  10.525  1.00 21.81           H  
ATOM    973  HB3 MET A 450     -17.311 -19.186   9.096  1.00 25.78           H  
ATOM    974  HB2 MET A 450     -18.161 -19.917   7.787  1.00 25.78           H  
ATOM    975  HG3 MET A 450     -16.426 -21.797   8.020  1.00 30.39           H  
ATOM    976  HG2 MET A 450     -15.550 -20.858   9.146  1.00 30.39           H  
ATOM    977  HE1 MET A 450     -14.091 -17.915   7.134  1.00 29.35           H  
ATOM    978  HE2 MET A 450     -15.359 -17.988   8.148  1.00 29.35           H  
ATOM    979  HE3 MET A 450     -13.997 -19.046   8.481  1.00 29.35           H  
ATOM    980  N   ASN A 451     -20.639 -19.549  10.223  1.00 20.85           N  
ANISOU  980  N   ASN A 451     2959   2485   2476   -183    126    102
ATOM    981  CA  ASN A 451     -21.599 -18.794  10.966  1.00 22.40           C  
ANISOU  981  CA  ASN A 451     3123   2696   2691   -217    145     95
ATOM    982  C   ASN A 451     -22.112 -19.553  12.225  1.00 23.81           C  
ANISOU  982  C   ASN A 451     3248   2905   2892   -210    134     81
ATOM    983  O   ASN A 451     -22.408 -18.937  13.225  1.00 24.49           O  
ANISOU  983  O   ASN A 451     3302   3004   2998   -236    145     73
ATOM    984  CB  ASN A 451     -22.803 -18.327  10.115  1.00 24.44           C  
ANISOU  984  CB  ASN A 451     3392   2959   2937   -231    173    103
ATOM    985  CG  ASN A 451     -22.543 -17.270   9.075  1.00 52.87           C  
ANISOU  985  CG  ASN A 451     7044   6527   6517   -249    190    117
ATOM    986  OD1 ASN A 451     -21.460 -16.793   8.888  1.00 46.74           O  
ANISOU  986  OD1 ASN A 451     6286   5726   5746   -268    192    118
ATOM    987  ND2 ASN A 451     -23.584 -16.975   8.322  1.00 49.74           N  
ANISOU  987  ND2 ASN A 451     6677   6127   6096   -243    202    129
ATOM    988  H   ASN A 451     -20.984 -20.018   9.397  1.00 20.85           H  
ATOM    989  HA  ASN A 451     -21.124 -17.931  11.433  1.00 22.40           H  
ATOM    990  HB3 ASN A 451     -23.556 -17.896  10.775  1.00 24.44           H  
ATOM    991  HB2 ASN A 451     -23.124 -19.224   9.585  1.00 24.44           H  
ATOM    992 HD22 ASN A 451     -23.323 -16.363   7.563  1.00 49.74           H  
ATOM    993 HD21 ASN A 451     -24.511 -17.370   8.397  1.00 49.74           H  
ATOM    994  N   LEU A 452     -21.915 -20.886  12.269  1.00 18.50           N  
ANISOU  994  N   LEU A 452     2566   2245   2218   -178    113     77
ATOM    995  CA  LEU A 452     -22.230 -21.747  13.432  1.00 17.39           C  
ANISOU  995  CA  LEU A 452     2382   2130   2097   -170    101     65
ATOM    996  C   LEU A 452     -21.102 -21.819  14.394  1.00 20.84           C  
ANISOU  996  C   LEU A 452     2814   2558   2546   -179     87     58
ATOM    997  O   LEU A 452     -20.608 -22.875  14.746  1.00 21.88           O  
ANISOU  997  O   LEU A 452     2979   2667   2668   -173     79     61
ATOM    998  CB  LEU A 452     -22.620 -23.152  12.930  1.00 16.41           C  
ANISOU  998  CB  LEU A 452     2253   2017   1964   -135     84     64
ATOM    999  CG  LEU A 452     -23.907 -23.231  12.022  1.00 17.78           C  
ANISOU  999  CG  LEU A 452     2432   2200   2122   -125     93     68
ATOM   1000  CD1 LEU A 452     -23.959 -24.695  11.515  1.00 17.34           C  
ANISOU 1000  CD1 LEU A 452     2375   2154   2058    -93     73     67
ATOM   1001  CD2 LEU A 452     -25.210 -22.622  12.629  1.00 21.17           C  
ANISOU 1001  CD2 LEU A 452     2832   2648   2564   -140    112     63
ATOM   1002  H   LEU A 452     -21.276 -21.387  11.668  1.00 18.50           H  
ATOM   1003  HA  LEU A 452     -22.965 -21.419  14.168  1.00 17.39           H  
ATOM   1004  HB3 LEU A 452     -22.833 -23.802  13.779  1.00 16.41           H  
ATOM   1005  HB2 LEU A 452     -21.817 -23.539  12.303  1.00 16.41           H  
ATOM   1006  HG  LEU A 452     -23.664 -22.637  11.141  1.00 17.78           H  
ATOM   1007 HD11 LEU A 452     -23.270 -25.399  11.982  1.00 17.34           H  
ATOM   1008 HD12 LEU A 452     -24.923 -25.150  11.743  1.00 17.34           H  
ATOM   1009 HD13 LEU A 452     -23.902 -24.756  10.428  1.00 17.34           H  
ATOM   1010 HD21 LEU A 452     -25.289 -22.936  13.670  1.00 21.17           H  
ATOM   1011 HD22 LEU A 452     -25.223 -21.552  12.426  1.00 21.17           H  
ATOM   1012 HD23 LEU A 452     -26.135 -23.023  12.212  1.00 21.17           H  
ATOM   1013  N   SER A 453     -20.736 -20.619  14.932  1.00 15.62           N  
ANISOU 1013  N   SER A 453     2116   1913   1906   -195     84     49
ATOM   1014  CA  SER A 453     -19.739 -20.313  16.033  1.00 15.39           C  
ANISOU 1014  CA  SER A 453     2084   1877   1886   -207     70     42
ATOM   1015  C   SER A 453     -20.532 -20.340  17.380  1.00 15.16           C  
ANISOU 1015  C   SER A 453     2010   1874   1876   -207     58     33
ATOM   1016  O   SER A 453     -21.329 -19.477  17.706  1.00 17.33           O  
ANISOU 1016  O   SER A 453     2254   2165   2166   -222     68     31
ATOM   1017  CB  SER A 453     -19.115 -18.902  15.792  1.00 19.43           C  
ANISOU 1017  CB  SER A 453     2609   2372   2402   -245     82     43
ATOM   1018  OG  SER A 453     -20.024 -17.813  15.448  1.00 28.93           O  
ANISOU 1018  OG  SER A 453     3812   3569   3613   -260     67     34
ATOM   1019  H   SER A 453     -21.227 -19.825  14.547  1.00 15.62           H  
ATOM   1020  HA  SER A 453     -18.924 -21.036  15.995  1.00 15.39           H  
ATOM   1021  HB3 SER A 453     -18.303 -18.909  15.064  1.00 19.43           H  
ATOM   1022  HB2 SER A 453     -18.587 -18.553  16.679  1.00 19.43           H  
ATOM   1023  HG  SER A 453     -20.823 -17.866  15.977  1.00 28.93           H  
ATOM   1024  N   HIS A 454     -20.163 -21.405  18.160  1.00 12.99           N  
ANISOU 1024  N   HIS A 454     1734   1603   1600   -188     38     27
ATOM   1025  CA  HIS A 454     -20.560 -21.686  19.551  1.00 12.44           C  
ANISOU 1025  CA  HIS A 454     1628   1555   1544   -185     24     21
ATOM   1026  C   HIS A 454     -19.354 -22.038  20.379  1.00 12.74           C  
ANISOU 1026  C   HIS A 454     1680   1584   1575   -177      4     15
ATOM   1027  O   HIS A 454     -18.394 -22.529  19.778  1.00 13.47           O  
ANISOU 1027  O   HIS A 454     1801   1663   1653   -158      3     15
ATOM   1028  CB  HIS A 454     -21.620 -22.812  19.608  1.00 12.26           C  
ANISOU 1028  CB  HIS A 454     1583   1551   1525   -162     28     22
ATOM   1029  CG  HIS A 454     -22.309 -22.912  20.936  1.00 12.59           C  
ANISOU 1029  CG  HIS A 454     1590   1613   1583   -160     15     17
ATOM   1030  ND1 HIS A 454     -22.061 -23.849  21.899  1.00 14.22           N  
ANISOU 1030  ND1 HIS A 454     1796   1821   1785   -146     -4     13
ATOM   1031  CD2 HIS A 454     -23.325 -22.140  21.460  1.00 14.09           C  
ANISOU 1031  CD2 HIS A 454     1744   1819   1791   -170     20     17
ATOM   1032  CE1 HIS A 454     -22.760 -23.542  23.006  1.00 14.45           C  
ANISOU 1032  CE1 HIS A 454     1794   1867   1829   -147    -12     12
ATOM   1033  NE2 HIS A 454     -23.581 -22.520  22.744  1.00 14.67           N  
ANISOU 1033  NE2 HIS A 454     1797   1904   1872   -160      0     14
ATOM   1034  H   HIS A 454     -19.467 -22.057  17.826  1.00 12.99           H  
ATOM   1035  HA  HIS A 454     -20.911 -20.717  19.906  1.00 12.44           H  
ATOM   1036  HB3 HIS A 454     -21.118 -23.746  19.356  1.00 12.26           H  
ATOM   1037  HB2 HIS A 454     -22.418 -22.671  18.878  1.00 12.26           H  
ATOM   1038  HD2 HIS A 454     -23.727 -21.233  21.035  1.00 14.09           H  
ATOM   1039  HE1 HIS A 454     -22.795 -24.126  23.913  1.00 14.45           H  
ATOM   1040  HE2 HIS A 454     -24.311 -22.102  23.304  1.00 14.67           H  
ATOM   1041  N   GLU A 455     -19.279 -21.735  21.645  1.00 12.47           N  
ANISOU 1041  N   GLU A 455     1628   1560   1551   -190    -11      8
ATOM   1042  CA  GLU A 455     -18.149 -21.997  22.487  1.00 13.83           C  
ANISOU 1042  CA  GLU A 455     1817   1725   1714   -185    -28      1
ATOM   1043  C   GLU A 455     -17.908 -23.525  22.586  1.00 13.46           C  
ANISOU 1043  C   GLU A 455     1774   1682   1658   -153    -33      0
ATOM   1044  O   GLU A 455     -16.745 -23.922  22.731  1.00 12.66           O  
ANISOU 1044  O   GLU A 455     1695   1569   1545   -146    -40     -5
ATOM   1045  CB  GLU A 455     -18.524 -21.514  23.955  1.00  0.00           C  
ATOM   1046  CG  GLU A 455     -17.367 -21.542  24.884  1.00  0.00           C  
ATOM   1047  CD  GLU A 455     -16.110 -20.854  24.362  1.00  0.00           C  
ATOM   1048  OE1 GLU A 455     -16.184 -19.682  24.184  1.00  0.00           O  
ATOM   1049  OE2 GLU A 455     -15.057 -21.483  24.109  1.00  0.00           O1-
ATOM   1050  H   GLU A 455     -20.006 -21.141  22.018  1.00 12.47           H  
ATOM   1051  HB2 GLU A 455     -18.872 -20.484  23.876  1.00  0.00           H  
ATOM   1052  HB3 GLU A 455     -19.289 -22.110  24.452  1.00  0.00           H  
ATOM   1053  HG2 GLU A 455     -17.532 -20.959  25.790  1.00  0.00           H  
ATOM   1054  HG3 GLU A 455     -17.069 -22.554  25.159  1.00  0.00           H  
ATOM   1055  HA  GLU A 455     -17.277 -21.606  21.963  1.00 13.83           H  
ATOM   1056  N   LYS A 456     -18.998 -24.326  22.528  1.00 11.12           N  
ANISOU 1056  N   LYS A 456     1457   1402   1367   -135    -27      5
ATOM   1057  CA  LYS A 456     -19.016 -25.762  22.619  1.00 10.64           C  
ANISOU 1057  CA  LYS A 456     1398   1347   1299   -108    -30      3
ATOM   1058  C   LYS A 456     -19.243 -26.451  21.268  1.00 10.52           C  
ANISOU 1058  C   LYS A 456     1396   1326   1276    -90    -19      8
ATOM   1059  O   LYS A 456     -19.399 -27.671  21.307  1.00 10.51           O  
ANISOU 1059  O   LYS A 456     1390   1333   1271    -70    -20      7
ATOM   1060  CB  LYS A 456     -20.023 -26.290  23.646  1.00 11.41           C  
ANISOU 1060  CB  LYS A 456     1465   1465   1407   -102    -36      4
ATOM   1061  CG  LYS A 456     -20.257 -25.443  24.979  1.00 11.57           C  
ANISOU 1061  CG  LYS A 456     1469   1492   1434   -116    -52      1
ATOM   1062  CD  LYS A 456     -19.079 -25.719  25.875  1.00 13.06           C  
ANISOU 1062  CD  LYS A 456     1681   1672   1611   -119    -66     -5
ATOM   1063  CE  LYS A 456     -18.916 -24.694  27.072  1.00 13.68           C  
ANISOU 1063  CE  LYS A 456     1747   1757   1693   -138    -86     -7
ATOM   1064  NZ  LYS A 456     -19.914 -25.086  28.103  1.00 13.07           N1+
ANISOU 1064  NZ  LYS A 456     1645   1698   1623   -127    -96     -3
ATOM   1065  H   LYS A 456     -19.919 -23.933  22.398  1.00 11.12           H  
ATOM   1066  HA  LYS A 456     -18.007 -26.155  22.749  1.00 10.64           H  
ATOM   1067  HB3 LYS A 456     -19.784 -27.309  23.951  1.00 11.41           H  
ATOM   1068  HB2 LYS A 456     -20.972 -26.276  23.110  1.00 11.41           H  
ATOM   1069  HG3 LYS A 456     -21.195 -25.756  25.436  1.00 11.57           H  
ATOM   1070  HG2 LYS A 456     -20.334 -24.380  24.752  1.00 11.57           H  
ATOM   1071  HD3 LYS A 456     -18.157 -25.614  25.304  1.00 13.06           H  
ATOM   1072  HD2 LYS A 456     -19.189 -26.779  26.107  1.00 13.06           H  
ATOM   1073  HE3 LYS A 456     -19.137 -23.727  26.621  1.00 13.68           H  
ATOM   1074  HE2 LYS A 456     -17.886 -24.641  27.427  1.00 13.68           H  
ATOM   1075  HZ1 LYS A 456     -19.876 -26.078  28.287  1.00 13.07           H  
ATOM   1076  HZ2 LYS A 456     -19.797 -24.473  28.897  1.00 13.07           H  
ATOM   1077  HZ3 LYS A 456     -20.830 -24.785  27.801  1.00 13.07           H  
ATOM   1078  N   LEU A 457     -19.281 -25.748  20.168  1.00 11.39           N  
ANISOU 1078  N   LEU A 457     1524   1422   1382    -98     -9     12
ATOM   1079  CA  LEU A 457     -19.010 -26.468  18.885  1.00 10.93           C  
ANISOU 1079  CA  LEU A 457     1482   1358   1313    -82     -1     18
ATOM   1080  C   LEU A 457     -17.444 -26.305  18.675  1.00 11.49           C  
ANISOU 1080  C   LEU A 457     1587   1404   1373    -78     -2     19
ATOM   1081  O   LEU A 457     -16.819 -25.392  19.205  1.00 12.53           O  
ANISOU 1081  O   LEU A 457     1734   1520   1506    -99      1     19
ATOM   1082  CB  LEU A 457     -19.720 -25.777  17.727  1.00 12.99           C  
ANISOU 1082  CB  LEU A 457     1739   1621   1575    -95     13     25
ATOM   1083  CG  LEU A 457     -21.261 -26.027  17.804  1.00 14.67           C  
ANISOU 1083  CG  LEU A 457     1965   1833   1775    -79     20     32
ATOM   1084  CD1 LEU A 457     -21.980 -24.955  16.997  1.00 13.00           C  
ANISOU 1084  CD1 LEU A 457     1734   1640   1564    -60     15     29
ATOM   1085  CD2 LEU A 457     -21.709 -27.445  17.338  1.00 16.03           C  
ANISOU 1085  CD2 LEU A 457     2141   2004   1946    -96     37     39
ATOM   1086  H   LEU A 457     -19.138 -24.749  20.118  1.00 11.39           H  
ATOM   1087  HA  LEU A 457     -19.164 -27.523  19.110  1.00 10.93           H  
ATOM   1088  HB3 LEU A 457     -19.285 -25.975  16.747  1.00 12.99           H  
ATOM   1089  HB2 LEU A 457     -19.536 -24.715  17.888  1.00 12.99           H  
ATOM   1090  HG  LEU A 457     -21.599 -25.888  18.831  1.00 14.67           H  
ATOM   1091 HD11 LEU A 457     -22.268 -25.183  15.971  1.00 13.00           H  
ATOM   1092 HD12 LEU A 457     -22.917 -24.581  17.409  1.00 13.00           H  
ATOM   1093 HD13 LEU A 457     -21.341 -24.074  16.939  1.00 13.00           H  
ATOM   1094 HD21 LEU A 457     -22.277 -27.433  16.408  1.00 16.03           H  
ATOM   1095 HD22 LEU A 457     -20.920 -28.169  17.133  1.00 16.03           H  
ATOM   1096 HD23 LEU A 457     -22.301 -27.869  18.148  1.00 16.03           H  
ATOM   1097  N   VAL A 458     -16.883 -27.170  17.844  1.00 10.03           N  
ANISOU 1097  N   VAL A 458     1415   1216   1181    -52     -6     19
ATOM   1098  CA  VAL A 458     -15.573 -26.979  17.121  1.00 10.35           C  
ANISOU 1098  CA  VAL A 458     1488   1231   1213    -43     -5     21
ATOM   1099  C   VAL A 458     -15.656 -25.651  16.235  1.00 12.77           C  
ANISOU 1099  C   VAL A 458     1819   1519   1512    -54      4     31
ATOM   1100  O   VAL A 458     -16.505 -25.737  15.299  1.00 12.91           O  
ANISOU 1100  O   VAL A 458     1836   1545   1526    -48      8     40
ATOM   1101  CB  VAL A 458     -15.250 -28.199  16.112  1.00 11.72           C  
ANISOU 1101  CB  VAL A 458     1664   1407   1381     -9    -10     20
ATOM   1102  CG1 VAL A 458     -13.893 -28.021  15.395  1.00 13.97           C  
ANISOU 1102  CG1 VAL A 458     1984   1665   1660      7     -9     24
ATOM   1103  CG2 VAL A 458     -15.143 -29.518  16.918  1.00 12.02           C  
ANISOU 1103  CG2 VAL A 458     1683   1458   1425     -2    -15      9
ATOM   1104  H   VAL A 458     -17.507 -27.905  17.543  1.00 10.03           H  
ATOM   1105  HA  VAL A 458     -14.721 -26.823  17.782  1.00 10.35           H  
ATOM   1106  HB  VAL A 458     -16.042 -28.373  15.383  1.00 11.72           H  
ATOM   1107 HG11 VAL A 458     -13.488 -28.882  14.863  1.00 13.97           H  
ATOM   1108 HG12 VAL A 458     -13.932 -27.175  14.709  1.00 13.97           H  
ATOM   1109 HG13 VAL A 458     -13.096 -27.799  16.104  1.00 13.97           H  
ATOM   1110 HG21 VAL A 458     -16.104 -29.707  17.396  1.00 12.02           H  
ATOM   1111 HG22 VAL A 458     -14.835 -30.382  16.329  1.00 12.02           H  
ATOM   1112 HG23 VAL A 458     -14.333 -29.279  17.607  1.00 12.02           H  
ATOM   1113  N   GLN A 459     -14.849 -24.585  16.431  1.00 12.18           N  
ANISOU 1113  N   GLN A 459     1770   1420   1436    -71      8     30
ATOM   1114  CA  GLN A 459     -14.880 -23.588  15.384  1.00 13.32           C  
ANISOU 1114  CA  GLN A 459     1941   1545   1574    -87     19     41
ATOM   1115  C   GLN A 459     -14.172 -24.087  14.168  1.00 13.73           C  
ANISOU 1115  C   GLN A 459     2027   1578   1614    -60     19     51
ATOM   1116  O   GLN A 459     -13.078 -24.602  14.195  1.00 13.78           O  
ANISOU 1116  O   GLN A 459     2051   1568   1617    -39     14     48
ATOM   1117  CB  GLN A 459     -14.040 -22.374  15.884  1.00 16.41           C  
ANISOU 1117  CB  GLN A 459     2350   1916   1969   -119     23     35
ATOM   1118  CG  GLN A 459     -13.914 -21.063  15.006  1.00 18.79           C  
ANISOU 1118  CG  GLN A 459     2678   2197   2266   -143     38     45
ATOM   1119  CD  GLN A 459     -15.334 -20.442  14.847  1.00 37.98           C  
ANISOU 1119  CD  GLN A 459     5079   4650   4703   -164     48     49
ATOM   1120  OE1 GLN A 459     -16.051 -20.212  15.861  1.00 37.75           O  
ANISOU 1120  OE1 GLN A 459     5062   4616   4664   -164     61     60
ATOM   1121  NE2 GLN A 459     -15.892 -20.449  13.660  1.00 29.80           N  
ANISOU 1121  NE2 GLN A 459     4005   3636   3682   -181     44     40
ATOM   1122  H   GLN A 459     -14.213 -24.652  17.213  1.00 12.18           H  
ATOM   1123  HA  GLN A 459     -15.938 -23.379  15.221  1.00 13.32           H  
ATOM   1124  HB3 GLN A 459     -13.043 -22.747  16.117  1.00 16.41           H  
ATOM   1125  HB2 GLN A 459     -14.452 -22.088  16.851  1.00 16.41           H  
ATOM   1126  HG3 GLN A 459     -13.427 -21.282  14.056  1.00 18.79           H  
ATOM   1127  HG2 GLN A 459     -13.327 -20.282  15.489  1.00 18.79           H  
ATOM   1128 HE22 GLN A 459     -16.833 -20.085  13.612  1.00 29.80           H  
ATOM   1129 HE21 GLN A 459     -15.411 -20.914  12.902  1.00 29.80           H  
ATOM   1130  N   LEU A 460     -14.848 -23.965  13.007  1.00 14.60           N  
ANISOU 1130  N   LEU A 460     2148   1686   1714    -60     26     64
ATOM   1131  CA  LEU A 460     -14.390 -23.986  11.681  1.00 14.59           C  
ANISOU 1131  CA  LEU A 460     2183   1663   1698    -36     25     77
ATOM   1132  C   LEU A 460     -13.792 -22.638  11.310  1.00 17.54           C  
ANISOU 1132  C   LEU A 460     2597   2002   2066    -61     38     82
ATOM   1133  O   LEU A 460     -14.363 -21.561  11.529  1.00 20.43           O  
ANISOU 1133  O   LEU A 460     2963   2369   2433    -94     52     85
ATOM   1134  CB  LEU A 460     -15.599 -24.405  10.765  1.00 16.14           C  
ANISOU 1134  CB  LEU A 460     2375   1875   1882    -26     24     88
ATOM   1135  CG  LEU A 460     -15.180 -24.493   9.220  1.00 24.44           C  
ANISOU 1135  CG  LEU A 460     3468   2903   2914     -6     22    105
ATOM   1136  CD1 LEU A 460     -14.335 -25.702   8.896  1.00 25.37           C  
ANISOU 1136  CD1 LEU A 460     3591   3016   3033     33      6    105
ATOM   1137  CD2 LEU A 460     -16.346 -24.556   8.231  1.00 28.94           C  
ANISOU 1137  CD2 LEU A 460     4037   3490   3470     -4     22    115
ATOM   1138  H   LEU A 460     -15.823 -23.704  13.060  1.00 14.60           H  
ATOM   1139  HA  LEU A 460     -13.576 -24.707  11.601  1.00 14.59           H  
ATOM   1140  HB3 LEU A 460     -16.390 -23.657  10.816  1.00 16.14           H  
ATOM   1141  HB2 LEU A 460     -15.984 -25.367  11.103  1.00 16.14           H  
ATOM   1142  HG  LEU A 460     -14.643 -23.580   8.962  1.00 24.44           H  
ATOM   1143 HD11 LEU A 460     -14.514 -26.492   9.625  1.00 25.37           H  
ATOM   1144 HD12 LEU A 460     -14.495 -26.107   7.897  1.00 25.37           H  
ATOM   1145 HD13 LEU A 460     -13.299 -25.435   9.102  1.00 25.37           H  
ATOM   1146 HD21 LEU A 460     -16.554 -25.559   7.857  1.00 28.94           H  
ATOM   1147 HD22 LEU A 460     -17.257 -24.178   8.693  1.00 28.94           H  
ATOM   1148 HD23 LEU A 460     -16.100 -23.901   7.395  1.00 28.94           H  
ATOM   1149  N   TYR A 461     -12.514 -22.713  11.028  1.00 14.43           N  
ANISOU 1149  N   TYR A 461     2238   1577   1668    -46     36     83
ATOM   1150  CA  TYR A 461     -11.809 -21.536  10.641  1.00 15.97           C  
ANISOU 1150  CA  TYR A 461     2476   1734   1857    -70     49     88
ATOM   1151  C   TYR A 461     -11.823 -21.411   9.113  1.00 19.67           C  
ANISOU 1151  C   TYR A 461     2986   2180   2308    -59     54    109
ATOM   1152  O   TYR A 461     -11.410 -20.390   8.581  1.00 20.85           O  
ANISOU 1152  O   TYR A 461     3169   2303   2451    -88     70    116
ATOM   1153  CB  TYR A 461     -10.315 -21.560  11.071  1.00 16.11           C  
ANISOU 1153  CB  TYR A 461     2518   1725   1879    -61     46     79
ATOM   1154  CG  TYR A 461     -10.011 -21.594  12.586  1.00 17.22           C  
ANISOU 1154  CG  TYR A 461     2629   1880   2032    -79     42     59
ATOM   1155  CD1 TYR A 461     -10.764 -20.889  13.539  1.00 21.12           C  
ANISOU 1155  CD1 TYR A 461     3100   2390   2534   -121     46     52
ATOM   1156  CD2 TYR A 461      -8.972 -22.428  13.001  1.00 18.05           C  
ANISOU 1156  CD2 TYR A 461     2736   1982   2140    -54     34     47
ATOM   1157  CE1 TYR A 461     -10.405 -20.912  14.906  1.00 20.06           C  
ANISOU 1157  CE1 TYR A 461     2943   2270   2410   -137     38     35
ATOM   1158  CE2 TYR A 461      -8.731 -22.633  14.381  1.00 19.32           C  
ANISOU 1158  CE2 TYR A 461     2879   2154   2309    -72     30     30
ATOM   1159  CZ  TYR A 461      -9.444 -21.841  15.367  1.00 21.48           C  
ANISOU 1159  CZ  TYR A 461     3128   2445   2590   -112     30     24
ATOM   1160  OH  TYR A 461      -9.187 -22.022  16.696  1.00 24.08           O  
ANISOU 1160  OH  TYR A 461     3440   2786   2924   -127     22      8
ATOM   1161  H   TYR A 461     -12.126 -23.569  10.659  1.00 14.43           H  
ATOM   1162  HA  TYR A 461     -12.171 -20.580  11.019  1.00 15.97           H  
ATOM   1163  HB3 TYR A 461      -9.711 -20.711  10.751  1.00 16.11           H  
ATOM   1164  HB2 TYR A 461      -9.889 -22.422  10.559  1.00 16.11           H  
ATOM   1165  HD1 TYR A 461     -11.477 -20.212  13.093  1.00 21.12           H  
ATOM   1166  HD2 TYR A 461      -8.419 -22.985  12.259  1.00 18.05           H  
ATOM   1167  HE1 TYR A 461     -11.016 -20.338  15.587  1.00 20.06           H  
ATOM   1168  HE2 TYR A 461      -8.005 -23.323  14.786  1.00 19.32           H  
ATOM   1169  HH  TYR A 461      -9.747 -21.343  17.080  1.00 24.08           H  
ATOM   1170  N   GLY A 462     -12.350 -22.404   8.353  1.00 15.35           N  
ANISOU 1170  N   GLY A 462     2440   1641   1753    -18     41    118
ATOM   1171  CA  GLY A 462     -12.414 -22.373   6.868  1.00 15.87           C  
ANISOU 1171  CA  GLY A 462     2546   1687   1798     -2     41    139
ATOM   1172  C   GLY A 462     -11.888 -23.759   6.342  1.00 15.16           C  
ANISOU 1172  C   GLY A 462     2453   1602   1703     50     20    145
ATOM   1173  O   GLY A 462     -11.740 -24.784   7.062  1.00 14.80           O  
ANISOU 1173  O   GLY A 462     2372   1578   1671     71      9    132
ATOM   1174  H   GLY A 462     -12.556 -23.316   8.735  1.00 15.35           H  
ATOM   1175  HA3 GLY A 462     -11.723 -21.676   6.392  1.00 15.87           H  
ATOM   1176  HA2 GLY A 462     -13.407 -22.298   6.425  1.00 15.87           H  
ATOM   1177  N   VAL A 463     -11.607 -23.775   5.004  1.00 13.64           N  
ANISOU 1177  N   VAL A 463     2298   1393   1493     70     15    166
ATOM   1178  CA  VAL A 463     -11.270 -24.888   4.144  1.00 13.31           C  
ANISOU 1178  CA  VAL A 463     2255   1357   1445    121     -8    174
ATOM   1179  C   VAL A 463     -10.083 -24.420   3.228  1.00 14.84           C  
ANISOU 1179  C   VAL A 463     2507   1505   1628    145     -9    192
ATOM   1180  O   VAL A 463      -9.885 -23.226   3.203  1.00 17.08           O  
ANISOU 1180  O   VAL A 463     2836   1755   1899    119      8    202
ATOM   1181  CB  VAL A 463     -12.502 -25.399   3.316  1.00 16.61           C  
ANISOU 1181  CB  VAL A 463     2656   1807   1847    126    -20    184
ATOM   1182  CG1 VAL A 463     -13.536 -26.152   4.202  1.00 16.26           C  
ANISOU 1182  CG1 VAL A 463     2555   1807   1817    109    -21    165
ATOM   1183  CG2 VAL A 463     -13.142 -24.408   2.379  1.00 17.86           C  
ANISOU 1183  CG2 VAL A 463     2854   1949   1981     98     -6    200
ATOM   1184  H   VAL A 463     -11.598 -22.928   4.455  1.00 13.64           H  
ATOM   1185  HA  VAL A 463     -10.965 -25.622   4.890  1.00 13.31           H  
ATOM   1186  HB  VAL A 463     -12.190 -26.154   2.594  1.00 16.61           H  
ATOM   1187 HG11 VAL A 463     -13.051 -27.124   4.288  1.00 16.26           H  
ATOM   1188 HG12 VAL A 463     -13.663 -25.658   5.165  1.00 16.26           H  
ATOM   1189 HG13 VAL A 463     -14.460 -26.311   3.646  1.00 16.26           H  
ATOM   1190 HG21 VAL A 463     -12.541 -24.133   1.512  1.00 17.86           H  
ATOM   1191 HG22 VAL A 463     -14.041 -24.837   1.937  1.00 17.86           H  
ATOM   1192 HG23 VAL A 463     -13.481 -23.534   2.934  1.00 17.86           H  
ATOM   1193  N   CYS A 464      -9.434 -25.342   2.554  1.00 14.42           N  
ANISOU 1193  N   CYS A 464     2451   1450   1577    195    -29    196
ATOM   1194  CA  CYS A 464      -8.536 -25.064   1.445  1.00 14.69           C  
ANISOU 1194  CA  CYS A 464     2539   1441   1601    228    -34    215
ATOM   1195  C   CYS A 464      -8.958 -25.998   0.303  1.00 18.01           C  
ANISOU 1195  C   CYS A 464     2955   1881   2007    265    -61    233
ATOM   1196  O   CYS A 464      -9.020 -27.182   0.514  1.00 17.15           O  
ANISOU 1196  O   CYS A 464     2804   1802   1910    299    -81    226
ATOM   1197  CB  CYS A 464      -7.038 -25.333   1.664  1.00 14.02           C  
ANISOU 1197  CB  CYS A 464     2457   1335   1535    259    -33    204
ATOM   1198  SG  CYS A 464      -6.481 -24.584   3.141  1.00 16.53           S  
ANISOU 1198  SG  CYS A 464     2770   1639   1870    215     -6    178
ATOM   1199  H   CYS A 464      -9.601 -26.316   2.764  1.00 14.42           H  
ATOM   1200  HA  CYS A 464      -8.699 -24.043   1.100  1.00 14.69           H  
ATOM   1201  HB3 CYS A 464      -6.486 -24.936   0.812  1.00 14.02           H  
ATOM   1202  HB2 CYS A 464      -6.854 -26.399   1.798  1.00 14.02           H  
ATOM   1203  HG  CYS A 464      -6.396 -23.296   2.794  1.00 16.53           H  
ATOM   1204  N   THR A 465      -9.213 -25.490  -0.956  1.00 18.64           N  
ANISOU 1204  N   THR A 465     3077   1946   2059    257    -62    255
ATOM   1205  CA  THR A 465      -9.827 -26.230  -2.037  1.00 19.54           C  
ANISOU 1205  CA  THR A 465     3187   2082   2154    289    -91    271
ATOM   1206  C   THR A 465      -9.080 -26.103  -3.375  1.00 25.18           C  
ANISOU 1206  C   THR A 465     3960   2760   2847    325   -105    300
ATOM   1207  O   THR A 465      -9.376 -26.998  -4.166  1.00 25.74           O  
ANISOU 1207  O   THR A 465     4034   2848   2898    347   -131    316
ATOM   1208  CB  THR A 465     -11.298 -25.818  -2.170  1.00 26.69           C  
ANISOU 1208  CB  THR A 465     4080   3018   3042    250    -86    272
ATOM   1209  OG1 THR A 465     -11.353 -24.407  -2.499  1.00 30.39           O  
ANISOU 1209  OG1 THR A 465     4603   3453   3490    216    -62    285
ATOM   1210  CG2 THR A 465     -12.063 -25.827  -0.913  1.00 25.94           C  
ANISOU 1210  CG2 THR A 465     3926   2961   2969    219    -74    245
ATOM   1211  H   THR A 465      -9.032 -24.524  -1.191  1.00 18.64           H  
ATOM   1212  HA  THR A 465      -9.900 -27.289  -1.788  1.00 19.54           H  
ATOM   1213  HB  THR A 465     -11.771 -26.544  -2.832  1.00 26.69           H  
ATOM   1214  HG1 THR A 465     -11.156 -24.212  -3.418  1.00 30.39           H  
ATOM   1215 HG21 THR A 465     -12.050 -26.836  -0.502  1.00 25.94           H  
ATOM   1216 HG22 THR A 465     -11.706 -25.144  -0.142  1.00 25.94           H  
ATOM   1217 HG23 THR A 465     -13.088 -25.456  -0.937  1.00 25.94           H  
ATOM   1218  N   LYS A 466      -8.072 -25.253  -3.494  1.00 22.84           N  
ANISOU 1218  N   LYS A 466     3711   2414   2554    332    -91    307
ATOM   1219  CA  LYS A 466      -7.318 -25.121  -4.728  1.00 24.17           C  
ANISOU 1219  CA  LYS A 466     3940   2542   2702    369   -105    336
ATOM   1220  C   LYS A 466      -6.206 -26.121  -4.928  1.00 33.32           C  
ANISOU 1220  C   LYS A 466     5079   3707   3874    438   -137    341
ATOM   1221  O   LYS A 466      -5.191 -25.841  -5.519  1.00 34.47           O  
ANISOU 1221  O   LYS A 466     5264   3830   4002    478   -158    367
ATOM   1222  CB  LYS A 466      -6.793 -23.643  -4.977  1.00  0.00           C  
ATOM   1223  CG  LYS A 466      -7.928 -22.568  -4.963  1.00  0.00           C  
ATOM   1224  CD  LYS A 466      -8.672 -22.621  -6.248  1.00  0.00           C  
ATOM   1225  CE  LYS A 466      -9.496 -21.335  -6.531  1.00  0.00           C  
ATOM   1226  NZ  LYS A 466     -10.525 -21.078  -5.508  1.00  0.00           N1+
ATOM   1227  H   LYS A 466      -7.831 -24.581  -2.780  1.00 22.84           H  
ATOM   1228  HB2 LYS A 466      -6.021 -23.478  -4.226  1.00  0.00           H  
ATOM   1229  HB3 LYS A 466      -6.262 -23.645  -5.929  1.00  0.00           H  
ATOM   1230  HG2 LYS A 466      -8.549 -22.653  -4.071  1.00  0.00           H  
ATOM   1231  HG3 LYS A 466      -7.527 -21.556  -4.909  1.00  0.00           H  
ATOM   1232  HD2 LYS A 466      -7.930 -22.695  -7.043  1.00  0.00           H  
ATOM   1233  HD3 LYS A 466      -9.294 -23.515  -6.299  1.00  0.00           H  
ATOM   1234  HE2 LYS A 466      -9.069 -20.351  -6.728  1.00  0.00           H  
ATOM   1235  HE3 LYS A 466     -10.053 -21.455  -7.460  1.00  0.00           H  
ATOM   1236  HZ1 LYS A 466     -10.105 -20.469  -4.822  1.00  0.00           H  
ATOM   1237  HZ2 LYS A 466     -11.331 -20.577  -5.854  1.00  0.00           H  
ATOM   1238  HZ3 LYS A 466     -10.733 -22.014  -5.189  1.00  0.00           H  
ATOM   1239  HA  LYS A 466      -8.071 -25.252  -5.505  1.00 24.17           H  
ATOM   1240  N   GLN A 467      -6.301 -27.235  -4.220  1.00 30.68           N  
ANISOU 1240  N   GLN A 467     4683   3404   3570    451   -140    316
ATOM   1241  CA  GLN A 467      -5.319 -28.291  -4.199  1.00 31.55           C  
ANISOU 1241  CA  GLN A 467     4760   3527   3701    512   -165    315
ATOM   1242  C   GLN A 467      -6.230 -29.466  -3.951  1.00 35.70           C  
ANISOU 1242  C   GLN A 467     5208   4116   4240    513   -183    297
ATOM   1243  O   GLN A 467      -7.329 -29.370  -3.446  1.00 36.15           O  
ANISOU 1243  O   GLN A 467     5238   4202   4295    466   -171    283
ATOM   1244  CB  GLN A 467      -4.175 -28.009  -3.208  1.00 33.36           C  
ANISOU 1244  CB  GLN A 467     4997   3722   3957    528   -143    300
ATOM   1245  CG  GLN A 467      -4.456 -28.389  -1.729  1.00 46.38           C  
ANISOU 1245  CG  GLN A 467     6587   5401   5634    509   -127    266
ATOM   1246  CD  GLN A 467      -5.545 -27.677  -0.928  1.00 54.35           C  
ANISOU 1246  CD  GLN A 467     7597   6413   6642    442    -98    249
ATOM   1247  OE1 GLN A 467      -5.563 -26.442  -0.932  1.00 47.11           O  
ANISOU 1247  OE1 GLN A 467     6730   5454   5714    412    -77    254
ATOM   1248  NE2 GLN A 467      -6.442 -28.390  -0.276  1.00 35.53           N  
ANISOU 1248  NE2 GLN A 467     5153   4075   4271    419    -97    228
ATOM   1249  H   GLN A 467      -7.196 -27.502  -3.835  1.00 30.68           H  
ATOM   1250  HA  GLN A 467      -4.797 -28.290  -5.156  1.00 31.55           H  
ATOM   1251  HB3 GLN A 467      -3.952 -26.943  -3.173  1.00 33.36           H  
ATOM   1252  HB2 GLN A 467      -3.292 -28.491  -3.628  1.00 33.36           H  
ATOM   1253  HG3 GLN A 467      -3.578 -28.336  -1.087  1.00 46.38           H  
ATOM   1254  HG2 GLN A 467      -4.701 -29.451  -1.753  1.00 46.38           H  
ATOM   1255 HE22 GLN A 467      -7.344 -27.968  -0.106  1.00 35.53           H  
ATOM   1256 HE21 GLN A 467      -6.419 -29.399  -0.310  1.00 35.53           H  
ATOM   1257  N   ARG A 468      -5.761 -30.652  -4.272  1.00 31.93           N  
ANISOU 1257  N   ARG A 468     4694   3659   3779    566   -209    297
ATOM   1258  CA  ARG A 468      -6.079 -31.935  -3.709  1.00 31.73           C  
ANISOU 1258  CA  ARG A 468     4594   3690   3771    572   -226    279
ATOM   1259  C   ARG A 468      -5.196 -32.167  -2.429  1.00 32.94           C  
ANISOU 1259  C   ARG A 468     4711   3844   3960    603   -216    260
ATOM   1260  O   ARG A 468      -4.047 -31.766  -2.487  1.00 34.09           O  
ANISOU 1260  O   ARG A 468     4880   3958   4115    649   -219    269
ATOM   1261  CB  ARG A 468      -5.706 -33.047  -4.719  1.00  0.00           C  
ATOM   1262  CG  ARG A 468      -6.309 -32.964  -6.124  1.00  0.00           C  
ATOM   1263  CD  ARG A 468      -7.790 -32.495  -6.156  1.00  0.00           C  
ATOM   1264  NE  ARG A 468      -8.614 -33.395  -5.206  1.00  0.00           N  
ATOM   1265  CZ  ARG A 468      -9.894 -33.219  -4.885  1.00  0.00           C  
ATOM   1266  NH1 ARG A 468     -10.574 -32.240  -5.347  1.00  0.00           N  
ATOM   1267  NH2 ARG A 468     -10.446 -33.919  -3.930  1.00  0.00           N1+
ATOM   1268  H   ARG A 468      -4.856 -30.612  -4.717  1.00 31.93           H  
ATOM   1269  HB2 ARG A 468      -4.643 -33.253  -4.845  1.00  0.00           H  
ATOM   1270  HB3 ARG A 468      -6.048 -33.966  -4.243  1.00  0.00           H  
ATOM   1271  HG2 ARG A 468      -5.746 -32.143  -6.567  1.00  0.00           H  
ATOM   1272  HG3 ARG A 468      -6.265 -33.795  -6.827  1.00  0.00           H  
ATOM   1273  HD2 ARG A 468      -7.957 -31.466  -5.839  1.00  0.00           H  
ATOM   1274  HD3 ARG A 468      -8.167 -32.778  -7.139  1.00  0.00           H  
ATOM   1275  HA  ARG A 468      -7.142 -31.961  -3.470  1.00 31.73           H  
ATOM   1276 HH22 ARG A 468     -11.443 -33.771  -3.853  1.00  0.00           H  
ATOM   1277 HH21 ARG A 468     -10.009 -34.646  -3.383  1.00  0.00           H  
ATOM   1278 HH12 ARG A 468     -11.505 -32.044  -5.007  1.00  0.00           H  
ATOM   1279 HH11 ARG A 468     -10.038 -31.500  -5.778  1.00  0.00           H  
ATOM   1280  HE  ARG A 468      -8.147 -34.251  -4.939  1.00  0.00           H  
ATOM   1281  N   PRO A 469      -5.680 -32.970  -1.424  1.00 26.00           N  
ANISOU 1281  N   PRO A 469     3780   2996   3101    577   -200    232
ATOM   1282  CA  PRO A 469      -7.106 -33.250  -1.147  1.00 24.08           C  
ANISOU 1282  CA  PRO A 469     3508   2790   2853    526   -195    219
ATOM   1283  C   PRO A 469      -7.848 -31.962  -0.721  1.00 24.94           C  
ANISOU 1283  C   PRO A 469     3656   2872   2948    473   -165    217
ATOM   1284  O   PRO A 469      -7.148 -30.936  -0.691  1.00 24.90           O  
ANISOU 1284  O   PRO A 469     3690   2825   2947    470   -144    216
ATOM   1285  CB  PRO A 469      -7.034 -34.289  -0.024  1.00 24.80           C  
ANISOU 1285  CB  PRO A 469     3536   2913   2974    529   -187    192
ATOM   1286  CG  PRO A 469      -5.778 -34.020   0.650  1.00 29.59           C  
ANISOU 1286  CG  PRO A 469     4158   3485   3599    560   -169    187
ATOM   1287  CD  PRO A 469      -4.864 -33.689  -0.526  1.00 26.36           C  
ANISOU 1287  CD  PRO A 469     3793   3044   3179    604   -187    213
ATOM   1288  HA  PRO A 469      -7.704 -33.689  -1.946  1.00 24.08           H  
ATOM   1289  HB3 PRO A 469      -7.088 -35.261  -0.514  1.00 24.80           H  
ATOM   1290  HB2 PRO A 469      -7.846 -34.209   0.699  1.00 24.80           H  
ATOM   1291  HG3 PRO A 469      -5.419 -34.844   1.267  1.00 29.59           H  
ATOM   1292  HG2 PRO A 469      -6.069 -33.156   1.247  1.00 29.59           H  
ATOM   1293  HD2 PRO A 469      -4.053 -33.100  -0.101  1.00 26.36           H  
ATOM   1294  HD3 PRO A 469      -4.592 -34.640  -0.984  1.00 26.36           H  
ATOM   1295  N   ILE A 470      -9.214 -31.939  -0.459  1.00 20.78           N  
ANISOU 1295  N   ILE A 470     3121   2370   2407    431   -165    215
ATOM   1296  CA  ILE A 470      -9.870 -30.804   0.250  1.00 19.34           C  
ANISOU 1296  CA  ILE A 470     2965   2169   2215    379   -137    211
ATOM   1297  C   ILE A 470      -9.505 -30.854   1.758  1.00 17.98           C  
ANISOU 1297  C   ILE A 470     2761   2005   2066    356   -115    185
ATOM   1298  O   ILE A 470      -9.568 -31.953   2.368  1.00 17.46           O  
ANISOU 1298  O   ILE A 470     2644   1971   2018    369   -121    169
ATOM   1299  CB  ILE A 470     -11.408 -30.975   0.069  1.00 23.56           C  
ANISOU 1299  CB  ILE A 470     3505   2721   2724    344   -139    219
ATOM   1300  CG1 ILE A 470     -11.791 -31.110  -1.457  1.00 23.90           C  
ANISOU 1300  CG1 ILE A 470     3489   2815   2776    327   -146    201
ATOM   1301  CG2 ILE A 470     -12.345 -29.983   0.811  1.00 26.16           C  
ANISOU 1301  CG2 ILE A 470     3874   3040   3026    369   -163    246
ATOM   1302  CD1 ILE A 470     -11.751 -29.875  -2.362  1.00 32.41           C  
ANISOU 1302  CD1 ILE A 470     4570   3910   3834    286   -139    202
ATOM   1303  H   ILE A 470      -9.692 -32.829  -0.438  1.00 20.78           H  
ATOM   1304  HA  ILE A 470      -9.517 -29.861  -0.167  1.00 19.34           H  
ATOM   1305  HB  ILE A 470     -11.683 -31.926   0.525  1.00 23.56           H  
ATOM   1306 HG13 ILE A 470     -12.768 -31.594  -1.457  1.00 23.90           H  
ATOM   1307 HG12 ILE A 470     -11.154 -31.802  -2.008  1.00 23.90           H  
ATOM   1308 HG21 ILE A 470     -12.220 -29.967   1.894  1.00 26.16           H  
ATOM   1309 HG22 ILE A 470     -12.306 -28.958   0.442  1.00 26.16           H  
ATOM   1310 HG23 ILE A 470     -13.344 -30.390   0.653  1.00 26.16           H  
ATOM   1311 HD11 ILE A 470     -10.769 -29.765  -2.822  1.00 32.41           H  
ATOM   1312 HD12 ILE A 470     -12.576 -29.896  -3.073  1.00 32.41           H  
ATOM   1313 HD13 ILE A 470     -12.094 -28.982  -1.840  1.00 32.41           H  
ATOM   1314  N   PHE A 471      -8.958 -29.727   2.264  1.00 15.44           N  
ANISOU 1314  N   PHE A 471     2468   1655   1743    320    -89    180
ATOM   1315  CA  PHE A 471      -8.507 -29.570   3.624  1.00 14.55           C  
ANISOU 1315  CA  PHE A 471     2328   1550   1649    295    -71    156
ATOM   1316  C   PHE A 471      -9.689 -28.890   4.397  1.00 14.91           C  
ANISOU 1316  C   PHE A 471     2363   1611   1690    243    -58    149
ATOM   1317  O   PHE A 471     -10.336 -27.971   3.901  1.00 15.81           O  
ANISOU 1317  O   PHE A 471     2511   1710   1788    217    -50    162
ATOM   1318  CB  PHE A 471      -7.249 -28.720   3.688  1.00 15.70           C  
ANISOU 1318  CB  PHE A 471     2513   1651   1801    294    -52    151
ATOM   1319  CG  PHE A 471      -5.925 -29.092   3.035  1.00 16.14           C  
ANISOU 1319  CG  PHE A 471     2589   1679   1864    344    -56    156
ATOM   1320  CD1 PHE A 471      -4.848 -28.156   2.871  1.00 18.90           C  
ANISOU 1320  CD1 PHE A 471     2909   2051   2223    393    -77    159
ATOM   1321  CD2 PHE A 471      -5.697 -30.398   2.587  1.00 16.22           C  
ANISOU 1321  CD2 PHE A 471     2650   1640   1874    344    -39    156
ATOM   1322  CE1 PHE A 471      -3.637 -28.483   2.277  1.00 20.71           C  
ANISOU 1322  CE1 PHE A 471     3154   2254   2460    443    -80    164
ATOM   1323  CE2 PHE A 471      -4.469 -30.724   2.057  1.00 19.98           C  
ANISOU 1323  CE2 PHE A 471     3147   2087   2358    393    -41    159
ATOM   1324  CZ  PHE A 471      -3.492 -29.775   1.817  1.00 20.81           C  
ANISOU 1324  CZ  PHE A 471     3218   2216   2473    444    -60    163
ATOM   1325  H   PHE A 471      -9.046 -28.848   1.776  1.00 15.44           H  
ATOM   1326  HA  PHE A 471      -8.379 -30.563   4.057  1.00 14.55           H  
ATOM   1327  HB3 PHE A 471      -6.926 -28.688   4.728  1.00 15.70           H  
ATOM   1328  HB2 PHE A 471      -7.477 -27.710   3.346  1.00 15.70           H  
ATOM   1329  HD1 PHE A 471      -4.938 -27.162   3.282  1.00 18.90           H  
ATOM   1330  HD2 PHE A 471      -6.467 -31.132   2.770  1.00 16.22           H  
ATOM   1331  HE1 PHE A 471      -2.904 -27.697   2.167  1.00 20.71           H  
ATOM   1332  HE2 PHE A 471      -4.437 -31.711   1.622  1.00 19.98           H  
ATOM   1333  HZ  PHE A 471      -2.568 -30.030   1.318  1.00 20.81           H  
ATOM   1334  N   ILE A 472      -9.926 -29.360   5.601  1.00 13.63           N  
ANISOU 1334  N   ILE A 472     2157   1478   1543    226    -53    129
ATOM   1335  CA  ILE A 472     -10.786 -28.655   6.534  1.00 12.86           C  
ANISOU 1335  CA  ILE A 472     2045   1395   1447    179    -40    120
ATOM   1336  C   ILE A 472      -9.875 -28.152   7.711  1.00 13.34           C  
ANISOU 1336  C   ILE A 472     2109   1438   1520    162    -24    104
ATOM   1337  O   ILE A 472      -9.018 -28.944   8.108  1.00 14.54           O  
ANISOU 1337  O   ILE A 472     2242   1598   1686    182    -26     91
ATOM   1338  CB  ILE A 472     -11.840 -29.607   7.106  1.00 14.97           C  
ANISOU 1338  CB  ILE A 472     2261   1708   1720    173    -48    111
ATOM   1339  CG1 ILE A 472     -12.471 -30.691   6.077  1.00 14.46           C  
ANISOU 1339  CG1 ILE A 472     2194   1661   1641    192    -66    124
ATOM   1340  CG2 ILE A 472     -12.843 -28.843   7.891  1.00 16.15           C  
ANISOU 1340  CG2 ILE A 472     2400   1866   1870    128    -33    103
ATOM   1341  CD1 ILE A 472     -13.363 -31.697   6.870  1.00 18.01           C  
ANISOU 1341  CD1 ILE A 472     2595   2154   2096    185    -74    113
ATOM   1342  H   ILE A 472      -9.376 -30.151   5.905  1.00 13.63           H  
ATOM   1343  HA  ILE A 472     -11.300 -27.822   6.055  1.00 12.86           H  
ATOM   1344  HB  ILE A 472     -11.385 -30.253   7.856  1.00 14.97           H  
ATOM   1345 HG13 ILE A 472     -11.531 -31.095   5.700  1.00 14.46           H  
ATOM   1346 HG12 ILE A 472     -13.018 -30.234   5.253  1.00 14.46           H  
ATOM   1347 HG21 ILE A 472     -12.534 -28.199   8.715  1.00 16.15           H  
ATOM   1348 HG22 ILE A 472     -13.519 -28.266   7.260  1.00 16.15           H  
ATOM   1349 HG23 ILE A 472     -13.518 -29.522   8.412  1.00 16.15           H  
ATOM   1350 HD11 ILE A 472     -13.291 -32.677   6.398  1.00 18.01           H  
ATOM   1351 HD12 ILE A 472     -13.147 -31.866   7.925  1.00 18.01           H  
ATOM   1352 HD13 ILE A 472     -14.393 -31.345   6.807  1.00 18.01           H  
ATOM   1353  N   ILE A 473      -9.846 -26.879   8.096  1.00 12.09           N  
ANISOU 1353  N   ILE A 473     1977   1258   1358    125     -9    105
ATOM   1354  CA  ILE A 473      -8.912 -26.207   9.036  1.00 12.13           C  
ANISOU 1354  CA  ILE A 473     1993   1244   1372    106      3     90
ATOM   1355  C   ILE A 473      -9.799 -25.633  10.164  1.00 13.39           C  
ANISOU 1355  C   ILE A 473     2120   1430   1539     67      7     78
ATOM   1356  O   ILE A 473     -10.515 -24.635  10.046  1.00 12.79           O  
ANISOU 1356  O   ILE A 473     2042   1359   1457     38     13     84
ATOM   1357  CB  ILE A 473      -8.145 -25.022   8.332  1.00 13.23           C  
ANISOU 1357  CB  ILE A 473     2188   1335   1502     91     15     98
ATOM   1358  CG1 ILE A 473      -7.685 -25.387   6.813  1.00 13.63           C  
ANISOU 1358  CG1 ILE A 473     2280   1358   1543    132      9    116
ATOM   1359  CG2 ILE A 473      -7.062 -24.378   9.134  1.00 13.39           C  
ANISOU 1359  CG2 ILE A 473     2222   1334   1530     73     25     81
ATOM   1360  CD1 ILE A 473      -6.650 -26.550   6.656  1.00 15.66           C  
ANISOU 1360  CD1 ILE A 473     2525   1615   1809    182      0    111
ATOM   1361  H   ILE A 473     -10.463 -26.158   7.751  1.00 12.09           H  
ATOM   1362  HA  ILE A 473      -8.174 -26.912   9.418  1.00 12.13           H  
ATOM   1363  HB  ILE A 473      -8.942 -24.280   8.288  1.00 13.23           H  
ATOM   1364 HG13 ILE A 473      -7.327 -24.508   6.278  1.00 13.63           H  
ATOM   1365 HG12 ILE A 473      -8.641 -25.615   6.340  1.00 13.63           H  
ATOM   1366 HG21 ILE A 473      -6.712 -23.416   8.760  1.00 13.39           H  
ATOM   1367 HG22 ILE A 473      -7.290 -24.341  10.199  1.00 13.39           H  
ATOM   1368 HG23 ILE A 473      -6.163 -24.994   9.099  1.00 13.39           H  
ATOM   1369 HD11 ILE A 473      -6.950 -27.569   6.900  1.00 15.66           H  
ATOM   1370 HD12 ILE A 473      -6.248 -26.764   5.666  1.00 15.66           H  
ATOM   1371 HD13 ILE A 473      -5.807 -26.461   7.340  1.00 15.66           H  
ATOM   1372  N   THR A 474      -9.786 -26.471  11.259  1.00 11.90           N  
ANISOU 1372  N   THR A 474     1904   1256   1361     65      6     61
ATOM   1373  CA  THR A 474     -10.592 -26.317  12.471  1.00 11.60           C  
ANISOU 1373  CA  THR A 474     1832   1245   1330     34      7     51
ATOM   1374  C   THR A 474      -9.755 -26.107  13.752  1.00 13.59           C  
ANISOU 1374  C   THR A 474     2087   1489   1589     17     10     34
ATOM   1375  O   THR A 474      -8.618 -26.455  13.799  1.00 12.69           O  
ANISOU 1375  O   THR A 474     1999   1350   1474     31     14     28
ATOM   1376  CB  THR A 474     -11.377 -27.673  12.622  1.00 12.09           C  
ANISOU 1376  CB  THR A 474     1848   1346   1398     50     -2     47
ATOM   1377  OG1 THR A 474     -10.564 -28.822  12.856  1.00 13.64           O  
ANISOU 1377  OG1 THR A 474     2033   1548   1601     73     -5     36
ATOM   1378  CG2 THR A 474     -12.243 -28.038  11.434  1.00 13.92           C  
ANISOU 1378  CG2 THR A 474     2078   1588   1622     73    -10     61
ATOM   1379  H   THR A 474      -9.278 -27.342  11.203  1.00 11.90           H  
ATOM   1380  HA  THR A 474     -11.259 -25.464  12.347  1.00 11.60           H  
ATOM   1381  HB  THR A 474     -12.015 -27.426  13.470  1.00 12.09           H  
ATOM   1382  HG1 THR A 474      -9.660 -28.503  12.902  1.00 13.64           H  
ATOM   1383 HG21 THR A 474     -12.793 -28.978  11.481  1.00 13.92           H  
ATOM   1384 HG22 THR A 474     -12.938 -27.222  11.233  1.00 13.92           H  
ATOM   1385 HG23 THR A 474     -11.648 -28.149  10.527  1.00 13.92           H  
ATOM   1386  N   GLU A 475     -10.370 -25.571  14.775  1.00 12.93           N  
ANISOU 1386  N   GLU A 475     1975   1428   1511    -12      9     27
ATOM   1387  CA  GLU A 475      -9.922 -25.626  16.158  1.00 14.16           C  
ANISOU 1387  CA  GLU A 475     2124   1584   1670    -29      7     11
ATOM   1388  C   GLU A 475      -9.507 -27.039  16.592  1.00 13.59           C  
ANISOU 1388  C   GLU A 475     2045   1518   1599      4      5      2
ATOM   1389  O   GLU A 475     -10.207 -27.978  16.181  1.00 13.16           O  
ANISOU 1389  O   GLU A 475     1967   1486   1549     30      1      6
ATOM   1390  CB  GLU A 475     -10.974 -25.008  17.099  1.00 16.80           C  
ANISOU 1390  CB  GLU A 475     2418   1953   2013    -52      2      9
ATOM   1391  CG  GLU A 475     -10.490 -24.547  18.499  1.00 17.79           C  
ANISOU 1391  CG  GLU A 475     2531   2086   2141    -70     -5     -4
ATOM   1392  CD  GLU A 475     -11.614 -24.072  19.416  1.00 14.02           C  
ANISOU 1392  CD  GLU A 475     2017   1637   1673    -93    -10     -4
ATOM   1393  OE1 GLU A 475     -11.309 -23.661  20.540  1.00 14.30           O  
ANISOU 1393  OE1 GLU A 475     2035   1685   1713    -96     -6      6
ATOM   1394  OE2 GLU A 475     -12.769 -24.039  18.985  1.00 16.41           O1-
ANISOU 1394  OE2 GLU A 475     2312   1945   1977   -111    -18    -13
ATOM   1395  H   GLU A 475     -11.317 -25.288  14.568  1.00 12.93           H  
ATOM   1396  HA  GLU A 475      -9.079 -24.944  16.267  1.00 14.16           H  
ATOM   1397  HB3 GLU A 475     -11.917 -25.554  17.077  1.00 16.80           H  
ATOM   1398  HB2 GLU A 475     -11.137 -24.048  16.609  1.00 16.80           H  
ATOM   1399  HG3 GLU A 475      -9.630 -23.878  18.504  1.00 17.79           H  
ATOM   1400  HG2 GLU A 475     -10.119 -25.475  18.933  1.00 17.79           H  
ATOM   1401  N   TYR A 476      -8.377 -27.123  17.249  1.00 12.03           N  
ANISOU 1401  N   TYR A 476     1869   1303   1399      0      8    -10
ATOM   1402  CA  TYR A 476      -7.735 -28.349  17.573  1.00 11.52           C  
ANISOU 1402  CA  TYR A 476     1800   1242   1334     27     10    -21
ATOM   1403  C   TYR A 476      -8.240 -28.851  18.916  1.00 11.95           C  
ANISOU 1403  C   TYR A 476     1824   1325   1390     12      5    -31
ATOM   1404  O   TYR A 476      -8.259 -28.155  19.904  1.00 13.07           O  
ANISOU 1404  O   TYR A 476     1967   1467   1529    -21     -1    -36
ATOM   1405  CB  TYR A 476      -6.201 -28.244  17.579  1.00 12.56           C  
ANISOU 1405  CB  TYR A 476     1975   1338   1460     31     20    -31
ATOM   1406  CG  TYR A 476      -5.440 -29.392  18.101  1.00 12.71           C  
ANISOU 1406  CG  TYR A 476     1992   1358   1477     57     27    -44
ATOM   1407  CD1 TYR A 476      -5.347 -30.611  17.403  1.00 14.39           C  
ANISOU 1407  CD1 TYR A 476     2185   1584   1698     97     30    -40
ATOM   1408  CD2 TYR A 476      -4.646 -29.085  19.218  1.00 13.95           C  
ANISOU 1408  CD2 TYR A 476     2168   1505   1626     41     32    -60
ATOM   1409  CE1 TYR A 476      -4.432 -31.569  17.952  1.00 15.18           C  
ANISOU 1409  CE1 TYR A 476     2280   1689   1800    120     40    -53
ATOM   1410  CE2 TYR A 476      -3.909 -30.117  19.831  1.00 15.12           C  
ANISOU 1410  CE2 TYR A 476     2318   1655   1773     64     43    -73
ATOM   1411  CZ  TYR A 476      -3.754 -31.396  19.156  1.00 17.20           C  
ANISOU 1411  CZ  TYR A 476     2558   1931   2045    104     48    -69
ATOM   1412  OH  TYR A 476      -2.943 -32.328  19.762  1.00 18.79           O  
ANISOU 1412  OH  TYR A 476     2758   2134   2246    125     63    -83
ATOM   1413  H   TYR A 476      -8.020 -26.201  17.456  1.00 12.03           H  
ATOM   1414  HA  TYR A 476      -7.958 -29.117  16.832  1.00 11.52           H  
ATOM   1415  HB3 TYR A 476      -5.964 -27.363  18.177  1.00 12.56           H  
ATOM   1416  HB2 TYR A 476      -5.739 -27.987  16.626  1.00 12.56           H  
ATOM   1417  HD1 TYR A 476      -5.660 -30.932  16.420  1.00 14.39           H  
ATOM   1418  HD2 TYR A 476      -4.706 -28.176  19.800  1.00 13.95           H  
ATOM   1419  HE1 TYR A 476      -4.262 -32.426  17.317  1.00 15.18           H  
ATOM   1420  HE2 TYR A 476      -3.459 -29.840  20.773  1.00 15.12           H  
ATOM   1421  HH  TYR A 476      -2.420 -32.020  20.505  1.00 18.79           H  
ATOM   1422  N   MET A 477      -8.735 -30.061  18.919  1.00 10.90           N  
ANISOU 1422  N   MET A 477     1665   1215   1262     36      5    -33
ATOM   1423  CA  MET A 477      -9.271 -30.721  20.136  1.00 10.51           C  
ANISOU 1423  CA  MET A 477     1589   1192   1213     25      0    -40
ATOM   1424  C   MET A 477      -8.204 -31.734  20.639  1.00 11.07           C  
ANISOU 1424  C   MET A 477     1665   1261   1280     45     10    -52
ATOM   1425  O   MET A 477      -8.304 -32.850  20.129  1.00 11.58           O  
ANISOU 1425  O   MET A 477     1712   1336   1350     72     16    -51
ATOM   1426  CB  MET A 477     -10.635 -31.368  19.740  1.00 10.99           C  
ANISOU 1426  CB  MET A 477     1612   1282   1282     31     -5    -30
ATOM   1427  CG  MET A 477     -11.617 -30.361  19.214  1.00 11.70           C  
ANISOU 1427  CG  MET A 477     1698   1374   1375     13    -11    -18
ATOM   1428  SD  MET A 477     -11.877 -29.164  20.547  1.00 12.24           S  
ANISOU 1428  SD  MET A 477     1760   1447   1444    -28    -18    -21
ATOM   1429  CE  MET A 477     -11.684 -27.499  19.803  1.00 11.50           C  
ANISOU 1429  CE  MET A 477     1629   1386   1356    -24    -24    -23
ATOM   1430  H   MET A 477      -8.741 -30.527  18.023  1.00 10.90           H  
ATOM   1431  HA  MET A 477      -9.510 -30.045  20.957  1.00 10.51           H  
ATOM   1432  HB3 MET A 477     -11.087 -31.967  20.531  1.00 10.99           H  
ATOM   1433  HB2 MET A 477     -10.577 -32.019  18.868  1.00 10.99           H  
ATOM   1434  HG3 MET A 477     -12.509 -30.887  18.873  1.00 11.70           H  
ATOM   1435  HG2 MET A 477     -11.127 -29.893  18.360  1.00 11.70           H  
ATOM   1436  HE1 MET A 477     -10.873 -27.542  19.075  1.00 11.50           H  
ATOM   1437  HE2 MET A 477     -12.611 -27.302  19.264  1.00 11.50           H  
ATOM   1438  HE3 MET A 477     -11.555 -26.768  20.601  1.00 11.50           H  
ATOM   1439  N   ALA A 478      -7.337 -31.330  21.490  1.00 11.32           N  
ANISOU 1439  N   ALA A 478     1723   1277   1302     30     13    -63
ATOM   1440  CA  ALA A 478      -6.119 -31.978  21.867  1.00 12.50           C  
ANISOU 1440  CA  ALA A 478     1889   1415   1445     49     28    -77
ATOM   1441  C   ALA A 478      -6.195 -33.418  22.425  1.00 13.37           C  
ANISOU 1441  C   ALA A 478     1973   1551   1558     63     34    -81
ATOM   1442  O   ALA A 478      -5.114 -34.090  22.415  1.00 14.08           O  
ANISOU 1442  O   ALA A 478     2066   1635   1648     88     50    -89
ATOM   1443  CB  ALA A 478      -5.283 -31.138  22.850  1.00 15.03           C  
ANISOU 1443  CB  ALA A 478     2246   1715   1750     24     28    -90
ATOM   1444  H   ALA A 478      -7.581 -30.402  21.805  1.00 11.32           H  
ATOM   1445  HA  ALA A 478      -5.645 -32.070  20.889  1.00 12.50           H  
ATOM   1446  HB1 ALA A 478      -4.286 -31.574  22.901  1.00 15.03           H  
ATOM   1447  HB2 ALA A 478      -5.110 -30.118  22.509  1.00 15.03           H  
ATOM   1448  HB3 ALA A 478      -5.688 -31.120  23.862  1.00 15.03           H  
ATOM   1449  N   ASN A 479      -7.307 -33.919  22.851  1.00 10.83           N  
ANISOU 1449  N   ASN A 479     1623   1255   1237     47     23    -76
ATOM   1450  CA  ASN A 479      -7.467 -35.280  23.371  1.00 11.53           C  
ANISOU 1450  CA  ASN A 479     1689   1365   1326     56     31    -80
ATOM   1451  C   ASN A 479      -8.309 -36.138  22.354  1.00 13.23           C  
ANISOU 1451  C   ASN A 479     1868   1601   1556     76     31    -72
ATOM   1452  O   ASN A 479      -8.367 -37.346  22.566  1.00 14.06           O  
ANISOU 1452  O   ASN A 479     1953   1726   1664     81     38    -75
ATOM   1453  CB  ASN A 479      -8.291 -35.233  24.673  1.00 13.11           C  
ANISOU 1453  CB  ASN A 479     1886   1578   1516     30     21    -81
ATOM   1454  CG  ASN A 479      -7.478 -34.881  25.946  1.00 16.43           C  
ANISOU 1454  CG  ASN A 479     2342   1982   1919     17     25    -94
ATOM   1455  OD1 ASN A 479      -6.848 -35.672  26.616  1.00 21.87           O  
ANISOU 1455  OD1 ASN A 479     3051   2658   2603     33     44   -105
ATOM   1456  ND2 ASN A 479      -7.582 -33.610  26.325  1.00 14.75           N  
ANISOU 1456  ND2 ASN A 479     2139   1769   1696    -11      9    -94
ATOM   1457  H   ASN A 479      -8.131 -33.344  22.752  1.00 10.83           H  
ATOM   1458  HA  ASN A 479      -6.596 -35.897  23.593  1.00 11.53           H  
ATOM   1459  HB3 ASN A 479      -8.749 -36.195  24.905  1.00 13.11           H  
ATOM   1460  HB2 ASN A 479      -9.179 -34.610  24.569  1.00 13.11           H  
ATOM   1461 HD22 ASN A 479      -7.040 -33.356  27.139  1.00 14.75           H  
ATOM   1462 HD21 ASN A 479      -8.179 -33.020  25.764  1.00 14.75           H  
ATOM   1463  N   GLY A 480      -8.781 -35.599  21.248  1.00 11.22           N  
ANISOU 1463  N   GLY A 480     1611   1341   1309     87     25    -63
ATOM   1464  CA  GLY A 480      -9.632 -36.398  20.368  1.00 12.30           C  
ANISOU 1464  CA  GLY A 480     1720   1495   1458    109     25    -56
ATOM   1465  C   GLY A 480     -11.061 -36.602  20.923  1.00 11.36           C  
ANISOU 1465  C   GLY A 480     1570   1403   1344     97     16    -50
ATOM   1466  O   GLY A 480     -11.555 -35.791  21.723  1.00 11.20           O  
ANISOU 1466  O   GLY A 480     1550   1386   1320     74      8    -46
ATOM   1467  H   GLY A 480      -8.714 -34.593  21.187  1.00 11.22           H  
ATOM   1468  HA3 GLY A 480      -9.226 -37.397  20.207  1.00 12.30           H  
ATOM   1469  HA2 GLY A 480      -9.676 -35.930  19.385  1.00 12.30           H  
ATOM   1470  N   CYS A 481     -11.648 -37.774  20.513  1.00 11.11           N  
ANISOU 1470  N   CYS A 481     1512   1388   1320    115     18    -49
ATOM   1471  CA  CYS A 481     -13.015 -38.127  20.963  1.00 11.85           C  
ANISOU 1471  CA  CYS A 481     1578   1505   1419    107     10    -45
ATOM   1472  C   CYS A 481     -13.095 -38.382  22.445  1.00 10.68           C  
ANISOU 1472  C   CYS A 481     1423   1368   1267     87     14    -49
ATOM   1473  O   CYS A 481     -12.073 -38.750  23.111  1.00 10.79           O  
ANISOU 1473  O   CYS A 481     1440   1382   1279     88     26    -58
ATOM   1474  CB  CYS A 481     -13.647 -39.157  20.053  1.00 15.98           C  
ANISOU 1474  CB  CYS A 481     2076   2043   1951    130     12    -46
ATOM   1475  SG  CYS A 481     -12.941 -40.800  20.178  1.00 21.34           S  
ANISOU 1475  SG  CYS A 481     2722   2751   2635    120      5    -45
ATOM   1476  H   CYS A 481     -11.219 -38.439  19.885  1.00 11.11           H  
ATOM   1477  HA  CYS A 481     -13.513 -37.174  20.786  1.00 11.85           H  
ATOM   1478  HB3 CYS A 481     -13.570 -38.806  19.024  1.00 15.98           H  
ATOM   1479  HB2 CYS A 481     -14.706 -39.346  20.233  1.00 15.98           H  
ATOM   1480  HG  CYS A 481     -11.896 -40.557  19.382  1.00 21.34           H  
ATOM   1481  N   LEU A 482     -14.340 -38.208  22.924  1.00 10.37           N  
ANISOU 1481  N   LEU A 482     1375   1336   1228     70      5    -43
ATOM   1482  CA  LEU A 482     -14.764 -38.787  24.157  1.00 10.26           C  
ANISOU 1482  CA  LEU A 482     1356   1330   1211     53      6    -45
ATOM   1483  C   LEU A 482     -14.394 -40.276  24.426  1.00 10.18           C  
ANISOU 1483  C   LEU A 482     1327   1335   1204     58     17    -51
ATOM   1484  O   LEU A 482     -13.946 -40.455  25.557  1.00 10.35           O  
ANISOU 1484  O   LEU A 482     1355   1357   1220     50     24    -55
ATOM   1485  CB  LEU A 482     -16.345 -38.631  24.220  1.00 10.88           C  
ANISOU 1485  CB  LEU A 482     1425   1416   1294     40     -4    -36
ATOM   1486  CG  LEU A 482     -16.877 -37.280  24.766  1.00 10.93           C  
ANISOU 1486  CG  LEU A 482     1424   1429   1298     26     -5    -36
ATOM   1487  CD1 LEU A 482     -18.455 -37.359  24.781  1.00 10.91           C  
ANISOU 1487  CD1 LEU A 482     1442   1418   1287     15     -8    -37
ATOM   1488  CD2 LEU A 482     -16.296 -36.913  26.136  1.00 11.72           C  
ANISOU 1488  CD2 LEU A 482     1513   1535   1404     18    -12    -28
ATOM   1489  H   LEU A 482     -15.052 -37.716  22.403  1.00 10.37           H  
ATOM   1490  HA  LEU A 482     -14.356 -38.240  25.007  1.00 10.26           H  
ATOM   1491  HB3 LEU A 482     -16.787 -39.352  24.909  1.00 10.88           H  
ATOM   1492  HB2 LEU A 482     -16.689 -38.788  23.198  1.00 10.88           H  
ATOM   1493  HG  LEU A 482     -16.582 -36.478  24.090  1.00 10.93           H  
ATOM   1494 HD11 LEU A 482     -18.918 -37.111  25.736  1.00 10.91           H  
ATOM   1495 HD12 LEU A 482     -18.893 -36.687  24.043  1.00 10.91           H  
ATOM   1496 HD13 LEU A 482     -18.801 -38.370  24.565  1.00 10.91           H  
ATOM   1497 HD21 LEU A 482     -17.113 -36.617  26.794  1.00 11.72           H  
ATOM   1498 HD22 LEU A 482     -15.819 -37.714  26.701  1.00 11.72           H  
ATOM   1499 HD23 LEU A 482     -15.726 -35.985  26.092  1.00 11.72           H  
ATOM   1500  N   LEU A 483     -14.561 -41.127  23.422  1.00 10.19           N  
ANISOU 1500  N   LEU A 483     1308   1349   1214     70     17    -51
ATOM   1501  CA  LEU A 483     -14.211 -42.579  23.446  1.00 10.36           C  
ANISOU 1501  CA  LEU A 483     1310   1385   1240     71     28    -58
ATOM   1502  C   LEU A 483     -12.680 -42.744  23.658  1.00 10.95           C  
ANISOU 1502  C   LEU A 483     1391   1456   1312     78     45    -67
ATOM   1503  O   LEU A 483     -12.284 -43.640  24.452  1.00 10.59           O  
ANISOU 1503  O   LEU A 483     1345   1415   1263     68     57    -72
ATOM   1504  CB  LEU A 483     -14.685 -43.395  22.242  1.00 11.26           C  
ANISOU 1504  CB  LEU A 483     1400   1514   1364     82     23    -58
ATOM   1505  CG  LEU A 483     -16.219 -43.354  22.025  1.00 12.57           C  
ANISOU 1505  CG  LEU A 483     1541   1699   1537     78     33    -66
ATOM   1506  CD1 LEU A 483     -16.573 -43.902  20.613  1.00 13.60           C  
ANISOU 1506  CD1 LEU A 483     1673   1831   1663     56     35    -65
ATOM   1507  CD2 LEU A 483     -16.993 -44.186  23.112  1.00 15.73           C  
ANISOU 1507  CD2 LEU A 483     1916   2115   1945     88     22    -66
ATOM   1508  H   LEU A 483     -14.971 -40.739  22.585  1.00 10.19           H  
ATOM   1509  HA  LEU A 483     -14.630 -42.788  24.430  1.00 10.36           H  
ATOM   1510  HB3 LEU A 483     -14.410 -44.446  22.321  1.00 11.26           H  
ATOM   1511  HB2 LEU A 483     -14.183 -43.132  21.310  1.00 11.26           H  
ATOM   1512  HG  LEU A 483     -16.543 -42.314  22.036  1.00 12.57           H  
ATOM   1513 HD11 LEU A 483     -17.355 -44.661  20.633  1.00 13.60           H  
ATOM   1514 HD12 LEU A 483     -16.853 -43.095  19.936  1.00 13.60           H  
ATOM   1515 HD13 LEU A 483     -15.709 -44.435  20.217  1.00 13.60           H  
ATOM   1516 HD21 LEU A 483     -17.962 -43.785  23.411  1.00 15.73           H  
ATOM   1517 HD22 LEU A 483     -17.214 -45.206  22.800  1.00 15.73           H  
ATOM   1518 HD23 LEU A 483     -16.459 -44.218  24.062  1.00 15.73           H  
ATOM   1519  N   ASN A 484     -11.831 -41.961  23.006  1.00 10.30           N  
ANISOU 1519  N   ASN A 484     1319   1363   1231     96     48    -70
ATOM   1520  CA  ASN A 484     -10.422 -41.942  23.204  1.00 11.36           C  
ANISOU 1520  CA  ASN A 484     1461   1492   1363    105     67    -80
ATOM   1521  C   ASN A 484     -10.036 -41.407  24.666  1.00 11.81           C  
ANISOU 1521  C   ASN A 484     1547   1536   1404     87     72    -82
ATOM   1522  O   ASN A 484      -9.294 -42.016  25.402  1.00 12.72           O  
ANISOU 1522  O   ASN A 484     1668   1653   1513     84     90    -91
ATOM   1523  CB  ASN A 484      -9.707 -41.028  22.171  1.00 13.75           C  
ANISOU 1523  CB  ASN A 484     1771   1783   1671    130     69    -82
ATOM   1524  CG  ASN A 484      -9.407 -41.687  20.769  1.00 24.61           C  
ANISOU 1524  CG  ASN A 484     3113   3175   3062    152     68    -83
ATOM   1525  OD1 ASN A 484     -10.120 -42.545  20.365  1.00 31.90           O  
ANISOU 1525  OD1 ASN A 484     4012   4118   3992    144     59    -80
ATOM   1526  ND2 ASN A 484      -8.381 -41.252  20.065  1.00 23.16           N  
ANISOU 1526  ND2 ASN A 484     2929   2986   2886    178     77    -88
ATOM   1527  H   ASN A 484     -12.246 -41.389  22.285  1.00 10.30           H  
ATOM   1528  HA  ASN A 484      -9.943 -42.909  23.048  1.00 11.36           H  
ATOM   1529  HB3 ASN A 484      -8.670 -40.838  22.450  1.00 13.75           H  
ATOM   1530  HB2 ASN A 484     -10.224 -40.069  22.203  1.00 13.75           H  
ATOM   1531 HD22 ASN A 484      -8.355 -41.503  19.087  1.00 23.16           H  
ATOM   1532 HD21 ASN A 484      -7.910 -40.463  20.485  1.00 23.16           H  
ATOM   1533  N   TYR A 485     -10.652 -40.265  25.029  1.00  9.50           N  
ANISOU 1533  N   TYR A 485     1274   1231   1103     75     56    -75
ATOM   1534  CA  TYR A 485     -10.590 -39.603  26.324  1.00 10.86           C  
ANISOU 1534  CA  TYR A 485     1473   1393   1260     57     54    -76
ATOM   1535  C   TYR A 485     -10.995 -40.535  27.463  1.00 11.25           C  
ANISOU 1535  C   TYR A 485     1517   1455   1305     42     57    -75
ATOM   1536  O   TYR A 485     -10.266 -40.484  28.388  1.00 11.16           O  
ANISOU 1536  O   TYR A 485     1524   1439   1279     35     68    -80
ATOM   1537  CB  TYR A 485     -11.425 -38.307  26.396  1.00 11.36           C  
ANISOU 1537  CB  TYR A 485     1548   1447   1323     47     34    -68
ATOM   1538  CG  TYR A 485     -11.095 -37.324  27.539  1.00 12.63           C  
ANISOU 1538  CG  TYR A 485     1733   1597   1468     28     25    -69
ATOM   1539  CD1 TYR A 485      -9.762 -36.920  27.874  1.00 16.12           C  
ANISOU 1539  CD1 TYR A 485     2205   2021   1897     27     30    -77
ATOM   1540  CD2 TYR A 485     -12.156 -36.758  28.289  1.00 13.83           C  
ANISOU 1540  CD2 TYR A 485     1879   1757   1619     11      9    -60
ATOM   1541  CE1 TYR A 485      -9.502 -35.980  28.866  1.00 16.39           C  
ANISOU 1541  CE1 TYR A 485     2263   2047   1917      6     17    -78
ATOM   1542  CE2 TYR A 485     -11.837 -35.731  29.186  1.00 15.94           C  
ANISOU 1542  CE2 TYR A 485     2166   2017   1875     -6     -5    -60
ATOM   1543  CZ  TYR A 485     -10.554 -35.392  29.524  1.00 15.19           C  
ANISOU 1543  CZ  TYR A 485     2100   1905   1766    -10     -1    -69
ATOM   1544  OH  TYR A 485     -10.239 -34.429  30.470  1.00 20.27           O  
ANISOU 1544  OH  TYR A 485     2762   2543   2395    -30    -18    -69
ATOM   1545  H   TYR A 485     -11.235 -39.818  24.336  1.00  9.50           H  
ATOM   1546  HA  TYR A 485      -9.518 -39.431  26.420  1.00 10.86           H  
ATOM   1547  HB3 TYR A 485     -12.496 -38.459  26.534  1.00 11.36           H  
ATOM   1548  HB2 TYR A 485     -11.188 -37.810  25.456  1.00 11.36           H  
ATOM   1549  HD1 TYR A 485      -8.912 -37.312  27.335  1.00 16.12           H  
ATOM   1550  HD2 TYR A 485     -13.167 -36.947  27.959  1.00 13.83           H  
ATOM   1551  HE1 TYR A 485      -8.475 -35.846  29.170  1.00 16.39           H  
ATOM   1552  HE2 TYR A 485     -12.700 -35.258  29.632  1.00 15.94           H  
ATOM   1553  HH  TYR A 485     -10.954 -33.969  30.916  1.00 20.27           H  
ATOM   1554  N   LEU A 486     -12.177 -41.145  27.486  1.00  9.83           N  
ANISOU 1554  N   LEU A 486     1313   1287   1133     38     50    -68
ATOM   1555  CA  LEU A 486     -12.718 -41.978  28.548  1.00 10.17           C  
ANISOU 1555  CA  LEU A 486     1353   1339   1174     25     53    -65
ATOM   1556  C   LEU A 486     -11.784 -43.175  29.095  1.00 11.75           C  
ANISOU 1556  C   LEU A 486     1548   1545   1371     26     77    -74
ATOM   1557  O   LEU A 486     -12.203 -43.856  29.990  1.00 11.35           O  
ANISOU 1557  O   LEU A 486     1510   1493   1309     14     85    -73
ATOM   1558  CB  LEU A 486     -14.025 -42.548  27.996  1.00  9.65           C  
ANISOU 1558  CB  LEU A 486     1263   1284   1120     23     44    -58
ATOM   1559  CG  LEU A 486     -15.379 -41.739  28.141  1.00  9.88           C  
ANISOU 1559  CG  LEU A 486     1293   1308   1151     18     25    -49
ATOM   1560  CD1 LEU A 486     -16.598 -42.440  27.448  1.00 10.17           C  
ANISOU 1560  CD1 LEU A 486     1309   1356   1200     19     20    -45
ATOM   1561  CD2 LEU A 486     -15.680 -41.326  29.628  1.00 11.10           C  
ANISOU 1561  CD2 LEU A 486     1463   1459   1297      4     16    -43
ATOM   1562  H   LEU A 486     -12.808 -40.925  26.729  1.00  9.83           H  
ATOM   1563  HA  LEU A 486     -12.928 -41.389  29.441  1.00 10.17           H  
ATOM   1564  HB3 LEU A 486     -14.234 -43.558  28.347  1.00  9.65           H  
ATOM   1565  HB2 LEU A 486     -13.863 -42.630  26.921  1.00  9.65           H  
ATOM   1566  HG  LEU A 486     -15.189 -40.788  27.644  1.00  9.88           H  
ATOM   1567 HD11 LEU A 486     -17.113 -41.829  26.706  1.00 10.17           H  
ATOM   1568 HD12 LEU A 486     -16.326 -43.293  26.826  1.00 10.17           H  
ATOM   1569 HD13 LEU A 486     -17.345 -42.839  28.134  1.00 10.17           H  
ATOM   1570 HD21 LEU A 486     -16.728 -41.445  29.903  1.00 11.10           H  
ATOM   1571 HD22 LEU A 486     -14.985 -41.835  30.295  1.00 11.10           H  
ATOM   1572 HD23 LEU A 486     -15.524 -40.264  29.815  1.00 11.10           H  
ATOM   1573  N   ARG A 487     -10.700 -43.519  28.422  1.00 10.45           N  
ANISOU 1573  N   ARG A 487     1366   1387   1218     42     88    -81
ATOM   1574  CA  ARG A 487      -9.848 -44.672  28.768  1.00 11.56           C  
ANISOU 1574  CA  ARG A 487     1495   1537   1362     44    114    -91
ATOM   1575  C   ARG A 487      -8.946 -44.506  30.063  1.00 15.56           C  
ANISOU 1575  C   ARG A 487     2026   2032   1853     46    133   -100
ATOM   1576  O   ARG A 487      -8.631 -45.506  30.700  1.00 15.46           O  
ANISOU 1576  O   ARG A 487     2008   2026   1840     44    158   -108
ATOM   1577  CB  ARG A 487      -8.991 -45.108  27.569  1.00 12.48           C  
ANISOU 1577  CB  ARG A 487     1577   1667   1497     61    116    -96
ATOM   1578  CG  ARG A 487      -9.815 -45.458  26.281  1.00 11.78           C  
ANISOU 1578  CG  ARG A 487     1464   1592   1419     54    102    -90
ATOM   1579  CD  ARG A 487      -8.987 -45.752  25.058  1.00 13.71           C  
ANISOU 1579  CD  ARG A 487     1677   1850   1680     72     97    -93
ATOM   1580  NE  ARG A 487      -8.284 -44.541  24.649  1.00 12.80           N  
ANISOU 1580  NE  ARG A 487     1543   1749   1572     61     85    -89
ATOM   1581  CZ  ARG A 487      -7.521 -44.292  23.521  1.00 16.31           C  
ANISOU 1581  CZ  ARG A 487     1959   2209   2029     69     76    -92
ATOM   1582  NH1 ARG A 487      -7.553 -45.066  22.479  1.00 18.64           N  
ANISOU 1582  NH1 ARG A 487     2240   2510   2333     93     75    -95
ATOM   1583  NH2 ARG A 487      -6.766 -43.261  23.404  1.00 16.71           N1+
ANISOU 1583  NH2 ARG A 487     1996   2271   2082     55     66    -90
ATOM   1584  H   ARG A 487     -10.435 -43.043  27.572  1.00 10.45           H  
ATOM   1585  HA  ARG A 487     -10.412 -45.590  28.927  1.00 11.56           H  
ATOM   1586  HB3 ARG A 487      -8.465 -45.993  27.926  1.00 12.48           H  
ATOM   1587  HB2 ARG A 487      -8.206 -44.392  27.326  1.00 12.48           H  
ATOM   1588  HG3 ARG A 487     -10.386 -44.544  26.118  1.00 11.78           H  
ATOM   1589  HG2 ARG A 487     -10.543 -46.245  26.480  1.00 11.78           H  
ATOM   1590  HD3 ARG A 487      -9.498 -46.184  24.197  1.00 13.71           H  
ATOM   1591  HD2 ARG A 487      -8.135 -46.390  25.294  1.00 13.71           H  
ATOM   1592 HH22 ARG A 487      -6.005 -43.216  22.742  1.00 16.71           H  
ATOM   1593 HH21 ARG A 487      -6.714 -42.544  24.112  1.00 16.71           H  
ATOM   1594 HH12 ARG A 487      -7.212 -44.738  21.586  1.00 18.64           H  
ATOM   1595 HH11 ARG A 487      -8.006 -45.965  22.396  1.00 18.64           H  
ATOM   1596  HE  ARG A 487      -8.377 -43.776  25.302  1.00 12.80           H  
ATOM   1597  N   GLU A 488      -8.704 -43.222  30.342  1.00 12.86           N  
ANISOU 1597  N   GLU A 488     1713   1673   1500     48    124   -100
ATOM   1598  CA  GLU A 488      -7.751 -42.648  31.231  1.00 13.17           C  
ANISOU 1598  CA  GLU A 488     1783   1700   1522     48    142   -109
ATOM   1599  C   GLU A 488      -7.989 -42.952  32.700  1.00 14.38           C  
ANISOU 1599  C   GLU A 488     1961   1850   1653     26    142   -105
ATOM   1600  O   GLU A 488      -9.002 -42.487  33.323  1.00 13.81           O  
ANISOU 1600  O   GLU A 488     1908   1771   1570     14    119    -97
ATOM   1601  CB  GLU A 488      -7.748 -41.087  30.997  1.00 14.96           C  
ANISOU 1601  CB  GLU A 488     2033   1908   1744     57    131   -111
ATOM   1602  CG  GLU A 488      -7.323 -40.658  29.567  1.00 17.78           C  
ANISOU 1602  CG  GLU A 488     2372   2263   2118     83    137   -116
ATOM   1603  CD  GLU A 488      -5.784 -40.795  29.349  1.00 45.43           C  
ANISOU 1603  CD  GLU A 488     5896   5746   5620     91    123   -115
ATOM   1604  OE1 GLU A 488      -4.917 -40.987  30.247  1.00 27.67           O  
ANISOU 1604  OE1 GLU A 488     3665   3488   3361     74    102   -108
ATOM   1605  OE2 GLU A 488      -5.493 -40.744  28.127  1.00 52.08           O1-
ANISOU 1605  OE2 GLU A 488     6733   6581   6472    115    133   -120
ATOM   1606  H   GLU A 488      -9.124 -42.544  29.722  1.00 12.86           H  
ATOM   1607  HA  GLU A 488      -6.751 -42.960  30.929  1.00 13.17           H  
ATOM   1608  HB3 GLU A 488      -7.130 -40.558  31.723  1.00 14.96           H  
ATOM   1609  HB2 GLU A 488      -8.741 -40.650  31.090  1.00 14.96           H  
ATOM   1610  HG3 GLU A 488      -7.686 -39.632  29.506  1.00 17.78           H  
ATOM   1611  HG2 GLU A 488      -7.836 -41.384  28.936  1.00 17.78           H  
ATOM   1612  N   MET A 489      -7.022 -43.595  33.426  1.00 15.24           N  
ANISOU 1612  N   MET A 489     2071   1965   1756     19    167   -111
ATOM   1613  CA  MET A 489      -7.120 -43.938  34.851  1.00 16.09           C  
ANISOU 1613  CA  MET A 489     2205   2068   1840     -1    167   -105
ATOM   1614  C   MET A 489      -6.888 -42.836  35.868  1.00 15.73           C  
ANISOU 1614  C   MET A 489     2204   2007   1766     -8    163   -107
ATOM   1615  O   MET A 489      -7.474 -42.881  36.977  1.00 14.93           O  
ANISOU 1615  O   MET A 489     2126   1901   1646    -24    148    -98
ATOM   1616  CB  MET A 489      -6.364 -45.225  35.049  1.00 19.43           C  
ANISOU 1616  CB  MET A 489     2620   2501   2263    -10    197   -108
ATOM   1617  CG  MET A 489      -4.927 -45.231  34.590  1.00 23.52           C  
ANISOU 1617  CG  MET A 489     3096   3035   2806     -9    195   -104
ATOM   1618  SD  MET A 489      -3.937 -46.550  35.359  1.00 28.23           S  
ANISOU 1618  SD  MET A 489     3688   3631   3406    -19    160    -87
ATOM   1619  CE  MET A 489      -4.860 -48.037  34.747  1.00 25.98           C  
ANISOU 1619  CE  MET A 489     3436   3338   3096    -42    172    -79
ATOM   1620  H   MET A 489      -6.120 -43.762  33.003  1.00 15.24           H  
ATOM   1621  HA  MET A 489      -8.177 -44.142  35.019  1.00 16.09           H  
ATOM   1622  HB3 MET A 489      -6.966 -45.993  34.563  1.00 19.43           H  
ATOM   1623  HB2 MET A 489      -6.441 -45.483  36.105  1.00 19.43           H  
ATOM   1624  HG3 MET A 489      -4.484 -44.301  34.947  1.00 23.52           H  
ATOM   1625  HG2 MET A 489      -4.910 -45.451  33.522  1.00 23.52           H  
ATOM   1626  HE1 MET A 489      -5.910 -47.992  35.036  1.00 25.98           H  
ATOM   1627  HE2 MET A 489      -4.815 -48.137  33.663  1.00 25.98           H  
ATOM   1628  HE3 MET A 489      -4.404 -48.905  35.224  1.00 25.98           H  
ATOM   1629  N   ARG A 490      -5.900 -41.951  35.654  1.00 13.61           N  
ANISOU 1629  N   ARG A 490     1948   1728   1495      3    171   -119
ATOM   1630  CA  ARG A 490      -5.596 -40.737  36.544  1.00 12.86           C  
ANISOU 1630  CA  ARG A 490     1899   1616   1371     -6    166   -124
ATOM   1631  C   ARG A 490      -6.851 -39.853  36.726  1.00 13.56           C  
ANISOU 1631  C   ARG A 490     2000   1701   1452    -20    126   -112
ATOM   1632  O   ARG A 490      -6.951 -39.085  37.710  1.00 12.85           O  
ANISOU 1632  O   ARG A 490     1945   1602   1334    -34    116   -112
ATOM   1633  CB  ARG A 490      -4.398 -39.928  35.977  1.00 13.67           C  
ANISOU 1633  CB  ARG A 490     2013   1706   1476     10    180   -139
ATOM   1634  CG  ARG A 490      -3.040 -40.725  36.056  1.00 13.47           C  
ANISOU 1634  CG  ARG A 490     1966   1678   1476     25    162   -136
ATOM   1635  CD  ARG A 490      -1.794 -40.044  35.418  1.00 15.88           C  
ANISOU 1635  CD  ARG A 490     2285   1966   1781     43    181   -151
ATOM   1636  NE  ARG A 490      -1.374 -38.882  36.308  1.00 17.45           N  
ANISOU 1636  NE  ARG A 490     2463   2162   2004     61    167   -147
ATOM   1637  CZ  ARG A 490      -0.317 -38.722  37.103  1.00 16.56           C  
ANISOU 1637  CZ  ARG A 490     2364   2037   1890     54    142   -141
ATOM   1638  NH1 ARG A 490       0.711 -39.626  37.128  1.00 14.98           N  
ANISOU 1638  NH1 ARG A 490     2197   1827   1668     30    125   -141
ATOM   1639  NH2 ARG A 490      -0.296 -37.639  37.915  1.00 16.09           N1+
ANISOU 1639  NH2 ARG A 490     2288   1974   1852     70    133   -136
ATOM   1640  H   ARG A 490      -5.417 -41.993  34.767  1.00 13.61           H  
ATOM   1641  HA  ARG A 490      -5.496 -41.114  37.561  1.00 12.86           H  
ATOM   1642  HB3 ARG A 490      -4.431 -38.980  36.515  1.00 13.67           H  
ATOM   1643  HB2 ARG A 490      -4.612 -39.776  34.920  1.00 13.67           H  
ATOM   1644  HG3 ARG A 490      -3.153 -41.693  35.568  1.00 13.47           H  
ATOM   1645  HG2 ARG A 490      -2.884 -40.885  37.123  1.00 13.47           H  
ATOM   1646  HD3 ARG A 490      -1.903 -39.535  34.460  1.00 15.88           H  
ATOM   1647  HD2 ARG A 490      -1.068 -40.811  35.148  1.00 15.88           H  
ATOM   1648 HH22 ARG A 490       0.501 -37.564  38.531  1.00 16.09           H  
ATOM   1649 HH21 ARG A 490      -1.051 -36.971  37.975  1.00 16.09           H  
ATOM   1650 HH12 ARG A 490       1.345 -39.587  37.913  1.00 14.98           H  
ATOM   1651 HH11 ARG A 490       0.752 -40.437  36.527  1.00 14.98           H  
ATOM   1652  HE  ARG A 490      -2.009 -38.097  36.270  1.00 17.45           H  
ATOM   1653  N   HIS A 491      -7.821 -39.790  35.808  1.00 11.69           N  
ANISOU 1653  N   HIS A 491     1733   1471   1239    -15    104   -102
ATOM   1654  CA  HIS A 491      -8.973 -38.860  35.803  1.00 11.27           C  
ANISOU 1654  CA  HIS A 491     1687   1416   1182    -27     68    -92
ATOM   1655  C   HIS A 491     -10.199 -39.342  36.585  1.00 11.75           C  
ANISOU 1655  C   HIS A 491     1758   1480   1225    -42     54    -81
ATOM   1656  O   HIS A 491     -11.044 -38.445  36.847  1.00 11.79           O  
ANISOU 1656  O   HIS A 491     1778   1482   1219    -54     26    -75
ATOM   1657  CB  HIS A 491      -9.402 -38.602  34.328  1.00 11.70           C  
ANISOU 1657  CB  HIS A 491     1705   1476   1263    -19     53    -84
ATOM   1658  CG  HIS A 491      -8.471 -37.754  33.500  1.00 12.46           C  
ANISOU 1658  CG  HIS A 491     1795   1565   1373     -5     60    -92
ATOM   1659  ND1 HIS A 491      -7.372 -37.043  33.998  1.00 14.97           N  
ANISOU 1659  ND1 HIS A 491     2140   1866   1680     -9     55    -99
ATOM   1660  CD2 HIS A 491      -8.492 -37.551  32.123  1.00 13.19           C  
ANISOU 1660  CD2 HIS A 491     1860   1663   1486     13     71    -93
ATOM   1661  CE1 HIS A 491      -6.779 -36.396  32.971  1.00 15.16           C  
ANISOU 1661  CE1 HIS A 491     2155   1885   1721      9     64   -104
ATOM   1662  NE2 HIS A 491      -7.397 -36.727  31.768  1.00 13.93           N  
ANISOU 1662  NE2 HIS A 491     1966   1744   1584     23     72    -99
ATOM   1663  H   HIS A 491      -7.596 -40.326  34.982  1.00 11.69           H  
ATOM   1664  HA  HIS A 491      -8.679 -37.849  36.084  1.00 11.27           H  
ATOM   1665  HB3 HIS A 491     -10.394 -38.226  34.078  1.00 11.70           H  
ATOM   1666  HB2 HIS A 491      -9.270 -39.581  33.868  1.00 11.70           H  
ATOM   1667  HD2 HIS A 491      -9.097 -37.954  31.324  1.00 13.19           H  
ATOM   1668  HE1 HIS A 491      -5.842 -35.859  32.971  1.00 15.16           H  
ATOM   1669  HE2 HIS A 491      -7.050 -36.324  30.909  1.00 13.93           H  
ATOM   1670  N   ARG A 492     -10.202 -40.576  36.994  1.00 11.31           N  
ANISOU 1670  N   ARG A 492     1694   1433   1171    -41     72    -77
ATOM   1671  CA  ARG A 492     -11.321 -41.139  37.757  1.00 12.13           C  
ANISOU 1671  CA  ARG A 492     1814   1537   1257    -54     60    -64
ATOM   1672  C   ARG A 492     -12.613 -41.355  36.928  1.00 12.00           C  
ANISOU 1672  C   ARG A 492     1786   1524   1250    -57     23    -50
ATOM   1673  O   ARG A 492     -13.031 -42.474  36.629  1.00 12.22           O  
ANISOU 1673  O   ARG A 492     1836   1549   1259    -66     -2    -43
ATOM   1674  CB  ARG A 492     -11.586 -40.383  39.097  1.00 13.42           C  
ANISOU 1674  CB  ARG A 492     2024   1690   1383    -65     65    -69
ATOM   1675  CG  ARG A 492     -10.314 -40.205  40.015  1.00 13.39           C  
ANISOU 1675  CG  ARG A 492     2031   1684   1371    -63    108    -82
ATOM   1676  CD  ARG A 492     -10.690 -39.613  41.408  1.00 18.31           C  
ANISOU 1676  CD  ARG A 492     2706   2296   1956    -75    111    -89
ATOM   1677  NE  ARG A 492     -11.481 -40.424  42.359  1.00 18.19           N  
ANISOU 1677  NE  ARG A 492     2709   2277   1924    -77    153    -99
ATOM   1678  CZ  ARG A 492     -12.014 -39.916  43.529  1.00 25.25           C  
ANISOU 1678  CZ  ARG A 492     3601   3170   2825    -67    186   -117
ATOM   1679  NH1 ARG A 492     -11.958 -38.639  43.931  1.00 17.20           N  
ANISOU 1679  NH1 ARG A 492     2556   2148   1829    -51    182   -125
ATOM   1680  NH2 ARG A 492     -12.636 -40.740  44.359  1.00 23.67           N1+
ANISOU 1680  NH2 ARG A 492     3420   2966   2607    -70    226   -127
ATOM   1681  H   ARG A 492      -9.395 -41.071  36.642  1.00 11.31           H  
ATOM   1682  HA  ARG A 492     -10.978 -42.144  38.002  1.00 12.13           H  
ATOM   1683  HB3 ARG A 492     -12.322 -40.892  39.719  1.00 13.42           H  
ATOM   1684  HB2 ARG A 492     -12.104 -39.445  38.893  1.00 13.42           H  
ATOM   1685  HG3 ARG A 492      -9.516 -39.631  39.545  1.00 13.39           H  
ATOM   1686  HG2 ARG A 492      -9.741 -41.120  40.162  1.00 13.39           H  
ATOM   1687  HD3 ARG A 492     -11.367 -38.766  41.296  1.00 18.31           H  
ATOM   1688  HD2 ARG A 492      -9.828 -39.148  41.885  1.00 18.31           H  
ATOM   1689 HH22 ARG A 492     -12.851 -40.409  45.289  1.00 23.67           H  
ATOM   1690 HH21 ARG A 492     -12.754 -41.728  44.184  1.00 23.67           H  
ATOM   1691 HH12 ARG A 492     -12.175 -38.373  44.881  1.00 17.20           H  
ATOM   1692 HH11 ARG A 492     -11.472 -37.992  43.326  1.00 17.20           H  
ATOM   1693  HE  ARG A 492     -11.671 -41.391  42.141  1.00 18.19           H  
ATOM   1694  N   PHE A 493     -13.231 -40.224  36.478  1.00 11.40           N  
ANISOU 1694  N   PHE A 493     1673   1456   1203    -48     18    -47
ATOM   1695  CA  PHE A 493     -14.461 -40.187  35.846  1.00 11.43           C  
ANISOU 1695  CA  PHE A 493     1662   1462   1218    -49    -12    -36
ATOM   1696  C   PHE A 493     -15.561 -40.352  36.928  1.00 12.34           C  
ANISOU 1696  C   PHE A 493     1783   1579   1326    -53    -30    -21
ATOM   1697  O   PHE A 493     -16.309 -41.339  36.872  1.00 14.16           O  
ANISOU 1697  O   PHE A 493     2017   1810   1554    -52    -15    -16
ATOM   1698  CB  PHE A 493     -14.613 -40.967  34.570  1.00 11.98           C  
ANISOU 1698  CB  PHE A 493     1694   1540   1318    -39     -9    -35
ATOM   1699  CG  PHE A 493     -13.594 -40.461  33.471  1.00 11.61           C  
ANISOU 1699  CG  PHE A 493     1639   1492   1282    -32      1    -45
ATOM   1700  CD1 PHE A 493     -13.636 -39.197  32.862  1.00 12.15           C  
ANISOU 1700  CD1 PHE A 493     1714   1553   1349    -36    -14    -48
ATOM   1701  CD2 PHE A 493     -12.570 -41.319  33.013  1.00 12.67           C  
ANISOU 1701  CD2 PHE A 493     1755   1630   1428    -21     23    -52
ATOM   1702  CE1 PHE A 493     -12.653 -38.822  31.871  1.00 13.66           C  
ANISOU 1702  CE1 PHE A 493     1900   1739   1550    -27     -5    -56
ATOM   1703  CE2 PHE A 493     -11.665 -41.015  32.027  1.00 12.89           C  
ANISOU 1703  CE2 PHE A 493     1775   1655   1466    -10     30    -59
ATOM   1704  CZ  PHE A 493     -11.684 -39.732  31.416  1.00 12.69           C  
ANISOU 1704  CZ  PHE A 493     1763   1621   1439    -13     16    -61
ATOM   1705  H   PHE A 493     -12.816 -39.337  36.729  1.00 11.40           H  
ATOM   1706  HA  PHE A 493     -14.551 -39.154  35.510  1.00 11.43           H  
ATOM   1707  HB3 PHE A 493     -15.640 -40.995  34.205  1.00 11.98           H  
ATOM   1708  HB2 PHE A 493     -14.525 -42.047  34.681  1.00 11.98           H  
ATOM   1709  HD1 PHE A 493     -14.360 -38.457  33.167  1.00 12.15           H  
ATOM   1710  HD2 PHE A 493     -12.420 -42.318  33.396  1.00 12.67           H  
ATOM   1711  HE1 PHE A 493     -12.621 -37.816  31.480  1.00 13.66           H  
ATOM   1712  HE2 PHE A 493     -10.885 -41.697  31.724  1.00 12.89           H  
ATOM   1713  HZ  PHE A 493     -10.918 -39.427  30.719  1.00 12.69           H  
ATOM   1714  N   GLN A 494     -15.577 -39.317  37.794  1.00 11.18           N  
ANISOU 1714  N   GLN A 494     1636   1433   1178    -58    -61    -14
ATOM   1715  CA  GLN A 494     -16.606 -39.069  38.759  1.00 12.10           C  
ANISOU 1715  CA  GLN A 494     1750   1553   1295    -56    -82      2
ATOM   1716  C   GLN A 494     -17.929 -38.661  38.063  1.00 11.02           C  
ANISOU 1716  C   GLN A 494     1575   1422   1189    -46    -83      8
ATOM   1717  O   GLN A 494     -17.878 -38.042  36.995  1.00 10.92           O  
ANISOU 1717  O   GLN A 494     1542   1414   1195    -44    -79      1
ATOM   1718  CB  GLN A 494     -16.050 -37.932  39.701  1.00 14.38           C  
ANISOU 1718  CB  GLN A 494     2047   1844   1574    -64   -118      8
ATOM   1719  CG  GLN A 494     -14.817 -38.258  40.549  1.00 16.28           C  
ANISOU 1719  CG  GLN A 494     2328   2078   1782    -77   -123      1
ATOM   1720  CD  GLN A 494     -15.149 -39.487  41.472  1.00 23.48           C  
ANISOU 1720  CD  GLN A 494     3241   2994   2685    -85   -164      8
ATOM   1721  OE1 GLN A 494     -15.384 -40.676  41.048  1.00 23.09           O  
ANISOU 1721  OE1 GLN A 494     3196   2945   2631    -98   -178     -1
ATOM   1722  NE2 GLN A 494     -15.271 -39.250  42.812  1.00 20.89           N  
ANISOU 1722  NE2 GLN A 494     2906   2670   2359    -78   -184     25
ATOM   1723  H   GLN A 494     -14.910 -38.565  37.696  1.00 11.18           H  
ATOM   1724  HA  GLN A 494     -16.857 -39.990  39.286  1.00 12.10           H  
ATOM   1725  HB3 GLN A 494     -16.745 -37.793  40.529  1.00 14.38           H  
ATOM   1726  HB2 GLN A 494     -15.808 -37.054  39.102  1.00 14.38           H  
ATOM   1727  HG3 GLN A 494     -14.588 -37.347  41.102  1.00 16.28           H  
ATOM   1728  HG2 GLN A 494     -13.914 -38.383  39.952  1.00 16.28           H  
ATOM   1729 HE22 GLN A 494     -15.523 -40.023  43.411  1.00 20.89           H  
ATOM   1730 HE21 GLN A 494     -15.000 -38.436  43.344  1.00 20.89           H  
ATOM   1731  N   THR A 495     -19.049 -39.065  38.632  1.00 10.34           N  
ANISOU 1731  N   THR A 495     1484   1335   1109    -40    -88     21
ATOM   1732  CA  THR A 495     -20.403 -38.754  38.226  1.00 10.22           C  
ANISOU 1732  CA  THR A 495     1436   1326   1123    -31    -87     25
ATOM   1733  C   THR A 495     -20.597 -37.293  37.795  1.00 11.74           C  
ANISOU 1733  C   THR A 495     1606   1525   1330    -30   -110     26
ATOM   1734  O   THR A 495     -21.139 -36.978  36.722  1.00 11.69           O  
ANISOU 1734  O   THR A 495     1574   1523   1346    -26   -103     24
ATOM   1735  CB  THR A 495     -21.594 -39.163  39.188  1.00 12.04           C  
ANISOU 1735  CB  THR A 495     1670   1551   1356    -23    -86     37
ATOM   1736  OG1 THR A 495     -21.454 -38.517  40.427  1.00 13.52           O  
ANISOU 1736  OG1 THR A 495     1870   1735   1531    -21   -113     50
ATOM   1737  CG2 THR A 495     -21.604 -40.643  39.431  1.00 14.37           C  
ANISOU 1737  CG2 THR A 495     1983   1839   1640    -27    -57     33
ATOM   1738  H   THR A 495     -19.040 -39.645  39.459  1.00 10.34           H  
ATOM   1739  HA  THR A 495     -20.531 -39.327  37.308  1.00 10.22           H  
ATOM   1740  HB  THR A 495     -22.595 -38.960  38.807  1.00 12.04           H  
ATOM   1741  HG1 THR A 495     -21.699 -37.591  40.358  1.00 13.52           H  
ATOM   1742 HG21 THR A 495     -21.696 -41.232  38.518  1.00 14.37           H  
ATOM   1743 HG22 THR A 495     -20.781 -40.989  40.057  1.00 14.37           H  
ATOM   1744 HG23 THR A 495     -22.372 -40.961  40.136  1.00 14.37           H  
ATOM   1745  N   GLN A 496     -19.991 -36.311  38.498  1.00 12.03           N  
ANISOU 1745  N   GLN A 496     1652   1563   1355    -37   -136     30
ATOM   1746  CA  GLN A 496     -20.056 -34.910  38.154  1.00 12.58           C  
ANISOU 1746  CA  GLN A 496     1696   1641   1442    -41   -155     30
ATOM   1747  C   GLN A 496     -19.285 -34.625  36.876  1.00 12.08           C  
ANISOU 1747  C   GLN A 496     1628   1578   1385    -48   -140     16
ATOM   1748  O   GLN A 496     -19.814 -33.816  36.084  1.00 12.10           O  
ANISOU 1748  O   GLN A 496     1605   1584   1407    -49   -142     16
ATOM   1749  CB  GLN A 496     -19.522 -34.150  39.362  1.00  0.00           C  
ATOM   1750  CG  GLN A 496     -19.622 -32.524  39.305  1.00  0.00           C  
ATOM   1751  CD  GLN A 496     -19.293 -31.877  40.694  1.00  0.00           C  
ATOM   1752  OE1 GLN A 496     -20.112 -31.229  41.384  1.00  0.00           O  
ATOM   1753  NE2 GLN A 496     -18.066 -31.902  41.151  1.00  0.00           N  
ATOM   1754  H   GLN A 496     -19.562 -36.465  39.399  1.00 12.03           H  
ATOM   1755  HB2 GLN A 496     -20.022 -34.453  40.282  1.00  0.00           H  
ATOM   1756  HB3 GLN A 496     -18.481 -34.404  39.561  1.00  0.00           H  
ATOM   1757  HG2 GLN A 496     -19.062 -32.034  38.508  1.00  0.00           H  
ATOM   1758  HG3 GLN A 496     -20.675 -32.453  39.029  1.00  0.00           H  
ATOM   1759 HE22 GLN A 496     -17.898 -31.344  41.975  1.00  0.00           H  
ATOM   1760 HE21 GLN A 496     -17.302 -32.298  40.622  1.00  0.00           H  
ATOM   1761  HA  GLN A 496     -21.112 -34.686  38.000  1.00 12.58           H  
ATOM   1762  N   GLN A 497     -18.186 -35.304  36.572  1.00 10.72           N  
ANISOU 1762  N   GLN A 497     1479   1398   1195    -53   -124      6
ATOM   1763  CA  GLN A 497     -17.399 -35.069  35.375  1.00 10.58           C  
ANISOU 1763  CA  GLN A 497     1458   1377   1184    -55   -109     -5
ATOM   1764  C   GLN A 497     -18.110 -35.586  34.204  1.00 10.29           C  
ANISOU 1764  C   GLN A 497     1399   1344   1168    -43    -90     -5
ATOM   1765  O   GLN A 497     -18.149 -34.922  33.144  1.00 10.28           O  
ANISOU 1765  O   GLN A 497     1383   1343   1180    -44    -87     -8
ATOM   1766  CB  GLN A 497     -15.996 -35.684  35.452  1.00 10.46           C  
ANISOU 1766  CB  GLN A 497     1473   1353   1148    -58    -94    -17
ATOM   1767  CG  GLN A 497     -15.085 -35.266  36.620  1.00 12.18           C  
ANISOU 1767  CG  GLN A 497     1720   1566   1344    -72   -112    -21
ATOM   1768  CD  GLN A 497     -13.862 -36.206  36.753  1.00 13.56           C  
ANISOU 1768  CD  GLN A 497     1926   1730   1497    -72    -91    -33
ATOM   1769  OE1 GLN A 497     -13.971 -37.195  37.437  1.00 14.40           O  
ANISOU 1769  OE1 GLN A 497     2049   1836   1587    -70    -82    -31
ATOM   1770  NE2 GLN A 497     -12.790 -35.944  36.101  1.00 14.62           N  
ANISOU 1770  NE2 GLN A 497     2068   1856   1632    -72    -77    -45
ATOM   1771  H   GLN A 497     -17.825 -36.074  37.117  1.00 10.72           H  
ATOM   1772  HA  GLN A 497     -17.263 -33.995  35.252  1.00 10.58           H  
ATOM   1773  HB3 GLN A 497     -15.407 -35.636  34.536  1.00 10.46           H  
ATOM   1774  HB2 GLN A 497     -16.145 -36.760  35.537  1.00 10.46           H  
ATOM   1775  HG3 GLN A 497     -15.642 -35.117  37.545  1.00 12.18           H  
ATOM   1776  HG2 GLN A 497     -14.764 -34.270  36.314  1.00 12.18           H  
ATOM   1777 HE22 GLN A 497     -12.021 -36.595  36.026  1.00 14.62           H  
ATOM   1778 HE21 GLN A 497     -12.695 -35.112  35.538  1.00 14.62           H  
ATOM   1779  N   LEU A 498     -18.841 -36.690  34.421  1.00  9.48           N  
ANISOU 1779  N   LEU A 498     1295   1241   1064    -35    -77     -2
ATOM   1780  CA  LEU A 498     -19.695 -37.343  33.418  1.00  8.97           C  
ANISOU 1780  CA  LEU A 498     1211   1181   1017    -26    -60     -3
ATOM   1781  C   LEU A 498     -20.999 -36.490  33.142  1.00 10.68           C  
ANISOU 1781  C   LEU A 498     1403   1403   1253    -24    -70      3
ATOM   1782  O   LEU A 498     -21.447 -36.531  31.996  1.00  9.26           O  
ANISOU 1782  O   LEU A 498     1208   1226   1085    -21    -62      1
ATOM   1783  CB  LEU A 498     -19.976 -38.751  33.883  1.00  9.06           C  
ANISOU 1783  CB  LEU A 498     1227   1191   1023    -23    -45     -2
ATOM   1784  CG  LEU A 498     -18.713 -39.538  34.126  1.00  9.78           C  
ANISOU 1784  CG  LEU A 498     1341   1279   1097    -26    -30    -10
ATOM   1785  CD1 LEU A 498     -18.978 -40.962  34.642  1.00 11.40           C  
ANISOU 1785  CD1 LEU A 498     1551   1482   1298    -26    -14     -8
ATOM   1786  CD2 LEU A 498     -18.033 -39.584  32.776  1.00 11.91           C  
ANISOU 1786  CD2 LEU A 498     1605   1549   1369    -22    -16    -22
ATOM   1787  H   LEU A 498     -18.960 -37.112  35.331  1.00  9.48           H  
ATOM   1788  HA  LEU A 498     -19.197 -37.366  32.449  1.00  8.97           H  
ATOM   1789  HB3 LEU A 498     -20.600 -39.231  33.129  1.00  9.06           H  
ATOM   1790  HB2 LEU A 498     -20.586 -38.724  34.787  1.00  9.06           H  
ATOM   1791  HG  LEU A 498     -18.062 -39.169  34.919  1.00  9.78           H  
ATOM   1792 HD11 LEU A 498     -18.981 -40.950  35.732  1.00 11.40           H  
ATOM   1793 HD12 LEU A 498     -19.870 -41.429  34.225  1.00 11.40           H  
ATOM   1794 HD13 LEU A 498     -18.100 -41.563  34.405  1.00 11.40           H  
ATOM   1795 HD21 LEU A 498     -18.759 -39.475  31.970  1.00 11.91           H  
ATOM   1796 HD22 LEU A 498     -17.296 -38.793  32.635  1.00 11.91           H  
ATOM   1797 HD23 LEU A 498     -17.608 -40.553  32.517  1.00 11.91           H  
ATOM   1798  N   LEU A 499     -21.379 -35.571  34.081  1.00  9.63           N  
ANISOU 1798  N   LEU A 499     1266   1271   1122    -24    -87     13
ATOM   1799  CA  LEU A 499     -22.437 -34.656  33.759  1.00 10.16           C  
ANISOU 1799  CA  LEU A 499     1308   1344   1209    -20    -94     19
ATOM   1800  C   LEU A 499     -21.974 -33.436  32.980  1.00 11.48           C  
ANISOU 1800  C   LEU A 499     1463   1514   1384    -29   -100     15
ATOM   1801  O   LEU A 499     -22.682 -32.962  32.115  1.00 10.27           O  
ANISOU 1801  O   LEU A 499     1291   1364   1246    -27    -92     15
ATOM   1802  CB  LEU A 499     -23.110 -34.235  35.091  1.00 10.60           C  
ANISOU 1802  CB  LEU A 499     1361   1401   1267    -15   -112     30
ATOM   1803  CG  LEU A 499     -24.025 -35.344  35.663  1.00 13.44           C  
ANISOU 1803  CG  LEU A 499     1692   1765   1649     -5   -114     36
ATOM   1804  CD1 LEU A 499     -24.506 -34.993  37.137  1.00 13.53           C  
ANISOU 1804  CD1 LEU A 499     1698   1773   1671      3    -90     33
ATOM   1805  CD2 LEU A 499     -25.193 -35.608  34.838  1.00 16.80           C  
ANISOU 1805  CD2 LEU A 499     2117   2191   2077      4   -134     49
ATOM   1806  H   LEU A 499     -20.973 -35.571  35.006  1.00  9.63           H  
ATOM   1807  HA  LEU A 499     -23.233 -35.196  33.246  1.00 10.16           H  
ATOM   1808  HB3 LEU A 499     -23.783 -33.390  34.948  1.00 10.60           H  
ATOM   1809  HB2 LEU A 499     -22.263 -33.910  35.696  1.00 10.60           H  
ATOM   1810  HG  LEU A 499     -23.418 -36.250  35.662  1.00 13.44           H  
ATOM   1811 HD11 LEU A 499     -23.547 -34.807  37.621  1.00 13.53           H  
ATOM   1812 HD12 LEU A 499     -25.082 -34.089  37.339  1.00 13.53           H  
ATOM   1813 HD13 LEU A 499     -25.104 -35.747  37.649  1.00 13.53           H  
ATOM   1814 HD21 LEU A 499     -26.094 -35.386  35.410  1.00 16.80           H  
ATOM   1815 HD22 LEU A 499     -25.342 -35.006  33.941  1.00 16.80           H  
ATOM   1816 HD23 LEU A 499     -25.235 -36.665  34.577  1.00 16.80           H  
ATOM   1817  N   GLU A 500     -20.782 -32.895  33.367  1.00 10.23           N  
ANISOU 1817  N   GLU A 500     1320   1354   1214    -41   -112     11
ATOM   1818  CA  GLU A 500     -20.046 -31.806  32.723  1.00 10.51           C  
ANISOU 1818  CA  GLU A 500     1350   1389   1255    -53   -116      7
ATOM   1819  C   GLU A 500     -19.883 -32.008  31.187  1.00 10.59           C  
ANISOU 1819  C   GLU A 500     1362   1395   1268    -49    -95      1
ATOM   1820  O   GLU A 500     -20.168 -31.162  30.384  1.00 10.66           O  
ANISOU 1820  O   GLU A 500     1359   1404   1288    -55    -92      0
ATOM   1821  CB  GLU A 500     -18.765 -31.556  33.402  1.00 12.32           C  
ANISOU 1821  CB  GLU A 500     1600   1613   1466    -67   -131      2
ATOM   1822  CG  GLU A 500     -18.886 -30.880  34.824  1.00 19.03           C  
ANISOU 1822  CG  GLU A 500     2447   2461   2322    -84   -138     -3
ATOM   1823  CD  GLU A 500     -17.570 -30.506  35.524  1.00 29.42           C  
ANISOU 1823  CD  GLU A 500     3737   3788   3654    -95   -157      3
ATOM   1824  OE1 GLU A 500     -16.453 -31.082  35.300  1.00 32.81           O  
ANISOU 1824  OE1 GLU A 500     4150   4226   4089    -87   -170     11
ATOM   1825  OE2 GLU A 500     -17.571 -29.472  36.227  1.00 27.99           O1-
ANISOU 1825  OE2 GLU A 500     3552   3605   3478   -112   -159     -1
ATOM   1826  H   GLU A 500     -20.416 -33.437  34.137  1.00 10.23           H  
ATOM   1827  HA  GLU A 500     -20.489 -30.827  32.906  1.00 10.51           H  
ATOM   1828  HB3 GLU A 500     -18.192 -30.924  32.723  1.00 12.32           H  
ATOM   1829  HB2 GLU A 500     -18.347 -32.531  33.650  1.00 12.32           H  
ATOM   1830  HG3 GLU A 500     -19.595 -31.432  35.441  1.00 19.03           H  
ATOM   1831  HG2 GLU A 500     -19.368 -29.910  34.707  1.00 19.03           H  
ATOM   1832  N   MET A 501     -19.588 -33.251  30.805  1.00  9.02           N  
ANISOU 1832  N   MET A 501     1176   1191   1059    -41    -80     -4
ATOM   1833  CA  MET A 501     -19.517 -33.801  29.416  1.00  8.81           C  
ANISOU 1833  CA  MET A 501     1149   1163   1037    -34    -64     -9
ATOM   1834  C   MET A 501     -20.832 -33.911  28.639  1.00  9.46           C  
ANISOU 1834  C   MET A 501     1210   1251   1133    -29    -57     -4
ATOM   1835  O   MET A 501     -20.798 -33.502  27.480  1.00  9.79           O  
ANISOU 1835  O   MET A 501     1247   1293   1181    -30    -51     -5
ATOM   1836  CB  MET A 501     -18.641 -35.054  29.310  1.00  9.66           C  
ANISOU 1836  CB  MET A 501     1269   1268   1135    -25    -51    -15
ATOM   1837  CG  MET A 501     -17.195 -34.797  29.692  1.00 11.05           C  
ANISOU 1837  CG  MET A 501     1469   1436   1294    -29    -52    -21
ATOM   1838  SD  MET A 501     -15.986 -35.984  29.270  1.00 12.50           S  
ANISOU 1838  SD  MET A 501     1659   1620   1470    -17    -31    -28
ATOM   1839  CE  MET A 501     -16.291 -36.980  30.696  1.00 14.14           C  
ANISOU 1839  CE  MET A 501     1897   1819   1656    -24    -32    -34
ATOM   1840  H   MET A 501     -19.479 -33.916  31.557  1.00  9.02           H  
ATOM   1841  HA  MET A 501     -19.035 -32.988  28.873  1.00  8.81           H  
ATOM   1842  HB3 MET A 501     -18.753 -35.404  28.283  1.00  9.66           H  
ATOM   1843  HB2 MET A 501     -19.184 -35.746  29.954  1.00  9.66           H  
ATOM   1844  HG3 MET A 501     -17.275 -34.619  30.764  1.00 11.05           H  
ATOM   1845  HG2 MET A 501     -16.910 -33.770  29.461  1.00 11.05           H  
ATOM   1846  HE1 MET A 501     -15.545 -37.770  30.790  1.00 14.14           H  
ATOM   1847  HE2 MET A 501     -16.092 -36.483  31.645  1.00 14.14           H  
ATOM   1848  HE3 MET A 501     -17.274 -37.451  30.686  1.00 14.14           H  
ATOM   1849  N   CYS A 502     -21.944 -34.313  29.239  1.00  8.85           N  
ANISOU 1849  N   CYS A 502     1123   1178   1060    -23    -57      0
ATOM   1850  CA  CYS A 502     -23.336 -34.224  28.758  1.00  8.89           C  
ANISOU 1850  CA  CYS A 502     1111   1189   1078    -18    -49      3
ATOM   1851  C   CYS A 502     -23.760 -32.767  28.741  1.00  9.51           C  
ANISOU 1851  C   CYS A 502     1174   1270   1169    -25    -54      6
ATOM   1852  O   CYS A 502     -24.446 -32.421  27.747  1.00 10.14           O  
ANISOU 1852  O   CYS A 502     1245   1352   1256    -25    -43      6
ATOM   1853  CB  CYS A 502     -24.416 -34.992  29.554  1.00  9.07           C  
ANISOU 1853  CB  CYS A 502     1130   1212   1104    -11    -48      7
ATOM   1854  SG  CYS A 502     -23.952 -36.807  29.535  1.00 10.00           S  
ANISOU 1854  SG  CYS A 502     1263   1328   1210     -7    -36      2
ATOM   1855  H   CYS A 502     -21.873 -34.640  30.192  1.00  8.85           H  
ATOM   1856  HA  CYS A 502     -23.326 -34.538  27.714  1.00  8.89           H  
ATOM   1857  HB3 CYS A 502     -25.395 -35.028  29.075  1.00  9.07           H  
ATOM   1858  HB2 CYS A 502     -24.511 -34.609  30.570  1.00  9.07           H  
ATOM   1859  HG  CYS A 502     -23.177 -36.716  30.619  1.00 10.00           H  
ATOM   1860  N   LYS A 503     -23.411 -31.963  29.740  1.00  9.48           N  
ANISOU 1860  N   LYS A 503     1167   1268   1168    -32    -70     10
ATOM   1861  CA  LYS A 503     -23.815 -30.584  29.800  1.00  9.39           C  
ANISOU 1861  CA  LYS A 503     1135   1261   1170    -41    -74     13
ATOM   1862  C   LYS A 503     -23.267 -29.817  28.607  1.00  9.49           C  
ANISOU 1862  C   LYS A 503     1156   1269   1181    -53    -67      9
ATOM   1863  O   LYS A 503     -24.051 -29.282  27.828  1.00 10.33           O  
ANISOU 1863  O   LYS A 503     1249   1378   1298    -58    -58     10
ATOM   1864  CB  LYS A 503     -23.352 -30.014  31.248  1.00 10.77           C  
ANISOU 1864  CB  LYS A 503     1304   1440   1347    -48    -97     17
ATOM   1865  CG  LYS A 503     -23.900 -28.688  31.828  1.00 15.49           C  
ANISOU 1865  CG  LYS A 503     1874   2047   1965    -56   -101     20
ATOM   1866  CD  LYS A 503     -23.211 -27.452  31.168  1.00 21.66           C  
ANISOU 1866  CD  LYS A 503     2640   2837   2754    -58   -125     25
ATOM   1867  CE  LYS A 503     -23.570 -26.149  31.894  1.00 20.07           C  
ANISOU 1867  CE  LYS A 503     2454   2633   2538    -77   -145     21
ATOM   1868  NZ  LYS A 503     -22.789 -24.984  31.394  1.00 21.40           N1+
ANISOU 1868  NZ  LYS A 503     2619   2800   2711    -99   -141     16
ATOM   1869  H   LYS A 503     -23.083 -32.335  30.619  1.00  9.48           H  
ATOM   1870  HA  LYS A 503     -24.905 -30.560  29.802  1.00  9.39           H  
ATOM   1871  HB3 LYS A 503     -22.277 -29.860  31.345  1.00 10.77           H  
ATOM   1872  HB2 LYS A 503     -23.702 -30.711  32.009  1.00 10.77           H  
ATOM   1873  HG3 LYS A 503     -23.700 -28.627  32.898  1.00 15.49           H  
ATOM   1874  HG2 LYS A 503     -24.973 -28.599  31.661  1.00 15.49           H  
ATOM   1875  HD3 LYS A 503     -23.437 -27.360  30.105  1.00 21.66           H  
ATOM   1876  HD2 LYS A 503     -22.141 -27.537  31.355  1.00 21.66           H  
ATOM   1877  HE3 LYS A 503     -23.321 -26.356  32.935  1.00 20.07           H  
ATOM   1878  HE2 LYS A 503     -24.638 -25.946  31.813  1.00 20.07           H  
ATOM   1879  HZ1 LYS A 503     -21.798 -25.140  31.514  1.00 21.40           H  
ATOM   1880  HZ2 LYS A 503     -22.945 -24.842  30.407  1.00 21.40           H  
ATOM   1881  HZ3 LYS A 503     -22.860 -24.097  31.873  1.00 21.40           H  
ATOM   1882  N   ASP A 504     -21.943 -29.865  28.384  1.00  9.56           N  
ANISOU 1882  N   ASP A 504     1187   1270   1176    -57    -70      4
ATOM   1883  CA  ASP A 504     -21.097 -29.325  27.292  1.00  9.91           C  
ANISOU 1883  CA  ASP A 504     1243   1304   1216    -66    -63      1
ATOM   1884  C   ASP A 504     -21.720 -29.696  25.915  1.00 10.39           C  
ANISOU 1884  C   ASP A 504     1302   1366   1279    -57    -46      3
ATOM   1885  O   ASP A 504     -21.971 -28.735  25.183  1.00  9.95           O  
ANISOU 1885  O   ASP A 504     1244   1309   1229    -65    -38      5
ATOM   1886  CB  ASP A 504     -19.551 -29.741  27.304  1.00 11.14           C  
ANISOU 1886  CB  ASP A 504     1427   1449   1356    -64    -65     -5
ATOM   1887  CG  ASP A 504     -18.665 -29.066  28.390  1.00 13.01           C  
ANISOU 1887  CG  ASP A 504     1677   1682   1585    -76    -80     -8
ATOM   1888  OD1 ASP A 504     -19.005 -27.928  28.802  1.00 14.10           O  
ANISOU 1888  OD1 ASP A 504     1804   1825   1730    -91    -93     -6
ATOM   1889  OD2 ASP A 504     -17.632 -29.601  28.753  1.00 13.86           O1-
ANISOU 1889  OD2 ASP A 504     1807   1781   1678    -71    -79    -14
ATOM   1890  H   ASP A 504     -21.388 -30.378  29.054  1.00  9.56           H  
ATOM   1891  HA  ASP A 504     -21.239 -28.246  27.352  1.00  9.91           H  
ATOM   1892  HB3 ASP A 504     -19.076 -29.361  26.399  1.00 11.14           H  
ATOM   1893  HB2 ASP A 504     -19.281 -30.795  27.373  1.00 11.14           H  
ATOM   1894  N   VAL A 505     -22.060 -30.948  25.626  1.00  9.06           N  
ANISOU 1894  N   VAL A 505     1137   1200   1106    -42    -40      1
ATOM   1895  CA  VAL A 505     -22.786 -31.374  24.412  1.00  9.06           C  
ANISOU 1895  CA  VAL A 505     1136   1202   1105    -34    -27      1
ATOM   1896  C   VAL A 505     -24.215 -30.786  24.296  1.00  9.91           C  
ANISOU 1896  C   VAL A 505     1225   1315   1224    -37    -19      5
ATOM   1897  O   VAL A 505     -24.521 -30.217  23.268  1.00  9.86           O  
ANISOU 1897  O   VAL A 505     1221   1308   1217    -40     -9      6
ATOM   1898  CB  VAL A 505     -22.845 -32.896  24.294  1.00 10.04           C  
ANISOU 1898  CB  VAL A 505     1263   1329   1222    -20    -24     -2
ATOM   1899  CG1 VAL A 505     -23.572 -33.348  22.986  1.00 10.66           C  
ANISOU 1899  CG1 VAL A 505     1339   1411   1299    -14    -15     -3
ATOM   1900  CG2 VAL A 505     -21.392 -33.319  24.203  1.00 11.48           C  
ANISOU 1900  CG2 VAL A 505     1462   1505   1395    -16    -27     -6
ATOM   1901  H   VAL A 505     -21.861 -31.693  26.278  1.00  9.06           H  
ATOM   1902  HA  VAL A 505     -22.189 -30.888  23.640  1.00  9.06           H  
ATOM   1903  HB  VAL A 505     -23.350 -33.368  25.138  1.00 10.04           H  
ATOM   1904 HG11 VAL A 505     -24.657 -33.396  23.088  1.00 10.66           H  
ATOM   1905 HG12 VAL A 505     -23.360 -32.692  22.142  1.00 10.66           H  
ATOM   1906 HG13 VAL A 505     -23.384 -34.356  22.615  1.00 10.66           H  
ATOM   1907 HG21 VAL A 505     -21.198 -34.381  24.053  1.00 11.48           H  
ATOM   1908 HG22 VAL A 505     -20.944 -32.832  23.337  1.00 11.48           H  
ATOM   1909 HG23 VAL A 505     -20.786 -33.033  25.063  1.00 11.48           H  
ATOM   1910  N   CYS A 506     -25.126 -31.052  25.286  1.00  9.35           N  
ANISOU 1910  N   CYS A 506     1138   1251   1163    -35    -23      6
ATOM   1911  CA  CYS A 506     -26.508 -30.578  25.400  1.00  9.36           C  
ANISOU 1911  CA  CYS A 506     1122   1258   1178    -35    -13      8
ATOM   1912  C   CYS A 506     -26.532 -29.045  25.295  1.00 10.27           C  
ANISOU 1912  C   CYS A 506     1227   1373   1301    -49     -9     11
ATOM   1913  O   CYS A 506     -27.475 -28.492  24.726  1.00 10.37           O  
ANISOU 1913  O   CYS A 506     1234   1388   1318    -51      8     11
ATOM   1914  CB  CYS A 506     -27.157 -31.079  26.781  1.00  8.82           C  
ANISOU 1914  CB  CYS A 506     1039   1194   1119    -27    -20     11
ATOM   1915  SG  CYS A 506     -28.913 -30.795  26.574  1.00 11.02           S  
ANISOU 1915  SG  CYS A 506     1298   1476   1413    -18     -4     11
ATOM   1916  H   CYS A 506     -24.784 -31.664  26.013  1.00  9.35           H  
ATOM   1917  HA  CYS A 506     -27.096 -30.978  24.574  1.00  9.36           H  
ATOM   1918  HB3 CYS A 506     -26.768 -30.439  27.573  1.00  8.82           H  
ATOM   1919  HB2 CYS A 506     -27.096 -32.143  27.013  1.00  8.82           H  
ATOM   1920  HG  CYS A 506     -28.877 -29.481  26.335  1.00 11.02           H  
ATOM   1921  N   GLU A 507     -25.478 -28.357  25.706  1.00  9.53           N  
ANISOU 1921  N   GLU A 507     1135   1278   1208    -62    -22     11
ATOM   1922  CA  GLU A 507     -25.328 -26.900  25.522  1.00 10.53           C  
ANISOU 1922  CA  GLU A 507     1252   1404   1343    -80    -17     13
ATOM   1923  C   GLU A 507     -24.918 -26.502  24.122  1.00 10.12           C  
ANISOU 1923  C   GLU A 507     1222   1343   1281    -85     -2     13
ATOM   1924  O   GLU A 507     -25.189 -25.314  23.729  1.00 10.70           O  
ANISOU 1924  O   GLU A 507     1289   1418   1360    -95     14     15
ATOM   1925  CB  GLU A 507     -24.662 -26.221  26.657  1.00 11.11           C  
ANISOU 1925  CB  GLU A 507     1329   1475   1417    -95    -36     12
ATOM   1926  CG  GLU A 507     -24.337 -24.708  26.652  1.00 11.73           C  
ANISOU 1926  CG  GLU A 507     1386   1564   1506    -93    -54     13
ATOM   1927  CD  GLU A 507     -23.429 -24.151  27.735  1.00 18.75           C  
ANISOU 1927  CD  GLU A 507     2283   2451   2389   -108    -76     11
ATOM   1928  OE1 GLU A 507     -22.877 -24.923  28.546  1.00 20.50           O  
ANISOU 1928  OE1 GLU A 507     2531   2661   2597   -118    -76      7
ATOM   1929  OE2 GLU A 507     -23.166 -22.960  27.642  1.00 17.30           O1-
ANISOU 1929  OE2 GLU A 507     2082   2278   2213   -108    -95     13
ATOM   1930  H   GLU A 507     -24.877 -28.817  26.375  1.00  9.53           H  
ATOM   1931  HA  GLU A 507     -26.326 -26.469  25.602  1.00 10.53           H  
ATOM   1932  HB3 GLU A 507     -23.682 -26.682  26.780  1.00 11.11           H  
ATOM   1933  HB2 GLU A 507     -25.194 -26.365  27.598  1.00 11.11           H  
ATOM   1934  HG3 GLU A 507     -25.305 -24.221  26.766  1.00 11.73           H  
ATOM   1935  HG2 GLU A 507     -23.767 -24.555  25.736  1.00 11.73           H  
ATOM   1936  N   ALA A 508     -24.283 -27.357  23.297  1.00  9.65           N  
ANISOU 1936  N   ALA A 508     1187   1274   1204    -78     -5     12
ATOM   1937  CA  ALA A 508     -24.035 -27.071  21.950  1.00  9.33           C  
ANISOU 1937  CA  ALA A 508     1169   1224   1152    -79      5     14
ATOM   1938  C   ALA A 508     -25.366 -27.265  21.155  1.00 10.80           C  
ANISOU 1938  C   ALA A 508     1351   1416   1336    -71     21     15
ATOM   1939  O   ALA A 508     -25.943 -26.308  20.633  1.00 10.59           O  
ANISOU 1939  O   ALA A 508     1333   1385   1305    -78     35     18
ATOM   1940  CB  ALA A 508     -22.945 -27.987  21.341  1.00 11.34           C  
ANISOU 1940  CB  ALA A 508     1447   1470   1393    -66     -3     12
ATOM   1941  H   ALA A 508     -23.986 -28.264  23.627  1.00  9.65           H  
ATOM   1942  HA  ALA A 508     -23.764 -26.017  21.898  1.00  9.33           H  
ATOM   1943  HB1 ALA A 508     -21.980 -27.798  21.812  1.00 11.34           H  
ATOM   1944  HB2 ALA A 508     -23.226 -29.040  21.336  1.00 11.34           H  
ATOM   1945  HB3 ALA A 508     -22.891 -27.695  20.293  1.00 11.34           H  
ATOM   1946  N   MET A 509     -26.033 -28.406  21.368  1.00  9.11           N  
ANISOU 1946  N   MET A 509     1127   1211   1124    -57     19     12
ATOM   1947  CA  MET A 509     -27.349 -28.825  20.826  1.00  9.12           C  
ANISOU 1947  CA  MET A 509     1127   1217   1121    -50     33     11
ATOM   1948  C   MET A 509     -28.552 -27.905  21.143  1.00 10.31           C  
ANISOU 1948  C   MET A 509     1259   1372   1284    -58     49     11
ATOM   1949  O   MET A 509     -29.444 -27.813  20.308  1.00 11.25           O  
ANISOU 1949  O   MET A 509     1387   1492   1397    -60     66     11
ATOM   1950  CB  MET A 509     -27.570 -30.293  21.167  1.00  9.91           C  
ANISOU 1950  CB  MET A 509     1223   1323   1220    -35     27      6
ATOM   1951  CG  MET A 509     -26.473 -31.277  20.656  1.00 10.56           C  
ANISOU 1951  CG  MET A 509     1320   1403   1290    -27     16      4
ATOM   1952  SD  MET A 509     -26.360 -31.632  18.933  1.00 11.04           S  
ANISOU 1952  SD  MET A 509     1405   1459   1333    -24     17      7
ATOM   1953  CE  MET A 509     -27.989 -32.493  18.793  1.00 12.07           C  
ANISOU 1953  CE  MET A 509     1533   1596   1456    -24     31      4
ATOM   1954  H   MET A 509     -25.573 -29.104  21.935  1.00  9.11           H  
ATOM   1955  HA  MET A 509     -27.275 -28.967  19.748  1.00  9.12           H  
ATOM   1956  HB3 MET A 509     -28.476 -30.740  20.758  1.00  9.91           H  
ATOM   1957  HB2 MET A 509     -27.639 -30.364  22.253  1.00  9.91           H  
ATOM   1958  HG3 MET A 509     -26.568 -32.188  21.247  1.00 10.56           H  
ATOM   1959  HG2 MET A 509     -25.554 -30.772  20.954  1.00 10.56           H  
ATOM   1960  HE1 MET A 509     -28.697 -31.667  18.743  1.00 12.07           H  
ATOM   1961  HE2 MET A 509     -28.135 -33.050  17.868  1.00 12.07           H  
ATOM   1962  HE3 MET A 509     -28.174 -33.162  19.634  1.00 12.07           H  
ATOM   1963  N   GLU A 510     -28.537 -27.144  22.270  1.00 10.11           N  
ANISOU 1963  N   GLU A 510     1212   1353   1278    -63     45     12
ATOM   1964  CA  GLU A 510     -29.438 -26.163  22.634  1.00 10.81           C  
ANISOU 1964  CA  GLU A 510     1277   1446   1382    -70     62     12
ATOM   1965  C   GLU A 510     -29.399 -24.926  21.764  1.00 11.82           C  
ANISOU 1965  C   GLU A 510     1415   1569   1506    -89     75     15
ATOM   1966  O   GLU A 510     -30.482 -24.420  21.343  1.00 12.11           O  
ANISOU 1966  O   GLU A 510     1448   1608   1544    -94     99     15
ATOM   1967  CB  GLU A 510     -29.212 -25.967  24.200  1.00 11.74           C  
ANISOU 1967  CB  GLU A 510     1367   1572   1521    -70     49     13
ATOM   1968  CG  GLU A 510     -30.262 -25.155  24.913  1.00 14.96           C  
ANISOU 1968  CG  GLU A 510     1744   1988   1951    -74     66     13
ATOM   1969  CD  GLU A 510     -30.058 -23.730  25.132  1.00 27.16           C  
ANISOU 1969  CD  GLU A 510     3257   3544   3519    -80     51     15
ATOM   1970  OE1 GLU A 510     -30.953 -23.122  25.753  1.00 21.34           O  
ANISOU 1970  OE1 GLU A 510     2525   2806   2779    -90     29     16
ATOM   1971  OE2 GLU A 510     -29.070 -23.051  24.652  1.00 24.84           O1-
ANISOU 1971  OE2 GLU A 510     2933   3258   3245    -76     65     15
ATOM   1972  H   GLU A 510     -27.922 -27.434  23.017  1.00 10.11           H  
ATOM   1973  HA  GLU A 510     -30.401 -26.665  22.544  1.00 10.81           H  
ATOM   1974  HB3 GLU A 510     -28.190 -25.740  24.502  1.00 11.74           H  
ATOM   1975  HB2 GLU A 510     -29.204 -26.966  24.635  1.00 11.74           H  
ATOM   1976  HG3 GLU A 510     -30.371 -25.634  25.886  1.00 14.96           H  
ATOM   1977  HG2 GLU A 510     -31.236 -25.305  24.446  1.00 14.96           H  
ATOM   1978  N   TYR A 511     -28.200 -24.523  21.371  1.00 11.18           N  
ANISOU 1978  N   TYR A 511     1350   1480   1417   -100     64     18
ATOM   1979  CA  TYR A 511     -27.872 -23.526  20.376  1.00 11.33           C  
ANISOU 1979  CA  TYR A 511     1385   1490   1431   -119     76     21
ATOM   1980  C   TYR A 511     -28.278 -24.019  18.938  1.00 12.35           C  
ANISOU 1980  C   TYR A 511     1542   1613   1538   -113     90     24
ATOM   1981  O   TYR A 511     -28.843 -23.299  18.121  1.00 12.24           O  
ANISOU 1981  O   TYR A 511     1531   1597   1521   -125    113     26
ATOM   1982  CB  TYR A 511     -26.374 -23.223  20.473  1.00 11.77           C  
ANISOU 1982  CB  TYR A 511     1456   1535   1482   -130     60     23
ATOM   1983  CG  TYR A 511     -25.955 -22.371  19.295  1.00 12.52           C  
ANISOU 1983  CG  TYR A 511     1575   1615   1567   -149     73     27
ATOM   1984  CD1 TYR A 511     -26.185 -21.038  19.350  1.00 14.10           C  
ANISOU 1984  CD1 TYR A 511     1761   1816   1780   -175     88     28
ATOM   1985  CD2 TYR A 511     -25.368 -23.031  18.190  1.00 13.16           C  
ANISOU 1985  CD2 TYR A 511     1693   1681   1627   -141     72     32
ATOM   1986  CE1 TYR A 511     -25.860 -20.333  18.195  1.00 14.70           C  
ANISOU 1986  CE1 TYR A 511     1863   1877   1847   -195    102     33
ATOM   1987  CE2 TYR A 511     -25.039 -22.306  16.988  1.00 14.68           C  
ANISOU 1987  CE2 TYR A 511     1913   1857   1808   -157     85     38
ATOM   1988  CZ  TYR A 511     -25.302 -20.906  17.023  1.00 14.35           C  
ANISOU 1988  CZ  TYR A 511     1861   1815   1779   -185    101     39
ATOM   1989  OH  TYR A 511     -25.019 -20.108  15.961  1.00 16.48           O  
ANISOU 1989  OH  TYR A 511     2160   2065   2036   -204    116     46
ATOM   1990  H   TYR A 511     -27.405 -24.983  21.792  1.00 11.18           H  
ATOM   1991  HA  TYR A 511     -28.463 -22.627  20.549  1.00 11.33           H  
ATOM   1992  HB3 TYR A 511     -25.724 -24.089  20.595  1.00 11.77           H  
ATOM   1993  HB2 TYR A 511     -26.085 -22.581  21.305  1.00 11.77           H  
ATOM   1994  HD1 TYR A 511     -26.580 -20.587  20.248  1.00 14.10           H  
ATOM   1995  HD2 TYR A 511     -25.068 -24.068  18.219  1.00 13.16           H  
ATOM   1996  HE1 TYR A 511     -26.127 -19.290  18.283  1.00 14.70           H  
ATOM   1997  HE2 TYR A 511     -24.585 -22.842  16.168  1.00 14.68           H  
ATOM   1998  HH  TYR A 511     -25.306 -19.204  16.110  1.00 16.48           H  
ATOM   1999  N   LEU A 512     -28.106 -25.327  18.684  1.00 11.30           N  
ANISOU 1999  N   LEU A 512     1428   1477   1390    -95     78     24
ATOM   2000  CA  LEU A 512     -28.555 -25.891  17.474  1.00 11.04           C  
ANISOU 2000  CA  LEU A 512     1420   1440   1336    -88     86     26
ATOM   2001  C   LEU A 512     -30.088 -25.960  17.329  1.00 11.97           C  
ANISOU 2001  C   LEU A 512     1528   1566   1454    -87    106     22
ATOM   2002  O   LEU A 512     -30.483 -25.913  16.178  1.00 13.09           O  
ANISOU 2002  O   LEU A 512     1688   1705   1582    -95    123     26
ATOM   2003  CB  LEU A 512     -27.873 -27.279  17.118  1.00 10.70           C  
ANISOU 2003  CB  LEU A 512     1390   1396   1280    -69     66     25
ATOM   2004  CG  LEU A 512     -26.408 -27.082  16.625  1.00 11.83           C  
ANISOU 2004  CG  LEU A 512     1550   1528   1418    -67     51     29
ATOM   2005  CD1 LEU A 512     -25.785 -28.464  16.358  1.00 12.06           C  
ANISOU 2005  CD1 LEU A 512     1586   1560   1438    -46     34     26
ATOM   2006  CD2 LEU A 512     -26.203 -26.125  15.392  1.00 13.43           C  
ANISOU 2006  CD2 LEU A 512     1780   1714   1607    -77     59     38
ATOM   2007  H   LEU A 512     -27.548 -25.902  19.299  1.00 11.30           H  
ATOM   2008  HA  LEU A 512     -28.309 -25.221  16.649  1.00 11.04           H  
ATOM   2009  HB3 LEU A 512     -28.470 -27.666  16.292  1.00 10.70           H  
ATOM   2010  HB2 LEU A 512     -27.899 -28.047  17.892  1.00 10.70           H  
ATOM   2011  HG  LEU A 512     -25.876 -26.585  17.436  1.00 11.83           H  
ATOM   2012 HD11 LEU A 512     -26.082 -28.886  15.399  1.00 12.06           H  
ATOM   2013 HD12 LEU A 512     -24.718 -28.290  16.217  1.00 12.06           H  
ATOM   2014 HD13 LEU A 512     -25.928 -29.172  17.174  1.00 12.06           H  
ATOM   2015 HD21 LEU A 512     -25.588 -25.244  15.580  1.00 13.43           H  
ATOM   2016 HD22 LEU A 512     -25.761 -26.637  14.537  1.00 13.43           H  
ATOM   2017 HD23 LEU A 512     -27.079 -25.702  14.900  1.00 13.43           H  
ATOM   2018  N   GLU A 513     -30.880 -26.113  18.429  1.00 12.26           N  
ANISOU 2018  N   GLU A 513     1539   1613   1505    -79    105     16
ATOM   2019  CA  GLU A 513     -32.363 -26.114  18.344  1.00 13.04           C  
ANISOU 2019  CA  GLU A 513     1629   1718   1606    -76    127     11
ATOM   2020  C   GLU A 513     -32.943 -24.865  17.900  1.00 15.29           C  
ANISOU 2020  C   GLU A 513     1905   2003   1900    -93    153     12
ATOM   2021  O   GLU A 513     -33.970 -24.822  17.237  1.00 14.11           O  
ANISOU 2021  O   GLU A 513     1767   1853   1740    -96    176     11
ATOM   2022  CB  GLU A 513     -32.765 -26.527  19.815  1.00 13.25           C  
ANISOU 2022  CB  GLU A 513     1631   1751   1651    -63    120      5
ATOM   2023  CG  GLU A 513     -34.280 -26.448  20.309  1.00 17.01           C  
ANISOU 2023  CG  GLU A 513     2103   2230   2129    -56    142     -2
ATOM   2024  CD  GLU A 513     -34.388 -27.007  21.750  1.00 30.42           C  
ANISOU 2024  CD  GLU A 513     3795   3930   3832    -40    131     -7
ATOM   2025  OE1 GLU A 513     -34.683 -28.201  21.815  1.00 16.93           O  
ANISOU 2025  OE1 GLU A 513     2064   2224   2145    -34    125     -7
ATOM   2026  OE2 GLU A 513     -33.968 -26.364  22.722  1.00 30.44           O1-
ANISOU 2026  OE2 GLU A 513     3818   3931   3817    -36    125    -12
ATOM   2027  H   GLU A 513     -30.439 -26.250  19.327  1.00 12.26           H  
ATOM   2028  HA  GLU A 513     -32.768 -26.809  17.609  1.00 13.04           H  
ATOM   2029  HB3 GLU A 513     -32.105 -26.030  20.526  1.00 13.25           H  
ATOM   2030  HB2 GLU A 513     -32.525 -27.582  19.947  1.00 13.25           H  
ATOM   2031  HG3 GLU A 513     -34.934 -27.097  19.726  1.00 17.01           H  
ATOM   2032  HG2 GLU A 513     -34.688 -25.437  20.312  1.00 17.01           H  
ATOM   2033  N   SER A 514     -32.283 -23.811  18.300  1.00 13.72           N  
ANISOU 2033  N   SER A 514     1689   1806   1720   -106    150     16
ATOM   2034  CA  SER A 514     -32.735 -22.431  17.993  1.00 14.14           C  
ANISOU 2034  CA  SER A 514     1728   1860   1785   -125    175     17
ATOM   2035  C   SER A 514     -32.503 -22.081  16.522  1.00 16.82           C  
ANISOU 2035  C   SER A 514     2101   2188   2101   -141    192     23
ATOM   2036  O   SER A 514     -33.328 -21.417  15.894  1.00 17.82           O  
ANISOU 2036  O   SER A 514     2224   2316   2230   -156    222     22
ATOM   2037  CB  SER A 514     -31.989 -21.466  19.008  1.00 15.93           C  
ANISOU 2037  CB  SER A 514     1925   2091   2035   -138    163     18
ATOM   2038  OG  SER A 514     -30.637 -21.233  18.596  1.00 16.15           O  
ANISOU 2038  OG  SER A 514     1975   2108   2054   -153    151     23
ATOM   2039  H   SER A 514     -31.455 -23.882  18.874  1.00 13.72           H  
ATOM   2040  HA  SER A 514     -33.805 -22.340  18.180  1.00 14.14           H  
ATOM   2041  HB3 SER A 514     -31.979 -21.852  20.027  1.00 15.93           H  
ATOM   2042  HB2 SER A 514     -32.602 -20.566  19.036  1.00 15.93           H  
ATOM   2043  HG  SER A 514     -30.229 -22.101  18.598  1.00 16.15           H  
ATOM   2044  N   LYS A 515     -31.532 -22.696  15.825  1.00 14.64           N  
ANISOU 2044  N   LYS A 515     1859   1902   1802   -136    174     28
ATOM   2045  CA  LYS A 515     -31.224 -22.732  14.364  1.00 15.22           C  
ANISOU 2045  CA  LYS A 515     1972   1962   1850   -146    184     36
ATOM   2046  C   LYS A 515     -32.106 -23.788  13.633  1.00 15.74           C  
ANISOU 2046  C   LYS A 515     2064   2028   1889   -132    186     35
ATOM   2047  O   LYS A 515     -32.091 -23.865  12.413  1.00 17.16           O  
ANISOU 2047  O   LYS A 515     2281   2197   2043   -135    188     44
ATOM   2048  CB  LYS A 515     -29.719 -23.124  14.218  1.00 17.42           C  
ANISOU 2048  CB  LYS A 515     2272   2226   2121   -148    161     43
ATOM   2049  CG  LYS A 515     -28.785 -22.037  14.839  1.00 19.40           C  
ANISOU 2049  CG  LYS A 515     2504   2474   2394   -166    157     43
ATOM   2050  CD  LYS A 515     -28.982 -20.569  14.229  1.00 26.09           C  
ANISOU 2050  CD  LYS A 515     3340   3320   3251   -195    186     44
ATOM   2051  CE  LYS A 515     -27.732 -19.722  14.218  1.00 33.74           C  
ANISOU 2051  CE  LYS A 515     4302   4283   4236   -218    179     44
ATOM   2052  NZ  LYS A 515     -27.997 -18.427  13.593  1.00 48.78           N1+
ANISOU 2052  NZ  LYS A 515     6188   6190   6154   -248    208     44
ATOM   2053  H   LYS A 515     -30.801 -23.138  16.365  1.00 14.64           H  
ATOM   2054  HA  LYS A 515     -31.512 -21.719  14.084  1.00 15.22           H  
ATOM   2055  HB3 LYS A 515     -29.508 -23.376  13.179  1.00 17.42           H  
ATOM   2056  HB2 LYS A 515     -29.515 -24.034  14.782  1.00 17.42           H  
ATOM   2057  HG3 LYS A 515     -27.723 -22.268  14.917  1.00 19.40           H  
ATOM   2058  HG2 LYS A 515     -28.977 -21.929  15.906  1.00 19.40           H  
ATOM   2059  HD3 LYS A 515     -29.759 -20.109  14.841  1.00 26.09           H  
ATOM   2060  HD2 LYS A 515     -29.333 -20.709  13.207  1.00 26.09           H  
ATOM   2061  HE3 LYS A 515     -26.870 -20.221  13.776  1.00 33.74           H  
ATOM   2062  HE2 LYS A 515     -27.458 -19.541  15.257  1.00 33.74           H  
ATOM   2063  HZ1 LYS A 515     -28.020 -18.394  12.584  1.00 48.78           H  
ATOM   2064  HZ2 LYS A 515     -28.751 -17.866  13.963  1.00 48.78           H  
ATOM   2065  HZ3 LYS A 515     -27.210 -17.808  13.726  1.00 48.78           H  
ATOM   2066  N   GLN A 516     -32.862 -24.601  14.440  1.00 14.60           N  
ANISOU 2066  N   GLN A 516     1902   1894   1749   -117    184     26
ATOM   2067  CA  GLN A 516     -33.671 -25.736  13.997  1.00 14.81           C  
ANISOU 2067  CA  GLN A 516     1952   1923   1751   -105    184     23
ATOM   2068  C   GLN A 516     -32.843 -26.613  13.019  1.00 16.82           C  
ANISOU 2068  C   GLN A 516     2235   2172   1984    -94    156     30
ATOM   2069  O   GLN A 516     -33.272 -27.054  11.927  1.00 17.03           O  
ANISOU 2069  O   GLN A 516     2291   2197   1983    -91    154     32
ATOM   2070  CB  GLN A 516     -35.016 -25.331  13.438  1.00 17.85           C  
ANISOU 2070  CB  GLN A 516     2356   2306   2119   -117    217     23
ATOM   2071  CG  GLN A 516     -36.029 -24.817  14.441  1.00 22.40           C  
ANISOU 2071  CG  GLN A 516     2901   2890   2720   -123    247     14
ATOM   2072  CD  GLN A 516     -37.293 -24.636  13.710  1.00 47.10           C  
ANISOU 2072  CD  GLN A 516     6050   6015   5829   -135    284     13
ATOM   2073  OE1 GLN A 516     -37.860 -25.692  13.402  1.00 45.80           O  
ANISOU 2073  OE1 GLN A 516     5893   5846   5664   -155    305     19
ATOM   2074  NE2 GLN A 516     -37.806 -23.433  13.418  1.00 42.57           N  
ANISOU 2074  NE2 GLN A 516     5491   5445   5240   -126    293      4
ATOM   2075  H   GLN A 516     -32.913 -24.361  15.419  1.00 14.60           H  
ATOM   2076  HA  GLN A 516     -33.746 -26.308  14.922  1.00 14.81           H  
ATOM   2077  HB3 GLN A 516     -35.380 -26.303  13.105  1.00 17.85           H  
ATOM   2078  HB2 GLN A 516     -34.957 -24.686  12.562  1.00 17.85           H  
ATOM   2079  HG3 GLN A 516     -35.876 -23.869  14.957  1.00 22.40           H  
ATOM   2080  HG2 GLN A 516     -36.263 -25.551  15.212  1.00 22.40           H  
ATOM   2081 HE22 GLN A 516     -38.694 -23.269  12.964  1.00 42.57           H  
ATOM   2082 HE21 GLN A 516     -37.327 -22.625  13.788  1.00 42.57           H  
ATOM   2083  N   PHE A 517     -31.633 -26.972  13.531  1.00 13.46           N  
ANISOU 2083  N   PHE A 517     1799   1744   1571    -88    132     32
ATOM   2084  CA  PHE A 517     -30.561 -27.646  12.881  1.00 12.32           C  
ANISOU 2084  CA  PHE A 517     1675   1595   1412    -75    107     38
ATOM   2085  C   PHE A 517     -30.373 -29.139  13.300  1.00 13.08           C  
ANISOU 2085  C   PHE A 517     1753   1702   1515    -58     87     29
ATOM   2086  O   PHE A 517     -30.206 -29.432  14.479  1.00 13.48           O  
ANISOU 2086  O   PHE A 517     1778   1756   1587    -56     81     24
ATOM   2087  CB  PHE A 517     -29.274 -26.873  13.159  1.00 13.26           C  
ANISOU 2087  CB  PHE A 517     1799   1700   1539    -80     99     45
ATOM   2088  CG  PHE A 517     -28.053 -27.312  12.353  1.00 13.90           C  
ANISOU 2088  CG  PHE A 517     1906   1771   1603    -66     78     53
ATOM   2089  CD1 PHE A 517     -27.614 -26.649  11.161  1.00 14.59           C  
ANISOU 2089  CD1 PHE A 517     1985   1865   1694    -47     55     49
ATOM   2090  CD2 PHE A 517     -27.378 -28.478  12.713  1.00 15.38           C  
ANISOU 2090  CD2 PHE A 517     2129   1942   1772    -72     83     65
ATOM   2091  CE1 PHE A 517     -26.586 -27.160  10.449  1.00 15.85           C  
ANISOU 2091  CE1 PHE A 517     2166   2017   1841    -30     37     56
ATOM   2092  CE2 PHE A 517     -26.432 -29.040  11.892  1.00 16.56           C  
ANISOU 2092  CE2 PHE A 517     2303   2081   1907    -55     63     73
ATOM   2093  CZ  PHE A 517     -26.052 -28.401  10.704  1.00 16.10           C  
ANISOU 2093  CZ  PHE A 517     2231   2031   1855    -33     40     68
ATOM   2094  H   PHE A 517     -31.349 -26.654  14.447  1.00 13.46           H  
ATOM   2095  HA  PHE A 517     -30.803 -27.614  11.818  1.00 12.32           H  
ATOM   2096  HB3 PHE A 517     -29.044 -26.853  14.225  1.00 13.26           H  
ATOM   2097  HB2 PHE A 517     -29.441 -25.830  12.891  1.00 13.26           H  
ATOM   2098  HD1 PHE A 517     -28.013 -25.726  10.768  1.00 14.59           H  
ATOM   2099  HD2 PHE A 517     -27.643 -29.046  13.593  1.00 15.38           H  
ATOM   2100  HE1 PHE A 517     -26.215 -26.665   9.564  1.00 15.85           H  
ATOM   2101  HE2 PHE A 517     -26.090 -29.970  12.323  1.00 16.56           H  
ATOM   2102  HZ  PHE A 517     -25.274 -28.741  10.036  1.00 16.10           H  
ATOM   2103  N   LEU A 518     -30.583 -30.105  12.395  1.00 12.39           N  
ANISOU 2103  N   LEU A 518     1678   1620   1409    -47     75     27
ATOM   2104  CA  LEU A 518     -30.534 -31.512  12.743  1.00 12.78           C  
ANISOU 2104  CA  LEU A 518     1711   1680   1465    -34     57     19
ATOM   2105  C   LEU A 518     -29.091 -31.881  12.648  1.00 12.76           C  
ANISOU 2105  C   LEU A 518     1709   1674   1463    -22     35     23
ATOM   2106  O   LEU A 518     -28.502 -31.788  11.584  1.00 13.87           O  
ANISOU 2106  O   LEU A 518     1872   1807   1590    -16     27     32
ATOM   2107  CB  LEU A 518     -31.441 -32.361  11.788  1.00 13.22           C  
ANISOU 2107  CB  LEU A 518     1777   1745   1502    -30     53     13
ATOM   2108  CG  LEU A 518     -32.917 -31.954  11.541  1.00 15.07           C  
ANISOU 2108  CG  LEU A 518     2014   1982   1731    -40     76      5
ATOM   2109  CD1 LEU A 518     -33.481 -33.011  10.540  1.00 16.50           C  
ANISOU 2109  CD1 LEU A 518     2203   2172   1895    -37     66     -4
ATOM   2110  CD2 LEU A 518     -33.733 -31.701  12.867  1.00 17.98           C  
ANISOU 2110  CD2 LEU A 518     2354   2350   2126    -43     92     -1
ATOM   2111  H   LEU A 518     -30.759 -29.917  11.418  1.00 12.39           H  
ATOM   2112  HA  LEU A 518     -30.917 -31.657  13.752  1.00 12.78           H  
ATOM   2113  HB3 LEU A 518     -31.473 -33.364  12.213  1.00 13.22           H  
ATOM   2114  HB2 LEU A 518     -31.053 -32.486  10.777  1.00 13.22           H  
ATOM   2115  HG  LEU A 518     -32.841 -31.026  10.974  1.00 15.07           H  
ATOM   2116 HD11 LEU A 518     -34.555 -32.896  10.395  1.00 16.50           H  
ATOM   2117 HD12 LEU A 518     -32.853 -32.974   9.650  1.00 16.50           H  
ATOM   2118 HD13 LEU A 518     -33.381 -33.998  10.992  1.00 16.50           H  
ATOM   2119 HD21 LEU A 518     -33.408 -32.356  13.675  1.00 17.98           H  
ATOM   2120 HD22 LEU A 518     -33.785 -30.650  13.152  1.00 17.98           H  
ATOM   2121 HD23 LEU A 518     -34.781 -31.964  12.726  1.00 17.98           H  
ATOM   2122  N   HIS A 519     -28.555 -32.336  13.756  1.00 10.91           N  
ANISOU 2122  N   HIS A 519     1453   1445   1246    -15     26     17
ATOM   2123  CA  HIS A 519     -27.168 -32.818  13.718  1.00 11.06           C  
ANISOU 2123  CA  HIS A 519     1473   1463   1267     -2      8     19
ATOM   2124  C   HIS A 519     -27.065 -34.068  12.827  1.00 10.65           C  
ANISOU 2124  C   HIS A 519     1425   1420   1199     10     -8     17
ATOM   2125  O   HIS A 519     -26.158 -34.096  11.953  1.00 11.25           O  
ANISOU 2125  O   HIS A 519     1515   1493   1267     23    -21     24
ATOM   2126  CB  HIS A 519     -26.719 -33.081  15.173  1.00 10.80           C  
ANISOU 2126  CB  HIS A 519     1417   1433   1252      0      4     12
ATOM   2127  CG  HIS A 519     -25.219 -33.209  15.364  1.00 10.51           C  
ANISOU 2127  CG  HIS A 519     1383   1393   1218     13     -9     13
ATOM   2128  ND1 HIS A 519     -24.452 -33.987  14.550  1.00 11.25           N  
ANISOU 2128  ND1 HIS A 519     1475   1494   1305     28    -22     11
ATOM   2129  CD2 HIS A 519     -24.389 -32.693  16.258  1.00 12.08           C  
ANISOU 2129  CD2 HIS A 519     1584   1581   1425     13    -10     15
ATOM   2130  CE1 HIS A 519     -23.206 -33.995  15.070  1.00 11.15           C  
ANISOU 2130  CE1 HIS A 519     1465   1474   1297     38    -29     13
ATOM   2131  NE2 HIS A 519     -23.140 -33.173  16.080  1.00 11.24           N  
ANISOU 2131  NE2 HIS A 519     1481   1474   1316     29    -21     14
ATOM   2132  H   HIS A 519     -29.171 -32.551  14.527  1.00 10.91           H  
ATOM   2133  HA  HIS A 519     -26.443 -32.139  13.269  1.00 11.06           H  
ATOM   2134  HB3 HIS A 519     -27.156 -33.982  15.604  1.00 10.80           H  
ATOM   2135  HB2 HIS A 519     -27.075 -32.285  15.827  1.00 10.80           H  
ATOM   2136  HD2 HIS A 519     -24.623 -31.925  16.980  1.00 12.08           H  
ATOM   2137  HE1 HIS A 519     -22.353 -34.504  14.646  1.00 11.15           H  
ATOM   2138  HE2 HIS A 519     -22.284 -32.912  16.549  1.00 11.24           H  
ATOM   2139  N   ARG A 520     -27.960 -35.016  13.126  1.00 10.96           N  
ANISOU 2139  N   ARG A 520     1453   1472   1238      8     -8      7
ATOM   2140  CA  ARG A 520     -28.149 -36.308  12.416  1.00 11.25           C  
ANISOU 2140  CA  ARG A 520     1491   1523   1262     14    -23      3
ATOM   2141  C   ARG A 520     -27.007 -37.322  12.618  1.00 12.50           C  
ANISOU 2141  C   ARG A 520     1631   1690   1430     26    -39     -2
ATOM   2142  O   ARG A 520     -27.094 -38.387  12.019  1.00 13.47           O  
ANISOU 2142  O   ARG A 520     1746   1827   1547     28    -51     -8
ATOM   2143  CB  ARG A 520     -28.489 -36.163  10.922  1.00 12.61           C  
ANISOU 2143  CB  ARG A 520     1689   1693   1409     18    -32     12
ATOM   2144  CG  ARG A 520     -29.713 -35.295  10.621  1.00 11.33           C  
ANISOU 2144  CG  ARG A 520     1545   1530   1231      3    -16     11
ATOM   2145  CD  ARG A 520     -29.707 -34.723   9.168  1.00 12.21           C  
ANISOU 2145  CD  ARG A 520     1688   1636   1315      6    -23     23
ATOM   2146  NE  ARG A 520     -29.839 -35.719   8.104  1.00 12.64           N  
ANISOU 2146  NE  ARG A 520     1763   1692   1348     -7     -9     20
ATOM   2147  CZ  ARG A 520     -30.746 -35.813   7.212  1.00 15.72           C  
ANISOU 2147  CZ  ARG A 520     2172   2071   1730    -20     15     25
ATOM   2148  NH1 ARG A 520     -30.835 -36.933   6.500  1.00 10.84           N  
ANISOU 2148  NH1 ARG A 520     1573   1455   1090    -31     28     20
ATOM   2149  NH2 ARG A 520     -31.524 -34.737   6.909  1.00 14.61           N1+
ANISOU 2149  NH2 ARG A 520     2032   1917   1603    -23     28     33
ATOM   2150  H   ARG A 520     -28.582 -34.829  13.900  1.00 10.96           H  
ATOM   2151  HA  ARG A 520     -29.003 -36.800  12.881  1.00 11.25           H  
ATOM   2152  HB3 ARG A 520     -28.699 -37.129  10.464  1.00 12.61           H  
ATOM   2153  HB2 ARG A 520     -27.655 -35.693  10.400  1.00 12.61           H  
ATOM   2154  HG3 ARG A 520     -29.761 -34.438  11.292  1.00 11.33           H  
ATOM   2155  HG2 ARG A 520     -30.605 -35.914  10.716  1.00 11.33           H  
ATOM   2156  HD3 ARG A 520     -28.838 -34.086   9.004  1.00 12.21           H  
ATOM   2157  HD2 ARG A 520     -30.554 -34.043   9.074  1.00 12.21           H  
ATOM   2158 HH22 ARG A 520     -32.228 -34.666   6.189  1.00 14.61           H  
ATOM   2159 HH21 ARG A 520     -31.445 -33.966   7.557  1.00 14.61           H  
ATOM   2160 HH12 ARG A 520     -31.489 -36.952   5.730  1.00 10.84           H  
ATOM   2161 HH11 ARG A 520     -30.226 -37.729   6.629  1.00 10.84           H  
ATOM   2162  HE  ARG A 520     -29.120 -36.426   8.167  1.00 12.64           H  
ATOM   2163  N   ASP A 521     -25.968 -37.014  13.414  1.00 10.80           N  
ANISOU 2163  N   ASP A 521     1406   1468   1231     32    -38      0
ATOM   2164  CA  ASP A 521     -25.028 -38.103  13.873  1.00 11.09           C  
ANISOU 2164  CA  ASP A 521     1423   1513   1277     42    -47     -7
ATOM   2165  C   ASP A 521     -24.394 -37.631  15.235  1.00 12.28           C  
ANISOU 2165  C   ASP A 521     1566   1656   1445     40    -37     -8
ATOM   2166  O   ASP A 521     -23.187 -37.403  15.294  1.00 12.10           O  
ANISOU 2166  O   ASP A 521     1539   1629   1427     51    -42     -8
ATOM   2167  CB  ASP A 521     -24.004 -38.646  12.812  1.00 13.21           C  
ANISOU 2167  CB  ASP A 521     1695   1785   1541     61    -65     -1
ATOM   2168  CG  ASP A 521     -23.171 -39.850  13.116  1.00 14.71           C  
ANISOU 2168  CG  ASP A 521     1860   1989   1742     72    -73    -10
ATOM   2169  OD1 ASP A 521     -23.727 -40.775  13.656  1.00 16.60           O  
ANISOU 2169  OD1 ASP A 521     2082   2236   1990     60    -66    -20
ATOM   2170  OD2 ASP A 521     -22.052 -40.016  12.575  1.00 19.91           O1-
ANISOU 2170  OD2 ASP A 521     2516   2648   2401     91    -84     -6
ATOM   2171  H   ASP A 521     -26.012 -36.145  13.926  1.00 10.80           H  
ATOM   2172  HA  ASP A 521     -25.616 -38.949  14.228  1.00 11.09           H  
ATOM   2173  HB3 ASP A 521     -23.339 -37.823  12.550  1.00 13.21           H  
ATOM   2174  HB2 ASP A 521     -24.615 -38.772  11.918  1.00 13.21           H  
ATOM   2175  N   LEU A 522     -25.273 -37.415  16.237  1.00 10.29           N  
ANISOU 2175  N   LEU A 522     1310   1400   1199     27    -25    -11
ATOM   2176  CA  LEU A 522     -24.861 -37.009  17.562  1.00  9.98           C  
ANISOU 2176  CA  LEU A 522     1265   1354   1172     24    -20    -12
ATOM   2177  C   LEU A 522     -24.363 -38.296  18.234  1.00 11.17           C  
ANISOU 2177  C   LEU A 522     1401   1513   1329     28    -21    -20
ATOM   2178  O   LEU A 522     -25.239 -39.175  18.583  1.00 11.11           O  
ANISOU 2178  O   LEU A 522     1384   1514   1322     22    -20    -26
ATOM   2179  CB  LEU A 522     -26.008 -36.301  18.282  1.00 10.16           C  
ANISOU 2179  CB  LEU A 522     1287   1373   1202     12     -8    -11
ATOM   2180  CG  LEU A 522     -25.627 -35.845  19.729  1.00 11.48           C  
ANISOU 2180  CG  LEU A 522     1448   1533   1379      8     -6    -10
ATOM   2181  CD1 LEU A 522     -24.357 -34.867  19.796  1.00 10.80           C  
ANISOU 2181  CD1 LEU A 522     1373   1437   1293      9    -10     -5
ATOM   2182  CD2 LEU A 522     -26.774 -35.262  20.552  1.00 13.82           C  
ANISOU 2182  CD2 LEU A 522     1739   1829   1684     -1      2     -9
ATOM   2183  H   LEU A 522     -26.239 -37.629  16.036  1.00 10.29           H  
ATOM   2184  HA  LEU A 522     -24.068 -36.281  17.395  1.00  9.98           H  
ATOM   2185  HB3 LEU A 522     -26.825 -37.020  18.224  1.00 10.16           H  
ATOM   2186  HB2 LEU A 522     -26.372 -35.380  17.826  1.00 10.16           H  
ATOM   2187  HG  LEU A 522     -25.310 -36.722  20.293  1.00 11.48           H  
ATOM   2188 HD11 LEU A 522     -24.484 -34.013  20.462  1.00 10.80           H  
ATOM   2189 HD12 LEU A 522     -23.517 -35.478  20.127  1.00 10.80           H  
ATOM   2190 HD13 LEU A 522     -24.193 -34.461  18.798  1.00 10.80           H  
ATOM   2191 HD21 LEU A 522     -26.734 -34.221  20.875  1.00 13.82           H  
ATOM   2192 HD22 LEU A 522     -27.642 -35.358  19.899  1.00 13.82           H  
ATOM   2193 HD23 LEU A 522     -26.965 -35.915  21.403  1.00 13.82           H  
ATOM   2194  N   ALA A 523     -23.047 -38.430  18.487  1.00 10.44           N  
ANISOU 2194  N   ALA A 523     1309   1416   1242     34    -22    -20
ATOM   2195  CA  ALA A 523     -22.492 -39.692  18.911  1.00  9.63           C  
ANISOU 2195  CA  ALA A 523     1193   1319   1145     36    -20    -27
ATOM   2196  C   ALA A 523     -21.122 -39.352  19.526  1.00 10.69           C  
ANISOU 2196  C   ALA A 523     1336   1444   1282     42    -18    -26
ATOM   2197  O   ALA A 523     -20.518 -38.343  19.223  1.00 10.14           O  
ANISOU 2197  O   ALA A 523     1281   1363   1209     46    -21    -21
ATOM   2198  CB  ALA A 523     -22.371 -40.617  17.774  1.00 10.76           C  
ANISOU 2198  CB  ALA A 523     1325   1476   1287     46    -26    -32
ATOM   2199  H   ALA A 523     -22.303 -37.759  18.359  1.00 10.44           H  
ATOM   2200  HA  ALA A 523     -22.962 -40.235  19.731  1.00  9.63           H  
ATOM   2201  HB1 ALA A 523     -23.310 -41.019  17.394  1.00 10.76           H  
ATOM   2202  HB2 ALA A 523     -21.862 -40.250  16.883  1.00 10.76           H  
ATOM   2203  HB3 ALA A 523     -21.762 -41.449  18.127  1.00 10.76           H  
ATOM   2204  N   ALA A 524     -20.564 -40.264  20.361  1.00  9.79           N  
ANISOU 2204  N   ALA A 524     1217   1332   1171     40    -11    -32
ATOM   2205  CA  ALA A 524     -19.278 -40.116  21.141  1.00  9.89           C  
ANISOU 2205  CA  ALA A 524     1241   1335   1183     44     -8    -33
ATOM   2206  C   ALA A 524     -17.979 -40.076  20.263  1.00 10.44           C  
ANISOU 2206  C   ALA A 524     1316   1400   1252     61    -10    -33
ATOM   2207  O   ALA A 524     -16.890 -39.683  20.728  1.00 11.32           O  
ANISOU 2207  O   ALA A 524     1444   1497   1360     64     -9    -32
ATOM   2208  CB  ALA A 524     -19.224 -41.142  22.243  1.00 10.85           C  
ANISOU 2208  CB  ALA A 524     1358   1458   1305     39      2    -40
ATOM   2209  H   ALA A 524     -21.105 -41.031  20.731  1.00  9.79           H  
ATOM   2210  HA  ALA A 524     -19.355 -39.097  21.519  1.00  9.89           H  
ATOM   2211  HB1 ALA A 524     -19.147 -42.101  21.731  1.00 10.85           H  
ATOM   2212  HB2 ALA A 524     -18.423 -41.039  22.975  1.00 10.85           H  
ATOM   2213  HB3 ALA A 524     -20.134 -41.055  22.837  1.00 10.85           H  
ATOM   2214  N   ARG A 525     -18.033 -40.493  18.943  1.00 10.37           N  
ANISOU 2214  N   ARG A 525     1292   1403   1246     73    -14    -36
ATOM   2215  CA  ARG A 525     -16.998 -40.307  17.873  1.00 12.20           C  
ANISOU 2215  CA  ARG A 525     1526   1630   1478     95    -17    -34
ATOM   2216  C   ARG A 525     -16.869 -38.831  17.588  1.00 12.52           C  
ANISOU 2216  C   ARG A 525     1589   1656   1512     98    -25    -24
ATOM   2217  O   ARG A 525     -15.774 -38.264  17.528  1.00 15.00           O  
ANISOU 2217  O   ARG A 525     1914   1958   1826    116    -27    -22
ATOM   2218  CB  ARG A 525     -17.522 -41.099  16.657  1.00 13.08           C  
ANISOU 2218  CB  ARG A 525     1615   1761   1595    107    -24    -37
ATOM   2219  CG  ARG A 525     -17.605 -42.605  16.968  1.00 13.13           C  
ANISOU 2219  CG  ARG A 525     1617   1776   1595     99    -37    -33
ATOM   2220  CD  ARG A 525     -18.361 -43.409  15.968  1.00 14.46           C  
ANISOU 2220  CD  ARG A 525     1763   1966   1767    108    -48    -36
ATOM   2221  NE  ARG A 525     -19.826 -43.202  15.841  1.00 21.91           N  
ANISOU 2221  NE  ARG A 525     2710   2916   2700     96    -58    -33
ATOM   2222  CZ  ARG A 525     -20.527 -42.476  14.979  1.00 19.01           C  
ANISOU 2222  CZ  ARG A 525     2335   2555   2332     76    -53    -39
ATOM   2223  NH1 ARG A 525     -19.996 -41.671  14.055  1.00 17.52           N  
ANISOU 2223  NH1 ARG A 525     2135   2370   2152     66    -40    -47
ATOM   2224  NH2 ARG A 525     -21.815 -42.531  15.068  1.00 14.67           N1+
ANISOU 2224  NH2 ARG A 525     1795   2008   1772     65    -59    -37
ATOM   2225  H   ARG A 525     -18.842 -40.944  18.541  1.00 10.37           H  
ATOM   2226  HA  ARG A 525     -16.012 -40.659  18.174  1.00 12.20           H  
ATOM   2227  HB3 ARG A 525     -16.984 -40.966  15.719  1.00 13.08           H  
ATOM   2228  HB2 ARG A 525     -18.477 -40.625  16.430  1.00 13.08           H  
ATOM   2229  HG3 ARG A 525     -18.103 -42.840  17.909  1.00 13.13           H  
ATOM   2230  HG2 ARG A 525     -16.600 -43.009  17.092  1.00 13.13           H  
ATOM   2231  HD3 ARG A 525     -18.348 -44.463  16.246  1.00 14.46           H  
ATOM   2232  HD2 ARG A 525     -17.865 -43.394  14.998  1.00 14.46           H  
ATOM   2233 HH22 ARG A 525     -22.446 -42.038  14.453  1.00 14.67           H  
ATOM   2234 HH21 ARG A 525     -22.163 -43.045  15.865  1.00 14.67           H  
ATOM   2235 HH12 ARG A 525     -20.487 -41.042  13.436  1.00 17.52           H  
ATOM   2236 HH11 ARG A 525     -19.046 -41.894  13.795  1.00 17.52           H  
ATOM   2237  HE  ARG A 525     -20.189 -44.060  16.231  1.00 21.91           H  
ATOM   2238  N   ASN A 526     -18.050 -38.246  17.504  1.00 11.92           N  
ANISOU 2238  N   ASN A 526     1520   1577   1431     82    -28    -18
ATOM   2239  CA  ASN A 526     -18.297 -36.917  16.919  1.00 13.32           C  
ANISOU 2239  CA  ASN A 526     1718   1741   1602     80    -32     -9
ATOM   2240  C   ASN A 526     -18.276 -35.896  17.975  1.00 14.26           C  
ANISOU 2240  C   ASN A 526     1851   1847   1722     63    -26     -7
ATOM   2241  O   ASN A 526     -18.682 -34.776  17.714  1.00 15.65           O  
ANISOU 2241  O   ASN A 526     2039   2015   1894     53    -26      0
ATOM   2242  CB  ASN A 526     -19.692 -36.931  16.208  1.00 12.35           C  
ANISOU 2242  CB  ASN A 526     1591   1628   1472     75    -38     -4
ATOM   2243  CG  ASN A 526     -19.714 -37.913  15.027  1.00 19.32           C  
ANISOU 2243  CG  ASN A 526     2466   2522   2352     93    -49     -3
ATOM   2244  OD1 ASN A 526     -18.705 -38.562  14.749  1.00 18.71           O  
ANISOU 2244  OD1 ASN A 526     2392   2440   2278    113    -53     -2
ATOM   2245  ND2 ASN A 526     -20.841 -38.229  14.466  1.00 18.42           N  
ANISOU 2245  ND2 ASN A 526     2342   2423   2233     87    -54     -4
ATOM   2246  H   ASN A 526     -18.874 -38.745  17.810  1.00 11.92           H  
ATOM   2247  HA  ASN A 526     -17.607 -36.743  16.094  1.00 13.32           H  
ATOM   2248  HB3 ASN A 526     -19.933 -35.946  15.808  1.00 12.35           H  
ATOM   2249  HB2 ASN A 526     -20.432 -37.313  16.911  1.00 12.35           H  
ATOM   2250 HD22 ASN A 526     -20.998 -38.880  13.709  1.00 18.42           H  
ATOM   2251 HD21 ASN A 526     -21.606 -37.680  14.832  1.00 18.42           H  
ATOM   2252  N   CYS A 527     -18.007 -36.226  19.231  1.00 10.43           N  
ANISOU 2252  N   CYS A 527     1364   1360   1241     58    -22    -14
ATOM   2253  CA  CYS A 527     -17.908 -35.204  20.353  1.00  9.43           C  
ANISOU 2253  CA  CYS A 527     1250   1220   1112     42    -20    -13
ATOM   2254  C   CYS A 527     -16.412 -35.221  20.746  1.00  9.76           C  
ANISOU 2254  C   CYS A 527     1308   1247   1151     50    -17    -18
ATOM   2255  O   CYS A 527     -15.960 -36.279  21.189  1.00 10.13           O  
ANISOU 2255  O   CYS A 527     1351   1299   1200     66    -13    -24
ATOM   2256  CB  CYS A 527     -18.762 -35.589  21.541  1.00  9.36           C  
ANISOU 2256  CB  CYS A 527     1228   1221   1107     28    -19    -16
ATOM   2257  SG  CYS A 527     -20.419 -35.572  20.940  1.00 10.90           S  
ANISOU 2257  SG  CYS A 527     1406   1429   1307     19    -19    -12
ATOM   2258  H   CYS A 527     -17.569 -37.099  19.488  1.00 10.43           H  
ATOM   2259  HA  CYS A 527     -18.273 -34.267  19.932  1.00  9.43           H  
ATOM   2260  HB3 CYS A 527     -18.585 -34.859  22.331  1.00  9.36           H  
ATOM   2261  HB2 CYS A 527     -18.439 -36.542  21.959  1.00  9.36           H  
ATOM   2262  HG  CYS A 527     -20.200 -36.339  19.868  1.00 10.90           H  
ATOM   2263  N   LEU A 528     -15.694 -34.069  20.534  1.00  9.70           N  
ANISOU 2263  N   LEU A 528     1321   1224   1141     38    -18    -17
ATOM   2264  CA  LEU A 528     -14.252 -34.034  20.731  1.00  9.74           C  
ANISOU 2264  CA  LEU A 528     1348   1211   1141     43    -14    -24
ATOM   2265  C   LEU A 528     -13.885 -33.180  21.947  1.00 11.20           C  
ANISOU 2265  C   LEU A 528     1541   1392   1322     22    -17    -29
ATOM   2266  O   LEU A 528     -14.842 -32.502  22.440  1.00 10.27           O  
ANISOU 2266  O   LEU A 528     1414   1282   1208      3    -23    -25
ATOM   2267  CB  LEU A 528     -13.589 -33.448  19.518  1.00 10.17           C  
ANISOU 2267  CB  LEU A 528     1426   1243   1192     49    -14    -18
ATOM   2268  CG  LEU A 528     -13.866 -34.001  18.109  1.00 10.98           C  
ANISOU 2268  CG  LEU A 528     1527   1348   1297     75    -14    -13
ATOM   2269  CD1 LEU A 528     -13.094 -33.147  17.117  1.00 11.68           C  
ANISOU 2269  CD1 LEU A 528     1642   1416   1381     77    -15     -3
ATOM   2270  CD2 LEU A 528     -13.426 -35.479  17.905  1.00 13.41           C  
ANISOU 2270  CD2 LEU A 528     1833   1656   1607    100     -8    -21
ATOM   2271  H   LEU A 528     -16.150 -33.265  20.127  1.00  9.70           H  
ATOM   2272  HA  LEU A 528     -13.805 -35.024  20.823  1.00  9.74           H  
ATOM   2273  HB3 LEU A 528     -12.507 -33.578  19.536  1.00 10.17           H  
ATOM   2274  HB2 LEU A 528     -13.849 -32.405  19.333  1.00 10.17           H  
ATOM   2275  HG  LEU A 528     -14.951 -33.933  18.037  1.00 10.98           H  
ATOM   2276 HD11 LEU A 528     -13.217 -33.694  16.182  1.00 11.68           H  
ATOM   2277 HD12 LEU A 528     -13.291 -32.079  17.020  1.00 11.68           H  
ATOM   2278 HD13 LEU A 528     -12.036 -33.220  17.368  1.00 11.68           H  
ATOM   2279 HD21 LEU A 528     -13.791 -35.892  16.965  1.00 13.41           H  
ATOM   2280 HD22 LEU A 528     -12.350 -35.541  18.073  1.00 13.41           H  
ATOM   2281 HD23 LEU A 528     -13.890 -36.063  18.700  1.00 13.41           H  
ATOM   2282  N   VAL A 529     -12.675 -33.301  22.458  1.00  9.53           N  
ANISOU 2282  N   VAL A 529     1349   1168   1104     24    -12    -37
ATOM   2283  CA  VAL A 529     -12.367 -32.807  23.772  1.00 10.12           C  
ANISOU 2283  CA  VAL A 529     1436   1240   1171      4    -17    -43
ATOM   2284  C   VAL A 529     -11.112 -31.991  23.658  1.00  9.84           C  
ANISOU 2284  C   VAL A 529     1432   1178   1127     -2    -15    -49
ATOM   2285  O   VAL A 529     -10.112 -32.401  23.013  1.00 10.26           O  
ANISOU 2285  O   VAL A 529     1503   1217   1178     17     -4    -54
ATOM   2286  CB  VAL A 529     -12.117 -34.019  24.754  1.00 10.85           C  
ANISOU 2286  CB  VAL A 529     1524   1342   1258     10    -11    -51
ATOM   2287  CG1 VAL A 529     -11.808 -33.618  26.239  1.00 11.52           C  
ANISOU 2287  CG1 VAL A 529     1621   1426   1332    -11    -20    -54
ATOM   2288  CG2 VAL A 529     -13.309 -35.036  24.751  1.00 11.54           C  
ANISOU 2288  CG2 VAL A 529     1581   1451   1353     17     -9    -46
ATOM   2289  H   VAL A 529     -11.888 -33.866  22.174  1.00  9.53           H  
ATOM   2290  HA  VAL A 529     -13.154 -32.141  24.127  1.00 10.12           H  
ATOM   2291  HB  VAL A 529     -11.284 -34.614  24.379  1.00 10.85           H  
ATOM   2292 HG11 VAL A 529     -11.492 -34.544  26.720  1.00 11.52           H  
ATOM   2293 HG12 VAL A 529     -10.971 -32.930  26.353  1.00 11.52           H  
ATOM   2294 HG13 VAL A 529     -12.702 -33.263  26.753  1.00 11.52           H  
ATOM   2295 HG21 VAL A 529     -13.168 -35.722  25.586  1.00 11.54           H  
ATOM   2296 HG22 VAL A 529     -14.296 -34.574  24.802  1.00 11.54           H  
ATOM   2297 HG23 VAL A 529     -13.352 -35.668  23.864  1.00 11.54           H  
ATOM   2298  N   ASN A 530     -11.088 -30.823  24.307  1.00  9.88           N  
ANISOU 2298  N   ASN A 530     1447   1178   1130    -29    -26    -49
ATOM   2299  CA  ASN A 530      -9.974 -29.883  24.204  1.00 10.23           C  
ANISOU 2299  CA  ASN A 530     1525   1195   1165    -39    -24    -56
ATOM   2300  C   ASN A 530      -9.002 -30.173  25.321  1.00 11.97           C  
ANISOU 2300  C   ASN A 530     1767   1410   1371    -47    -24    -69
ATOM   2301  O   ASN A 530      -9.296 -30.961  26.205  1.00 11.76           O  
ANISOU 2301  O   ASN A 530     1730   1400   1340    -43    -25    -71
ATOM   2302  CB  ASN A 530     -10.509 -28.417  24.127  1.00 13.18           C  
ANISOU 2302  CB  ASN A 530     1902   1563   1544    -67    -33    -51
ATOM   2303  CG  ASN A 530     -10.860 -27.723  25.439  1.00 12.43           C  
ANISOU 2303  CG  ASN A 530     1793   1482   1449    -94    -50    -52
ATOM   2304  OD1 ASN A 530     -11.033 -28.355  26.495  1.00 11.28           O  
ANISOU 2304  OD1 ASN A 530     1641   1349   1296    -94    -57    -56
ATOM   2305  ND2 ASN A 530     -11.150 -26.462  25.293  1.00 13.15           N  
ANISOU 2305  ND2 ASN A 530     1876   1572   1547   -118    -57    -47
ATOM   2306  H   ASN A 530     -11.842 -30.619  24.949  1.00  9.88           H  
ATOM   2307  HA  ASN A 530      -9.353 -30.026  23.321  1.00 10.23           H  
ATOM   2308  HB3 ASN A 530     -11.274 -28.281  23.363  1.00 13.18           H  
ATOM   2309  HB2 ASN A 530      -9.656 -27.837  23.775  1.00 13.18           H  
ATOM   2310 HD22 ASN A 530     -11.529 -25.922  26.057  1.00 13.15           H  
ATOM   2311 HD21 ASN A 530     -10.842 -26.051  24.423  1.00 13.15           H  
ATOM   2312  N   ASP A 531      -7.753 -29.587  25.214  1.00 12.28           N  
ANISOU 2312  N   ASP A 531     1841   1424   1400    -59    -23    -78
ATOM   2313  CA  ASP A 531      -6.768 -29.659  26.354  1.00 12.59           C  
ANISOU 2313  CA  ASP A 531     1909   1453   1421    -68    -22    -92
ATOM   2314  C   ASP A 531      -7.212 -29.139  27.729  1.00 13.70           C  
ANISOU 2314  C   ASP A 531     2040   1612   1554    -93    -42    -92
ATOM   2315  O   ASP A 531      -6.513 -29.462  28.635  1.00 14.58           O  
ANISOU 2315  O   ASP A 531     2172   1720   1646    -99    -43   -103
ATOM   2316  CB  ASP A 531      -5.424 -29.001  25.974  1.00 15.48           C  
ANISOU 2316  CB  ASP A 531     2316   1786   1778    -82    -19   -101
ATOM   2317  CG  ASP A 531      -5.434 -27.495  25.617  1.00 16.93           C  
ANISOU 2317  CG  ASP A 531     2498   1968   1967   -116    -36    -97
ATOM   2318  OD1 ASP A 531      -4.330 -27.049  25.144  1.00 27.12           O  
ANISOU 2318  OD1 ASP A 531     3760   3270   3273   -117    -40    -84
ATOM   2319  OD2 ASP A 531      -6.484 -26.751  25.715  1.00 32.13           O1-
ANISOU 2319  OD2 ASP A 531     4452   3875   3880   -143    -43   -108
ATOM   2320  H   ASP A 531      -7.658 -28.930  24.453  1.00 12.28           H  
ATOM   2321  HA  ASP A 531      -6.511 -30.714  26.445  1.00 12.59           H  
ATOM   2322  HB3 ASP A 531      -4.914 -29.499  25.150  1.00 15.48           H  
ATOM   2323  HB2 ASP A 531      -4.713 -29.045  26.799  1.00 15.48           H  
ATOM   2324  N   GLN A 532      -8.352 -28.409  27.820  1.00 13.22           N  
ANISOU 2324  N   GLN A 532     1949   1568   1505   -108    -59    -82
ATOM   2325  CA  GLN A 532      -8.966 -27.912  29.038  1.00 12.47           C  
ANISOU 2325  CA  GLN A 532     1840   1492   1406   -129    -81    -79
ATOM   2326  C   GLN A 532      -9.908 -28.851  29.718  1.00 14.02           C  
ANISOU 2326  C   GLN A 532     2005   1713   1610   -113    -82    -70
ATOM   2327  O   GLN A 532     -10.412 -28.637  30.803  1.00 15.01           O  
ANISOU 2327  O   GLN A 532     2115   1855   1735   -124   -100    -65
ATOM   2328  CB  GLN A 532      -9.527 -26.448  28.727  1.00 13.85           C  
ANISOU 2328  CB  GLN A 532     2001   1670   1592   -157    -98    -75
ATOM   2329  CG  GLN A 532      -8.730 -25.270  28.156  1.00 17.69           C  
ANISOU 2329  CG  GLN A 532     2520   2130   2071   -180    -98    -85
ATOM   2330  CD  GLN A 532      -7.392 -25.123  28.928  1.00 20.41           C  
ANISOU 2330  CD  GLN A 532     2900   2463   2391   -192   -105   -100
ATOM   2331  OE1 GLN A 532      -7.370 -24.729  30.084  1.00 22.20           O  
ANISOU 2331  OE1 GLN A 532     3122   2706   2608   -205   -125   -101
ATOM   2332  NE2 GLN A 532      -6.204 -25.413  28.345  1.00 21.29           N  
ANISOU 2332  NE2 GLN A 532     3051   2546   2491   -186    -87   -111
ATOM   2333  H   GLN A 532      -8.809 -28.224  26.939  1.00 13.22           H  
ATOM   2334  HA  GLN A 532      -8.261 -27.791  29.860  1.00 12.47           H  
ATOM   2335  HB3 GLN A 532      -9.958 -26.169  29.688  1.00 13.85           H  
ATOM   2336  HB2 GLN A 532     -10.476 -26.548  28.201  1.00 13.85           H  
ATOM   2337  HG3 GLN A 532      -9.270 -24.334  28.304  1.00 17.69           H  
ATOM   2338  HG2 GLN A 532      -8.568 -25.428  27.089  1.00 17.69           H  
ATOM   2339 HE22 GLN A 532      -5.317 -25.233  28.794  1.00 21.29           H  
ATOM   2340 HE21 GLN A 532      -6.237 -25.843  27.431  1.00 21.29           H  
ATOM   2341  N   GLY A 533     -10.341 -29.829  28.913  1.00 11.82           N  
ANISOU 2341  N   GLY A 533     1718   1437   1338    -87    -63    -67
ATOM   2342  CA  GLY A 533     -11.310 -30.874  29.473  1.00 11.80           C  
ANISOU 2342  CA  GLY A 533     1688   1454   1341    -73    -61    -60
ATOM   2343  C   GLY A 533     -12.752 -30.525  29.239  1.00 11.28           C  
ANISOU 2343  C   GLY A 533     1589   1403   1295    -74    -68    -48
ATOM   2344  O   GLY A 533     -13.584 -31.261  29.811  1.00 11.90           O  
ANISOU 2344  O   GLY A 533     1646   1497   1378    -65    -68    -42
ATOM   2345  H   GLY A 533      -9.976 -29.940  27.977  1.00 11.82           H  
ATOM   2346  HA3 GLY A 533     -11.258 -31.028  30.551  1.00 11.80           H  
ATOM   2347  HA2 GLY A 533     -11.139 -31.861  29.044  1.00 11.80           H  
ATOM   2348  N   VAL A 534     -13.015 -29.595  28.371  1.00 11.24           N  
ANISOU 2348  N   VAL A 534     1580   1391   1298    -84    -71    -45
ATOM   2349  CA  VAL A 534     -14.308 -29.225  27.808  1.00 10.49           C  
ANISOU 2349  CA  VAL A 534     1456   1309   1221    -85    -72    -35
ATOM   2350  C   VAL A 534     -14.446 -29.936  26.435  1.00 10.80           C  
ANISOU 2350  C   VAL A 534     1488   1349   1266    -63    -56    -31
ATOM   2351  O   VAL A 534     -13.533 -29.910  25.564  1.00 10.47           O  
ANISOU 2351  O   VAL A 534     1464   1293   1221    -53    -46    -34
ATOM   2352  CB  VAL A 534     -14.229 -27.695  27.500  1.00 12.53           C  
ANISOU 2352  CB  VAL A 534     1715   1559   1486   -108    -78    -33
ATOM   2353  CG1 VAL A 534     -15.494 -27.151  26.744  1.00 12.14           C  
ANISOU 2353  CG1 VAL A 534     1636   1523   1453   -109    -75    -24
ATOM   2354  CG2 VAL A 534     -13.994 -26.816  28.728  1.00 14.15           C  
ANISOU 2354  CG2 VAL A 534     1925   1766   1685   -132    -98    -38
ATOM   2355  H   VAL A 534     -12.273 -29.293  27.756  1.00 11.24           H  
ATOM   2356  HA  VAL A 534     -15.136 -29.478  28.469  1.00 10.49           H  
ATOM   2357  HB  VAL A 534     -13.435 -27.439  26.798  1.00 12.53           H  
ATOM   2358 HG11 VAL A 534     -16.431 -27.633  27.023  1.00 12.14           H  
ATOM   2359 HG12 VAL A 534     -15.636 -26.071  26.768  1.00 12.14           H  
ATOM   2360 HG13 VAL A 534     -15.505 -27.390  25.681  1.00 12.14           H  
ATOM   2361 HG21 VAL A 534     -13.007 -26.833  29.188  1.00 14.15           H  
ATOM   2362 HG22 VAL A 534     -13.997 -25.737  28.570  1.00 14.15           H  
ATOM   2363 HG23 VAL A 534     -14.528 -27.189  29.602  1.00 14.15           H  
ATOM   2364  N   VAL A 535     -15.622 -30.567  26.266  1.00  9.98           N  
ANISOU 2364  N   VAL A 535     1359   1263   1172    -55    -56    -25
ATOM   2365  CA  VAL A 535     -16.188 -31.202  25.035  1.00  8.78           C  
ANISOU 2365  CA  VAL A 535     1197   1114   1025    -37    -43    -21
ATOM   2366  C   VAL A 535     -16.731 -30.227  24.014  1.00 10.49           C  
ANISOU 2366  C   VAL A 535     1406   1330   1250    -44    -41    -15
ATOM   2367  O   VAL A 535     -17.500 -29.320  24.472  1.00 10.46           O  
ANISOU 2367  O   VAL A 535     1389   1332   1254    -58    -47    -11
ATOM   2368  CB  VAL A 535     -17.363 -32.223  25.359  1.00 10.59           C  
ANISOU 2368  CB  VAL A 535     1406   1359   1257    -28    -42    -20
ATOM   2369  CG1 VAL A 535     -17.606 -33.196  24.116  1.00 11.45           C  
ANISOU 2369  CG1 VAL A 535     1505   1474   1370    -13    -32    -18
ATOM   2370  CG2 VAL A 535     -17.002 -33.016  26.612  1.00 11.88           C  
ANISOU 2370  CG2 VAL A 535     1581   1524   1411    -24    -41    -26
ATOM   2371  H   VAL A 535     -16.253 -30.569  27.055  1.00  9.98           H  
ATOM   2372  HA  VAL A 535     -15.431 -31.789  24.515  1.00  8.78           H  
ATOM   2373  HB  VAL A 535     -18.295 -31.681  25.520  1.00 10.59           H  
ATOM   2374 HG11 VAL A 535     -17.982 -32.613  23.275  1.00 11.45           H  
ATOM   2375 HG12 VAL A 535     -16.676 -33.697  23.844  1.00 11.45           H  
ATOM   2376 HG13 VAL A 535     -18.274 -33.972  24.489  1.00 11.45           H  
ATOM   2377 HG21 VAL A 535     -15.976 -33.369  26.505  1.00 11.88           H  
ATOM   2378 HG22 VAL A 535     -17.052 -32.362  27.483  1.00 11.88           H  
ATOM   2379 HG23 VAL A 535     -17.619 -33.914  26.660  1.00 11.88           H  
ATOM   2380  N   LYS A 536     -16.324 -30.300  22.752  1.00 10.06           N  
ANISOU 2380  N   LYS A 536     1361   1267   1193    -32    -33    -13
ATOM   2381  CA  LYS A 536     -16.678 -29.428  21.699  1.00  9.99           C  
ANISOU 2381  CA  LYS A 536     1350   1257   1189    -37    -29     -5
ATOM   2382  C   LYS A 536     -17.022 -30.243  20.462  1.00 10.64           C  
ANISOU 2382  C   LYS A 536     1426   1346   1269    -18    -23     -2
ATOM   2383  O   LYS A 536     -16.234 -30.940  19.837  1.00 10.27           O  
ANISOU 2383  O   LYS A 536     1383   1299   1218      0    -23     -5
ATOM   2384  CB  LYS A 536     -15.525 -28.446  21.339  1.00 10.68           C  
ANISOU 2384  CB  LYS A 536     1463   1323   1272    -47    -27     -4
ATOM   2385  CG  LYS A 536     -14.924 -27.536  22.396  1.00 11.91           C  
ANISOU 2385  CG  LYS A 536     1625   1472   1428    -70    -34     -9
ATOM   2386  CD  LYS A 536     -14.512 -26.139  21.920  1.00 12.35           C  
ANISOU 2386  CD  LYS A 536     1706   1506   1481    -86    -31     -8
ATOM   2387  CE  LYS A 536     -14.001 -25.241  23.020  1.00 13.17           C  
ANISOU 2387  CE  LYS A 536     1819   1603   1583   -110    -40    -16
ATOM   2388  NZ  LYS A 536     -13.721 -23.901  22.430  1.00 12.69           N1+
ANISOU 2388  NZ  LYS A 536     1775   1525   1524   -135    -36    -15
ATOM   2389  H   LYS A 536     -15.677 -31.040  22.519  1.00 10.06           H  
ATOM   2390  HA  LYS A 536     -17.462 -28.716  21.960  1.00  9.99           H  
ATOM   2391  HB3 LYS A 536     -15.994 -27.875  20.537  1.00 10.68           H  
ATOM   2392  HB2 LYS A 536     -14.651 -28.952  20.927  1.00 10.68           H  
ATOM   2393  HG3 LYS A 536     -14.031 -27.933  22.878  1.00 11.91           H  
ATOM   2394  HG2 LYS A 536     -15.653 -27.368  23.189  1.00 11.91           H  
ATOM   2395  HD3 LYS A 536     -15.336 -25.705  21.355  1.00 12.35           H  
ATOM   2396  HD2 LYS A 536     -13.723 -26.307  21.187  1.00 12.35           H  
ATOM   2397  HE3 LYS A 536     -13.125 -25.674  23.503  1.00 13.17           H  
ATOM   2398  HE2 LYS A 536     -14.724 -25.080  23.820  1.00 13.17           H  
ATOM   2399  HZ1 LYS A 536     -13.049 -23.892  21.677  1.00 12.69           H  
ATOM   2400  HZ2 LYS A 536     -14.504 -23.388  22.052  1.00 12.69           H  
ATOM   2401  HZ3 LYS A 536     -13.257 -23.377  23.158  1.00 12.69           H  
ATOM   2402  N   VAL A 537     -18.261 -30.117  20.105  1.00  9.69           N  
ANISOU 2402  N   VAL A 537     1298   1233   1153    -23    -19      4
ATOM   2403  CA  VAL A 537     -19.138 -30.964  19.247  1.00  9.58           C  
ANISOU 2403  CA  VAL A 537     1280   1227   1135     -9    -16      7
ATOM   2404  C   VAL A 537     -18.726 -30.715  17.806  1.00 10.15           C  
ANISOU 2404  C   VAL A 537     1376   1284   1198      0    -15     13
ATOM   2405  O   VAL A 537     -18.609 -29.583  17.353  1.00 11.09           O  
ANISOU 2405  O   VAL A 537     1513   1388   1315    -12    -12     18
ATOM   2406  CB  VAL A 537     -20.691 -30.834  19.391  1.00 11.11           C  
ANISOU 2406  CB  VAL A 537     1458   1431   1333    -19    -10     10
ATOM   2407  CG1 VAL A 537     -21.541 -31.813  18.560  1.00 11.61           C  
ANISOU 2407  CG1 VAL A 537     1525   1500   1388    -10     -6     14
ATOM   2408  CG2 VAL A 537     -20.906 -31.107  20.954  1.00 11.20           C  
ANISOU 2408  CG2 VAL A 537     1447   1456   1353    -20    -12      5
ATOM   2409  H   VAL A 537     -18.811 -29.480  20.663  1.00  9.69           H  
ATOM   2410  HA  VAL A 537     -18.709 -31.932  19.507  1.00  9.58           H  
ATOM   2411  HB  VAL A 537     -21.040 -29.818  19.205  1.00 11.11           H  
ATOM   2412 HG11 VAL A 537     -21.182 -31.814  17.530  1.00 11.61           H  
ATOM   2413 HG12 VAL A 537     -21.324 -32.848  18.825  1.00 11.61           H  
ATOM   2414 HG13 VAL A 537     -22.565 -31.470  18.415  1.00 11.61           H  
ATOM   2415 HG21 VAL A 537     -20.363 -30.417  21.600  1.00 11.20           H  
ATOM   2416 HG22 VAL A 537     -21.971 -31.014  21.168  1.00 11.20           H  
ATOM   2417 HG23 VAL A 537     -20.540 -32.113  21.156  1.00 11.20           H  
ATOM   2418  N   SER A 538     -18.465 -31.830  17.142  1.00  9.48           N  
ANISOU 2418  N   SER A 538     1291   1203   1108     21    -19     13
ATOM   2419  CA  SER A 538     -17.953 -31.898  15.784  1.00 10.53           C  
ANISOU 2419  CA  SER A 538     1447   1323   1233     37    -22     19
ATOM   2420  C   SER A 538     -19.031 -32.487  14.853  1.00 10.95           C  
ANISOU 2420  C   SER A 538     1494   1388   1278     50    -27     24
ATOM   2421  O   SER A 538     -20.021 -33.040  15.340  1.00 11.42           O  
ANISOU 2421  O   SER A 538     1533   1466   1340     48    -28     20
ATOM   2422  CB  SER A 538     -16.705 -32.809  15.880  1.00 13.20           C  
ANISOU 2422  CB  SER A 538     1791   1652   1572     54    -24     13
ATOM   2423  OG  SER A 538     -15.884 -32.862  14.727  1.00 12.70           O  
ANISOU 2423  OG  SER A 538     1751   1572   1503     71    -26     20
ATOM   2424  H   SER A 538     -18.794 -32.724  17.477  1.00  9.48           H  
ATOM   2425  HA  SER A 538     -17.705 -30.909  15.397  1.00 10.53           H  
ATOM   2426  HB3 SER A 538     -17.117 -33.809  16.013  1.00 13.20           H  
ATOM   2427  HB2 SER A 538     -15.976 -32.496  16.628  1.00 13.20           H  
ATOM   2428  HG  SER A 538     -16.269 -33.522  14.145  1.00 12.70           H  
ATOM   2429  N   ASP A 539     -18.769 -32.441  13.501  1.00 11.84           N  
ANISOU 2429  N   ASP A 539     1629   1489   1381     65    -32     33
ATOM   2430  CA  ASP A 539     -19.358 -33.280  12.461  1.00 12.97           C  
ANISOU 2430  CA  ASP A 539     1772   1643   1514     80    -42     39
ATOM   2431  C   ASP A 539     -20.879 -33.046  12.365  1.00 13.04           C  
ANISOU 2431  C   ASP A 539     1775   1663   1515     63    -37     41
ATOM   2432  O   ASP A 539     -21.574 -33.851  11.789  1.00 14.16           O  
ANISOU 2432  O   ASP A 539     1910   1822   1650     69    -46     40
ATOM   2433  CB  ASP A 539     -19.083 -34.794  12.556  1.00 15.16           C  
ANISOU 2433  CB  ASP A 539     2027   1937   1798    102    -53     32
ATOM   2434  CG  ASP A 539     -17.642 -35.178  12.540  1.00 21.36           C  
ANISOU 2434  CG  ASP A 539     2822   2709   2585    128    -58     34
ATOM   2435  OD1 ASP A 539     -16.987 -35.159  13.618  1.00 19.18           O  
ANISOU 2435  OD1 ASP A 539     2576   2408   2303    131    -56     43
ATOM   2436  OD2 ASP A 539     -17.063 -35.230  11.440  1.00 27.57           O1-
ANISOU 2436  OD2 ASP A 539     3587   3510   3379    147    -65     28
ATOM   2437  H   ASP A 539     -17.848 -32.068  13.323  1.00 11.84           H  
ATOM   2438  HA  ASP A 539     -18.938 -32.958  11.508  1.00 12.97           H  
ATOM   2439  HB3 ASP A 539     -19.595 -35.277  11.724  1.00 15.16           H  
ATOM   2440  HB2 ASP A 539     -19.571 -35.292  13.394  1.00 15.16           H  
ATOM   2441  N   PHE A 540     -21.461 -31.879  12.709  1.00 11.54           N  
ANISOU 2441  N   PHE A 540     1592   1467   1328     40    -24     42
ATOM   2442  CA  PHE A 540     -22.842 -31.453  12.622  1.00 11.45           C  
ANISOU 2442  CA  PHE A 540     1573   1466   1312     24    -15     41
ATOM   2443  C   PHE A 540     -23.283 -31.299  11.193  1.00 12.11           C  
ANISOU 2443  C   PHE A 540     1678   1547   1374     28    -17     51
ATOM   2444  O   PHE A 540     -22.863 -30.397  10.449  1.00 12.39           O  
ANISOU 2444  O   PHE A 540     1743   1564   1400     28    -15     62
ATOM   2445  CB  PHE A 540     -22.968 -30.234  13.558  1.00 13.02           C  
ANISOU 2445  CB  PHE A 540     1767   1658   1520      0      1     40
ATOM   2446  CG  PHE A 540     -21.899 -29.185  13.469  1.00 12.50           C  
ANISOU 2446  CG  PHE A 540     1722   1571   1456     -9      5     46
ATOM   2447  CD1 PHE A 540     -20.889 -29.207  14.487  1.00 13.36           C  
ANISOU 2447  CD1 PHE A 540     1827   1673   1576     -8      0     40
ATOM   2448  CD2 PHE A 540     -21.775 -28.263  12.342  1.00 14.95           C  
ANISOU 2448  CD2 PHE A 540     2058   1867   1755    -20     15     56
ATOM   2449  CE1 PHE A 540     -19.903 -28.190  14.468  1.00 14.17           C  
ANISOU 2449  CE1 PHE A 540     1953   1754   1679    -18      4     44
ATOM   2450  CE2 PHE A 540     -20.739 -27.292  12.399  1.00 15.93           C  
ANISOU 2450  CE2 PHE A 540     2203   1969   1881    -32     20     60
ATOM   2451  CZ  PHE A 540     -19.947 -27.213  13.525  1.00 14.21           C  
ANISOU 2451  CZ  PHE A 540     1982   1744   1675    -30     14     54
ATOM   2452  H   PHE A 540     -20.786 -31.165  12.943  1.00 11.54           H  
ATOM   2453  HA  PHE A 540     -23.546 -32.108  13.137  1.00 11.45           H  
ATOM   2454  HB3 PHE A 540     -22.930 -30.613  14.579  1.00 13.02           H  
ATOM   2455  HB2 PHE A 540     -23.900 -29.719  13.326  1.00 13.02           H  
ATOM   2456  HD1 PHE A 540     -20.899 -29.829  15.370  1.00 13.36           H  
ATOM   2457  HD2 PHE A 540     -22.525 -28.211  11.567  1.00 14.95           H  
ATOM   2458  HE1 PHE A 540     -19.218 -28.069  15.294  1.00 14.17           H  
ATOM   2459  HE2 PHE A 540     -20.601 -26.427  11.768  1.00 15.93           H  
ATOM   2460  HZ  PHE A 540     -19.321 -26.357  13.727  1.00 14.21           H  
ATOM   2461  N   GLY A 541     -24.044 -32.272  10.798  1.00 11.28           N  
ANISOU 2461  N   GLY A 541     1564   1460   1262     29    -21     47
ATOM   2462  CA  GLY A 541     -24.717 -32.451   9.485  1.00 12.74           C  
ANISOU 2462  CA  GLY A 541     1771   1647   1424     31    -25     54
ATOM   2463  C   GLY A 541     -23.806 -33.008   8.388  1.00 12.27           C  
ANISOU 2463  C   GLY A 541     1724   1586   1352     55    -47     62
ATOM   2464  O   GLY A 541     -24.262 -33.139   7.256  1.00 13.37           O  
ANISOU 2464  O   GLY A 541     1883   1729   1469     59    -55     69
ATOM   2465  H   GLY A 541     -24.304 -32.876  11.564  1.00 11.28           H  
ATOM   2466  HA3 GLY A 541     -25.068 -31.487   9.115  1.00 12.74           H  
ATOM   2467  HA2 GLY A 541     -25.610 -33.068   9.575  1.00 12.74           H  
ATOM   2468  N   LEU A 542     -22.532 -33.358   8.737  1.00 12.29           N  
ANISOU 2468  N   LEU A 542     1719   1584   1367     73    -58     62
ATOM   2469  CA  LEU A 542     -21.593 -33.895   7.757  1.00 13.32           C  
ANISOU 2469  CA  LEU A 542     1862   1710   1489    100    -78     71
ATOM   2470  C   LEU A 542     -21.984 -35.288   7.193  1.00 13.46           C  
ANISOU 2470  C   LEU A 542     1865   1750   1497    113    -99     69
ATOM   2471  O   LEU A 542     -21.659 -35.588   6.087  1.00 14.53           O  
ANISOU 2471  O   LEU A 542     2017   1884   1620    134   -118     80
ATOM   2472  CB  LEU A 542     -20.203 -33.945   8.472  1.00 14.88           C  
ANISOU 2472  CB  LEU A 542     2050   1898   1705    116    -79     68
ATOM   2473  CG  LEU A 542     -19.318 -32.694   8.445  1.00 22.78           C  
ANISOU 2473  CG  LEU A 542     3074   2879   2701    143    -90     80
ATOM   2474  CD1 LEU A 542     -18.574 -32.618   7.042  1.00 24.57           C  
ANISOU 2474  CD1 LEU A 542     3344   3079   2912    134    -82     95
ATOM   2475  CD2 LEU A 542     -20.032 -31.357   8.699  1.00 26.27           C  
ANISOU 2475  CD2 LEU A 542     3506   3311   3163    155    -85     72
ATOM   2476  H   LEU A 542     -22.234 -33.433   9.699  1.00 12.29           H  
ATOM   2477  HA  LEU A 542     -21.530 -33.203   6.917  1.00 13.32           H  
ATOM   2478  HB3 LEU A 542     -19.596 -34.736   8.031  1.00 14.88           H  
ATOM   2479  HB2 LEU A 542     -20.296 -34.216   9.524  1.00 14.88           H  
ATOM   2480  HG  LEU A 542     -18.557 -32.862   9.207  1.00 22.78           H  
ATOM   2481 HD11 LEU A 542     -18.637 -33.589   6.550  1.00 24.57           H  
ATOM   2482 HD12 LEU A 542     -19.100 -31.946   6.364  1.00 24.57           H  
ATOM   2483 HD13 LEU A 542     -17.540 -32.283   7.114  1.00 24.57           H  
ATOM   2484 HD21 LEU A 542     -20.925 -31.115   8.122  1.00 26.27           H  
ATOM   2485 HD22 LEU A 542     -20.184 -31.311   9.777  1.00 26.27           H  
ATOM   2486 HD23 LEU A 542     -19.283 -30.585   8.523  1.00 26.27           H  
ATOM   2487  N   SER A 543     -22.866 -36.008   7.870  1.00 13.35           N  
ANISOU 2487  N   SER A 543     1822   1758   1491    102    -98     54
ATOM   2488  CA  SER A 543     -23.324 -37.291   7.458  1.00 14.15           C  
ANISOU 2488  CA  SER A 543     1908   1882   1585    110   -119     49
ATOM   2489  C   SER A 543     -24.201 -37.264   6.197  1.00 15.56           C  
ANISOU 2489  C   SER A 543     2114   2064   1735    108   -130     59
ATOM   2490  O   SER A 543     -24.413 -38.378   5.664  1.00 15.37           O  
ANISOU 2490  O   SER A 543     2085   2056   1700    121   -155     60
ATOM   2491  CB  SER A 543     -24.068 -37.896   8.580  1.00 14.71           C  
ANISOU 2491  CB  SER A 543     1949   1972   1669     94   -112     32
ATOM   2492  OG  SER A 543     -25.164 -37.159   9.095  1.00 16.89           O  
ANISOU 2492  OG  SER A 543     2234   2245   1937     70    -93     28
ATOM   2493  H   SER A 543     -23.190 -35.773   8.798  1.00 13.35           H  
ATOM   2494  HA  SER A 543     -22.462 -37.934   7.281  1.00 14.15           H  
ATOM   2495  HB3 SER A 543     -23.430 -38.158   9.424  1.00 14.71           H  
ATOM   2496  HB2 SER A 543     -24.330 -38.894   8.231  1.00 14.71           H  
ATOM   2497  HG  SER A 543     -24.799 -36.451   9.630  1.00 16.89           H  
ATOM   2498  N   ARG A 544     -24.754 -36.066   5.825  1.00 12.75           N  
ANISOU 2498  N   ARG A 544     1788   1691   1364     92   -112     66
ATOM   2499  CA  ARG A 544     -25.579 -35.836   4.648  1.00 12.58           C  
ANISOU 2499  CA  ARG A 544     1800   1670   1311     87   -118     75
ATOM   2500  C   ARG A 544     -24.641 -35.728   3.440  1.00 15.29           C  
ANISOU 2500  C   ARG A 544     2166   2006   1638    113   -143     93
ATOM   2501  O   ARG A 544     -25.130 -36.116   2.371  1.00 14.93           O  
ANISOU 2501  O   ARG A 544     2144   1967   1564    114   -158    100
ATOM   2502  CB  ARG A 544     -26.267 -34.504   4.778  1.00 13.12           C  
ANISOU 2502  CB  ARG A 544     1893   1720   1371     65    -88     80
ATOM   2503  CG  ARG A 544     -27.484 -34.369   5.685  1.00 12.24           C  
ANISOU 2503  CG  ARG A 544     1764   1617   1271     41    -64     64
ATOM   2504  CD  ARG A 544     -28.265 -33.022   5.706  1.00 12.86           C  
ANISOU 2504  CD  ARG A 544     1862   1679   1347     21    -33     69
ATOM   2505  NE  ARG A 544     -27.411 -31.905   6.114  1.00 13.07           N  
ANISOU 2505  NE  ARG A 544     1887   1688   1393     22    -25     75
ATOM   2506  CZ  ARG A 544     -27.009 -30.822   5.499  1.00 12.96           C  
ANISOU 2506  CZ  ARG A 544     1886   1657   1380      5     -1     81
ATOM   2507  NH1 ARG A 544     -26.129 -30.056   6.210  1.00 11.93           N  
ANISOU 2507  NH1 ARG A 544     1753   1511   1267      5      4     84
ATOM   2508  NH2 ARG A 544     -27.421 -30.368   4.299  1.00 15.00           N1+
ANISOU 2508  NH2 ARG A 544     2164   1914   1622    -13     21     82
ATOM   2509  H   ARG A 544     -24.495 -35.274   6.396  1.00 12.75           H  
ATOM   2510  HA  ARG A 544     -26.280 -36.653   4.476  1.00 12.58           H  
ATOM   2511  HB3 ARG A 544     -26.526 -34.101   3.799  1.00 13.12           H  
ATOM   2512  HB2 ARG A 544     -25.535 -33.766   5.107  1.00 13.12           H  
ATOM   2513  HG3 ARG A 544     -27.156 -34.693   6.673  1.00 12.24           H  
ATOM   2514  HG2 ARG A 544     -28.130 -35.177   5.344  1.00 12.24           H  
ATOM   2515  HD3 ARG A 544     -29.103 -33.142   6.392  1.00 12.86           H  
ATOM   2516  HD2 ARG A 544     -28.868 -32.854   4.814  1.00 12.86           H  
ATOM   2517 HH22 ARG A 544     -27.105 -29.476   3.945  1.00 15.00           H  
ATOM   2518 HH21 ARG A 544     -28.313 -30.692   3.954  1.00 15.00           H  
ATOM   2519 HH12 ARG A 544     -25.879 -29.169   5.796  1.00 11.93           H  
ATOM   2520 HH11 ARG A 544     -25.671 -30.289   7.079  1.00 11.93           H  
ATOM   2521  HE  ARG A 544     -27.236 -31.910   7.109  1.00 13.07           H  
ATOM   2522  N   TYR A 545     -23.406 -35.260   3.546  1.00 14.60           N  
ANISOU 2522  N   TYR A 545     2075   1905   1566    134   -149     99
ATOM   2523  CA  TYR A 545     -22.577 -35.190   2.316  1.00 15.25           C  
ANISOU 2523  CA  TYR A 545     2183   1975   1635    162   -170    118
ATOM   2524  C   TYR A 545     -22.014 -36.569   1.837  1.00 19.72           C  
ANISOU 2524  C   TYR A 545     2719   2558   2217    194   -198    115
ATOM   2525  O   TYR A 545     -21.600 -36.650   0.670  1.00 20.78           O  
ANISOU 2525  O   TYR A 545     2870   2681   2345    223   -217    131
ATOM   2526  CB  TYR A 545     -21.444 -34.227   2.605  1.00 16.07           C  
ANISOU 2526  CB  TYR A 545     2318   2044   1743    163   -150    130
ATOM   2527  CG  TYR A 545     -21.798 -32.814   3.107  1.00 15.74           C  
ANISOU 2527  CG  TYR A 545     2297   1992   1693    128   -120    129
ATOM   2528  CD1 TYR A 545     -22.587 -31.843   2.425  1.00 16.59           C  
ANISOU 2528  CD1 TYR A 545     2435   2099   1769    114   -117    137
ATOM   2529  CD2 TYR A 545     -21.293 -32.457   4.324  1.00 14.33           C  
ANISOU 2529  CD2 TYR A 545     2100   1807   1536    107    -94    118
ATOM   2530  CE1 TYR A 545     -22.904 -30.627   3.013  1.00 17.02           C  
ANISOU 2530  CE1 TYR A 545     2502   2148   1818     82    -86    134
ATOM   2531  CE2 TYR A 545     -21.585 -31.270   4.949  1.00 14.95           C  
ANISOU 2531  CE2 TYR A 545     2188   1881   1611     76    -67    115
ATOM   2532  CZ  TYR A 545     -22.470 -30.401   4.354  1.00 16.45           C  
ANISOU 2532  CZ  TYR A 545     2407   2071   1772     64    -61    123
ATOM   2533  OH  TYR A 545     -22.818 -29.316   5.071  1.00 15.59           O  
ANISOU 2533  OH  TYR A 545     2302   1958   1661     35    -31    119
ATOM   2534  H   TYR A 545     -22.886 -35.013   4.376  1.00 14.60           H  
ATOM   2535  HA  TYR A 545     -23.170 -34.844   1.469  1.00 15.25           H  
ATOM   2536  HB3 TYR A 545     -20.767 -34.112   1.758  1.00 16.07           H  
ATOM   2537  HB2 TYR A 545     -20.845 -34.754   3.347  1.00 16.07           H  
ATOM   2538  HD1 TYR A 545     -22.970 -32.105   1.450  1.00 16.59           H  
ATOM   2539  HD2 TYR A 545     -20.613 -33.044   4.923  1.00 14.33           H  
ATOM   2540  HE1 TYR A 545     -23.430 -29.820   2.523  1.00 17.02           H  
ATOM   2541  HE2 TYR A 545     -21.142 -31.001   5.896  1.00 14.95           H  
ATOM   2542  HH  TYR A 545     -23.501 -28.766   4.680  1.00 15.59           H  
ATOM   2543  N   VAL A 546     -22.003 -37.539   2.777  1.00 17.65           N  
ANISOU 2543  N   VAL A 546     2413   2321   1972    189   -202     97
ATOM   2544  CA  VAL A 546     -21.462 -38.881   2.607  1.00 18.58           C  
ANISOU 2544  CA  VAL A 546     2494   2459   2107    215   -226     92
ATOM   2545  C   VAL A 546     -22.157 -39.618   1.443  1.00 22.19           C  
ANISOU 2545  C   VAL A 546     2949   2938   2543    225   -260     97
ATOM   2546  O   VAL A 546     -23.355 -39.905   1.565  1.00 21.27           O  
ANISOU 2546  O   VAL A 546     2832   2838   2411    201   -263     88
ATOM   2547  CB  VAL A 546     -21.661 -39.761   3.945  1.00 23.06           C  
ANISOU 2547  CB  VAL A 546     3017   3044   2702    202   -212     70
ATOM   2548  CG1 VAL A 546     -21.288 -41.270   3.855  1.00 23.61           C  
ANISOU 2548  CG1 VAL A 546     3044   3138   2788    224   -234     63
ATOM   2549  CG2 VAL A 546     -20.813 -39.233   5.066  1.00 22.57           C  
ANISOU 2549  CG2 VAL A 546     2956   2960   2659    196   -183     67
ATOM   2550  H   VAL A 546     -22.185 -37.246   3.726  1.00 17.65           H  
ATOM   2551  HA  VAL A 546     -20.406 -38.807   2.349  1.00 18.58           H  
ATOM   2552  HB  VAL A 546     -22.715 -39.747   4.222  1.00 23.06           H  
ATOM   2553 HG11 VAL A 546     -22.039 -41.828   3.295  1.00 23.61           H  
ATOM   2554 HG12 VAL A 546     -20.285 -41.551   3.534  1.00 23.61           H  
ATOM   2555 HG13 VAL A 546     -21.380 -41.749   4.830  1.00 23.61           H  
ATOM   2556 HG21 VAL A 546     -21.147 -38.204   5.204  1.00 22.57           H  
ATOM   2557 HG22 VAL A 546     -20.982 -39.827   5.964  1.00 22.57           H  
ATOM   2558 HG23 VAL A 546     -19.756 -39.288   4.803  1.00 22.57           H  
ATOM   2559  N   LEU A 547     -21.326 -40.116   0.493  1.00 21.17           N  
ANISOU 2559  N   LEU A 547     2819   2810   2413    261   -289    109
ATOM   2560  CA  LEU A 547     -21.828 -40.937  -0.572  1.00 22.41           C  
ANISOU 2560  CA  LEU A 547     2975   2990   2548    272   -328    115
ATOM   2561  C   LEU A 547     -21.620 -42.414  -0.375  1.00 28.97           C  
ANISOU 2561  C   LEU A 547     3750   3860   3398    273   -348     98
ATOM   2562  O   LEU A 547     -21.893 -43.181  -1.274  1.00 30.04           O  
ANISOU 2562  O   LEU A 547     3882   4019   3514    265   -375     95
ATOM   2563  CB  LEU A 547     -21.154 -40.481  -1.919  1.00 22.99           C  
ANISOU 2563  CB  LEU A 547     3077   3050   2610    311   -353    140
ATOM   2564  CG  LEU A 547     -21.330 -38.959  -2.174  1.00 27.32           C  
ANISOU 2564  CG  LEU A 547     3689   3561   3132    306   -338    159
ATOM   2565  CD1 LEU A 547     -20.619 -38.574  -3.504  1.00 27.97           C  
ANISOU 2565  CD1 LEU A 547     3797   3624   3207    349   -361    184
ATOM   2566  CD2 LEU A 547     -22.778 -38.413  -2.084  1.00 29.45           C  
ANISOU 2566  CD2 LEU A 547     3992   3835   3362    277   -340    163
ATOM   2567  H   LEU A 547     -20.394 -39.784   0.287  1.00 21.17           H  
ATOM   2568  HA  LEU A 547     -22.910 -40.895  -0.696  1.00 22.41           H  
ATOM   2569  HB3 LEU A 547     -21.504 -41.060  -2.774  1.00 22.99           H  
ATOM   2570  HB2 LEU A 547     -20.070 -40.580  -1.851  1.00 22.99           H  
ATOM   2571  HG  LEU A 547     -20.888 -38.391  -1.356  1.00 27.32           H  
ATOM   2572 HD11 LEU A 547     -19.900 -39.321  -3.843  1.00 27.97           H  
ATOM   2573 HD12 LEU A 547     -21.430 -38.615  -4.231  1.00 27.97           H  
ATOM   2574 HD13 LEU A 547     -20.167 -37.587  -3.409  1.00 27.97           H  
ATOM   2575 HD21 LEU A 547     -22.835 -37.473  -2.635  1.00 29.45           H  
ATOM   2576 HD22 LEU A 547     -23.484 -39.123  -2.515  1.00 29.45           H  
ATOM   2577 HD23 LEU A 547     -23.072 -38.202  -1.056  1.00 29.45           H  
ATOM   2578  N   ASP A 548     -21.020 -42.897   0.686  1.00 27.73           N  
ANISOU 2578  N   ASP A 548     3551   3708   3276    280   -334     85
ATOM   2579  CA  ASP A 548     -20.882 -44.287   0.989  1.00 29.86           C  
ANISOU 2579  CA  ASP A 548     3766   4014   3566    278   -349     67
ATOM   2580  C   ASP A 548     -22.245 -44.768   1.638  1.00 32.69           C  
ANISOU 2580  C   ASP A 548     4115   4388   3916    235   -339     49
ATOM   2581  O   ASP A 548     -22.568 -44.520   2.802  1.00 31.12           O  
ANISOU 2581  O   ASP A 548     3914   4180   3731    212   -306     37
ATOM   2582  CB  ASP A 548     -19.717 -44.462   2.029  1.00 32.20           C  
ANISOU 2582  CB  ASP A 548     4025   4309   3900    295   -331     58
ATOM   2583  CG  ASP A 548     -19.339 -45.917   2.263  1.00 45.75           C  
ANISOU 2583  CG  ASP A 548     5681   6060   5640    293   -340     39
ATOM   2584  OD1 ASP A 548     -18.259 -46.132   2.919  1.00 46.27           O  
ANISOU 2584  OD1 ASP A 548     5730   6154   5695    276   -363     32
ATOM   2585  OD2 ASP A 548     -19.939 -46.866   1.749  1.00 53.33           O1-
ANISOU 2585  OD2 ASP A 548     6612   7020   6629    306   -322     32
ATOM   2586  H   ASP A 548     -20.677 -42.194   1.326  1.00 27.73           H  
ATOM   2587  HA  ASP A 548     -20.590 -44.806   0.076  1.00 29.86           H  
ATOM   2588  HB3 ASP A 548     -19.987 -43.888   2.915  1.00 32.20           H  
ATOM   2589  HB2 ASP A 548     -18.772 -44.050   1.673  1.00 32.20           H  
ATOM   2590  N   ASP A 549     -22.996 -45.618   0.825  1.00 31.17           N  
ANISOU 2590  N   ASP A 549     3920   4221   3704    225   -369     46
ATOM   2591  CA  ASP A 549     -24.226 -46.246   1.073  1.00 31.36           C  
ANISOU 2591  CA  ASP A 549     3941   4260   3715    186   -366     28
ATOM   2592  C   ASP A 549     -24.277 -47.005   2.410  1.00 34.19           C  
ANISOU 2592  C   ASP A 549     4258   4630   4103    165   -343      6
ATOM   2593  O   ASP A 549     -25.258 -46.873   3.202  1.00 34.04           O  
ANISOU 2593  O   ASP A 549     4247   4610   4077    131   -326     -7
ATOM   2594  CB  ASP A 549     -24.766 -47.062  -0.108  1.00 34.52           C  
ANISOU 2594  CB  ASP A 549     4339   4688   4091    184   -409     28
ATOM   2595  CG  ASP A 549     -25.153 -46.338  -1.358  1.00 51.00           C  
ANISOU 2595  CG  ASP A 549     6481   6761   6135    187   -424     46
ATOM   2596  OD1 ASP A 549     -25.378 -47.056  -2.371  1.00 52.07           O  
ANISOU 2596  OD1 ASP A 549     6651   6868   6265    206   -411     65
ATOM   2597  OD2 ASP A 549     -25.425 -45.132  -1.411  1.00 57.97           O1-
ANISOU 2597  OD2 ASP A 549     7375   7662   6989    171   -449     42
ATOM   2598  H   ASP A 549     -22.574 -45.929  -0.039  1.00 31.17           H  
ATOM   2599  HA  ASP A 549     -24.908 -45.429   1.311  1.00 31.36           H  
ATOM   2600  HB3 ASP A 549     -25.708 -47.504   0.215  1.00 34.52           H  
ATOM   2601  HB2 ASP A 549     -24.161 -47.949  -0.296  1.00 34.52           H  
ATOM   2602  N   GLU A 550     -23.154 -47.707   2.701  1.00 29.07           N  
ANISOU 2602  N   GLU A 550     3569   3991   3487    184   -342      2
ATOM   2603  CA  GLU A 550     -23.052 -48.613   3.802  1.00 29.26           C  
ANISOU 2603  CA  GLU A 550     3555   4023   3538    164   -318    -18
ATOM   2604  C   GLU A 550     -22.967 -47.861   5.155  1.00 30.64           C  
ANISOU 2604  C   GLU A 550     3754   4172   3718    147   -277    -20
ATOM   2605  O   GLU A 550     -23.504 -48.364   6.207  1.00 28.43           O  
ANISOU 2605  O   GLU A 550     3458   3895   3449    121   -257    -36
ATOM   2606  CB  GLU A 550     -21.743 -49.443   3.609  1.00 31.12           C  
ANISOU 2606  CB  GLU A 550     3743   4274   3805    189   -322    -21
ATOM   2607  CG  GLU A 550     -21.506 -50.227   2.315  1.00 45.01           C  
ANISOU 2607  CG  GLU A 550     5465   6069   5568    200   -362    -24
ATOM   2608  CD  GLU A 550     -22.706 -51.203   2.084  1.00 69.07           C  
ANISOU 2608  CD  GLU A 550     8500   9141   8602    164   -379    -40
ATOM   2609  OE1 GLU A 550     -22.924 -51.457   0.866  1.00 59.48           O  
ANISOU 2609  OE1 GLU A 550     7255   7938   7405    138   -362    -59
ATOM   2610  OE2 GLU A 550     -23.195 -51.759   3.076  1.00 69.69           O1-
ANISOU 2610  OE2 GLU A 550     8603   9226   8650    161   -408    -33
ATOM   2611  H   GLU A 550     -22.336 -47.527   2.136  1.00 29.07           H  
ATOM   2612  HA  GLU A 550     -23.886 -49.314   3.847  1.00 29.26           H  
ATOM   2613  HB3 GLU A 550     -21.737 -50.131   4.455  1.00 31.12           H  
ATOM   2614  HB2 GLU A 550     -20.899 -48.758   3.696  1.00 31.12           H  
ATOM   2615  HG3 GLU A 550     -20.589 -50.772   2.539  1.00 45.01           H  
ATOM   2616  HG2 GLU A 550     -21.323 -49.658   1.404  1.00 45.01           H  
ATOM   2617  N   TYR A 551     -22.530 -46.637   5.206  1.00 26.94           N  
ANISOU 2617  N   TYR A 551     3322   3675   3240    159   -265     -5
ATOM   2618  CA  TYR A 551     -22.646 -45.685   6.409  1.00 26.86           C  
ANISOU 2618  CA  TYR A 551     3332   3640   3234    145   -230     -6
ATOM   2619  C   TYR A 551     -23.911 -44.883   6.450  1.00 30.18           C  
ANISOU 2619  C   TYR A 551     3787   4050   3631    120   -220     -5
ATOM   2620  O   TYR A 551     -24.130 -44.372   7.518  1.00 28.35           O  
ANISOU 2620  O   TYR A 551     3564   3803   3405    102   -192    -10
ATOM   2621  CB  TYR A 551     -21.406 -44.743   6.483  1.00 29.26           C  
ANISOU 2621  CB  TYR A 551     3658   3919   3542    170   -222     10
ATOM   2622  CG  TYR A 551     -20.084 -45.410   6.977  1.00 33.93           C  
ANISOU 2622  CG  TYR A 551     4223   4510   4160    193   -217      8
ATOM   2623  CD1 TYR A 551     -19.881 -45.673   8.356  1.00 36.27           C  
ANISOU 2623  CD1 TYR A 551     4512   4794   4473    184   -188      0
ATOM   2624  CD2 TYR A 551     -18.980 -45.555   6.144  1.00 35.75           C  
ANISOU 2624  CD2 TYR A 551     4437   4750   4396    226   -240     14
ATOM   2625  CE1 TYR A 551     -18.695 -46.243   8.860  1.00 38.75           C  
ANISOU 2625  CE1 TYR A 551     4806   5108   4810    205   -180     -4
ATOM   2626  CE2 TYR A 551     -17.760 -46.111   6.603  1.00 37.29           C  
ANISOU 2626  CE2 TYR A 551     4608   4944   4616    250   -232     11
ATOM   2627  CZ  TYR A 551     -17.683 -46.526   7.964  1.00 45.40           C  
ANISOU 2627  CZ  TYR A 551     5632   5960   5660    238   -200      2
ATOM   2628  OH  TYR A 551     -16.512 -47.153   8.338  1.00 48.40           O  
ANISOU 2628  OH  TYR A 551     5991   6337   6061    260   -188     -3
ATOM   2629  H   TYR A 551     -22.216 -46.223   4.340  1.00 26.94           H  
ATOM   2630  HA  TYR A 551     -22.644 -46.249   7.342  1.00 26.86           H  
ATOM   2631  HB3 TYR A 551     -21.607 -43.898   7.142  1.00 29.26           H  
ATOM   2632  HB2 TYR A 551     -21.199 -44.282   5.517  1.00 29.26           H  
ATOM   2633  HD1 TYR A 551     -20.642 -45.465   9.093  1.00 36.27           H  
ATOM   2634  HD2 TYR A 551     -19.027 -45.315   5.092  1.00 35.75           H  
ATOM   2635  HE1 TYR A 551     -18.587 -46.537   9.894  1.00 38.75           H  
ATOM   2636  HE2 TYR A 551     -16.980 -46.347   5.895  1.00 37.29           H  
ATOM   2637  HH  TYR A 551     -15.977 -47.156   7.541  1.00 48.40           H  
ATOM   2638  N   THR A 552     -24.741 -44.816   5.389  1.00 29.83           N  
ANISOU 2638  N   THR A 552     3765   4011   3559    120   -242      2
ATOM   2639  CA  THR A 552     -25.912 -43.883   5.336  1.00 30.39           C  
ANISOU 2639  CA  THR A 552     3876   4068   3604    101   -230      6
ATOM   2640  C   THR A 552     -27.253 -44.652   5.259  1.00 36.91           C  
ANISOU 2640  C   THR A 552     4703   4903   4416     70   -225    -10
ATOM   2641  O   THR A 552     -28.244 -44.110   5.740  1.00 36.89           O  
ANISOU 2641  O   THR A 552     4730   4886   4400     54   -204    -10
ATOM   2642  CB  THR A 552     -25.728 -42.887   4.131  1.00 34.79           C  
ANISOU 2642  CB  THR A 552     4466   4619   4133    119   -253     25
ATOM   2643  OG1 THR A 552     -24.317 -42.440   4.055  1.00 32.00           O  
ANISOU 2643  OG1 THR A 552     4102   4292   3766    124   -289     22
ATOM   2644  CG2 THR A 552     -26.674 -41.642   4.086  1.00 35.38           C  
ANISOU 2644  CG2 THR A 552     4547   4677   4219    149   -254     41
ATOM   2645  H   THR A 552     -24.660 -45.521   4.670  1.00 29.83           H  
ATOM   2646  HA  THR A 552     -25.889 -43.359   6.291  1.00 30.39           H  
ATOM   2647  HB  THR A 552     -26.015 -43.463   3.251  1.00 34.79           H  
ATOM   2648  HG1 THR A 552     -23.813 -43.181   3.711  1.00 32.00           H  
ATOM   2649 HG21 THR A 552     -27.701 -41.977   4.234  1.00 35.38           H  
ATOM   2650 HG22 THR A 552     -26.315 -40.921   4.820  1.00 35.38           H  
ATOM   2651 HG23 THR A 552     -26.634 -41.143   3.118  1.00 35.38           H  
ATOM   2652  N   SER A 553     -27.273 -45.892   4.716  1.00 35.54           N  
ANISOU 2652  N   SER A 553     4501   4754   4248     62   -243    -24
ATOM   2653  CA  SER A 553     -28.326 -46.870   4.798  1.00 36.13           C  
ANISOU 2653  CA  SER A 553     4580   4837   4310     31   -239    -41
ATOM   2654  C   SER A 553     -28.365 -47.584   6.133  1.00 40.30           C  
ANISOU 2654  C   SER A 553     5074   5373   4866     16   -224    -59
ATOM   2655  O   SER A 553     -27.300 -48.109   6.533  1.00 37.24           O  
ANISOU 2655  O   SER A 553     4653   4996   4502     29   -231    -59
ATOM   2656  CB  SER A 553     -28.190 -47.908   3.616  1.00  0.00           C  
ATOM   2657  OG  SER A 553     -29.334 -48.683   3.293  1.00  0.00           O  
ATOM   2658  H   SER A 553     -26.469 -46.312   4.270  1.00 35.54           H  
ATOM   2659  HB2 SER A 553     -28.036 -47.381   2.675  1.00  0.00           H  
ATOM   2660  HB3 SER A 553     -27.356 -48.598   3.750  1.00  0.00           H  
ATOM   2661  HG  SER A 553     -29.427 -48.674   2.338  1.00  0.00           H  
ATOM   2662  HA  SER A 553     -29.206 -46.239   4.672  1.00 36.13           H  
ATOM   2663  N   SER A 554     -29.522 -47.475   6.800  1.00 39.36           N  
ANISOU 2663  N   SER A 554     4965   5246   4743    -11   -203    -73
ATOM   2664  CA  SER A 554     -29.757 -48.146   8.108  1.00 40.11           C  
ANISOU 2664  CA  SER A 554     5036   5344   4860    -30   -187    -89
ATOM   2665  C   SER A 554     -29.422 -49.680   8.184  1.00 47.71           C  
ANISOU 2665  C   SER A 554     5961   6335   5833    -34   -212    -99
ATOM   2666  O   SER A 554     -28.734 -50.097   9.118  1.00 49.24           O  
ANISOU 2666  O   SER A 554     6125   6532   6053    -36   -201   -106
ATOM   2667  CB  SER A 554     -31.162 -47.820   8.729  1.00 42.94           C  
ANISOU 2667  CB  SER A 554     5418   5692   5207    -57   -167   -102
ATOM   2668  OG  SER A 554     -32.167 -47.918   7.712  1.00 45.79           O  
ANISOU 2668  OG  SER A 554     5808   6028   5561    -54   -142    -94
ATOM   2669  H   SER A 554     -30.296 -47.049   6.309  1.00 39.36           H  
ATOM   2670  HA  SER A 554     -28.998 -47.613   8.680  1.00 40.11           H  
ATOM   2671  HB3 SER A 554     -31.181 -46.773   9.033  1.00 42.94           H  
ATOM   2672  HB2 SER A 554     -31.472 -48.351   9.629  1.00 42.94           H  
ATOM   2673  HG  SER A 554     -32.988 -47.560   8.057  1.00 45.79           H  
ATOM   2674  N   VAL A 555     -29.700 -50.442   7.128  1.00 45.16           N  
ANISOU 2674  N   VAL A 555     5640   6031   5489    -34   -246   -100
ATOM   2675  CA  VAL A 555     -29.224 -51.806   6.886  1.00 45.56           C  
ANISOU 2675  CA  VAL A 555     5653   6112   5545    -38   -277   -110
ATOM   2676  C   VAL A 555     -27.735 -51.969   6.424  1.00 48.99           C  
ANISOU 2676  C   VAL A 555     6055   6561   6000     -5   -295    -97
ATOM   2677  O   VAL A 555     -27.297 -53.095   6.169  1.00 49.88           O  
ANISOU 2677  O   VAL A 555     6131   6700   6119     -3   -323   -103
ATOM   2678  CB  VAL A 555     -30.091 -52.628   5.845  1.00  0.00           C  
ATOM   2679  CG1 VAL A 555     -31.482 -52.944   6.562  1.00  0.00           C  
ATOM   2680  CG2 VAL A 555     -30.405 -51.779   4.590  1.00  0.00           C  
ATOM   2681  H   VAL A 555     -30.201 -49.889   6.447  1.00 45.16           H  
ATOM   2682  HB  VAL A 555     -29.684 -53.583   5.512  1.00  0.00           H  
ATOM   2683 HG11 VAL A 555     -32.160 -53.510   5.924  1.00  0.00           H  
ATOM   2684 HG12 VAL A 555     -31.238 -53.597   7.400  1.00  0.00           H  
ATOM   2685 HG13 VAL A 555     -32.043 -52.119   7.003  1.00  0.00           H  
ATOM   2686 HG21 VAL A 555     -30.853 -50.805   4.791  1.00  0.00           H  
ATOM   2687 HG22 VAL A 555     -29.468 -51.583   4.067  1.00  0.00           H  
ATOM   2688 HG23 VAL A 555     -31.051 -52.312   3.892  1.00  0.00           H  
ATOM   2689  HA  VAL A 555     -29.275 -52.327   7.842  1.00 45.56           H  
ATOM   2690  N   GLY A 556     -27.090 -50.853   6.209  1.00 43.26           N  
ANISOU 2690  N   GLY A 556     5340   5814   5282     21   -278    -81
ATOM   2691  CA  GLY A 556     -25.756 -50.789   5.678  1.00 42.11           C  
ANISOU 2691  CA  GLY A 556     5171   5673   5155     55   -288    -70
ATOM   2692  C   GLY A 556     -24.671 -51.456   6.526  1.00 43.42           C  
ANISOU 2692  C   GLY A 556     5304   5839   5355     54   -263    -78
ATOM   2693  O   GLY A 556     -24.770 -51.372   7.746  1.00 43.45           O  
ANISOU 2693  O   GLY A 556     5316   5827   5364     35   -232    -85
ATOM   2694  H   GLY A 556     -27.530 -50.010   6.547  1.00 43.26           H  
ATOM   2695  HA3 GLY A 556     -25.589 -49.717   5.567  1.00 42.11           H  
ATOM   2696  HA2 GLY A 556     -25.832 -51.142   4.650  1.00 42.11           H  
ATOM   2697  N   SER A 557     -23.736 -52.167   5.946  1.00 37.03           N  
ANISOU 2697  N   SER A 557     4456   5047   4566     77   -276    -77
ATOM   2698  CA  SER A 557     -22.745 -52.971   6.656  1.00 35.06           C  
ANISOU 2698  CA  SER A 557     4173   4802   4348     79   -253    -85
ATOM   2699  C   SER A 557     -21.892 -52.236   7.689  1.00 35.35           C  
ANISOU 2699  C   SER A 557     4228   4810   4394     93   -221    -77
ATOM   2700  O   SER A 557     -21.371 -52.802   8.690  1.00 36.18           O  
ANISOU 2700  O   SER A 557     4315   4914   4520     86   -196    -85
ATOM   2701  CB  SER A 557     -21.960 -53.781   5.615  1.00  0.00           C  
ATOM   2702  OG  SER A 557     -21.301 -53.016   4.654  1.00  0.00           O  
ATOM   2703  H   SER A 557     -23.661 -52.124   4.940  1.00 37.03           H  
ATOM   2704  HB2 SER A 557     -21.151 -54.312   6.116  1.00  0.00           H  
ATOM   2705  HB3 SER A 557     -22.479 -54.596   5.110  1.00  0.00           H  
ATOM   2706  HG  SER A 557     -21.879 -52.717   3.949  1.00  0.00           H  
ATOM   2707  HA  SER A 557     -23.353 -53.774   7.074  1.00 35.06           H  
ATOM   2708  N   LYS A 558     -21.693 -50.941   7.513  1.00 27.38           N  
ANISOU 2708  N   LYS A 558     3257   3777   3369    109   -221    -61
ATOM   2709  CA  LYS A 558     -20.884 -50.093   8.412  1.00 25.50           C  
ANISOU 2709  CA  LYS A 558     3039   3512   3139    121   -194    -53
ATOM   2710  C   LYS A 558     -21.696 -49.161   9.369  1.00 25.37           C  
ANISOU 2710  C   LYS A 558     3063   3472   3105    102   -177    -49
ATOM   2711  O   LYS A 558     -21.084 -48.474  10.173  1.00 26.45           O  
ANISOU 2711  O   LYS A 558     3221   3585   3243    110   -161    -40
ATOM   2712  CB  LYS A 558     -19.811 -49.331   7.526  1.00  0.00           C  
ATOM   2713  CG  LYS A 558     -18.927 -50.177   6.691  1.00  0.00           C  
ATOM   2714  CD  LYS A 558     -17.908 -49.423   5.897  1.00  0.00           C  
ATOM   2715  CE  LYS A 558     -17.031 -50.224   4.889  1.00  0.00           C  
ATOM   2716  NZ  LYS A 558     -15.862 -50.768   5.639  1.00  0.00           N1+
ATOM   2717  H   LYS A 558     -22.162 -50.463   6.757  1.00 27.38           H  
ATOM   2718  HB2 LYS A 558     -20.399 -48.676   6.883  1.00  0.00           H  
ATOM   2719  HB3 LYS A 558     -19.198 -48.747   8.213  1.00  0.00           H  
ATOM   2720  HG2 LYS A 558     -18.344 -50.816   7.355  1.00  0.00           H  
ATOM   2721  HG3 LYS A 558     -19.487 -50.913   6.114  1.00  0.00           H  
ATOM   2722  HD2 LYS A 558     -18.461 -48.747   5.245  1.00  0.00           H  
ATOM   2723  HD3 LYS A 558     -17.298 -48.752   6.502  1.00  0.00           H  
ATOM   2724  HE2 LYS A 558     -17.672 -50.997   4.466  1.00  0.00           H  
ATOM   2725  HE3 LYS A 558     -16.639 -49.536   4.140  1.00  0.00           H  
ATOM   2726  HZ1 LYS A 558     -15.019 -50.228   5.502  1.00  0.00           H  
ATOM   2727  HZ2 LYS A 558     -16.075 -51.009   6.596  1.00  0.00           H  
ATOM   2728  HZ3 LYS A 558     -15.657 -51.717   5.361  1.00  0.00           H  
ATOM   2729  HA  LYS A 558     -20.280 -50.662   9.118  1.00 25.50           H  
ATOM   2730  N   PHE A 559     -23.006 -49.214   9.263  1.00 19.90           N  
ANISOU 2730  N   PHE A 559     2379   2785   2399     76   -180    -56
ATOM   2731  CA  PHE A 559     -23.888 -48.295  10.016  1.00 16.88           C  
ANISOU 2731  CA  PHE A 559     2030   2382   2002     58   -163    -54
ATOM   2732  C   PHE A 559     -23.902 -48.774  11.513  1.00 18.18           C  
ANISOU 2732  C   PHE A 559     2190   2534   2183     45   -133    -61
ATOM   2733  O   PHE A 559     -24.263 -49.952  11.771  1.00 18.11           O  
ANISOU 2733  O   PHE A 559     2155   2537   2189     35   -127    -73
ATOM   2734  CB  PHE A 559     -25.252 -48.376   9.424  1.00 17.21           C  
ANISOU 2734  CB  PHE A 559     2082   2433   2024     36   -173    -62
ATOM   2735  CG  PHE A 559     -26.306 -47.464  10.030  1.00 16.30           C  
ANISOU 2735  CG  PHE A 559     2002   2298   1894     22   -155    -60
ATOM   2736  CD1 PHE A 559     -26.479 -46.195   9.492  1.00 17.69           C  
ANISOU 2736  CD1 PHE A 559     2209   2464   2050     32   -160    -46
ATOM   2737  CD2 PHE A 559     -27.146 -47.800  11.122  1.00 16.82           C  
ANISOU 2737  CD2 PHE A 559     2070   2356   1966      1   -132    -70
ATOM   2738  CE1 PHE A 559     -27.325 -45.228   9.964  1.00 18.76           C  
ANISOU 2738  CE1 PHE A 559     2373   2581   2173     19   -139    -45
ATOM   2739  CE2 PHE A 559     -28.131 -46.894  11.537  1.00 16.60           C  
ANISOU 2739  CE2 PHE A 559     2070   2309   1926     -9   -114    -68
ATOM   2740  CZ  PHE A 559     -28.185 -45.586  10.959  1.00 15.93           C  
ANISOU 2740  CZ  PHE A 559     2012   2216   1823      0   -117    -56
ATOM   2741  H   PHE A 559     -23.512 -49.951   8.793  1.00 19.90           H  
ATOM   2742  HA  PHE A 559     -23.430 -47.306  10.017  1.00 16.88           H  
ATOM   2743  HB3 PHE A 559     -25.642 -49.390   9.522  1.00 17.21           H  
ATOM   2744  HB2 PHE A 559     -25.293 -48.104   8.369  1.00 17.21           H  
ATOM   2745  HD1 PHE A 559     -25.921 -45.953   8.599  1.00 17.69           H  
ATOM   2746  HD2 PHE A 559     -27.088 -48.845  11.389  1.00 16.82           H  
ATOM   2747  HE1 PHE A 559     -27.404 -44.261   9.488  1.00 18.76           H  
ATOM   2748  HE2 PHE A 559     -28.862 -47.196  12.272  1.00 16.60           H  
ATOM   2749  HZ  PHE A 559     -28.972 -44.956  11.344  1.00 15.93           H  
ATOM   2750  N   PRO A 560     -23.592 -47.842  12.506  1.00 15.60           N  
ANISOU 2750  N   PRO A 560     1889   2185   1854     42   -114    -54
ATOM   2751  CA  PRO A 560     -23.625 -48.193  13.967  1.00 14.25           C  
ANISOU 2751  CA  PRO A 560     1715   2003   1697     31    -90    -59
ATOM   2752  C   PRO A 560     -25.078 -48.312  14.463  1.00 13.06           C  
ANISOU 2752  C   PRO A 560     1566   1852   1545      6    -79    -70
ATOM   2753  O   PRO A 560     -25.679 -47.321  14.948  1.00 11.46           O  
ANISOU 2753  O   PRO A 560     1381   1633   1339     -2    -63    -69
ATOM   2754  CB  PRO A 560     -22.868 -46.992  14.604  1.00 15.92           C  
ANISOU 2754  CB  PRO A 560     1950   2193   1906     39    -79    -47
ATOM   2755  CG  PRO A 560     -23.126 -45.859  13.674  1.00 20.74           C  
ANISOU 2755  CG  PRO A 560     2582   2801   2498     42    -90    -39
ATOM   2756  CD  PRO A 560     -23.164 -46.464  12.205  1.00 17.83           C  
ANISOU 2756  CD  PRO A 560     2202   2452   2121     50   -114    -41
ATOM   2757  HA  PRO A 560     -23.137 -49.146  14.172  1.00 14.25           H  
ATOM   2758  HB3 PRO A 560     -21.835 -47.340  14.618  1.00 15.92           H  
ATOM   2759  HB2 PRO A 560     -23.109 -46.794  15.648  1.00 15.92           H  
ATOM   2760  HG3 PRO A 560     -22.376 -45.074  13.583  1.00 20.74           H  
ATOM   2761  HG2 PRO A 560     -24.052 -45.384  13.996  1.00 20.74           H  
ATOM   2762  HD2 PRO A 560     -24.025 -45.963  11.765  1.00 17.83           H  
ATOM   2763  HD3 PRO A 560     -22.183 -46.434  11.730  1.00 17.83           H  
ATOM   2764  N   VAL A 561     -25.657 -49.541  14.176  1.00 12.18           N  
ANISOU 2764  N   VAL A 561     1434   1757   1435     -5    -87    -82
ATOM   2765  CA  VAL A 561     -27.029 -49.858  14.435  1.00 10.97           C  
ANISOU 2765  CA  VAL A 561     1284   1603   1280    -31    -77    -95
ATOM   2766  C   VAL A 561     -27.554 -49.707  15.871  1.00 10.91           C  
ANISOU 2766  C   VAL A 561     1282   1578   1284    -38    -52    -95
ATOM   2767  O   VAL A 561     -28.722 -49.381  16.057  1.00 10.32           O  
ANISOU 2767  O   VAL A 561     1226   1491   1205    -50    -40    -98
ATOM   2768  CB  VAL A 561     -27.414 -51.247  13.945  1.00 11.97           C  
ANISOU 2768  CB  VAL A 561     1384   1753   1412    -43    -89   -108
ATOM   2769  CG1 VAL A 561     -26.549 -52.365  14.490  1.00 12.45           C  
ANISOU 2769  CG1 VAL A 561     1448   1809   1474    -72    -75   -122
ATOM   2770  CG2 VAL A 561     -28.842 -51.653  14.192  1.00 13.42           C  
ANISOU 2770  CG2 VAL A 561     1562   1955   1581    -38   -119   -108
ATOM   2771  H   VAL A 561     -25.095 -50.151  13.599  1.00 12.18           H  
ATOM   2772  HA  VAL A 561     -27.661 -49.173  13.868  1.00 10.97           H  
ATOM   2773  HB  VAL A 561     -27.342 -51.205  12.858  1.00 11.97           H  
ATOM   2774 HG11 VAL A 561     -25.567 -52.394  14.017  1.00 12.45           H  
ATOM   2775 HG12 VAL A 561     -26.572 -52.247  15.574  1.00 12.45           H  
ATOM   2776 HG13 VAL A 561     -26.860 -53.401  14.350  1.00 12.45           H  
ATOM   2777 HG21 VAL A 561     -29.043 -51.854  15.244  1.00 13.42           H  
ATOM   2778 HG22 VAL A 561     -29.567 -51.107  13.589  1.00 13.42           H  
ATOM   2779 HG23 VAL A 561     -28.898 -52.606  13.666  1.00 13.42           H  
ATOM   2780  N   ARG A 562     -26.692 -49.904  16.880  1.00  9.81           N  
ANISOU 2780  N   ARG A 562     1132   1438   1159    -29    -44    -92
ATOM   2781  CA  ARG A 562     -26.992 -49.912  18.254  1.00  9.72           C  
ANISOU 2781  CA  ARG A 562     1126   1411   1156    -36    -23    -91
ATOM   2782  C   ARG A 562     -27.499 -48.553  18.842  1.00  9.91           C  
ANISOU 2782  C   ARG A 562     1173   1416   1177    -29    -15    -81
ATOM   2783  O   ARG A 562     -28.301 -48.547  19.778  1.00  9.61           O  
ANISOU 2783  O   ARG A 562     1142   1365   1145    -34     -1    -79
ATOM   2784  CB  ARG A 562     -25.778 -50.551  19.015  1.00 10.40           C  
ANISOU 2784  CB  ARG A 562     1196   1502   1255    -30    -16    -92
ATOM   2785  CG  ARG A 562     -25.242 -51.905  18.519  1.00 11.02           C  
ANISOU 2785  CG  ARG A 562     1246   1601   1340    -40    -20   -104
ATOM   2786  CD  ARG A 562     -23.924 -52.414  19.133  1.00 11.23           C  
ANISOU 2786  CD  ARG A 562     1254   1634   1378    -26    -15   -103
ATOM   2787  NE  ARG A 562     -23.453 -53.534  18.416  1.00 11.46           N  
ANISOU 2787  NE  ARG A 562     1250   1688   1415    -30    -22   -114
ATOM   2788  CZ  ARG A 562     -23.245 -54.810  18.812  1.00 11.37           C  
ANISOU 2788  CZ  ARG A 562     1221   1685   1412    -52    -10   -125
ATOM   2789  NH1 ARG A 562     -22.593 -55.731  18.092  1.00 10.33           N  
ANISOU 2789  NH1 ARG A 562     1056   1579   1291    -56    -19   -135
ATOM   2790  NH2 ARG A 562     -23.520 -55.126  20.082  1.00 10.67           N1+
ANISOU 2790  NH2 ARG A 562     1150   1581   1325    -69     13   -126
ATOM   2791  H   ARG A 562     -25.749 -50.170  16.635  1.00  9.81           H  
ATOM   2792  HA  ARG A 562     -27.822 -50.605  18.392  1.00  9.72           H  
ATOM   2793  HB3 ARG A 562     -26.063 -50.782  20.042  1.00 10.40           H  
ATOM   2794  HB2 ARG A 562     -24.950 -49.877  19.237  1.00 10.40           H  
ATOM   2795  HG3 ARG A 562     -25.124 -51.870  17.436  1.00 11.02           H  
ATOM   2796  HG2 ARG A 562     -25.925 -52.731  18.720  1.00 11.02           H  
ATOM   2797  HD3 ARG A 562     -24.048 -52.681  20.182  1.00 11.23           H  
ATOM   2798  HD2 ARG A 562     -23.147 -51.661  19.005  1.00 11.23           H  
ATOM   2799 HH22 ARG A 562     -23.548 -56.050  20.489  1.00 10.67           H  
ATOM   2800 HH21 ARG A 562     -24.040 -54.425  20.589  1.00 10.67           H  
ATOM   2801 HH12 ARG A 562     -22.502 -56.694  18.382  1.00 10.33           H  
ATOM   2802 HH11 ARG A 562     -22.195 -55.446  17.209  1.00 10.33           H  
ATOM   2803  HE  ARG A 562     -23.245 -53.410  17.436  1.00 11.46           H  
ATOM   2804  N   TRP A 563     -27.009 -47.420  18.238  1.00  8.72           N  
ANISOU 2804  N   TRP A 563     1031   1263   1018    -18    -24    -73
ATOM   2805  CA  TRP A 563     -27.274 -46.026  18.617  1.00  9.26           C  
ANISOU 2805  CA  TRP A 563     1117   1315   1085    -13    -16    -64
ATOM   2806  C   TRP A 563     -28.511 -45.413  17.967  1.00 10.29           C  
ANISOU 2806  C   TRP A 563     1262   1443   1204    -20    -15    -65
ATOM   2807  O   TRP A 563     -28.948 -44.297  18.315  1.00 11.08           O  
ANISOU 2807  O   TRP A 563     1374   1533   1303    -16     -9    -57
ATOM   2808  CB  TRP A 563     -26.020 -45.205  18.235  1.00  9.82           C  
ANISOU 2808  CB  TRP A 563     1191   1383   1155      3    -23    -53
ATOM   2809  CG  TRP A 563     -24.750 -45.545  18.972  1.00  9.89           C  
ANISOU 2809  CG  TRP A 563     1192   1390   1174     10    -20    -52
ATOM   2810  CD1 TRP A 563     -24.235 -44.900  20.010  1.00 10.26           C  
ANISOU 2810  CD1 TRP A 563     1246   1425   1227     10    -11    -47
ATOM   2811  CD2 TRP A 563     -23.840 -46.687  18.809  1.00  9.77           C  
ANISOU 2811  CD2 TRP A 563     1160   1387   1164     16    -24    -57
ATOM   2812  NE1 TRP A 563     -23.167 -45.538  20.608  1.00 10.02           N  
ANISOU 2812  NE1 TRP A 563     1209   1397   1202     16     -9    -49
ATOM   2813  CE2 TRP A 563     -22.882 -46.630  19.887  1.00 11.15           C  
ANISOU 2813  CE2 TRP A 563     1337   1555   1347     20    -14    -55
ATOM   2814  CE3 TRP A 563     -23.711 -47.765  17.925  1.00 11.78           C  
ANISOU 2814  CE3 TRP A 563     1397   1659   1419     19    -35    -63
ATOM   2815  CZ2 TRP A 563     -21.848 -47.533  20.012  1.00 11.97           C  
ANISOU 2815  CZ2 TRP A 563     1426   1666   1457     25    -11    -61
ATOM   2816  CZ3 TRP A 563     -22.742 -48.778  18.158  1.00 13.09           C  
ANISOU 2816  CZ3 TRP A 563     1544   1834   1595     25    -33    -68
ATOM   2817  CH2 TRP A 563     -21.759 -48.593  19.148  1.00 13.56           C  
ANISOU 2817  CH2 TRP A 563     1607   1885   1661     29    -19    -67
ATOM   2818  H   TRP A 563     -26.333 -47.520  17.495  1.00  8.72           H  
ATOM   2819  HA  TRP A 563     -27.449 -46.059  19.692  1.00  9.26           H  
ATOM   2820  HB3 TRP A 563     -26.206 -44.217  18.656  1.00  9.82           H  
ATOM   2821  HB2 TRP A 563     -25.800 -45.206  17.167  1.00  9.82           H  
ATOM   2822  HD1 TRP A 563     -24.476 -43.902  20.345  1.00 10.26           H  
ATOM   2823  HE1 TRP A 563     -22.632 -45.225  21.406  1.00 10.02           H  
ATOM   2824  HE3 TRP A 563     -24.541 -47.938  17.256  1.00 11.78           H  
ATOM   2825  HZ2 TRP A 563     -21.141 -47.379  20.815  1.00 11.97           H  
ATOM   2826  HZ3 TRP A 563     -22.796 -49.695  17.591  1.00 13.09           H  
ATOM   2827  HH2 TRP A 563     -21.021 -49.375  19.251  1.00 13.56           H  
ATOM   2828  N   SER A 564     -29.070 -46.107  17.005  1.00  9.86           N  
ANISOU 2828  N   SER A 564     1207   1397   1142    -31    -19    -75
ATOM   2829  CA  SER A 564     -30.022 -45.650  16.043  1.00  9.51           C  
ANISOU 2829  CA  SER A 564     1180   1350   1082    -38    -18    -78
ATOM   2830  C   SER A 564     -31.421 -45.534  16.733  1.00  9.88           C  
ANISOU 2830  C   SER A 564     1235   1387   1130    -52     -2    -88
ATOM   2831  O   SER A 564     -31.736 -46.367  17.542  1.00 11.17           O  
ANISOU 2831  O   SER A 564     1392   1554   1299    -64     -1    -98
ATOM   2832  CB  SER A 564     -30.208 -46.882  15.027  1.00 11.10           C  
ANISOU 2832  CB  SER A 564     1380   1569   1269    -40    -38    -83
ATOM   2833  OG  SER A 564     -30.990 -46.331  13.919  1.00 12.85           O  
ANISOU 2833  OG  SER A 564     1597   1797   1488    -23    -53    -72
ATOM   2834  H   SER A 564     -28.756 -47.061  16.894  1.00  9.86           H  
ATOM   2835  HA  SER A 564     -29.718 -44.774  15.470  1.00  9.51           H  
ATOM   2836  HB3 SER A 564     -30.700 -47.681  15.582  1.00 11.10           H  
ATOM   2837  HB2 SER A 564     -29.236 -47.176  14.631  1.00 11.10           H  
ATOM   2838  HG  SER A 564     -30.553 -45.592  13.489  1.00 12.85           H  
ATOM   2839  N   PRO A 565     -32.087 -44.351  16.565  1.00  9.60           N  
ANISOU 2839  N   PRO A 565     1218   1341   1089    -53     11    -87
ATOM   2840  CA  PRO A 565     -33.474 -44.149  16.924  1.00  9.61           C  
ANISOU 2840  CA  PRO A 565     1230   1329   1090    -63     28    -98
ATOM   2841  C   PRO A 565     -34.310 -45.083  16.026  1.00 10.15           C  
ANISOU 2841  C   PRO A 565     1309   1406   1141    -80     21   -112
ATOM   2842  O   PRO A 565     -33.943 -45.358  14.866  1.00 11.07           O  
ANISOU 2842  O   PRO A 565     1426   1538   1243    -81      2   -112
ATOM   2843  CB  PRO A 565     -33.664 -42.669  16.679  1.00  9.99           C  
ANISOU 2843  CB  PRO A 565     1291   1366   1138    -55     44    -91
ATOM   2844  CG  PRO A 565     -32.274 -41.979  16.642  1.00 10.74           C  
ANISOU 2844  CG  PRO A 565     1389   1470   1220    -49     33    -83
ATOM   2845  CD  PRO A 565     -31.462 -43.118  16.044  1.00 10.05           C  
ANISOU 2845  CD  PRO A 565     1284   1394   1139    -43     14    -77
ATOM   2846  HA  PRO A 565     -33.538 -44.392  17.985  1.00  9.61           H  
ATOM   2847  HB3 PRO A 565     -34.358 -42.187  17.368  1.00  9.99           H  
ATOM   2848  HB2 PRO A 565     -34.040 -42.434  15.684  1.00  9.99           H  
ATOM   2849  HG3 PRO A 565     -31.982 -41.736  17.664  1.00 10.74           H  
ATOM   2850  HG2 PRO A 565     -32.070 -41.104  16.024  1.00 10.74           H  
ATOM   2851  HD2 PRO A 565     -31.502 -43.063  14.957  1.00 10.05           H  
ATOM   2852  HD3 PRO A 565     -30.401 -43.044  16.282  1.00 10.05           H  
ATOM   2853  N   PRO A 566     -35.499 -45.537  16.553  1.00 10.86           N  
ANISOU 2853  N   PRO A 566     1410   1483   1231    -93     35   -124
ATOM   2854  CA  PRO A 566     -36.388 -46.451  15.786  1.00 11.98           C  
ANISOU 2854  CA  PRO A 566     1565   1632   1356   -113     29   -141
ATOM   2855  C   PRO A 566     -36.803 -45.956  14.387  1.00 12.77           C  
ANISOU 2855  C   PRO A 566     1683   1739   1431   -113     22   -142
ATOM   2856  O   PRO A 566     -36.856 -46.712  13.426  1.00 12.94           O  
ANISOU 2856  O   PRO A 566     1706   1776   1435   -125      2   -150
ATOM   2857  CB  PRO A 566     -37.622 -46.597  16.761  1.00 14.36           C  
ANISOU 2857  CB  PRO A 566     1882   1911   1662   -123     52   -152
ATOM   2858  CG  PRO A 566     -37.098 -46.279  18.114  1.00 18.91           C  
ANISOU 2858  CG  PRO A 566     2457   2471   2258   -104     70   -139
ATOM   2859  CD  PRO A 566     -35.889 -45.306  17.968  1.00 11.93           C  
ANISOU 2859  CD  PRO A 566     1550   1598   1383    -90     56   -124
ATOM   2860  HA  PRO A 566     -35.949 -47.448  15.740  1.00 11.98           H  
ATOM   2861  HB3 PRO A 566     -38.131 -47.561  16.745  1.00 14.36           H  
ATOM   2862  HB2 PRO A 566     -38.260 -45.719  16.659  1.00 14.36           H  
ATOM   2863  HG3 PRO A 566     -36.633 -47.202  18.460  1.00 18.91           H  
ATOM   2864  HG2 PRO A 566     -37.846 -46.046  18.872  1.00 18.91           H  
ATOM   2865  HD2 PRO A 566     -36.151 -44.255  18.087  1.00 11.93           H  
ATOM   2866  HD3 PRO A 566     -35.079 -45.519  18.666  1.00 11.93           H  
ATOM   2867  N   GLU A 567     -37.117 -44.657  14.327  1.00 11.56           N  
ANISOU 2867  N   GLU A 567     1543   1575   1276   -101     39   -134
ATOM   2868  CA  GLU A 567     -37.601 -44.023  13.094  1.00 11.59           C  
ANISOU 2868  CA  GLU A 567     1568   1582   1252   -104     37   -136
ATOM   2869  C   GLU A 567     -36.459 -44.002  11.974  1.00 11.85           C  
ANISOU 2869  C   GLU A 567     1594   1633   1274    -96     10   -124
ATOM   2870  O   GLU A 567     -36.734 -44.135  10.805  1.00 12.22           O  
ANISOU 2870  O   GLU A 567     1660   1688   1294   -102     -1   -126
ATOM   2871  CB  GLU A 567     -38.208 -42.593  13.365  1.00 12.70           C  
ANISOU 2871  CB  GLU A 567     1724   1706   1394    -95     66   -132
ATOM   2872  CG  GLU A 567     -39.298 -42.436  14.467  1.00 12.53           C  
ANISOU 2872  CG  GLU A 567     1687   1682   1390    -77     72   -114
ATOM   2873  CD  GLU A 567     -38.956 -42.743  15.932  1.00 12.63           C  
ANISOU 2873  CD  GLU A 567     1678   1687   1434    -68     79   -108
ATOM   2874  OE1 GLU A 567     -37.722 -42.664  16.314  1.00 13.27           O  
ANISOU 2874  OE1 GLU A 567     1757   1761   1525    -73     82   -117
ATOM   2875  OE2 GLU A 567     -39.910 -43.103  16.661  1.00 11.99           O1-
ANISOU 2875  OE2 GLU A 567     1586   1604   1366    -55     83    -95
ATOM   2876  H   GLU A 567     -37.083 -44.112  15.176  1.00 11.56           H  
ATOM   2877  HA  GLU A 567     -38.337 -44.754  12.758  1.00 11.59           H  
ATOM   2878  HB3 GLU A 567     -38.694 -42.281  12.440  1.00 12.70           H  
ATOM   2879  HB2 GLU A 567     -37.511 -41.776  13.550  1.00 12.70           H  
ATOM   2880  HG3 GLU A 567     -40.147 -43.113  14.381  1.00 12.53           H  
ATOM   2881  HG2 GLU A 567     -39.828 -41.483  14.448  1.00 12.53           H  
ATOM   2882  N   VAL A 568     -35.216 -43.839  12.413  1.00 10.89           N  
ANISOU 2882  N   VAL A 568     1449   1518   1171    -83      0   -111
ATOM   2883  CA  VAL A 568     -34.114 -44.038  11.481  1.00 10.32           C  
ANISOU 2883  CA  VAL A 568     1370   1461   1090    -73    -26   -101
ATOM   2884  C   VAL A 568     -33.870 -45.597  11.226  1.00 12.16           C  
ANISOU 2884  C   VAL A 568     1590   1712   1317    -83    -52   -111
ATOM   2885  O   VAL A 568     -33.584 -45.943  10.043  1.00 12.63           O  
ANISOU 2885  O   VAL A 568     1658   1787   1356    -84    -74   -110
ATOM   2886  CB  VAL A 568     -32.723 -43.556  12.019  1.00 11.59           C  
ANISOU 2886  CB  VAL A 568     1511   1619   1272    -56    -27    -86
ATOM   2887  CG1 VAL A 568     -31.555 -43.828  11.081  1.00 12.35           C  
ANISOU 2887  CG1 VAL A 568     1597   1732   1365    -45    -54    -79
ATOM   2888  CG2 VAL A 568     -32.795 -41.994  12.348  1.00 11.93           C  
ANISOU 2888  CG2 VAL A 568     1568   1649   1316    -48     -8    -75
ATOM   2889  H   VAL A 568     -34.990 -43.574  13.361  1.00 10.89           H  
ATOM   2890  HA  VAL A 568     -34.276 -43.614  10.490  1.00 10.32           H  
ATOM   2891  HB  VAL A 568     -32.505 -44.034  12.973  1.00 11.59           H  
ATOM   2892 HG11 VAL A 568     -31.260 -44.877  11.083  1.00 12.35           H  
ATOM   2893 HG12 VAL A 568     -31.657 -43.567  10.028  1.00 12.35           H  
ATOM   2894 HG13 VAL A 568     -30.684 -43.315  11.490  1.00 12.35           H  
ATOM   2895 HG21 VAL A 568     -31.915 -41.684  12.912  1.00 11.93           H  
ATOM   2896 HG22 VAL A 568     -33.000 -41.482  11.407  1.00 11.93           H  
ATOM   2897 HG23 VAL A 568     -33.637 -41.672  12.960  1.00 11.93           H  
ATOM   2898  N   LEU A 569     -34.184 -46.511  12.160  1.00 11.95           N  
ANISOU 2898  N   LEU A 569     1545   1688   1309    -92    -48   -121
ATOM   2899  CA  LEU A 569     -33.918 -47.905  11.964  1.00 12.57           C  
ANISOU 2899  CA  LEU A 569     1605   1785   1385   -104    -72   -131
ATOM   2900  C   LEU A 569     -34.852 -48.479  10.832  1.00 15.04           C  
ANISOU 2900  C   LEU A 569     1937   2104   1673   -125    -81   -147
ATOM   2901  O   LEU A 569     -34.420 -49.223   9.927  1.00 16.48           O  
ANISOU 2901  O   LEU A 569     2109   2308   1845   -132   -109   -152
ATOM   2902  CB  LEU A 569     -34.257 -48.688  13.310  1.00 12.69           C  
ANISOU 2902  CB  LEU A 569     1597   1799   1424   -113    -62   -138
ATOM   2903  CG  LEU A 569     -33.711 -50.100  13.456  1.00 15.39           C  
ANISOU 2903  CG  LEU A 569     1921   2137   1789    -94    -55   -125
ATOM   2904  CD1 LEU A 569     -32.308 -50.087  13.922  1.00 18.13           C  
ANISOU 2904  CD1 LEU A 569     2253   2480   2154   -106    -42   -133
ATOM   2905  CD2 LEU A 569     -34.545 -50.905  14.514  1.00 18.08           C  
ANISOU 2905  CD2 LEU A 569     2244   2496   2131    -77    -78   -115
ATOM   2906  H   LEU A 569     -34.550 -46.173  13.038  1.00 11.95           H  
ATOM   2907  HA  LEU A 569     -32.927 -48.011  11.522  1.00 12.57           H  
ATOM   2908  HB3 LEU A 569     -35.330 -48.723  13.495  1.00 12.69           H  
ATOM   2909  HB2 LEU A 569     -33.821 -48.174  14.167  1.00 12.69           H  
ATOM   2910  HG  LEU A 569     -33.973 -50.578  12.512  1.00 15.39           H  
ATOM   2911 HD11 LEU A 569     -32.246 -49.594  14.892  1.00 18.13           H  
ATOM   2912 HD12 LEU A 569     -31.951 -51.104  14.085  1.00 18.13           H  
ATOM   2913 HD13 LEU A 569     -31.649 -49.575  13.220  1.00 18.13           H  
ATOM   2914 HD21 LEU A 569     -35.146 -51.668  14.018  1.00 18.08           H  
ATOM   2915 HD22 LEU A 569     -33.927 -51.476  15.206  1.00 18.08           H  
ATOM   2916 HD23 LEU A 569     -35.118 -50.272  15.191  1.00 18.08           H  
ATOM   2917  N   MET A 570     -36.117 -48.152  10.966  1.00 13.06           N  
ANISOU 2917  N   MET A 570     1713   1834   1413   -136    -57   -155
ATOM   2918  CA  MET A 570     -37.236 -48.776  10.176  1.00 13.28           C  
ANISOU 2918  CA  MET A 570     1766   1864   1415   -159    -62   -172
ATOM   2919  C   MET A 570     -37.769 -47.850   9.036  1.00 15.30           C  
ANISOU 2919  C   MET A 570     2049   2126   1640   -154    -72   -167
ATOM   2920  O   MET A 570     -38.378 -48.366   8.051  1.00 16.39           O  
ANISOU 2920  O   MET A 570     2198   2277   1752   -170    -94   -177
ATOM   2921  CB  MET A 570     -38.348 -48.929  11.194  1.00 15.52           C  
ANISOU 2921  CB  MET A 570     2071   2123   1704   -170    -28   -185
ATOM   2922  CG  MET A 570     -38.079 -50.180  12.108  1.00 20.02           C  
ANISOU 2922  CG  MET A 570     2623   2685   2297   -183    -19   -194
ATOM   2923  SD  MET A 570     -39.044 -50.306  13.536  1.00 26.54           S  
ANISOU 2923  SD  MET A 570     3469   3475   3139   -182     23   -198
ATOM   2924  CE  MET A 570     -40.652 -49.735  13.024  1.00 25.17           C  
ANISOU 2924  CE  MET A 570     3336   3291   2938   -203     33   -220
ATOM   2925  H   MET A 570     -36.381 -47.649  11.801  1.00 13.06           H  
ATOM   2926  HA  MET A 570     -36.905 -49.728   9.761  1.00 13.28           H  
ATOM   2927  HB3 MET A 570     -39.309 -49.203  10.759  1.00 15.52           H  
ATOM   2928  HB2 MET A 570     -38.477 -48.008  11.763  1.00 15.52           H  
ATOM   2929  HG3 MET A 570     -37.015 -50.208  12.344  1.00 20.02           H  
ATOM   2930  HG2 MET A 570     -38.237 -51.104  11.551  1.00 20.02           H  
ATOM   2931  HE1 MET A 570     -41.383 -49.958  13.800  1.00 25.17           H  
ATOM   2932  HE2 MET A 570     -40.664 -48.650  12.913  1.00 25.17           H  
ATOM   2933  HE3 MET A 570     -40.956 -50.298  12.142  1.00 25.17           H  
ATOM   2934  N   TYR A 571     -37.507 -46.562   8.966  1.00 13.70           N  
ANISOU 2934  N   TYR A 571     1858   1910   1436   -136    -55   -152
ATOM   2935  CA  TYR A 571     -38.053 -45.667   7.985  1.00 14.16           C  
ANISOU 2935  CA  TYR A 571     1950   1966   1462   -135    -54   -148
ATOM   2936  C   TYR A 571     -37.107 -44.669   7.395  1.00 14.88           C  
ANISOU 2936  C   TYR A 571     2041   2059   1552   -113    -60   -126
ATOM   2937  O   TYR A 571     -37.463 -43.932   6.451  1.00 15.05           O  
ANISOU 2937  O   TYR A 571     2095   2077   1548   -113    -53   -120
ATOM   2938  CB  TYR A 571     -39.208 -44.751   8.541  1.00 18.91           C  
ANISOU 2938  CB  TYR A 571     2579   2544   2061   -141    -13   -156
ATOM   2939  CG  TYR A 571     -40.221 -45.614   9.273  1.00 18.86           C  
ANISOU 2939  CG  TYR A 571     2579   2527   2060   -159      2   -177
ATOM   2940  CD1 TYR A 571     -40.977 -46.659   8.686  1.00 22.37           C  
ANISOU 2940  CD1 TYR A 571     3038   2980   2482   -182    -15   -196
ATOM   2941  CD2 TYR A 571     -40.550 -45.269  10.587  1.00 19.37           C  
ANISOU 2941  CD2 TYR A 571     2637   2571   2152   -153     34   -179
ATOM   2942  CE1 TYR A 571     -41.841 -47.463   9.417  1.00 24.99           C  
ANISOU 2942  CE1 TYR A 571     3380   3298   2817   -201      1   -216
ATOM   2943  CE2 TYR A 571     -41.471 -46.013  11.347  1.00 22.91           C  
ANISOU 2943  CE2 TYR A 571     3096   3005   2605   -169     49   -198
ATOM   2944  CZ  TYR A 571     -42.073 -47.155  10.760  1.00 32.44           C  
ANISOU 2944  CZ  TYR A 571     4319   4218   3788   -194     35   -217
ATOM   2945  OH  TYR A 571     -43.149 -47.721  11.405  1.00 39.63           O  
ANISOU 2945  OH  TYR A 571     5244   5111   4702   -211     51   -236
ATOM   2946  H   TYR A 571     -37.118 -46.156   9.805  1.00 13.70           H  
ATOM   2947  HA  TYR A 571     -38.389 -46.223   7.109  1.00 14.16           H  
ATOM   2948  HB3 TYR A 571     -39.799 -44.246   7.777  1.00 18.91           H  
ATOM   2949  HB2 TYR A 571     -38.694 -44.030   9.178  1.00 18.91           H  
ATOM   2950  HD1 TYR A 571     -40.842 -46.852   7.632  1.00 22.37           H  
ATOM   2951  HD2 TYR A 571     -40.024 -44.439  11.037  1.00 19.37           H  
ATOM   2952  HE1 TYR A 571     -42.197 -48.345   8.906  1.00 24.99           H  
ATOM   2953  HE2 TYR A 571     -41.733 -45.705  12.348  1.00 22.91           H  
ATOM   2954  HH  TYR A 571     -43.488 -48.536  11.030  1.00 39.63           H  
ATOM   2955  N   SER A 572     -35.817 -44.592   7.947  1.00 13.36           N  
ANISOU 2955  N   SER A 572     1819   1870   1386    -96    -67   -113
ATOM   2956  CA  SER A 572     -34.855 -43.571   7.576  1.00 13.26           C  
ANISOU 2956  CA  SER A 572     1809   1854   1374    -77    -69    -92
ATOM   2957  C   SER A 572     -35.254 -42.073   7.790  1.00 13.80           C  
ANISOU 2957  C   SER A 572     1898   1904   1444    -75    -34    -86
ATOM   2958  O   SER A 572     -34.699 -41.218   7.148  1.00 14.83           O  
ANISOU 2958  O   SER A 572     2046   2029   1558    -68    -33    -72
ATOM   2959  CB  SER A 572     -34.329 -43.860   6.133  1.00 17.26           C  
ANISOU 2959  CB  SER A 572     2330   2375   1852    -71   -100    -83
ATOM   2960  OG  SER A 572     -33.448 -44.995   6.049  1.00 19.31           O  
ANISOU 2960  OG  SER A 572     2565   2655   2116    -70   -133    -88
ATOM   2961  H   SER A 572     -35.709 -45.175   8.765  1.00 13.36           H  
ATOM   2962  HA  SER A 572     -33.934 -43.709   8.143  1.00 13.26           H  
ATOM   2963  HB3 SER A 572     -33.698 -42.998   5.918  1.00 17.26           H  
ATOM   2964  HB2 SER A 572     -35.100 -43.738   5.372  1.00 17.26           H  
ATOM   2965  HG  SER A 572     -33.994 -45.768   6.207  1.00 19.31           H  
ATOM   2966  N   LYS A 573     -36.217 -41.849   8.770  1.00 12.06           N  
ANISOU 2966  N   LYS A 573     1671   1670   1241    -81     -6    -95
ATOM   2967  CA  LYS A 573     -36.858 -40.492   9.031  1.00 12.17           C  
ANISOU 2967  CA  LYS A 573     1696   1667   1260    -78     27    -91
ATOM   2968  C   LYS A 573     -36.074 -39.798  10.158  1.00 12.09           C  
ANISOU 2968  C   LYS A 573     1662   1652   1280    -64     33    -77
ATOM   2969  O   LYS A 573     -36.078 -40.322  11.240  1.00 12.70           O  
ANISOU 2969  O   LYS A 573     1719   1724   1383    -62     42    -81
ATOM   2970  CB  LYS A 573     -38.316 -40.965   9.334  1.00 15.20           C  
ANISOU 2970  CB  LYS A 573     2087   2039   1648    -88     55   -107
ATOM   2971  CG  LYS A 573     -39.307 -41.139   8.148  1.00 18.92           C  
ANISOU 2971  CG  LYS A 573     2575   2498   2118    -86     88   -103
ATOM   2972  CD  LYS A 573     -40.822 -41.280   8.384  1.00 28.77           C  
ANISOU 2972  CD  LYS A 573     3828   3731   3373    -90    119   -118
ATOM   2973  CE  LYS A 573     -41.698 -41.067   7.209  1.00 28.27           C  
ANISOU 2973  CE  LYS A 573     3779   3657   3304    -88    153   -115
ATOM   2974  NZ  LYS A 573     -41.259 -41.632   5.911  1.00 26.46           N1+
ANISOU 2974  NZ  LYS A 573     3526   3426   3101    -76    163   -100
ATOM   2975  H   LYS A 573     -36.343 -42.581   9.455  1.00 12.06           H  
ATOM   2976  HA  LYS A 573     -36.851 -39.930   8.097  1.00 12.17           H  
ATOM   2977  HB3 LYS A 573     -38.725 -40.134   9.909  1.00 15.20           H  
ATOM   2978  HB2 LYS A 573     -38.272 -41.833   9.992  1.00 15.20           H  
ATOM   2979  HG3 LYS A 573     -39.000 -42.042   7.620  1.00 18.92           H  
ATOM   2980  HG2 LYS A 573     -39.107 -40.275   7.513  1.00 18.92           H  
ATOM   2981  HD3 LYS A 573     -41.164 -40.740   9.267  1.00 28.77           H  
ATOM   2982  HD2 LYS A 573     -41.061 -42.293   8.708  1.00 28.77           H  
ATOM   2983  HE3 LYS A 573     -41.598 -40.000   7.011  1.00 28.27           H  
ATOM   2984  HE2 LYS A 573     -42.723 -41.252   7.531  1.00 28.27           H  
ATOM   2985  HZ1 LYS A 573     -40.903 -42.567   6.049  1.00 26.46           H  
ATOM   2986  HZ2 LYS A 573     -41.982 -41.703   5.209  1.00 26.46           H  
ATOM   2987  HZ3 LYS A 573     -40.572 -41.022   5.493  1.00 26.46           H  
ATOM   2988  N   PHE A 574     -35.596 -38.591   9.817  1.00 12.17           N  
ANISOU 2988  N   PHE A 574     1677   1661   1285    -56     27    -61
ATOM   2989  CA  PHE A 574     -34.805 -37.783  10.733  1.00 11.07           C  
ANISOU 2989  CA  PHE A 574     1520   1516   1170    -45     32    -49
ATOM   2990  C   PHE A 574     -35.669 -36.603  11.170  1.00 12.29           C  
ANISOU 2990  C   PHE A 574     1679   1658   1332    -48     64    -47
ATOM   2991  O   PHE A 574     -36.409 -36.014  10.377  1.00 12.13           O  
ANISOU 2991  O   PHE A 574     1683   1635   1292    -56     80    -48
ATOM   2992  CB  PHE A 574     -33.539 -37.244  10.057  1.00 12.71           C  
ANISOU 2992  CB  PHE A 574     1734   1727   1368    -35     12    -34
ATOM   2993  CG  PHE A 574     -32.389 -38.265   9.958  1.00 13.85           C  
ANISOU 2993  CG  PHE A 574     1866   1885   1511    -28    -20    -35
ATOM   2994  CD1 PHE A 574     -32.350 -39.104   8.806  1.00 16.28           C  
ANISOU 2994  CD1 PHE A 574     2188   2205   1794    -31    -40    -39
ATOM   2995  CD2 PHE A 574     -31.402 -38.482  10.940  1.00 17.49           C  
ANISOU 2995  CD2 PHE A 574     2301   2349   1997    -18    -29    -34
ATOM   2996  CE1 PHE A 574     -31.440 -40.099   8.581  1.00 18.53           C  
ANISOU 2996  CE1 PHE A 574     2455   2506   2081    -25    -70    -42
ATOM   2997  CE2 PHE A 574     -30.492 -39.535  10.747  1.00 19.99           C  
ANISOU 2997  CE2 PHE A 574     2601   2679   2314    -11    -54    -36
ATOM   2998  CZ  PHE A 574     -30.527 -40.338   9.566  1.00 19.35           C  
ANISOU 2998  CZ  PHE A 574     2529   2611   2211    -15    -75    -41
ATOM   2999  H   PHE A 574     -35.858 -38.187   8.929  1.00 12.17           H  
ATOM   3000  HA  PHE A 574     -34.658 -38.433  11.595  1.00 11.07           H  
ATOM   3001  HB3 PHE A 574     -33.204 -36.342  10.569  1.00 12.71           H  
ATOM   3002  HB2 PHE A 574     -33.781 -36.829   9.078  1.00 12.71           H  
ATOM   3003  HD1 PHE A 574     -33.047 -38.880   8.012  1.00 16.28           H  
ATOM   3004  HD2 PHE A 574     -31.270 -37.956  11.875  1.00 17.49           H  
ATOM   3005  HE1 PHE A 574     -31.557 -40.727   7.710  1.00 18.53           H  
ATOM   3006  HE2 PHE A 574     -29.720 -39.798  11.456  1.00 19.99           H  
ATOM   3007  HZ  PHE A 574     -29.828 -41.147   9.411  1.00 19.35           H  
ATOM   3008  N   SER A 575     -35.534 -36.197  12.412  1.00 10.98           N  
ANISOU 3008  N   SER A 575     1491   1487   1195    -43     73    -43
ATOM   3009  CA  SER A 575     -36.130 -34.991  12.950  1.00 11.24           C  
ANISOU 3009  CA  SER A 575     1521   1511   1240    -46    102    -41
ATOM   3010  C   SER A 575     -35.143 -34.517  14.084  1.00 11.17           C  
ANISOU 3010  C   SER A 575     1485   1500   1261    -39     99    -34
ATOM   3011  O   SER A 575     -34.075 -35.132  14.232  1.00 10.79           O  
ANISOU 3011  O   SER A 575     1425   1455   1221    -33     78    -32
ATOM   3012  CB  SER A 575     -37.625 -35.283  13.407  1.00 11.51           C  
ANISOU 3012  CB  SER A 575     1555   1540   1277    -49    124    -55
ATOM   3013  OG  SER A 575     -37.649 -36.317  14.367  1.00 12.32           O  
ANISOU 3013  OG  SER A 575     1637   1641   1402    -44    120    -61
ATOM   3014  H   SER A 575     -34.832 -36.619  13.003  1.00 10.98           H  
ATOM   3015  HA  SER A 575     -36.195 -34.231  12.172  1.00 11.24           H  
ATOM   3016  HB3 SER A 575     -38.197 -35.528  12.512  1.00 11.51           H  
ATOM   3017  HB2 SER A 575     -37.984 -34.372  13.886  1.00 11.51           H  
ATOM   3018  HG  SER A 575     -37.188 -37.081  14.014  1.00 12.32           H  
ATOM   3019  N   SER A 576     -35.550 -33.539  14.972  1.00 11.19           N  
ANISOU 3019  N   SER A 576     1476   1497   1279    -41    121    -32
ATOM   3020  CA  SER A 576     -34.891 -33.252  16.316  1.00 11.01           C  
ANISOU 3020  CA  SER A 576     1427   1472   1284    -36    117    -27
ATOM   3021  C   SER A 576     -35.245 -34.413  17.245  1.00 10.62           C  
ANISOU 3021  C   SER A 576     1365   1424   1246    -28    105    -33
ATOM   3022  O   SER A 576     -34.454 -34.644  18.180  1.00 10.59           O  
ANISOU 3022  O   SER A 576     1347   1420   1255    -24     90    -29
ATOM   3023  CB  SER A 576     -35.354 -31.917  16.919  1.00 13.32           C  
ANISOU 3023  CB  SER A 576     1706   1762   1595    -38    142    -26
ATOM   3024  OG  SER A 576     -36.729 -31.827  17.104  1.00 22.17           O  
ANISOU 3024  OG  SER A 576     2824   2880   2721    -34    161    -36
ATOM   3025  H   SER A 576     -36.420 -33.072  14.757  1.00 11.19           H  
ATOM   3026  HA  SER A 576     -33.812 -33.223  16.163  1.00 11.01           H  
ATOM   3027  HB3 SER A 576     -35.145 -31.115  16.211  1.00 13.32           H  
ATOM   3028  HB2 SER A 576     -34.902 -31.699  17.887  1.00 13.32           H  
ATOM   3029  HG  SER A 576     -36.870 -30.941  17.446  1.00 22.17           H  
ATOM   3030  N   LYS A 577     -36.373 -35.087  17.176  1.00  9.70           N  
ANISOU 3030  N   LYS A 577     1255   1305   1125    -28    114    -44
ATOM   3031  CA  LYS A 577     -36.802 -36.031  18.161  1.00  9.79           C  
ANISOU 3031  CA  LYS A 577     1259   1314   1146    -24    109    -51
ATOM   3032  C   LYS A 577     -36.040 -37.388  18.021  1.00  9.61           C  
ANISOU 3032  C   LYS A 577     1239   1299   1115    -26     85    -52
ATOM   3033  O   LYS A 577     -35.868 -38.057  19.013  1.00  9.66           O  
ANISOU 3033  O   LYS A 577     1235   1303   1132    -23     79    -55
ATOM   3034  CB  LYS A 577     -38.334 -36.313  18.147  1.00 10.41           C  
ANISOU 3034  CB  LYS A 577     1348   1386   1222    -25    129    -63
ATOM   3035  CG  LYS A 577     -39.192 -34.985  18.105  1.00 11.15           C  
ANISOU 3035  CG  LYS A 577     1435   1473   1329    -20    155    -62
ATOM   3036  CD  LYS A 577     -39.102 -34.148  19.385  1.00 12.27           C  
ANISOU 3036  CD  LYS A 577     1550   1614   1498    -10    153    -53
ATOM   3037  CE  LYS A 577     -40.283 -33.204  19.582  1.00 13.38           C  
ANISOU 3037  CE  LYS A 577     1679   1749   1656     -3    180    -55
ATOM   3038  NZ  LYS A 577     -40.266 -32.379  20.821  1.00 12.69           N1+
ANISOU 3038  NZ  LYS A 577     1562   1663   1594      5    173    -44
ATOM   3039  H   LYS A 577     -37.016 -34.801  16.452  1.00  9.70           H  
ATOM   3040  HA  LYS A 577     -36.481 -35.587  19.103  1.00  9.79           H  
ATOM   3041  HB3 LYS A 577     -38.748 -36.861  18.993  1.00 10.41           H  
ATOM   3042  HB2 LYS A 577     -38.584 -37.009  17.345  1.00 10.41           H  
ATOM   3043  HG3 LYS A 577     -40.242 -35.179  17.883  1.00 11.15           H  
ATOM   3044  HG2 LYS A 577     -39.100 -34.318  17.248  1.00 11.15           H  
ATOM   3045  HD3 LYS A 577     -38.215 -33.560  19.150  1.00 12.27           H  
ATOM   3046  HD2 LYS A 577     -38.715 -34.602  20.297  1.00 12.27           H  
ATOM   3047  HE3 LYS A 577     -41.211 -33.775  19.544  1.00 13.38           H  
ATOM   3048  HE2 LYS A 577     -40.285 -32.551  18.709  1.00 13.38           H  
ATOM   3049  HZ1 LYS A 577     -40.108 -32.868  21.691  1.00 12.69           H  
ATOM   3050  HZ2 LYS A 577     -39.475 -31.770  20.665  1.00 12.69           H  
ATOM   3051  HZ3 LYS A 577     -41.164 -31.939  20.963  1.00 12.69           H  
ATOM   3052  N   SER A 578     -35.508 -37.703  16.823  1.00  9.64           N  
ANISOU 3052  N   SER A 578     1253   1310   1099    -29     72    -50
ATOM   3053  CA  SER A 578     -34.483 -38.744  16.602  1.00  9.47           C  
ANISOU 3053  CA  SER A 578     1226   1297   1074    -27     49    -51
ATOM   3054  C   SER A 578     -33.143 -38.373  17.267  1.00  9.35           C  
ANISOU 3054  C   SER A 578     1199   1282   1073    -20     39    -40
ATOM   3055  O   SER A 578     -32.551 -39.145  18.009  1.00  9.38           O  
ANISOU 3055  O   SER A 578     1193   1289   1084    -17     28    -41
ATOM   3056  CB  SER A 578     -34.413 -39.188  15.159  1.00 10.50           C  
ANISOU 3056  CB  SER A 578     1372   1437   1181    -31     35    -53
ATOM   3057  OG  SER A 578     -34.272 -38.118  14.236  1.00 10.22           O  
ANISOU 3057  OG  SER A 578     1352   1401   1132    -30     36    -44
ATOM   3058  H   SER A 578     -35.730 -37.196  15.978  1.00  9.64           H  
ATOM   3059  HA  SER A 578     -34.701 -39.694  17.090  1.00  9.47           H  
ATOM   3060  HB3 SER A 578     -35.266 -39.827  14.930  1.00 10.50           H  
ATOM   3061  HB2 SER A 578     -33.600 -39.873  14.919  1.00 10.50           H  
ATOM   3062  HG  SER A 578     -33.350 -38.049  13.979  1.00 10.22           H  
ATOM   3063  N   ASP A 579     -32.721 -37.155  17.138  1.00  9.01           N  
ANISOU 3063  N   ASP A 579     1157   1233   1033    -19     46    -31
ATOM   3064  CA  ASP A 579     -31.511 -36.559  17.811  1.00  8.94           C  
ANISOU 3064  CA  ASP A 579     1137   1221   1037    -14     38    -23
ATOM   3065  C   ASP A 579     -31.560 -36.459  19.321  1.00  8.63           C  
ANISOU 3065  C   ASP A 579     1083   1179   1017    -13     42    -25
ATOM   3066  O   ASP A 579     -30.472 -36.440  19.963  1.00  8.64           O  
ANISOU 3066  O   ASP A 579     1078   1181   1025     -9     31    -23
ATOM   3067  CB  ASP A 579     -30.991 -35.193  17.298  1.00  9.60           C  
ANISOU 3067  CB  ASP A 579     1227   1300   1122    -17     45    -14
ATOM   3068  CG  ASP A 579     -30.482 -35.125  15.838  1.00 10.82           C  
ANISOU 3068  CG  ASP A 579     1398   1453   1260    -16     36     -7
ATOM   3069  OD1 ASP A 579     -29.997 -36.154  15.279  1.00 10.57           O  
ANISOU 3069  OD1 ASP A 579     1373   1427   1216    -10     22     -9
ATOM   3070  OD2 ASP A 579     -30.285 -33.989  15.301  1.00 12.63           O1-
ANISOU 3070  OD2 ASP A 579     1634   1675   1489    -22     44      0
ATOM   3071  H   ASP A 579     -33.226 -36.635  16.434  1.00  9.01           H  
ATOM   3072  HA  ASP A 579     -30.688 -37.241  17.597  1.00  8.94           H  
ATOM   3073  HB3 ASP A 579     -30.199 -34.805  17.939  1.00  9.60           H  
ATOM   3074  HB2 ASP A 579     -31.764 -34.429  17.377  1.00  9.60           H  
ATOM   3075  N   ILE A 580     -32.838 -36.478  19.827  1.00  8.44           N  
ANISOU 3075  N   ILE A 580     1055   1151   1000    -14     57    -29
ATOM   3076  CA  ILE A 580     -33.120 -36.549  21.277  1.00  8.60           C  
ANISOU 3076  CA  ILE A 580     1064   1167   1037     -9     59    -29
ATOM   3077  C   ILE A 580     -32.786 -37.980  21.827  1.00  8.55           C  
ANISOU 3077  C   ILE A 580     1059   1161   1028     -9     51    -34
ATOM   3078  O   ILE A 580     -32.244 -38.147  22.947  1.00  8.34           O  
ANISOU 3078  O   ILE A 580     1027   1133   1009     -6     43    -31
ATOM   3079  CB  ILE A 580     -34.485 -35.964  21.766  1.00  9.07           C  
ANISOU 3079  CB  ILE A 580     1121   1221   1106     -7     79    -32
ATOM   3080  CG1 ILE A 580     -34.542 -34.439  21.477  1.00  9.64           C  
ANISOU 3080  CG1 ILE A 580     1185   1293   1185     -8     90    -27
ATOM   3081  CG2 ILE A 580     -34.764 -36.126  23.288  1.00  9.47           C  
ANISOU 3081  CG2 ILE A 580     1164   1264   1171      1     79    -32
ATOM   3082  CD1 ILE A 580     -35.965 -33.977  21.269  1.00 10.56           C  
ANISOU 3082  CD1 ILE A 580     1283   1411   1319     -6     82    -18
ATOM   3083  H   ILE A 580     -33.640 -36.355  19.225  1.00  8.44           H  
ATOM   3084  HA  ILE A 580     -32.364 -35.891  21.708  1.00  8.60           H  
ATOM   3085  HB  ILE A 580     -35.260 -36.425  21.153  1.00  9.07           H  
ATOM   3086 HG13 ILE A 580     -33.988 -34.148  20.585  1.00  9.64           H  
ATOM   3087 HG12 ILE A 580     -34.179 -33.773  22.260  1.00  9.64           H  
ATOM   3088 HG21 ILE A 580     -35.007 -37.155  23.555  1.00  9.47           H  
ATOM   3089 HG22 ILE A 580     -33.826 -36.011  23.831  1.00  9.47           H  
ATOM   3090 HG23 ILE A 580     -35.552 -35.458  23.635  1.00  9.47           H  
ATOM   3091 HD11 ILE A 580     -36.114 -33.561  20.273  1.00 10.56           H  
ATOM   3092 HD12 ILE A 580     -36.645 -34.829  21.294  1.00 10.56           H  
ATOM   3093 HD13 ILE A 580     -36.381 -33.352  22.059  1.00 10.56           H  
ATOM   3094  N   TRP A 581     -33.057 -39.043  21.049  1.00  8.23           N  
ANISOU 3094  N   TRP A 581     1028   1124    975    -14     52    -43
ATOM   3095  CA  TRP A 581     -32.855 -40.417  21.440  1.00  8.65           C  
ANISOU 3095  CA  TRP A 581     1080   1179   1026    -17     45    -49
ATOM   3096  C   TRP A 581     -31.386 -40.771  21.430  1.00  8.54           C  
ANISOU 3096  C   TRP A 581     1060   1172   1013    -15     31    -45
ATOM   3097  O   TRP A 581     -30.834 -41.350  22.373  1.00  8.38           O  
ANISOU 3097  O   TRP A 581     1035   1150   1000    -15     29    -45
ATOM   3098  CB  TRP A 581     -33.652 -41.240  20.435  1.00  8.40           C  
ANISOU 3098  CB  TRP A 581     1059   1154    981    -26     46    -60
ATOM   3099  CG  TRP A 581     -33.555 -42.726  20.572  1.00  8.37           C  
ANISOU 3099  CG  TRP A 581     1051   1154    975    -34     39    -68
ATOM   3100  CD1 TRP A 581     -32.458 -43.512  20.244  1.00  9.68           C  
ANISOU 3100  CD1 TRP A 581     1206   1330   1141    -34     26    -68
ATOM   3101  CD2 TRP A 581     -34.558 -43.715  20.952  1.00  8.83           C  
ANISOU 3101  CD2 TRP A 581     1115   1205   1034    -44     48    -78
ATOM   3102  NE1 TRP A 581     -32.649 -44.791  20.601  1.00  9.53           N  
ANISOU 3102  NE1 TRP A 581     1185   1314   1124    -44     27    -77
ATOM   3103  CE2 TRP A 581     -33.871 -44.995  21.096  1.00  9.62           C  
ANISOU 3103  CE2 TRP A 581     1208   1314   1135    -52     40    -84
ATOM   3104  CE3 TRP A 581     -35.923 -43.698  21.266  1.00  9.63           C  
ANISOU 3104  CE3 TRP A 581     1230   1293   1137    -46     65    -84
ATOM   3105  CZ2 TRP A 581     -34.539 -46.160  21.460  1.00 10.29           C  
ANISOU 3105  CZ2 TRP A 581     1297   1393   1220    -66     47    -94
ATOM   3106  CZ3 TRP A 581     -36.589 -44.828  21.667  1.00 10.39           C  
ANISOU 3106  CZ3 TRP A 581     1334   1382   1233    -58     71    -95
ATOM   3107  CH2 TRP A 581     -35.899 -46.092  21.677  1.00 11.14           C  
ANISOU 3107  CH2 TRP A 581     1421   1485   1327    -70     62   -100
ATOM   3108  H   TRP A 581     -33.298 -38.924  20.075  1.00  8.23           H  
ATOM   3109  HA  TRP A 581     -33.244 -40.624  22.437  1.00  8.65           H  
ATOM   3110  HB3 TRP A 581     -33.234 -41.131  19.434  1.00  8.40           H  
ATOM   3111  HB2 TRP A 581     -34.699 -40.939  20.403  1.00  8.40           H  
ATOM   3112  HD1 TRP A 581     -31.558 -43.030  19.890  1.00  9.68           H  
ATOM   3113  HE1 TRP A 581     -31.932 -45.497  20.689  1.00  9.53           H  
ATOM   3114  HE3 TRP A 581     -36.430 -42.745  21.263  1.00  9.63           H  
ATOM   3115  HZ2 TRP A 581     -34.000 -47.095  21.500  1.00 10.29           H  
ATOM   3116  HZ3 TRP A 581     -37.628 -44.680  21.922  1.00 10.39           H  
ATOM   3117  HH2 TRP A 581     -36.358 -47.033  21.942  1.00 11.14           H  
ATOM   3118  N   ALA A 582     -30.677 -40.199  20.457  1.00  8.08           N  
ANISOU 3118  N   ALA A 582     1003   1121    947    -12     22    -41
ATOM   3119  CA  ALA A 582     -29.188 -40.393  20.299  1.00  8.49           C  
ANISOU 3119  CA  ALA A 582     1050   1177    999     -6     11    -38
ATOM   3120  C   ALA A 582     -28.325 -39.604  21.285  1.00  8.43           C  
ANISOU 3120  C   ALA A 582     1039   1162   1002     -3     11    -32
ATOM   3121  O   ALA A 582     -27.247 -40.088  21.666  1.00  8.83           O  
ANISOU 3121  O   ALA A 582     1086   1214   1055     -1      7    -32
ATOM   3122  CB  ALA A 582     -28.846 -39.907  18.840  1.00  8.82           C  
ANISOU 3122  CB  ALA A 582     1099   1223   1031     -2      2    -33
ATOM   3123  H   ALA A 582     -31.132 -39.688  19.714  1.00  8.08           H  
ATOM   3124  HA  ALA A 582     -28.860 -41.424  20.428  1.00  8.49           H  
ATOM   3125  HB1 ALA A 582     -27.770 -39.972  18.680  1.00  8.82           H  
ATOM   3126  HB2 ALA A 582     -29.326 -40.584  18.133  1.00  8.82           H  
ATOM   3127  HB3 ALA A 582     -29.081 -38.888  18.531  1.00  8.82           H  
ATOM   3128  N   PHE A 583     -28.946 -38.566  21.762  1.00  8.01           N  
ANISOU 3128  N   PHE A 583      986   1102    954     -4     16    -26
ATOM   3129  CA  PHE A 583     -28.491 -37.785  22.873  1.00  8.31           C  
ANISOU 3129  CA  PHE A 583     1021   1135   1002     -2     13    -20
ATOM   3130  C   PHE A 583     -28.524 -38.637  24.163  1.00  8.30           C  
ANISOU 3130  C   PHE A 583     1018   1130   1005     -2     14    -22
ATOM   3131  O   PHE A 583     -27.667 -38.549  25.067  1.00  8.33           O  
ANISOU 3131  O   PHE A 583     1023   1132   1009     -1      8    -19
ATOM   3132  CB  PHE A 583     -29.210 -36.427  23.205  1.00  8.89           C  
ANISOU 3132  CB  PHE A 583     1090   1204   1083     -4     18    -15
ATOM   3133  CG  PHE A 583     -28.724 -35.674  24.477  1.00  8.79           C  
ANISOU 3133  CG  PHE A 583     1072   1189   1080     -4     11     -9
ATOM   3134  CD1 PHE A 583     -27.430 -35.091  24.480  1.00 10.04           C  
ANISOU 3134  CD1 PHE A 583     1234   1346   1236     -7      1     -6
ATOM   3135  CD2 PHE A 583     -29.428 -35.730  25.724  1.00  9.38           C  
ANISOU 3135  CD2 PHE A 583     1138   1260   1164     -1     13     -7
ATOM   3136  CE1 PHE A 583     -26.867 -34.689  25.683  1.00 10.58           C  
ANISOU 3136  CE1 PHE A 583     1299   1412   1310     -9     -8     -2
ATOM   3137  CE2 PHE A 583     -28.878 -35.185  26.911  1.00 10.37           C  
ANISOU 3137  CE2 PHE A 583     1260   1384   1297      0      2     -1
ATOM   3138  CZ  PHE A 583     -27.571 -34.752  26.896  1.00 10.42           C  
ANISOU 3138  CZ  PHE A 583     1270   1392   1299     -5     -9      1
ATOM   3139  H   PHE A 583     -29.750 -38.126  21.337  1.00  8.01           H  
ATOM   3140  HA  PHE A 583     -27.435 -37.558  22.726  1.00  8.31           H  
ATOM   3141  HB3 PHE A 583     -30.266 -36.632  23.382  1.00  8.89           H  
ATOM   3142  HB2 PHE A 583     -29.006 -35.795  22.341  1.00  8.89           H  
ATOM   3143  HD1 PHE A 583     -26.721 -35.022  23.668  1.00 10.04           H  
ATOM   3144  HD2 PHE A 583     -30.303 -36.360  25.791  1.00  9.38           H  
ATOM   3145  HE1 PHE A 583     -25.839 -34.360  25.708  1.00 10.58           H  
ATOM   3146  HE2 PHE A 583     -29.301 -35.335  27.894  1.00 10.37           H  
ATOM   3147  HZ  PHE A 583     -27.133 -34.425  27.827  1.00 10.42           H  
ATOM   3148  N   GLY A 584     -29.628 -39.479  24.219  1.00  8.01           N  
ANISOU 3148  N   GLY A 584      982   1092    970     -4     23    -26
ATOM   3149  CA  GLY A 584     -29.811 -40.326  25.404  1.00  8.63           C  
ANISOU 3149  CA  GLY A 584     1063   1164   1052     -4     26    -27
ATOM   3150  C   GLY A 584     -28.947 -41.613  25.427  1.00  8.18           C  
ANISOU 3150  C   GLY A 584     1007   1112    988     -9     23    -32
ATOM   3151  O   GLY A 584     -28.478 -41.964  26.471  1.00  8.42           O  
ANISOU 3151  O   GLY A 584     1041   1139   1018     -9     22    -29
ATOM   3152  H   GLY A 584     -30.308 -39.516  23.474  1.00  8.01           H  
ATOM   3153  HA3 GLY A 584     -30.848 -40.662  25.400  1.00  8.63           H  
ATOM   3154  HA2 GLY A 584     -29.708 -39.720  26.304  1.00  8.63           H  
ATOM   3155  N   VAL A 585     -28.725 -42.264  24.232  1.00  7.59           N  
ANISOU 3155  N   VAL A 585      929   1047    907    -11     21    -39
ATOM   3156  CA  VAL A 585     -27.734 -43.269  24.091  1.00  7.42           C  
ANISOU 3156  CA  VAL A 585      904   1034    883    -14     20    -44
ATOM   3157  C   VAL A 585     -26.286 -42.751  24.405  1.00  8.08           C  
ANISOU 3157  C   VAL A 585      987   1116    965     -7     14    -39
ATOM   3158  O   VAL A 585     -25.513 -43.513  25.049  1.00  7.83           O  
ANISOU 3158  O   VAL A 585      957   1085    933     -8     18    -41
ATOM   3159  CB  VAL A 585     -27.847 -44.024  22.709  1.00  8.32           C  
ANISOU 3159  CB  VAL A 585     1011   1160    992    -16     15    -51
ATOM   3160  CG1 VAL A 585     -26.710 -45.097  22.695  1.00  8.60           C  
ANISOU 3160  CG1 VAL A 585     1035   1206   1028    -17     14    -57
ATOM   3161  CG2 VAL A 585     -29.271 -44.597  22.322  1.00  9.25           C  
ANISOU 3161  CG2 VAL A 585     1131   1277   1107    -26     21    -59
ATOM   3162  H   VAL A 585     -29.250 -42.028  23.402  1.00  7.59           H  
ATOM   3163  HA  VAL A 585     -27.911 -43.974  24.904  1.00  7.42           H  
ATOM   3164  HB  VAL A 585     -27.568 -43.141  22.134  1.00  8.32           H  
ATOM   3165 HG11 VAL A 585     -26.733 -45.802  23.526  1.00  8.60           H  
ATOM   3166 HG12 VAL A 585     -26.712 -45.673  21.769  1.00  8.60           H  
ATOM   3167 HG13 VAL A 585     -25.763 -44.558  22.677  1.00  8.60           H  
ATOM   3168 HG21 VAL A 585     -29.136 -45.448  21.654  1.00  9.25           H  
ATOM   3169 HG22 VAL A 585     -29.833 -45.114  23.099  1.00  9.25           H  
ATOM   3170 HG23 VAL A 585     -30.032 -43.907  21.957  1.00  9.25           H  
ATOM   3171  N   LEU A 586     -25.930 -41.581  23.912  1.00  7.60           N  
ANISOU 3171  N   LEU A 586      930   1054    905     -1      8    -33
ATOM   3172  CA  LEU A 586     -24.664 -40.810  24.243  1.00  7.91           C  
ANISOU 3172  CA  LEU A 586      974   1090    943      3      3    -29
ATOM   3173  C   LEU A 586     -24.468 -40.642  25.758  1.00  8.85           C  
ANISOU 3173  C   LEU A 586     1099   1201   1062      0      3    -25
ATOM   3174  O   LEU A 586     -23.358 -40.978  26.227  1.00  8.57           O  
ANISOU 3174  O   LEU A 586     1070   1164   1022      1      3    -27
ATOM   3175  CB  LEU A 586     -24.679 -39.470  23.550  1.00  8.56           C  
ANISOU 3175  CB  LEU A 586     1060   1169   1025      6     -3    -24
ATOM   3176  CG  LEU A 586     -23.557 -38.379  23.673  1.00 11.62           C  
ANISOU 3176  CG  LEU A 586     1456   1550   1411      8     -8    -20
ATOM   3177  CD1 LEU A 586     -22.187 -38.763  23.186  1.00 14.63           C  
ANISOU 3177  CD1 LEU A 586     1841   1931   1788     14     -8    -25
ATOM   3178  CD2 LEU A 586     -23.946 -36.982  23.189  1.00 16.25           C  
ANISOU 3178  CD2 LEU A 586     2047   2132   1995      8    -11    -16
ATOM   3179  H   LEU A 586     -26.464 -41.211  23.138  1.00  7.60           H  
ATOM   3180  HA  LEU A 586     -23.836 -41.436  23.911  1.00  7.91           H  
ATOM   3181  HB3 LEU A 586     -25.565 -38.932  23.888  1.00  8.56           H  
ATOM   3182  HB2 LEU A 586     -24.836 -39.698  22.496  1.00  8.56           H  
ATOM   3183  HG  LEU A 586     -23.456 -38.208  24.745  1.00 11.62           H  
ATOM   3184 HD11 LEU A 586     -22.325 -39.619  22.526  1.00 14.63           H  
ATOM   3185 HD12 LEU A 586     -21.619 -37.992  22.666  1.00 14.63           H  
ATOM   3186 HD13 LEU A 586     -21.478 -39.253  23.854  1.00 14.63           H  
ATOM   3187 HD21 LEU A 586     -23.475 -36.271  23.868  1.00 16.25           H  
ATOM   3188 HD22 LEU A 586     -23.484 -36.736  22.233  1.00 16.25           H  
ATOM   3189 HD23 LEU A 586     -25.018 -36.845  23.047  1.00 16.25           H  
ATOM   3190  N   MET A 587     -25.476 -40.071  26.402  1.00  8.05           N  
ANISOU 3190  N   MET A 587      998   1096    966     -2      3    -21
ATOM   3191  CA  MET A 587     -25.558 -40.045  27.783  1.00  8.46           C  
ANISOU 3191  CA  MET A 587     1056   1140   1017     -3      0    -16
ATOM   3192  C   MET A 587     -25.445 -41.445  28.537  1.00  9.39           C  
ANISOU 3192  C   MET A 587     1181   1257   1129     -7      9    -20
ATOM   3193  O   MET A 587     -24.886 -41.548  29.619  1.00  9.10           O  
ANISOU 3193  O   MET A 587     1155   1216   1085     -8      7    -17
ATOM   3194  CB  MET A 587     -26.781 -39.231  28.287  1.00  8.91           C  
ANISOU 3194  CB  MET A 587     1110   1192   1083     -1      0    -10
ATOM   3195  CG  MET A 587     -26.828 -38.900  29.759  1.00  9.89           C  
ANISOU 3195  CG  MET A 587     1226   1318   1215      1     -7     -5
ATOM   3196  SD  MET A 587     -27.717 -37.416  30.066  1.00 11.07           S  
ANISOU 3196  SD  MET A 587     1367   1462   1378      8     -6      2
ATOM   3197  CE  MET A 587     -27.554 -37.338  31.897  1.00 11.48           C  
ANISOU 3197  CE  MET A 587     1430   1507   1424     10    -19     10
ATOM   3198  H   MET A 587     -26.243 -39.661  25.890  1.00  8.05           H  
ATOM   3199  HA  MET A 587     -24.715 -39.424  28.085  1.00  8.46           H  
ATOM   3200  HB3 MET A 587     -27.730 -39.638  27.938  1.00  8.91           H  
ATOM   3201  HB2 MET A 587     -26.618 -38.291  27.759  1.00  8.91           H  
ATOM   3202  HG3 MET A 587     -25.886 -38.832  30.303  1.00  9.89           H  
ATOM   3203  HG2 MET A 587     -27.325 -39.744  30.236  1.00  9.89           H  
ATOM   3204  HE1 MET A 587     -28.235 -36.648  32.396  1.00 11.48           H  
ATOM   3205  HE2 MET A 587     -27.853 -38.250  32.413  1.00 11.48           H  
ATOM   3206  HE3 MET A 587     -26.518 -37.202  32.206  1.00 11.48           H  
ATOM   3207  N   TRP A 588     -25.922 -42.519  27.891  1.00  8.22           N  
ANISOU 3207  N   TRP A 588     1028   1112    982    -11     18    -26
ATOM   3208  CA  TRP A 588     -25.877 -43.849  28.530  1.00  8.58           C  
ANISOU 3208  CA  TRP A 588     1078   1158   1024    -18     29    -31
ATOM   3209  C   TRP A 588     -24.441 -44.445  28.495  1.00  8.51           C  
ANISOU 3209  C   TRP A 588     1067   1156   1010    -17     31    -36
ATOM   3210  O   TRP A 588     -23.896 -44.754  29.585  1.00  8.99           O  
ANISOU 3210  O   TRP A 588     1137   1213   1064    -21     39    -37
ATOM   3211  CB  TRP A 588     -26.948 -44.791  27.944  1.00  8.49           C  
ANISOU 3211  CB  TRP A 588     1059   1151   1017    -25     37    -39
ATOM   3212  CG  TRP A 588     -26.887 -46.193  28.409  1.00  8.24           C  
ANISOU 3212  CG  TRP A 588     1030   1119    983    -37     50    -45
ATOM   3213  CD1 TRP A 588     -27.599 -46.701  29.438  1.00  9.81           C  
ANISOU 3213  CD1 TRP A 588     1241   1304   1180    -45     59    -44
ATOM   3214  CD2 TRP A 588     -25.988 -47.288  27.989  1.00  8.38           C  
ANISOU 3214  CD2 TRP A 588     1037   1147    999    -42     57    -54
ATOM   3215  NE1 TRP A 588     -27.295 -48.043  29.607  1.00  9.24           N  
ANISOU 3215  NE1 TRP A 588     1170   1236   1107    -59     72    -50
ATOM   3216  CE2 TRP A 588     -26.400 -48.447  28.674  1.00  8.77           C  
ANISOU 3216  CE2 TRP A 588     1093   1193   1048    -57     72    -57
ATOM   3217  CE3 TRP A 588     -25.020 -47.432  26.990  1.00  9.20           C  
ANISOU 3217  CE3 TRP A 588     1126   1265   1104    -35     53    -59
ATOM   3218  CZ2 TRP A 588     -25.913 -49.743  28.333  1.00  9.95           C  
ANISOU 3218  CZ2 TRP A 588     1232   1353   1198    -67     84    -67
ATOM   3219  CZ3 TRP A 588     -24.423 -48.634  26.797  1.00  9.80           C  
ANISOU 3219  CZ3 TRP A 588     1191   1352   1182    -41     64    -67
ATOM   3220  CH2 TRP A 588     -24.828 -49.810  27.388  1.00 10.37           C  
ANISOU 3220  CH2 TRP A 588     1266   1420   1253    -58     80    -72
ATOM   3221  H   TRP A 588     -26.182 -42.390  26.924  1.00  8.22           H  
ATOM   3222  HA  TRP A 588     -26.176 -43.803  29.577  1.00  8.58           H  
ATOM   3223  HB3 TRP A 588     -26.783 -44.869  26.869  1.00  8.49           H  
ATOM   3224  HB2 TRP A 588     -27.969 -44.463  28.138  1.00  8.49           H  
ATOM   3225  HD1 TRP A 588     -28.246 -46.083  30.043  1.00  9.81           H  
ATOM   3226  HE1 TRP A 588     -27.687 -48.614  30.342  1.00  9.24           H  
ATOM   3227  HE3 TRP A 588     -24.750 -46.652  26.293  1.00  9.20           H  
ATOM   3228  HZ2 TRP A 588     -26.182 -50.641  28.870  1.00  9.95           H  
ATOM   3229  HZ3 TRP A 588     -23.673 -48.690  26.022  1.00  9.80           H  
ATOM   3230  HH2 TRP A 588     -24.312 -50.749  27.255  1.00 10.37           H  
ATOM   3231  N   GLU A 589     -23.831 -44.368  27.273  1.00  8.46           N  
ANISOU 3231  N   GLU A 589     1051   1158   1006    -10     26    -39
ATOM   3232  CA  GLU A 589     -22.471 -44.809  27.017  1.00  8.66           C  
ANISOU 3232  CA  GLU A 589     1075   1188   1028     -4     29    -44
ATOM   3233  C   GLU A 589     -21.338 -44.142  27.804  1.00  8.34           C  
ANISOU 3233  C   GLU A 589     1052   1138    980     -3     27    -40
ATOM   3234  O   GLU A 589     -20.332 -44.813  28.062  1.00  8.87           O  
ANISOU 3234  O   GLU A 589     1125   1204   1041     -4     37    -44
ATOM   3235  CB  GLU A 589     -22.184 -44.642  25.537  1.00  9.04           C  
ANISOU 3235  CB  GLU A 589     1114   1242   1079      6     21    -45
ATOM   3236  CG  GLU A 589     -20.888 -45.193  24.967  1.00  9.01           C  
ANISOU 3236  CG  GLU A 589     1093   1250   1080      6     19    -50
ATOM   3237  CD  GLU A 589     -20.810 -45.200  23.426  1.00 10.27           C  
ANISOU 3237  CD  GLU A 589     1249   1412   1239     19      9    -49
ATOM   3238  OE1 GLU A 589     -21.613 -44.534  22.780  1.00 10.68           O  
ANISOU 3238  OE1 GLU A 589     1295   1471   1293     29     10    -53
ATOM   3239  OE2 GLU A 589     -19.910 -45.840  22.850  1.00  9.68           O1-
ANISOU 3239  OE2 GLU A 589     1182   1333   1162     21      1    -43
ATOM   3240  H   GLU A 589     -24.416 -43.975  26.549  1.00  8.46           H  
ATOM   3241  HA  GLU A 589     -22.497 -45.867  27.278  1.00  8.66           H  
ATOM   3242  HB3 GLU A 589     -22.215 -43.559  25.423  1.00  9.04           H  
ATOM   3243  HB2 GLU A 589     -22.978 -45.101  24.948  1.00  9.04           H  
ATOM   3244  HG3 GLU A 589     -20.722 -46.217  25.302  1.00  9.01           H  
ATOM   3245  HG2 GLU A 589     -20.058 -44.609  25.364  1.00  9.01           H  
ATOM   3246  N   ILE A 590     -21.470 -42.746  27.963  1.00  7.83           N  
ANISOU 3246  N   ILE A 590      994   1066    915     -3     15    -32
ATOM   3247  CA  ILE A 590     -20.563 -41.893  28.783  1.00  8.17           C  
ANISOU 3247  CA  ILE A 590     1054   1101    948     -4      9    -29
ATOM   3248  C   ILE A 590     -20.515 -42.490  30.153  1.00  8.74           C  
ANISOU 3248  C   ILE A 590     1140   1169   1012    -11     15    -26
ATOM   3249  O   ILE A 590     -19.462 -42.895  30.589  1.00  8.54           O  
ANISOU 3249  O   ILE A 590     1129   1140    975    -13     20    -29
ATOM   3250  CB  ILE A 590     -21.159 -40.405  28.858  1.00  7.98           C  
ANISOU 3250  CB  ILE A 590     1030   1074    929     -5     -6    -21
ATOM   3251  CG1 ILE A 590     -20.766 -39.499  27.645  1.00  8.89           C  
ANISOU 3251  CG1 ILE A 590     1139   1189   1048      0    -10    -23
ATOM   3252  CG2 ILE A 590     -20.704 -39.582  30.092  1.00  9.58           C  
ANISOU 3252  CG2 ILE A 590     1248   1269   1122    -10    -17    -16
ATOM   3253  CD1 ILE A 590     -21.658 -38.240  27.500  1.00 10.68           C  
ANISOU 3253  CD1 ILE A 590     1362   1415   1282     -4    -20    -17
ATOM   3254  H   ILE A 590     -22.252 -42.268  27.537  1.00  7.83           H  
ATOM   3255  HA  ILE A 590     -19.577 -41.940  28.321  1.00  8.17           H  
ATOM   3256  HB  ILE A 590     -22.236 -40.549  28.941  1.00  7.98           H  
ATOM   3257 HG13 ILE A 590     -20.748 -40.142  26.764  1.00  8.89           H  
ATOM   3258 HG12 ILE A 590     -19.746 -39.115  27.652  1.00  8.89           H  
ATOM   3259 HG21 ILE A 590     -21.378 -38.742  30.259  1.00  9.58           H  
ATOM   3260 HG22 ILE A 590     -20.842 -40.192  30.984  1.00  9.58           H  
ATOM   3261 HG23 ILE A 590     -19.638 -39.391  29.964  1.00  9.58           H  
ATOM   3262 HD11 ILE A 590     -21.277 -37.659  26.661  1.00 10.68           H  
ATOM   3263 HD12 ILE A 590     -22.706 -38.511  27.377  1.00 10.68           H  
ATOM   3264 HD13 ILE A 590     -21.488 -37.637  28.392  1.00 10.68           H  
ATOM   3265  N   TYR A 591     -21.706 -42.734  30.778  1.00  8.16           N  
ANISOU 3265  N   TYR A 591     1064   1093    942    -14     15    -21
ATOM   3266  CA  TYR A 591     -21.884 -43.398  32.078  1.00  8.08           C  
ANISOU 3266  CA  TYR A 591     1072   1076    923    -19     19    -16
ATOM   3267  C   TYR A 591     -21.492 -44.911  32.178  1.00  8.44           C  
ANISOU 3267  C   TYR A 591     1121   1123    963    -26     40    -24
ATOM   3268  O   TYR A 591     -21.133 -45.360  33.253  1.00 10.06           O  
ANISOU 3268  O   TYR A 591     1345   1321   1156    -33     47    -20
ATOM   3269  CB  TYR A 591     -23.331 -43.148  32.569  1.00  9.21           C  
ANISOU 3269  CB  TYR A 591     1215   1213   1072    -18     13     -7
ATOM   3270  CG  TYR A 591     -23.386 -42.023  33.536  1.00  9.18           C  
ANISOU 3270  CG  TYR A 591     1214   1206   1069    -13     -7      3
ATOM   3271  CD1 TYR A 591     -23.605 -40.706  33.034  1.00 10.11           C  
ANISOU 3271  CD1 TYR A 591     1314   1328   1198     -8    -17      3
ATOM   3272  CD2 TYR A 591     -23.265 -42.306  34.857  1.00 10.00           C  
ANISOU 3272  CD2 TYR A 591     1337   1302   1160    -13    -17     12
ATOM   3273  CE1 TYR A 591     -23.680 -39.594  33.979  1.00 11.28           C  
ANISOU 3273  CE1 TYR A 591     1460   1476   1349     -6    -35     11
ATOM   3274  CE2 TYR A 591     -23.324 -41.243  35.772  1.00 11.66           C  
ANISOU 3274  CE2 TYR A 591     1545   1512   1371     -9    -40     20
ATOM   3275  CZ  TYR A 591     -23.559 -39.884  35.377  1.00 10.82           C  
ANISOU 3275  CZ  TYR A 591     1417   1413   1280     -6    -48     19
ATOM   3276  OH  TYR A 591     -23.754 -38.888  36.311  1.00 13.57           O  
ANISOU 3276  OH  TYR A 591     1760   1764   1633     -4    -69     26
ATOM   3277  H   TYR A 591     -22.579 -42.431  30.370  1.00  8.16           H  
ATOM   3278  HA  TYR A 591     -21.103 -42.971  32.708  1.00  8.08           H  
ATOM   3279  HB3 TYR A 591     -23.679 -44.004  33.147  1.00  9.21           H  
ATOM   3280  HB2 TYR A 591     -23.937 -43.074  31.666  1.00  9.21           H  
ATOM   3281  HD1 TYR A 591     -23.712 -40.607  31.964  1.00 10.11           H  
ATOM   3282  HD2 TYR A 591     -23.167 -43.331  35.183  1.00 10.00           H  
ATOM   3283  HE1 TYR A 591     -23.928 -38.610  33.610  1.00 11.28           H  
ATOM   3284  HE2 TYR A 591     -23.254 -41.464  36.827  1.00 11.66           H  
ATOM   3285  HH  TYR A 591     -23.605 -37.969  36.080  1.00 13.57           H  
ATOM   3286  N   SER A 592     -21.598 -45.663  31.052  1.00  8.33           N  
ANISOU 3286  N   SER A 592     1088   1119    958    -26     49    -33
ATOM   3287  CA  SER A 592     -21.001 -46.963  30.817  1.00  8.08           C  
ANISOU 3287  CA  SER A 592     1051   1093    924    -33     69    -43
ATOM   3288  C   SER A 592     -19.473 -46.987  30.458  1.00  9.75           C  
ANISOU 3288  C   SER A 592     1263   1309   1132    -27     76    -50
ATOM   3289  O   SER A 592     -18.877 -48.102  30.398  1.00 10.10           O  
ANISOU 3289  O   SER A 592     1298   1362   1179    -30     95    -59
ATOM   3290  CB  SER A 592     -21.789 -47.698  29.727  1.00  9.46           C  
ANISOU 3290  CB  SER A 592     1203   1279   1113    -36     74    -50
ATOM   3291  OG  SER A 592     -23.143 -47.914  30.080  1.00 10.66           O  
ANISOU 3291  OG  SER A 592     1358   1424   1269    -42     71    -45
ATOM   3292  H   SER A 592     -21.883 -45.085  30.274  1.00  8.33           H  
ATOM   3293  HA  SER A 592     -21.077 -47.610  31.690  1.00  8.08           H  
ATOM   3294  HB3 SER A 592     -21.321 -48.682  29.690  1.00  9.46           H  
ATOM   3295  HB2 SER A 592     -21.681 -47.288  28.723  1.00  9.46           H  
ATOM   3296  HG  SER A 592     -23.614 -47.085  29.967  1.00 10.66           H  
ATOM   3297  N   LEU A 593     -18.834 -45.807  30.376  1.00  9.18           N  
ANISOU 3297  N   LEU A 593     1201   1233   1054    -18     64    -47
ATOM   3298  CA  LEU A 593     -17.425 -45.676  30.076  1.00  9.42           C  
ANISOU 3298  CA  LEU A 593     1237   1264   1081    -11     71    -55
ATOM   3299  C   LEU A 593     -17.024 -46.443  28.775  1.00 10.04           C  
ANISOU 3299  C   LEU A 593     1288   1354   1172     -1     79    -64
ATOM   3300  O   LEU A 593     -16.163 -47.336  28.764  1.00 11.14           O  
ANISOU 3300  O   LEU A 593     1424   1496   1311      4     95    -72
ATOM   3301  CB  LEU A 593     -16.637 -46.070  31.333  1.00 10.12           C  
ANISOU 3301  CB  LEU A 593     1348   1346   1152    -18     88    -58
ATOM   3302  CG  LEU A 593     -17.004 -45.340  32.661  1.00 10.83           C  
ANISOU 3302  CG  LEU A 593     1466   1425   1225    -27     76    -47
ATOM   3303  CD1 LEU A 593     -16.170 -45.782  33.910  1.00 12.25           C  
ANISOU 3303  CD1 LEU A 593     1672   1598   1384    -35     95    -51
ATOM   3304  CD2 LEU A 593     -16.865 -43.789  32.398  1.00 13.18           C  
ANISOU 3304  CD2 LEU A 593     1772   1716   1519    -22     52    -42
ATOM   3305  H   LEU A 593     -19.407 -45.004  30.592  1.00  9.18           H  
ATOM   3306  HA  LEU A 593     -17.276 -44.625  29.832  1.00  9.42           H  
ATOM   3307  HB3 LEU A 593     -15.594 -45.910  31.061  1.00 10.12           H  
ATOM   3308  HB2 LEU A 593     -16.813 -47.142  31.429  1.00 10.12           H  
ATOM   3309  HG  LEU A 593     -18.044 -45.594  32.867  1.00 10.83           H  
ATOM   3310 HD11 LEU A 593     -15.209 -46.216  33.637  1.00 12.25           H  
ATOM   3311 HD12 LEU A 593     -15.929 -44.928  34.544  1.00 12.25           H  
ATOM   3312 HD13 LEU A 593     -16.769 -46.484  34.489  1.00 12.25           H  
ATOM   3313 HD21 LEU A 593     -16.307 -43.330  33.214  1.00 13.18           H  
ATOM   3314 HD22 LEU A 593     -16.370 -43.432  31.495  1.00 13.18           H  
ATOM   3315 HD23 LEU A 593     -17.892 -43.425  32.410  1.00 13.18           H  
ATOM   3316  N   GLY A 594     -17.668 -45.964  27.697  1.00  9.40           N  
ANISOU 3316  N   GLY A 594     1190   1278   1103      3     66    -61
ATOM   3317  CA  GLY A 594     -17.399 -46.260  26.324  1.00  9.40           C  
ANISOU 3317  CA  GLY A 594     1167   1289   1114     15     66    -67
ATOM   3318  C   GLY A 594     -17.803 -47.662  25.905  1.00 10.08           C  
ANISOU 3318  C   GLY A 594     1228   1391   1209     10     77    -75
ATOM   3319  O   GLY A 594     -17.284 -48.195  24.958  1.00 10.81           O  
ANISOU 3319  O   GLY A 594     1300   1496   1312     21     76    -81
ATOM   3320  H   GLY A 594     -18.433 -45.311  27.786  1.00  9.40           H  
ATOM   3321  HA3 GLY A 594     -16.314 -46.210  26.238  1.00  9.40           H  
ATOM   3322  HA2 GLY A 594     -17.864 -45.571  25.619  1.00  9.40           H  
ATOM   3323  N   LYS A 595     -18.666 -48.345  26.654  1.00 10.50           N  
ANISOU 3323  N   LYS A 595     1284   1445   1262     -8     85    -74
ATOM   3324  CA  LYS A 595     -19.077 -49.713  26.381  1.00 10.84           C  
ANISOU 3324  CA  LYS A 595     1302   1501   1314    -17     93    -83
ATOM   3325  C   LYS A 595     -20.253 -49.750  25.453  1.00 11.12           C  
ANISOU 3325  C   LYS A 595     1321   1547   1358    -12     74    -82
ATOM   3326  O   LYS A 595     -21.165 -48.938  25.757  1.00 10.56           O  
ANISOU 3326  O   LYS A 595     1261   1468   1283     -7     59    -75
ATOM   3327  CB  LYS A 595     -19.294 -50.443  27.716  1.00 12.88           C  
ANISOU 3327  CB  LYS A 595     1572   1753   1568    -38    102    -81
ATOM   3328  CG  LYS A 595     -17.978 -50.624  28.527  1.00 16.98           C  
ANISOU 3328  CG  LYS A 595     2108   2266   2079    -49    124    -82
ATOM   3329  CD  LYS A 595     -16.770 -51.046  27.686  1.00 23.68           C  
ANISOU 3329  CD  LYS A 595     2967   3107   2924    -70    132    -79
ATOM   3330  CE  LYS A 595     -15.787 -51.878  28.558  1.00 40.22           C  
ANISOU 3330  CE  LYS A 595     5090   5187   5004    -79    149    -74
ATOM   3331  NZ  LYS A 595     -14.887 -52.602  27.683  1.00 48.65           N1+
ANISOU 3331  NZ  LYS A 595     6151   6264   6071    -83    174    -84
ATOM   3332  H   LYS A 595     -19.006 -47.818  27.446  1.00 10.50           H  
ATOM   3333  HA  LYS A 595     -18.377 -50.288  25.775  1.00 10.84           H  
ATOM   3334  HB3 LYS A 595     -19.650 -51.444  27.471  1.00 12.88           H  
ATOM   3335  HB2 LYS A 595     -20.083 -49.970  28.301  1.00 12.88           H  
ATOM   3336  HG3 LYS A 595     -18.124 -51.456  29.216  1.00 16.98           H  
ATOM   3337  HG2 LYS A 595     -17.781 -49.686  29.045  1.00 16.98           H  
ATOM   3338  HD3 LYS A 595     -16.200 -50.235  27.234  1.00 23.68           H  
ATOM   3339  HD2 LYS A 595     -17.258 -51.636  26.910  1.00 23.68           H  
ATOM   3340  HE3 LYS A 595     -16.206 -52.576  29.283  1.00 40.22           H  
ATOM   3341  HE2 LYS A 595     -15.175 -51.217  29.171  1.00 40.22           H  
ATOM   3342  HZ1 LYS A 595     -14.091 -52.840  28.259  1.00 48.65           H  
ATOM   3343  HZ2 LYS A 595     -15.217 -53.505  27.375  1.00 48.65           H  
ATOM   3344  HZ3 LYS A 595     -14.555 -52.073  26.890  1.00 48.65           H  
ATOM   3345  N   MET A 596     -20.179 -50.479  24.281  1.00 10.29           N  
ANISOU 3345  N   MET A 596     1187   1459   1262    -13     76    -91
ATOM   3346  CA  MET A 596     -21.210 -50.552  23.317  1.00 10.07           C  
ANISOU 3346  CA  MET A 596     1145   1441   1238    -12     58    -92
ATOM   3347  C   MET A 596     -22.645 -50.758  23.903  1.00  9.92           C  
ANISOU 3347  C   MET A 596     1138   1416   1216    -32     58    -91
ATOM   3348  O   MET A 596     -22.814 -51.642  24.777  1.00 10.61           O  
ANISOU 3348  O   MET A 596     1225   1503   1305    -51     73    -96
ATOM   3349  CB  MET A 596     -20.878 -51.790  22.473  1.00 11.65           C  
ANISOU 3349  CB  MET A 596     1312   1665   1451    -12     58   -103
ATOM   3350  CG  MET A 596     -19.831 -51.412  21.389  1.00 14.94           C  
ANISOU 3350  CG  MET A 596     1715   2094   1868    -15     38   -105
ATOM   3351  SD  MET A 596     -20.091 -52.434  19.861  1.00 21.00           S  
ANISOU 3351  SD  MET A 596     2484   2862   2631     12     13    -96
ATOM   3352  CE  MET A 596     -19.993 -54.127  20.448  1.00 20.11           C  
ANISOU 3352  CE  MET A 596     2334   2773   2534     31      9   -103
ATOM   3353  H   MET A 596     -19.277 -50.903  24.115  1.00 10.29           H  
ATOM   3354  HA  MET A 596     -21.111 -49.650  22.713  1.00 10.07           H  
ATOM   3355  HB3 MET A 596     -21.768 -52.232  22.024  1.00 11.65           H  
ATOM   3356  HB2 MET A 596     -20.539 -52.619  23.094  1.00 11.65           H  
ATOM   3357  HG3 MET A 596     -18.751 -51.502  21.509  1.00 14.94           H  
ATOM   3358  HG2 MET A 596     -20.064 -50.398  21.063  1.00 14.94           H  
ATOM   3359  HE1 MET A 596     -20.153 -54.867  19.664  1.00 20.11           H  
ATOM   3360  HE2 MET A 596     -19.119 -54.318  21.070  1.00 20.11           H  
ATOM   3361  HE3 MET A 596     -20.840 -54.242  21.125  1.00 20.11           H  
ATOM   3362  N   PRO A 597     -23.681 -50.042  23.443  1.00  9.70           N  
ANISOU 3362  N   PRO A 597     1119   1382   1183    -30     43    -86
ATOM   3363  CA  PRO A 597     -25.032 -50.288  23.866  1.00  8.80           C  
ANISOU 3363  CA  PRO A 597     1016   1262   1067    -47     45    -87
ATOM   3364  C   PRO A 597     -25.540 -51.625  23.392  1.00 10.27           C  
ANISOU 3364  C   PRO A 597     1182   1462   1257    -64     48    -99
ATOM   3365  O   PRO A 597     -25.453 -51.865  22.201  1.00 10.33           O  
ANISOU 3365  O   PRO A 597     1167   1489   1269    -59     36   -105
ATOM   3366  CB  PRO A 597     -25.820 -49.112  23.329  1.00 10.04           C  
ANISOU 3366  CB  PRO A 597     1182   1414   1219    -38     31    -81
ATOM   3367  CG  PRO A 597     -25.077 -48.607  22.113  1.00 12.50           C  
ANISOU 3367  CG  PRO A 597     1496   1723   1529    -19     23    -73
ATOM   3368  CD  PRO A 597     -23.599 -49.016  22.467  1.00 11.20           C  
ANISOU 3368  CD  PRO A 597     1315   1571   1370    -12     27    -78
ATOM   3369  HA  PRO A 597     -25.074 -50.351  24.954  1.00  8.80           H  
ATOM   3370  HB3 PRO A 597     -25.757 -48.309  24.063  1.00 10.04           H  
ATOM   3371  HB2 PRO A 597     -26.898 -49.253  23.243  1.00 10.04           H  
ATOM   3372  HG3 PRO A 597     -25.207 -47.547  21.896  1.00 12.50           H  
ATOM   3373  HG2 PRO A 597     -25.328 -49.214  21.243  1.00 12.50           H  
ATOM   3374  HD2 PRO A 597     -23.037 -49.294  21.575  1.00 11.20           H  
ATOM   3375  HD3 PRO A 597     -23.146 -48.082  22.799  1.00 11.20           H  
ATOM   3376  N   TYR A 598     -26.127 -52.483  24.216  1.00  9.84           N  
ANISOU 3376  N   TYR A 598     1137   1399   1203    -85     61   -103
ATOM   3377  CA  TYR A 598     -26.534 -53.893  23.949  1.00 10.87           C  
ANISOU 3377  CA  TYR A 598     1252   1541   1338   -108     66   -117
ATOM   3378  C   TYR A 598     -25.341 -54.772  23.506  1.00 11.69           C  
ANISOU 3378  C   TYR A 598     1325   1665   1451   -109     71   -125
ATOM   3379  O   TYR A 598     -25.406 -55.539  22.527  1.00 10.46           O  
ANISOU 3379  O   TYR A 598     1143   1531   1302   -113     61   -134
ATOM   3380  CB  TYR A 598     -27.613 -53.971  22.779  1.00 10.93           C  
ANISOU 3380  CB  TYR A 598     1254   1556   1341   -113     48   -123
ATOM   3381  CG  TYR A 598     -28.852 -53.160  22.888  1.00  9.83           C  
ANISOU 3381  CG  TYR A 598     1141   1399   1193   -105     43   -115
ATOM   3382  CD1 TYR A 598     -29.921 -53.608  23.732  1.00 10.91           C  
ANISOU 3382  CD1 TYR A 598     1300   1518   1327   -119     54   -117
ATOM   3383  CD2 TYR A 598     -28.957 -52.004  22.129  1.00  9.27           C  
ANISOU 3383  CD2 TYR A 598     1073   1330   1119    -83     29   -106
ATOM   3384  CE1 TYR A 598     -31.057 -52.722  23.800  1.00 10.76           C  
ANISOU 3384  CE1 TYR A 598     1301   1484   1303   -109     52   -110
ATOM   3385  CE2 TYR A 598     -30.123 -51.181  22.109  1.00  9.14           C  
ANISOU 3385  CE2 TYR A 598     1078   1299   1097    -76     28    -99
ATOM   3386  CZ  TYR A 598     -31.104 -51.538  23.024  1.00  9.63           C  
ANISOU 3386  CZ  TYR A 598     1157   1345   1157    -89     40   -102
ATOM   3387  OH  TYR A 598     -32.124 -50.632  23.188  1.00 10.73           O  
ANISOU 3387  OH  TYR A 598     1314   1470   1293    -81     41    -96
ATOM   3388  H   TYR A 598     -26.170 -52.202  25.185  1.00  9.84           H  
ATOM   3389  HA  TYR A 598     -26.891 -54.214  24.927  1.00 10.87           H  
ATOM   3390  HB3 TYR A 598     -27.940 -55.001  22.640  1.00 10.93           H  
ATOM   3391  HB2 TYR A 598     -27.179 -53.694  21.819  1.00 10.93           H  
ATOM   3392  HD1 TYR A 598     -29.934 -54.620  24.109  1.00 10.91           H  
ATOM   3393  HD2 TYR A 598     -28.126 -51.691  21.516  1.00  9.27           H  
ATOM   3394  HE1 TYR A 598     -31.920 -52.985  24.393  1.00 10.76           H  
ATOM   3395  HE2 TYR A 598     -30.169 -50.275  21.524  1.00  9.14           H  
ATOM   3396  HH  TYR A 598     -32.885 -51.070  23.577  1.00 10.73           H  
ATOM   3397  N   GLU A 599     -24.164 -54.631  24.185  1.00 11.44           N  
ANISOU 3397  N   GLU A 599     1299   1627   1420   -103     87   -120
ATOM   3398  CA  GLU A 599     -22.894 -55.262  23.871  1.00 13.55           C  
ANISOU 3398  CA  GLU A 599     1540   1912   1697    -96     95   -126
ATOM   3399  C   GLU A 599     -22.950 -56.717  23.521  1.00 13.38           C  
ANISOU 3399  C   GLU A 599     1487   1910   1687   -117    104   -141
ATOM   3400  O   GLU A 599     -22.528 -57.101  22.416  1.00 15.53           O  
ANISOU 3400  O   GLU A 599     1728   2204   1971   -106    103   -147
ATOM   3401  CB  GLU A 599     -21.864 -55.021  25.017  1.00 16.15           C  
ANISOU 3401  CB  GLU A 599     1885   2228   2021    -89    114   -120
ATOM   3402  CG  GLU A 599     -20.619 -55.966  25.078  1.00 21.56           C  
ANISOU 3402  CG  GLU A 599     2595   2897   2700   -111    136   -119
ATOM   3403  CD  GLU A 599     -19.542 -55.587  26.123  1.00 26.69           C  
ANISOU 3403  CD  GLU A 599     3263   3536   3341   -105    154   -114
ATOM   3404  OE1 GLU A 599     -18.857 -56.436  26.674  1.00 21.18           O  
ANISOU 3404  OE1 GLU A 599     2556   2845   2645    -84    153   -114
ATOM   3405  OE2 GLU A 599     -19.510 -54.391  26.461  1.00 27.89           O1-
ANISOU 3405  OE2 GLU A 599     3440   3671   3483   -120    170   -109
ATOM   3406  H   GLU A 599     -24.150 -54.070  25.025  1.00 11.44           H  
ATOM   3407  HA  GLU A 599     -22.506 -54.698  23.023  1.00 13.55           H  
ATOM   3408  HB3 GLU A 599     -22.350 -55.290  25.955  1.00 16.15           H  
ATOM   3409  HB2 GLU A 599     -21.654 -53.952  24.987  1.00 16.15           H  
ATOM   3410  HG3 GLU A 599     -20.158 -56.050  24.093  1.00 21.56           H  
ATOM   3411  HG2 GLU A 599     -20.987 -56.965  25.312  1.00 21.56           H  
ATOM   3412  N   ARG A 600     -23.649 -57.550  24.340  1.00 11.35           N  
ANISOU 3412  N   ARG A 600     1237   1647   1428   -147    113   -146
ATOM   3413  CA  ARG A 600     -23.681 -59.016  24.150  1.00 12.39           C  
ANISOU 3413  CA  ARG A 600     1336   1799   1571   -172    121   -162
ATOM   3414  C   ARG A 600     -24.682 -59.479  23.098  1.00 13.19           C  
ANISOU 3414  C   ARG A 600     1418   1916   1675   -181     96   -171
ATOM   3415  O   ARG A 600     -24.633 -60.672  22.815  1.00 14.38           O  
ANISOU 3415  O   ARG A 600     1542   2086   1837   -206     99   -185
ATOM   3416  CB  ARG A 600     -23.868 -59.715  25.494  1.00 18.75           C  
ANISOU 3416  CB  ARG A 600     2163   2587   2374   -204    150   -164
ATOM   3417  CG  ARG A 600     -22.638 -59.414  26.393  1.00 26.64           C  
ANISOU 3417  CG  ARG A 600     3179   3573   3368   -197    175   -157
ATOM   3418  CD  ARG A 600     -22.484 -60.425  27.495  1.00 38.28           C  
ANISOU 3418  CD  ARG A 600     4689   5023   4834   -223    200   -153
ATOM   3419  NE  ARG A 600     -22.118 -61.819  27.087  1.00 38.18           N  
ANISOU 3419  NE  ARG A 600     4696   4999   4813   -217    223   -146
ATOM   3420  CZ  ARG A 600     -20.881 -62.254  26.812  1.00 51.07           C  
ANISOU 3420  CZ  ARG A 600     6309   6645   6452   -226    248   -154
ATOM   3421  NH1 ARG A 600     -20.660 -63.441  26.396  1.00 34.32           N  
ANISOU 3421  NH1 ARG A 600     4211   4511   4319   -220    268   -146
ATOM   3422  NH2 ARG A 600     -19.834 -61.426  26.848  1.00 38.71           N1+
ANISOU 3422  NH2 ARG A 600     4700   5105   4904   -241    253   -169
ATOM   3423  H   ARG A 600     -24.137 -57.109  25.107  1.00 11.35           H  
ATOM   3424  HA  ARG A 600     -22.668 -59.257  23.827  1.00 12.39           H  
ATOM   3425  HB3 ARG A 600     -24.053 -60.785  25.394  1.00 18.75           H  
ATOM   3426  HB2 ARG A 600     -24.826 -59.305  25.814  1.00 18.75           H  
ATOM   3427  HG3 ARG A 600     -22.625 -58.389  26.764  1.00 26.64           H  
ATOM   3428  HG2 ARG A 600     -21.700 -59.494  25.843  1.00 26.64           H  
ATOM   3429  HD3 ARG A 600     -23.504 -60.600  27.838  1.00 38.28           H  
ATOM   3430  HD2 ARG A 600     -21.980 -60.052  28.387  1.00 38.28           H  
ATOM   3431 HH22 ARG A 600     -18.912 -61.659  26.508  1.00 38.71           H  
ATOM   3432 HH21 ARG A 600     -19.930 -60.464  27.141  1.00 38.71           H  
ATOM   3433 HH12 ARG A 600     -19.784 -63.744  25.995  1.00 34.32           H  
ATOM   3434 HH11 ARG A 600     -21.459 -64.034  26.223  1.00 34.32           H  
ATOM   3435  HE  ARG A 600     -22.880 -62.482  27.094  1.00 38.18           H  
ATOM   3436  N   PHE A 601     -25.598 -58.598  22.524  1.00 11.51           N  
ANISOU 3436  N   PHE A 601     1222   1699   1453   -165     73   -164
ATOM   3437  CA  PHE A 601     -26.296 -58.973  21.306  1.00 11.48           C  
ANISOU 3437  CA  PHE A 601     1208   1707   1445   -173     48   -171
ATOM   3438  C   PHE A 601     -25.488 -58.741  20.001  1.00 11.17           C  
ANISOU 3438  C   PHE A 601     1147   1690   1409   -146     22   -168
ATOM   3439  O   PHE A 601     -24.680 -57.850  20.023  1.00 11.51           O  
ANISOU 3439  O   PHE A 601     1194   1729   1452   -116     20   -157
ATOM   3440  CB  PHE A 601     -27.651 -58.238  21.240  1.00 12.46           C  
ANISOU 3440  CB  PHE A 601     1374   1807   1554   -173     44   -164
ATOM   3441  CG  PHE A 601     -28.527 -58.751  22.424  1.00 13.41           C  
ANISOU 3441  CG  PHE A 601     1523   1902   1670   -198     64   -167
ATOM   3442  CD1 PHE A 601     -28.599 -58.042  23.643  1.00 19.27           C  
ANISOU 3442  CD1 PHE A 601     2259   2644   2420   -225     86   -176
ATOM   3443  CD2 PHE A 601     -29.061 -60.006  22.350  1.00 17.02           C  
ANISOU 3443  CD2 PHE A 601     2014   2335   2116   -194     63   -161
ATOM   3444  CE1 PHE A 601     -29.315 -58.531  24.733  1.00 20.62           C  
ANISOU 3444  CE1 PHE A 601     2461   2787   2585   -247    106   -176
ATOM   3445  CE2 PHE A 601     -29.644 -60.562  23.416  1.00 20.38           C  
ANISOU 3445  CE2 PHE A 601     2468   2736   2538   -214     82   -163
ATOM   3446  CZ  PHE A 601     -29.818 -59.826  24.606  1.00 20.63           C  
ANISOU 3446  CZ  PHE A 601     2498   2765   2577   -240    103   -170
ATOM   3447  H   PHE A 601     -25.577 -57.597  22.657  1.00 11.51           H  
ATOM   3448  HA  PHE A 601     -26.552 -60.032  21.316  1.00 11.48           H  
ATOM   3449  HB3 PHE A 601     -28.144 -58.323  20.272  1.00 12.46           H  
ATOM   3450  HB2 PHE A 601     -27.446 -57.178  21.391  1.00 12.46           H  
ATOM   3451  HD1 PHE A 601     -28.075 -57.116  23.828  1.00 19.27           H  
ATOM   3452  HD2 PHE A 601     -29.018 -60.535  21.410  1.00 17.02           H  
ATOM   3453  HE1 PHE A 601     -29.611 -57.958  25.599  1.00 20.62           H  
ATOM   3454  HE2 PHE A 601     -30.097 -61.523  23.225  1.00 20.38           H  
ATOM   3455  HZ  PHE A 601     -30.316 -60.387  25.383  1.00 20.63           H  
ATOM   3456  N   THR A 602     -25.833 -59.479  18.943  1.00 11.49           N  
ANISOU 3456  N   THR A 602     1165   1752   1449   -156     -1   -178
ATOM   3457  CA  THR A 602     -25.455 -59.181  17.542  1.00 11.05           C
[truncated: 7,421,732 more chars]
