# Supplementary material for: Tunable Aromatic Sulfoxides and Sulfones as Cysteine-Targeting Warheads: Exploring the Structure–Reactivity Relationship
Source: J Med Chem. 2026 Mar 9;69(6):7214–37. doi: 10.1021/acs.jmedchem.5c03536 (PMC13036770; doi:10.1021/acs.jmedchem.5c03536)
Supplement: Supplementary file 13 [file jm5c03536_si_015.pdb]

TITLE     ibr_2C_SO2_pyraz_alkyne
REMARK   4      COMPLIES WITH FORMAT V. 3.0, 1-DEC-2006
REMARK 888
REMARK 888 WRITTEN BY MAESTRO (A PRODUCT OF SCHRODINGER, LLC)
CRYST1   83.432  105.463   89.645  90.00  90.00  90.00 P 1           1
ATOM      1  N   GLY A 389      -4.432 -33.981   9.089  1.00 31.79           N  
ANISOU    1  N   GLY A 389     5096   3273   3709   -182    195    241
ATOM      2  CA  GLY A 389      -5.001 -32.899   9.891  1.00 31.11           C  
ANISOU    2  CA  GLY A 389     5091   3127   3603   -194    215    262
ATOM      3  C   GLY A 389      -5.203 -33.196  11.402  1.00 30.64           C  
ANISOU    3  C   GLY A 389     5065   3063   3515   -164    210    293
ATOM      4  O   GLY A 389      -5.759 -32.467  12.168  1.00 27.59           O  
ANISOU    4  O   GLY A 389     4635   2724   3125   -144    196    297
ATOM      5  H1  GLY A 389      -5.153 -34.551   8.671  1.00 31.79           H  
ATOM      6  H2  GLY A 389      -4.154 -33.488   8.252  1.00 31.79           H  
ATOM      7  HA3 GLY A 389      -6.040 -32.690   9.636  1.00 31.11           H  
ATOM      8  HA2 GLY A 389      -4.591 -31.891   9.840  1.00 31.11           H  
ATOM      9  N   LEU A 390      -4.646 -34.280  11.884  1.00 27.24           N  
ANISOU    9  N   LEU A 390     4715   2574   3062   -160    222    316
ATOM     10  CA  LEU A 390      -4.403 -34.688  13.247  1.00 26.98           C  
ANISOU   10  CA  LEU A 390     4726   2529   2997   -131    217    349
ATOM     11  C   LEU A 390      -3.213 -33.818  13.925  1.00 31.91           C  
ANISOU   11  C   LEU A 390     5321   3183   3620    -57    178    356
ATOM     12  O   LEU A 390      -2.096 -33.925  13.532  1.00 30.85           O  
ANISOU   12  O   LEU A 390     5181   3039   3501    -14    159    348
ATOM     13  CB  LEU A 390      -4.121 -36.218  13.155  1.00 27.14           C  
ANISOU   13  CB  LEU A 390     4841   2474   2996   -132    233    372
ATOM     14  CG  LEU A 390      -5.291 -37.098  12.661  1.00 30.01           C  
ANISOU   14  CG  LEU A 390     5266   2814   3321   -105    229    410
ATOM     15  CD1 LEU A 390      -4.991 -38.669  12.671  1.00 30.44           C  
ANISOU   15  CD1 LEU A 390     5328   2882   3355   -162    259    420
ATOM     16  CD2 LEU A 390      -6.670 -36.896  13.375  1.00 27.66           C  
ANISOU   16  CD2 LEU A 390     5061   2440   3010    -87    236    431
ATOM     17  H   LEU A 390      -4.031 -34.763  11.245  1.00 27.24           H  
ATOM     18  HA  LEU A 390      -5.403 -34.395  13.567  1.00 26.98           H  
ATOM     19  HB3 LEU A 390      -3.873 -36.535  14.168  1.00 27.14           H  
ATOM     20  HB2 LEU A 390      -3.202 -36.422  12.606  1.00 27.14           H  
ATOM     21  HG  LEU A 390      -5.411 -36.834  11.610  1.00 30.01           H  
ATOM     22 HD11 LEU A 390      -3.923 -38.804  12.504  1.00 30.44           H  
ATOM     23 HD12 LEU A 390      -5.165 -39.142  13.637  1.00 30.44           H  
ATOM     24 HD13 LEU A 390      -5.428 -39.283  11.884  1.00 30.44           H  
ATOM     25 HD21 LEU A 390      -7.403 -36.356  12.775  1.00 27.66           H  
ATOM     26 HD22 LEU A 390      -7.072 -37.813  13.805  1.00 27.66           H  
ATOM     27 HD23 LEU A 390      -6.607 -36.439  14.363  1.00 27.66           H  
ATOM     28  N   GLY A 391      -3.677 -33.072  14.899  1.00 29.20           N  
ANISOU   28  N   GLY A 391     4958   2878   3259    -46    167    369
ATOM     29  CA  GLY A 391      -2.800 -32.222  15.757  1.00 29.23           C  
ANISOU   29  CA  GLY A 391     4932   2916   3260     17    129    375
ATOM     30  C   GLY A 391      -2.536 -30.842  15.026  1.00 33.46           C  
ANISOU   30  C   GLY A 391     5378   3516   3819     17    116    349
ATOM     31  O   GLY A 391      -1.767 -30.038  15.595  1.00 35.12           O  
ANISOU   31  O   GLY A 391     5556   3761   4027     61     86    352
ATOM     32  H   GLY A 391      -4.669 -33.101  15.084  1.00 29.20           H  
ATOM     33  HA3 GLY A 391      -1.833 -32.687  15.948  1.00 29.23           H  
ATOM     34  HA2 GLY A 391      -3.276 -32.019  16.717  1.00 29.23           H  
ATOM     35  N   TYR A 392      -3.158 -30.622  13.895  1.00 28.01           N  
ANISOU   35  N   TYR A 392     4648   2843   3153    -33    137    323
ATOM     36  CA  TYR A 392      -3.250 -29.329  13.137  1.00 26.61           C  
ANISOU   36  CA  TYR A 392     4389   2723   2999    -36    126    298
ATOM     37  C   TYR A 392      -4.584 -28.685  13.638  1.00 30.03           C  
ANISOU   37  C   TYR A 392     4786   3191   3434    -89    147    289
ATOM     38  O   TYR A 392      -5.625 -29.339  13.605  1.00 30.78           O  
ANISOU   38  O   TYR A 392     4896   3268   3533   -142    177    284
ATOM     39  CB  TYR A 392      -3.081 -29.547  11.663  1.00 27.51           C  
ANISOU   39  CB  TYR A 392     4477   2832   3142    -33    122    273
ATOM     40  CG  TYR A 392      -1.729 -30.181  11.300  1.00 28.68           C  
ANISOU   40  CG  TYR A 392     4649   2955   3293     27    101    279
ATOM     41  CD1 TYR A 392      -1.518 -31.548  11.264  1.00 30.28           C  
ANISOU   41  CD1 TYR A 392     4809   3193   3504     79     72    276
ATOM     42  CD2 TYR A 392      -0.650 -29.302  10.920  1.00 29.92           C  
ANISOU   42  CD2 TYR A 392     4872   3052   3445     33    111    288
ATOM     43  CE1 TYR A 392      -0.229 -32.057  11.047  1.00 30.14           C  
ANISOU   43  CE1 TYR A 392     4809   3154   3490    137     53    281
ATOM     44  CE2 TYR A 392       0.531 -29.839  10.399  1.00 30.60           C  
ANISOU   44  CE2 TYR A 392     4980   3112   3534     93     93    294
ATOM     45  CZ  TYR A 392       0.707 -31.236  10.445  1.00 38.14           C  
ANISOU   45  CZ  TYR A 392     5887   4106   4498    145     64    291
ATOM     46  OH  TYR A 392       1.874 -31.791   9.991  1.00 38.79           O  
ANISOU   46  OH  TYR A 392     5985   4166   4586    206     48    296
ATOM     47  H   TYR A 392      -3.649 -31.371  13.428  1.00 28.01           H  
ATOM     48  HA  TYR A 392      -2.445 -28.680  13.484  1.00 26.61           H  
ATOM     49  HB3 TYR A 392      -3.276 -28.585  11.188  1.00 27.51           H  
ATOM     50  HB2 TYR A 392      -3.854 -30.224  11.301  1.00 27.51           H  
ATOM     51  HD1 TYR A 392      -2.288 -32.305  11.297  1.00 30.28           H  
ATOM     52  HD2 TYR A 392      -0.677 -28.229  11.044  1.00 29.92           H  
ATOM     53  HE1 TYR A 392      -0.129 -33.128  11.140  1.00 30.14           H  
ATOM     54  HE2 TYR A 392       1.425 -29.386   9.996  1.00 30.60           H  
ATOM     55  HH  TYR A 392       2.163 -31.319   9.207  1.00 38.79           H  
ATOM     56  N   GLY A 393      -4.445 -27.359  13.909  1.00 27.54           N  
ANISOU   56  N   GLY A 393     4422   2924   3117    -75    133    285
ATOM     57  CA  GLY A 393      -5.554 -26.456  14.062  1.00 26.50           C  
ANISOU   57  CA  GLY A 393     4246   2831   2991   -117    152    273
ATOM     58  C   GLY A 393      -5.986 -26.042  12.661  1.00 27.52           C  
ANISOU   58  C   GLY A 393     4316   2985   3155   -136    152    245
ATOM     59  O   GLY A 393      -5.180 -26.193  11.713  1.00 24.61           O  
ANISOU   59  O   GLY A 393     3939   2610   2803   -112    135    234
ATOM     60  H   GLY A 393      -3.530 -26.934  13.867  1.00 27.54           H  
ATOM     61  HA3 GLY A 393      -5.098 -25.627  14.604  1.00 26.50           H  
ATOM     62  HA2 GLY A 393      -6.441 -26.797  14.595  1.00 26.50           H  
ATOM     63  N   SER A 394      -7.165 -25.424  12.376  1.00 25.32           N  
ANISOU   63  N   SER A 394     3996   2736   2889   -179    171    231
ATOM     64  CA  SER A 394      -7.641 -24.984  11.096  1.00 24.96           C  
ANISOU   64  CA  SER A 394     3894   2713   2875   -200    171    206
ATOM     65  C   SER A 394      -6.894 -23.813  10.427  1.00 25.97           C  
ANISOU   65  C   SER A 394     3974   2876   3018   -159    141    193
ATOM     66  O   SER A 394      -6.987 -23.618   9.227  1.00 25.80           O  
ANISOU   66  O   SER A 394     3920   2863   3019   -165    135    174
ATOM     67  CB  SER A 394      -9.163 -24.787  11.040  1.00 30.31           C  
ANISOU   67  CB  SER A 394     4535   3417   3562   -248    196    197
ATOM     68  OG  SER A 394      -9.574 -23.867  12.001  1.00 37.69           O  
ANISOU   68  OG  SER A 394     5437   4391   4491   -232    192    197
ATOM     69  H   SER A 394      -7.812 -25.173  13.109  1.00 25.32           H  
ATOM     70  HA  SER A 394      -7.420 -25.787  10.394  1.00 24.96           H  
ATOM     71  HB3 SER A 394      -9.571 -25.791  11.155  1.00 30.31           H  
ATOM     72  HB2 SER A 394      -9.585 -24.601  10.052  1.00 30.31           H  
ATOM     73  HG  SER A 394      -9.720 -24.412  12.777  1.00 37.69           H  
ATOM     74  N   TRP A 395      -6.103 -23.124  11.201  1.00 20.97           N  
ANISOU   74  N   TRP A 395     3338   2260   2370   -120    124    202
ATOM     75  CA  TRP A 395      -5.192 -22.057  10.774  1.00 20.80           C  
ANISOU   75  CA  TRP A 395     3273   2270   2360    -81     97    192
ATOM     76  C   TRP A 395      -3.731 -22.551  10.482  1.00 21.88           C  
ANISOU   76  C   TRP A 395     3435   2385   2495    -36     75    197
ATOM     77  O   TRP A 395      -2.976 -21.905   9.770  1.00 20.39           O  
ANISOU   77  O   TRP A 395     3211   2221   2317     -3     54    188
ATOM     78  CB  TRP A 395      -5.350 -20.876  11.740  1.00 20.33           C  
ANISOU   78  CB  TRP A 395     3194   2244   2285    -67     89    198
ATOM     79  CG  TRP A 395      -4.901 -21.232  13.120  1.00 21.35           C  
ANISOU   79  CG  TRP A 395     3374   2356   2384    -42     80    221
ATOM     80  CD1 TRP A 395      -3.674 -21.150  13.586  1.00 24.48           C  
ANISOU   80  CD1 TRP A 395     3777   2752   2770      7     51    230
ATOM     81  CD2 TRP A 395      -5.747 -21.635  14.258  1.00 21.98           C  
ANISOU   81  CD2 TRP A 395     3503   2411   2436    -64    100    240
ATOM     82  NE1 TRP A 395      -3.593 -21.494  14.843  1.00 24.93           N  
ANISOU   82  NE1 TRP A 395     3887   2789   2796     18     48    254
ATOM     83  CE2 TRP A 395      -4.849 -21.955  15.278  1.00 26.76           C  
ANISOU   83  CE2 TRP A 395     4149   3004   3016    -25     79    261
ATOM     84  CE3 TRP A 395      -7.094 -21.778  14.435  1.00 24.25           C  
ANISOU   84  CE3 TRP A 395     3803   2690   2720   -113    135    241
ATOM     85  CZ2 TRP A 395      -5.254 -22.438  16.479  1.00 27.21           C  
ANISOU   85  CZ2 TRP A 395     4264   3036   3039    -34     91    284
ATOM     86  CZ3 TRP A 395      -7.506 -22.291  15.653  1.00 26.29           C  
ANISOU   86  CZ3 TRP A 395     4118   2924   2947   -124    150    263
ATOM     87  CH2 TRP A 395      -6.664 -22.664  16.714  1.00 27.33           C  
ANISOU   87  CH2 TRP A 395     4294   3041   3049    -84    128    285
ATOM     88  H   TRP A 395      -5.971 -23.424  12.157  1.00 20.97           H  
ATOM     89  HA  TRP A 395      -5.454 -21.663   9.792  1.00 20.80           H  
ATOM     90  HB3 TRP A 395      -6.392 -20.565  11.812  1.00 20.33           H  
ATOM     91  HB2 TRP A 395      -4.795 -20.018  11.361  1.00 20.33           H  
ATOM     92  HD1 TRP A 395      -2.887 -20.747  12.965  1.00 24.48           H  
ATOM     93  HE1 TRP A 395      -2.719 -21.771  15.265  1.00 24.93           H  
ATOM     94  HE3 TRP A 395      -7.840 -21.519  13.699  1.00 24.25           H  
ATOM     95  HZ2 TRP A 395      -4.580 -22.601  17.307  1.00 27.21           H  
ATOM     96  HZ3 TRP A 395      -8.579 -22.310  15.777  1.00 26.29           H  
ATOM     97  HH2 TRP A 395      -6.967 -22.994  17.697  1.00 27.33           H  
ATOM     98  N   GLU A 396      -3.313 -23.774  11.026  1.00 20.44           N  
ANISOU   98  N   GLU A 396     3311   2156   2300    -33     82    212
ATOM     99  CA  GLU A 396      -1.962 -24.401  10.845  0.50 19.69           C  
ANISOU   99  CA  GLU A 396     3244   2034   2202     14     64    219
ATOM    100  C   GLU A 396      -1.878 -25.272   9.589  1.00 21.80           C  
ANISOU  100  C   GLU A 396     3526   2271   2487      8     70    206
ATOM    101  O   GLU A 396      -2.061 -26.505   9.648  1.00 22.87           O  
ANISOU  101  O   GLU A 396     3696   2374   2621    -29     91    207
ATOM    102  CB  GLU A 396      -1.743 -25.221  12.116  0.50 21.23           C  
ANISOU  102  CB  GLU A 396     3501   2196   2369     33     62    248
ATOM    103  CG  GLU A 396      -1.859 -24.345  13.426  0.50 24.90           C  
ANISOU  103  CG  GLU A 396     3955   2692   2814     51     46    260
ATOM    104  CD  GLU A 396      -1.310 -25.167  14.593  0.50 35.82           C  
ANISOU  104  CD  GLU A 396     5400   4045   4164     69     42    290
ATOM    105  OE1 GLU A 396      -0.151 -24.919  15.057  0.50 24.56           O  
ANISOU  105  OE1 GLU A 396     4024   2583   2723     37     66    302
ATOM    106  OE2 GLU A 396      -2.029 -25.981  15.135  0.50 26.44           O1-
ANISOU  106  OE2 GLU A 396     4211   2872   2964    113     13    301
ATOM    107  H   GLU A 396      -4.052 -24.407  11.298  1.00 20.44           H  
ATOM    108  HA  GLU A 396      -1.242 -23.583  10.841  0.50 19.69           H  
ATOM    109  HB3 GLU A 396      -0.822 -25.804  12.115  0.50 21.23           H  
ATOM    110  HB2 GLU A 396      -2.477 -26.023  12.207  0.50 21.23           H  
ATOM    111  HG3 GLU A 396      -2.850 -23.935  13.623  0.50 24.90           H  
ATOM    112  HG2 GLU A 396      -1.202 -23.475  13.416  0.50 24.90           H  
ATOM    113  N   ILE A 397      -1.358 -24.546   8.564  1.00 16.91           N  
ANISOU  113  N   ILE A 397     2883   1661   1882     46     53    195
ATOM    114  CA  ILE A 397      -0.964 -24.981   7.266  1.00 15.73           C  
ANISOU  114  CA  ILE A 397     2752   1480   1746     46     59    181
ATOM    115  C   ILE A 397       0.313 -25.835   7.419  1.00 16.87           C  
ANISOU  115  C   ILE A 397     2946   1584   1881     93     52    197
ATOM    116  O   ILE A 397       1.310 -25.391   8.031  1.00 16.85           O  
ANISOU  116  O   ILE A 397     2936   1594   1871    138     32    211
ATOM    117  CB  ILE A 397      -0.677 -23.778   6.348  1.00 17.96           C  
ANISOU  117  CB  ILE A 397     2977   1797   2049     55     50    157
ATOM    118  CG1 ILE A 397      -1.716 -22.645   6.445  1.00 19.65           C  
ANISOU  118  CG1 ILE A 397     3155   2036   2274      1     61    141
ATOM    119  CG2 ILE A 397      -0.478 -24.201   4.859  1.00 17.06           C  
ANISOU  119  CG2 ILE A 397     2884   1654   1946     81     50    146
ATOM    120  CD1 ILE A 397      -3.126 -23.084   5.975  1.00 24.93           C  
ANISOU  120  CD1 ILE A 397     3774   2739   2960      2     53    120
ATOM    121  H   ILE A 397      -1.019 -23.607   8.717  1.00 16.91           H  
ATOM    122  HA  ILE A 397      -1.696 -25.647   6.809  1.00 15.73           H  
ATOM    123  HB  ILE A 397       0.289 -23.320   6.562  1.00 17.96           H  
ATOM    124 HG13 ILE A 397      -1.241 -21.871   5.844  1.00 19.65           H  
ATOM    125 HG12 ILE A 397      -1.762 -22.240   7.456  1.00 19.65           H  
ATOM    126 HG21 ILE A 397      -1.315 -24.750   4.427  1.00 17.06           H  
ATOM    127 HG22 ILE A 397      -0.291 -23.265   4.332  1.00 17.06           H  
ATOM    128 HG23 ILE A 397       0.339 -24.903   4.694  1.00 17.06           H  
ATOM    129 HD11 ILE A 397      -3.188 -24.158   5.802  1.00 24.93           H  
ATOM    130 HD12 ILE A 397      -3.884 -22.715   6.667  1.00 24.93           H  
ATOM    131 HD13 ILE A 397      -3.252 -22.533   5.043  1.00 24.93           H  
ATOM    132  N   ASP A 398       0.303 -27.092   6.930  1.00 15.22           N  
ANISOU  132  N   ASP A 398     2788   1325   1672     84     66    196
ATOM    133  CA  ASP A 398       1.422 -28.097   7.057  1.00 14.69           C  
ANISOU  133  CA  ASP A 398     2770   1214   1598    132     61    210
ATOM    134  C   ASP A 398       2.500 -27.818   6.019  1.00 15.30           C  
ANISOU  134  C   ASP A 398     2815   1303   1694    173     50    192
ATOM    135  O   ASP A 398       2.144 -27.807   4.821  1.00 14.98           O  
ANISOU  135  O   ASP A 398     2764   1261   1668    151     61    169
ATOM    136  CB  ASP A 398       0.870 -29.566   6.957  1.00 17.37           C  
ANISOU  136  CB  ASP A 398     3177   1493   1930    103     84    214
ATOM    137  CG  ASP A 398       1.908 -30.705   7.047  1.00 21.00           C  
ANISOU  137  CG  ASP A 398     3696   1901   2383    151     81    229
ATOM    138  OD1 ASP A 398       2.927 -30.496   7.689  1.00 16.87           O  
ANISOU  138  OD1 ASP A 398     3155   1389   1865    212     61    234
ATOM    139  OD2 ASP A 398       1.460 -31.841   6.821  1.00 23.68           O1-
ANISOU  139  OD2 ASP A 398     4099   2186   2711    130    100    238
ATOM    140  H   ASP A 398      -0.459 -27.431   6.361  1.00 15.22           H  
ATOM    141  HA  ASP A 398       1.831 -27.844   8.035  1.00 14.69           H  
ATOM    142  HB3 ASP A 398       0.259 -29.703   6.064  1.00 17.37           H  
ATOM    143  HB2 ASP A 398       0.129 -29.722   7.741  1.00 17.37           H  
ATOM    144  N   PRO A 399       3.727 -27.373   6.411  1.00 15.30           N  
ANISOU  144  N   PRO A 399     2797   1319   1697    232     29    201
ATOM    145  CA  PRO A 399       4.666 -26.831   5.374  1.00 15.22           C  
ANISOU  145  CA  PRO A 399     2753   1322   1707    270     22    183
ATOM    146  C   PRO A 399       5.112 -27.854   4.317  1.00 15.60           C  
ANISOU  146  C   PRO A 399     2847   1318   1761    281     39    174
ATOM    147  O   PRO A 399       5.800 -27.475   3.348  1.00 15.79           O  
ANISOU  147  O   PRO A 399     2847   1352   1802    295     42    153
ATOM    148  CB  PRO A 399       5.909 -26.428   6.268  1.00 17.72           C  
ANISOU  148  CB  PRO A 399     3051   1659   2023    329     -3    200
ATOM    149  CG  PRO A 399       5.841 -27.317   7.494  1.00 21.74           C  
ANISOU  149  CG  PRO A 399     3609   2142   2509    332     -9    229
ATOM    150  CD  PRO A 399       4.342 -27.369   7.742  1.00 18.24           C  
ANISOU  150  CD  PRO A 399     3179   1698   2054    266      9    228
ATOM    151  HA  PRO A 399       4.185 -25.962   4.926  1.00 15.22           H  
ATOM    152  HB3 PRO A 399       5.751 -25.414   6.636  1.00 17.72           H  
ATOM    153  HB2 PRO A 399       6.854 -26.661   5.776  1.00 17.72           H  
ATOM    154  HG3 PRO A 399       6.413 -26.885   8.315  1.00 21.74           H  
ATOM    155  HG2 PRO A 399       6.203 -28.320   7.271  1.00 21.74           H  
ATOM    156  HD2 PRO A 399       4.039 -28.146   8.445  1.00 18.24           H  
ATOM    157  HD3 PRO A 399       4.067 -26.394   8.143  1.00 18.24           H  
ATOM    158  N   LYS A 400       4.779 -29.153   4.478  1.00 14.48           N  
ANISOU  158  N   LYS A 400     2775   1122   1606    273     51    189
ATOM    159  CA  LYS A 400       5.060 -30.200   3.517  1.00 14.24           C  
ANISOU  159  CA  LYS A 400     2793   1037   1580    279     69    178
ATOM    160  C   LYS A 400       4.100 -30.081   2.311  1.00 15.08           C  
ANISOU  160  C   LYS A 400     2892   1144   1693    224     86    150
ATOM    161  O   LYS A 400       4.496 -30.358   1.180  1.00 15.92           O  
ANISOU  161  O   LYS A 400     3024   1219   1806    232     99    132
ATOM    162  CB  LYS A 400       4.707 -31.484   4.213  1.00 15.33           C  
ANISOU  162  CB  LYS A 400     3010   1114   1701    281     78    201
ATOM    163  CG  LYS A 400       5.635 -31.746   5.438  1.00 18.88           C  
ANISOU  163  CG  LYS A 400     3473   1559   2143    343     57    231
ATOM    164  CD  LYS A 400       5.380 -33.080   6.119  1.00 19.93           C  
ANISOU  164  CD  LYS A 400     3689   1628   2256    344     67    256
ATOM    165  CE  LYS A 400       6.521 -33.668   7.030  1.00 41.06           C  
ANISOU  165  CE  LYS A 400     6386   4291   4924    412     44    286
ATOM    166  NZ  LYS A 400       6.005 -34.847   7.867  1.00 54.62           N1+
ANISOU  166  NZ  LYS A 400     8082   6048   6624    409     23    308
ATOM    167  H   LYS A 400       4.121 -29.334   5.223  1.00 14.48           H  
ATOM    168  HA  LYS A 400       6.104 -30.146   3.207  1.00 14.24           H  
ATOM    169  HB3 LYS A 400       4.744 -32.356   3.561  1.00 15.33           H  
ATOM    170  HB2 LYS A 400       3.642 -31.507   4.440  1.00 15.33           H  
ATOM    171  HG3 LYS A 400       5.574 -30.968   6.199  1.00 18.88           H  
ATOM    172  HG2 LYS A 400       6.645 -31.626   5.047  1.00 18.88           H  
ATOM    173  HD3 LYS A 400       5.143 -33.814   5.349  1.00 19.93           H  
ATOM    174  HD2 LYS A 400       4.462 -33.035   6.705  1.00 19.93           H  
ATOM    175  HE3 LYS A 400       6.915 -33.020   7.813  1.00 41.06           H  
ATOM    176  HE2 LYS A 400       7.380 -34.065   6.489  1.00 41.06           H  
ATOM    177  HZ1 LYS A 400       5.712 -35.591   7.249  1.00 54.62           H  
ATOM    178  HZ2 LYS A 400       6.668 -35.111   8.582  1.00 54.62           H  
ATOM    179  HZ3 LYS A 400       5.155 -34.562   8.333  1.00 54.62           H  
ATOM    180  N   ASP A 401       2.881 -29.597   2.520  1.00 13.38           N  
ANISOU  180  N   ASP A 401     2635    970   1477    174     85    143
ATOM    181  CA  ASP A 401       1.763 -29.511   1.537  1.00 14.21           C  
ANISOU  181  CA  ASP A 401     2727   1083   1589    122     96    116
ATOM    182  C   ASP A 401       1.917 -28.354   0.554  1.00 14.44           C  
ANISOU  182  C   ASP A 401     2700   1152   1633    138     89     94
ATOM    183  O   ASP A 401       1.201 -28.324  -0.443  1.00 14.04           O  
ANISOU  183  O   ASP A 401     2634   1113   1587    100     94     72
ATOM    184  CB  ASP A 401       0.292 -29.394   2.095  1.00 15.41           C  
ANISOU  184  CB  ASP A 401     2857   1261   1736     62     99    119
ATOM    185  CG  ASP A 401      -0.173 -30.462   3.088  1.00 18.08           C  
ANISOU  185  CG  ASP A 401     3253   1556   2061     24    115    133
ATOM    186  OD1 ASP A 401       0.433 -31.555   3.191  1.00 17.85           O  
ANISOU  186  OD1 ASP A 401     3286   1471   2026     36    126    137
ATOM    187  OD2 ASP A 401      -1.280 -30.294   3.709  1.00 20.45           O1-
ANISOU  187  OD2 ASP A 401     3536   1876   2356    -17    118    140
ATOM    188  H   ASP A 401       2.752 -29.248   3.459  1.00 13.38           H  
ATOM    189  HA  ASP A 401       1.889 -30.384   0.896  1.00 14.21           H  
ATOM    190  HB3 ASP A 401      -0.449 -29.434   1.297  1.00 15.41           H  
ATOM    191  HB2 ASP A 401       0.004 -28.460   2.578  1.00 15.41           H  
ATOM    192  N   LEU A 402       2.841 -27.457   0.777  1.00 12.92           N  
ANISOU  192  N   LEU A 402     2478    984   1448    194     75    100
ATOM    193  CA  LEU A 402       3.214 -26.349  -0.102  1.00 13.08           C  
ANISOU  193  CA  LEU A 402     2443   1043   1481    211     70     80
ATOM    194  C   LEU A 402       4.352 -26.788  -0.998  1.00 13.71           C  
ANISOU  194  C   LEU A 402     2544   1095   1569    249     80     66
ATOM    195  O   LEU A 402       5.379 -27.114  -0.491  1.00 13.80           O  
ANISOU  195  O   LEU A 402     2593   1071   1580    292     83     78
ATOM    196  CB  LEU A 402       3.602 -25.159   0.844  1.00 12.78           C  
ANISOU  196  CB  LEU A 402     2353   1055   1449    244     50     92
ATOM    197  CG  LEU A 402       2.486 -24.511   1.645  1.00 14.42           C  
ANISOU  197  CG  LEU A 402     2537   1294   1649    211     40    105
ATOM    198  CD1 LEU A 402       3.128 -23.651   2.731  1.00 15.21           C  
ANISOU  198  CD1 LEU A 402     2598   1432   1751    249     20    118
ATOM    199  CD2 LEU A 402       1.449 -23.688   0.726  1.00 14.56           C  
ANISOU  199  CD2 LEU A 402     2515   1345   1671    160     44     86
ATOM    200  H   LEU A 402       3.592 -27.618   1.433  1.00 12.92           H  
ATOM    201  HA  LEU A 402       2.355 -26.043  -0.699  1.00 13.08           H  
ATOM    202  HB3 LEU A 402       3.935 -24.399   0.138  1.00 12.78           H  
ATOM    203  HB2 LEU A 402       4.446 -25.510   1.437  1.00 12.78           H  
ATOM    204  HG  LEU A 402       1.950 -25.324   2.135  1.00 14.42           H  
ATOM    205 HD11 LEU A 402       2.640 -22.679   2.657  1.00 15.21           H  
ATOM    206 HD12 LEU A 402       3.010 -24.027   3.748  1.00 15.21           H  
ATOM    207 HD13 LEU A 402       4.206 -23.538   2.614  1.00 15.21           H  
ATOM    208 HD21 LEU A 402       1.522 -23.813  -0.355  1.00 14.56           H  
ATOM    209 HD22 LEU A 402       0.423 -23.833   1.064  1.00 14.56           H  
ATOM    210 HD23 LEU A 402       1.636 -22.616   0.785  1.00 14.56           H  
ATOM    211  N   THR A 403       4.127 -26.825  -2.299  1.00 13.23           N  
ANISOU  211  N   THR A 403     2460   1053   1515    235     87     41
ATOM    212  CA  THR A 403       5.257 -26.851  -3.274  1.00 14.28           C  
ANISOU  212  CA  THR A 403     2600   1169   1655    269     99     22
ATOM    213  C   THR A 403       5.612 -25.433  -3.721  1.00 14.72           C  
ANISOU  213  C   THR A 403     2589   1280   1722    286     91     13
ATOM    214  O   THR A 403       4.677 -24.683  -4.040  1.00 15.03           O  
ANISOU  214  O   THR A 403     2593   1356   1760    247     86      4
ATOM    215  CB  THR A 403       4.732 -27.621  -4.490  1.00 14.67           C  
ANISOU  215  CB  THR A 403     2687   1189   1698    227    116     -1
ATOM    216  OG1 THR A 403       4.429 -28.906  -3.999  1.00 14.57           O  
ANISOU  216  OG1 THR A 403     2738   1122   1674    209    125      7
ATOM    217  CG2 THR A 403       5.787 -27.582  -5.604  1.00 16.43           C  
ANISOU  217  CG2 THR A 403     2922   1396   1926    260    133    -23
ATOM    218  H   THR A 403       3.258 -26.544  -2.729  1.00 13.23           H  
ATOM    219  HA  THR A 403       6.150 -27.370  -2.924  1.00 14.28           H  
ATOM    220  HB  THR A 403       3.839 -27.223  -4.972  1.00 14.67           H  
ATOM    221  HG1 THR A 403       3.580 -28.868  -3.553  1.00 14.57           H  
ATOM    222 HG21 THR A 403       6.824 -27.622  -5.270  1.00 16.43           H  
ATOM    223 HG22 THR A 403       5.744 -28.371  -6.356  1.00 16.43           H  
ATOM    224 HG23 THR A 403       5.712 -26.614  -6.100  1.00 16.43           H  
ATOM    225  N   PHE A 404       6.900 -25.122  -3.760  1.00 14.66           N  
ANISOU  225  N   PHE A 404     2562   1281   1727    343     90     15
ATOM    226  CA  PHE A 404       7.435 -23.764  -3.940  1.00 15.11           C  
ANISOU  226  CA  PHE A 404     2554   1390   1796    361     85      7
ATOM    227  C   PHE A 404       7.915 -23.405  -5.327  1.00 17.23           C  
ANISOU  227  C   PHE A 404     2823   1654   2068    363    105    -20
ATOM    228  O   PHE A 404       8.618 -24.274  -5.948  1.00 18.17           O  
ANISOU  228  O   PHE A 404     2980   1735   2190    393    122    -28
ATOM    229  CB  PHE A 404       8.664 -23.431  -2.991  1.00 17.22           C  
ANISOU  229  CB  PHE A 404     2796   1672   2076    419     72     23
ATOM    230  CG  PHE A 404       8.385 -23.328  -1.519  1.00 17.48           C  
ANISOU  230  CG  PHE A 404     2826   1715   2101    414     50     49
ATOM    231  CD1 PHE A 404       8.204 -22.030  -0.986  1.00 20.52           C  
ANISOU  231  CD1 PHE A 404     3163   2148   2484    389     34     53
ATOM    232  CD2 PHE A 404       8.185 -24.448  -0.700  1.00 20.73           C  
ANISOU  232  CD2 PHE A 404     3288   2085   2504    430     46     69
ATOM    233  CE1 PHE A 404       7.884 -21.821   0.321  1.00 22.81           C  
ANISOU  233  CE1 PHE A 404     3455   2447   2765    382     16     75
ATOM    234  CE2 PHE A 404       7.761 -24.229   0.576  1.00 24.68           C  
ANISOU  234  CE2 PHE A 404     3788   2594   2993    424     27     93
ATOM    235  CZ  PHE A 404       7.714 -22.942   1.117  1.00 23.03           C  
ANISOU  235  CZ  PHE A 404     3533   2436   2784    399     13     95
ATOM    236  H   PHE A 404       7.552 -25.882  -3.632  1.00 14.66           H  
ATOM    237  HA  PHE A 404       6.710 -23.040  -3.570  1.00 15.11           H  
ATOM    238  HB3 PHE A 404       9.133 -22.496  -3.299  1.00 17.22           H  
ATOM    239  HB2 PHE A 404       9.549 -24.040  -3.176  1.00 17.22           H  
ATOM    240  HD1 PHE A 404       8.298 -21.090  -1.509  1.00 20.52           H  
ATOM    241  HD2 PHE A 404       8.384 -25.494  -0.883  1.00 20.73           H  
ATOM    242  HE1 PHE A 404       7.799 -20.834   0.752  1.00 22.81           H  
ATOM    243  HE2 PHE A 404       7.710 -25.062   1.261  1.00 24.68           H  
ATOM    244  HZ  PHE A 404       7.407 -22.872   2.150  1.00 23.03           H  
ATOM    245  N   LEU A 405       7.621 -22.176  -5.772  1.00 16.49           N  
ANISOU  245  N   LEU A 405     2691   1600   1974    334    104    -34
ATOM    246  CA  LEU A 405       7.986 -21.575  -7.030  1.00 16.98           C  
ANISOU  246  CA  LEU A 405     2756   1660   2035    329    124    -60
ATOM    247  C   LEU A 405       8.877 -20.303  -6.898  1.00 19.40           C  
ANISOU  247  C   LEU A 405     3009   2008   2354    354    128    -69
ATOM    248  O   LEU A 405       9.728 -20.270  -5.994  1.00 20.36           O  
ANISOU  248  O   LEU A 405     3138   2119   2478    374    149    -87
ATOM    249  CB  LEU A 405       6.620 -21.384  -7.801  1.00 17.36           C  
ANISOU  249  CB  LEU A 405     2817   1710   2067    267    122    -72
ATOM    250  CG  LEU A 405       5.987 -22.735  -8.252  1.00 20.09           C  
ANISOU  250  CG  LEU A 405     3223   2011   2401    234    124    -70
ATOM    251  CD1 LEU A 405       4.521 -22.586  -8.626  1.00 21.67           C  
ANISOU  251  CD1 LEU A 405     3424   2222   2589    173    118    -81
ATOM    252  CD2 LEU A 405       6.855 -23.397  -9.355  1.00 22.94           C  
ANISOU  252  CD2 LEU A 405     3640   2316   2758    257    146    -82
ATOM    253  H   LEU A 405       7.041 -21.573  -5.206  1.00 16.49           H  
ATOM    254  HA  LEU A 405       8.645 -22.102  -7.721  1.00 16.98           H  
ATOM    255  HB3 LEU A 405       6.758 -20.771  -8.691  1.00 17.36           H  
ATOM    256  HB2 LEU A 405       5.965 -20.825  -7.133  1.00 17.36           H  
ATOM    257  HG  LEU A 405       5.931 -23.392  -7.384  1.00 20.09           H  
ATOM    258 HD11 LEU A 405       3.916 -22.090  -7.866  1.00 21.67           H  
ATOM    259 HD12 LEU A 405       4.511 -21.993  -9.540  1.00 21.67           H  
ATOM    260 HD13 LEU A 405       4.031 -23.529  -8.869  1.00 21.67           H  
ATOM    261 HD21 LEU A 405       6.298 -23.505 -10.286  1.00 22.94           H  
ATOM    262 HD22 LEU A 405       7.757 -22.855  -9.639  1.00 22.94           H  
ATOM    263 HD23 LEU A 405       7.158 -24.402  -9.057  1.00 22.94           H  
ATOM    264  N   LYS A 406       8.713 -19.342  -7.854  1.00 16.46           N  
ANISOU  264  N   LYS A 406     2584   1682   1988    349    109    -58
ATOM    265  CA  LYS A 406       9.504 -18.146  -8.057  1.00 18.54           C  
ANISOU  265  CA  LYS A 406     2796   1985   2262    365    115    -68
ATOM    266  C   LYS A 406       9.476 -17.278  -6.802  1.00 20.29           C  
ANISOU  266  C   LYS A 406     2967   2247   2495    378     93    -51
ATOM    267  O   LYS A 406       8.402 -17.210  -6.199  1.00 17.90           O  
ANISOU  267  O   LYS A 406     2661   1955   2185    352     74    -37
ATOM    268  CB  LYS A 406       9.062 -17.427  -9.406  1.00 20.52           C  
ANISOU  268  CB  LYS A 406     3040   2254   2501    320    120    -84
ATOM    269  CG  LYS A 406       7.556 -17.161  -9.709  1.00 37.22           C  
ANISOU  269  CG  LYS A 406     5109   4408   4623    326    129    -96
ATOM    270  CD  LYS A 406       7.185 -16.391 -10.982  1.00 46.77           C  
ANISOU  270  CD  LYS A 406     6329   5624   5817    284    136   -112
ATOM    271  CE  LYS A 406       5.749 -15.780 -11.040  1.00 61.22           C  
ANISOU  271  CE  LYS A 406     8152   7470   7637    238    114   -103
ATOM    272  NZ  LYS A 406       5.621 -15.064 -12.332  1.00 70.76           N1+
ANISOU  272  NZ  LYS A 406     9397   8663   8827    198    117   -116
ATOM    273  H   LYS A 406       8.081 -19.561  -8.610  1.00 16.46           H  
ATOM    274  HA  LYS A 406      10.561 -18.406  -8.111  1.00 18.54           H  
ATOM    275  HB3 LYS A 406       9.469 -17.962 -10.264  1.00 20.52           H  
ATOM    276  HB2 LYS A 406       9.532 -16.443  -9.426  1.00 20.52           H  
ATOM    277  HG3 LYS A 406       7.082 -16.673  -8.857  1.00 37.22           H  
ATOM    278  HG2 LYS A 406       7.000 -18.099  -9.726  1.00 37.22           H  
ATOM    279  HD3 LYS A 406       7.428 -17.104 -11.770  1.00 46.77           H  
ATOM    280  HD2 LYS A 406       7.940 -15.606 -11.015  1.00 46.77           H  
ATOM    281  HE3 LYS A 406       5.634 -15.138 -10.167  1.00 61.22           H  
ATOM    282  HE2 LYS A 406       5.007 -16.578 -11.030  1.00 61.22           H  
ATOM    283  HZ1 LYS A 406       6.067 -14.163 -12.227  1.00 70.76           H  
ATOM    284  HZ2 LYS A 406       5.941 -15.533 -13.168  1.00 70.76           H  
ATOM    285  HZ3 LYS A 406       4.618 -15.002 -12.427  1.00 70.76           H  
ATOM    286  N   GLU A 407      10.575 -16.561  -6.485  1.00 19.51           N  
ANISOU  286  N   GLU A 407     2827   2173   2412    415     97    -54
ATOM    287  CA  GLU A 407      10.607 -15.423  -5.555  1.00 20.60           C  
ANISOU  287  CA  GLU A 407     2912   2352   2561    426     77    -42
ATOM    288  C   GLU A 407       9.771 -14.285  -6.163  1.00 23.00           C  
ANISOU  288  C   GLU A 407     3184   2694   2862    387     77    -52
ATOM    289  O   GLU A 407       9.910 -13.981  -7.379  1.00 24.86           O  
ANISOU  289  O   GLU A 407     3415   2935   3097    380     97    -70
ATOM    290  CB  GLU A 407      12.060 -15.125  -5.090  1.00 23.03           C  
ANISOU  290  CB  GLU A 407     3188   2674   2891    478     83    -46
ATOM    291  CG  GLU A 407      12.657 -16.314  -4.330  1.00 36.83           C  
ANISOU  291  CG  GLU A 407     4966   4382   4644    526     86    -38
ATOM    292  CD  GLU A 407      14.152 -16.121  -3.953  1.00 66.65           C  
ANISOU  292  CD  GLU A 407     8733   8165   8426    555     57    -14
ATOM    293  OE1 GLU A 407      14.693 -15.015  -3.941  1.00 66.97           O  
ANISOU  293  OE1 GLU A 407     8772   8194   8481    607     56     -8
ATOM    294  OE2 GLU A 407      14.807 -17.161  -3.548  1.00 65.02           O1-
ANISOU  294  OE2 GLU A 407     8521   7976   8208    527     34      0
ATOM    295  H   GLU A 407      11.323 -16.517  -7.161  1.00 19.51           H  
ATOM    296  HA  GLU A 407      10.136 -15.745  -4.625  1.00 20.60           H  
ATOM    297  HB3 GLU A 407      12.002 -14.283  -4.401  1.00 23.03           H  
ATOM    298  HB2 GLU A 407      12.590 -14.813  -5.990  1.00 23.03           H  
ATOM    299  HG3 GLU A 407      12.706 -17.150  -5.028  1.00 36.83           H  
ATOM    300  HG2 GLU A 407      12.072 -16.626  -3.464  1.00 36.83           H  
ATOM    301  N   LEU A 408       8.927 -13.704  -5.335  1.00 18.39           N  
ANISOU  301  N   LEU A 408     2580   2134   2273    362     56    -40
ATOM    302  CA  LEU A 408       8.229 -12.470  -5.676  1.00 18.65           C  
ANISOU  302  CA  LEU A 408     2585   2199   2303    327     56    -48
ATOM    303  C   LEU A 408       8.827 -11.162  -5.151  1.00 24.41           C  
ANISOU  303  C   LEU A 408     3259   2970   3045    339     48    -47
ATOM    304  O   LEU A 408       8.213 -10.127  -5.201  1.00 25.82           O  
ANISOU  304  O   LEU A 408     3414   3173   3223    314     52    -55
ATOM    305  CB  LEU A 408       6.762 -12.704  -5.307  1.00 17.42           C  
ANISOU  305  CB  LEU A 408     2443   2041   2133    286     42    -39
ATOM    306  CG  LEU A 408       6.131 -14.030  -5.834  1.00 18.79           C  
ANISOU  306  CG  LEU A 408     2667   2178   2294    263     47    -40
ATOM    307  CD1 LEU A 408       4.682 -13.967  -5.537  1.00 19.09           C  
ANISOU  307  CD1 LEU A 408     2708   2221   2323    225     34    -31
ATOM    308  CD2 LEU A 408       6.428 -14.349  -7.372  1.00 21.80           C  
ANISOU  308  CD2 LEU A 408     3064   2550   2670    249     66    -60
ATOM    309  H   LEU A 408       8.836 -13.971  -4.365  1.00 18.39           H  
ATOM    310  HA  LEU A 408       8.172 -12.260  -6.744  1.00 18.65           H  
ATOM    311  HB3 LEU A 408       6.147 -11.819  -5.469  1.00 17.42           H  
ATOM    312  HB2 LEU A 408       6.804 -12.854  -4.228  1.00 17.42           H  
ATOM    313  HG  LEU A 408       6.495 -14.880  -5.256  1.00 18.79           H  
ATOM    314 HD11 LEU A 408       4.099 -14.697  -6.099  1.00 19.09           H  
ATOM    315 HD12 LEU A 408       4.517 -14.138  -4.474  1.00 19.09           H  
ATOM    316 HD13 LEU A 408       4.261 -12.995  -5.794  1.00 19.09           H  
ATOM    317 HD21 LEU A 408       7.159 -15.150  -7.479  1.00 21.80           H  
ATOM    318 HD22 LEU A 408       5.586 -14.738  -7.946  1.00 21.80           H  
ATOM    319 HD23 LEU A 408       6.816 -13.455  -7.860  1.00 21.80           H  
ATOM    320  N   GLY A 409      10.059 -11.225  -4.582  1.00 23.09           N  
ANISOU  320  N   GLY A 409     3075   2809   2890    375     37    -38
ATOM    321  CA  GLY A 409      10.730 -10.097  -3.879  1.00 24.16           C  
ANISOU  321  CA  GLY A 409     3158   2984   3038    387     26    -37
ATOM    322  C   GLY A 409      10.221  -9.921  -2.456  1.00 29.68           C  
ANISOU  322  C   GLY A 409     3849   3696   3732    385     -3    -19
ATOM    323  O   GLY A 409       9.476 -10.787  -2.034  1.00 28.41           O  
ANISOU  323  O   GLY A 409     3725   3511   3559    380    -13     -6
ATOM    324  H   GLY A 409      10.538 -12.114  -4.549  1.00 23.09           H  
ATOM    325  HA3 GLY A 409      10.626  -9.120  -4.351  1.00 24.16           H  
ATOM    326  HA2 GLY A 409      11.777 -10.395  -3.819  1.00 24.16           H  
ATOM    327  N   THR A 410      10.709  -8.923  -1.739  1.00 28.58           N  
ANISOU  327  N   THR A 410     3665   3594   3601    386    -15    -19
ATOM    328  CA  THR A 410      10.482  -8.871  -0.296  1.00 29.94           C  
ANISOU  328  CA  THR A 410     3828   3781   3766    383    -43     -4
ATOM    329  C   THR A 410       9.351  -7.867   0.068  1.00 34.03           C  
ANISOU  329  C   THR A 410     4338   4317   4275    338    -44     -8
ATOM    330  O   THR A 410       9.174  -6.805  -0.533  1.00 31.89           O  
ANISOU  330  O   THR A 410     4037   4069   4011    323    -35    -20
ATOM    331  CB  THR A 410      11.746  -8.418   0.515  1.00 43.38           C  
ANISOU  331  CB  THR A 410     5488   5511   5483    415    -61     -2
ATOM    332  OG1 THR A 410      12.151  -7.141   0.104  1.00 47.92           O  
ANISOU  332  OG1 THR A 410     6018   6118   6072    404    -50    -18
ATOM    333  CG2 THR A 410      12.971  -9.326   0.378  1.00 41.68           C  
ANISOU  333  CG2 THR A 410     5279   5277   5279    465    -60      2
ATOM    334  H   THR A 410      11.258  -8.159  -2.109  1.00 28.58           H  
ATOM    335  HA  THR A 410      10.219  -9.831   0.148  1.00 29.94           H  
ATOM    336  HB  THR A 410      11.432  -8.386   1.558  1.00 43.38           H  
ATOM    337  HG1 THR A 410      12.153  -7.123  -0.856  1.00 47.92           H  
ATOM    338 HG21 THR A 410      13.185  -9.386  -0.689  1.00 41.68           H  
ATOM    339 HG22 THR A 410      13.855  -8.808   0.749  1.00 41.68           H  
ATOM    340 HG23 THR A 410      12.815 -10.322   0.791  1.00 41.68           H  
ATOM    341  N   GLY A 411       8.544  -8.288   1.062  1.00 33.47           N  
ANISOU  341  N   GLY A 411     4297   4233   4188    318    -53      4
ATOM    342  CA  GLY A 411       7.545  -7.409   1.707  1.00 34.30           C  
ANISOU  342  CA  GLY A 411     4396   4352   4284    279    -55      2
ATOM    343  C   GLY A 411       8.101  -6.950   3.036  1.00 40.63           C  
ANISOU  343  C   GLY A 411     5183   5175   5080    279    -77     12
ATOM    344  O   GLY A 411       9.314  -6.804   3.231  1.00 39.74           O  
ANISOU  344  O   GLY A 411     5059   5070   4970    309    -94     18
ATOM    345  H   GLY A 411       8.879  -9.065   1.614  1.00 33.47           H  
ATOM    346  HA3 GLY A 411       6.597  -7.942   1.779  1.00 34.30           H  
ATOM    347  HA2 GLY A 411       7.465  -6.514   1.090  1.00 34.30           H  
ATOM    348  N   GLN A 412       7.174  -6.639   3.948  1.00 38.62           N  
ANISOU  348  N   GLN A 412     4929   4930   4815    247    -79     13
ATOM    349  CA  GLN A 412       7.614  -6.505   5.365  1.00 39.16           C  
ANISOU  349  CA  GLN A 412     4990   5016   4874    244    -99     21
ATOM    350  C   GLN A 412       8.005  -7.828   5.952  1.00 44.59           C  
ANISOU  350  C   GLN A 412     5713   5681   5546    258   -110     38
ATOM    351  O   GLN A 412       7.268  -8.814   5.735  1.00 45.06           O  
ANISOU  351  O   GLN A 412     5807   5715   5600    246    -99     43
ATOM    352  CB  GLN A 412       6.528  -5.870   6.170  1.00  0.00           C  
ATOM    353  CG  GLN A 412       6.975  -5.142   7.441  1.00  0.00           C  
ATOM    354  CD  GLN A 412       5.871  -4.520   8.304  1.00  0.00           C  
ATOM    355  OE1 GLN A 412       6.129  -3.980   9.315  1.00  0.00           O  
ATOM    356  NE2 GLN A 412       4.605  -4.543   7.807  1.00  0.00           N  
ATOM    357  H   GLN A 412       6.206  -6.878   3.787  1.00 38.62           H  
ATOM    358  HB2 GLN A 412       6.070  -5.083   5.570  1.00  0.00           H  
ATOM    359  HB3 GLN A 412       5.792  -6.613   6.475  1.00  0.00           H  
ATOM    360  HG2 GLN A 412       7.489  -5.949   7.964  1.00  0.00           H  
ATOM    361  HG3 GLN A 412       7.732  -4.393   7.212  1.00  0.00           H  
ATOM    362 HE22 GLN A 412       3.823  -4.213   8.355  1.00  0.00           H  
ATOM    363 HE21 GLN A 412       4.450  -4.956   6.899  1.00  0.00           H  
ATOM    364  HA  GLN A 412       8.407  -5.763   5.266  1.00 39.16           H  
ATOM    365  N   PHE A 413       9.170  -7.800   6.599  1.00 40.95           N  
ANISOU  365  N   PHE A 413     5246   5231   5081    283   -133     47
ATOM    366  CA  PHE A 413       9.878  -8.928   7.320  1.00 41.13           C  
ANISOU  366  CA  PHE A 413     5303   5236   5088    301   -149     66
ATOM    367  C   PHE A 413      10.817  -9.933   6.578  1.00 44.14           C  
ANISOU  367  C   PHE A 413     5703   5592   5477    339   -149     74
ATOM    368  O   PHE A 413      11.517 -10.667   7.256  1.00 44.81           O  
ANISOU  368  O   PHE A 413     5812   5663   5550    361   -166     91
ATOM    369  CB  PHE A 413       8.857  -9.784   8.143  1.00  0.00           C  
ATOM    370  CG  PHE A 413       8.130  -9.092   9.306  1.00  0.00           C  
ATOM    371  CD1 PHE A 413       6.930  -8.408   9.099  1.00  0.00           C  
ATOM    372  CD2 PHE A 413       8.564  -9.166  10.659  1.00  0.00           C  
ATOM    373  CE1 PHE A 413       6.344  -7.610  10.055  1.00  0.00           C  
ATOM    374  CE2 PHE A 413       7.884  -8.574  11.645  1.00  0.00           C  
ATOM    375  CZ  PHE A 413       6.795  -7.780  11.343  1.00  0.00           C  
ATOM    376  H   PHE A 413       9.670  -6.923   6.619  1.00 40.95           H  
ATOM    377  HB2 PHE A 413       8.055 -10.095   7.472  1.00  0.00           H  
ATOM    378  HB3 PHE A 413       9.383 -10.677   8.480  1.00  0.00           H  
ATOM    379  HD1 PHE A 413       6.432  -8.465   8.142  1.00  0.00           H  
ATOM    380  HD2 PHE A 413       9.429  -9.765  10.900  1.00  0.00           H  
ATOM    381  HE1 PHE A 413       5.431  -7.035  10.009  1.00  0.00           H  
ATOM    382  HE2 PHE A 413       8.138  -8.566  12.695  1.00  0.00           H  
ATOM    383  HZ  PHE A 413       6.242  -7.474  12.219  1.00  0.00           H  
ATOM    384  HA  PHE A 413      10.566  -8.421   7.997  1.00 41.13           H  
ATOM    385  N   GLY A 414      10.759  -9.971   5.254  1.00 38.67           N  
ANISOU  385  N   GLY A 414     5000   4890   4802    347   -130     61
ATOM    386  CA  GLY A 414      11.518 -10.910   4.451  1.00 37.58           C  
ANISOU  386  CA  GLY A 414     4878   4727   4673    385   -127     66
ATOM    387  C   GLY A 414      10.997 -11.029   3.038  1.00 36.93           C  
ANISOU  387  C   GLY A 414     4806   4622   4602    385   -100     53
ATOM    388  O   GLY A 414      10.218 -10.175   2.629  1.00 36.34           O  
ANISOU  388  O   GLY A 414     4727   4552   4529    352    -83     40
ATOM    389  H   GLY A 414      10.144  -9.352   4.747  1.00 38.67           H  
ATOM    390  HA3 GLY A 414      11.445 -11.914   4.868  1.00 37.58           H  
ATOM    391  HA2 GLY A 414      12.541 -10.534   4.428  1.00 37.58           H  
ATOM    392  N   VAL A 415      11.523 -12.075   2.305  1.00 30.52           N  
ANISOU  392  N   VAL A 415     4013   3785   3798    422    -96     57
ATOM    393  CA  VAL A 415      11.083 -12.478   1.012  1.00 28.35           C  
ANISOU  393  CA  VAL A 415     3757   3483   3533    429    -70     45
ATOM    394  C   VAL A 415       9.706 -13.200   0.995  1.00 22.27           C  
ANISOU  394  C   VAL A 415     3031   2683   2747    391    -56     45
ATOM    395  O   VAL A 415       9.063 -13.436   1.980  1.00 19.86           O  
ANISOU  395  O   VAL A 415     2757   2362   2427    379    -65     60
ATOM    396  CB  VAL A 415      12.164 -13.430   0.336  1.00 33.58           C  
ANISOU  396  CB  VAL A 415     4435   4120   4204    481    -72     52
ATOM    397  CG1 VAL A 415      12.208 -14.820   0.820  1.00 33.81           C  
ANISOU  397  CG1 VAL A 415     4503   4107   4235    485    -45     43
ATOM    398  CG2 VAL A 415      12.166 -13.253  -1.200  1.00 33.79           C  
ANISOU  398  CG2 VAL A 415     4408   4178   4252    518    -79     46
ATOM    399  H   VAL A 415      12.289 -12.592   2.713  1.00 30.52           H  
ATOM    400  HA  VAL A 415      11.021 -11.568   0.415  1.00 28.35           H  
ATOM    401  HB  VAL A 415      13.091 -13.015   0.732  1.00 33.58           H  
ATOM    402 HG11 VAL A 415      13.122 -15.346   0.545  1.00 33.81           H  
ATOM    403 HG12 VAL A 415      12.111 -14.963   1.896  1.00 33.81           H  
ATOM    404 HG13 VAL A 415      11.432 -15.438   0.368  1.00 33.81           H  
ATOM    405 HG21 VAL A 415      11.829 -12.251  -1.466  1.00 33.79           H  
ATOM    406 HG22 VAL A 415      13.082 -13.424  -1.766  1.00 33.79           H  
ATOM    407 HG23 VAL A 415      11.397 -13.972  -1.483  1.00 33.79           H  
ATOM    408  N   VAL A 416       9.201 -13.452  -0.161  1.00 16.93           N  
ANISOU  408  N   VAL A 416     2356   2001   2075    370    -34     28
ATOM    409  CA  VAL A 416       7.916 -14.055  -0.536  1.00 14.87           C  
ANISOU  409  CA  VAL A 416     2132   1716   1802    332    -22     26
ATOM    410  C   VAL A 416       8.150 -14.913  -1.761  1.00 15.90           C  
ANISOU  410  C   VAL A 416     2291   1814   1935    341     -2     14
ATOM    411  O   VAL A 416       8.839 -14.488  -2.667  1.00 14.98           O  
ANISOU  411  O   VAL A 416     2155   1707   1831    358     11      0
ATOM    412  CB  VAL A 416       6.851 -12.988  -0.986  1.00 16.95           C  
ANISOU  412  CB  VAL A 416     2371   2006   2063    290    -20     17
ATOM    413  CG1 VAL A 416       5.484 -13.633  -1.244  1.00 17.34           C  
ANISOU  413  CG1 VAL A 416     2454   2034   2102    251    -12     16
ATOM    414  CG2 VAL A 416       6.675 -11.853   0.045  1.00 17.19           C  
ANISOU  414  CG2 VAL A 416     2369   2069   2091    283    -37     25
ATOM    415  H   VAL A 416       9.702 -13.080  -0.955  1.00 16.93           H  
ATOM    416  HA  VAL A 416       7.480 -14.633   0.278  1.00 14.87           H  
ATOM    417  HB  VAL A 416       7.305 -12.432  -1.807  1.00 16.95           H  
ATOM    418 HG11 VAL A 416       4.740 -12.867  -1.461  1.00 17.34           H  
ATOM    419 HG12 VAL A 416       5.507 -14.225  -2.159  1.00 17.34           H  
ATOM    420 HG13 VAL A 416       5.056 -14.169  -0.396  1.00 17.34           H  
ATOM    421 HG21 VAL A 416       5.941 -11.061  -0.097  1.00 17.19           H  
ATOM    422 HG22 VAL A 416       6.520 -12.253   1.047  1.00 17.19           H  
ATOM    423 HG23 VAL A 416       7.574 -11.245   0.146  1.00 17.19           H  
ATOM    424  N   LYS A 417       7.595 -16.130  -1.774  1.00 13.74           N  
ANISOU  424  N   LYS A 417     2065   1503   1651    326      4     19
ATOM    425  CA  LYS A 417       7.569 -17.081  -2.908  1.00 14.70           C  
ANISOU  425  CA  LYS A 417     2223   1589   1772    329     24      7
ATOM    426  C   LYS A 417       6.143 -17.264  -3.447  1.00 14.14           C  
ANISOU  426  C   LYS A 417     2178   1504   1689    279     30      0
ATOM    427  O   LYS A 417       5.205 -17.265  -2.644  1.00 15.11           O  
ANISOU  427  O   LYS A 417     2302   1634   1804    249     21     10
ATOM    428  CB  LYS A 417       8.247 -18.414  -2.418  1.00 16.68           C  
ANISOU  428  CB  LYS A 417     2514   1800   2023    365     25     18
ATOM    429  CG  LYS A 417       9.763 -18.310  -2.472  1.00 20.29           C  
ANISOU  429  CG  LYS A 417     2944   2272   2494    420     15     26
ATOM    430  CD  LYS A 417      10.517 -19.677  -2.405  1.00 26.15           C  
ANISOU  430  CD  LYS A 417     3725   2971   3239    463     21     32
ATOM    431  CE  LYS A 417      12.022 -19.504  -2.488  1.00 43.34           C  
ANISOU  431  CE  LYS A 417     5876   5164   5426    512      0     48
ATOM    432  NZ  LYS A 417      12.637 -20.782  -2.410  1.00 50.05           N1+
ANISOU  432  NZ  LYS A 417     6723   6000   6295    566     11     41
ATOM    433  H   LYS A 417       7.091 -16.348  -0.926  1.00 13.74           H  
ATOM    434  HA  LYS A 417       8.184 -16.712  -3.729  1.00 14.70           H  
ATOM    435  HB3 LYS A 417       7.897 -19.261  -3.009  1.00 16.68           H  
ATOM    436  HB2 LYS A 417       7.919 -18.603  -1.396  1.00 16.68           H  
ATOM    437  HG3 LYS A 417      10.244 -17.628  -1.770  1.00 20.29           H  
ATOM    438  HG2 LYS A 417       9.905 -17.931  -3.483  1.00 20.29           H  
ATOM    439  HD3 LYS A 417      10.105 -20.294  -3.204  1.00 26.15           H  
ATOM    440  HD2 LYS A 417      10.212 -20.253  -1.532  1.00 26.15           H  
ATOM    441  HE3 LYS A 417      12.471 -18.796  -1.793  1.00 43.34           H  
ATOM    442  HE2 LYS A 417      12.135 -19.141  -3.510  1.00 43.34           H  
ATOM    443  HZ1 LYS A 417      12.669 -21.150  -1.470  1.00 50.05           H  
ATOM    444  HZ2 LYS A 417      12.121 -21.413  -3.007  1.00 50.05           H  
ATOM    445  HZ3 LYS A 417      13.568 -20.703  -2.794  1.00 50.05           H  
ATOM    446  N   TYR A 418       5.923 -17.377  -4.806  1.00 13.52           N  
ANISOU  446  N   TYR A 418     2121   1407   1609    271     47    -17
ATOM    447  CA  TYR A 418       4.709 -18.049  -5.413  1.00 12.59           C  
ANISOU  447  CA  TYR A 418     2035   1270   1481    226     53    -25
ATOM    448  C   TYR A 418       4.826 -19.498  -4.980  1.00 13.39           C  
ANISOU  448  C   TYR A 418     2192   1319   1575    234     62    -22
ATOM    449  O   TYR A 418       5.961 -20.029  -4.828  1.00 13.68           O  
ANISOU  449  O   TYR A 418     2247   1334   1617    274     72    -25
ATOM    450  CB  TYR A 418       4.793 -17.875  -6.917  1.00 14.84           C  
ANISOU  450  CB  TYR A 418     2313   1564   1763    212     65    -47
ATOM    451  CG  TYR A 418       3.716 -18.248  -7.843  1.00 14.52           C  
ANISOU  451  CG  TYR A 418     2312   1495   1709    174     71    -58
ATOM    452  CD1 TYR A 418       2.379 -17.903  -7.479  1.00 15.03           C  
ANISOU  452  CD1 TYR A 418     2382   1561   1768    129     60    -53
ATOM    453  CD2 TYR A 418       3.955 -19.062  -8.948  1.00 18.82           C  
ANISOU  453  CD2 TYR A 418     2888   2014   2248    180     88    -76
ATOM    454  CE1 TYR A 418       1.348 -18.257  -8.357  1.00 16.04           C  
ANISOU  454  CE1 TYR A 418     2545   1664   1884     92     63    -64
ATOM    455  CE2 TYR A 418       2.893 -19.480  -9.785  1.00 19.99           C  
ANISOU  455  CE2 TYR A 418     3076   2137   2383    143     92    -88
ATOM    456  CZ  TYR A 418       1.603 -18.915  -9.575  1.00 21.10           C  
ANISOU  456  CZ  TYR A 418     3219   2280   2518     98     78    -82
ATOM    457  OH  TYR A 418       0.525 -19.186 -10.416  1.00 23.85           O  
ANISOU  457  OH  TYR A 418     3604   2605   2854     59     79    -95
ATOM    458  H   TYR A 418       6.669 -17.412  -5.485  1.00 13.52           H  
ATOM    459  HA  TYR A 418       3.777 -17.708  -4.962  1.00 12.59           H  
ATOM    460  HB3 TYR A 418       5.683 -18.412  -7.244  1.00 14.84           H  
ATOM    461  HB2 TYR A 418       5.031 -16.816  -7.014  1.00 14.84           H  
ATOM    462  HD1 TYR A 418       2.113 -17.466  -6.528  1.00 15.03           H  
ATOM    463  HD2 TYR A 418       4.911 -19.437  -9.284  1.00 18.82           H  
ATOM    464  HE1 TYR A 418       0.331 -18.010  -8.088  1.00 16.04           H  
ATOM    465  HE2 TYR A 418       3.066 -20.124 -10.635  1.00 19.99           H  
ATOM    466  HH  TYR A 418      -0.304 -19.322  -9.950  1.00 23.85           H  
ATOM    467  N   GLY A 419       3.691 -20.124  -4.885  1.00 12.68           N  
ANISOU  467  N   GLY A 419     2131   1211   1476    197     59    -16
ATOM    468  CA  GLY A 419       3.517 -21.459  -4.447  1.00 13.64           C  
ANISOU  468  CA  GLY A 419     2311   1281   1590    194     69    -14
ATOM    469  C   GLY A 419       2.086 -21.984  -4.832  1.00 13.73           C  
ANISOU  469  C   GLY A 419     2347   1279   1592    138     69    -16
ATOM    470  O   GLY A 419       1.217 -21.211  -5.153  1.00 13.46           O  
ANISOU  470  O   GLY A 419     2284   1274   1557    101     62    -23
ATOM    471  H   GLY A 419       2.821 -19.647  -5.072  1.00 12.68           H  
ATOM    472  HA3 GLY A 419       3.542 -21.483  -3.358  1.00 13.64           H  
ATOM    473  HA2 GLY A 419       4.286 -22.192  -4.694  1.00 13.64           H  
ATOM    474  N   LYS A 420       1.999 -23.303  -4.588  1.00 13.71           N  
ANISOU  474  N   LYS A 420     2398   1228   1582    133     78    -12
ATOM    475  CA  LYS A 420       0.684 -24.042  -4.702  1.00 13.81           C  
ANISOU  475  CA  LYS A 420     2439   1222   1587     78     80    -13
ATOM    476  C   LYS A 420       0.624 -24.954  -3.417  1.00 14.05           C  
ANISOU  476  C   LYS A 420     2491   1233   1613     76     79     10
ATOM    477  O   LYS A 420       1.381 -25.859  -3.226  1.00 17.21           O  
ANISOU  477  O   LYS A 420     2916   1611   2013    119     81     24
ATOM    478  CB  LYS A 420       0.707 -25.038  -5.903  1.00 16.40           C  
ANISOU  478  CB  LYS A 420     2820   1504   1907     63     94    -31
ATOM    479  CG  LYS A 420       0.835 -24.302  -7.268  1.00 23.30           C  
ANISOU  479  CG  LYS A 420     3686   2387   2780     65     99    -55
ATOM    480  CD  LYS A 420       0.788 -25.187  -8.467  1.00 22.42           C  
ANISOU  480  CD  LYS A 420     3544   2310   2665     16     88    -67
ATOM    481  CE  LYS A 420      -0.595 -25.827  -8.955  1.00 23.32           C  
ANISOU  481  CE  LYS A 420     3665   2424   2771      9     93    -92
ATOM    482  NZ  LYS A 420      -1.442 -24.833  -9.592  1.00 18.18           N1+
ANISOU  482  NZ  LYS A 420     2994   1799   2115    -43     78   -101
ATOM    483  H   LYS A 420       2.737 -23.818  -4.129  1.00 13.71           H  
ATOM    484  HA  LYS A 420      -0.158 -23.386  -4.926  1.00 13.81           H  
ATOM    485  HB3 LYS A 420      -0.242 -25.563  -5.793  1.00 16.40           H  
ATOM    486  HB2 LYS A 420       1.461 -25.823  -5.850  1.00 16.40           H  
ATOM    487  HG3 LYS A 420       1.704 -23.645  -7.278  1.00 23.30           H  
ATOM    488  HG2 LYS A 420      -0.036 -23.659  -7.387  1.00 23.30           H  
ATOM    489  HD3 LYS A 420       1.471 -25.987  -8.181  1.00 22.42           H  
ATOM    490  HD2 LYS A 420       1.438 -24.746  -9.223  1.00 22.42           H  
ATOM    491  HE3 LYS A 420      -0.988 -26.310  -8.060  1.00 23.32           H  
ATOM    492  HE2 LYS A 420      -0.318 -26.694  -9.555  1.00 23.32           H  
ATOM    493  HZ1 LYS A 420      -2.199 -25.277 -10.091  1.00 18.18           H  
ATOM    494  HZ2 LYS A 420      -1.944 -24.336  -8.870  1.00 18.18           H  
ATOM    495  HZ3 LYS A 420      -0.892 -24.167 -10.116  1.00 18.18           H  
ATOM    496  N   TRP A 421      -0.461 -24.713  -2.697  1.00 13.57           N  
ANISOU  496  N   TRP A 421     2427   1179   1548     26     77     14
ATOM    497  CA  TRP A 421      -0.829 -25.445  -1.452  1.00 14.75           C  
ANISOU  497  CA  TRP A 421     2606   1306   1691     13     81     34
ATOM    498  C   TRP A 421      -1.670 -26.680  -1.862  1.00 15.67           C  
ANISOU  498  C   TRP A 421     2774   1379   1801    -33     94     26
ATOM    499  O   TRP A 421      -2.541 -26.640  -2.752  1.00 15.57           O  
ANISOU  499  O   TRP A 421     2749   1376   1790    -76     93      8
ATOM    500  CB  TRP A 421      -1.700 -24.493  -0.538  1.00 14.19           C  
ANISOU  500  CB  TRP A 421     2491   1277   1623    -13     72     44
ATOM    501  CG  TRP A 421      -2.278 -25.132   0.710  1.00 14.24           C  
ANISOU  501  CG  TRP A 421     2527   1263   1620    -33     80     64
ATOM    502  CD1 TRP A 421      -1.589 -25.911   1.672  1.00 16.19           C  
ANISOU  502  CD1 TRP A 421     2789   1502   1859     -2     78     87
ATOM    503  CD2 TRP A 421      -3.661 -24.965   1.112  1.00 15.27           C  
ANISOU  503  CD2 TRP A 421     2670   1384   1749    -91     90     63
ATOM    504  NE1 TRP A 421      -2.525 -26.202   2.675  1.00 16.39           N  
ANISOU  504  NE1 TRP A 421     2841   1512   1876    -38     89    101
ATOM    505  CE2 TRP A 421      -3.746 -25.563   2.416  1.00 17.81           C  
ANISOU  505  CE2 TRP A 421     3016   1689   2059    -93     98     86
ATOM    506  CE3 TRP A 421      -4.815 -24.346   0.574  1.00 18.09           C  
ANISOU  506  CE3 TRP A 421     3018   1744   2111   -143     93     45
ATOM    507  CZ2 TRP A 421      -4.989 -25.623   3.057  1.00 19.55           C  
ANISOU  507  CZ2 TRP A 421     3255   1897   2277   -146    112     90
ATOM    508  CZ3 TRP A 421      -6.065 -24.417   1.260  1.00 20.44           C  
ANISOU  508  CZ3 TRP A 421     3329   2030   2406   -195    105     49
ATOM    509  CH2 TRP A 421      -6.113 -24.997   2.521  1.00 21.17           C  
ANISOU  509  CH2 TRP A 421     3447   2106   2490   -196    116     71
ATOM    510  H   TRP A 421      -1.054 -23.975  -3.046  1.00 13.57           H  
ATOM    511  HA  TRP A 421       0.066 -25.774  -0.925  1.00 14.75           H  
ATOM    512  HB3 TRP A 421      -2.583 -24.093  -1.037  1.00 14.19           H  
ATOM    513  HB2 TRP A 421      -1.147 -23.599  -0.251  1.00 14.19           H  
ATOM    514  HD1 TRP A 421      -0.581 -26.299   1.678  1.00 16.19           H  
ATOM    515  HE1 TRP A 421      -2.324 -26.603   3.579  1.00 16.39           H  
ATOM    516  HE3 TRP A 421      -4.796 -23.762  -0.333  1.00 18.09           H  
ATOM    517  HZ2 TRP A 421      -5.090 -26.175   3.980  1.00 19.55           H  
ATOM    518  HZ3 TRP A 421      -6.984 -24.092   0.796  1.00 20.44           H  
ATOM    519  HH2 TRP A 421      -7.080 -25.182   2.964  1.00 21.17           H  
ATOM    520  N   ARG A 422      -1.296 -27.869  -1.318  1.00 13.89           N  
ANISOU  520  N   ARG A 422     2607   1103   1568    -20    105     38
ATOM    521  CA  ARG A 422      -1.796 -29.283  -1.511  1.00 14.88           C  
ANISOU  521  CA  ARG A 422     2790   1179   1687    -59    120     30
ATOM    522  C   ARG A 422      -1.587 -29.746  -3.072  1.00 16.45           C  
ANISOU  522  C   ARG A 422     2995   1368   1885    -75    123      2
ATOM    523  O   ARG A 422      -2.354 -30.561  -3.536  1.00 16.74           O  
ANISOU  523  O   ARG A 422     3047   1394   1920   -129    127    -12
ATOM    524  CB  ARG A 422      -3.265 -29.441  -0.994  1.00 15.66           C  
ANISOU  524  CB  ARG A 422     2888   1281   1783   -120    125     38
ATOM    525  CG  ARG A 422      -3.529 -28.674   0.343  1.00 16.00           C  
ANISOU  525  CG  ARG A 422     2942   1319   1819   -105    127     67
ATOM    526  CD  ARG A 422      -4.462 -29.370   1.395  1.00 19.25           C  
ANISOU  526  CD  ARG A 422     3368   1720   2225   -163    140     74
ATOM    527  NE  ARG A 422      -3.820 -30.602   1.986  1.00 22.00           N  
ANISOU  527  NE  ARG A 422     3733   2064   2564   -145    143    103
ATOM    528  CZ  ARG A 422      -3.734 -31.881   1.536  1.00 38.87           C  
ANISOU  528  CZ  ARG A 422     5879   4197   4694   -186    156    115
ATOM    529  NH1 ARG A 422      -2.914 -32.687   2.122  1.00 27.59           N  
ANISOU  529  NH1 ARG A 422     4470   2762   3252   -165    159    142
ATOM    530  NH2 ARG A 422      -4.508 -32.336   0.531  1.00 31.42           N1+
ANISOU  530  NH2 ARG A 422     4924   3257   3756   -249    166    102
ATOM    531  H   ARG A 422      -0.417 -27.853  -0.819  1.00 13.89           H  
ATOM    532  HA  ARG A 422      -1.074 -29.876  -0.950  1.00 14.88           H  
ATOM    533  HB3 ARG A 422      -3.377 -30.513  -0.832  1.00 15.66           H  
ATOM    534  HB2 ARG A 422      -3.938 -29.017  -1.740  1.00 15.66           H  
ATOM    535  HG3 ARG A 422      -4.005 -27.722   0.110  1.00 16.00           H  
ATOM    536  HG2 ARG A 422      -2.621 -28.402   0.882  1.00 16.00           H  
ATOM    537  HD3 ARG A 422      -5.362 -29.754   0.915  1.00 19.25           H  
ATOM    538  HD2 ARG A 422      -4.757 -28.746   2.238  1.00 19.25           H  
ATOM    539 HH22 ARG A 422      -4.418 -33.298   0.240  1.00 31.42           H  
ATOM    540 HH21 ARG A 422      -5.242 -31.822   0.065  1.00 31.42           H  
ATOM    541 HH12 ARG A 422      -2.758 -33.658   1.892  1.00 27.59           H  
ATOM    542 HH11 ARG A 422      -2.355 -32.399   2.912  1.00 27.59           H  
ATOM    543  HE  ARG A 422      -3.235 -30.413   2.787  1.00 22.00           H  
ATOM    544  N   GLY A 423      -0.551 -29.242  -3.755  1.00 14.30           N  
ANISOU  544  N   GLY A 423     2716   1101   1618    -26    121     -7
ATOM    545  CA  GLY A 423      -0.218 -29.300  -5.178  1.00 14.66           C  
ANISOU  545  CA  GLY A 423     2778   1131   1660    -30    128    -34
ATOM    546  C   GLY A 423      -1.214 -28.635  -6.114  1.00 18.53           C  
ANISOU  546  C   GLY A 423     3225   1663   2151    -67    116    -54
ATOM    547  O   GLY A 423      -1.227 -29.010  -7.316  1.00 23.35           O  
ANISOU  547  O   GLY A 423     3850   2265   2756    -66    121    -76
ATOM    548  H   GLY A 423       0.164 -28.869  -3.147  1.00 14.30           H  
ATOM    549  HA3 GLY A 423       0.094 -30.296  -5.491  1.00 14.66           H  
ATOM    550  HA2 GLY A 423       0.659 -28.700  -5.421  1.00 14.66           H  
ATOM    551  N   GLN A 424      -2.126 -27.759  -5.570  1.00 17.08           N  
ANISOU  551  N   GLN A 424     2997   1520   1972   -102    103    -47
ATOM    552  CA  GLN A 424      -3.210 -27.147  -6.287  1.00 19.16           C  
ANISOU  552  CA  GLN A 424     3226   1819   2236   -136     92    -66
ATOM    553  C   GLN A 424      -3.334 -25.637  -6.004  1.00 20.21           C  
ANISOU  553  C   GLN A 424     3291   2011   2378   -137     76    -59
ATOM    554  O   GLN A 424      -2.863 -24.909  -6.854  1.00 23.31           O  
ANISOU  554  O   GLN A 424     3655   2432   2769   -152     65    -74
ATOM    555  CB  GLN A 424      -4.431 -28.035  -6.109  1.00 22.42           C  
ANISOU  555  CB  GLN A 424     3664   2213   2642   -200     91    -79
ATOM    556  CG  GLN A 424      -5.769 -27.514  -6.762  1.00 29.39           C  
ANISOU  556  CG  GLN A 424     4541   3097   3530   -241     92    -64
ATOM    557  CD  GLN A 424      -6.893 -28.582  -6.917  1.00 49.47           C  
ANISOU  557  CD  GLN A 424     7125   5604   6066   -298     97    -78
ATOM    558  OE1 GLN A 424      -6.836 -29.587  -6.164  1.00 47.58           O  
ANISOU  558  OE1 GLN A 424     6928   5326   5824   -317    111    -69
ATOM    559  NE2 GLN A 424      -7.723 -28.361  -7.901  1.00 41.15           N  
ANISOU  559  NE2 GLN A 424     6065   4562   5008   -329     85   -101
ATOM    560  H   GLN A 424      -2.035 -27.446  -4.614  1.00 17.08           H  
ATOM    561  HA  GLN A 424      -3.011 -27.283  -7.350  1.00 19.16           H  
ATOM    562  HB3 GLN A 424      -4.423 -28.168  -5.027  1.00 22.42           H  
ATOM    563  HB2 GLN A 424      -4.230 -28.953  -6.662  1.00 22.42           H  
ATOM    564  HG3 GLN A 424      -5.517 -27.251  -7.789  1.00 29.39           H  
ATOM    565  HG2 GLN A 424      -6.253 -26.718  -6.196  1.00 29.39           H  
ATOM    566 HE22 GLN A 424      -8.391 -29.061  -8.192  1.00 41.15           H  
ATOM    567 HE21 GLN A 424      -7.687 -27.526  -8.467  1.00 41.15           H  
ATOM    568  N   TYR A 425      -3.852 -25.272  -4.845  1.00 15.73           N  
ANISOU  568  N   TYR A 425     2698   1462   1818   -120     74    -38
ATOM    569  CA  TYR A 425      -4.333 -23.914  -4.608  1.00 16.11           C  
ANISOU  569  CA  TYR A 425     2684   1564   1874   -124     60    -33
ATOM    570  C   TYR A 425      -3.153 -22.855  -4.628  1.00 17.00           C  
ANISOU  570  C   TYR A 425     2768   1701   1991    -71     56    -29
ATOM    571  O   TYR A 425      -2.180 -23.053  -3.897  1.00 16.06           O  
ANISOU  571  O   TYR A 425     2661   1570   1873    -33     61    -15
ATOM    572  CB  TYR A 425      -5.106 -23.988  -3.268  1.00 19.32           C  
ANISOU  572  CB  TYR A 425     3077   1980   2285   -146     61    -15
ATOM    573  CG  TYR A 425      -6.125 -25.107  -3.094  1.00 24.85           C  
ANISOU  573  CG  TYR A 425     3795   2663   2984   -205     65    -20
ATOM    574  CD1 TYR A 425      -7.243 -25.247  -3.971  1.00 28.75           C  
ANISOU  574  CD1 TYR A 425     4253   3188   3484   -246     54    -32
ATOM    575  CD2 TYR A 425      -5.990 -26.068  -2.025  1.00 26.47           C  
ANISOU  575  CD2 TYR A 425     4054   2822   3182   -220     80    -14
ATOM    576  CE1 TYR A 425      -8.047 -26.399  -3.873  1.00 32.98           C  
ANISOU  576  CE1 TYR A 425     4800   3711   4021   -302     56    -38
ATOM    577  CE2 TYR A 425      -6.945 -27.078  -1.844  1.00 28.45           C  
ANISOU  577  CE2 TYR A 425     4321   3057   3433   -277     85    -20
ATOM    578  CZ  TYR A 425      -7.962 -27.289  -2.781  1.00 38.79           C  
ANISOU  578  CZ  TYR A 425     5588   4400   4751   -319     73    -33
ATOM    579  OH  TYR A 425      -8.744 -28.395  -2.679  1.00 41.68           O  
ANISOU  579  OH  TYR A 425     5964   4755   5119   -378     76    -40
ATOM    580  H   TYR A 425      -4.223 -25.898  -4.145  1.00 15.73           H  
ATOM    581  HA  TYR A 425      -5.071 -23.762  -5.395  1.00 16.11           H  
ATOM    582  HB3 TYR A 425      -5.631 -23.035  -3.206  1.00 19.32           H  
ATOM    583  HB2 TYR A 425      -4.291 -24.016  -2.545  1.00 19.32           H  
ATOM    584  HD1 TYR A 425      -7.364 -24.651  -4.864  1.00 28.75           H  
ATOM    585  HD2 TYR A 425      -5.290 -25.917  -1.217  1.00 26.47           H  
ATOM    586  HE1 TYR A 425      -8.827 -26.467  -4.617  1.00 32.98           H  
ATOM    587  HE2 TYR A 425      -6.935 -27.752  -1.001  1.00 28.45           H  
ATOM    588  HH  TYR A 425      -9.385 -28.344  -3.392  1.00 41.68           H  
ATOM    589  N   ASP A 426      -3.238 -21.868  -5.553  1.00 14.65           N  
ANISOU  589  N   ASP A 426     2431   1439   1696    -70     47    -40
ATOM    590  CA  ASP A 426      -2.172 -20.858  -5.706  1.00 13.99           C  
ANISOU  590  CA  ASP A 426     2317   1381   1618    -26     45    -37
ATOM    591  C   ASP A 426      -2.213 -19.924  -4.494  1.00 13.95           C  
ANISOU  591  C   ASP A 426     2279   1402   1620    -12     38    -19
ATOM    592  O   ASP A 426      -3.282 -19.395  -4.135  1.00 15.41           O  
ANISOU  592  O   ASP A 426     2440   1607   1807    -41     33    -12
ATOM    593  CB  ASP A 426      -2.442 -19.916  -6.876  1.00 14.71           C  
ANISOU  593  CB  ASP A 426     2375   1506   1710    -36     37    -52
ATOM    594  CG  ASP A 426      -1.876 -20.398  -8.253  1.00 17.80           C  
ANISOU  594  CG  ASP A 426     2795   1878   2091    -39     43    -72
ATOM    595  OD1 ASP A 426      -1.742 -19.568  -9.194  1.00 18.45           O  
ANISOU  595  OD1 ASP A 426     2918   1924   2170    -19     56    -77
ATOM    596  OD2 ASP A 426      -1.597 -21.580  -8.467  1.00 22.25           O1-
ANISOU  596  OD2 ASP A 426     3341   2463   2650    -62     34    -84
ATOM    597  H   ASP A 426      -4.060 -21.821  -6.138  1.00 14.65           H  
ATOM    598  HA  ASP A 426      -1.207 -21.334  -5.875  1.00 13.99           H  
ATOM    599  HB3 ASP A 426      -1.895 -19.035  -6.542  1.00 14.71           H  
ATOM    600  HB2 ASP A 426      -3.506 -19.708  -6.992  1.00 14.71           H  
ATOM    601  N   VAL A 427      -1.023 -19.607  -4.051  1.00 12.49           N  
ANISOU  601  N   VAL A 427     2091   1218   1438     35     40    -10
ATOM    602  CA  VAL A 427      -0.798 -18.751  -2.931  1.00 12.41           C  
ANISOU  602  CA  VAL A 427     2050   1234   1431     52     32      7
ATOM    603  C   VAL A 427       0.508 -17.954  -3.088  1.00 13.72           C  
ANISOU  603  C   VAL A 427     2188   1420   1603     96     28      6
ATOM    604  O   VAL A 427       1.382 -18.328  -3.938  1.00 12.40           O  
ANISOU  604  O   VAL A 427     2035   1239   1438    123     35     -3
ATOM    605  CB  VAL A 427      -0.709 -19.682  -1.547  1.00 13.46           C  
ANISOU  605  CB  VAL A 427     2217   1339   1557     57     35     27
ATOM    606  CG1 VAL A 427      -2.119 -20.074  -1.001  1.00 14.97           C  
ANISOU  606  CG1 VAL A 427     2431   1512   1743      9     41     29
ATOM    607  CG2 VAL A 427       0.153 -20.918  -1.788  1.00 14.02           C  
ANISOU  607  CG2 VAL A 427     2328   1372   1626     97     41     30
ATOM    608  H   VAL A 427      -0.206 -20.000  -4.496  1.00 12.49           H  
ATOM    609  HA  VAL A 427      -1.615 -18.036  -3.025  1.00 12.41           H  
ATOM    610  HB  VAL A 427      -0.189 -19.176  -0.734  1.00 13.46           H  
ATOM    611 HG11 VAL A 427      -2.092 -20.836  -0.222  1.00 14.97           H  
ATOM    612 HG12 VAL A 427      -2.598 -19.166  -0.633  1.00 14.97           H  
ATOM    613 HG13 VAL A 427      -2.764 -20.419  -1.809  1.00 14.97           H  
ATOM    614 HG21 VAL A 427      -0.180 -21.746  -2.413  1.00 14.02           H  
ATOM    615 HG22 VAL A 427       1.114 -20.719  -2.262  1.00 14.02           H  
ATOM    616 HG23 VAL A 427       0.347 -21.440  -0.851  1.00 14.02           H  
ATOM    617  N   ALA A 428       0.660 -16.878  -2.318  1.00 12.10           N  
ANISOU  617  N   ALA A 428     1945   1250   1401    103     18     15
ATOM    618  CA  ALA A 428       1.987 -16.475  -1.880  1.00 11.70           C  
ANISOU  618  CA  ALA A 428     1870   1219   1357    145     12     18
ATOM    619  C   ALA A 428       2.228 -16.977  -0.472  1.00 11.59           C  
ANISOU  619  C   ALA A 428     1870   1195   1338    167      5     39
ATOM    620  O   ALA A 428       1.350 -17.048   0.388  1.00 12.22           O  
ANISOU  620  O   ALA A 428     1962   1271   1410    143      4     50
ATOM    621  CB  ALA A 428       2.067 -14.985  -1.759  1.00 12.45           C  
ANISOU  621  CB  ALA A 428     1915   1357   1458    138      5     14
ATOM    622  H   ALA A 428      -0.031 -16.699  -1.603  1.00 12.10           H  
ATOM    623  HA  ALA A 428       2.692 -16.765  -2.660  1.00 11.70           H  
ATOM    624  HB1 ALA A 428       1.357 -14.556  -1.052  1.00 12.45           H  
ATOM    625  HB2 ALA A 428       3.060 -14.762  -1.368  1.00 12.45           H  
ATOM    626  HB3 ALA A 428       2.064 -14.465  -2.717  1.00 12.45           H  
ATOM    627  N   ILE A 429       3.447 -17.468  -0.327  1.00 11.65           N  
ANISOU  627  N   ILE A 429     1876   1199   1350    211      1     43
ATOM    628  CA  ILE A 429       3.998 -17.923   0.931  1.00 12.43           C  
ANISOU  628  CA  ILE A 429     1990   1289   1442    237    -10     62
ATOM    629  C   ILE A 429       4.997 -16.850   1.328  1.00 13.85           C  
ANISOU  629  C   ILE A 429     2127   1507   1630    266    -25     64
ATOM    630  O   ILE A 429       6.040 -16.841   0.645  1.00 14.77           O  
ANISOU  630  O   ILE A 429     2225   1629   1757    298    -24     56
ATOM    631  CB  ILE A 429       4.604 -19.319   0.683  1.00 14.14           C  
ANISOU  631  CB  ILE A 429     2253   1461   1658    268     -3     68
ATOM    632  CG1 ILE A 429       3.640 -20.241  -0.134  1.00 14.43           C  
ANISOU  632  CG1 ILE A 429     2336   1458   1688    235     13     62
ATOM    633  CG2 ILE A 429       5.092 -19.962   1.977  1.00 16.68           C  
ANISOU  633  CG2 ILE A 429     2592   1773   1971    297    -18     91
ATOM    634  CD1 ILE A 429       4.216 -21.592  -0.542  1.00 26.78           C  
ANISOU  634  CD1 ILE A 429     3910   3005   3259    242     27     42
ATOM    635  H   ILE A 429       4.120 -17.397  -1.077  1.00 11.65           H  
ATOM    636  HA  ILE A 429       3.149 -17.907   1.614  1.00 12.43           H  
ATOM    637  HB  ILE A 429       5.533 -19.192   0.127  1.00 14.14           H  
ATOM    638 HG13 ILE A 429       3.358 -19.733  -1.056  1.00 14.43           H  
ATOM    639 HG12 ILE A 429       2.750 -20.450   0.460  1.00 14.43           H  
ATOM    640 HG21 ILE A 429       5.849 -19.322   2.431  1.00 16.68           H  
ATOM    641 HG22 ILE A 429       4.414 -19.977   2.830  1.00 16.68           H  
ATOM    642 HG23 ILE A 429       5.739 -20.817   1.780  1.00 16.68           H  
ATOM    643 HD11 ILE A 429       5.265 -21.492  -0.823  1.00 26.78           H  
ATOM    644 HD12 ILE A 429       4.424 -22.109   0.394  1.00 26.78           H  
ATOM    645 HD13 ILE A 429       3.643 -22.259  -1.187  1.00 26.78           H  
ATOM    646  N   LYS A 430       4.697 -15.992   2.300  1.00 13.74           N  
ANISOU  646  N   LYS A 430     2094   1518   1609    254    -37     74
ATOM    647  CA  LYS A 430       5.626 -15.067   2.845  1.00 14.59           C  
ANISOU  647  CA  LYS A 430     2160   1662   1720    276    -53     76
ATOM    648  C   LYS A 430       6.554 -15.810   3.807  1.00 17.04           C  
ANISOU  648  C   LYS A 430     2489   1964   2022    308    -71     96
ATOM    649  O   LYS A 430       6.140 -16.477   4.695  1.00 17.60           O  
ANISOU  649  O   LYS A 430     2592   2019   2076    294    -73    111
ATOM    650  CB  LYS A 430       4.869 -13.908   3.408  1.00 16.96           C  
ANISOU  650  CB  LYS A 430     2429   1997   2018    243    -56     72
ATOM    651  CG  LYS A 430       5.668 -12.812   4.149  1.00 20.72           C  
ANISOU  651  CG  LYS A 430     2866   2510   2497    261    -74     73
ATOM    652  CD  LYS A 430       4.740 -11.756   4.763  1.00 26.96           C  
ANISOU  652  CD  LYS A 430     3627   3330   3286    228    -73     65
ATOM    653  CE  LYS A 430       4.677 -10.443   3.935  1.00 29.88           C  
ANISOU  653  CE  LYS A 430     3961   3719   3671    224    -65     47
ATOM    654  NZ  LYS A 430       4.487  -9.252   4.753  1.00 25.70           N1+
ANISOU  654  NZ  LYS A 430     3404   3220   3143    199    -66     41
ATOM    655  H   LYS A 430       3.756 -16.051   2.664  1.00 13.74           H  
ATOM    656  HA  LYS A 430       6.168 -14.533   2.065  1.00 14.59           H  
ATOM    657  HB3 LYS A 430       4.195 -14.300   4.169  1.00 16.96           H  
ATOM    658  HB2 LYS A 430       4.354 -13.393   2.597  1.00 16.96           H  
ATOM    659  HG3 LYS A 430       6.415 -12.337   3.513  1.00 20.72           H  
ATOM    660  HG2 LYS A 430       6.264 -13.298   4.922  1.00 20.72           H  
ATOM    661  HD3 LYS A 430       5.003 -11.535   5.798  1.00 26.96           H  
ATOM    662  HD2 LYS A 430       3.770 -12.241   4.867  1.00 26.96           H  
ATOM    663  HE3 LYS A 430       3.850 -10.446   3.225  1.00 29.88           H  
ATOM    664  HE2 LYS A 430       5.574 -10.268   3.342  1.00 29.88           H  
ATOM    665  HZ1 LYS A 430       5.275  -8.985   5.326  1.00 25.70           H  
ATOM    666  HZ2 LYS A 430       4.291  -8.484   4.128  1.00 25.70           H  
ATOM    667  HZ3 LYS A 430       3.750  -9.353   5.437  1.00 25.70           H  
ATOM    668  N   MET A 431       7.801 -15.456   3.665  1.00 15.56           N  
ANISOU  668  N   MET A 431     2284   1783   1844    352    -82     97
ATOM    669  CA  MET A 431       8.927 -16.040   4.429  1.00 17.15           C  
ANISOU  669  CA  MET A 431     2502   1976   2038    390   -102    116
ATOM    670  C   MET A 431       9.694 -14.981   5.324  1.00 21.27           C  
ANISOU  670  C   MET A 431     2985   2539   2557    397   -126    120
ATOM    671  O   MET A 431      10.509 -14.149   4.872  1.00 22.86           O  
ANISOU  671  O   MET A 431     3138   2773   2774    404   -130    107
ATOM    672  CB  MET A 431       9.863 -16.700   3.402  1.00 20.64           C  
ANISOU  672  CB  MET A 431     2950   2398   2495    437    -99    115
ATOM    673  CG  MET A 431       9.199 -17.680   2.365  1.00 26.53           C  
ANISOU  673  CG  MET A 431     3742   3097   3240    427    -75    110
ATOM    674  SD  MET A 431      10.353 -18.282   1.090  1.00 34.06           S  
ANISOU  674  SD  MET A 431     4707   4021   4212    480    -64    104
ATOM    675  CE  MET A 431      11.609 -19.278   1.910  1.00 32.67           C  
ANISOU  675  CE  MET A 431     4543   3838   4032    534    -93    130
ATOM    676  H   MET A 431       8.146 -14.869   2.919  1.00 15.56           H  
ATOM    677  HA  MET A 431       8.591 -16.862   5.062  1.00 17.15           H  
ATOM    678  HB3 MET A 431      10.667 -17.249   3.892  1.00 20.64           H  
ATOM    679  HB2 MET A 431      10.253 -15.892   2.783  1.00 20.64           H  
ATOM    680  HG3 MET A 431       8.405 -17.179   1.810  1.00 26.53           H  
ATOM    681  HG2 MET A 431       8.588 -18.407   2.898  1.00 26.53           H  
ATOM    682  HE1 MET A 431      12.202 -19.916   1.254  1.00 32.67           H  
ATOM    683  HE2 MET A 431      12.287 -18.691   2.530  1.00 32.67           H  
ATOM    684  HE3 MET A 431      11.072 -19.958   2.571  1.00 32.67           H  
ATOM    685  N   ILE A 432       9.337 -15.024   6.633  1.00 19.03           N  
ANISOU  685  N   ILE A 432     2724   2254   2251    390   -141    138
ATOM    686  CA  ILE A 432       9.775 -14.081   7.726  1.00 19.38           C  
ANISOU  686  CA  ILE A 432     2738   2338   2289    390   -165    141
ATOM    687  C   ILE A 432      11.240 -14.488   8.075  1.00 25.83           C  
ANISOU  687  C   ILE A 432     3548   3160   3105    440   -194    155
ATOM    688  O   ILE A 432      11.605 -15.679   7.937  1.00 25.61           O  
ANISOU  688  O   ILE A 432     3564   3105   3062    459   -204    176
ATOM    689  CB  ILE A 432       8.771 -14.315   8.901  1.00 21.24           C  
ANISOU  689  CB  ILE A 432     3001   2571   2498    354   -164    152
ATOM    690  CG1 ILE A 432       7.305 -14.346   8.357  1.00 21.30           C  
ANISOU  690  CG1 ILE A 432     3013   2572   2508    307   -135    139
ATOM    691  CG2 ILE A 432       8.939 -13.557  10.242  1.00 21.35           C  
ANISOU  691  CG2 ILE A 432     2989   2623   2499    352   -188    154
ATOM    692  CD1 ILE A 432       6.861 -13.043   7.714  1.00 23.99           C  
ANISOU  692  CD1 ILE A 432     3306   2944   2866    289   -127    118
ATOM    693  H   ILE A 432       8.648 -15.736   6.831  1.00 19.03           H  
ATOM    694  HA  ILE A 432       9.646 -13.091   7.288  1.00 19.38           H  
ATOM    695  HB  ILE A 432       9.010 -15.300   9.299  1.00 21.24           H  
ATOM    696 HG13 ILE A 432       6.721 -14.349   9.277  1.00 21.30           H  
ATOM    697 HG12 ILE A 432       7.030 -15.240   7.799  1.00 21.30           H  
ATOM    698 HG21 ILE A 432       8.265 -13.840  11.050  1.00 21.35           H  
ATOM    699 HG22 ILE A 432       9.979 -13.545  10.569  1.00 21.35           H  
ATOM    700 HG23 ILE A 432       8.824 -12.512   9.956  1.00 21.35           H  
ATOM    701 HD11 ILE A 432       7.424 -12.869   6.796  1.00 23.99           H  
ATOM    702 HD12 ILE A 432       5.826 -13.106   7.378  1.00 23.99           H  
ATOM    703 HD13 ILE A 432       6.941 -12.169   8.361  1.00 23.99           H  
ATOM    704  N   LYS A 433      12.018 -13.494   8.512  1.00 26.33           N  
ANISOU  704  N   LYS A 433     3559   3260   3188    459   -207    143
ATOM    705  CA  LYS A 433      13.375 -13.655   9.034  1.00 27.65           C  
ANISOU  705  CA  LYS A 433     3707   3439   3360    507   -237    153
ATOM    706  C   LYS A 433      13.437 -14.039  10.484  1.00 29.91           C  
ANISOU  706  C   LYS A 433     4013   3734   3618    508   -268    173
ATOM    707  O   LYS A 433      12.469 -13.818  11.170  1.00 27.65           O  
ANISOU  707  O   LYS A 433     3724   3466   3315    470   -269    170
ATOM    708  CB  LYS A 433      14.212 -12.406   8.723  1.00  0.00           C  
ATOM    709  CG  LYS A 433      14.613 -12.245   7.212  1.00  0.00           C  
ATOM    710  CD  LYS A 433      15.160 -10.827   6.792  1.00  0.00           C  
ATOM    711  CE  LYS A 433      16.312 -10.161   7.538  1.00  0.00           C  
ATOM    712  NZ  LYS A 433      17.651 -10.670   7.055  1.00  0.00           N1+
ATOM    713  H   LYS A 433      11.723 -12.542   8.348  1.00 26.33           H  
ATOM    714  HB2 LYS A 433      13.717 -11.531   9.144  1.00  0.00           H  
ATOM    715  HB3 LYS A 433      15.126 -12.499   9.310  1.00  0.00           H  
ATOM    716  HG2 LYS A 433      15.280 -13.052   6.909  1.00  0.00           H  
ATOM    717  HG3 LYS A 433      13.757 -12.435   6.564  1.00  0.00           H  
ATOM    718  HD2 LYS A 433      15.358 -10.871   5.721  1.00  0.00           H  
ATOM    719  HD3 LYS A 433      14.296 -10.178   6.941  1.00  0.00           H  
ATOM    720  HE2 LYS A 433      16.319  -9.072   7.496  1.00  0.00           H  
ATOM    721  HE3 LYS A 433      16.149 -10.375   8.594  1.00  0.00           H  
ATOM    722  HZ1 LYS A 433      18.444 -10.419   7.629  1.00  0.00           H  
ATOM    723  HZ2 LYS A 433      17.590 -11.678   7.050  1.00  0.00           H  
ATOM    724  HZ3 LYS A 433      17.785 -10.278   6.134  1.00  0.00           H  
ATOM    725  HA  LYS A 433      13.937 -14.467   8.572  1.00 27.65           H  
ATOM    726  N   GLU A 434      14.509 -14.741  10.843  1.00 28.48           N  
ANISOU  726  N   GLU A 434     3854   3537   3429    552   -292    194
ATOM    727  CA  GLU A 434      14.892 -15.121  12.192  1.00 28.45           C  
ANISOU  727  CA  GLU A 434     3875   3539   3396    559   -325    216
ATOM    728  C   GLU A 434      15.039 -13.872  13.021  1.00 28.71           C  
ANISOU  728  C   GLU A 434     3858   3623   3426    547   -351    206
ATOM    729  O   GLU A 434      15.917 -13.069  12.782  1.00 26.33           O  
ANISOU  729  O   GLU A 434     3499   3354   3152    557   -355    189
ATOM    730  CB  GLU A 434      16.228 -15.896  12.181  1.00  0.00           C  
ATOM    731  CG  GLU A 434      16.121 -17.201  11.303  1.00  0.00           C  
ATOM    732  CD  GLU A 434      17.438 -17.980  11.226  1.00  0.00           C  
ATOM    733  OE1 GLU A 434      18.514 -17.475  11.665  1.00  0.00           O  
ATOM    734  OE2 GLU A 434      17.398 -19.067  10.619  1.00  0.00           O1-
ATOM    735  H   GLU A 434      15.212 -14.921  10.141  1.00 28.48           H  
ATOM    736  HB2 GLU A 434      17.135 -15.398  11.838  1.00  0.00           H  
ATOM    737  HB3 GLU A 434      16.389 -16.195  13.217  1.00  0.00           H  
ATOM    738  HG2 GLU A 434      15.416 -17.913  11.731  1.00  0.00           H  
ATOM    739  HG3 GLU A 434      15.876 -16.906  10.283  1.00  0.00           H  
ATOM    740  HA  GLU A 434      14.092 -15.698  12.655  1.00 28.45           H  
ATOM    741  N   GLY A 435      14.225 -13.849  14.023  1.00 25.62           N  
ANISOU  741  N   GLY A 435     3493   3240   3002    518   -362    215
ATOM    742  CA  GLY A 435      14.425 -12.978  15.161  1.00 26.09           C  
ANISOU  742  CA  GLY A 435     3519   3343   3051    500   -387    207
ATOM    743  C   GLY A 435      13.920 -11.514  14.922  1.00 29.55           C  
ANISOU  743  C   GLY A 435     3921   3805   3500    455   -364    180
ATOM    744  O   GLY A 435      14.565 -10.539  15.334  1.00 31.55           O  
ANISOU  744  O   GLY A 435     4149   4094   3745    437   -382    172
ATOM    745  H   GLY A 435      13.374 -14.391  13.995  1.00 25.62           H  
ATOM    746  HA3 GLY A 435      15.452 -12.922  15.524  1.00 26.09           H  
ATOM    747  HA2 GLY A 435      13.854 -13.350  16.012  1.00 26.09           H  
ATOM    748  N   SER A 436      12.927 -11.355  14.064  1.00 24.26           N  
ANISOU  748  N   SER A 436     3251   3118   2849    436   -324    168
ATOM    749  CA  SER A 436      12.419 -10.127  13.536  1.00 22.64           C  
ANISOU  749  CA  SER A 436     3014   2933   2656    396   -303    144
ATOM    750  C   SER A 436      11.059  -9.842  14.097  1.00 24.05           C  
ANISOU  750  C   SER A 436     3224   3102   2811    352   -283    144
ATOM    751  O   SER A 436      10.721  -8.650  14.290  1.00 24.39           O  
ANISOU  751  O   SER A 436     3243   3168   2857    321   -274    127
ATOM    752  CB  SER A 436      12.405 -10.163  12.010  1.00 25.10           C  
ANISOU  752  CB  SER A 436     3303   3234   2998    398   -273    129
ATOM    753  OG  SER A 436      11.559 -11.207  11.454  1.00 26.74           O  
ANISOU  753  OG  SER A 436     3555   3402   3202    391   -247    136
ATOM    754  H   SER A 436      12.519 -12.190  13.670  1.00 24.26           H  
ATOM    755  HA  SER A 436      13.118  -9.307  13.699  1.00 22.64           H  
ATOM    756  HB3 SER A 436      13.410 -10.424  11.679  1.00 25.10           H  
ATOM    757  HB2 SER A 436      12.064  -9.200  11.630  1.00 25.10           H  
ATOM    758  HG  SER A 436      12.090 -11.922  11.095  1.00 26.74           H  
ATOM    759  N   MET A 437      10.326 -10.883  14.242  1.00 19.84           N  
ANISOU  759  N   MET A 437     2746   2536   2256    350   -275    162
ATOM    760  CA  MET A 437       8.865 -10.878  14.487  1.00 19.46           C  
ANISOU  760  CA  MET A 437     2729   2476   2190    308   -250    162
ATOM    761  C   MET A 437       8.630 -11.540  15.760  1.00 21.52           C  
ANISOU  761  C   MET A 437     3039   2726   2413    305   -262    182
ATOM    762  O   MET A 437       9.090 -12.620  16.035  1.00 20.04           O  
ANISOU  762  O   MET A 437     2880   2523   2212    336   -283    202
ATOM    763  CB  MET A 437       8.123 -11.560  13.373  1.00 22.47           C  
ANISOU  763  CB  MET A 437     3130   2822   2585    299   -217    161
ATOM    764  CG  MET A 437       6.587 -11.465  13.264  1.00 26.97           C  
ANISOU  764  CG  MET A 437     3730   3376   3142    258   -188    161
ATOM    765  SD  MET A 437       5.999 -12.419  11.902  1.00 33.12           S  
ANISOU  765  SD  MET A 437     4525   4118   3940    246   -155    158
ATOM    766  CE  MET A 437       4.339 -11.678  11.906  1.00 31.04           C  
ANISOU  766  CE  MET A 437     4205   3881   3708    236   -145    132
ATOM    767  H   MET A 437      10.719 -11.804  14.104  1.00 19.84           H  
ATOM    768  HA  MET A 437       8.585  -9.825  14.477  1.00 19.46           H  
ATOM    769  HB3 MET A 437       8.413 -12.610  13.408  1.00 22.47           H  
ATOM    770  HB2 MET A 437       8.469 -11.199  12.405  1.00 22.47           H  
ATOM    771  HG3 MET A 437       6.318 -10.410  13.214  1.00 26.97           H  
ATOM    772  HG2 MET A 437       6.167 -11.811  14.209  1.00 26.97           H  
ATOM    773  HE1 MET A 437       3.681 -12.028  12.702  1.00 31.04           H  
ATOM    774  HE2 MET A 437       4.454 -10.595  11.954  1.00 31.04           H  
ATOM    775  HE3 MET A 437       3.868 -12.025  10.987  1.00 31.04           H  
ATOM    776  N   SER A 438       7.744 -10.902  16.496  1.00 18.92           N  
ANISOU  776  N   SER A 438     2721   2402   2065    267   -247    177
ATOM    777  CA  SER A 438       7.107 -11.458  17.730  1.00 18.41           C  
ANISOU  777  CA  SER A 438     2708   2325   1962    254   -248    194
ATOM    778  C   SER A 438       6.042 -12.356  17.186  1.00 20.44           C  
ANISOU  778  C   SER A 438     3005   2542   2220    243   -216    204
ATOM    779  O   SER A 438       5.121 -11.892  16.552  1.00 18.62           O  
ANISOU  779  O   SER A 438     2776   2305   1995    209   -183    195
ATOM    780  CB  SER A 438       6.347 -10.346  18.569  1.00 21.60           C  
ANISOU  780  CB  SER A 438     3104   2751   2352    218   -237    180
ATOM    781  OG  SER A 438       5.806 -10.821  19.772  1.00 21.83           O  
ANISOU  781  OG  SER A 438     3183   2771   2341    207   -238    195
ATOM    782  H   SER A 438       7.440  -9.983  16.209  1.00 18.92           H  
ATOM    783  HA  SER A 438       7.818 -11.948  18.395  1.00 18.41           H  
ATOM    784  HB3 SER A 438       5.490  -9.971  18.010  1.00 21.60           H  
ATOM    785  HB2 SER A 438       6.993  -9.475  18.675  1.00 21.60           H  
ATOM    786  HG  SER A 438       5.208 -10.136  20.080  1.00 21.83           H  
ATOM    787  N   GLU A 439       6.228 -13.720  17.336  1.00 19.56           N  
ANISOU  787  N   GLU A 439     2922   2403   2107    274   -227    222
ATOM    788  CA  GLU A 439       5.492 -14.803  16.603  1.00 19.48           C  
ANISOU  788  CA  GLU A 439     2945   2352   2103    268   -200    230
ATOM    789  C   GLU A 439       4.281 -15.279  17.332  1.00 19.45           C  
ANISOU  789  C   GLU A 439     2990   2326   2075    233   -173    240
ATOM    790  O   GLU A 439       3.265 -15.528  16.738  1.00 18.55           O  
ANISOU  790  O   GLU A 439     2876   2196   1975    206   -141    232
ATOM    791  CB  GLU A 439       6.436 -15.962  16.297  1.00 21.85           C  
ANISOU  791  CB  GLU A 439     3268   2626   2406    313   -218    247
ATOM    792  CG  GLU A 439       7.535 -15.512  15.247  1.00 25.74           C  
ANISOU  792  CG  GLU A 439     3711   3135   2933    345   -232    234
ATOM    793  CD  GLU A 439       8.615 -16.537  15.121  1.00 41.39           C  
ANISOU  793  CD  GLU A 439     5711   5095   4922    394   -250    249
ATOM    794  OE1 GLU A 439       8.471 -17.710  15.574  1.00 45.71           O  
ANISOU  794  OE1 GLU A 439     6314   5608   5447    406   -253    273
ATOM    795  OE2 GLU A 439       9.663 -16.153  14.554  1.00 27.81           O1-
ANISOU  795  OE2 GLU A 439     3948   3389   3229    423   -261    238
ATOM    796  H   GLU A 439       6.865 -13.938  18.089  1.00 19.56           H  
ATOM    797  HA  GLU A 439       5.138 -14.383  15.662  1.00 19.48           H  
ATOM    798  HB3 GLU A 439       5.900 -16.763  15.788  1.00 21.85           H  
ATOM    799  HB2 GLU A 439       6.846 -16.279  17.255  1.00 21.85           H  
ATOM    800  HG3 GLU A 439       7.952 -14.536  15.494  1.00 25.74           H  
ATOM    801  HG2 GLU A 439       7.164 -15.489  14.222  1.00 25.74           H  
ATOM    802  N   ASP A 440       4.414 -15.497  18.623  1.00 18.35           N  
ANISOU  802  N   ASP A 440     2889   2186   1898    232   -184    257
ATOM    803  CA  ASP A 440       3.373 -16.095  19.473  1.00 17.84           C  
ANISOU  803  CA  ASP A 440     2872   2099   1810    196   -153    267
ATOM    804  C   ASP A 440       2.132 -15.208  19.622  1.00 17.23           C  
ANISOU  804  C   ASP A 440     2764   2041   1741    153   -123    245
ATOM    805  O   ASP A 440       0.991 -15.660  19.449  1.00 16.91           O  
ANISOU  805  O   ASP A 440     2735   1982   1707    122    -88    243
ATOM    806  CB  ASP A 440       3.958 -16.627  20.811  1.00 19.12           C  
ANISOU  806  CB  ASP A 440     3084   2256   1926    203   -171    289
ATOM    807  CG  ASP A 440       5.471 -17.056  20.969  1.00 28.23           C  
ANISOU  807  CG  ASP A 440     4278   3382   3066    244   -198    315
ATOM    808  OD1 ASP A 440       5.776 -17.492  22.096  1.00 28.51           O  
ANISOU  808  OD1 ASP A 440     4319   3389   3124    259   -189    318
ATOM    809  OD2 ASP A 440       6.193 -16.979  19.967  1.00 32.16           O1-
ANISOU  809  OD2 ASP A 440     4802   3886   3531    263   -228    332
ATOM    810  H   ASP A 440       5.313 -15.722  19.024  1.00 18.35           H  
ATOM    811  HA  ASP A 440       3.157 -17.057  19.010  1.00 17.84           H  
ATOM    812  HB3 ASP A 440       3.361 -17.517  21.012  1.00 19.12           H  
ATOM    813  HB2 ASP A 440       3.948 -15.885  21.608  1.00 19.12           H  
ATOM    814  N   GLU A 441       2.383 -13.888  19.841  1.00 15.15           N  
ANISOU  814  N   GLU A 441     2458   1816   1483    152   -136    228
ATOM    815  CA  GLU A 441       1.475 -12.729  20.045  1.00 15.42           C  
ANISOU  815  CA  GLU A 441     2462   1867   1530    118   -109    207
ATOM    816  C   GLU A 441       0.626 -12.685  18.714  1.00 15.63           C  
ANISOU  816  C   GLU A 441     2456   1888   1596    109    -89    193
ATOM    817  O   GLU A 441      -0.540 -12.826  18.809  1.00 13.51           O  
ANISOU  817  O   GLU A 441     2183   1614   1336     77    -57    186
ATOM    818  CB  GLU A 441       2.393 -11.445  20.206  1.00 15.71           C  
ANISOU  818  CB  GLU A 441     2461   1942   1565    121   -129    192
ATOM    819  CG  GLU A 441       1.622 -10.147  20.336  1.00 15.86           C  
ANISOU  819  CG  GLU A 441     2513   1971   1542    119   -144    201
ATOM    820  CD  GLU A 441       2.512  -8.927  20.500  1.00 20.23           C  
ANISOU  820  CD  GLU A 441     3031   2561   2096    120   -165    184
ATOM    821  OE1 GLU A 441       1.880  -7.831  20.488  1.00 21.52           O  
ANISOU  821  OE1 GLU A 441     3158   2739   2281    100   -146    163
ATOM    822  OE2 GLU A 441       3.780  -9.004  20.491  1.00 23.88           O1-
ANISOU  822  OE2 GLU A 441     3503   3036   2534    138   -201    192
ATOM    823  H   GLU A 441       3.357 -13.657  19.974  1.00 15.15           H  
ATOM    824  HA  GLU A 441       0.997 -12.947  21.000  1.00 15.42           H  
ATOM    825  HB3 GLU A 441       3.009 -11.389  19.309  1.00 15.71           H  
ATOM    826  HB2 GLU A 441       3.096 -11.683  21.005  1.00 15.71           H  
ATOM    827  HG3 GLU A 441       0.894 -10.054  21.142  1.00 15.86           H  
ATOM    828  HG2 GLU A 441       1.050 -10.007  19.419  1.00 15.86           H  
ATOM    829  N   PHE A 442       1.285 -12.499  17.543  1.00 14.74           N  
ANISOU  829  N   PHE A 442     2318   1776   1507    137   -107    189
ATOM    830  CA  PHE A 442       0.655 -12.564  16.222  1.00 15.23           C  
ANISOU  830  CA  PHE A 442     2354   1831   1603    127    -88    176
ATOM    831  C   PHE A 442      -0.196 -13.818  15.975  1.00 16.43           C  
ANISOU  831  C   PHE A 442     2543   1946   1754    108    -63    185
ATOM    832  O   PHE A 442      -1.380 -13.620  15.666  1.00 16.14           O  
ANISOU  832  O   PHE A 442     2492   1907   1734     80    -38    174
ATOM    833  CB  PHE A 442       1.748 -12.349  15.120  1.00 17.44           C  
ANISOU  833  CB  PHE A 442     2604   2116   1905    160   -109    170
ATOM    834  CG  PHE A 442       1.373 -12.850  13.752  1.00 18.33           C  
ANISOU  834  CG  PHE A 442     2708   2212   2045    151    -90    161
ATOM    835  CD1 PHE A 442       0.478 -12.094  12.983  1.00 21.55           C  
ANISOU  835  CD1 PHE A 442     3082   2634   2472    126    -73    142
ATOM    836  CD2 PHE A 442       1.809 -14.066  13.323  1.00 20.85           C  
ANISOU  836  CD2 PHE A 442     3059   2498   2367    167    -88    171
ATOM    837  CE1 PHE A 442       0.109 -12.525  11.721  1.00 21.33           C  
ANISOU  837  CE1 PHE A 442     3049   2591   2465    115    -57    134
ATOM    838  CE2 PHE A 442       1.277 -14.521  12.138  1.00 23.30           C  
ANISOU  838  CE2 PHE A 442     3364   2790   2697    155    -71    161
ATOM    839  CZ  PHE A 442       0.535 -13.723  11.253  1.00 20.67           C  
ANISOU  839  CZ  PHE A 442     2997   2475   2383    128    -56    143
ATOM    840  H   PHE A 442       2.261 -12.291  17.703  1.00 14.74           H  
ATOM    841  HA  PHE A 442      -0.075 -11.767  16.086  1.00 15.23           H  
ATOM    842  HB3 PHE A 442       2.695 -12.736  15.497  1.00 17.44           H  
ATOM    843  HB2 PHE A 442       1.985 -11.291  15.005  1.00 17.44           H  
ATOM    844  HD1 PHE A 442       0.092 -11.200  13.450  1.00 21.55           H  
ATOM    845  HD2 PHE A 442       2.432 -14.720  13.914  1.00 20.85           H  
ATOM    846  HE1 PHE A 442      -0.609 -11.984  11.123  1.00 21.33           H  
ATOM    847  HE2 PHE A 442       1.457 -15.549  11.859  1.00 23.30           H  
ATOM    848  HZ  PHE A 442       0.398 -13.994  10.216  1.00 20.67           H  
ATOM    849  N   ILE A 443       0.387 -15.028  16.085  1.00 16.24           N  
ANISOU  849  N   ILE A 443     2566   1894   1709    123    -69    206
ATOM    850  CA  ILE A 443      -0.273 -16.272  15.842  1.00 18.07           C  
ANISOU  850  CA  ILE A 443     2839   2088   1939    103    -44    216
ATOM    851  C   ILE A 443      -1.656 -16.435  16.484  1.00 18.79           C  
ANISOU  851  C   ILE A 443     2938   2179   2021     59    -13    214
ATOM    852  O   ILE A 443      -2.670 -16.844  15.922  1.00 17.55           O  
ANISOU  852  O   ILE A 443     2779   2008   1879     30     13    207
ATOM    853  CB  ILE A 443       0.585 -17.528  16.230  1.00 22.59           C  
ANISOU  853  CB  ILE A 443     3467   2629   2489    130    -58    241
ATOM    854  CG1 ILE A 443       1.727 -17.774  15.215  1.00 23.68           C  
ANISOU  854  CG1 ILE A 443     3592   2761   2642    176    -85    242
ATOM    855  CG2 ILE A 443      -0.081 -18.955  16.298  1.00 23.65           C  
ANISOU  855  CG2 ILE A 443     3651   2721   2616    103    -29    252
ATOM    856  CD1 ILE A 443       3.000 -18.541  15.745  1.00 28.06           C  
ANISOU  856  CD1 ILE A 443     4196   3294   3173    215   -110    268
ATOM    857  H   ILE A 443       1.311 -15.000  16.492  1.00 16.24           H  
ATOM    858  HA  ILE A 443      -0.454 -16.257  14.767  1.00 18.07           H  
ATOM    859  HB  ILE A 443       0.948 -17.160  17.190  1.00 22.59           H  
ATOM    860 HG13 ILE A 443       2.127 -16.852  14.794  1.00 23.68           H  
ATOM    861 HG12 ILE A 443       1.312 -18.268  14.336  1.00 23.68           H  
ATOM    862 HG21 ILE A 443      -0.679 -19.002  17.208  1.00 23.65           H  
ATOM    863 HG22 ILE A 443      -0.726 -19.143  15.440  1.00 23.65           H  
ATOM    864 HG23 ILE A 443       0.644 -19.763  16.399  1.00 23.65           H  
ATOM    865 HD11 ILE A 443       2.985 -19.606  15.511  1.00 28.06           H  
ATOM    866 HD12 ILE A 443       3.949 -18.072  15.488  1.00 28.06           H  
ATOM    867 HD13 ILE A 443       2.869 -18.428  16.822  1.00 28.06           H  
ATOM    868  N   GLU A 444      -1.615 -16.008  17.717  1.00 16.04           N  
ANISOU  868  N   GLU A 444     2596   1850   1649     52    -14    217
ATOM    869  CA  GLU A 444      -2.904 -15.823  18.524  1.00 16.91           C  
ANISOU  869  CA  GLU A 444     2712   1962   1751     12     20    214
ATOM    870  C   GLU A 444      -3.947 -14.847  17.913  1.00 16.86           C  
ANISOU  870  C   GLU A 444     2651   1978   1778     -9     36    190
ATOM    871  O   GLU A 444      -5.110 -15.171  17.813  1.00 16.68           O  
ANISOU  871  O   GLU A 444     2624   1948   1767    -42     66    185
ATOM    872  CB  GLU A 444      -2.638 -15.616  19.987  1.00 17.94           C  
ANISOU  872  CB  GLU A 444     2860   2109   1847     12     14    220
ATOM    873  CG  GLU A 444      -3.834 -15.563  20.925  1.00 21.04           C  
ANISOU  873  CG  GLU A 444     3272   2498   2223    -27     53    220
ATOM    874  CD  GLU A 444      -4.573 -16.904  21.321  1.00 22.09           C  
ANISOU  874  CD  GLU A 444     3449   2594   2348    -50     80    235
ATOM    875  OE1 GLU A 444      -5.765 -16.755  21.807  1.00 22.48           O  
ANISOU  875  OE1 GLU A 444     3539   2616   2387    -31     65    253
ATOM    876  OE2 GLU A 444      -3.988 -18.050  21.222  1.00 23.30           O1-
ANISOU  876  OE2 GLU A 444     3595   2747   2509    -87    117    228
ATOM    877  H   GLU A 444      -0.829 -15.648  18.238  1.00 16.04           H  
ATOM    878  HA  GLU A 444      -3.281 -16.846  18.548  1.00 16.91           H  
ATOM    879  HB3 GLU A 444      -1.854 -14.906  20.249  1.00 17.94           H  
ATOM    880  HB2 GLU A 444      -2.008 -16.478  20.205  1.00 17.94           H  
ATOM    881  HG3 GLU A 444      -4.527 -14.823  20.525  1.00 21.04           H  
ATOM    882  HG2 GLU A 444      -3.578 -15.280  21.946  1.00 21.04           H  
ATOM    883  N   GLU A 445      -3.536 -13.606  17.591  1.00 14.29           N  
ANISOU  883  N   GLU A 445     2282   1680   1468     10     15    176
ATOM    884  CA  GLU A 445      -4.373 -12.626  17.017  1.00 14.68           C  
ANISOU  884  CA  GLU A 445     2282   1749   1548     -5     26    155
ATOM    885  C   GLU A 445      -4.755 -12.867  15.549  1.00 16.95           C  
ANISOU  885  C   GLU A 445     2557   2020   1862    -13     34    150
ATOM    886  O   GLU A 445      -5.780 -12.393  15.099  1.00 15.45           O  
ANISOU  886  O   GLU A 445     2341   1836   1692    -38     53    138
ATOM    887  CB  GLU A 445      -3.707 -11.263  17.027  1.00 15.50           C  
ANISOU  887  CB  GLU A 445     2347   1882   1658     16      3    143
ATOM    888  CG  GLU A 445      -3.473 -10.722  18.442  1.00 18.19           C  
ANISOU  888  CG  GLU A 445     2641   2244   2027      1     15    123
ATOM    889  CD  GLU A 445      -2.983  -9.212  18.550  1.00 19.83           C  
ANISOU  889  CD  GLU A 445     2841   2461   2232    -27     42    116
ATOM    890  OE1 GLU A 445      -2.483  -8.864  19.664  1.00 19.19           O  
ANISOU  890  OE1 GLU A 445     2793   2374   2126    -38     55    126
ATOM    891  OE2 GLU A 445      -3.239  -8.389  17.589  1.00 20.53           O1-
ANISOU  891  OE2 GLU A 445     2892   2564   2344    -37     51    102
ATOM    892  H   GLU A 445      -2.539 -13.453  17.549  1.00 14.29           H  
ATOM    893  HA  GLU A 445      -5.301 -12.635  17.588  1.00 14.68           H  
ATOM    894  HB3 GLU A 445      -4.321 -10.607  16.409  1.00 15.50           H  
ATOM    895  HB2 GLU A 445      -2.710 -11.308  16.588  1.00 15.50           H  
ATOM    896  HG3 GLU A 445      -2.709 -11.270  18.992  1.00 18.19           H  
ATOM    897  HG2 GLU A 445      -4.417 -10.814  18.978  1.00 18.19           H  
ATOM    898  N   ALA A 446      -3.884 -13.582  14.835  1.00 15.14           N  
ANISOU  898  N   ALA A 446     2350   1769   1633      9     19    158
ATOM    899  CA  ALA A 446      -4.027 -13.901  13.389  1.00 15.23           C  
ANISOU  899  CA  ALA A 446     2358   1762   1667      2     26    153
ATOM    900  C   ALA A 446      -5.312 -14.650  13.009  1.00 18.08           C  
ANISOU  900  C   ALA A 446     2735   2105   2029    -38     55    154
ATOM    901  O   ALA A 446      -5.827 -14.432  11.921  1.00 17.35           O  
ANISOU  901  O   ALA A 446     2622   2012   1960    -57     64    142
ATOM    902  CB  ALA A 446      -2.692 -14.592  12.918  1.00 16.55           C  
ANISOU  902  CB  ALA A 446     2555   1903   1829     32      9    163
ATOM    903  H   ALA A 446      -3.014 -13.939  15.204  1.00 15.14           H  
ATOM    904  HA  ALA A 446      -4.126 -12.981  12.812  1.00 15.23           H  
ATOM    905  HB1 ALA A 446      -2.464 -15.646  13.079  1.00 16.55           H  
ATOM    906  HB2 ALA A 446      -2.666 -14.446  11.838  1.00 16.55           H  
ATOM    907  HB3 ALA A 446      -1.795 -14.160  13.362  1.00 16.55           H  
ATOM    908  N   LYS A 447      -5.835 -15.468  13.926  1.00 16.61           N  
ANISOU  908  N   LYS A 447     2584   1908   1820    -53     71    168
ATOM    909  CA  LYS A 447      -7.173 -16.105  13.894  1.00 18.53           C  
ANISOU  909  CA  LYS A 447     2840   2135   2064    -95    103    170
ATOM    910  C   LYS A 447      -8.299 -15.118  13.553  1.00 22.82           C  
ANISOU  910  C   LYS A 447     3334   2707   2630   -121    119    152
ATOM    911  O   LYS A 447      -9.225 -15.443  12.809  1.00 24.82           O  
ANISOU  911  O   LYS A 447     3574   2954   2901   -150    136    145
ATOM    912  CB  LYS A 447      -7.434 -16.787  15.224  1.00 20.04           C  
ANISOU  912  CB  LYS A 447     3078   2313   2223   -105    118    188
ATOM    913  CG  LYS A 447      -6.601 -18.101  15.478  1.00 19.83           C  
ANISOU  913  CG  LYS A 447     3107   2255   2173    -80    103    208
ATOM    914  CD  LYS A 447      -6.972 -18.762  16.823  1.00 21.12           C  
ANISOU  914  CD  LYS A 447     3317   2408   2300    -89    116    226
ATOM    915  CE  LYS A 447      -6.527 -18.096  18.080  1.00 22.59           C  
ANISOU  915  CE  LYS A 447     3558   2563   2461    -59     96    249
ATOM    916  NZ  LYS A 447      -6.827 -18.884  19.340  1.00 24.95           N1+
ANISOU  916  NZ  LYS A 447     3911   2848   2720    -69    109    269
ATOM    917  H   LYS A 447      -5.207 -15.637  14.699  1.00 16.61           H  
ATOM    918  HA  LYS A 447      -7.087 -16.892  13.146  1.00 18.53           H  
ATOM    919  HB3 LYS A 447      -8.451 -17.149  15.077  1.00 20.04           H  
ATOM    920  HB2 LYS A 447      -7.481 -16.112  16.079  1.00 20.04           H  
ATOM    921  HG3 LYS A 447      -5.575 -17.763  15.327  1.00 19.83           H  
ATOM    922  HG2 LYS A 447      -6.759 -18.758  14.623  1.00 19.83           H  
ATOM    923  HD3 LYS A 447      -6.732 -19.824  16.764  1.00 21.12           H  
ATOM    924  HD2 LYS A 447      -8.043 -18.845  17.008  1.00 21.12           H  
ATOM    925  HE3 LYS A 447      -7.084 -17.169  18.217  1.00 22.59           H  
ATOM    926  HE2 LYS A 447      -5.507 -17.762  17.895  1.00 22.59           H  
ATOM    927  HZ1 LYS A 447      -7.830 -19.000  19.330  1.00 24.95           H  
ATOM    928  HZ2 LYS A 447      -6.442 -19.809  19.213  1.00 24.95           H  
ATOM    929  HZ3 LYS A 447      -6.473 -18.469  20.190  1.00 24.95           H  
ATOM    930  N   VAL A 448      -8.169 -13.854  14.064  1.00 18.16           N  
ANISOU  930  N   VAL A 448     2713   2147   2039   -109    112    144
ATOM    931  CA  VAL A 448      -9.259 -12.959  13.919  1.00 18.74           C  
ANISOU  931  CA  VAL A 448     2739   2247   2134   -126    125    128
ATOM    932  C   VAL A 448      -9.277 -12.313  12.511  1.00 20.40           C  
ANISOU  932  C   VAL A 448     2912   2466   2373   -119    109    115
ATOM    933  O   VAL A 448     -10.337 -12.106  11.934  1.00 21.30           O  
ANISOU  933  O   VAL A 448     2996   2588   2510   -141    121    105
ATOM    934  CB  VAL A 448      -9.211 -11.782  14.904  1.00 23.42           C  
ANISOU  934  CB  VAL A 448     3318   2864   2714   -113    122    124
ATOM    935  CG1 VAL A 448     -10.284 -10.719  14.795  1.00 23.48           C  
ANISOU  935  CG1 VAL A 448     3276   2899   2747   -122    132    107
ATOM    936  CG2 VAL A 448      -9.063 -12.310  16.421  1.00 24.64           C  
ANISOU  936  CG2 VAL A 448     3511   3012   2838   -125    142    136
ATOM    937  H   VAL A 448      -7.374 -13.620  14.641  1.00 18.16           H  
ATOM    938  HA  VAL A 448     -10.186 -13.466  14.185  1.00 18.74           H  
ATOM    939  HB  VAL A 448      -8.308 -11.239  14.623  1.00 23.42           H  
ATOM    940 HG11 VAL A 448     -10.115 -10.019  13.977  1.00 23.48           H  
ATOM    941 HG12 VAL A 448     -11.185 -11.279  14.543  1.00 23.48           H  
ATOM    942 HG13 VAL A 448     -10.456 -10.207  15.742  1.00 23.48           H  
ATOM    943 HG21 VAL A 448      -9.574 -13.263  16.557  1.00 24.64           H  
ATOM    944 HG22 VAL A 448      -7.997 -12.418  16.624  1.00 24.64           H  
ATOM    945 HG23 VAL A 448      -9.550 -11.682  17.167  1.00 24.64           H  
ATOM    946  N   MET A 449      -8.082 -12.095  11.973  1.00 15.27           N  
ANISOU  946  N   MET A 449     2263   1816   1722    -87     82    115
ATOM    947  CA  MET A 449      -7.907 -11.586  10.591  1.00 15.56           C  
ANISOU  947  CA  MET A 449     2269   1861   1782    -79     68    102
ATOM    948  C   MET A 449      -8.555 -12.557   9.492  1.00 19.16           C  
ANISOU  948  C   MET A 449     2734   2296   2251    -99     75    100
ATOM    949  O   MET A 449      -8.914 -12.118   8.426  1.00 18.58           O  
ANISOU  949  O   MET A 449     2630   2232   2197   -107     71     88
ATOM    950  CB  MET A 449      -6.402 -11.422  10.316  1.00 15.89           C  
ANISOU  950  CB  MET A 449     2312   1905   1819    -43     43    102
ATOM    951  CG  MET A 449      -5.708 -10.548  11.438  1.00 15.73           C  
ANISOU  951  CG  MET A 449     2277   1909   1789    -26     33    101
ATOM    952  SD  MET A 449      -3.991 -10.169  11.043  1.00 17.48           S  
ANISOU  952  SD  MET A 449     2507   2132   2002     16      3    106
ATOM    953  CE  MET A 449      -3.751  -8.740  12.210  1.00 17.34           C  
ANISOU  953  CE  MET A 449     2454   2124   2011     25     -5     90
ATOM    954  H   MET A 449      -7.215 -12.129  12.490  1.00 15.27           H  
ATOM    955  HA  MET A 449      -8.460 -10.652  10.485  1.00 15.56           H  
ATOM    956  HB3 MET A 449      -6.342 -11.031   9.300  1.00 15.89           H  
ATOM    957  HB2 MET A 449      -5.938 -12.408  10.325  1.00 15.89           H  
ATOM    958  HG3 MET A 449      -5.817 -11.060  12.395  1.00 15.73           H  
ATOM    959  HG2 MET A 449      -6.283  -9.627  11.532  1.00 15.73           H  
ATOM    960  HE1 MET A 449      -2.770  -8.268  12.145  1.00 17.34           H  
ATOM    961  HE2 MET A 449      -4.414  -7.882  12.104  1.00 17.34           H  
ATOM    962  HE3 MET A 449      -3.763  -9.113  13.234  1.00 17.34           H  
ATOM    963  N   MET A 450      -8.748 -13.837   9.914  1.00 19.11           N  
ANISOU  963  N   MET A 450     2769   2260   2231   -109     84    112
ATOM    964  CA  MET A 450      -9.462 -14.826   9.114  1.00 21.81           C  
ANISOU  964  CA  MET A 450     3126   2577   2583   -133     92    110
ATOM    965  C   MET A 450     -10.991 -14.652   9.162  1.00 23.56           C  
ANISOU  965  C   MET A 450     3317   2812   2823   -171    109    100
ATOM    966  O   MET A 450     -11.642 -15.078   8.197  1.00 24.67           O  
ANISOU  966  O   MET A 450     3448   2946   2978   -189    107     91
ATOM    967  CB  MET A 450      -9.041 -16.301   9.486  1.00 25.78           C  
ANISOU  967  CB  MET A 450     3684   3046   3066   -141    104    126
ATOM    968  CG  MET A 450      -7.637 -16.649   9.017  1.00 30.39           C  
ANISOU  968  CG  MET A 450     4303   3609   3635   -105     87    136
ATOM    969  SD  MET A 450      -7.173 -18.423   9.160  1.00 34.29           S  
ANISOU  969  SD  MET A 450     4812   4074   4142   -104     80    128
ATOM    970  CE  MET A 450      -8.339 -19.206   7.954  1.00 29.35           C  
ANISOU  970  CE  MET A 450     4228   3413   3511   -151    107    136
ATOM    971  H   MET A 450      -8.499 -14.073  10.864  1.00 19.11           H  
ATOM    972  HA  MET A 450      -9.166 -14.632   8.083  1.00 21.81           H  
ATOM    973  HB3 MET A 450      -9.685 -17.023   8.983  1.00 25.78           H  
ATOM    974  HB2 MET A 450      -9.177 -16.520  10.545  1.00 25.78           H  
ATOM    975  HG3 MET A 450      -6.855 -16.182   9.616  1.00 30.39           H  
ATOM    976  HG2 MET A 450      -7.521 -16.454   7.951  1.00 30.39           H  
ATOM    977  HE1 MET A 450      -7.983 -20.007   7.305  1.00 29.35           H  
ATOM    978  HE2 MET A 450      -9.158 -19.523   8.600  1.00 29.35           H  
ATOM    979  HE3 MET A 450      -8.738 -18.508   7.218  1.00 29.35           H  
ATOM    980  N   ASN A 451     -11.489 -14.102  10.240  1.00 20.85           N  
ANISOU  980  N   ASN A 451     2959   2485   2476   -183    126    102
ATOM    981  CA  ASN A 451     -12.918 -13.953  10.517  1.00 22.40           C  
ANISOU  981  CA  ASN A 451     3123   2696   2691   -217    145     95
ATOM    982  C   ASN A 451     -13.404 -12.666   9.965  1.00 23.81           C  
ANISOU  982  C   ASN A 451     3248   2905   2892   -210    134     81
ATOM    983  O   ASN A 451     -14.538 -12.557   9.527  1.00 24.49           O  
ANISOU  983  O   ASN A 451     3302   3004   2998   -236    145     73
ATOM    984  CB  ASN A 451     -13.249 -14.067  12.051  1.00 24.44           C  
ANISOU  984  CB  ASN A 451     3392   2959   2937   -231    173    103
ATOM    985  CG  ASN A 451     -13.230 -15.377  12.714  1.00 52.87           C  
ANISOU  985  CG  ASN A 451     7044   6527   6517   -249    190    117
ATOM    986  OD1 ASN A 451     -13.586 -16.445  12.174  1.00 46.74           O  
ANISOU  986  OD1 ASN A 451     6286   5726   5746   -268    192    118
ATOM    987  ND2 ASN A 451     -12.911 -15.411  13.997  1.00 49.74           N  
ANISOU  987  ND2 ASN A 451     6677   6127   6096   -243    202    129
ATOM    988  H   ASN A 451     -10.912 -13.745  10.988  1.00 20.85           H  
ATOM    989  HA  ASN A 451     -13.463 -14.759  10.025  1.00 22.40           H  
ATOM    990  HB3 ASN A 451     -14.215 -13.663  12.357  1.00 24.44           H  
ATOM    991  HB2 ASN A 451     -12.528 -13.433  12.567  1.00 24.44           H  
ATOM    992 HD22 ASN A 451     -12.596 -16.316  14.319  1.00 49.74           H  
ATOM    993 HD21 ASN A 451     -12.597 -14.540  14.399  1.00 49.74           H  
ATOM    994  N   LEU A 452     -12.552 -11.707   9.934  1.00 18.50           N  
ANISOU  994  N   LEU A 452     2566   2245   2218   -178    113     77
ATOM    995  CA  LEU A 452     -12.647 -10.524   9.006  1.00 17.39           C  
ANISOU  995  CA  LEU A 452     2382   2130   2097   -170    101     65
ATOM    996  C   LEU A 452     -12.492 -11.089   7.555  1.00 20.84           C  
ANISOU  996  C   LEU A 452     2814   2558   2546   -179     87     58
ATOM    997  O   LEU A 452     -11.424 -11.420   7.111  1.00 21.88           O  
ANISOU  997  O   LEU A 452     2979   2667   2668   -173     79     61
ATOM    998  CB  LEU A 452     -11.509  -9.589   9.205  1.00 16.41           C  
ANISOU  998  CB  LEU A 452     2253   2017   1964   -135     84     64
ATOM    999  CG  LEU A 452     -11.637  -8.639  10.550  1.00 17.78           C  
ANISOU  999  CG  LEU A 452     2432   2200   2122   -125     93     68
ATOM   1000  CD1 LEU A 452     -10.272  -7.993  10.784  1.00 17.34           C  
ANISOU 1000  CD1 LEU A 452     2375   2154   2058    -93     73     67
ATOM   1001  CD2 LEU A 452     -12.687  -7.464  10.456  1.00 21.17           C  
ANISOU 1001  CD2 LEU A 452     2832   2648   2564   -140    112     63
ATOM   1002  H   LEU A 452     -11.605 -11.909  10.221  1.00 18.50           H  
ATOM   1003  HA  LEU A 452     -13.584 -10.025   9.250  1.00 17.39           H  
ATOM   1004  HB3 LEU A 452     -11.433  -8.860   8.398  1.00 16.41           H  
ATOM   1005  HB2 LEU A 452     -10.551 -10.109   9.202  1.00 16.41           H  
ATOM   1006  HG  LEU A 452     -11.897  -9.314  11.365  1.00 17.78           H  
ATOM   1007 HD11 LEU A 452     -10.107  -8.068  11.859  1.00 17.34           H  
ATOM   1008 HD12 LEU A 452      -9.439  -8.292  10.149  1.00 17.34           H  
ATOM   1009 HD13 LEU A 452     -10.242  -6.908  10.682  1.00 17.34           H  
ATOM   1010 HD21 LEU A 452     -12.569  -6.762  11.282  1.00 21.17           H  
ATOM   1011 HD22 LEU A 452     -12.501  -6.882   9.554  1.00 21.17           H  
ATOM   1012 HD23 LEU A 452     -13.737  -7.755  10.480  1.00 21.17           H  
ATOM   1013  N   SER A 453     -13.612 -11.061   6.779  1.00 15.62           N  
ANISOU 1013  N   SER A 453     2116   1913   1906   -195     84     49
ATOM   1014  CA  SER A 453     -13.795 -11.668   5.476  1.00 15.39           C  
ANISOU 1014  CA  SER A 453     2084   1877   1886   -207     70     42
ATOM   1015  C   SER A 453     -14.585 -10.675   4.561  1.00 15.16           C  
ANISOU 1015  C   SER A 453     2010   1874   1876   -207     58     33
ATOM   1016  O   SER A 453     -15.822 -10.742   4.535  1.00 17.33           O  
ANISOU 1016  O   SER A 453     2254   2165   2166   -222     68     31
ATOM   1017  CB  SER A 453     -14.527 -13.024   5.661  1.00 19.43           C  
ANISOU 1017  CB  SER A 453     2609   2372   2402   -245     82     43
ATOM   1018  OG  SER A 453     -15.583 -12.894   6.637  1.00 28.93           O  
ANISOU 1018  OG  SER A 453     3812   3569   3613   -260     67     34
ATOM   1019  H   SER A 453     -14.476 -10.852   7.259  1.00 15.62           H  
ATOM   1020  HA  SER A 453     -12.839 -11.872   4.992  1.00 15.39           H  
ATOM   1021  HB3 SER A 453     -13.886 -13.838   6.000  1.00 19.43           H  
ATOM   1022  HB2 SER A 453     -14.867 -13.432   4.709  1.00 19.43           H  
ATOM   1023  HG  SER A 453     -15.199 -12.674   7.488  1.00 28.93           H  
ATOM   1024  N   HIS A 454     -13.924  -9.800   3.823  1.00 12.99           N  
ANISOU 1024  N   HIS A 454     1734   1603   1600   -188     38     27
ATOM   1025  CA  HIS A 454     -14.473  -8.858   2.855  1.00 12.44           C  
ANISOU 1025  CA  HIS A 454     1628   1555   1544   -185     24     21
ATOM   1026  C   HIS A 454     -13.404  -8.967   1.710  1.00 12.74           C  
ANISOU 1026  C   HIS A 454     1680   1584   1575   -177      4     15
ATOM   1027  O   HIS A 454     -12.199  -9.094   1.979  1.00 13.47           O  
ANISOU 1027  O   HIS A 454     1801   1663   1653   -158      3     15
ATOM   1028  CB  HIS A 454     -14.578  -7.454   3.467  1.00 12.26           C  
ANISOU 1028  CB  HIS A 454     1583   1551   1525   -162     28     22
ATOM   1029  CG  HIS A 454     -15.103  -6.416   2.538  1.00 12.59           C  
ANISOU 1029  CG  HIS A 454     1590   1613   1583   -160     15     17
ATOM   1030  ND1 HIS A 454     -14.322  -5.807   1.531  1.00 14.22           N  
ANISOU 1030  ND1 HIS A 454     1796   1821   1785   -146     -4     13
ATOM   1031  CD2 HIS A 454     -16.371  -6.040   2.399  1.00 14.09           C  
ANISOU 1031  CD2 HIS A 454     1744   1819   1791   -170     20     17
ATOM   1032  CE1 HIS A 454     -15.169  -5.076   0.846  1.00 14.45           C  
ANISOU 1032  CE1 HIS A 454     1794   1867   1829   -147    -12     12
ATOM   1033  NE2 HIS A 454     -16.439  -5.146   1.323  1.00 14.67           N  
ANISOU 1033  NE2 HIS A 454     1797   1904   1872   -160      0     14
ATOM   1034  H   HIS A 454     -12.921  -9.826   3.937  1.00 12.99           H  
ATOM   1035  HA  HIS A 454     -15.417  -9.263   2.491  1.00 12.44           H  
ATOM   1036  HB3 HIS A 454     -13.706  -7.136   4.039  1.00 12.26           H  
ATOM   1037  HB2 HIS A 454     -15.352  -7.557   4.228  1.00 12.26           H  
ATOM   1038  HD2 HIS A 454     -17.312  -6.374   2.810  1.00 14.09           H  
ATOM   1039  HE1 HIS A 454     -14.924  -4.349   0.086  1.00 14.45           H  
ATOM   1040  HE2 HIS A 454     -17.233  -4.667   0.922  1.00 14.67           H  
ATOM   1041  N   GLU A 455     -13.920  -8.957   0.451  1.00 12.47           N  
ANISOU 1041  N   GLU A 455     1628   1560   1551   -190    -11      8
ATOM   1042  CA  GLU A 455     -13.145  -9.122  -0.761  1.00 13.83           C  
ANISOU 1042  CA  GLU A 455     1817   1725   1714   -185    -28      1
ATOM   1043  C   GLU A 455     -12.071  -8.172  -0.954  1.00 13.46           C  
ANISOU 1043  C   GLU A 455     1774   1682   1658   -153    -33      0
ATOM   1044  O   GLU A 455     -11.078  -8.476  -1.687  1.00 12.66           O  
ANISOU 1044  O   GLU A 455     1695   1569   1545   -146    -40     -5
ATOM   1045  CB  GLU A 455     -14.147  -9.271  -1.989  1.00  0.00           C  
ATOM   1046  CG  GLU A 455     -14.899 -10.667  -2.076  1.00  0.00           C  
ATOM   1047  CD  GLU A 455     -15.897 -10.538  -3.198  1.00  0.00           C  
ATOM   1048  OE1 GLU A 455     -17.076 -10.310  -2.939  1.00  0.00           O  
ATOM   1049  OE2 GLU A 455     -15.494 -10.697  -4.373  1.00  0.00           O1-
ATOM   1050  H   GLU A 455     -14.884  -8.691   0.305  1.00 12.47           H  
ATOM   1051  HB2 GLU A 455     -14.944  -8.550  -1.811  1.00  0.00           H  
ATOM   1052  HB3 GLU A 455     -13.648  -9.123  -2.947  1.00  0.00           H  
ATOM   1053  HG2 GLU A 455     -14.189 -11.465  -2.297  1.00  0.00           H  
ATOM   1054  HG3 GLU A 455     -15.388 -10.994  -1.158  1.00  0.00           H  
ATOM   1055  HA  GLU A 455     -12.661 -10.094  -0.661  1.00 13.83           H  
ATOM   1056  N   LYS A 456     -12.212  -6.903  -0.424  1.00 11.12           N  
ANISOU 1056  N   LYS A 456     1457   1402   1367   -135    -27      5
ATOM   1057  CA  LYS A 456     -11.249  -5.820  -0.522  1.00 10.64           C  
ANISOU 1057  CA  LYS A 456     1398   1347   1299   -108    -30      3
ATOM   1058  C   LYS A 456     -10.219  -5.809   0.628  1.00 10.52           C  
ANISOU 1058  C   LYS A 456     1396   1326   1276    -90    -19      8
ATOM   1059  O   LYS A 456      -9.325  -4.961   0.590  1.00 10.51           O  
ANISOU 1059  O   LYS A 456     1390   1333   1271    -70    -20      7
ATOM   1060  CB  LYS A 456     -12.030  -4.454  -0.713  1.00 11.41           C  
ANISOU 1060  CB  LYS A 456     1465   1465   1407   -102    -36      4
ATOM   1061  CG  LYS A 456     -12.973  -4.359  -1.939  1.00 11.57           C  
ANISOU 1061  CG  LYS A 456     1469   1492   1434   -116    -52      1
ATOM   1062  CD  LYS A 456     -12.222  -4.804  -3.289  1.00 13.06           C  
ANISOU 1062  CD  LYS A 456     1681   1672   1611   -119    -66     -5
ATOM   1063  CE  LYS A 456     -13.167  -4.642  -4.514  1.00 13.68           C  
ANISOU 1063  CE  LYS A 456     1747   1757   1693   -138    -86     -7
ATOM   1064  NZ  LYS A 456     -13.744  -3.329  -4.796  1.00 13.07           N1+
ANISOU 1064  NZ  LYS A 456     1645   1698   1623   -127    -96     -3
ATOM   1065  H   LYS A 456     -13.068  -6.681   0.064  1.00 11.12           H  
ATOM   1066  HA  LYS A 456     -10.623  -5.859  -1.414  1.00 10.64           H  
ATOM   1067  HB3 LYS A 456     -11.294  -3.672  -0.907  1.00 11.41           H  
ATOM   1068  HB2 LYS A 456     -12.521  -4.101   0.193  1.00 11.41           H  
ATOM   1069  HG3 LYS A 456     -13.241  -3.305  -2.009  1.00 11.57           H  
ATOM   1070  HG2 LYS A 456     -13.836  -5.001  -1.768  1.00 11.57           H  
ATOM   1071  HD3 LYS A 456     -11.988  -5.868  -3.256  1.00 13.06           H  
ATOM   1072  HD2 LYS A 456     -11.302  -4.227  -3.387  1.00 13.06           H  
ATOM   1073  HE3 LYS A 456     -13.907  -5.430  -4.377  1.00 13.68           H  
ATOM   1074  HE2 LYS A 456     -12.675  -5.011  -5.414  1.00 13.68           H  
ATOM   1075  HZ1 LYS A 456     -13.072  -2.734  -5.259  1.00 13.07           H  
ATOM   1076  HZ2 LYS A 456     -14.567  -3.443  -5.369  1.00 13.07           H  
ATOM   1077  HZ3 LYS A 456     -14.165  -2.932  -3.969  1.00 13.07           H  
ATOM   1078  N   LEU A 457     -10.247  -6.784   1.568  1.00 11.39           N  
ANISOU 1078  N   LEU A 457     1524   1422   1382    -98     -9     12
ATOM   1079  CA  LEU A 457      -9.069  -7.157   2.421  1.00 10.93           C  
ANISOU 1079  CA  LEU A 457     1482   1358   1313    -82     -1     18
ATOM   1080  C   LEU A 457      -8.453  -8.370   1.741  1.00 11.49           C  
ANISOU 1080  C   LEU A 457     1587   1404   1373    -78     -2     19
ATOM   1081  O   LEU A 457      -9.218  -9.110   1.182  1.00 12.53           O  
ANISOU 1081  O   LEU A 457     1734   1520   1506    -99      1     19
ATOM   1082  CB  LEU A 457      -9.552  -7.609   3.809  1.00 12.99           C  
ANISOU 1082  CB  LEU A 457     1739   1621   1575    -95     13     25
ATOM   1083  CG  LEU A 457     -10.285  -6.569   4.720  1.00 14.67           C  
ANISOU 1083  CG  LEU A 457     1965   1833   1775    -79     20     32
ATOM   1084  CD1 LEU A 457     -11.045  -7.306   5.884  1.00 13.00           C  
ANISOU 1084  CD1 LEU A 457     1734   1640   1564    -60     15     29
ATOM   1085  CD2 LEU A 457      -9.354  -5.607   5.365  1.00 16.03           C  
ANISOU 1085  CD2 LEU A 457     2141   2004   1946    -96     37     39
ATOM   1086  H   LEU A 457     -11.015  -7.438   1.526  1.00 11.39           H  
ATOM   1087  HA  LEU A 457      -8.354  -6.345   2.554  1.00 10.93           H  
ATOM   1088  HB3 LEU A 457      -8.669  -7.955   4.347  1.00 12.99           H  
ATOM   1089  HB2 LEU A 457     -10.249  -8.447   3.796  1.00 12.99           H  
ATOM   1090  HG  LEU A 457     -11.105  -6.072   4.202  1.00 14.67           H  
ATOM   1091 HD11 LEU A 457     -11.169  -6.671   6.761  1.00 13.00           H  
ATOM   1092 HD12 LEU A 457     -11.999  -7.647   5.480  1.00 13.00           H  
ATOM   1093 HD13 LEU A 457     -10.633  -8.260   6.215  1.00 13.00           H  
ATOM   1094 HD21 LEU A 457      -8.328  -5.598   4.995  1.00 16.03           H  
ATOM   1095 HD22 LEU A 457      -9.710  -4.604   5.131  1.00 16.03           H  
ATOM   1096 HD23 LEU A 457      -9.223  -5.699   6.443  1.00 16.03           H  
ATOM   1097  N   VAL A 458      -7.157  -8.444   1.661  1.00 10.03           N  
ANISOU 1097  N   VAL A 458     1415   1216   1181    -52     -6     19
ATOM   1098  CA  VAL A 458      -6.415  -9.667   1.194  1.00 10.35           C  
ANISOU 1098  CA  VAL A 458     1488   1231   1213    -43     -5     21
ATOM   1099  C   VAL A 458      -6.718 -10.840   2.169  1.00 12.77           C  
ANISOU 1099  C   VAL A 458     1819   1519   1512    -54      4     31
ATOM   1100  O   VAL A 458      -6.654 -10.647   3.395  1.00 12.91           O  
ANISOU 1100  O   VAL A 458     1836   1545   1526    -48      8     40
ATOM   1101  CB  VAL A 458      -4.872  -9.458   1.085  1.00 11.72           C  
ANISOU 1101  CB  VAL A 458     1664   1407   1381     -9    -10     20
ATOM   1102  CG1 VAL A 458      -4.070 -10.782   0.825  1.00 13.97           C  
ANISOU 1102  CG1 VAL A 458     1984   1665   1660      7     -9     24
ATOM   1103  CG2 VAL A 458      -4.594  -8.420   0.010  1.00 12.02           C  
ANISOU 1103  CG2 VAL A 458     1683   1458   1425     -2    -15      9
ATOM   1104  H   VAL A 458      -6.597  -7.768   2.160  1.00 10.03           H  
ATOM   1105  HA  VAL A 458      -6.766  -9.973   0.208  1.00 10.35           H  
ATOM   1106  HB  VAL A 458      -4.463  -9.031   2.001  1.00 11.72           H  
ATOM   1107 HG11 VAL A 458      -3.936 -11.452   1.674  1.00 13.97           H  
ATOM   1108 HG12 VAL A 458      -4.599 -11.320   0.038  1.00 13.97           H  
ATOM   1109 HG13 VAL A 458      -3.133 -10.544   0.319  1.00 13.97           H  
ATOM   1110 HG21 VAL A 458      -3.548  -8.327  -0.280  1.00 12.02           H  
ATOM   1111 HG22 VAL A 458      -5.119  -8.791  -0.870  1.00 12.02           H  
ATOM   1112 HG23 VAL A 458      -5.046  -7.436   0.140  1.00 12.02           H  
ATOM   1113  N   GLN A 459      -6.993 -12.026   1.628  1.00 12.18           N  
ANISOU 1113  N   GLN A 459     1770   1420   1436    -71      8     30
ATOM   1114  CA  GLN A 459      -7.319 -13.182   2.344  1.00 13.32           C  
ANISOU 1114  CA  GLN A 459     1941   1545   1574    -87     19     41
ATOM   1115  C   GLN A 459      -6.084 -13.900   2.866  1.00 13.73           C  
ANISOU 1115  C   GLN A 459     2027   1578   1614    -60     19     51
ATOM   1116  O   GLN A 459      -5.279 -14.425   2.101  1.00 13.78           O  
ANISOU 1116  O   GLN A 459     2051   1568   1617    -39     14     48
ATOM   1117  CB  GLN A 459      -8.175 -14.095   1.455  1.00 16.41           C  
ANISOU 1117  CB  GLN A 459     2350   1916   1969   -119     23     35
ATOM   1118  CG  GLN A 459      -8.804 -15.229   2.260  1.00 18.79           C  
ANISOU 1118  CG  GLN A 459     2678   2197   2266   -143     38     45
ATOM   1119  CD  GLN A 459      -9.920 -16.015   1.443  1.00 37.98           C  
ANISOU 1119  CD  GLN A 459     5079   4650   4703   -164     48     49
ATOM   1120  OE1 GLN A 459     -10.272 -15.600   0.402  1.00 37.75           O  
ANISOU 1120  OE1 GLN A 459     5062   4616   4664   -164     61     60
ATOM   1121  NE2 GLN A 459     -10.387 -17.172   1.838  1.00 29.80           N  
ANISOU 1121  NE2 GLN A 459     4005   3636   3682   -181     44     40
ATOM   1122  H   GLN A 459      -6.956 -12.174   0.629  1.00 12.18           H  
ATOM   1123  HA  GLN A 459      -8.002 -12.854   3.128  1.00 13.32           H  
ATOM   1124  HB3 GLN A 459      -7.601 -14.588   0.671  1.00 16.41           H  
ATOM   1125  HB2 GLN A 459      -9.029 -13.499   1.134  1.00 16.41           H  
ATOM   1126  HG3 GLN A 459      -9.262 -14.799   3.150  1.00 18.79           H  
ATOM   1127  HG2 GLN A 459      -8.013 -15.894   2.608  1.00 18.79           H  
ATOM   1128 HE22 GLN A 459     -11.186 -17.659   1.458  1.00 29.80           H  
ATOM   1129 HE21 GLN A 459     -10.030 -17.466   2.736  1.00 29.80           H  
ATOM   1130  N   LEU A 460      -6.045 -14.039   4.210  1.00 14.60           N  
ANISOU 1130  N   LEU A 460     2148   1686   1714    -60     26     64
ATOM   1131  CA  LEU A 460      -5.120 -14.926   4.910  1.00 14.59           C  
ANISOU 1131  CA  LEU A 460     2183   1663   1698    -36     25     77
ATOM   1132  C   LEU A 460      -5.667 -16.293   4.731  1.00 17.54           C  
ANISOU 1132  C   LEU A 460     2597   2002   2066    -61     38     82
ATOM   1133  O   LEU A 460      -6.818 -16.517   4.951  1.00 20.43           O  
ANISOU 1133  O   LEU A 460     2963   2369   2433    -94     52     85
ATOM   1134  CB  LEU A 460      -5.185 -14.523   6.388  1.00 16.14           C  
ANISOU 1134  CB  LEU A 460     2375   1875   1882    -26     24     88
ATOM   1135  CG  LEU A 460      -4.136 -13.516   6.831  1.00 24.44           C  
ANISOU 1135  CG  LEU A 460     3468   2903   2914     -6     22    105
ATOM   1136  CD1 LEU A 460      -4.360 -12.961   8.270  1.00 25.37           C  
ANISOU 1136  CD1 LEU A 460     3591   3016   3033     33      6    105
ATOM   1137  CD2 LEU A 460      -2.640 -14.003   6.660  1.00 28.94           C  
ANISOU 1137  CD2 LEU A 460     4037   3490   3470     -4     22    115
ATOM   1138  H   LEU A 460      -6.774 -13.669   4.803  1.00 14.60           H  
ATOM   1139  HA  LEU A 460      -4.100 -14.955   4.526  1.00 14.59           H  
ATOM   1140  HB3 LEU A 460      -5.042 -15.382   7.043  1.00 16.14           H  
ATOM   1141  HB2 LEU A 460      -6.175 -14.170   6.674  1.00 16.14           H  
ATOM   1142  HG  LEU A 460      -4.277 -12.726   6.094  1.00 24.44           H  
ATOM   1143 HD11 LEU A 460      -3.555 -12.907   9.003  1.00 25.37           H  
ATOM   1144 HD12 LEU A 460      -4.602 -11.899   8.220  1.00 25.37           H  
ATOM   1145 HD13 LEU A 460      -5.270 -13.415   8.664  1.00 25.37           H  
ATOM   1146 HD21 LEU A 460      -2.604 -15.057   6.386  1.00 28.94           H  
ATOM   1147 HD22 LEU A 460      -2.210 -13.388   5.869  1.00 28.94           H  
ATOM   1148 HD23 LEU A 460      -2.075 -13.800   7.570  1.00 28.94           H  
ATOM   1149  N   TYR A 461      -4.877 -17.230   4.191  1.00 14.43           N  
ANISOU 1149  N   TYR A 461     2238   1577   1668    -46     36     83
ATOM   1150  CA  TYR A 461      -5.225 -18.682   4.037  1.00 15.97           C  
ANISOU 1150  CA  TYR A 461     2476   1734   1857    -70     49     88
ATOM   1151  C   TYR A 461      -4.880 -19.461   5.317  1.00 19.67           C  
ANISOU 1151  C   TYR A 461     2986   2180   2308    -59     54    109
ATOM   1152  O   TYR A 461      -5.684 -20.345   5.748  1.00 20.85           O  
ANISOU 1152  O   TYR A 461     3169   2303   2451    -88     70    116
ATOM   1153  CB  TYR A 461      -4.521 -19.308   2.811  1.00 16.11           C  
ANISOU 1153  CB  TYR A 461     2518   1725   1879    -61     46     79
ATOM   1154  CG  TYR A 461      -5.174 -19.047   1.406  1.00 17.22           C  
ANISOU 1154  CG  TYR A 461     2629   1880   2032    -79     42     59
ATOM   1155  CD1 TYR A 461      -5.622 -17.776   1.081  1.00 21.12           C  
ANISOU 1155  CD1 TYR A 461     3100   2390   2534   -121     46     52
ATOM   1156  CD2 TYR A 461      -5.216 -20.074   0.468  1.00 18.05           C  
ANISOU 1156  CD2 TYR A 461     2736   1982   2140    -54     34     47
ATOM   1157  CE1 TYR A 461      -6.260 -17.586  -0.261  1.00 20.06           C  
ANISOU 1157  CE1 TYR A 461     2943   2270   2410   -137     38     35
ATOM   1158  CE2 TYR A 461      -5.696 -19.888  -0.826  1.00 19.32           C  
ANISOU 1158  CE2 TYR A 461     2879   2154   2309    -72     30     30
ATOM   1159  CZ  TYR A 461      -6.259 -18.632  -1.136  1.00 21.48           C  
ANISOU 1159  CZ  TYR A 461     3128   2445   2590   -112     30     24
ATOM   1160  OH  TYR A 461      -6.901 -18.511  -2.275  1.00 24.08           O  
ANISOU 1160  OH  TYR A 461     3440   2786   2924   -127     22      8
ATOM   1161  H   TYR A 461      -3.959 -16.900   3.930  1.00 14.43           H  
ATOM   1162  HA  TYR A 461      -6.299 -18.736   3.862  1.00 15.97           H  
ATOM   1163  HB3 TYR A 461      -4.429 -20.391   2.888  1.00 16.11           H  
ATOM   1164  HB2 TYR A 461      -3.506 -18.910   2.787  1.00 16.11           H  
ATOM   1165  HD1 TYR A 461      -5.548 -16.940   1.760  1.00 21.12           H  
ATOM   1166  HD2 TYR A 461      -4.833 -21.024   0.811  1.00 18.05           H  
ATOM   1167  HE1 TYR A 461      -6.605 -16.595  -0.516  1.00 20.06           H  
ATOM   1168  HE2 TYR A 461      -5.731 -20.687  -1.552  1.00 19.32           H  
ATOM   1169  HH  TYR A 461      -6.535 -19.085  -2.951  1.00 24.08           H  
ATOM   1170  N   GLY A 462      -3.825 -19.096   5.991  1.00 15.35           N  
ANISOU 1170  N   GLY A 462     2440   1641   1753    -18     41    118
ATOM   1171  CA  GLY A 462      -3.457 -19.644   7.291  1.00 15.87           C  
ANISOU 1171  CA  GLY A 462     2546   1687   1798     -2     41    139
ATOM   1172  C   GLY A 462      -2.017 -19.227   7.540  1.00 15.16           C  
ANISOU 1172  C   GLY A 462     2453   1602   1703     50     20    145
ATOM   1173  O   GLY A 462      -1.599 -18.203   6.864  1.00 14.80           O  
ANISOU 1173  O   GLY A 462     2372   1578   1671     71      9    132
ATOM   1174  H   GLY A 462      -3.290 -18.246   5.883  1.00 15.35           H  
ATOM   1175  HA3 GLY A 462      -3.549 -20.729   7.354  1.00 15.87           H  
ATOM   1176  HA2 GLY A 462      -4.125 -19.140   7.989  1.00 15.87           H  
ATOM   1177  N   VAL A 463      -1.275 -19.844   8.445  1.00 13.64           N  
ANISOU 1177  N   VAL A 463     2298   1393   1493     70     15    166
ATOM   1178  CA  VAL A 463       0.145 -19.729   8.805  1.00 13.31           C  
ANISOU 1178  CA  VAL A 463     2255   1357   1445    121     -8    174
ATOM   1179  C   VAL A 463       0.812 -21.097   8.880  1.00 14.84           C  
ANISOU 1179  C   VAL A 463     2507   1505   1628    145     -9    192
ATOM   1180  O   VAL A 463       0.123 -22.064   9.189  1.00 17.08           O  
ANISOU 1180  O   VAL A 463     2836   1755   1899    119      8    202
ATOM   1181  CB  VAL A 463       0.379 -19.054  10.223  1.00 16.61           C  
ANISOU 1181  CB  VAL A 463     2656   1807   1847    126    -20    184
ATOM   1182  CG1 VAL A 463       0.127 -17.572  10.339  1.00 16.26           C  
ANISOU 1182  CG1 VAL A 463     2555   1807   1817    109    -21    165
ATOM   1183  CG2 VAL A 463      -0.517 -19.660  11.321  1.00 17.86           C  
ANISOU 1183  CG2 VAL A 463     2854   1949   1981     98     -6    200
ATOM   1184  H   VAL A 463      -1.612 -20.722   8.812  1.00 13.64           H  
ATOM   1185  HA  VAL A 463       0.651 -19.134   8.045  1.00 13.31           H  
ATOM   1186  HB  VAL A 463       1.416 -19.165  10.540  1.00 16.61           H  
ATOM   1187 HG11 VAL A 463       0.302 -17.060  11.285  1.00 16.26           H  
ATOM   1188 HG12 VAL A 463       0.665 -17.110   9.511  1.00 16.26           H  
ATOM   1189 HG13 VAL A 463      -0.956 -17.510  10.225  1.00 16.26           H  
ATOM   1190 HG21 VAL A 463      -1.493 -19.598  10.839  1.00 17.86           H  
ATOM   1191 HG22 VAL A 463      -0.356 -20.720  11.513  1.00 17.86           H  
ATOM   1192 HG23 VAL A 463      -0.442 -19.013  12.196  1.00 17.86           H  
ATOM   1193  N   CYS A 464       2.207 -21.174   8.808  1.00 14.42           N  
ANISOU 1193  N   CYS A 464     2451   1450   1577    195    -29    196
ATOM   1194  CA  CYS A 464       2.955 -22.461   8.992  1.00 14.69           C  
ANISOU 1194  CA  CYS A 464     2539   1441   1601    228    -34    215
ATOM   1195  C   CYS A 464       3.671 -22.239  10.275  1.00 18.01           C  
ANISOU 1195  C   CYS A 464     2955   1881   2007    265    -61    233
ATOM   1196  O   CYS A 464       4.491 -21.337  10.316  1.00 17.15           O  
ANISOU 1196  O   CYS A 464     2804   1802   1910    299    -81    226
ATOM   1197  CB  CYS A 464       3.963 -22.885   7.970  1.00 14.02           C  
ANISOU 1197  CB  CYS A 464     2457   1335   1535    259    -33    204
ATOM   1198  SG  CYS A 464       3.258 -23.216   6.326  1.00 16.53           S  
ANISOU 1198  SG  CYS A 464     2770   1639   1870    215     -6    178
ATOM   1199  H   CYS A 464       2.817 -20.378   8.685  1.00 14.42           H  
ATOM   1200  HA  CYS A 464       2.277 -23.297   9.166  1.00 14.69           H  
ATOM   1201  HB3 CYS A 464       4.308 -23.892   8.207  1.00 14.02           H  
ATOM   1202  HB2 CYS A 464       4.777 -22.164   7.896  1.00 14.02           H  
ATOM   1203  HG  CYS A 464       2.358 -24.108   6.748  1.00 16.53           H  
ATOM   1204  N   THR A 465       3.329 -23.068  11.249  1.00 18.64           N  
ANISOU 1204  N   THR A 465     3077   1946   2059    257    -62    255
ATOM   1205  CA  THR A 465       3.654 -22.945  12.658  1.00 19.54           C  
ANISOU 1205  CA  THR A 465     3187   2082   2154    289    -91    271
ATOM   1206  C   THR A 465       4.677 -23.936  13.172  1.00 25.18           C  
ANISOU 1206  C   THR A 465     3960   2760   2847    325   -105    300
ATOM   1207  O   THR A 465       5.314 -23.736  14.213  1.00 25.74           O  
ANISOU 1207  O   THR A 465     4034   2848   2898    347   -131    316
ATOM   1208  CB  THR A 465       2.355 -22.978  13.446  1.00 26.69           C  
ANISOU 1208  CB  THR A 465     4080   3018   3042    250    -86    272
ATOM   1209  OG1 THR A 465       1.531 -24.030  12.931  1.00 30.39           O  
ANISOU 1209  OG1 THR A 465     4603   3453   3490    216    -62    285
ATOM   1210  CG2 THR A 465       1.458 -21.701  13.276  1.00 25.94           C  
ANISOU 1210  CG2 THR A 465     3926   2961   2969    219    -74    245
ATOM   1211  H   THR A 465       2.698 -23.813  10.990  1.00 18.64           H  
ATOM   1212  HA  THR A 465       4.092 -21.951  12.748  1.00 19.54           H  
ATOM   1213  HB  THR A 465       2.608 -23.079  14.501  1.00 26.69           H  
ATOM   1214  HG1 THR A 465       0.830 -24.034  13.586  1.00 30.39           H  
ATOM   1215 HG21 THR A 465       1.310 -21.671  12.197  1.00 25.94           H  
ATOM   1216 HG22 THR A 465       0.470 -21.859  13.708  1.00 25.94           H  
ATOM   1217 HG23 THR A 465       1.868 -20.732  13.559  1.00 25.94           H  
ATOM   1218  N   LYS A 466       4.842 -25.072  12.450  1.00 22.84           N  
ANISOU 1218  N   LYS A 466     3711   2414   2554    332    -91    307
ATOM   1219  CA  LYS A 466       5.782 -26.117  12.929  1.00 24.17           C  
ANISOU 1219  CA  LYS A 466     3940   2542   2702    369   -105    336
ATOM   1220  C   LYS A 466       7.259 -25.892  12.409  1.00 33.32           C  
ANISOU 1220  C   LYS A 466     5079   3707   3874    438   -137    341
ATOM   1221  O   LYS A 466       7.957 -26.893  12.267  1.00 34.47           O  
ANISOU 1221  O   LYS A 466     5264   3830   4002    478   -158    367
ATOM   1222  CB  LYS A 466       5.290 -27.525  12.534  1.00  0.00           C  
ATOM   1223  CG  LYS A 466       5.826 -28.663  13.280  1.00  0.00           C  
ATOM   1224  CD  LYS A 466       5.580 -30.154  12.713  1.00  0.00           C  
ATOM   1225  CE  LYS A 466       4.163 -30.664  12.941  1.00  0.00           C  
ATOM   1226  NZ  LYS A 466       4.074 -31.964  12.216  1.00  0.00           N1+
ATOM   1227  H   LYS A 466       4.358 -25.080  11.564  1.00 22.84           H  
ATOM   1228  HB2 LYS A 466       4.215 -27.438  12.688  1.00  0.00           H  
ATOM   1229  HB3 LYS A 466       5.477 -27.568  11.461  1.00  0.00           H  
ATOM   1230  HG2 LYS A 466       6.875 -28.525  13.542  1.00  0.00           H  
ATOM   1231  HG3 LYS A 466       5.249 -28.688  14.205  1.00  0.00           H  
ATOM   1232  HD2 LYS A 466       5.801 -30.127  11.646  1.00  0.00           H  
ATOM   1233  HD3 LYS A 466       6.277 -30.867  13.152  1.00  0.00           H  
ATOM   1234  HE2 LYS A 466       3.894 -30.810  13.987  1.00  0.00           H  
ATOM   1235  HE3 LYS A 466       3.416 -29.997  12.511  1.00  0.00           H  
ATOM   1236  HZ1 LYS A 466       4.795 -32.654  12.370  1.00  0.00           H  
ATOM   1237  HZ2 LYS A 466       3.238 -32.442  12.522  1.00  0.00           H  
ATOM   1238  HZ3 LYS A 466       4.041 -31.775  11.224  1.00  0.00           H  
ATOM   1239  HA  LYS A 466       5.647 -26.308  13.993  1.00 24.17           H  
ATOM   1240  N   GLN A 467       7.627 -24.621  12.144  1.00 30.68           N  
ANISOU 1240  N   GLN A 467     4683   3404   3570    451   -140    316
ATOM   1241  CA  GLN A 467       8.889 -24.029  11.764  1.00 31.55           C  
ANISOU 1241  CA  GLN A 467     4760   3527   3701    512   -165    315
ATOM   1242  C   GLN A 467       8.954 -22.592  12.423  1.00 35.70           C  
ANISOU 1242  C   GLN A 467     5208   4116   4240    513   -183    297
ATOM   1243  O   GLN A 467       7.913 -21.998  12.720  1.00 36.15           O  
ANISOU 1243  O   GLN A 467     5238   4202   4295    466   -171    283
ATOM   1244  CB  GLN A 467       8.876 -23.869  10.190  1.00 33.36           C  
ANISOU 1244  CB  GLN A 467     4997   3722   3957    528   -143    300
ATOM   1245  CG  GLN A 467       7.897 -22.693   9.726  1.00 46.38           C  
ANISOU 1245  CG  GLN A 467     6587   5401   5634    509   -127    266
ATOM   1246  CD  GLN A 467       8.092 -22.453   8.244  1.00 54.35           C  
ANISOU 1246  CD  GLN A 467     7597   6413   6642    442    -98    249
ATOM   1247  OE1 GLN A 467       7.571 -23.215   7.456  1.00 47.11           O  
ANISOU 1247  OE1 GLN A 467     6730   5454   5714    412    -77    254
ATOM   1248  NE2 GLN A 467       8.887 -21.473   7.833  1.00 35.53           N  
ANISOU 1248  NE2 GLN A 467     5153   4075   4271    419    -97    228
ATOM   1249  H   GLN A 467       6.917 -23.927  12.328  1.00 30.68           H  
ATOM   1250  HA  GLN A 467       9.650 -24.723  12.122  1.00 31.55           H  
ATOM   1251  HB3 GLN A 467       8.629 -24.791   9.664  1.00 33.36           H  
ATOM   1252  HB2 GLN A 467       9.881 -23.688   9.808  1.00 33.36           H  
ATOM   1253  HG3 GLN A 467       8.277 -21.775  10.173  1.00 46.38           H  
ATOM   1254  HG2 GLN A 467       6.855 -22.883   9.987  1.00 46.38           H  
ATOM   1255 HE22 GLN A 467       8.767 -21.089   6.906  1.00 35.53           H  
ATOM   1256 HE21 GLN A 467       9.280 -20.944   8.598  1.00 35.53           H  
ATOM   1257  N   ARG A 468      10.206 -22.097  12.516  1.00 31.93           N  
ANISOU 1257  N   ARG A 468     4694   3659   3779    566   -209    297
ATOM   1258  CA  ARG A 468      10.584 -20.891  13.271  1.00 31.73           C  
ANISOU 1258  CA  ARG A 468     4594   3690   3771    572   -226    279
ATOM   1259  C   ARG A 468      11.752 -20.254  12.560  1.00 32.94           C  
ANISOU 1259  C   ARG A 468     4711   3844   3960    603   -216    260
ATOM   1260  O   ARG A 468      12.828 -20.876  12.621  1.00 34.09           O  
ANISOU 1260  O   ARG A 468     4880   3958   4115    649   -219    269
ATOM   1261  CB  ARG A 468      11.016 -21.273  14.690  1.00  0.00           C  
ATOM   1262  CG  ARG A 468       9.789 -21.542  15.578  1.00  0.00           C  
ATOM   1263  CD  ARG A 468      10.048 -22.040  17.038  1.00  0.00           C  
ATOM   1264  NE  ARG A 468      10.470 -23.415  17.164  1.00  0.00           N  
ATOM   1265  CZ  ARG A 468       9.887 -24.595  17.116  1.00  0.00           C  
ATOM   1266  NH1 ARG A 468       8.527 -24.656  16.893  1.00  0.00           N  
ATOM   1267  NH2 ARG A 468      10.592 -25.727  17.272  1.00  0.00           N1+
ATOM   1268  H   ARG A 468      10.980 -22.723  12.345  1.00 31.93           H  
ATOM   1269  HB2 ARG A 468      11.760 -22.057  14.548  1.00  0.00           H  
ATOM   1270  HB3 ARG A 468      11.574 -20.473  15.177  1.00  0.00           H  
ATOM   1271  HG2 ARG A 468       9.104 -20.694  15.592  1.00  0.00           H  
ATOM   1272  HG3 ARG A 468       9.225 -22.381  15.171  1.00  0.00           H  
ATOM   1273  HD2 ARG A 468      10.875 -21.471  17.464  1.00  0.00           H  
ATOM   1274  HD3 ARG A 468       9.143 -21.919  17.633  1.00  0.00           H  
ATOM   1275  HA  ARG A 468       9.739 -20.204  13.302  1.00 31.73           H  
ATOM   1276 HH22 ARG A 468      10.252 -26.677  17.238  1.00  0.00           H  
ATOM   1277 HH21 ARG A 468      11.598 -25.676  17.343  1.00  0.00           H  
ATOM   1278 HH12 ARG A 468       7.973 -25.408  16.506  1.00  0.00           H  
ATOM   1279 HH11 ARG A 468       7.994 -23.802  16.818  1.00  0.00           H  
ATOM   1280  HE  ARG A 468      11.468 -23.404  17.319  1.00  0.00           H  
ATOM   1281  N   PRO A 469      11.585 -19.081  11.972  1.00 26.00           N  
ANISOU 1281  N   PRO A 469     3780   2996   3101    577   -200    232
ATOM   1282  CA  PRO A 469      10.395 -18.233  11.794  1.00 24.08           C  
ANISOU 1282  CA  PRO A 469     3508   2790   2853    526   -195    219
ATOM   1283  C   PRO A 469       9.373 -18.863  10.838  1.00 24.94           C  
ANISOU 1283  C   PRO A 469     3656   2872   2948    473   -165    217
ATOM   1284  O   PRO A 469       9.754 -19.672   9.983  1.00 24.90           O  
ANISOU 1284  O   PRO A 469     3690   2825   2947    470   -144    216
ATOM   1285  CB  PRO A 469      10.953 -16.928  11.236  1.00 24.80           C  
ANISOU 1285  CB  PRO A 469     3536   2913   2974    529   -187    192
ATOM   1286  CG  PRO A 469      12.146 -17.396  10.384  1.00 29.59           C  
ANISOU 1286  CG  PRO A 469     4158   3485   3599    560   -169    187
ATOM   1287  CD  PRO A 469      12.779 -18.432  11.269  1.00 26.36           C  
ANISOU 1287  CD  PRO A 469     3793   3044   3179    604   -187    213
ATOM   1288  HA  PRO A 469       9.941 -18.132  12.780  1.00 24.08           H  
ATOM   1289  HB3 PRO A 469      11.379 -16.474  12.131  1.00 24.80           H  
ATOM   1290  HB2 PRO A 469      10.190 -16.222  10.906  1.00 24.80           H  
ATOM   1291  HG3 PRO A 469      12.859 -16.593  10.200  1.00 29.59           H  
ATOM   1292  HG2 PRO A 469      11.802 -17.791   9.429  1.00 29.59           H  
ATOM   1293  HD2 PRO A 469      13.310 -19.128  10.620  1.00 26.36           H  
ATOM   1294  HD3 PRO A 469      13.391 -17.933  12.021  1.00 26.36           H  
ATOM   1295  N   ILE A 470       8.123 -18.408  11.122  1.00 20.78           N  
ANISOU 1295  N   ILE A 470     3121   2370   2407    431   -165    215
ATOM   1296  CA  ILE A 470       6.932 -18.898  10.495  1.00 19.34           C  
ANISOU 1296  CA  ILE A 470     2965   2169   2215    379   -137    211
ATOM   1297  C   ILE A 470       6.775 -18.588   8.937  1.00 17.98           C  
ANISOU 1297  C   ILE A 470     2761   2005   2066    356   -115    185
ATOM   1298  O   ILE A 470       7.621 -17.901   8.399  1.00 17.46           O  
ANISOU 1298  O   ILE A 470     2644   1971   2018    369   -121    169
ATOM   1299  CB  ILE A 470       5.705 -18.189  11.135  1.00 23.56           C  
ANISOU 1299  CB  ILE A 470     3505   2721   2724    344   -139    219
ATOM   1300  CG1 ILE A 470       5.606 -16.616  10.993  1.00 23.90           C  
ANISOU 1300  CG1 ILE A 470     3489   2815   2776    327   -146    201
ATOM   1301  CG2 ILE A 470       5.643 -18.562  12.680  1.00 26.16           C  
ANISOU 1301  CG2 ILE A 470     3874   3040   3026    369   -163    246
ATOM   1302  CD1 ILE A 470       4.284 -15.906  11.155  1.00 32.41           C  
ANISOU 1302  CD1 ILE A 470     4570   3910   3834    286   -139    202
ATOM   1303  H   ILE A 470       8.010 -17.696  11.830  1.00 20.78           H  
ATOM   1304  HA  ILE A 470       6.782 -19.959  10.697  1.00 19.34           H  
ATOM   1305  HB  ILE A 470       4.735 -18.520  10.765  1.00 23.56           H  
ATOM   1306 HG13 ILE A 470       5.968 -16.290  10.018  1.00 23.90           H  
ATOM   1307 HG12 ILE A 470       6.417 -16.246  11.620  1.00 23.90           H  
ATOM   1308 HG21 ILE A 470       6.333 -18.006  13.315  1.00 26.16           H  
ATOM   1309 HG22 ILE A 470       4.647 -18.352  13.069  1.00 26.16           H  
ATOM   1310 HG23 ILE A 470       5.690 -19.630  12.889  1.00 26.16           H  
ATOM   1311 HD11 ILE A 470       4.136 -15.900  12.234  1.00 32.41           H  
ATOM   1312 HD12 ILE A 470       4.038 -15.084  10.483  1.00 32.41           H  
ATOM   1313 HD13 ILE A 470       3.492 -16.626  10.952  1.00 32.41           H  
ATOM   1314  N   PHE A 471       5.701 -18.983   8.235  1.00 15.44           N  
ANISOU 1314  N   PHE A 471     2468   1655   1743    320    -89    180
ATOM   1315  CA  PHE A 471       5.261 -18.470   6.922  1.00 14.55           C  
ANISOU 1315  CA  PHE A 471     2328   1550   1649    295    -71    156
ATOM   1316  C   PHE A 471       3.878 -17.984   7.147  1.00 14.91           C  
ANISOU 1316  C   PHE A 471     2363   1611   1690    243    -58    149
ATOM   1317  O   PHE A 471       3.081 -18.383   8.017  1.00 15.81           O  
ANISOU 1317  O   PHE A 471     2511   1710   1788    217    -50    162
ATOM   1318  CB  PHE A 471       5.205 -19.516   5.799  1.00 15.70           C  
ANISOU 1318  CB  PHE A 471     2513   1651   1801    294    -52    151
ATOM   1319  CG  PHE A 471       6.488 -20.242   5.492  1.00 16.14           C  
ANISOU 1319  CG  PHE A 471     2589   1679   1864    344    -56    156
ATOM   1320  CD1 PHE A 471       7.735 -19.557   5.360  1.00 18.90           C  
ANISOU 1320  CD1 PHE A 471     2909   2051   2223    393    -77    159
ATOM   1321  CD2 PHE A 471       6.382 -21.590   5.105  1.00 16.22           C  
ANISOU 1321  CD2 PHE A 471     2650   1640   1874    344    -39    156
ATOM   1322  CE1 PHE A 471       8.803 -20.204   4.780  1.00 20.71           C  
ANISOU 1322  CE1 PHE A 471     3154   2254   2460    443    -80    164
ATOM   1323  CE2 PHE A 471       7.488 -22.282   4.650  1.00 19.98           C  
ANISOU 1323  CE2 PHE A 471     3147   2087   2358    393    -41    159
ATOM   1324  CZ  PHE A 471       8.729 -21.579   4.482  1.00 20.81           C  
ANISOU 1324  CZ  PHE A 471     3218   2216   2473    444    -60    163
ATOM   1325  H   PHE A 471       5.161 -19.647   8.770  1.00 15.44           H  
ATOM   1326  HA  PHE A 471       5.885 -17.621   6.643  1.00 14.55           H  
ATOM   1327  HB3 PHE A 471       4.874 -18.977   4.911  1.00 15.70           H  
ATOM   1328  HB2 PHE A 471       4.493 -20.276   6.119  1.00 15.70           H  
ATOM   1329  HD1 PHE A 471       7.807 -18.553   5.751  1.00 18.90           H  
ATOM   1330  HD2 PHE A 471       5.480 -22.166   5.252  1.00 16.22           H  
ATOM   1331  HE1 PHE A 471       9.760 -19.705   4.803  1.00 20.71           H  
ATOM   1332  HE2 PHE A 471       7.432 -23.353   4.520  1.00 19.98           H  
ATOM   1333  HZ  PHE A 471       9.647 -22.065   4.188  1.00 20.81           H  
ATOM   1334  N   ILE A 472       3.585 -16.966   6.455  1.00 13.63           N  
ANISOU 1334  N   ILE A 472     2157   1478   1543    226    -53    129
ATOM   1335  CA  ILE A 472       2.304 -16.293   6.351  1.00 12.86           C  
ANISOU 1335  CA  ILE A 472     2045   1395   1447    179    -40    120
ATOM   1336  C   ILE A 472       1.780 -16.592   4.982  1.00 13.34           C  
ANISOU 1336  C   ILE A 472     2109   1438   1520    162    -24    104
ATOM   1337  O   ILE A 472       2.465 -16.288   3.991  1.00 14.54           O  
ANISOU 1337  O   ILE A 472     2242   1598   1686    182    -26     91
ATOM   1338  CB  ILE A 472       2.367 -14.730   6.621  1.00 14.97           C  
ANISOU 1338  CB  ILE A 472     2261   1708   1720    173    -48    111
ATOM   1339  CG1 ILE A 472       3.179 -14.323   7.867  1.00 14.46           C  
ANISOU 1339  CG1 ILE A 472     2194   1661   1641    192    -66    124
ATOM   1340  CG2 ILE A 472       1.000 -14.015   6.555  1.00 16.15           C  
ANISOU 1340  CG2 ILE A 472     2400   1866   1870    128    -33    103
ATOM   1341  CD1 ILE A 472       3.388 -12.806   8.182  1.00 18.01           C  
ANISOU 1341  CD1 ILE A 472     2595   2154   2096    185    -74    113
ATOM   1342  H   ILE A 472       4.284 -16.687   5.781  1.00 13.63           H  
ATOM   1343  HA  ILE A 472       1.654 -16.775   7.081  1.00 12.86           H  
ATOM   1344  HB  ILE A 472       2.938 -14.256   5.823  1.00 14.97           H  
ATOM   1345 HG13 ILE A 472       4.130 -14.855   7.842  1.00 14.46           H  
ATOM   1346 HG12 ILE A 472       2.709 -14.704   8.773  1.00 14.46           H  
ATOM   1347 HG21 ILE A 472       0.440 -13.854   5.634  1.00 16.15           H  
ATOM   1348 HG22 ILE A 472       0.283 -14.511   7.209  1.00 16.15           H  
ATOM   1349 HG23 ILE A 472       1.061 -12.992   6.927  1.00 16.15           H  
ATOM   1350 HD11 ILE A 472       3.618 -12.166   7.330  1.00 18.01           H  
ATOM   1351 HD12 ILE A 472       2.526 -12.457   8.751  1.00 18.01           H  
ATOM   1352 HD13 ILE A 472       4.204 -12.749   8.903  1.00 18.01           H  
ATOM   1353  N   ILE A 473       0.585 -17.172   4.874  1.00 12.09           N  
ANISOU 1353  N   ILE A 473     1977   1258   1358    125     -9    105
ATOM   1354  CA  ILE A 473       0.086 -17.647   3.573  1.00 12.13           C  
ANISOU 1354  CA  ILE A 473     1993   1244   1372    106      3     90
ATOM   1355  C   ILE A 473      -1.083 -16.774   3.178  1.00 13.39           C  
ANISOU 1355  C   ILE A 473     2120   1430   1539     67      7     78
ATOM   1356  O   ILE A 473      -1.919 -16.465   3.997  1.00 12.79           O  
ANISOU 1356  O   ILE A 473     2042   1359   1457     38     13     84
ATOM   1357  CB  ILE A 473      -0.351 -19.086   3.721  1.00 13.23           C  
ANISOU 1357  CB  ILE A 473     2188   1335   1502     91     15     98
ATOM   1358  CG1 ILE A 473       0.622 -20.008   4.490  1.00 13.63           C  
ANISOU 1358  CG1 ILE A 473     2280   1358   1543    132      9    116
ATOM   1359  CG2 ILE A 473      -0.890 -19.697   2.421  1.00 13.39           C  
ANISOU 1359  CG2 ILE A 473     2222   1334   1530     73     25     81
ATOM   1360  CD1 ILE A 473       2.002 -20.410   3.813  1.00 15.66           C  
ANISOU 1360  CD1 ILE A 473     2525   1615   1809    182      0    111
ATOM   1361  H   ILE A 473       0.019 -17.402   5.678  1.00 12.09           H  
ATOM   1362  HA  ILE A 473       0.827 -17.616   2.774  1.00 12.13           H  
ATOM   1363  HB  ILE A 473      -1.218 -19.036   4.380  1.00 13.23           H  
ATOM   1364 HG13 ILE A 473       0.009 -20.900   4.620  1.00 13.63           H  
ATOM   1365 HG12 ILE A 473       0.809 -19.672   5.510  1.00 13.63           H  
ATOM   1366 HG21 ILE A 473      -1.331 -20.686   2.543  1.00 13.39           H  
ATOM   1367 HG22 ILE A 473      -1.543 -19.060   1.825  1.00 13.39           H  
ATOM   1368 HG23 ILE A 473      -0.040 -19.926   1.779  1.00 13.39           H  
ATOM   1369 HD11 ILE A 473       1.678 -20.702   2.813  1.00 15.66           H  
ATOM   1370 HD12 ILE A 473       2.510 -19.457   3.668  1.00 15.66           H  
ATOM   1371 HD13 ILE A 473       2.477 -21.271   4.282  1.00 15.66           H  
ATOM   1372  N   THR A 474      -1.099 -16.389   1.940  1.00 11.90           N  
ANISOU 1372  N   THR A 474     1904   1256   1361     65      6     61
ATOM   1373  CA  THR A 474      -2.215 -15.676   1.286  1.00 11.60           C  
ANISOU 1373  CA  THR A 474     1832   1245   1330     34      7     51
ATOM   1374  C   THR A 474      -2.421 -16.296  -0.140  1.00 13.59           C  
ANISOU 1374  C   THR A 474     2087   1489   1589     17     10     34
ATOM   1375  O   THR A 474      -1.611 -17.063  -0.494  1.00 12.69           O  
ANISOU 1375  O   THR A 474     1999   1350   1474     31     14     28
ATOM   1376  CB  THR A 474      -1.881 -14.114   1.215  1.00 12.09           C  
ANISOU 1376  CB  THR A 474     1848   1346   1398     50     -2     47
ATOM   1377  OG1 THR A 474      -0.886 -13.771   0.247  1.00 13.64           O  
ANISOU 1377  OG1 THR A 474     2033   1548   1601     73     -5     36
ATOM   1378  CG2 THR A 474      -1.649 -13.430   2.548  1.00 13.92           C  
ANISOU 1378  CG2 THR A 474     2078   1588   1622     73    -10     61
ATOM   1379  H   THR A 474      -0.423 -16.781   1.301  1.00 11.90           H  
ATOM   1380  HA  THR A 474      -3.112 -15.761   1.899  1.00 11.60           H  
ATOM   1381  HB  THR A 474      -2.866 -13.723   0.961  1.00 12.09           H  
ATOM   1382  HG1 THR A 474      -1.162 -13.917  -0.661  1.00 13.64           H  
ATOM   1383 HG21 THR A 474      -1.574 -12.370   2.302  1.00 13.92           H  
ATOM   1384 HG22 THR A 474      -2.408 -13.652   3.298  1.00 13.92           H  
ATOM   1385 HG23 THR A 474      -0.647 -13.595   2.943  1.00 13.92           H  
ATOM   1386  N   GLU A 475      -3.416 -15.811  -0.825  1.00 12.93           N  
ANISOU 1386  N   GLU A 475     1975   1428   1511    -12      9     27
ATOM   1387  CA  GLU A 475      -3.489 -15.771  -2.306  1.00 14.16           C  
ANISOU 1387  CA  GLU A 475     2124   1584   1670    -29      7     11
ATOM   1388  C   GLU A 475      -2.354 -14.949  -2.895  1.00 13.59           C  
ANISOU 1388  C   GLU A 475     2045   1518   1599      4      5      2
ATOM   1389  O   GLU A 475      -1.691 -14.165  -2.246  1.00 13.16           O  
ANISOU 1389  O   GLU A 475     1967   1486   1549     30      1      6
ATOM   1390  CB  GLU A 475      -4.854 -15.031  -2.595  1.00 16.80           C  
ANISOU 1390  CB  GLU A 475     2418   1953   2013    -52      2      9
ATOM   1391  CG  GLU A 475      -5.254 -13.654  -1.919  1.00 17.79           C  
ANISOU 1391  CG  GLU A 475     2531   2086   2141    -70     -5     -4
ATOM   1392  CD  GLU A 475      -6.644 -13.163  -2.145  1.00 14.02           C  
ANISOU 1392  CD  GLU A 475     2017   1637   1673    -93    -10     -4
ATOM   1393  OE1 GLU A 475      -7.010 -12.142  -1.569  1.00 14.30           O  
ANISOU 1393  OE1 GLU A 475     2035   1685   1713    -96     -6      6
ATOM   1394  OE2 GLU A 475      -7.351 -13.633  -3.018  1.00 16.41           O1-
ANISOU 1394  OE2 GLU A 475     2312   1945   1977   -111    -18    -13
ATOM   1395  H   GLU A 475      -4.035 -15.116  -0.434  1.00 12.93           H  
ATOM   1396  HA  GLU A 475      -3.585 -16.723  -2.828  1.00 14.16           H  
ATOM   1397  HB3 GLU A 475      -5.724 -15.654  -2.389  1.00 16.80           H  
ATOM   1398  HB2 GLU A 475      -5.036 -14.924  -3.665  1.00 16.80           H  
ATOM   1399  HG3 GLU A 475      -4.551 -12.893  -2.258  1.00 17.79           H  
ATOM   1400  HG2 GLU A 475      -5.089 -13.699  -0.843  1.00 17.79           H  
ATOM   1401  N   TYR A 476      -2.112 -15.167  -4.201  1.00 12.03           N  
ANISOU 1401  N   TYR A 476     1869   1303   1399      0      8    -10
ATOM   1402  CA  TYR A 476      -1.222 -14.337  -5.007  1.00 11.52           C  
ANISOU 1402  CA  TYR A 476     1800   1242   1334     27     10    -21
ATOM   1403  C   TYR A 476      -1.905 -13.073  -5.576  1.00 11.95           C  
ANISOU 1403  C   TYR A 476     1824   1325   1390     12      5    -31
ATOM   1404  O   TYR A 476      -3.014 -13.171  -6.089  1.00 13.07           O  
ANISOU 1404  O   TYR A 476     1967   1467   1529    -21     -1    -36
ATOM   1405  CB  TYR A 476      -0.662 -15.210  -6.083  1.00 12.56           C  
ANISOU 1405  CB  TYR A 476     1975   1338   1460     31     20    -31
ATOM   1406  CG  TYR A 476       0.180 -14.663  -7.249  1.00 12.71           C  
ANISOU 1406  CG  TYR A 476     1992   1358   1477     57     27    -44
ATOM   1407  CD1 TYR A 476       1.594 -14.626  -7.145  1.00 14.39           C  
ANISOU 1407  CD1 TYR A 476     2185   1584   1698     97     30    -40
ATOM   1408  CD2 TYR A 476      -0.408 -14.469  -8.523  1.00 13.95           C  
ANISOU 1408  CD2 TYR A 476     2168   1505   1626     41     32    -60
ATOM   1409  CE1 TYR A 476       2.352 -14.443  -8.314  1.00 15.18           C  
ANISOU 1409  CE1 TYR A 476     2280   1689   1800    120     40    -53
ATOM   1410  CE2 TYR A 476       0.363 -14.030  -9.590  1.00 15.12           C  
ANISOU 1410  CE2 TYR A 476     2318   1655   1773     64     43    -73
ATOM   1411  CZ  TYR A 476       1.773 -14.180  -9.526  1.00 17.20           C  
ANISOU 1411  CZ  TYR A 476     2558   1931   2045    104     48    -69
ATOM   1412  OH  TYR A 476       2.553 -13.990 -10.650  1.00 18.79           O  
ANISOU 1412  OH  TYR A 476     2758   2134   2246    125     63    -83
ATOM   1413  H   TYR A 476      -2.621 -15.857  -4.734  1.00 12.03           H  
ATOM   1414  HA  TYR A 476      -0.358 -13.995  -4.438  1.00 11.52           H  
ATOM   1415  HB3 TYR A 476      -1.608 -15.547  -6.507  1.00 12.56           H  
ATOM   1416  HB2 TYR A 476      -0.094 -16.027  -5.638  1.00 12.56           H  
ATOM   1417  HD1 TYR A 476       2.030 -14.779  -6.169  1.00 14.39           H  
ATOM   1418  HD2 TYR A 476      -1.483 -14.474  -8.624  1.00 13.95           H  
ATOM   1419  HE1 TYR A 476       3.430 -14.503  -8.330  1.00 15.18           H  
ATOM   1420  HE2 TYR A 476      -0.181 -13.861 -10.508  1.00 15.12           H  
ATOM   1421  HH  TYR A 476       2.076 -13.933 -11.480  1.00 18.79           H  
ATOM   1422  N   MET A 477      -1.248 -11.939  -5.583  1.00 10.90           N  
ANISOU 1422  N   MET A 477     1665   1215   1262     36      5    -33
ATOM   1423  CA  MET A 477      -1.654 -10.562  -6.004  1.00 10.51           C  
ANISOU 1423  CA  MET A 477     1589   1192   1213     25      0    -40
ATOM   1424  C   MET A 477      -0.610 -10.022  -7.004  1.00 11.07           C  
ANISOU 1424  C   MET A 477     1665   1261   1280     45     10    -52
ATOM   1425  O   MET A 477       0.388  -9.346  -6.679  1.00 11.58           O  
ANISOU 1425  O   MET A 477     1712   1336   1350     72     16    -51
ATOM   1426  CB  MET A 477      -1.737  -9.691  -4.701  1.00 10.99           C  
ANISOU 1426  CB  MET A 477     1612   1282   1282     31     -5    -30
ATOM   1427  CG  MET A 477      -2.860 -10.094  -3.745  1.00 11.70           C  
ANISOU 1427  CG  MET A 477     1698   1374   1375     13    -11    -18
ATOM   1428  SD  MET A 477      -4.504  -9.977  -4.548  1.00 12.24           S  
ANISOU 1428  SD  MET A 477     1760   1447   1444    -28    -18    -21
ATOM   1429  CE  MET A 477      -4.838  -8.282  -4.228  1.00 11.50           C  
ANISOU 1429  CE  MET A 477     1629   1386   1356    -24    -24    -23
ATOM   1430  H   MET A 477      -0.338 -11.908  -5.146  1.00 10.90           H  
ATOM   1431  HA  MET A 477      -2.554 -10.515  -6.618  1.00 10.51           H  
ATOM   1432  HB3 MET A 477      -1.952  -8.645  -4.924  1.00 10.99           H  
ATOM   1433  HB2 MET A 477      -0.763  -9.633  -4.215  1.00 10.99           H  
ATOM   1434  HG3 MET A 477      -2.868  -9.405  -2.900  1.00 11.70           H  
ATOM   1435  HG2 MET A 477      -2.717 -11.077  -3.297  1.00 11.70           H  
ATOM   1436  HE1 MET A 477      -5.905  -8.082  -4.122  1.00 11.50           H  
ATOM   1437  HE2 MET A 477      -4.278  -7.966  -3.348  1.00 11.50           H  
ATOM   1438  HE3 MET A 477      -4.466  -7.660  -5.042  1.00 11.50           H  
ATOM   1439  N   ALA A 478      -0.796 -10.438  -8.280  1.00 11.32           N  
ANISOU 1439  N   ALA A 478     1723   1277   1302     30     13    -63
ATOM   1440  CA  ALA A 478       0.104 -10.468  -9.412  1.00 12.50           C  
ANISOU 1440  CA  ALA A 478     1889   1415   1445     49     28    -77
ATOM   1441  C   ALA A 478       0.765  -9.142  -9.757  1.00 13.37           C  
ANISOU 1441  C   ALA A 478     1973   1551   1558     63     34    -81
ATOM   1442  O   ALA A 478       1.929  -9.227 -10.062  1.00 14.08           O  
ANISOU 1442  O   ALA A 478     2066   1635   1648     88     50    -89
ATOM   1443  CB  ALA A 478      -0.689 -10.970 -10.635  1.00 15.03           C  
ANISOU 1443  CB  ALA A 478     2246   1715   1750     24     28    -90
ATOM   1444  H   ALA A 478      -1.655 -10.950  -8.422  1.00 11.32           H  
ATOM   1445  HA  ALA A 478       0.902 -11.180  -9.199  1.00 12.50           H  
ATOM   1446  HB1 ALA A 478      -1.551 -10.377 -10.940  1.00 15.03           H  
ATOM   1447  HB2 ALA A 478      -0.008 -11.045 -11.483  1.00 15.03           H  
ATOM   1448  HB3 ALA A 478      -1.074 -11.987 -10.551  1.00 15.03           H  
ATOM   1449  N   ASN A 479       0.066  -7.972  -9.729  1.00 10.83           N  
ANISOU 1449  N   ASN A 479     1623   1255   1237     47     23    -76
ATOM   1450  CA  ASN A 479       0.506  -6.501  -9.929  1.00 11.53           C  
ANISOU 1450  CA  ASN A 479     1689   1365   1326     56     31    -80
ATOM   1451  C   ASN A 479       1.300  -5.965  -8.760  1.00 13.23           C  
ANISOU 1451  C   ASN A 479     1868   1601   1556     76     31    -72
ATOM   1452  O   ASN A 479       1.982  -4.991  -8.998  1.00 14.06           O  
ANISOU 1452  O   ASN A 479     1953   1726   1664     81     38    -75
ATOM   1453  CB  ASN A 479      -0.716  -5.590 -10.347  1.00 13.11           C  
ANISOU 1453  CB  ASN A 479     1886   1578   1516     30     21    -81
ATOM   1454  CG  ASN A 479      -0.970  -5.643 -11.872  1.00 16.43           C  
ANISOU 1454  CG  ASN A 479     2342   1982   1919     17     25    -94
ATOM   1455  OD1 ASN A 479      -0.022  -5.547 -12.713  1.00 21.87           O  
ANISOU 1455  OD1 ASN A 479     3051   2658   2603     33     44   -105
ATOM   1456  ND2 ASN A 479      -2.206  -5.727 -12.332  1.00 14.75           N  
ANISOU 1456  ND2 ASN A 479     2139   1769   1696    -11      9    -94
ATOM   1457  H   ASN A 479      -0.866  -8.039  -9.345  1.00 10.83           H  
ATOM   1458  HA  ASN A 479       1.220  -6.619 -10.744  1.00 11.53           H  
ATOM   1459  HB3 ASN A 479      -0.616  -4.526 -10.131  1.00 13.11           H  
ATOM   1460  HB2 ASN A 479      -1.539  -5.944  -9.726  1.00 13.11           H  
ATOM   1461 HD22 ASN A 479      -2.362  -5.835 -13.324  1.00 14.75           H  
ATOM   1462 HD21 ASN A 479      -2.911  -6.059 -11.689  1.00 14.75           H  
ATOM   1463  N   GLY A 480       1.291  -6.610  -7.590  1.00 11.22           N  
ANISOU 1463  N   GLY A 480     1611   1341   1309     87     25    -63
ATOM   1464  CA  GLY A 480       2.240  -6.457  -6.419  1.00 12.30           C  
ANISOU 1464  CA  GLY A 480     1720   1495   1458    109     25    -56
ATOM   1465  C   GLY A 480       1.671  -5.547  -5.348  1.00 11.36           C  
ANISOU 1465  C   GLY A 480     1570   1403   1344     97     16    -50
ATOM   1466  O   GLY A 480       0.453  -5.568  -5.169  1.00 11.20           O  
ANISOU 1466  O   GLY A 480     1550   1386   1320     74      8    -46
ATOM   1467  H   GLY A 480       0.673  -7.407  -7.532  1.00 11.22           H  
ATOM   1468  HA3 GLY A 480       3.225  -6.200  -6.809  1.00 12.30           H  
ATOM   1469  HA2 GLY A 480       2.373  -7.445  -5.977  1.00 12.30           H  
ATOM   1470  N   CYS A 481       2.577  -4.734  -4.786  1.00 11.11           N  
ANISOU 1470  N   CYS A 481     1512   1388   1320    115     18    -49
ATOM   1471  CA  CYS A 481       2.114  -3.654  -3.906  1.00 11.85           C  
ANISOU 1471  CA  CYS A 481     1578   1505   1419    107     10    -45
ATOM   1472  C   CYS A 481       1.435  -2.578  -4.786  1.00 10.68           C  
ANISOU 1472  C   CYS A 481     1423   1368   1267     87     14    -49
ATOM   1473  O   CYS A 481       1.718  -2.341  -5.970  1.00 10.79           O  
ANISOU 1473  O   CYS A 481     1440   1382   1279     88     26    -58
ATOM   1474  CB  CYS A 481       3.220  -3.072  -2.959  1.00 15.98           C  
ANISOU 1474  CB  CYS A 481     2076   2043   1951    130     12    -46
ATOM   1475  SG  CYS A 481       4.421  -2.086  -3.881  1.00 21.34           S  
ANISOU 1475  SG  CYS A 481     2722   2751   2635    120      5    -45
ATOM   1476  H   CYS A 481       3.465  -4.598  -5.246  1.00 11.11           H  
ATOM   1477  HA  CYS A 481       1.425  -4.129  -3.208  1.00 11.85           H  
ATOM   1478  HB3 CYS A 481       3.758  -3.871  -2.449  1.00 15.98           H  
ATOM   1479  HB2 CYS A 481       2.893  -2.447  -2.128  1.00 15.98           H  
ATOM   1480  HG  CYS A 481       5.101  -3.014  -4.560  1.00 21.34           H  
ATOM   1481  N   LEU A 482       0.540  -1.767  -4.126  1.00 10.37           N  
ANISOU 1481  N   LEU A 482     1375   1336   1228     70      5    -43
ATOM   1482  CA  LEU A 482      -0.108  -0.605  -4.776  1.00 10.26           C  
ANISOU 1482  CA  LEU A 482     1356   1330   1211     53      6    -45
ATOM   1483  C   LEU A 482       0.831   0.447  -5.195  1.00 10.18           C  
ANISOU 1483  C   LEU A 482     1327   1335   1204     58     17    -51
ATOM   1484  O   LEU A 482       0.643   0.963  -6.285  1.00 10.35           O  
ANISOU 1484  O   LEU A 482     1355   1357   1220     50     24    -55
ATOM   1485  CB  LEU A 482      -1.178  -0.061  -3.807  1.00 10.88           C  
ANISOU 1485  CB  LEU A 482     1425   1416   1294     40     -4    -36
ATOM   1486  CG  LEU A 482      -1.850   1.232  -4.301  1.00 10.93           C  
ANISOU 1486  CG  LEU A 482     1424   1429   1298     26     -5    -36
ATOM   1487  CD1 LEU A 482      -2.753   0.905  -5.548  1.00 10.91           C  
ANISOU 1487  CD1 LEU A 482     1442   1418   1287     15     -8    -37
ATOM   1488  CD2 LEU A 482      -2.582   2.044  -3.135  1.00 11.72           C  
ANISOU 1488  CD2 LEU A 482     1513   1535   1404     18    -12    -28
ATOM   1489  H   LEU A 482       0.236  -1.898  -3.172  1.00 10.37           H  
ATOM   1490  HA  LEU A 482      -0.700  -0.975  -5.613  1.00 10.26           H  
ATOM   1491  HB3 LEU A 482      -0.740   0.037  -2.814  1.00 10.88           H  
ATOM   1492  HB2 LEU A 482      -1.961  -0.787  -3.586  1.00 10.88           H  
ATOM   1493  HG  LEU A 482      -1.181   1.974  -4.736  1.00 10.93           H  
ATOM   1494 HD11 LEU A 482      -3.679   1.473  -5.461  1.00 10.91           H  
ATOM   1495 HD12 LEU A 482      -2.103   1.115  -6.397  1.00 10.91           H  
ATOM   1496 HD13 LEU A 482      -2.996  -0.157  -5.501  1.00 10.91           H  
ATOM   1497 HD21 LEU A 482      -3.191   1.415  -2.486  1.00 11.72           H  
ATOM   1498 HD22 LEU A 482      -1.807   2.543  -2.553  1.00 11.72           H  
ATOM   1499 HD23 LEU A 482      -3.170   2.814  -3.635  1.00 11.72           H  
ATOM   1500  N   LEU A 483       1.792   0.867  -4.395  1.00 10.19           N  
ANISOU 1500  N   LEU A 483     1308   1349   1214     70     17    -51
ATOM   1501  CA  LEU A 483       2.828   1.778  -4.646  1.00 10.36           C  
ANISOU 1501  CA  LEU A 483     1310   1385   1240     71     28    -58
ATOM   1502  C   LEU A 483       3.628   1.477  -5.878  1.00 10.95           C  
ANISOU 1502  C   LEU A 483     1391   1456   1312     78     45    -67
ATOM   1503  O   LEU A 483       3.960   2.476  -6.487  1.00 10.59           O  
ANISOU 1503  O   LEU A 483     1345   1415   1263     68     57    -72
ATOM   1504  CB  LEU A 483       3.710   1.929  -3.434  1.00 11.26           C  
ANISOU 1504  CB  LEU A 483     1400   1514   1364     82     23    -58
ATOM   1505  CG  LEU A 483       5.009   2.816  -3.561  1.00 12.57           C  
ANISOU 1505  CG  LEU A 483     1541   1699   1537     78     33    -66
ATOM   1506  CD1 LEU A 483       4.686   4.258  -3.752  1.00 13.60           C  
ANISOU 1506  CD1 LEU A 483     1673   1831   1663     56     35    -65
ATOM   1507  CD2 LEU A 483       5.880   2.586  -2.233  1.00 15.73           C  
ANISOU 1507  CD2 LEU A 483     1916   2115   1945     88     22    -66
ATOM   1508  H   LEU A 483       1.943   0.442  -3.492  1.00 10.19           H  
ATOM   1509  HA  LEU A 483       2.319   2.728  -4.805  1.00 10.36           H  
ATOM   1510  HB3 LEU A 483       4.048   0.907  -3.259  1.00 11.26           H  
ATOM   1511  HB2 LEU A 483       3.176   2.262  -2.545  1.00 11.26           H  
ATOM   1512  HG  LEU A 483       5.582   2.497  -4.432  1.00 12.57           H  
ATOM   1513 HD11 LEU A 483       5.087   4.806  -2.900  1.00 13.60           H  
ATOM   1514 HD12 LEU A 483       5.133   4.666  -4.659  1.00 13.60           H  
ATOM   1515 HD13 LEU A 483       3.619   4.463  -3.831  1.00 13.60           H  
ATOM   1516 HD21 LEU A 483       6.095   1.518  -2.215  1.00 15.73           H  
ATOM   1517 HD22 LEU A 483       6.794   3.178  -2.290  1.00 15.73           H  
ATOM   1518 HD23 LEU A 483       5.389   2.898  -1.311  1.00 15.73           H  
ATOM   1519  N   ASN A 484       3.973   0.207  -6.151  1.00 10.30           N  
ANISOU 1519  N   ASN A 484     1319   1363   1231     96     48    -70
ATOM   1520  CA  ASN A 484       4.831  -0.168  -7.244  1.00 11.36           C  
ANISOU 1520  CA  ASN A 484     1461   1492   1363    105     67    -80
ATOM   1521  C   ASN A 484       4.039  -0.133  -8.500  1.00 11.81           C  
ANISOU 1521  C   ASN A 484     1547   1536   1404     87     72    -82
ATOM   1522  O   ASN A 484       4.586   0.177  -9.544  1.00 12.72           O  
ANISOU 1522  O   ASN A 484     1668   1653   1513     84     90    -91
ATOM   1523  CB  ASN A 484       5.535  -1.585  -6.978  1.00 13.75           C  
ANISOU 1523  CB  ASN A 484     1771   1783   1671    130     69    -82
ATOM   1524  CG  ASN A 484       6.871  -1.522  -6.208  1.00 24.61           C  
ANISOU 1524  CG  ASN A 484     3113   3175   3062    152     68    -83
ATOM   1525  OD1 ASN A 484       7.207  -0.450  -5.653  1.00 31.90           O  
ANISOU 1525  OD1 ASN A 484     4012   4118   3992    144     59    -80
ATOM   1526  ND2 ASN A 484       7.749  -2.534  -6.265  1.00 23.16           N  
ANISOU 1526  ND2 ASN A 484     2929   2986   2886    178     77    -88
ATOM   1527  H   ASN A 484       3.628  -0.590  -5.634  1.00 10.30           H  
ATOM   1528  HA  ASN A 484       5.684   0.510  -7.273  1.00 11.36           H  
ATOM   1529  HB3 ASN A 484       5.743  -2.035  -7.949  1.00 13.75           H  
ATOM   1530  HB2 ASN A 484       4.832  -2.297  -6.545  1.00 13.75           H  
ATOM   1531 HD22 ASN A 484       8.701  -2.342  -5.989  1.00 23.16           H  
ATOM   1532 HD21 ASN A 484       7.425  -3.296  -6.843  1.00 23.16           H  
ATOM   1533  N   TYR A 485       2.748  -0.316  -8.447  1.00  9.50           N  
ANISOU 1533  N   TYR A 485     1274   1231   1103     75     56    -75
ATOM   1534  CA  TYR A 485       1.845  -0.311  -9.603  1.00 10.86           C  
ANISOU 1534  CA  TYR A 485     1473   1393   1260     57     54    -76
ATOM   1535  C   TYR A 485       1.613   1.163 -10.045  1.00 11.25           C  
ANISOU 1535  C   TYR A 485     1517   1455   1305     42     57    -75
ATOM   1536  O   TYR A 485       1.657   1.340 -11.283  1.00 11.16           O  
ANISOU 1536  O   TYR A 485     1524   1439   1279     35     68    -80
ATOM   1537  CB  TYR A 485       0.533  -0.922  -9.298  1.00 11.36           C  
ANISOU 1537  CB  TYR A 485     1548   1447   1323     47     34    -68
ATOM   1538  CG  TYR A 485      -0.389  -1.330 -10.484  1.00 12.63           C  
ANISOU 1538  CG  TYR A 485     1733   1597   1468     28     25    -69
ATOM   1539  CD1 TYR A 485      -0.006  -2.265 -11.480  1.00 16.12           C  
ANISOU 1539  CD1 TYR A 485     2205   2021   1897     27     30    -77
ATOM   1540  CD2 TYR A 485      -1.699  -0.812 -10.475  1.00 13.83           C  
ANISOU 1540  CD2 TYR A 485     1879   1757   1619     11      9    -60
ATOM   1541  CE1 TYR A 485      -0.878  -2.440 -12.602  1.00 16.39           C  
ANISOU 1541  CE1 TYR A 485     2263   2047   1917      6     17    -78
ATOM   1542  CE2 TYR A 485      -2.641  -1.135 -11.529  1.00 15.94           C  
ANISOU 1542  CE2 TYR A 485     2166   2017   1875     -6     -5    -60
ATOM   1543  CZ  TYR A 485      -2.158  -1.839 -12.630  1.00 15.19           C  
ANISOU 1543  CZ  TYR A 485     2100   1905   1766    -10     -1    -69
ATOM   1544  OH  TYR A 485      -3.030  -2.079 -13.640  1.00 20.27           O  
ANISOU 1544  OH  TYR A 485     2762   2543   2395    -30    -18    -69
ATOM   1545  H   TYR A 485       2.330  -0.626  -7.581  1.00  9.50           H  
ATOM   1546  HA  TYR A 485       2.318  -0.888 -10.397  1.00 10.86           H  
ATOM   1547  HB3 TYR A 485      -0.019  -0.288  -8.604  1.00 11.36           H  
ATOM   1548  HB2 TYR A 485       0.757  -1.871  -8.810  1.00 11.36           H  
ATOM   1549  HD1 TYR A 485       0.979  -2.675 -11.652  1.00 16.12           H  
ATOM   1550  HD2 TYR A 485      -1.957  -0.159  -9.654  1.00 13.83           H  
ATOM   1551  HE1 TYR A 485      -0.615  -3.105 -13.411  1.00 16.39           H  
ATOM   1552  HE2 TYR A 485      -3.640  -0.726 -11.492  1.00 15.94           H  
ATOM   1553  HH  TYR A 485      -2.550  -2.562 -14.317  1.00 20.27           H  
ATOM   1554  N   LEU A 486       1.513   2.083  -9.077  1.00  9.83           N  
ANISOU 1554  N   LEU A 486     1313   1287   1133     38     50    -68
ATOM   1555  CA  LEU A 486       1.634   3.588  -9.317  1.00 10.17           C  
ANISOU 1555  CA  LEU A 486     1353   1339   1174     25     53    -65
ATOM   1556  C   LEU A 486       2.939   4.090  -9.865  1.00 11.75           C  
ANISOU 1556  C   LEU A 486     1548   1545   1371     26     77    -74
ATOM   1557  O   LEU A 486       3.026   5.274 -10.272  1.00 11.35           O  
ANISOU 1557  O   LEU A 486     1510   1493   1309     14     85    -73
ATOM   1558  CB  LEU A 486       1.226   4.382  -7.998  1.00  9.65           C  
ANISOU 1558  CB  LEU A 486     1263   1284   1120     23     44    -58
ATOM   1559  CG  LEU A 486      -0.185   4.130  -7.415  1.00  9.88           C  
ANISOU 1559  CG  LEU A 486     1293   1308   1151     18     25    -49
ATOM   1560  CD1 LEU A 486      -0.455   4.827  -5.977  1.00 10.17           C  
ANISOU 1560  CD1 LEU A 486     1309   1356   1200     19     20    -45
ATOM   1561  CD2 LEU A 486      -1.388   4.396  -8.389  1.00 11.10           C  
ANISOU 1561  CD2 LEU A 486     1463   1459   1297      4     16    -43
ATOM   1562  H   LEU A 486       1.435   1.841  -8.100  1.00  9.83           H  
ATOM   1563  HA  LEU A 486       0.819   3.768 -10.018  1.00 10.17           H  
ATOM   1564  HB3 LEU A 486       1.231   5.453  -8.198  1.00  9.65           H  
ATOM   1565  HB2 LEU A 486       1.964   4.167  -7.225  1.00  9.65           H  
ATOM   1566  HG  LEU A 486      -0.059   3.073  -7.184  1.00  9.88           H  
ATOM   1567 HD11 LEU A 486      -1.520   4.732  -5.768  1.00 10.17           H  
ATOM   1568 HD12 LEU A 486       0.017   4.281  -5.161  1.00 10.17           H  
ATOM   1569 HD13 LEU A 486      -0.101   5.858  -6.018  1.00 10.17           H  
ATOM   1570 HD21 LEU A 486      -1.928   3.481  -8.633  1.00 11.10           H  
ATOM   1571 HD22 LEU A 486      -2.147   4.904  -7.794  1.00 11.10           H  
ATOM   1572 HD23 LEU A 486      -1.206   4.991  -9.284  1.00 11.10           H  
ATOM   1573  N   ARG A 487       4.028   3.276  -9.717  1.00 10.45           N  
ANISOU 1573  N   ARG A 487     1366   1387   1218     42     88    -81
ATOM   1574  CA  ARG A 487       5.328   3.652 -10.215  1.00 11.56           C  
ANISOU 1574  CA  ARG A 487     1495   1537   1362     44    114    -91
ATOM   1575  C   ARG A 487       5.555   3.114 -11.682  1.00 15.56           C  
ANISOU 1575  C   ARG A 487     2026   2032   1853     46    133   -100
ATOM   1576  O   ARG A 487       6.392   3.562 -12.418  1.00 15.46           O  
ANISOU 1576  O   ARG A 487     2008   2026   1840     44    158   -108
ATOM   1577  CB  ARG A 487       6.393   3.234  -9.188  1.00 12.48           C  
ANISOU 1577  CB  ARG A 487     1577   1667   1497     61    116    -96
ATOM   1578  CG  ARG A 487       6.614   4.128  -7.879  1.00 11.78           C  
ANISOU 1578  CG  ARG A 487     1464   1592   1419     54    102    -90
ATOM   1579  CD  ARG A 487       7.678   3.638  -6.879  1.00 13.71           C  
ANISOU 1579  CD  ARG A 487     1677   1850   1680     72     97    -93
ATOM   1580  NE  ARG A 487       7.895   4.620  -5.736  1.00 12.80           N  
ANISOU 1580  NE  ARG A 487     1543   1749   1572     61     85    -89
ATOM   1581  CZ  ARG A 487       8.621   4.389  -4.617  1.00 16.31           C  
ANISOU 1581  CZ  ARG A 487     1959   2209   2029     69     76    -92
ATOM   1582  NH1 ARG A 487       9.231   3.222  -4.486  1.00 18.64           N  
ANISOU 1582  NH1 ARG A 487     2240   2510   2333     93     75    -95
ATOM   1583  NH2 ARG A 487       8.820   5.267  -3.694  1.00 16.71           N1+
ANISOU 1583  NH2 ARG A 487     1996   2271   2082     55     66    -90
ATOM   1584  H   ARG A 487       3.909   2.311  -9.443  1.00 10.45           H  
ATOM   1585  HA  ARG A 487       5.344   4.738 -10.306  1.00 11.56           H  
ATOM   1586  HB3 ARG A 487       7.254   3.238  -9.857  1.00 12.48           H  
ATOM   1587  HB2 ARG A 487       6.253   2.185  -8.929  1.00 12.48           H  
ATOM   1588  HG3 ARG A 487       5.652   4.173  -7.367  1.00 11.78           H  
ATOM   1589  HG2 ARG A 487       6.903   5.141  -8.158  1.00 11.78           H  
ATOM   1590  HD3 ARG A 487       8.563   3.397  -7.469  1.00 13.71           H  
ATOM   1591  HD2 ARG A 487       7.265   2.686  -6.546  1.00 13.71           H  
ATOM   1592 HH22 ARG A 487       9.206   5.027  -2.792  1.00 16.71           H  
ATOM   1593 HH21 ARG A 487       8.554   6.234  -3.811  1.00 16.71           H  
ATOM   1594 HH12 ARG A 487       9.728   2.994  -3.637  1.00 18.64           H  
ATOM   1595 HH11 ARG A 487       9.279   2.492  -5.182  1.00 18.64           H  
ATOM   1596  HE  ARG A 487       7.415   5.497  -5.878  1.00 12.80           H  
ATOM   1597  N   GLU A 488       4.781   2.063 -12.017  1.00 12.86           N  
ANISOU 1597  N   GLU A 488     1713   1673   1500     48    124   -100
ATOM   1598  CA  GLU A 488       4.631   1.648 -13.411  1.00 13.17           C  
ANISOU 1598  CA  GLU A 488     1783   1700   1522     48    142   -109
ATOM   1599  C   GLU A 488       3.912   2.758 -14.261  1.00 14.38           C  
ANISOU 1599  C   GLU A 488     1961   1850   1653     26    142   -105
ATOM   1600  O   GLU A 488       2.971   3.404 -13.826  1.00 13.81           O  
ANISOU 1600  O   GLU A 488     1908   1771   1570     14    119    -97
ATOM   1601  CB  GLU A 488       3.851   0.282 -13.482  1.00 14.96           C  
ANISOU 1601  CB  GLU A 488     2033   1908   1744     57    131   -111
ATOM   1602  CG  GLU A 488       4.577  -0.979 -13.056  1.00 17.78           C  
ANISOU 1602  CG  GLU A 488     2372   2263   2118     83    137   -116
ATOM   1603  CD  GLU A 488       5.680  -1.309 -13.970  1.00 45.43           C  
ANISOU 1603  CD  GLU A 488     5896   5746   5620     91    123   -115
ATOM   1604  OE1 GLU A 488       5.561  -1.403 -15.235  1.00 27.67           O  
ANISOU 1604  OE1 GLU A 488     3665   3488   3361     74    102   -108
ATOM   1605  OE2 GLU A 488       6.794  -1.612 -13.494  1.00 52.08           O1-
ANISOU 1605  OE2 GLU A 488     6733   6581   6472    115    133   -120
ATOM   1606  H   GLU A 488       4.091   1.847 -11.312  1.00 12.86           H  
ATOM   1607  HA  GLU A 488       5.648   1.539 -13.789  1.00 13.17           H  
ATOM   1608  HB3 GLU A 488       3.479   0.140 -14.496  1.00 14.96           H  
ATOM   1609  HB2 GLU A 488       2.940   0.154 -12.897  1.00 14.96           H  
ATOM   1610  HG3 GLU A 488       3.867  -1.799 -12.951  1.00 17.78           H  
ATOM   1611  HG2 GLU A 488       5.045  -0.927 -12.073  1.00 17.78           H  
ATOM   1612  N   MET A 489       4.421   2.953 -15.513  1.00 15.24           N  
ANISOU 1612  N   MET A 489     2071   1965   1756     19    167   -111
ATOM   1613  CA  MET A 489       4.144   4.098 -16.440  1.00 16.09           C  
ANISOU 1613  CA  MET A 489     2205   2068   1840     -1    167   -105
ATOM   1614  C   MET A 489       3.414   3.621 -17.725  1.00 15.73           C  
ANISOU 1614  C   MET A 489     2204   2007   1766     -8    163   -107
ATOM   1615  O   MET A 489       2.742   4.451 -18.344  1.00 14.93           O  
ANISOU 1615  O   MET A 489     2126   1901   1646    -24    148    -98
ATOM   1616  CB  MET A 489       5.453   4.870 -16.680  1.00 19.43           C  
ANISOU 1616  CB  MET A 489     2620   2501   2263    -10    197   -108
ATOM   1617  CG  MET A 489       6.233   5.077 -15.396  1.00 23.52           C  
ANISOU 1617  CG  MET A 489     3096   3035   2806     -9    195   -104
ATOM   1618  SD  MET A 489       7.871   5.879 -15.605  1.00 28.23           S  
ANISOU 1618  SD  MET A 489     3688   3631   3406    -19    160    -87
ATOM   1619  CE  MET A 489       7.342   7.411 -16.413  1.00 25.98           C  
ANISOU 1619  CE  MET A 489     3436   3338   3096    -42    172    -79
ATOM   1620  H   MET A 489       4.976   2.299 -16.045  1.00 15.24           H  
ATOM   1621  HA  MET A 489       3.497   4.795 -15.907  1.00 16.09           H  
ATOM   1622  HB3 MET A 489       5.149   5.832 -17.092  1.00 19.43           H  
ATOM   1623  HB2 MET A 489       6.080   4.377 -17.423  1.00 19.43           H  
ATOM   1624  HG3 MET A 489       6.592   4.170 -14.909  1.00 23.52           H  
ATOM   1625  HG2 MET A 489       5.636   5.616 -14.660  1.00 23.52           H  
ATOM   1626  HE1 MET A 489       6.850   7.225 -17.367  1.00 25.98           H  
ATOM   1627  HE2 MET A 489       6.713   7.922 -15.684  1.00 25.98           H  
ATOM   1628  HE3 MET A 489       8.229   8.017 -16.597  1.00 25.98           H  
ATOM   1629  N   ARG A 490       3.542   2.375 -18.152  1.00 13.61           N  
ANISOU 1629  N   ARG A 490     1948   1728   1495      3    171   -119
ATOM   1630  CA  ARG A 490       2.898   1.766 -19.273  1.00 12.86           C  
ANISOU 1630  CA  ARG A 490     1899   1616   1371     -6    166   -124
ATOM   1631  C   ARG A 490       1.337   1.917 -19.391  1.00 13.56           C  
ANISOU 1631  C   ARG A 490     2000   1701   1452    -20    126   -112
ATOM   1632  O   ARG A 490       0.767   1.762 -20.499  1.00 12.85           O  
ANISOU 1632  O   ARG A 490     1945   1602   1334    -34    116   -112
ATOM   1633  CB  ARG A 490       3.320   0.316 -19.201  1.00 13.67           C  
ANISOU 1633  CB  ARG A 490     2013   1706   1476     10    180   -139
ATOM   1634  CG  ARG A 490       2.893  -0.429 -17.906  1.00 13.47           C  
ANISOU 1634  CG  ARG A 490     1966   1678   1476     25    162   -136
ATOM   1635  CD  ARG A 490       3.133  -1.981 -17.836  1.00 15.88           C  
ANISOU 1635  CD  ARG A 490     2285   1966   1781     43    181   -151
ATOM   1636  NE  ARG A 490       4.552  -2.333 -17.970  1.00 17.45           N  
ANISOU 1636  NE  ARG A 490     2463   2162   2004     61    167   -147
ATOM   1637  CZ  ARG A 490       5.194  -2.648 -19.134  1.00 16.56           C  
ANISOU 1637  CZ  ARG A 490     2364   2037   1890     54    142   -141
ATOM   1638  NH1 ARG A 490       4.584  -2.648 -20.331  1.00 14.98           N  
ANISOU 1638  NH1 ARG A 490     2197   1827   1668     30    125   -141
ATOM   1639  NH2 ARG A 490       6.447  -2.964 -19.076  1.00 16.09           N1+
ANISOU 1639  NH2 ARG A 490     2288   1974   1852     70    133   -136
ATOM   1640  H   ARG A 490       4.226   1.819 -17.658  1.00 13.61           H  
ATOM   1641  HA  ARG A 490       3.226   2.294 -20.169  1.00 12.86           H  
ATOM   1642  HB3 ARG A 490       4.410   0.320 -19.209  1.00 13.67           H  
ATOM   1643  HB2 ARG A 490       2.884  -0.154 -20.082  1.00 13.67           H  
ATOM   1644  HG3 ARG A 490       1.810  -0.375 -18.020  1.00 13.47           H  
ATOM   1645  HG2 ARG A 490       2.992   0.156 -16.992  1.00 13.47           H  
ATOM   1646  HD3 ARG A 490       2.372  -2.515 -18.405  1.00 15.88           H  
ATOM   1647  HD2 ARG A 490       2.897  -2.298 -16.820  1.00 15.88           H  
ATOM   1648 HH22 ARG A 490       6.942  -3.322 -19.880  1.00 16.09           H  
ATOM   1649 HH21 ARG A 490       7.026  -2.924 -18.250  1.00 16.09           H  
ATOM   1650 HH12 ARG A 490       5.081  -2.877 -21.180  1.00 14.98           H  
ATOM   1651 HH11 ARG A 490       3.588  -2.564 -20.480  1.00 14.98           H  
ATOM   1652  HE  ARG A 490       5.010  -2.318 -17.070  1.00 17.45           H  
ATOM   1653  N   HIS A 491       0.719   2.100 -18.244  1.00 11.69           N  
ANISOU 1653  N   HIS A 491     1733   1471   1239    -15    104   -102
ATOM   1654  CA  HIS A 491      -0.758   2.039 -18.105  1.00 11.27           C  
ANISOU 1654  CA  HIS A 491     1687   1416   1182    -27     68    -92
ATOM   1655  C   HIS A 491      -1.444   3.382 -18.445  1.00 11.75           C  
ANISOU 1655  C   HIS A 491     1758   1480   1225    -42     54    -81
ATOM   1656  O   HIS A 491      -2.347   3.424 -19.263  1.00 11.79           O  
ANISOU 1656  O   HIS A 491     1778   1482   1219    -54     26    -75
ATOM   1657  CB  HIS A 491      -1.159   1.694 -16.670  1.00 11.70           C  
ANISOU 1657  CB  HIS A 491     1705   1476   1263    -19     53    -84
ATOM   1658  CG  HIS A 491      -0.600   0.374 -16.152  1.00 12.46           C  
ANISOU 1658  CG  HIS A 491     1795   1565   1373     -5     60    -92
ATOM   1659  ND1 HIS A 491      -0.911  -0.868 -16.727  1.00 14.97           N  
ANISOU 1659  ND1 HIS A 491     2140   1866   1680     -9     55    -99
ATOM   1660  CD2 HIS A 491       0.278   0.074 -15.079  1.00 13.19           C  
ANISOU 1660  CD2 HIS A 491     1860   1663   1486     13     71    -93
ATOM   1661  CE1 HIS A 491       0.002  -1.741 -16.334  1.00 15.16           C  
ANISOU 1661  CE1 HIS A 491     2155   1885   1721      9     64   -104
ATOM   1662  NE2 HIS A 491       0.660  -1.268 -15.248  1.00 13.93           N  
ANISOU 1662  NE2 HIS A 491     1966   1744   1584     23     72    -99
ATOM   1663  H   HIS A 491       1.231   2.383 -17.421  1.00 11.69           H  
ATOM   1664  HA  HIS A 491      -1.182   1.314 -18.799  1.00 11.27           H  
ATOM   1665  HB3 HIS A 491      -2.242   1.691 -16.553  1.00 11.70           H  
ATOM   1666  HB2 HIS A 491      -0.737   2.333 -15.894  1.00 11.70           H  
ATOM   1667  HD2 HIS A 491       0.784   0.724 -14.379  1.00 13.19           H  
ATOM   1668  HE1 HIS A 491       0.094  -2.773 -16.640  1.00 15.16           H  
ATOM   1669  HE2 HIS A 491       1.157  -1.878 -14.616  1.00 13.93           H  
ATOM   1670  N   ARG A 492      -0.961   4.526 -17.912  1.00 11.31           N  
ANISOU 1670  N   ARG A 492     1694   1433   1171    -41     72    -77
ATOM   1671  CA  ARG A 492      -1.431   5.907 -18.093  1.00 12.13           C  
ANISOU 1671  CA  ARG A 492     1814   1537   1257    -54     60    -64
ATOM   1672  C   ARG A 492      -2.925   5.961 -17.652  1.00 12.00           C  
ANISOU 1672  C   ARG A 492     1786   1524   1250    -57     23    -50
ATOM   1673  O   ARG A 492      -3.813   6.262 -18.455  1.00 12.22           O  
ANISOU 1673  O   ARG A 492     1836   1549   1259    -66     -2    -43
ATOM   1674  CB  ARG A 492      -1.285   6.328 -19.528  1.00 13.42           C  
ANISOU 1674  CB  ARG A 492     2024   1690   1383    -65     65    -69
ATOM   1675  CG  ARG A 492       0.139   6.219 -20.075  1.00 13.39           C  
ANISOU 1675  CG  ARG A 492     2031   1684   1371    -63    108    -82
ATOM   1676  CD  ARG A 492       0.658   7.184 -21.162  1.00 18.31           C  
ANISOU 1676  CD  ARG A 492     2706   2296   1956    -75    111    -89
ATOM   1677  NE  ARG A 492      -0.053   7.301 -22.380  1.00 18.19           N  
ANISOU 1677  NE  ARG A 492     2709   2277   1924    -77    153    -99
ATOM   1678  CZ  ARG A 492      -0.792   8.281 -22.937  1.00 25.25           C  
ANISOU 1678  CZ  ARG A 492     3601   3170   2825    -67    186   -117
ATOM   1679  NH1 ARG A 492      -0.983   9.468 -22.365  1.00 17.20           N  
ANISOU 1679  NH1 ARG A 492     2556   2148   1829    -51    182   -125
ATOM   1680  NH2 ARG A 492      -1.267   8.118 -24.162  1.00 23.67           N1+
ANISOU 1680  NH2 ARG A 492     3420   2966   2607    -70    226   -127
ATOM   1681  H   ARG A 492      -0.259   4.348 -17.208  1.00 11.31           H  
ATOM   1682  HA  ARG A 492      -0.873   6.622 -17.489  1.00 12.13           H  
ATOM   1683  HB3 ARG A 492      -1.436   7.406 -19.594  1.00 13.42           H  
ATOM   1684  HB2 ARG A 492      -1.880   5.669 -20.160  1.00 13.42           H  
ATOM   1685  HG3 ARG A 492       0.392   5.215 -20.416  1.00 13.39           H  
ATOM   1686  HG2 ARG A 492       0.789   6.381 -19.214  1.00 13.39           H  
ATOM   1687  HD3 ARG A 492       1.634   6.803 -21.464  1.00 18.31           H  
ATOM   1688  HD2 ARG A 492       0.904   8.190 -20.825  1.00 18.31           H  
ATOM   1689 HH22 ARG A 492      -1.595   8.892 -24.721  1.00 23.67           H  
ATOM   1690 HH21 ARG A 492      -1.354   7.217 -24.610  1.00 23.67           H  
ATOM   1691 HH12 ARG A 492      -1.472  10.179 -22.890  1.00 17.20           H  
ATOM   1692 HH11 ARG A 492      -0.754   9.648 -21.398  1.00 17.20           H  
ATOM   1693  HE  ARG A 492       0.008   6.486 -22.973  1.00 18.19           H  
ATOM   1694  N   PHE A 493      -3.135   5.684 -16.361  1.00 11.40           N  
ANISOU 1694  N   PHE A 493     1673   1456   1203    -48     18    -47
ATOM   1695  CA  PHE A 493      -4.345   5.742 -15.614  1.00 11.43           C  
ANISOU 1695  CA  PHE A 493     1662   1462   1218    -49    -12    -36
ATOM   1696  C   PHE A 493      -5.030   7.073 -15.833  1.00 12.34           C  
ANISOU 1696  C   PHE A 493     1783   1579   1326    -53    -30    -21
ATOM   1697  O   PHE A 493      -4.409   8.074 -15.583  1.00 14.16           O  
ANISOU 1697  O   PHE A 493     2017   1810   1554    -52    -15    -16
ATOM   1698  CB  PHE A 493      -4.069   5.650 -14.133  1.00 11.98           C  
ANISOU 1698  CB  PHE A 493     1694   1540   1318    -39     -9    -35
ATOM   1699  CG  PHE A 493      -3.353   4.370 -13.739  1.00 11.61           C  
ANISOU 1699  CG  PHE A 493     1639   1492   1282    -32      1    -45
ATOM   1700  CD1 PHE A 493      -3.745   3.107 -14.204  1.00 12.15           C  
ANISOU 1700  CD1 PHE A 493     1714   1553   1349    -36    -14    -48
ATOM   1701  CD2 PHE A 493      -2.349   4.460 -12.768  1.00 12.67           C  
ANISOU 1701  CD2 PHE A 493     1755   1630   1428    -21     23    -52
ATOM   1702  CE1 PHE A 493      -3.126   1.961 -13.724  1.00 13.66           C  
ANISOU 1702  CE1 PHE A 493     1900   1739   1550    -27     -5    -56
ATOM   1703  CE2 PHE A 493      -1.790   3.322 -12.304  1.00 12.89           C  
ANISOU 1703  CE2 PHE A 493     1775   1655   1466    -10     30    -59
ATOM   1704  CZ  PHE A 493      -2.133   2.052 -12.711  1.00 12.69           C  
ANISOU 1704  CZ  PHE A 493     1763   1621   1439    -13     16    -61
ATOM   1705  H   PHE A 493      -2.272   5.469 -15.883  1.00 11.40           H  
ATOM   1706  HA  PHE A 493      -4.938   4.945 -16.063  1.00 11.43           H  
ATOM   1707  HB3 PHE A 493      -4.963   5.617 -13.511  1.00 11.98           H  
ATOM   1708  HB2 PHE A 493      -3.420   6.439 -13.752  1.00 11.98           H  
ATOM   1709  HD1 PHE A 493      -4.512   2.980 -14.952  1.00 12.15           H  
ATOM   1710  HD2 PHE A 493      -2.060   5.352 -12.232  1.00 12.67           H  
ATOM   1711  HE1 PHE A 493      -3.380   0.954 -14.020  1.00 13.66           H  
ATOM   1712  HE2 PHE A 493      -1.080   3.509 -11.512  1.00 12.89           H  
ATOM   1713  HZ  PHE A 493      -1.612   1.166 -12.381  1.00 12.69           H  
ATOM   1714  N   GLN A 494      -6.250   7.060 -16.273  1.00 11.18           N  
ANISOU 1714  N   GLN A 494     1636   1433   1178    -58    -61    -14
ATOM   1715  CA  GLN A 494      -7.122   8.215 -16.198  1.00 12.10           C  
ANISOU 1715  CA  GLN A 494     1750   1553   1295    -56    -82      2
ATOM   1716  C   GLN A 494      -7.713   8.437 -14.771  1.00 11.02           C  
ANISOU 1716  C   GLN A 494     1575   1422   1189    -46    -83      8
ATOM   1717  O   GLN A 494      -7.774   7.478 -13.972  1.00 10.92           O  
ANISOU 1717  O   GLN A 494     1542   1414   1195    -44    -79      1
ATOM   1718  CB  GLN A 494      -8.314   8.105 -17.190  1.00 14.38           C  
ANISOU 1718  CB  GLN A 494     2047   1844   1574    -64   -118      8
ATOM   1719  CG  GLN A 494      -7.942   8.195 -18.698  1.00 16.28           C  
ANISOU 1719  CG  GLN A 494     2328   2078   1782    -77   -123      1
ATOM   1720  CD  GLN A 494      -7.165   9.396 -19.157  1.00 23.48           C  
ANISOU 1720  CD  GLN A 494     3241   2994   2685    -85   -164      8
ATOM   1721  OE1 GLN A 494      -6.151   9.397 -19.775  1.00 23.09           O  
ANISOU 1721  OE1 GLN A 494     3196   2945   2631    -98   -178     -1
ATOM   1722  NE2 GLN A 494      -7.898  10.532 -19.083  1.00 20.89           N  
ANISOU 1722  NE2 GLN A 494     2906   2670   2359    -78   -184     25
ATOM   1723  H   GLN A 494      -6.628   6.185 -16.607  1.00 11.18           H  
ATOM   1724  HA  GLN A 494      -6.572   9.121 -16.451  1.00 12.10           H  
ATOM   1725  HB3 GLN A 494      -9.095   8.842 -17.002  1.00 14.38           H  
ATOM   1726  HB2 GLN A 494      -8.795   7.151 -16.978  1.00 14.38           H  
ATOM   1727  HG3 GLN A 494      -8.872   8.078 -19.255  1.00 16.28           H  
ATOM   1728  HG2 GLN A 494      -7.340   7.352 -19.037  1.00 16.28           H  
ATOM   1729 HE22 GLN A 494      -7.621  11.400 -19.518  1.00 20.89           H  
ATOM   1730 HE21 GLN A 494      -8.821  10.587 -18.677  1.00 20.89           H  
ATOM   1731  N   THR A 495      -8.314   9.638 -14.632  1.00 10.34           N  
ANISOU 1731  N   THR A 495     1484   1335   1109    -40    -88     21
ATOM   1732  CA  THR A 495      -8.948  10.098 -13.342  1.00 10.22           C  
ANISOU 1732  CA  THR A 495     1436   1326   1123    -31    -87     25
ATOM   1733  C   THR A 495      -9.850   9.060 -12.672  1.00 11.74           C  
ANISOU 1733  C   THR A 495     1606   1525   1330    -30   -110     26
ATOM   1734  O   THR A 495      -9.750   8.833 -11.442  1.00 11.69           O  
ANISOU 1734  O   THR A 495     1574   1523   1346    -26   -103     24
ATOM   1735  CB  THR A 495      -9.741  11.438 -13.508  1.00 12.04           C  
ANISOU 1735  CB  THR A 495     1670   1551   1356    -23    -86     37
ATOM   1736  OG1 THR A 495     -10.732  11.489 -14.505  1.00 13.52           O  
ANISOU 1736  OG1 THR A 495     1870   1735   1531    -21   -113     50
ATOM   1737  CG2 THR A 495      -8.827  12.651 -13.598  1.00 14.37           C  
ANISOU 1737  CG2 THR A 495     1983   1839   1640    -27    -57     33
ATOM   1738  H   THR A 495      -8.232  10.348 -15.346  1.00 10.34           H  
ATOM   1739  HA  THR A 495      -8.062  10.236 -12.722  1.00 10.22           H  
ATOM   1740  HB  THR A 495     -10.377  11.568 -12.632  1.00 12.04           H  
ATOM   1741  HG1 THR A 495     -11.491  11.017 -14.155  1.00 13.52           H  
ATOM   1742 HG21 THR A 495      -8.245  12.636 -14.520  1.00 14.37           H  
ATOM   1743 HG22 THR A 495      -9.348  13.604 -13.692  1.00 14.37           H  
ATOM   1744 HG23 THR A 495      -8.103  12.483 -12.801  1.00 14.37           H  
ATOM   1745  N   GLN A 496     -10.734   8.370 -13.470  1.00 12.03           N  
ANISOU 1745  N   GLN A 496     1652   1563   1355    -37   -136     30
ATOM   1746  CA  GLN A 496     -11.732   7.443 -13.013  1.00 12.58           C  
ANISOU 1746  CA  GLN A 496     1696   1641   1442    -41   -155     30
ATOM   1747  C   GLN A 496     -11.117   6.130 -12.509  1.00 12.08           C  
ANISOU 1747  C   GLN A 496     1628   1578   1385    -48   -140     16
ATOM   1748  O   GLN A 496     -11.579   5.643 -11.482  1.00 12.10           O  
ANISOU 1748  O   GLN A 496     1605   1584   1407    -49   -142     16
ATOM   1749  CB  GLN A 496     -12.755   7.200 -14.134  1.00  0.00           C  
ATOM   1750  CG  GLN A 496     -12.292   6.533 -15.444  1.00  0.00           C  
ATOM   1751  CD  GLN A 496     -13.352   6.217 -16.474  1.00  0.00           C  
ATOM   1752  OE1 GLN A 496     -14.500   6.515 -16.214  1.00  0.00           O  
ATOM   1753  NE2 GLN A 496     -12.974   5.642 -17.628  1.00  0.00           N  
ATOM   1754  H   GLN A 496     -10.845   8.703 -14.417  1.00 12.03           H  
ATOM   1755  HB2 GLN A 496     -13.520   6.583 -13.662  1.00  0.00           H  
ATOM   1756  HB3 GLN A 496     -13.140   8.184 -14.403  1.00  0.00           H  
ATOM   1757  HG2 GLN A 496     -11.528   7.170 -15.889  1.00  0.00           H  
ATOM   1758  HG3 GLN A 496     -11.875   5.602 -15.060  1.00  0.00           H  
ATOM   1759 HE22 GLN A 496     -13.629   5.462 -18.375  1.00  0.00           H  
ATOM   1760 HE21 GLN A 496     -12.026   5.424 -17.903  1.00  0.00           H  
ATOM   1761  HA  GLN A 496     -12.191   7.959 -12.169  1.00 12.58           H  
ATOM   1762  N   GLN A 497     -10.018   5.645 -13.129  1.00 10.72           N  
ANISOU 1762  N   GLN A 497     1479   1398   1195    -53   -124      6
ATOM   1763  CA  GLN A 497      -9.318   4.455 -12.661  1.00 10.58           C  
ANISOU 1763  CA  GLN A 497     1458   1377   1184    -55   -109     -5
ATOM   1764  C   GLN A 497      -8.656   4.685 -11.293  1.00 10.29           C  
ANISOU 1764  C   GLN A 497     1399   1344   1168    -43    -90     -5
ATOM   1765  O   GLN A 497      -8.716   3.850 -10.428  1.00 10.28           O  
ANISOU 1765  O   GLN A 497     1383   1343   1180    -44    -87     -8
ATOM   1766  CB  GLN A 497      -8.324   3.983 -13.701  1.00 10.46           C  
ANISOU 1766  CB  GLN A 497     1473   1353   1148    -58    -94    -17
ATOM   1767  CG  GLN A 497      -8.942   3.438 -15.002  1.00 12.18           C  
ANISOU 1767  CG  GLN A 497     1720   1566   1344    -72   -112    -21
ATOM   1768  CD  GLN A 497      -7.995   3.591 -16.224  1.00 13.56           C  
ANISOU 1768  CD  GLN A 497     1926   1730   1497    -72    -91    -33
ATOM   1769  OE1 GLN A 497      -7.596   4.689 -16.577  1.00 14.40           O  
ANISOU 1769  OE1 GLN A 497     2049   1836   1587    -70    -82    -31
ATOM   1770  NE2 GLN A 497      -7.608   2.476 -16.773  1.00 14.62           N  
ANISOU 1770  NE2 GLN A 497     2068   1856   1632    -72    -77    -45
ATOM   1771  H   GLN A 497      -9.417   6.163 -13.754  1.00 10.72           H  
ATOM   1772  HA  GLN A 497     -10.091   3.688 -12.602  1.00 10.58           H  
ATOM   1773  HB3 GLN A 497      -7.662   3.201 -13.330  1.00 10.46           H  
ATOM   1774  HB2 GLN A 497      -7.661   4.829 -13.882  1.00 10.46           H  
ATOM   1775  HG3 GLN A 497      -9.813   4.042 -15.257  1.00 12.18           H  
ATOM   1776  HG2 GLN A 497      -9.412   2.464 -14.864  1.00 12.18           H  
ATOM   1777 HE22 GLN A 497      -6.934   2.506 -17.524  1.00 14.62           H  
ATOM   1778 HE21 GLN A 497      -7.876   1.556 -16.454  1.00 14.62           H  
ATOM   1779  N   LEU A 498      -8.003   5.872 -11.174  1.00  9.48           N  
ANISOU 1779  N   LEU A 498     1295   1241   1064    -35    -77     -2
ATOM   1780  CA  LEU A 498      -7.398   6.399 -10.008  1.00  8.97           C  
ANISOU 1780  CA  LEU A 498     1211   1181   1017    -26    -60     -3
ATOM   1781  C   LEU A 498      -8.448   6.608  -8.822  1.00 10.68           C  
ANISOU 1781  C   LEU A 498     1403   1403   1253    -24    -70      3
ATOM   1782  O   LEU A 498      -8.204   6.225  -7.662  1.00  9.26           O  
ANISOU 1782  O   LEU A 498     1208   1226   1085    -21    -62      1
ATOM   1783  CB  LEU A 498      -6.653   7.708 -10.444  1.00  9.06           C  
ANISOU 1783  CB  LEU A 498     1227   1191   1023    -23    -45     -2
ATOM   1784  CG  LEU A 498      -5.384   7.646 -11.321  1.00  9.78           C  
ANISOU 1784  CG  LEU A 498     1341   1279   1097    -26    -30    -10
ATOM   1785  CD1 LEU A 498      -4.996   9.026 -11.881  1.00 11.40           C  
ANISOU 1785  CD1 LEU A 498     1551   1482   1298    -26    -14     -8
ATOM   1786  CD2 LEU A 498      -4.208   6.920 -10.582  1.00 11.91           C  
ANISOU 1786  CD2 LEU A 498     1605   1549   1369    -22    -16    -22
ATOM   1787  H   LEU A 498      -8.021   6.567 -11.907  1.00  9.48           H  
ATOM   1788  HA  LEU A 498      -6.591   5.748  -9.671  1.00  8.97           H  
ATOM   1789  HB3 LEU A 498      -6.515   8.380  -9.597  1.00  9.06           H  
ATOM   1790  HB2 LEU A 498      -7.376   8.358 -10.935  1.00  9.06           H  
ATOM   1791  HG  LEU A 498      -5.714   7.092 -12.199  1.00  9.78           H  
ATOM   1792 HD11 LEU A 498      -3.974   9.187 -11.537  1.00 11.40           H  
ATOM   1793 HD12 LEU A 498      -4.917   9.029 -12.968  1.00 11.40           H  
ATOM   1794 HD13 LEU A 498      -5.333   9.980 -11.474  1.00 11.40           H  
ATOM   1795 HD21 LEU A 498      -3.826   7.415  -9.689  1.00 11.91           H  
ATOM   1796 HD22 LEU A 498      -4.408   5.877 -10.334  1.00 11.91           H  
ATOM   1797 HD23 LEU A 498      -3.395   6.846 -11.304  1.00 11.91           H  
ATOM   1798  N   LEU A 499      -9.591   7.199  -9.235  1.00  9.63           N  
ANISOU 1798  N   LEU A 499     1266   1271   1122    -24    -87     13
ATOM   1799  CA  LEU A 499     -10.782   7.549  -8.416  1.00 10.16           C  
ANISOU 1799  CA  LEU A 499     1308   1344   1209    -20    -94     19
ATOM   1800  C   LEU A 499     -11.375   6.241  -7.834  1.00 11.48           C  
ANISOU 1800  C   LEU A 499     1463   1514   1384    -29   -100     15
ATOM   1801  O   LEU A 499     -11.823   6.114  -6.693  1.00 10.27           O  
ANISOU 1801  O   LEU A 499     1291   1364   1246    -27    -92     15
ATOM   1802  CB  LEU A 499     -11.849   8.470  -9.143  1.00 10.60           C  
ANISOU 1802  CB  LEU A 499     1361   1401   1267    -15   -112     30
ATOM   1803  CG  LEU A 499     -13.025   9.027  -8.194  1.00 13.44           C  
ANISOU 1803  CG  LEU A 499     1692   1765   1649     -5   -114     36
ATOM   1804  CD1 LEU A 499     -12.614   9.588  -6.809  1.00 13.53           C  
ANISOU 1804  CD1 LEU A 499     1698   1773   1671      3    -90     33
ATOM   1805  CD2 LEU A 499     -13.928  10.090  -8.854  1.00 16.80           C  
ANISOU 1805  CD2 LEU A 499     2117   2191   2077      4   -134     49
ATOM   1806  H   LEU A 499      -9.640   7.454 -10.211  1.00  9.63           H  
ATOM   1807  HA  LEU A 499     -10.491   8.174  -7.572  1.00 10.16           H  
ATOM   1808  HB3 LEU A 499     -12.282   7.890  -9.959  1.00 10.60           H  
ATOM   1809  HB2 LEU A 499     -11.392   9.243  -9.761  1.00 10.60           H  
ATOM   1810  HG  LEU A 499     -13.623   8.123  -8.078  1.00 13.44           H  
ATOM   1811 HD11 LEU A 499     -13.426  10.216  -6.442  1.00 13.53           H  
ATOM   1812 HD12 LEU A 499     -12.539   8.685  -6.202  1.00 13.53           H  
ATOM   1813 HD13 LEU A 499     -11.688  10.152  -6.927  1.00 13.53           H  
ATOM   1814 HD21 LEU A 499     -14.886  10.093  -8.334  1.00 16.80           H  
ATOM   1815 HD22 LEU A 499     -13.456  11.072  -8.821  1.00 16.80           H  
ATOM   1816 HD23 LEU A 499     -14.029   9.990  -9.935  1.00 16.80           H  
ATOM   1817  N   GLU A 500     -11.342   5.185  -8.725  1.00 10.23           N  
ANISOU 1817  N   GLU A 500     1320   1354   1214    -41   -112     11
ATOM   1818  CA  GLU A 500     -11.755   3.846  -8.318  1.00 10.51           C  
ANISOU 1818  CA  GLU A 500     1350   1389   1255    -53   -116      7
ATOM   1819  C   GLU A 500     -10.849   3.120  -7.279  1.00 10.59           C  
ANISOU 1819  C   GLU A 500     1362   1395   1268    -49    -95      1
ATOM   1820  O   GLU A 500     -11.340   2.563  -6.276  1.00 10.66           O  
ANISOU 1820  O   GLU A 500     1359   1404   1288    -55    -92      0
ATOM   1821  CB  GLU A 500     -11.976   3.031  -9.626  1.00 12.32           C  
ANISOU 1821  CB  GLU A 500     1600   1613   1466    -67   -131      2
ATOM   1822  CG  GLU A 500     -12.701   1.675  -9.324  1.00 19.03           C  
ANISOU 1822  CG  GLU A 500     2447   2461   2322    -84   -138     -3
ATOM   1823  CD  GLU A 500     -13.231   0.890 -10.494  1.00 29.42           C  
ANISOU 1823  CD  GLU A 500     3737   3788   3654    -95   -157      3
ATOM   1824  OE1 GLU A 500     -13.636  -0.265 -10.278  1.00 32.81           O  
ANISOU 1824  OE1 GLU A 500     4150   4226   4089    -87   -170     11
ATOM   1825  OE2 GLU A 500     -13.474   1.433 -11.602  1.00 27.99           O1-
ANISOU 1825  OE2 GLU A 500     3552   3605   3478   -112   -159     -1
ATOM   1826  H   GLU A 500     -10.995   5.401  -9.649  1.00 10.23           H  
ATOM   1827  HA  GLU A 500     -12.753   3.917  -7.885  1.00 10.51           H  
ATOM   1828  HB3 GLU A 500     -11.051   2.845 -10.171  1.00 12.32           H  
ATOM   1829  HB2 GLU A 500     -12.655   3.629 -10.234  1.00 12.32           H  
ATOM   1830  HG3 GLU A 500     -13.624   1.869  -8.778  1.00 19.03           H  
ATOM   1831  HG2 GLU A 500     -12.019   1.003  -8.803  1.00 19.03           H  
ATOM   1832  N   MET A 501      -9.535   3.191  -7.412  1.00  9.02           N  
ANISOU 1832  N   MET A 501     1176   1191   1059    -41    -80     -4
ATOM   1833  CA  MET A 501      -8.472   2.776  -6.389  1.00  8.81           C  
ANISOU 1833  CA  MET A 501     1149   1163   1037    -34    -64     -9
ATOM   1834  C   MET A 501      -8.698   3.549  -5.035  1.00  9.46           C  
ANISOU 1834  C   MET A 501     1210   1251   1133    -29    -57     -4
ATOM   1835  O   MET A 501      -8.622   2.868  -4.009  1.00  9.79           O  
ANISOU 1835  O   MET A 501     1247   1293   1181    -30    -51     -5
ATOM   1836  CB  MET A 501      -7.016   2.940  -6.840  1.00  9.66           C  
ANISOU 1836  CB  MET A 501     1269   1268   1135    -25    -51    -15
ATOM   1837  CG  MET A 501      -6.567   2.220  -8.144  1.00 11.05           C  
ANISOU 1837  CG  MET A 501     1469   1436   1294    -29    -52    -21
ATOM   1838  SD  MET A 501      -5.182   2.886  -9.034  1.00 12.50           S  
ANISOU 1838  SD  MET A 501     1659   1620   1470    -17    -31    -28
ATOM   1839  CE  MET A 501      -5.490   2.053 -10.614  1.00 14.14           C  
ANISOU 1839  CE  MET A 501     1897   1819   1656    -24    -32    -34
ATOM   1840  H   MET A 501      -9.174   3.898  -8.037  1.00  9.02           H  
ATOM   1841  HA  MET A 501      -8.664   1.709  -6.276  1.00  8.81           H  
ATOM   1842  HB3 MET A 501      -6.383   2.530  -6.053  1.00  9.66           H  
ATOM   1843  HB2 MET A 501      -6.682   3.978  -6.829  1.00  9.66           H  
ATOM   1844  HG3 MET A 501      -7.377   2.070  -8.858  1.00 11.05           H  
ATOM   1845  HG2 MET A 501      -6.182   1.226  -7.916  1.00 11.05           H  
ATOM   1846  HE1 MET A 501      -6.471   2.420 -10.918  1.00 14.14           H  
ATOM   1847  HE2 MET A 501      -4.739   2.457 -11.292  1.00 14.14           H  
ATOM   1848  HE3 MET A 501      -5.419   0.967 -10.545  1.00 14.14           H  
ATOM   1849  N   CYS A 502      -8.959   4.865  -5.021  1.00  8.85           N  
ANISOU 1849  N   CYS A 502     1123   1178   1060    -23    -57      0
ATOM   1850  CA  CYS A 502      -9.510   5.462  -3.798  1.00  8.89           C  
ANISOU 1850  CA  CYS A 502     1111   1189   1078    -18    -49      3
ATOM   1851  C   CYS A 502     -10.748   4.812  -3.200  1.00  9.51           C  
ANISOU 1851  C   CYS A 502     1174   1270   1169    -25    -54      6
ATOM   1852  O   CYS A 502     -10.867   4.838  -1.969  1.00 10.14           O  
ANISOU 1852  O   CYS A 502     1245   1352   1256    -25    -43      6
ATOM   1853  CB  CYS A 502      -9.781   6.984  -3.857  1.00  9.07           C  
ANISOU 1853  CB  CYS A 502     1130   1212   1104    -11    -48      7
ATOM   1854  SG  CYS A 502      -8.333   7.789  -4.518  1.00 10.00           S  
ANISOU 1854  SG  CYS A 502     1263   1328   1210     -7    -36      2
ATOM   1855  H   CYS A 502      -9.143   5.300  -5.913  1.00  8.85           H  
ATOM   1856  HA  CYS A 502      -8.804   5.216  -3.005  1.00  8.89           H  
ATOM   1857  HB3 CYS A 502      -9.995   7.471  -2.905  1.00  9.07           H  
ATOM   1858  HB2 CYS A 502     -10.611   7.169  -4.539  1.00  9.07           H  
ATOM   1859  HG  CYS A 502      -8.590   7.435  -5.780  1.00 10.00           H  
ATOM   1860  N   LYS A 503     -11.644   4.245  -3.973  1.00  9.48           N  
ANISOU 1860  N   LYS A 503     1167   1268   1168    -32    -70     10
ATOM   1861  CA  LYS A 503     -12.968   3.672  -3.627  1.00  9.39           C  
ANISOU 1861  CA  LYS A 503     1135   1261   1170    -41    -74     13
ATOM   1862  C   LYS A 503     -12.861   2.231  -3.106  1.00  9.49           C  
ANISOU 1862  C   LYS A 503     1156   1269   1181    -53    -67      9
ATOM   1863  O   LYS A 503     -13.427   1.822  -2.059  1.00 10.33           O  
ANISOU 1863  O   LYS A 503     1249   1378   1298    -58    -58     10
ATOM   1864  CB  LYS A 503     -13.892   3.853  -4.878  1.00 10.77           C  
ANISOU 1864  CB  LYS A 503     1304   1440   1347    -48    -97     17
ATOM   1865  CG  LYS A 503     -15.442   3.580  -4.771  1.00 15.49           C  
ANISOU 1865  CG  LYS A 503     1874   2047   1965    -56   -101     20
ATOM   1866  CD  LYS A 503     -15.869   2.101  -4.920  1.00 21.66           C  
ANISOU 1866  CD  LYS A 503     2640   2837   2754    -58   -125     25
ATOM   1867  CE  LYS A 503     -15.355   1.263  -6.065  1.00 20.07           C  
ANISOU 1867  CE  LYS A 503     2454   2633   2538    -77   -145     21
ATOM   1868  NZ  LYS A 503     -15.915  -0.149  -6.143  1.00 21.40           N1+
ANISOU 1868  NZ  LYS A 503     2619   2800   2711    -99   -141     16
ATOM   1869  H   LYS A 503     -11.505   4.239  -4.974  1.00  9.48           H  
ATOM   1870  HA  LYS A 503     -13.332   4.292  -2.807  1.00  9.39           H  
ATOM   1871  HB3 LYS A 503     -13.483   3.405  -5.784  1.00 10.77           H  
ATOM   1872  HB2 LYS A 503     -13.687   4.852  -5.262  1.00 10.77           H  
ATOM   1873  HG3 LYS A 503     -15.926   4.045  -5.631  1.00 15.49           H  
ATOM   1874  HG2 LYS A 503     -15.876   4.082  -3.906  1.00 15.49           H  
ATOM   1875  HD3 LYS A 503     -16.958   2.143  -4.955  1.00 21.66           H  
ATOM   1876  HD2 LYS A 503     -15.630   1.480  -4.057  1.00 21.66           H  
ATOM   1877  HE3 LYS A 503     -14.272   1.180  -5.974  1.00 20.07           H  
ATOM   1878  HE2 LYS A 503     -15.447   1.795  -7.011  1.00 20.07           H  
ATOM   1879  HZ1 LYS A 503     -15.351  -0.582  -6.861  1.00 21.40           H  
ATOM   1880  HZ2 LYS A 503     -15.797  -0.608  -5.251  1.00 21.40           H  
ATOM   1881  HZ3 LYS A 503     -16.890  -0.246  -6.388  1.00 21.40           H  
ATOM   1882  N   ASP A 504     -12.024   1.512  -3.850  1.00  9.56           N  
ANISOU 1882  N   ASP A 504     1187   1270   1176    -57    -70      4
ATOM   1883  CA  ASP A 504     -11.574   0.177  -3.465  1.00  9.91           C  
ANISOU 1883  CA  ASP A 504     1243   1304   1216    -66    -63      1
ATOM   1884  C   ASP A 504     -11.193  -0.052  -2.045  1.00 10.39           C  
ANISOU 1884  C   ASP A 504     1302   1366   1279    -57    -46      3
ATOM   1885  O   ASP A 504     -11.900  -0.677  -1.263  1.00  9.95           O  
ANISOU 1885  O   ASP A 504     1244   1309   1229    -65    -38      5
ATOM   1886  CB  ASP A 504     -10.503  -0.594  -4.319  1.00 11.14           C  
ANISOU 1886  CB  ASP A 504     1427   1449   1356    -64    -65     -5
ATOM   1887  CG  ASP A 504     -11.019  -1.078  -5.644  1.00 13.01           C  
ANISOU 1887  CG  ASP A 504     1677   1682   1585    -76    -80     -8
ATOM   1888  OD1 ASP A 504     -12.250  -1.119  -5.893  1.00 14.10           O  
ANISOU 1888  OD1 ASP A 504     1804   1825   1730    -91    -93     -6
ATOM   1889  OD2 ASP A 504     -10.234  -1.484  -6.504  1.00 13.86           O1-
ANISOU 1889  OD2 ASP A 504     1807   1781   1678    -71    -79    -14
ATOM   1890  H   ASP A 504     -11.658   2.003  -4.653  1.00  9.56           H  
ATOM   1891  HA  ASP A 504     -12.389  -0.537  -3.581  1.00  9.91           H  
ATOM   1892  HB3 ASP A 504     -10.048  -1.405  -3.750  1.00 11.14           H  
ATOM   1893  HB2 ASP A 504      -9.711   0.092  -4.620  1.00 11.14           H  
ATOM   1894  N   VAL A 505     -10.071   0.601  -1.703  1.00  9.06           N  
ANISOU 1894  N   VAL A 505     1137   1200   1106    -42    -40      1
ATOM   1895  CA  VAL A 505      -9.520   0.672  -0.363  1.00  9.06           C  
ANISOU 1895  CA  VAL A 505     1136   1202   1105    -34    -27      1
ATOM   1896  C   VAL A 505     -10.536   1.329   0.665  1.00  9.91           C  
ANISOU 1896  C   VAL A 505     1225   1315   1224    -37    -19      5
ATOM   1897  O   VAL A 505     -10.520   1.023   1.840  1.00  9.86           O  
ANISOU 1897  O   VAL A 505     1221   1308   1217    -40     -9      6
ATOM   1898  CB  VAL A 505      -8.148   1.334  -0.531  1.00 10.04           C  
ANISOU 1898  CB  VAL A 505     1263   1329   1222    -20    -24     -2
ATOM   1899  CG1 VAL A 505      -7.630   1.989   0.808  1.00 10.66           C  
ANISOU 1899  CG1 VAL A 505     1339   1411   1299    -14    -15     -3
ATOM   1900  CG2 VAL A 505      -6.982   0.468  -1.180  1.00 11.48           C  
ANISOU 1900  CG2 VAL A 505     1462   1505   1395    -16    -27     -6
ATOM   1901  H   VAL A 505      -9.518   1.056  -2.415  1.00  9.06           H  
ATOM   1902  HA  VAL A 505      -9.335  -0.389  -0.194  1.00  9.06           H  
ATOM   1903  HB  VAL A 505      -8.246   2.222  -1.155  1.00 10.04           H  
ATOM   1904 HG11 VAL A 505      -7.564   1.387   1.714  1.00 10.66           H  
ATOM   1905 HG12 VAL A 505      -6.640   2.442   0.755  1.00 10.66           H  
ATOM   1906 HG13 VAL A 505      -8.193   2.861   1.141  1.00 10.66           H  
ATOM   1907 HG21 VAL A 505      -7.213   0.064  -2.166  1.00 11.48           H  
ATOM   1908 HG22 VAL A 505      -6.086   1.070  -1.331  1.00 11.48           H  
ATOM   1909 HG23 VAL A 505      -6.736  -0.277  -0.423  1.00 11.48           H  
ATOM   1910  N   CYS A 506     -11.436   2.140   0.177  1.00  9.35           N  
ANISOU 1910  N   CYS A 506     1138   1251   1163    -35    -23      6
ATOM   1911  CA  CYS A 506     -12.375   2.853   1.069  1.00  9.36           C  
ANISOU 1911  CA  CYS A 506     1122   1258   1178    -35    -13      8
ATOM   1912  C   CYS A 506     -13.475   1.901   1.576  1.00 10.27           C  
ANISOU 1912  C   CYS A 506     1227   1373   1301    -49     -9     11
ATOM   1913  O   CYS A 506     -13.874   2.027   2.705  1.00 10.37           O  
ANISOU 1913  O   CYS A 506     1234   1388   1318    -51      8     11
ATOM   1914  CB  CYS A 506     -12.996   4.110   0.434  1.00  8.82           C  
ANISOU 1914  CB  CYS A 506     1039   1194   1119    -27    -20     11
ATOM   1915  SG  CYS A 506     -13.796   5.225   1.679  1.00 11.02           S  
ANISOU 1915  SG  CYS A 506     1298   1476   1413    -18     -4     11
ATOM   1916  H   CYS A 506     -11.536   2.279  -0.818  1.00  9.35           H  
ATOM   1917  HA  CYS A 506     -11.931   3.246   1.983  1.00  9.36           H  
ATOM   1918  HB3 CYS A 506     -13.808   3.841  -0.241  1.00  8.82           H  
ATOM   1919  HB2 CYS A 506     -12.269   4.667  -0.158  1.00  8.82           H  
ATOM   1920  HG  CYS A 506     -12.764   5.705   2.378  1.00 11.02           H  
ATOM   1921  N   GLU A 507     -13.901   0.963   0.700  1.00  9.53           N  
ANISOU 1921  N   GLU A 507     1135   1278   1208    -62    -22     11
ATOM   1922  CA  GLU A 507     -14.777  -0.199   1.079  1.00 10.53           C  
ANISOU 1922  CA  GLU A 507     1252   1404   1343    -80    -17     13
ATOM   1923  C   GLU A 507     -14.137  -1.080   2.188  1.00 10.12           C  
ANISOU 1923  C   GLU A 507     1222   1343   1281    -85     -2     13
ATOM   1924  O   GLU A 507     -14.788  -1.473   3.154  1.00 10.70           O  
ANISOU 1924  O   GLU A 507     1289   1418   1360    -95     14     15
ATOM   1925  CB  GLU A 507     -15.110  -1.163  -0.028  1.00 11.11           C  
ANISOU 1925  CB  GLU A 507     1329   1475   1417    -95    -36     12
ATOM   1926  CG  GLU A 507     -15.936  -0.533  -1.227  1.00 11.73           C  
ANISOU 1926  CG  GLU A 507     1386   1564   1506    -93    -54     13
ATOM   1927  CD  GLU A 507     -16.211  -1.462  -2.353  1.00 18.75           C  
ANISOU 1927  CD  GLU A 507     2283   2451   2389   -108    -76     11
ATOM   1928  OE1 GLU A 507     -17.131  -2.304  -2.091  1.00 20.50           O  
ANISOU 1928  OE1 GLU A 507     2531   2661   2597   -118    -76      7
ATOM   1929  OE2 GLU A 507     -15.580  -1.404  -3.421  1.00 17.30           O1-
ANISOU 1929  OE2 GLU A 507     2082   2278   2213   -108    -95     13
ATOM   1930  H   GLU A 507     -13.459   1.047  -0.204  1.00  9.53           H  
ATOM   1931  HA  GLU A 507     -15.664   0.204   1.569  1.00 10.53           H  
ATOM   1932  HB3 GLU A 507     -15.681  -2.013   0.344  1.00 11.11           H  
ATOM   1933  HB2 GLU A 507     -14.204  -1.565  -0.480  1.00 11.11           H  
ATOM   1934  HG3 GLU A 507     -15.429   0.335  -1.648  1.00 11.73           H  
ATOM   1935  HG2 GLU A 507     -16.816  -0.074  -0.776  1.00 11.73           H  
ATOM   1936  N   ALA A 508     -12.843  -1.329   2.053  1.00  9.65           N  
ANISOU 1936  N   ALA A 508     1187   1274   1204    -78     -5     12
ATOM   1937  CA  ALA A 508     -12.062  -2.298   2.860  1.00  9.33           C  
ANISOU 1937  CA  ALA A 508     1169   1224   1152    -79      5     14
ATOM   1938  C   ALA A 508     -12.039  -1.572   4.274  1.00 10.80           C  
ANISOU 1938  C   ALA A 508     1351   1416   1336    -71     21     15
ATOM   1939  O   ALA A 508     -12.414  -2.161   5.287  1.00 10.59           O  
ANISOU 1939  O   ALA A 508     1333   1385   1305    -78     35     18
ATOM   1940  CB  ALA A 508     -10.689  -2.480   2.283  1.00 11.34           C  
ANISOU 1940  CB  ALA A 508     1447   1470   1393    -66     -3     12
ATOM   1941  H   ALA A 508     -12.272  -0.840   1.378  1.00  9.65           H  
ATOM   1942  HA  ALA A 508     -12.552  -3.234   3.129  1.00  9.33           H  
ATOM   1943  HB1 ALA A 508     -10.231  -3.340   2.772  1.00 11.34           H  
ATOM   1944  HB2 ALA A 508     -10.708  -2.716   1.219  1.00 11.34           H  
ATOM   1945  HB3 ALA A 508     -10.009  -1.628   2.296  1.00 11.34           H  
ATOM   1946  N   MET A 509     -11.755  -0.269   4.309  1.00  9.11           N  
ANISOU 1946  N   MET A 509     1127   1211   1124    -57     19     12
ATOM   1947  CA  MET A 509     -11.644   0.487   5.583  1.00  9.12           C  
ANISOU 1947  CA  MET A 509     1127   1217   1121    -50     33     11
ATOM   1948  C   MET A 509     -13.039   0.678   6.248  1.00 10.31           C  
ANISOU 1948  C   MET A 509     1259   1372   1284    -58     49     11
ATOM   1949  O   MET A 509     -13.004   0.746   7.533  1.00 11.25           O  
ANISOU 1949  O   MET A 509     1387   1492   1397    -60     66     11
ATOM   1950  CB  MET A 509     -10.880   1.778   5.357  1.00  9.91           C  
ANISOU 1950  CB  MET A 509     1223   1323   1220    -35     27      6
ATOM   1951  CG  MET A 509      -9.463   1.669   4.944  1.00 10.56           C  
ANISOU 1951  CG  MET A 509     1320   1403   1290    -27     16      4
ATOM   1952  SD  MET A 509      -8.490   0.504   5.854  1.00 11.04           S  
ANISOU 1952  SD  MET A 509     1405   1459   1333    -24     17      7
ATOM   1953  CE  MET A 509      -8.306   1.581   7.397  1.00 12.07           C  
ANISOU 1953  CE  MET A 509     1533   1596   1456    -24     31      4
ATOM   1954  H   MET A 509     -11.411   0.153   3.458  1.00  9.11           H  
ATOM   1955  HA  MET A 509     -11.060  -0.124   6.271  1.00  9.12           H  
ATOM   1956  HB3 MET A 509     -10.880   2.350   6.285  1.00  9.91           H  
ATOM   1957  HB2 MET A 509     -11.487   2.328   4.638  1.00  9.91           H  
ATOM   1958  HG3 MET A 509      -9.119   2.690   5.105  1.00 10.56           H  
ATOM   1959  HG2 MET A 509      -9.329   1.472   3.880  1.00 10.56           H  
ATOM   1960  HE1 MET A 509      -7.362   1.296   7.862  1.00 12.07           H  
ATOM   1961  HE2 MET A 509      -8.307   2.650   7.185  1.00 12.07           H  
ATOM   1962  HE3 MET A 509      -9.138   1.383   8.073  1.00 12.07           H  
ATOM   1963  N   GLU A 510     -14.207   0.749   5.516  1.00 10.11           N  
ANISOU 1963  N   GLU A 510     1212   1353   1278    -63     45     12
ATOM   1964  CA  GLU A 510     -15.587   0.952   6.033  1.00 10.81           C  
ANISOU 1964  CA  GLU A 510     1277   1446   1382    -70     62     12
ATOM   1965  C   GLU A 510     -16.093  -0.367   6.664  1.00 11.82           C  
ANISOU 1965  C   GLU A 510     1415   1569   1506    -89     75     15
ATOM   1966  O   GLU A 510     -16.841  -0.198   7.630  1.00 12.11           O  
ANISOU 1966  O   GLU A 510     1448   1608   1544    -94     99     15
ATOM   1967  CB  GLU A 510     -16.486   1.447   4.843  1.00 11.74           C  
ANISOU 1967  CB  GLU A 510     1367   1572   1521    -70     49     13
ATOM   1968  CG  GLU A 510     -17.840   1.910   5.315  1.00 14.96           C  
ANISOU 1968  CG  GLU A 510     1744   1988   1951    -74     66     13
ATOM   1969  CD  GLU A 510     -18.979   0.870   5.492  1.00 27.16           C  
ANISOU 1969  CD  GLU A 510     3257   3544   3519    -80     51     15
ATOM   1970  OE1 GLU A 510     -19.902   1.000   6.330  1.00 21.34           O  
ANISOU 1970  OE1 GLU A 510     2525   2806   2779    -90     29     16
ATOM   1971  OE2 GLU A 510     -18.937  -0.121   4.713  1.00 24.84           O1-
ANISOU 1971  OE2 GLU A 510     2933   3258   3245    -76     65     15
ATOM   1972  H   GLU A 510     -14.158   0.671   4.510  1.00 10.11           H  
ATOM   1973  HA  GLU A 510     -15.605   1.813   6.701  1.00 10.81           H  
ATOM   1974  HB3 GLU A 510     -16.527   0.858   3.927  1.00 11.74           H  
ATOM   1975  HB2 GLU A 510     -16.079   2.363   4.414  1.00 11.74           H  
ATOM   1976  HG3 GLU A 510     -18.284   2.546   4.549  1.00 14.96           H  
ATOM   1977  HG2 GLU A 510     -17.806   2.491   6.236  1.00 14.96           H  
ATOM   1978  N   TYR A 511     -15.652  -1.557   6.211  1.00 11.18           N  
ANISOU 1978  N   TYR A 511     1350   1480   1417   -100     64     18
ATOM   1979  CA  TYR A 511     -15.832  -2.923   6.723  1.00 11.33           C  
ANISOU 1979  CA  TYR A 511     1385   1490   1431   -119     76     21
ATOM   1980  C   TYR A 511     -14.993  -2.913   8.041  1.00 12.35           C  
ANISOU 1980  C   TYR A 511     1542   1613   1538   -113     90     24
ATOM   1981  O   TYR A 511     -15.594  -3.133   9.083  1.00 12.24           O  
ANISOU 1981  O   TYR A 511     1531   1597   1521   -125    113     26
ATOM   1982  CB  TYR A 511     -15.624  -4.051   5.721  1.00 11.77           C  
ANISOU 1982  CB  TYR A 511     1456   1535   1482   -130     60     23
ATOM   1983  CG  TYR A 511     -15.680  -5.423   6.340  1.00 12.52           C  
ANISOU 1983  CG  TYR A 511     1575   1615   1567   -149     73     27
ATOM   1984  CD1 TYR A 511     -16.911  -6.139   6.552  1.00 14.10           C  
ANISOU 1984  CD1 TYR A 511     1761   1816   1780   -175     88     28
ATOM   1985  CD2 TYR A 511     -14.489  -6.086   6.683  1.00 13.16           C  
ANISOU 1985  CD2 TYR A 511     1693   1681   1627   -141     72     32
ATOM   1986  CE1 TYR A 511     -16.977  -7.457   7.035  1.00 14.70           C  
ANISOU 1986  CE1 TYR A 511     1863   1877   1847   -195    102     33
ATOM   1987  CE2 TYR A 511     -14.546  -7.429   7.160  1.00 14.68           C  
ANISOU 1987  CE2 TYR A 511     1913   1857   1808   -157     85     38
ATOM   1988  CZ  TYR A 511     -15.729  -8.115   7.326  1.00 14.35           C  
ANISOU 1988  CZ  TYR A 511     1861   1815   1779   -185    101     39
ATOM   1989  OH  TYR A 511     -15.743  -9.419   7.845  1.00 16.48           O  
ANISOU 1989  OH  TYR A 511     2160   2065   2036   -204    116     46
ATOM   1990  H   TYR A 511     -14.932  -1.360   5.532  1.00 11.18           H  
ATOM   1991  HA  TYR A 511     -16.847  -2.995   7.114  1.00 11.33           H  
ATOM   1992  HB3 TYR A 511     -14.756  -3.794   5.115  1.00 11.77           H  
ATOM   1993  HB2 TYR A 511     -16.459  -3.952   5.028  1.00 11.77           H  
ATOM   1994  HD1 TYR A 511     -17.832  -5.629   6.309  1.00 14.10           H  
ATOM   1995  HD2 TYR A 511     -13.565  -5.570   6.470  1.00 13.16           H  
ATOM   1996  HE1 TYR A 511     -17.919  -7.968   7.168  1.00 14.70           H  
ATOM   1997  HE2 TYR A 511     -13.623  -7.857   7.521  1.00 14.68           H  
ATOM   1998  HH  TYR A 511     -16.631  -9.769   7.949  1.00 16.48           H  
ATOM   1999  N   LEU A 512     -13.729  -2.487   8.037  1.00 11.30           N  
ANISOU 1999  N   LEU A 512     1428   1477   1390    -95     78     24
ATOM   2000  CA  LEU A 512     -12.970  -2.357   9.261  1.00 11.04           C  
ANISOU 2000  CA  LEU A 512     1420   1440   1336    -88     86     26
ATOM   2001  C   LEU A 512     -13.556  -1.347  10.203  1.00 11.97           C  
ANISOU 2001  C   LEU A 512     1528   1566   1454    -87    106     22
ATOM   2002  O   LEU A 512     -13.394  -1.576  11.393  1.00 13.09           O  
ANISOU 2002  O   LEU A 512     1688   1705   1582    -95    123     26
ATOM   2003  CB  LEU A 512     -11.528  -2.036   8.903  1.00 10.70           C  
ANISOU 2003  CB  LEU A 512     1390   1396   1280    -69     66     25
ATOM   2004  CG  LEU A 512     -10.683  -3.171   8.162  1.00 11.83           C  
ANISOU 2004  CG  LEU A 512     1550   1528   1418    -67     51     29
ATOM   2005  CD1 LEU A 512      -9.312  -2.680   7.706  1.00 12.06           C  
ANISOU 2005  CD1 LEU A 512     1586   1560   1438    -46     34     26
ATOM   2006  CD2 LEU A 512     -10.633  -4.532   8.874  1.00 13.43           C  
ANISOU 2006  CD2 LEU A 512     1780   1714   1607    -77     59     38
ATOM   2007  H   LEU A 512     -13.269  -2.472   7.138  1.00 11.30           H  
ATOM   2008  HA  LEU A 512     -12.937  -3.336   9.741  1.00 11.04           H  
ATOM   2009  HB3 LEU A 512     -11.011  -1.816   9.837  1.00 10.70           H  
ATOM   2010  HB2 LEU A 512     -11.475  -1.090   8.363  1.00 10.70           H  
ATOM   2011  HG  LEU A 512     -11.323  -3.444   7.323  1.00 11.83           H  
ATOM   2012 HD11 LEU A 512      -8.863  -3.092   6.802  1.00 12.06           H  
ATOM   2013 HD12 LEU A 512      -9.222  -1.599   7.595  1.00 12.06           H  
ATOM   2014 HD13 LEU A 512      -8.550  -3.036   8.400  1.00 12.06           H  
ATOM   2015 HD21 LEU A 512     -10.555  -4.462   9.959  1.00 13.43           H  
ATOM   2016 HD22 LEU A 512     -11.534  -5.141   8.806  1.00 13.43           H  
ATOM   2017 HD23 LEU A 512      -9.795  -5.117   8.495  1.00 13.43           H  
ATOM   2018  N   GLU A 513     -14.132  -0.260   9.711  1.00 12.26           N  
ANISOU 2018  N   GLU A 513     1539   1613   1505    -79    105     16
ATOM   2019  CA  GLU A 513     -15.027   0.678  10.489  1.00 13.04           C  
ANISOU 2019  CA  GLU A 513     1629   1718   1606    -76    127     11
ATOM   2020  C   GLU A 513     -16.166   0.060  11.196  1.00 15.29           C  
ANISOU 2020  C   GLU A 513     1905   2003   1900    -93    153     12
ATOM   2021  O   GLU A 513     -16.180   0.126  12.451  1.00 14.11           O  
ANISOU 2021  O   GLU A 513     1767   1853   1740    -96    176     11
ATOM   2022  CB  GLU A 513     -15.358   2.047   9.769  1.00 13.25           C  
ANISOU 2022  CB  GLU A 513     1631   1751   1651    -63    120      5
ATOM   2023  CG  GLU A 513     -15.965   3.139  10.767  1.00 17.01           C  
ANISOU 2023  CG  GLU A 513     2103   2230   2129    -56    142     -2
ATOM   2024  CD  GLU A 513     -16.436   4.352  10.018  1.00 30.42           C  
ANISOU 2024  CD  GLU A 513     3795   3930   3832    -40    131     -7
ATOM   2025  OE1 GLU A 513     -17.446   4.222   9.275  1.00 16.93           O  
ANISOU 2025  OE1 GLU A 513     2064   2224   2145    -34    125     -7
ATOM   2026  OE2 GLU A 513     -15.825   5.400  10.199  1.00 30.44           O1-
ANISOU 2026  OE2 GLU A 513     3818   3931   3817    -36    125    -12
ATOM   2027  H   GLU A 513     -13.994  -0.025   8.739  1.00 12.26           H  
ATOM   2028  HA  GLU A 513     -14.388   0.995  11.313  1.00 13.04           H  
ATOM   2029  HB3 GLU A 513     -16.032   1.901   8.924  1.00 13.25           H  
ATOM   2030  HB2 GLU A 513     -14.417   2.455   9.400  1.00 13.25           H  
ATOM   2031  HG3 GLU A 513     -15.187   3.390  11.488  1.00 17.01           H  
ATOM   2032  HG2 GLU A 513     -16.842   2.822  11.333  1.00 17.01           H  
ATOM   2033  N   SER A 514     -17.082  -0.599  10.453  1.00 13.72           N  
ANISOU 2033  N   SER A 514     1689   1806   1720   -106    150     16
ATOM   2034  CA  SER A 514     -18.218  -1.243  11.046  1.00 14.14           C  
ANISOU 2034  CA  SER A 514     1728   1860   1785   -125    175     17
ATOM   2035  C   SER A 514     -17.901  -2.429  11.988  1.00 16.82           C  
ANISOU 2035  C   SER A 514     2101   2188   2101   -141    192     23
ATOM   2036  O   SER A 514     -18.743  -2.860  12.758  1.00 17.82           O  
ANISOU 2036  O   SER A 514     2224   2316   2230   -156    222     22
ATOM   2037  CB  SER A 514     -19.157  -1.652   9.853  1.00 15.93           C  
ANISOU 2037  CB  SER A 514     1925   2091   2035   -138    163     18
ATOM   2038  OG  SER A 514     -18.595  -2.648   9.055  1.00 16.15           O  
ANISOU 2038  OG  SER A 514     1975   2108   2054   -153    151     23
ATOM   2039  H   SER A 514     -17.176  -0.481   9.455  1.00 13.72           H  
ATOM   2040  HA  SER A 514     -18.665  -0.423  11.609  1.00 14.14           H  
ATOM   2041  HB3 SER A 514     -19.515  -0.885   9.167  1.00 15.93           H  
ATOM   2042  HB2 SER A 514     -20.065  -2.064  10.293  1.00 15.93           H  
ATOM   2043  HG  SER A 514     -17.660  -2.477   8.921  1.00 16.15           H  
ATOM   2044  N   LYS A 515     -16.657  -2.939  11.935  1.00 14.64           N  
ANISOU 2044  N   LYS A 515     1859   1902   1802   -136    174     28
ATOM   2045  CA  LYS A 515     -16.232  -4.005  12.805  1.00 15.22           C  
ANISOU 2045  CA  LYS A 515     1972   1962   1850   -146    184     36
ATOM   2046  C   LYS A 515     -15.484  -3.430  14.105  1.00 15.74           C  
ANISOU 2046  C   LYS A 515     2064   2028   1889   -132    186     35
ATOM   2047  O   LYS A 515     -14.935  -4.161  14.939  1.00 17.16           O  
ANISOU 2047  O   LYS A 515     2281   2197   2043   -135    188     44
ATOM   2048  CB  LYS A 515     -15.188  -4.814  12.084  1.00 17.42           C  
ANISOU 2048  CB  LYS A 515     2272   2226   2121   -148    161     43
ATOM   2049  CG  LYS A 515     -15.917  -5.764  11.088  1.00 19.40           C  
ANISOU 2049  CG  LYS A 515     2504   2474   2394   -166    157     43
ATOM   2050  CD  LYS A 515     -16.386  -7.073  11.702  1.00 26.09           C  
ANISOU 2050  CD  LYS A 515     3340   3320   3251   -195    186     44
ATOM   2051  CE  LYS A 515     -17.273  -8.080  10.877  1.00 33.74           C  
ANISOU 2051  CE  LYS A 515     4302   4283   4236   -218    179     44
ATOM   2052  NZ  LYS A 515     -18.676  -7.551  10.960  1.00 48.78           N1+
ANISOU 2052  NZ  LYS A 515     6188   6190   6154   -248    208     44
ATOM   2053  H   LYS A 515     -15.958  -2.547  11.320  1.00 14.64           H  
ATOM   2054  HA  LYS A 515     -17.016  -4.568  13.310  1.00 15.22           H  
ATOM   2055  HB3 LYS A 515     -14.643  -5.465  12.768  1.00 17.42           H  
ATOM   2056  HB2 LYS A 515     -14.448  -4.145  11.645  1.00 17.42           H  
ATOM   2057  HG3 LYS A 515     -15.211  -5.949  10.278  1.00 19.40           H  
ATOM   2058  HG2 LYS A 515     -16.632  -5.214  10.476  1.00 19.40           H  
ATOM   2059  HD3 LYS A 515     -16.786  -6.932  12.706  1.00 26.09           H  
ATOM   2060  HD2 LYS A 515     -15.432  -7.586  11.826  1.00 26.09           H  
ATOM   2061  HE3 LYS A 515     -17.250  -9.041  11.392  1.00 33.74           H  
ATOM   2062  HE2 LYS A 515     -16.964  -8.149   9.834  1.00 33.74           H  
ATOM   2063  HZ1 LYS A 515     -18.600  -6.691  10.436  1.00 48.78           H  
ATOM   2064  HZ2 LYS A 515     -19.233  -8.196  10.419  1.00 48.78           H  
ATOM   2065  HZ3 LYS A 515     -19.070  -7.337  11.866  1.00 48.78           H  
ATOM   2066  N   GLN A 516     -15.179  -2.121  14.038  1.00 14.60           N  
ANISOU 2066  N   GLN A 516     1902   1894   1749   -117    184     26
ATOM   2067  CA  GLN A 516     -14.380  -1.274  14.865  1.00 14.81           C  
ANISOU 2067  CA  GLN A 516     1952   1923   1751   -105    184     23
ATOM   2068  C   GLN A 516     -12.894  -1.715  15.051  1.00 16.82           C  
ANISOU 2068  C   GLN A 516     2235   2172   1984    -94    156     30
ATOM   2069  O   GLN A 516     -12.283  -1.269  16.051  1.00 17.03           O  
ANISOU 2069  O   GLN A 516     2291   2197   1983    -91    154     32
ATOM   2070  CB  GLN A 516     -15.080  -0.788  16.183  1.00 17.85           C  
ANISOU 2070  CB  GLN A 516     2356   2306   2119   -117    217     23
ATOM   2071  CG  GLN A 516     -16.586  -0.222  15.994  1.00 22.40           C  
ANISOU 2071  CG  GLN A 516     2901   2890   2720   -123    247     14
ATOM   2072  CD  GLN A 516     -17.230  -0.066  17.369  1.00 47.10           C  
ANISOU 2072  CD  GLN A 516     6050   6015   5829   -135    284     13
ATOM   2073  OE1 GLN A 516     -16.654  -0.399  18.428  1.00 45.80           O  
ANISOU 2073  OE1 GLN A 516     5893   5846   5664   -155    305     19
ATOM   2074  NE2 GLN A 516     -18.495   0.351  17.376  1.00 42.57           N  
ANISOU 2074  NE2 GLN A 516     5491   5445   5240   -126    293      4
ATOM   2075  H   GLN A 516     -15.509  -1.595  13.241  1.00 14.60           H  
ATOM   2076  HA  GLN A 516     -14.309  -0.306  14.368  1.00 14.81           H  
ATOM   2077  HB3 GLN A 516     -14.380  -0.140  16.710  1.00 17.85           H  
ATOM   2078  HB2 GLN A 516     -15.106  -1.671  16.822  1.00 17.85           H  
ATOM   2079  HG3 GLN A 516     -17.135  -0.844  15.287  1.00 22.40           H  
ATOM   2080  HG2 GLN A 516     -16.535   0.792  15.598  1.00 22.40           H  
ATOM   2081 HE22 GLN A 516     -18.876   0.252  18.307  1.00 42.57           H  
ATOM   2082 HE21 GLN A 516     -19.164   0.395  16.621  1.00 42.57           H  
ATOM   2083  N   PHE A 517     -12.304  -2.290  14.044  1.00 13.46           N  
ANISOU 2083  N   PHE A 517     1799   1744   1571    -88    132     32
ATOM   2084  CA  PHE A 517     -10.946  -2.713  13.949  1.00 12.32           C  
ANISOU 2084  CA  PHE A 517     1675   1595   1412    -75    107     38
ATOM   2085  C   PHE A 517     -10.116  -1.422  13.601  1.00 13.08           C  
ANISOU 2085  C   PHE A 517     1753   1702   1515    -58     87     29
ATOM   2086  O   PHE A 517     -10.446  -0.629  12.723  1.00 13.48           O  
ANISOU 2086  O   PHE A 517     1778   1756   1587    -56     81     24
ATOM   2087  CB  PHE A 517     -10.943  -3.803  12.807  1.00 13.26           C  
ANISOU 2087  CB  PHE A 517     1799   1700   1539    -80     99     45
ATOM   2088  CG  PHE A 517      -9.649  -4.442  12.594  1.00 13.90           C  
ANISOU 2088  CG  PHE A 517     1906   1771   1603    -66     78     53
ATOM   2089  CD1 PHE A 517      -8.614  -3.725  12.027  1.00 14.59           C  
ANISOU 2089  CD1 PHE A 517     1985   1865   1694    -47     55     49
ATOM   2090  CD2 PHE A 517      -9.416  -5.736  13.183  1.00 15.38           C  
ANISOU 2090  CD2 PHE A 517     2129   1942   1772    -72     83     65
ATOM   2091  CE1 PHE A 517      -7.368  -4.285  11.794  1.00 15.85           C  
ANISOU 2091  CE1 PHE A 517     2166   2017   1841    -30     37     56
ATOM   2092  CE2 PHE A 517      -8.177  -6.361  12.887  1.00 16.56           C  
ANISOU 2092  CE2 PHE A 517     2303   2081   1907    -55     63     73
ATOM   2093  CZ  PHE A 517      -7.167  -5.664  12.134  1.00 16.10           C  
ANISOU 2093  CZ  PHE A 517     2231   2031   1855    -33     40     68
ATOM   2094  H   PHE A 517     -12.846  -2.352  13.194  1.00 13.46           H  
ATOM   2095  HA  PHE A 517     -10.560  -3.099  14.893  1.00 12.32           H  
ATOM   2096  HB3 PHE A 517     -11.194  -3.229  11.915  1.00 13.26           H  
ATOM   2097  HB2 PHE A 517     -11.670  -4.614  12.849  1.00 13.26           H  
ATOM   2098  HD1 PHE A 517      -8.867  -2.760  11.614  1.00 14.59           H  
ATOM   2099  HD2 PHE A 517     -10.239  -6.187  13.718  1.00 15.38           H  
ATOM   2100  HE1 PHE A 517      -6.653  -3.713  11.222  1.00 15.85           H  
ATOM   2101  HE2 PHE A 517      -7.885  -7.304  13.326  1.00 16.56           H  
ATOM   2102  HZ  PHE A 517      -6.171  -6.032  11.934  1.00 16.10           H  
ATOM   2103  N   LEU A 518      -8.991  -1.330  14.375  1.00 12.39           N  
ANISOU 2103  N   LEU A 518     1678   1620   1409    -47     75     27
ATOM   2104  CA  LEU A 518      -8.006  -0.258  14.144  1.00 12.78           C  
ANISOU 2104  CA  LEU A 518     1711   1680   1465    -34     57     19
ATOM   2105  C   LEU A 518      -6.913  -1.093  13.477  1.00 12.76           C  
ANISOU 2105  C   LEU A 518     1709   1674   1463    -22     35     23
ATOM   2106  O   LEU A 518      -6.312  -2.025  14.021  1.00 13.87           O  
ANISOU 2106  O   LEU A 518     1872   1807   1590    -16     27     32
ATOM   2107  CB  LEU A 518      -7.665   0.235  15.561  1.00 13.22           C  
ANISOU 2107  CB  LEU A 518     1777   1745   1502    -30     53     13
ATOM   2108  CG  LEU A 518      -8.514   1.405  16.248  1.00 15.07           C  
ANISOU 2108  CG  LEU A 518     2014   1982   1731    -40     76      5
ATOM   2109  CD1 LEU A 518      -9.752   0.772  16.912  1.00 16.50           C  
ANISOU 2109  CD1 LEU A 518     2203   2172   1895    -37     66     -4
ATOM   2110  CD2 LEU A 518      -7.749   2.201  17.294  1.00 17.98           C  
ANISOU 2110  CD2 LEU A 518     2354   2350   2126    -43     92     -1
ATOM   2111  H   LEU A 518      -8.606  -1.957  15.068  1.00 12.39           H  
ATOM   2112  HA  LEU A 518      -8.285   0.608  13.544  1.00 12.78           H  
ATOM   2113  HB3 LEU A 518      -6.703   0.610  15.211  1.00 13.22           H  
ATOM   2114  HB2 LEU A 518      -7.429  -0.520  16.311  1.00 13.22           H  
ATOM   2115  HG  LEU A 518      -8.891   2.100  15.499  1.00 15.07           H  
ATOM   2116 HD11 LEU A 518      -9.960  -0.250  16.595  1.00 16.50           H  
ATOM   2117 HD12 LEU A 518      -9.718   0.644  17.994  1.00 16.50           H  
ATOM   2118 HD13 LEU A 518     -10.582   1.448  16.708  1.00 16.50           H  
ATOM   2119 HD21 LEU A 518      -8.460   2.705  17.948  1.00 17.98           H  
ATOM   2120 HD22 LEU A 518      -7.032   1.579  17.830  1.00 17.98           H  
ATOM   2121 HD23 LEU A 518      -7.082   2.913  16.808  1.00 17.98           H  
ATOM   2122  N   HIS A 519      -6.593  -0.635  12.287  1.00 10.91           N  
ANISOU 2122  N   HIS A 519     1453   1445   1246    -15     26     17
ATOM   2123  CA  HIS A 519      -5.524  -1.122  11.347  1.00 11.06           C  
ANISOU 2123  CA  HIS A 519     1473   1463   1267     -2      8     19
ATOM   2124  C   HIS A 519      -4.227  -0.627  11.844  1.00 10.65           C  
ANISOU 2124  C   HIS A 519     1425   1420   1199     10     -8     17
ATOM   2125  O   HIS A 519      -3.320  -1.403  12.217  1.00 11.25           O  
ANISOU 2125  O   HIS A 519     1515   1493   1267     23    -21     24
ATOM   2126  CB  HIS A 519      -5.836  -0.639   9.936  1.00 10.80           C  
ANISOU 2126  CB  HIS A 519     1417   1433   1252      0      4     12
ATOM   2127  CG  HIS A 519      -4.992  -1.233   8.791  1.00 10.51           C  
ANISOU 2127  CG  HIS A 519     1383   1393   1218     13     -9     13
ATOM   2128  ND1 HIS A 519      -3.651  -1.512   8.863  1.00 11.25           N  
ANISOU 2128  ND1 HIS A 519     1475   1494   1305     28    -22     11
ATOM   2129  CD2 HIS A 519      -5.490  -1.750   7.570  1.00 12.08           C  
ANISOU 2129  CD2 HIS A 519     1584   1581   1425     13    -10     15
ATOM   2130  CE1 HIS A 519      -3.301  -1.987   7.694  1.00 11.15           C  
ANISOU 2130  CE1 HIS A 519     1465   1474   1297     38    -29     13
ATOM   2131  NE2 HIS A 519      -4.333  -2.182   6.856  1.00 11.24           N  
ANISOU 2131  NE2 HIS A 519     1481   1474   1316     29    -21     14
ATOM   2132  H   HIS A 519      -7.152   0.093  11.866  1.00 10.91           H  
ATOM   2133  HA  HIS A 519      -5.379  -2.196  11.464  1.00 11.06           H  
ATOM   2134  HB3 HIS A 519      -5.746   0.438   9.791  1.00 10.80           H  
ATOM   2135  HB2 HIS A 519      -6.873  -0.760   9.621  1.00 10.80           H  
ATOM   2136  HD2 HIS A 519      -6.526  -1.753   7.265  1.00 12.08           H  
ATOM   2137  HE1 HIS A 519      -2.274  -2.150   7.402  1.00 11.15           H  
ATOM   2138  HE2 HIS A 519      -4.267  -2.573   5.927  1.00 11.24           H  
ATOM   2139  N   ARG A 520      -4.101   0.674  11.871  1.00 10.96           N  
ANISOU 2139  N   ARG A 520     1453   1472   1238      8     -8      7
ATOM   2140  CA  ARG A 520      -2.935   1.358  12.380  1.00 11.25           C  
ANISOU 2140  CA  ARG A 520     1491   1523   1262     14    -23      3
ATOM   2141  C   ARG A 520      -1.668   1.411  11.412  1.00 12.50           C  
ANISOU 2141  C   ARG A 520     1631   1690   1430     26    -39     -2
ATOM   2142  O   ARG A 520      -0.625   1.973  11.835  1.00 13.47           O  
ANISOU 2142  O   ARG A 520     1746   1827   1547     28    -51     -8
ATOM   2143  CB  ARG A 520      -2.462   1.045  13.814  1.00 12.61           C  
ANISOU 2143  CB  ARG A 520     1689   1693   1409     18    -32     12
ATOM   2144  CG  ARG A 520      -3.622   0.948  14.859  1.00 11.33           C  
ANISOU 2144  CG  ARG A 520     1545   1530   1231      3    -16     11
ATOM   2145  CD  ARG A 520      -3.039   0.398  16.165  1.00 12.21           C  
ANISOU 2145  CD  ARG A 520     1688   1636   1315      6    -23     23
ATOM   2146  NE  ARG A 520      -4.101   0.044  17.105  1.00 12.64           N  
ANISOU 2146  NE  ARG A 520     1763   1692   1348     -7     -9     20
ATOM   2147  CZ  ARG A 520      -4.672  -1.123  17.361  1.00 15.72           C  
ANISOU 2147  CZ  ARG A 520     2172   2071   1730    -20     15     25
ATOM   2148  NH1 ARG A 520      -5.624  -1.131  18.246  1.00 10.84           N  
ANISOU 2148  NH1 ARG A 520     1573   1455   1090    -31     28     20
ATOM   2149  NH2 ARG A 520      -4.371  -2.226  16.693  1.00 14.61           N1+
ANISOU 2149  NH2 ARG A 520     2032   1917   1603    -23     28     33
ATOM   2150  H   ARG A 520      -4.838   1.288  11.555  1.00 10.96           H  
ATOM   2151  HA  ARG A 520      -3.235   2.400  12.495  1.00 11.25           H  
ATOM   2152  HB3 ARG A 520      -1.789   1.845  14.123  1.00 12.61           H  
ATOM   2153  HB2 ARG A 520      -2.012   0.053  13.852  1.00 12.61           H  
ATOM   2154  HG3 ARG A 520      -4.357   0.218  14.519  1.00 11.33           H  
ATOM   2155  HG2 ARG A 520      -4.101   1.901  15.081  1.00 11.33           H  
ATOM   2156  HD3 ARG A 520      -2.357   1.133  16.593  1.00 12.21           H  
ATOM   2157  HD2 ARG A 520      -2.386  -0.441  15.927  1.00 12.21           H  
ATOM   2158 HH22 ARG A 520      -4.815  -3.123  16.830  1.00 14.61           H  
ATOM   2159 HH21 ARG A 520      -3.679  -2.093  15.970  1.00 14.61           H  
ATOM   2160 HH12 ARG A 520      -6.129  -1.962  18.521  1.00 10.84           H  
ATOM   2161 HH11 ARG A 520      -5.737  -0.328  18.848  1.00 10.84           H  
ATOM   2162  HE  ARG A 520      -4.541   0.847  17.533  1.00 12.64           H  
ATOM   2163  N   ASP A 521      -1.784   0.849  10.197  1.00 10.80           N  
ANISOU 2163  N   ASP A 521     1406   1468   1231     32    -38      0
ATOM   2164  CA  ASP A 521      -0.680   0.881   9.271  1.00 11.09           C  
ANISOU 2164  CA  ASP A 521     1423   1513   1277     42    -47     -7
ATOM   2165  C   ASP A 521      -1.183   0.707   7.860  1.00 12.28           C  
ANISOU 2165  C   ASP A 521     1566   1656   1445     40    -37     -8
ATOM   2166  O   ASP A 521      -0.607   0.041   6.996  1.00 12.10           O  
ANISOU 2166  O   ASP A 521     1539   1629   1427     51    -42     -8
ATOM   2167  CB  ASP A 521       0.483  -0.146   9.662  1.00 13.21           C  
ANISOU 2167  CB  ASP A 521     1695   1785   1541     61    -65     -1
ATOM   2168  CG  ASP A 521       1.910   0.164   9.013  1.00 14.71           C  
ANISOU 2168  CG  ASP A 521     1860   1989   1742     72    -73    -10
ATOM   2169  OD1 ASP A 521       2.179   1.298   8.568  1.00 16.60           O  
ANISOU 2169  OD1 ASP A 521     2082   2236   1990     60    -66    -20
ATOM   2170  OD2 ASP A 521       2.696  -0.814   9.074  1.00 19.91           O1-
ANISOU 2170  OD2 ASP A 521     2516   2648   2401     91    -84     -6
ATOM   2171  H   ASP A 521      -2.628   0.336   9.989  1.00 10.80           H  
ATOM   2172  HA  ASP A 521      -0.275   1.893   9.247  1.00 11.09           H  
ATOM   2173  HB3 ASP A 521       0.267  -1.189   9.433  1.00 13.21           H  
ATOM   2174  HB2 ASP A 521       0.533  -0.087  10.750  1.00 13.21           H  
ATOM   2175  N   LEU A 522      -2.277   1.417   7.570  1.00 10.29           N  
ANISOU 2175  N   LEU A 522     1310   1400   1199     27    -25    -11
ATOM   2176  CA  LEU A 522      -2.716   1.577   6.201  1.00  9.98           C  
ANISOU 2176  CA  LEU A 522     1265   1354   1172     24    -20    -12
ATOM   2177  C   LEU A 522      -1.725   2.509   5.449  1.00 11.17           C  
ANISOU 2177  C   LEU A 522     1401   1513   1329     28    -21    -20
ATOM   2178  O   LEU A 522      -1.174   3.426   6.030  1.00 11.11           O  
ANISOU 2178  O   LEU A 522     1384   1514   1322     22    -20    -26
ATOM   2179  CB  LEU A 522      -4.071   2.318   6.216  1.00 10.16           C  
ANISOU 2179  CB  LEU A 522     1287   1373   1202     12     -8    -11
ATOM   2180  CG  LEU A 522      -4.777   2.471   4.815  1.00 11.48           C  
ANISOU 2180  CG  LEU A 522     1448   1533   1379      8     -6    -10
ATOM   2181  CD1 LEU A 522      -4.987   1.124   4.034  1.00 10.80           C  
ANISOU 2181  CD1 LEU A 522     1373   1437   1293      9    -10     -5
ATOM   2182  CD2 LEU A 522      -5.999   3.525   4.868  1.00 13.82           C  
ANISOU 2182  CD2 LEU A 522     1739   1829   1684     -1      2     -9
ATOM   2183  H   LEU A 522      -2.671   1.999   8.296  1.00 10.29           H  
ATOM   2184  HA  LEU A 522      -2.734   0.595   5.727  1.00  9.98           H  
ATOM   2185  HB3 LEU A 522      -4.128   3.281   6.725  1.00 10.16           H  
ATOM   2186  HB2 LEU A 522      -4.700   1.754   6.905  1.00 10.16           H  
ATOM   2187  HG  LEU A 522      -3.998   2.931   4.207  1.00 11.48           H  
ATOM   2188 HD11 LEU A 522      -4.298   1.107   3.190  1.00 10.80           H  
ATOM   2189 HD12 LEU A 522      -4.860   0.197   4.593  1.00 10.80           H  
ATOM   2190 HD13 LEU A 522      -5.958   1.050   3.545  1.00 10.80           H  
ATOM   2191 HD21 LEU A 522      -6.891   2.964   4.588  1.00 13.82           H  
ATOM   2192 HD22 LEU A 522      -6.298   3.972   5.816  1.00 13.82           H  
ATOM   2193 HD23 LEU A 522      -5.913   4.256   4.064  1.00 13.82           H  
ATOM   2194  N   ALA A 523      -1.428   2.191   4.196  1.00 10.44           N  
ANISOU 2194  N   ALA A 523     1309   1416   1242     34    -22    -20
ATOM   2195  CA  ALA A 523      -0.356   2.777   3.367  1.00  9.63           C  
ANISOU 2195  CA  ALA A 523     1193   1319   1145     36    -20    -27
ATOM   2196  C   ALA A 523      -0.147   1.966   2.102  1.00 10.69           C  
ANISOU 2196  C   ALA A 523     1336   1444   1282     42    -18    -26
ATOM   2197  O   ALA A 523      -0.418   0.738   2.051  1.00 10.14           O  
ANISOU 2197  O   ALA A 523     1281   1363   1209     46    -21    -21
ATOM   2198  CB  ALA A 523       0.967   2.712   4.102  1.00 10.76           C  
ANISOU 2198  CB  ALA A 523     1325   1476   1287     46    -26    -32
ATOM   2199  H   ALA A 523      -1.939   1.376   3.888  1.00 10.44           H  
ATOM   2200  HA  ALA A 523      -0.568   3.805   3.075  1.00  9.63           H  
ATOM   2201  HB1 ALA A 523       1.775   2.982   3.422  1.00 10.76           H  
ATOM   2202  HB2 ALA A 523       1.087   3.380   4.954  1.00 10.76           H  
ATOM   2203  HB3 ALA A 523       1.026   1.687   4.467  1.00 10.76           H  
ATOM   2204  N   ALA A 524       0.309   2.636   1.056  1.00  9.79           N  
ANISOU 2204  N   ALA A 524     1217   1332   1171     40    -11    -32
ATOM   2205  CA  ALA A 524       0.544   2.094  -0.288  1.00  9.89           C  
ANISOU 2205  CA  ALA A 524     1241   1335   1183     44     -8    -33
ATOM   2206  C   ALA A 524       1.549   0.877  -0.269  1.00 10.44           C  
ANISOU 2206  C   ALA A 524     1316   1400   1252     61    -10    -33
ATOM   2207  O   ALA A 524       1.633   0.122  -1.214  1.00 11.32           O  
ANISOU 2207  O   ALA A 524     1444   1497   1360     64     -9    -32
ATOM   2208  CB  ALA A 524       0.848   3.150  -1.343  1.00 10.85           C  
ANISOU 2208  CB  ALA A 524     1358   1458   1305     39      2    -40
ATOM   2209  H   ALA A 524       0.695   3.548   1.250  1.00  9.79           H  
ATOM   2210  HA  ALA A 524      -0.358   1.554  -0.574  1.00  9.89           H  
ATOM   2211  HB1 ALA A 524       0.207   4.015  -1.169  1.00 10.85           H  
ATOM   2212  HB2 ALA A 524       1.859   3.540  -1.229  1.00 10.85           H  
ATOM   2213  HB3 ALA A 524       0.626   2.980  -2.397  1.00 10.85           H  
ATOM   2214  N   ARG A 525       2.462   0.834   0.702  1.00 10.37           N  
ANISOU 2214  N   ARG A 525     1292   1403   1246     73    -14    -36
ATOM   2215  CA  ARG A 525       3.381  -0.329   0.869  1.00 12.20           C  
ANISOU 2215  CA  ARG A 525     1526   1630   1478     95    -17    -34
ATOM   2216  C   ARG A 525       2.621  -1.607   1.311  1.00 12.52           C  
ANISOU 2216  C   ARG A 525     1589   1656   1512     98    -25    -24
ATOM   2217  O   ARG A 525       3.171  -2.695   0.986  1.00 15.00           O  
ANISOU 2217  O   ARG A 525     1914   1958   1826    116    -27    -22
ATOM   2218  CB  ARG A 525       4.628   0.050   1.712  1.00 13.08           C  
ANISOU 2218  CB  ARG A 525     1615   1761   1595    107    -24    -37
ATOM   2219  CG  ARG A 525       4.293   0.415   3.188  1.00 13.13           C  
ANISOU 2219  CG  ARG A 525     1617   1776   1595     99    -37    -33
ATOM   2220  CD  ARG A 525       5.501   0.913   4.066  1.00 14.46           C  
ANISOU 2220  CD  ARG A 525     1763   1966   1767    108    -48    -36
ATOM   2221  NE  ARG A 525       5.011   1.517   5.240  1.00 21.91           N  
ANISOU 2221  NE  ARG A 525     2710   2916   2700     96    -58    -33
ATOM   2222  CZ  ARG A 525       4.257   2.681   5.421  1.00 19.01           C  
ANISOU 2222  CZ  ARG A 525     2335   2555   2332     76    -53    -39
ATOM   2223  NH1 ARG A 525       4.262   3.625   4.465  1.00 17.52           N  
ANISOU 2223  NH1 ARG A 525     2135   2370   2152     66    -40    -47
ATOM   2224  NH2 ARG A 525       3.562   2.932   6.516  1.00 14.67           N1+
ANISOU 2224  NH2 ARG A 525     1795   2008   1772     65    -59    -37
ATOM   2225  H   ARG A 525       2.510   1.656   1.287  1.00 10.37           H  
ATOM   2226  HA  ARG A 525       3.829  -0.571  -0.094  1.00 12.20           H  
ATOM   2227  HB3 ARG A 525       5.032   0.965   1.279  1.00 13.08           H  
ATOM   2228  HB2 ARG A 525       5.449  -0.664   1.643  1.00 13.08           H  
ATOM   2229  HG3 ARG A 525       3.835  -0.484   3.602  1.00 13.13           H  
ATOM   2230  HG2 ARG A 525       3.425   1.067   3.277  1.00 13.13           H  
ATOM   2231  HD3 ARG A 525       6.175   1.572   3.518  1.00 14.46           H  
ATOM   2232  HD2 ARG A 525       6.112   0.093   4.444  1.00 14.46           H  
ATOM   2233 HH22 ARG A 525       3.151   3.798   6.833  1.00 14.67           H  
ATOM   2234 HH21 ARG A 525       3.211   2.175   7.085  1.00 14.67           H  
ATOM   2235 HH12 ARG A 525       3.826   4.507   4.693  1.00 17.52           H  
ATOM   2236 HH11 ARG A 525       4.707   3.513   3.565  1.00 17.52           H  
ATOM   2237  HE  ARG A 525       5.030   0.824   5.974  1.00 21.91           H  
ATOM   2238  N   ASN A 526       1.450  -1.447   1.966  1.00 11.92           N  
ANISOU 2238  N   ASN A 526     1520   1577   1431     82    -28    -18
ATOM   2239  CA  ASN A 526       0.685  -2.431   2.740  1.00 13.32           C  
ANISOU 2239  CA  ASN A 526     1718   1741   1602     80    -32     -9
ATOM   2240  C   ASN A 526      -0.675  -2.652   2.079  1.00 14.26           C  
ANISOU 2240  C   ASN A 526     1851   1847   1722     63    -26     -7
ATOM   2241  O   ASN A 526      -1.604  -3.127   2.706  1.00 15.65           O  
ANISOU 2241  O   ASN A 526     2039   2015   1894     53    -26      0
ATOM   2242  CB  ASN A 526       0.525  -1.969   4.232  1.00 12.35           C  
ANISOU 2242  CB  ASN A 526     1591   1628   1472     75    -38     -4
ATOM   2243  CG  ASN A 526       1.754  -2.088   5.133  1.00 19.32           C  
ANISOU 2243  CG  ASN A 526     2466   2522   2352     93    -49     -3
ATOM   2244  OD1 ASN A 526       2.785  -2.818   4.986  1.00 18.71           O  
ANISOU 2244  OD1 ASN A 526     2392   2440   2278    113    -53     -2
ATOM   2245  ND2 ASN A 526       1.623  -1.303   6.197  1.00 18.42           N  
ANISOU 2245  ND2 ASN A 526     2342   2423   2233     87    -54     -4
ATOM   2246  H   ASN A 526       1.059  -0.517   2.023  1.00 11.92           H  
ATOM   2247  HA  ASN A 526       1.307  -3.327   2.763  1.00 13.32           H  
ATOM   2248  HB3 ASN A 526      -0.300  -2.508   4.698  1.00 12.35           H  
ATOM   2249  HB2 ASN A 526       0.138  -0.955   4.324  1.00 12.35           H  
ATOM   2250 HD22 ASN A 526       2.303  -1.441   6.931  1.00 18.42           H  
ATOM   2251 HD21 ASN A 526       0.841  -0.750   6.516  1.00 18.42           H  
ATOM   2252  N   CYS A 527      -0.842  -2.247   0.821  1.00 10.43           N  
ANISOU 2252  N   CYS A 527     1364   1360   1241     58    -22    -14
ATOM   2253  CA  CYS A 527      -1.956  -2.720   0.027  1.00  9.43           C  
ANISOU 2253  CA  CYS A 527     1250   1220   1112     42    -20    -13
ATOM   2254  C   CYS A 527      -1.408  -3.387  -1.247  1.00  9.76           C  
ANISOU 2254  C   CYS A 527     1308   1247   1151     50    -17    -18
ATOM   2255  O   CYS A 527      -0.387  -2.897  -1.755  1.00 10.13           O  
ANISOU 2255  O   CYS A 527     1351   1299   1200     66    -13    -24
ATOM   2256  CB  CYS A 527      -2.785  -1.469  -0.379  1.00  9.36           C  
ANISOU 2256  CB  CYS A 527     1228   1221   1107     28    -19    -16
ATOM   2257  SG  CYS A 527      -3.616  -0.657   0.996  1.00 10.90           S  
ANISOU 2257  SG  CYS A 527     1406   1429   1307     19    -19    -12
ATOM   2258  H   CYS A 527      -0.081  -1.949   0.227  1.00 10.43           H  
ATOM   2259  HA  CYS A 527      -2.656  -3.306   0.624  1.00  9.43           H  
ATOM   2260  HB3 CYS A 527      -3.557  -1.782  -1.081  1.00  9.36           H  
ATOM   2261  HB2 CYS A 527      -2.030  -0.800  -0.791  1.00  9.36           H  
ATOM   2262  HG  CYS A 527      -4.115   0.349   0.273  1.00 10.90           H  
ATOM   2263  N   LEU A 528      -2.086  -4.451  -1.617  1.00  9.70           N  
ANISOU 2263  N   LEU A 528     1321   1224   1141     38    -18    -17
ATOM   2264  CA  LEU A 528      -1.674  -5.232  -2.711  1.00  9.74           C  
ANISOU 2264  CA  LEU A 528     1348   1211   1141     43    -14    -24
ATOM   2265  C   LEU A 528      -2.700  -5.118  -3.985  1.00 11.20           C  
ANISOU 2265  C   LEU A 528     1541   1392   1322     22    -17    -29
ATOM   2266  O   LEU A 528      -3.807  -4.734  -3.733  1.00 10.27           O  
ANISOU 2266  O   LEU A 528     1414   1282   1208      3    -23    -25
ATOM   2267  CB  LEU A 528      -1.482  -6.719  -2.298  1.00 10.17           C  
ANISOU 2267  CB  LEU A 528     1426   1243   1192     49    -14    -18
ATOM   2268  CG  LEU A 528      -0.400  -7.089  -1.249  1.00 10.98           C  
ANISOU 2268  CG  LEU A 528     1527   1348   1297     75    -14    -13
ATOM   2269  CD1 LEU A 528      -0.374  -8.551  -0.689  1.00 11.68           C  
ANISOU 2269  CD1 LEU A 528     1642   1416   1381     77    -15     -3
ATOM   2270  CD2 LEU A 528       1.071  -6.664  -1.554  1.00 13.41           C  
ANISOU 2270  CD2 LEU A 528     1833   1656   1607    100     -8    -21
ATOM   2271  H   LEU A 528      -3.001  -4.550  -1.202  1.00  9.70           H  
ATOM   2272  HA  LEU A 528      -0.671  -4.957  -3.037  1.00  9.74           H  
ATOM   2273  HB3 LEU A 528      -1.185  -7.285  -3.181  1.00 10.17           H  
ATOM   2274  HB2 LEU A 528      -2.447  -7.139  -2.015  1.00 10.17           H  
ATOM   2275  HG  LEU A 528      -0.784  -6.519  -0.403  1.00 10.98           H  
ATOM   2276 HD11 LEU A 528      -1.180  -9.185  -1.059  1.00 11.68           H  
ATOM   2277 HD12 LEU A 528       0.550  -9.068  -0.947  1.00 11.68           H  
ATOM   2278 HD13 LEU A 528      -0.461  -8.575   0.397  1.00 11.68           H  
ATOM   2279 HD21 LEU A 528       1.888  -7.334  -1.285  1.00 13.41           H  
ATOM   2280 HD22 LEU A 528       1.241  -6.598  -2.629  1.00 13.41           H  
ATOM   2281 HD23 LEU A 528       1.232  -5.648  -1.193  1.00 13.41           H  
ATOM   2282  N   VAL A 529      -2.233  -5.240  -5.223  1.00  9.53           N  
ANISOU 2282  N   VAL A 529     1349   1168   1104     24    -12    -37
ATOM   2283  CA  VAL A 529      -3.006  -5.104  -6.478  1.00 10.12           C  
ANISOU 2283  CA  VAL A 529     1436   1240   1171      4    -17    -43
ATOM   2284  C   VAL A 529      -3.086  -6.503  -7.306  1.00  9.84           C  
ANISOU 2284  C   VAL A 529     1432   1178   1127     -2    -15    -49
ATOM   2285  O   VAL A 529      -2.016  -7.050  -7.508  1.00 10.26           O  
ANISOU 2285  O   VAL A 529     1503   1217   1178     17     -4    -54
ATOM   2286  CB  VAL A 529      -2.319  -4.084  -7.430  1.00 10.85           C  
ANISOU 2286  CB  VAL A 529     1524   1342   1258     10    -11    -51
ATOM   2287  CG1 VAL A 529      -3.283  -3.629  -8.560  1.00 11.52           C  
ANISOU 2287  CG1 VAL A 529     1621   1426   1332    -11    -20    -54
ATOM   2288  CG2 VAL A 529      -1.783  -2.850  -6.731  1.00 11.54           C  
ANISOU 2288  CG2 VAL A 529     1581   1451   1353     17     -9    -46
ATOM   2289  H   VAL A 529      -1.270  -5.494  -5.391  1.00  9.53           H  
ATOM   2290  HA  VAL A 529      -4.045  -4.849  -6.272  1.00 10.12           H  
ATOM   2291  HB  VAL A 529      -1.407  -4.503  -7.857  1.00 10.85           H  
ATOM   2292 HG11 VAL A 529      -3.591  -4.529  -9.094  1.00 11.52           H  
ATOM   2293 HG12 VAL A 529      -4.122  -3.037  -8.196  1.00 11.52           H  
ATOM   2294 HG13 VAL A 529      -2.834  -3.049  -9.367  1.00 11.52           H  
ATOM   2295 HG21 VAL A 529      -2.608  -2.404  -6.176  1.00 11.54           H  
ATOM   2296 HG22 VAL A 529      -0.872  -2.987  -6.149  1.00 11.54           H  
ATOM   2297 HG23 VAL A 529      -1.516  -2.076  -7.451  1.00 11.54           H  
ATOM   2298  N   ASN A 530      -4.298  -6.952  -7.671  1.00  9.88           N  
ANISOU 2298  N   ASN A 530     1447   1178   1130    -29    -26    -49
ATOM   2299  CA  ASN A 530      -4.570  -8.213  -8.446  1.00 10.23           C  
ANISOU 2299  CA  ASN A 530     1525   1195   1165    -39    -24    -56
ATOM   2300  C   ASN A 530      -4.472  -8.050  -9.991  1.00 11.97           C  
ANISOU 2300  C   ASN A 530     1767   1410   1371    -47    -24    -69
ATOM   2301  O   ASN A 530      -4.181  -6.981 -10.517  1.00 11.76           O  
ANISOU 2301  O   ASN A 530     1730   1400   1340    -43    -25    -71
ATOM   2302  CB  ASN A 530      -5.742  -8.973  -7.911  1.00 13.18           C  
ANISOU 2302  CB  ASN A 530     1902   1563   1544    -67    -33    -51
ATOM   2303  CG  ASN A 530      -7.123  -8.315  -8.282  1.00 12.43           C  
ANISOU 2303  CG  ASN A 530     1793   1482   1449    -94    -50    -52
ATOM   2304  OD1 ASN A 530      -7.313  -7.633  -9.278  1.00 11.28           O  
ANISOU 2304  OD1 ASN A 530     1641   1349   1296    -94    -57    -56
ATOM   2305  ND2 ASN A 530      -8.176  -8.554  -7.484  1.00 13.15           N  
ANISOU 2305  ND2 ASN A 530     1876   1572   1547   -118    -57    -47
ATOM   2306  H   ASN A 530      -5.074  -6.360  -7.410  1.00  9.88           H  
ATOM   2307  HA  ASN A 530      -3.735  -8.910  -8.375  1.00 10.23           H  
ATOM   2308  HB3 ASN A 530      -5.631  -9.184  -6.847  1.00 13.18           H  
ATOM   2309  HB2 ASN A 530      -5.621  -9.956  -8.366  1.00 13.18           H  
ATOM   2310 HD22 ASN A 530      -9.125  -8.261  -7.669  1.00 13.15           H  
ATOM   2311 HD21 ASN A 530      -8.066  -9.200  -6.716  1.00 13.15           H  
ATOM   2312  N   ASP A 531      -4.717  -9.142 -10.657  1.00 12.28           N  
ANISOU 2312  N   ASP A 531     1841   1424   1400    -59    -23    -78
ATOM   2313  CA  ASP A 531      -4.742  -9.113 -12.152  1.00 12.59           C  
ANISOU 2313  CA  ASP A 531     1909   1453   1421    -68    -22    -92
ATOM   2314  C   ASP A 531      -5.786  -8.222 -12.830  1.00 13.70           C  
ANISOU 2314  C   ASP A 531     2040   1612   1554    -93    -42    -92
ATOM   2315  O   ASP A 531      -5.539  -7.686 -13.912  1.00 14.58           O  
ANISOU 2315  O   ASP A 531     2172   1720   1646    -99    -43   -103
ATOM   2316  CB  ASP A 531      -4.580 -10.511 -12.931  1.00 15.48           C  
ANISOU 2316  CB  ASP A 531     2316   1786   1778    -82    -19   -101
ATOM   2317  CG  ASP A 531      -4.534 -11.807 -12.166  1.00 16.93           C  
ANISOU 2317  CG  ASP A 531     2498   1968   1967   -116    -36    -97
ATOM   2318  OD1 ASP A 531      -3.897 -12.764 -12.654  1.00 27.12           O  
ANISOU 2318  OD1 ASP A 531     3760   3270   3273   -117    -40    -84
ATOM   2319  OD2 ASP A 531      -5.215 -12.028 -11.122  1.00 32.13           O1-
ANISOU 2319  OD2 ASP A 531     4452   3875   3880   -143    -43   -108
ATOM   2320  H   ASP A 531      -4.740 -10.079 -10.282  1.00 12.28           H  
ATOM   2321  HA  ASP A 531      -3.807  -8.598 -12.372  1.00 12.59           H  
ATOM   2322  HB3 ASP A 531      -3.747 -10.425 -13.629  1.00 15.48           H  
ATOM   2323  HB2 ASP A 531      -5.492 -10.649 -13.513  1.00 15.48           H  
ATOM   2324  N   GLN A 532      -6.918  -7.952 -12.229  1.00 13.22           N  
ANISOU 2324  N   GLN A 532     1949   1568   1505   -108    -59    -82
ATOM   2325  CA  GLN A 532      -7.982  -7.152 -12.789  1.00 12.47           C  
ANISOU 2325  CA  GLN A 532     1840   1492   1406   -129    -81    -79
ATOM   2326  C   GLN A 532      -7.814  -5.692 -12.283  1.00 14.02           C  
ANISOU 2326  C   GLN A 532     2005   1713   1610   -113    -82    -70
ATOM   2327  O   GLN A 532      -8.571  -4.800 -12.638  1.00 15.01           O  
ANISOU 2327  O   GLN A 532     2115   1855   1735   -124   -100    -65
ATOM   2328  CB  GLN A 532      -9.349  -7.741 -12.365  1.00 13.85           C  
ANISOU 2328  CB  GLN A 532     2001   1670   1592   -157    -98    -75
ATOM   2329  CG  GLN A 532     -10.536  -7.080 -13.194  1.00 17.69           C  
ANISOU 2329  CG  GLN A 532     2520   2130   2071   -180    -98    -85
ATOM   2330  CD  GLN A 532     -11.339  -8.146 -13.951  1.00 20.41           C  
ANISOU 2330  CD  GLN A 532     2900   2463   2391   -192   -105   -100
ATOM   2331  OE1 GLN A 532     -10.828  -8.927 -14.734  1.00 22.20           O  
ANISOU 2331  OE1 GLN A 532     3122   2706   2608   -205   -125   -101
ATOM   2332  NE2 GLN A 532     -12.641  -8.071 -13.794  1.00 21.29           N  
ANISOU 2332  NE2 GLN A 532     3051   2546   2491   -186    -87   -111
ATOM   2333  H   GLN A 532      -7.197  -8.435 -11.387  1.00 13.22           H  
ATOM   2334  HA  GLN A 532      -7.885  -7.180 -13.875  1.00 12.47           H  
ATOM   2335  HB3 GLN A 532      -9.608  -7.538 -11.326  1.00 13.85           H  
ATOM   2336  HB2 GLN A 532      -9.234  -8.821 -12.454  1.00 13.85           H  
ATOM   2337  HG3 GLN A 532     -10.110  -6.520 -14.026  1.00 17.69           H  
ATOM   2338  HG2 GLN A 532     -11.154  -6.581 -12.447  1.00 17.69           H  
ATOM   2339 HE22 GLN A 532     -13.156  -8.887 -14.091  1.00 21.29           H  
ATOM   2340 HE21 GLN A 532     -13.060  -7.354 -13.218  1.00 21.29           H  
ATOM   2341  N   GLY A 533      -6.662  -5.300 -11.705  1.00 11.82           N  
ANISOU 2341  N   GLY A 533     1718   1437   1338    -87    -63    -67
ATOM   2342  CA  GLY A 533      -6.239  -3.982 -11.425  1.00 11.80           C  
ANISOU 2342  CA  GLY A 533     1688   1454   1341    -73    -61    -60
ATOM   2343  C   GLY A 533      -6.976  -3.381 -10.131  1.00 11.28           C  
ANISOU 2343  C   GLY A 533     1589   1403   1295    -74    -68    -48
ATOM   2344  O   GLY A 533      -6.738  -2.208  -9.821  1.00 11.90           O  
ANISOU 2344  O   GLY A 533     1646   1497   1378    -65    -68    -42
ATOM   2345  H   GLY A 533      -6.077  -6.061 -11.392  1.00 11.82           H  
ATOM   2346  HA3 GLY A 533      -6.392  -3.379 -12.320  1.00 11.80           H  
ATOM   2347  HA2 GLY A 533      -5.187  -4.019 -11.140  1.00 11.80           H  
ATOM   2348  N   VAL A 534      -7.805  -4.275  -9.424  1.00 11.24           N  
ANISOU 2348  N   VAL A 534     1580   1391   1298    -84    -71    -45
ATOM   2349  CA  VAL A 534      -8.385  -3.951  -8.133  1.00 10.49           C  
ANISOU 2349  CA  VAL A 534     1456   1309   1221    -85    -72    -35
ATOM   2350  C   VAL A 534      -7.338  -4.027  -7.056  1.00 10.80           C  
ANISOU 2350  C   VAL A 534     1488   1349   1266    -63    -56    -31
ATOM   2351  O   VAL A 534      -6.419  -4.838  -7.102  1.00 10.47           O  
ANISOU 2351  O   VAL A 534     1464   1293   1221    -53    -46    -34
ATOM   2352  CB  VAL A 534      -9.370  -5.140  -7.790  1.00 12.53           C  
ANISOU 2352  CB  VAL A 534     1715   1559   1486   -108    -78    -33
ATOM   2353  CG1 VAL A 534     -10.058  -5.090  -6.354  1.00 12.14           C  
ANISOU 2353  CG1 VAL A 534     1636   1523   1453   -109    -75    -24
ATOM   2354  CG2 VAL A 534     -10.277  -5.344  -8.980  1.00 14.15           C  
ANISOU 2354  CG2 VAL A 534     1925   1766   1685   -132    -98    -38
ATOM   2355  H   VAL A 534      -7.761  -5.212  -9.797  1.00 11.24           H  
ATOM   2356  HA  VAL A 534      -8.935  -3.010  -8.157  1.00 10.49           H  
ATOM   2357  HB  VAL A 534      -8.710  -6.007  -7.758  1.00 12.53           H  
ATOM   2358 HG11 VAL A 534      -9.284  -5.296  -5.615  1.00 12.14           H  
ATOM   2359 HG12 VAL A 534     -10.442  -4.084  -6.186  1.00 12.14           H  
ATOM   2360 HG13 VAL A 534     -10.857  -5.810  -6.177  1.00 12.14           H  
ATOM   2361 HG21 VAL A 534      -9.770  -5.666  -9.890  1.00 14.15           H  
ATOM   2362 HG22 VAL A 534     -10.859  -6.255  -8.841  1.00 14.15           H  
ATOM   2363 HG23 VAL A 534     -10.935  -4.500  -9.184  1.00 14.15           H  
ATOM   2364  N   VAL A 535      -7.533  -3.141  -6.056  1.00  9.98           N  
ANISOU 2364  N   VAL A 535     1359   1263   1172    -55    -56    -25
ATOM   2365  CA  VAL A 535      -6.708  -3.004  -4.931  1.00  8.78           C  
ANISOU 2365  CA  VAL A 535     1197   1114   1025    -37    -43    -21
ATOM   2366  C   VAL A 535      -7.382  -3.763  -3.844  1.00 10.49           C  
ANISOU 2366  C   VAL A 535     1406   1330   1250    -44    -41    -15
ATOM   2367  O   VAL A 535      -8.593  -3.563  -3.556  1.00 10.46           O  
ANISOU 2367  O   VAL A 535     1389   1332   1254    -58    -47    -11
ATOM   2368  CB  VAL A 535      -6.366  -1.483  -4.398  1.00 10.59           C  
ANISOU 2368  CB  VAL A 535     1406   1359   1257    -28    -42    -20
ATOM   2369  CG1 VAL A 535      -5.361  -1.424  -3.243  1.00 11.45           C  
ANISOU 2369  CG1 VAL A 535     1505   1474   1370    -13    -32    -18
ATOM   2370  CG2 VAL A 535      -5.868  -0.514  -5.532  1.00 11.88           C  
ANISOU 2370  CG2 VAL A 535     1581   1524   1411    -24    -41    -26
ATOM   2371  H   VAL A 535      -8.386  -2.600  -6.043  1.00  9.98           H  
ATOM   2372  HA  VAL A 535      -5.741  -3.389  -5.254  1.00  8.78           H  
ATOM   2373  HB  VAL A 535      -7.272  -1.008  -4.023  1.00 10.59           H  
ATOM   2374 HG11 VAL A 535      -5.660  -1.913  -2.316  1.00 11.45           H  
ATOM   2375 HG12 VAL A 535      -4.360  -1.820  -3.415  1.00 11.45           H  
ATOM   2376 HG13 VAL A 535      -5.087  -0.382  -3.080  1.00 11.45           H  
ATOM   2377 HG21 VAL A 535      -5.062  -1.096  -5.978  1.00 11.88           H  
ATOM   2378 HG22 VAL A 535      -6.713  -0.320  -6.193  1.00 11.88           H  
ATOM   2379 HG23 VAL A 535      -5.450   0.442  -5.216  1.00 11.88           H  
ATOM   2380  N   LYS A 536      -6.552  -4.476  -3.073  1.00 10.06           N  
ANISOU 2380  N   LYS A 536     1361   1267   1193    -32    -33    -13
ATOM   2381  CA  LYS A 536      -6.935  -4.951  -1.741  1.00  9.99           C  
ANISOU 2381  CA  LYS A 536     1350   1257   1189    -37    -29     -5
ATOM   2382  C   LYS A 536      -5.952  -4.501  -0.647  1.00 10.64           C  
ANISOU 2382  C   LYS A 536     1426   1346   1269    -18    -23     -2
ATOM   2383  O   LYS A 536      -4.755  -4.351  -0.849  1.00 10.27           O  
ANISOU 2383  O   LYS A 536     1383   1299   1218      0    -23     -5
ATOM   2384  CB  LYS A 536      -7.090  -6.535  -1.683  1.00 10.68           C  
ANISOU 2384  CB  LYS A 536     1463   1323   1272    -47    -27     -4
ATOM   2385  CG  LYS A 536      -8.087  -7.279  -2.572  1.00 11.91           C  
ANISOU 2385  CG  LYS A 536     1625   1472   1428    -70    -34     -9
ATOM   2386  CD  LYS A 536      -8.005  -8.820  -2.486  1.00 12.35           C  
ANISOU 2386  CD  LYS A 536     1706   1506   1481    -86    -31     -8
ATOM   2387  CE  LYS A 536      -8.753  -9.577  -3.612  1.00 13.17           C  
ANISOU 2387  CE  LYS A 536     1819   1603   1583   -110    -40    -16
ATOM   2388  NZ  LYS A 536      -8.858 -11.030  -3.264  1.00 12.69           N1+
ANISOU 2388  NZ  LYS A 536     1775   1525   1524   -135    -36    -15
ATOM   2389  H   LYS A 536      -5.562  -4.509  -3.274  1.00 10.06           H  
ATOM   2390  HA  LYS A 536      -7.910  -4.575  -1.433  1.00  9.99           H  
ATOM   2391  HB3 LYS A 536      -7.229  -6.936  -0.679  1.00 10.68           H  
ATOM   2392  HB2 LYS A 536      -6.095  -6.897  -1.942  1.00 10.68           H  
ATOM   2393  HG3 LYS A 536      -7.945  -7.058  -3.629  1.00 11.91           H  
ATOM   2394  HG2 LYS A 536      -9.119  -6.950  -2.454  1.00 11.91           H  
ATOM   2395  HD3 LYS A 536      -8.402  -9.164  -1.530  1.00 12.35           H  
ATOM   2396  HD2 LYS A 536      -6.953  -9.107  -2.506  1.00 12.35           H  
ATOM   2397  HE3 LYS A 536      -8.144  -9.545  -4.516  1.00 13.17           H  
ATOM   2398  HE2 LYS A 536      -9.692  -9.095  -3.883  1.00 13.17           H  
ATOM   2399  HZ1 LYS A 536      -7.991 -11.415  -2.918  1.00 12.69           H  
ATOM   2400  HZ2 LYS A 536      -9.654 -11.142  -2.653  1.00 12.69           H  
ATOM   2401  HZ3 LYS A 536      -9.103 -11.607  -4.056  1.00 12.69           H  
ATOM   2402  N   VAL A 537      -6.460  -4.241   0.571  1.00  9.69           N  
ANISOU 2402  N   VAL A 537     1298   1233   1153    -23    -19      4
ATOM   2403  CA  VAL A 537      -5.684  -3.844   1.781  1.00  9.58           C  
ANISOU 2403  CA  VAL A 537     1280   1227   1135     -9    -16      7
ATOM   2404  C   VAL A 537      -5.013  -5.129   2.403  1.00 10.15           C  
ANISOU 2404  C   VAL A 537     1376   1284   1198      0    -15     13
ATOM   2405  O   VAL A 537      -5.557  -6.226   2.279  1.00 11.09           O  
ANISOU 2405  O   VAL A 537     1513   1388   1315    -12    -12     18
ATOM   2406  CB  VAL A 537      -6.617  -3.207   2.878  1.00 11.11           C  
ANISOU 2406  CB  VAL A 537     1458   1431   1333    -19    -10     10
ATOM   2407  CG1 VAL A 537      -6.007  -2.947   4.270  1.00 11.61           C  
ANISOU 2407  CG1 VAL A 537     1525   1500   1388    -10     -6     14
ATOM   2408  CG2 VAL A 537      -7.329  -1.979   2.310  1.00 11.20           C  
ANISOU 2408  CG2 VAL A 537     1447   1456   1353    -20    -12      5
ATOM   2409  H   VAL A 537      -7.456  -4.379   0.662  1.00  9.69           H  
ATOM   2410  HA  VAL A 537      -4.903  -3.109   1.587  1.00  9.58           H  
ATOM   2411  HB  VAL A 537      -7.383  -3.971   3.013  1.00 11.11           H  
ATOM   2412 HG11 VAL A 537      -5.577  -3.855   4.694  1.00 11.61           H  
ATOM   2413 HG12 VAL A 537      -5.264  -2.150   4.284  1.00 11.61           H  
ATOM   2414 HG13 VAL A 537      -6.839  -2.604   4.885  1.00 11.61           H  
ATOM   2415 HG21 VAL A 537      -7.943  -2.363   1.495  1.00 11.20           H  
ATOM   2416 HG22 VAL A 537      -7.936  -1.362   2.973  1.00 11.20           H  
ATOM   2417 HG23 VAL A 537      -6.628  -1.268   1.873  1.00 11.20           H  
ATOM   2418  N   SER A 538      -3.901  -4.949   3.094  1.00  9.48           N  
ANISOU 2418  N   SER A 538     1291   1203   1108     21    -19     13
ATOM   2419  CA  SER A 538      -2.996  -5.999   3.539  1.00 10.53           C  
ANISOU 2419  CA  SER A 538     1447   1323   1233     37    -22     19
ATOM   2420  C   SER A 538      -2.151  -5.589   4.787  1.00 10.95           C  
ANISOU 2420  C   SER A 538     1494   1388   1278     50    -27     24
ATOM   2421  O   SER A 538      -2.257  -4.451   5.219  1.00 11.42           O  
ANISOU 2421  O   SER A 538     1533   1466   1340     48    -28     20
ATOM   2422  CB  SER A 538      -2.231  -6.340   2.278  1.00 13.20           C  
ANISOU 2422  CB  SER A 538     1791   1652   1572     54    -24     13
ATOM   2423  OG  SER A 538      -1.345  -7.418   2.522  1.00 12.70           O  
ANISOU 2423  OG  SER A 538     1751   1572   1503     71    -26     20
ATOM   2424  H   SER A 538      -3.623  -3.988   3.232  1.00  9.48           H  
ATOM   2425  HA  SER A 538      -3.564  -6.851   3.914  1.00 10.53           H  
ATOM   2426  HB3 SER A 538      -1.777  -5.487   1.773  1.00 13.20           H  
ATOM   2427  HB2 SER A 538      -2.939  -6.733   1.548  1.00 13.20           H  
ATOM   2428  HG  SER A 538      -0.460  -7.047   2.508  1.00 12.70           H  
ATOM   2429  N   ASP A 539      -1.352  -6.530   5.384  1.00 11.84           N  
ANISOU 2429  N   ASP A 539     1629   1489   1381     65    -32     33
ATOM   2430  CA  ASP A 539      -0.402  -6.333   6.472  1.00 12.97           C  
ANISOU 2430  CA  ASP A 539     1772   1643   1514     80    -42     39
ATOM   2431  C   ASP A 539      -1.032  -5.499   7.625  1.00 13.04           C  
ANISOU 2431  C   ASP A 539     1775   1663   1515     63    -37     41
ATOM   2432  O   ASP A 539      -0.549  -4.432   7.922  1.00 14.16           O  
ANISOU 2432  O   ASP A 539     1910   1822   1650     69    -46     40
ATOM   2433  CB  ASP A 539       0.966  -5.701   6.031  1.00 15.16           C  
ANISOU 2433  CB  ASP A 539     2027   1937   1798    102    -53     32
ATOM   2434  CG  ASP A 539       2.033  -6.646   5.509  1.00 21.36           C  
ANISOU 2434  CG  ASP A 539     2822   2709   2585    128    -58     34
ATOM   2435  OD1 ASP A 539       1.968  -7.846   5.815  1.00 19.18           O  
ANISOU 2435  OD1 ASP A 539     2576   2408   2303    131    -56     43
ATOM   2436  OD2 ASP A 539       3.065  -6.201   4.961  1.00 27.57           O1-
ANISOU 2436  OD2 ASP A 539     3587   3510   3379    147    -65     28
ATOM   2437  H   ASP A 539      -1.252  -7.435   4.946  1.00 11.84           H  
ATOM   2438  HA  ASP A 539      -0.149  -7.336   6.813  1.00 12.97           H  
ATOM   2439  HB3 ASP A 539       1.508  -5.293   6.884  1.00 15.16           H  
ATOM   2440  HB2 ASP A 539       0.692  -5.003   5.239  1.00 15.16           H  
ATOM   2441  N   PHE A 540      -2.134  -5.994   8.209  1.00 11.54           N  
ANISOU 2441  N   PHE A 540     1592   1467   1328     40    -24     42
ATOM   2442  CA  PHE A 540      -3.179  -5.323   8.998  1.00 11.45           C  
ANISOU 2442  CA  PHE A 540     1573   1466   1312     24    -15     41
ATOM   2443  C   PHE A 540      -2.534  -4.927  10.400  1.00 12.11           C  
ANISOU 2443  C   PHE A 540     1678   1547   1374     28    -17     51
ATOM   2444  O   PHE A 540      -2.897  -5.473  11.478  1.00 12.39           O  
ANISOU 2444  O   PHE A 540     1743   1564   1400     28    -15     62
ATOM   2445  CB  PHE A 540      -4.434  -6.256   9.190  1.00 13.02           C  
ANISOU 2445  CB  PHE A 540     1767   1658   1520      0      1     40
ATOM   2446  CG  PHE A 540      -5.074  -6.902   7.982  1.00 12.50           C  
ANISOU 2446  CG  PHE A 540     1722   1571   1456     -9      5     46
ATOM   2447  CD1 PHE A 540      -5.557  -8.243   7.908  1.00 13.36           C  
ANISOU 2447  CD1 PHE A 540     1827   1673   1576     -8      0     40
ATOM   2448  CD2 PHE A 540      -5.281  -6.001   6.888  1.00 14.95           C  
ANISOU 2448  CD2 PHE A 540     2058   1867   1755    -20     15     56
ATOM   2449  CE1 PHE A 540      -6.126  -8.686   6.799  1.00 14.17           C  
ANISOU 2449  CE1 PHE A 540     1953   1754   1679    -18      4     44
ATOM   2450  CE2 PHE A 540      -5.859  -6.537   5.731  1.00 15.93           C  
ANISOU 2450  CE2 PHE A 540     2203   1969   1881    -32     20     60
ATOM   2451  CZ  PHE A 540      -6.217  -7.878   5.684  1.00 14.21           C  
ANISOU 2451  CZ  PHE A 540     1982   1744   1675    -30     14     54
ATOM   2452  H   PHE A 540      -2.256  -6.989   8.086  1.00 11.54           H  
ATOM   2453  HA  PHE A 540      -3.455  -4.421   8.453  1.00 11.45           H  
ATOM   2454  HB3 PHE A 540      -5.159  -5.576   9.635  1.00 13.02           H  
ATOM   2455  HB2 PHE A 540      -4.216  -7.024   9.932  1.00 13.02           H  
ATOM   2456  HD1 PHE A 540      -5.484  -8.832   8.811  1.00 13.36           H  
ATOM   2457  HD2 PHE A 540      -4.924  -4.981   6.889  1.00 14.95           H  
ATOM   2458  HE1 PHE A 540      -6.396  -9.731   6.755  1.00 14.17           H  
ATOM   2459  HE2 PHE A 540      -6.007  -5.929   4.851  1.00 15.93           H  
ATOM   2460  HZ  PHE A 540      -6.512  -8.216   4.701  1.00 14.21           H  
ATOM   2461  N   GLY A 541      -1.628  -3.925  10.365  1.00 11.28           N  
ANISOU 2461  N   GLY A 541     1564   1460   1262     29    -21     47
ATOM   2462  CA  GLY A 541      -0.894  -3.538  11.516  1.00 12.74           C  
ANISOU 2462  CA  GLY A 541     1771   1647   1424     31    -25     54
ATOM   2463  C   GLY A 541       0.058  -4.648  11.878  1.00 12.27           C  
ANISOU 2463  C   GLY A 541     1724   1586   1352     55    -47     62
ATOM   2464  O   GLY A 541       0.352  -4.865  13.053  1.00 13.37           O  
ANISOU 2464  O   GLY A 541     1883   1729   1469     59    -55     69
ATOM   2465  H   GLY A 541      -1.395  -3.511   9.473  1.00 11.28           H  
ATOM   2466  HA3 GLY A 541      -1.597  -3.410  12.339  1.00 12.74           H  
ATOM   2467  HA2 GLY A 541      -0.422  -2.579  11.302  1.00 12.74           H  
ATOM   2468  N   LEU A 542       0.628  -5.404  10.942  1.00 12.29           N  
ANISOU 2468  N   LEU A 542     1719   1584   1367     73    -58     62
ATOM   2469  CA  LEU A 542       1.662  -6.422  11.238  1.00 13.32           C  
ANISOU 2469  CA  LEU A 542     1862   1710   1489    100    -78     71
ATOM   2470  C   LEU A 542       2.952  -5.820  11.830  1.00 13.46           C  
ANISOU 2470  C   LEU A 542     1865   1750   1497    113    -99     69
ATOM   2471  O   LEU A 542       3.766  -6.493  12.356  1.00 14.53           O  
ANISOU 2471  O   LEU A 542     2017   1884   1620    134   -118     80
ATOM   2472  CB  LEU A 542       2.133  -7.124   9.906  1.00 14.88           C  
ANISOU 2472  CB  LEU A 542     2050   1898   1705    116    -79     68
ATOM   2473  CG  LEU A 542       2.642  -8.594  10.062  1.00 22.78           C  
ANISOU 2473  CG  LEU A 542     3074   2879   2701    143    -90     80
ATOM   2474  CD1 LEU A 542       1.499  -9.560  10.405  1.00 24.57           C  
ANISOU 2474  CD1 LEU A 542     3344   3079   2912    134    -82     95
ATOM   2475  CD2 LEU A 542       3.421  -9.149   8.803  1.00 26.27           C  
ANISOU 2475  CD2 LEU A 542     3506   3311   3163    155    -85     72
ATOM   2476  H   LEU A 542       0.507  -5.194   9.961  1.00 12.29           H  
ATOM   2477  HA  LEU A 542       1.160  -7.170  11.851  1.00 13.32           H  
ATOM   2478  HB3 LEU A 542       2.895  -6.524   9.408  1.00 14.88           H  
ATOM   2479  HB2 LEU A 542       1.361  -7.067   9.138  1.00 14.88           H  
ATOM   2480  HG  LEU A 542       3.306  -8.578  10.927  1.00 22.78           H  
ATOM   2481 HD11 LEU A 542       0.537  -9.281   9.974  1.00 24.57           H  
ATOM   2482 HD12 LEU A 542       1.956 -10.511  10.131  1.00 24.57           H  
ATOM   2483 HD13 LEU A 542       1.340  -9.644  11.480  1.00 24.57           H  
ATOM   2484 HD21 LEU A 542       3.544  -8.289   8.145  1.00 26.27           H  
ATOM   2485 HD22 LEU A 542       4.415  -9.480   9.102  1.00 26.27           H  
ATOM   2486 HD23 LEU A 542       2.863  -9.881   8.220  1.00 26.27           H  
ATOM   2487  N   SER A 543       3.141  -4.508  11.775  1.00 13.35           N  
ANISOU 2487  N   SER A 543     1822   1758   1491    102    -98     54
ATOM   2488  CA  SER A 543       4.270  -3.670  12.178  1.00 14.15           C  
ANISOU 2488  CA  SER A 543     1908   1882   1585    110   -119     49
ATOM   2489  C   SER A 543       4.378  -3.571  13.704  1.00 15.56           C  
ANISOU 2489  C   SER A 543     2114   2064   1735    108   -130     59
ATOM   2490  O   SER A 543       5.508  -3.356  14.121  1.00 15.37           O  
ANISOU 2490  O   SER A 543     2085   2056   1700    121   -155     60
ATOM   2491  CB  SER A 543       3.948  -2.319  11.588  1.00 14.71           C  
ANISOU 2491  CB  SER A 543     1949   1972   1669     94   -112     32
ATOM   2492  OG  SER A 543       2.660  -1.810  11.791  1.00 16.89           O  
ANISOU 2492  OG  SER A 543     2234   2245   1937     70    -93     28
ATOM   2493  H   SER A 543       2.432  -3.957  11.311  1.00 13.35           H  
ATOM   2494  HA  SER A 543       5.155  -4.099  11.706  1.00 14.15           H  
ATOM   2495  HB3 SER A 543       4.050  -2.470  10.514  1.00 14.71           H  
ATOM   2496  HB2 SER A 543       4.699  -1.539  11.718  1.00 14.71           H  
ATOM   2497  HG  SER A 543       2.403  -1.350  10.989  1.00 16.89           H  
ATOM   2498  N   ARG A 544       3.329  -3.786  14.539  1.00 12.75           N  
ANISOU 2498  N   ARG A 544     1788   1691   1364     92   -112     66
ATOM   2499  CA  ARG A 544       3.492  -3.828  15.990  1.00 12.58           C  
ANISOU 2499  CA  ARG A 544     1800   1670   1311     87   -118     75
ATOM   2500  C   ARG A 544       4.193  -5.109  16.432  1.00 15.29           C  
ANISOU 2500  C   ARG A 544     2166   2006   1638    113   -143     93
ATOM   2501  O   ARG A 544       4.691  -5.195  17.549  1.00 14.93           O  
ANISOU 2501  O   ARG A 544     2144   1967   1564    114   -158    100
ATOM   2502  CB  ARG A 544       2.192  -3.715  16.751  1.00 13.12           C  
ANISOU 2502  CB  ARG A 544     1893   1720   1371     65    -88     80
ATOM   2503  CG  ARG A 544       1.346  -2.508  16.347  1.00 12.24           C  
ANISOU 2503  CG  ARG A 544     1764   1617   1271     41    -64     64
ATOM   2504  CD  ARG A 544      -0.014  -2.314  17.035  1.00 12.86           C  
ANISOU 2504  CD  ARG A 544     1862   1679   1347     21    -33     69
ATOM   2505  NE  ARG A 544      -0.864  -3.486  16.707  1.00 13.07           N  
ANISOU 2505  NE  ARG A 544     1887   1688   1393     22    -25     75
ATOM   2506  CZ  ARG A 544      -1.186  -4.455  17.500  1.00 12.96           C  
ANISOU 2506  CZ  ARG A 544     1886   1657   1380      5     -1     81
ATOM   2507  NH1 ARG A 544      -1.975  -5.325  16.931  1.00 11.93           N  
ANISOU 2507  NH1 ARG A 544     1753   1511   1267      5      4     84
ATOM   2508  NH2 ARG A 544      -0.672  -4.568  18.720  1.00 15.00           N1+
ANISOU 2508  NH2 ARG A 544     2164   1914   1622    -13     21     82
ATOM   2509  H   ARG A 544       2.458  -4.097  14.132  1.00 12.75           H  
ATOM   2510  HA  ARG A 544       4.055  -2.923  16.219  1.00 12.58           H  
ATOM   2511  HB3 ARG A 544       2.377  -3.657  17.823  1.00 13.12           H  
ATOM   2512  HB2 ARG A 544       1.666  -4.654  16.576  1.00 13.12           H  
ATOM   2513  HG3 ARG A 544       1.357  -2.264  15.284  1.00 12.24           H  
ATOM   2514  HG2 ARG A 544       1.910  -1.680  16.777  1.00 12.24           H  
ATOM   2515  HD3 ARG A 544      -0.528  -1.521  16.491  1.00 12.86           H  
ATOM   2516  HD2 ARG A 544       0.072  -1.752  17.965  1.00 12.86           H  
ATOM   2517 HH22 ARG A 544      -0.887  -5.347  19.327  1.00 15.00           H  
ATOM   2518 HH21 ARG A 544      -0.100  -3.786  19.005  1.00 15.00           H  
ATOM   2519 HH12 ARG A 544      -2.133  -6.228  17.356  1.00 11.93           H  
ATOM   2520 HH11 ARG A 544      -2.121  -5.228  15.937  1.00 11.93           H  
ATOM   2521  HE  ARG A 544      -1.241  -3.462  15.770  1.00 13.07           H  
ATOM   2522  N   TYR A 545       4.240  -6.152  15.553  1.00 14.60           N  
ANISOU 2522  N   TYR A 545     2075   1905   1566    134   -149     99
ATOM   2523  CA  TYR A 545       4.870  -7.441  15.812  1.00 15.25           C  
ANISOU 2523  CA  TYR A 545     2183   1975   1635    162   -170    118
ATOM   2524  C   TYR A 545       6.362  -7.391  15.563  1.00 19.72           C  
ANISOU 2524  C   TYR A 545     2719   2558   2217    194   -198    115
ATOM   2525  O   TYR A 545       7.034  -8.283  16.045  1.00 20.78           O  
ANISOU 2525  O   TYR A 545     2870   2681   2345    223   -217    131
ATOM   2526  CB  TYR A 545       4.179  -8.679  15.225  1.00 16.07           C  
ANISOU 2526  CB  TYR A 545     2318   2044   1743    163   -150    130
ATOM   2527  CG  TYR A 545       2.614  -8.656  15.289  1.00 15.74           C  
ANISOU 2527  CG  TYR A 545     2297   1992   1693    128   -120    129
ATOM   2528  CD1 TYR A 545       1.882  -8.596  16.475  1.00 16.59           C  
ANISOU 2528  CD1 TYR A 545     2435   2099   1769    114   -117    137
ATOM   2529  CD2 TYR A 545       1.907  -8.552  14.036  1.00 14.33           C  
ANISOU 2529  CD2 TYR A 545     2100   1807   1536    107    -94    118
ATOM   2530  CE1 TYR A 545       0.494  -8.450  16.516  1.00 17.02           C  
ANISOU 2530  CE1 TYR A 545     2502   2148   1818     82    -86    134
ATOM   2531  CE2 TYR A 545       0.526  -8.430  14.060  1.00 14.95           C  
ANISOU 2531  CE2 TYR A 545     2188   1881   1611     76    -67    115
ATOM   2532  CZ  TYR A 545      -0.193  -8.470  15.260  1.00 16.45           C  
ANISOU 2532  CZ  TYR A 545     2407   2071   1772     64    -61    123
ATOM   2533  OH  TYR A 545      -1.581  -8.322  15.195  1.00 15.59           O  
ANISOU 2533  OH  TYR A 545     2302   1958   1661     35    -31    119
ATOM   2534  H   TYR A 545       3.763  -6.076  14.666  1.00 14.60           H  
ATOM   2535  HA  TYR A 545       4.775  -7.617  16.884  1.00 15.25           H  
ATOM   2536  HB3 TYR A 545       4.670  -9.545  15.669  1.00 16.07           H  
ATOM   2537  HB2 TYR A 545       4.397  -8.735  14.159  1.00 16.07           H  
ATOM   2538  HD1 TYR A 545       2.298  -8.517  17.469  1.00 16.59           H  
ATOM   2539  HD2 TYR A 545       2.399  -8.538  13.074  1.00 14.33           H  
ATOM   2540  HE1 TYR A 545      -0.048  -8.233  17.424  1.00 17.02           H  
ATOM   2541  HE2 TYR A 545      -0.083  -8.289  13.179  1.00 14.95           H  
ATOM   2542  HH  TYR A 545      -1.966  -8.426  16.068  1.00 15.59           H  
ATOM   2543  N   VAL A 546       6.885  -6.380  14.872  1.00 17.65           N  
ANISOU 2543  N   VAL A 546     2413   2321   1972    189   -202     97
ATOM   2544  CA  VAL A 546       8.240  -6.008  14.687  1.00 18.58           C  
ANISOU 2544  CA  VAL A 546     2494   2459   2107    215   -226     92
ATOM   2545  C   VAL A 546       9.051  -5.866  16.039  1.00 22.19           C  
ANISOU 2545  C   VAL A 546     2949   2938   2543    225   -260     97
ATOM   2546  O   VAL A 546       8.706  -4.983  16.853  1.00 21.27           O  
ANISOU 2546  O   VAL A 546     2832   2838   2411    201   -263     88
ATOM   2547  CB  VAL A 546       8.488  -4.703  13.785  1.00 23.06           C  
ANISOU 2547  CB  VAL A 546     3017   3044   2702    202   -212     70
ATOM   2548  CG1 VAL A 546       9.993  -4.404  13.617  1.00 23.61           C  
ANISOU 2548  CG1 VAL A 546     3044   3138   2788    224   -234     63
ATOM   2549  CG2 VAL A 546       7.876  -4.861  12.343  1.00 22.57           C  
ANISOU 2549  CG2 VAL A 546     2956   2960   2659    196   -183     67
ATOM   2550  H   VAL A 546       6.329  -5.625  14.498  1.00 17.65           H  
ATOM   2551  HA  VAL A 546       8.617  -6.888  14.166  1.00 18.58           H  
ATOM   2552  HB  VAL A 546       8.091  -3.872  14.368  1.00 23.06           H  
ATOM   2553 HG11 VAL A 546      10.560  -5.311  13.403  1.00 23.61           H  
ATOM   2554 HG12 VAL A 546      10.072  -3.665  12.820  1.00 23.61           H  
ATOM   2555 HG13 VAL A 546      10.422  -3.984  14.526  1.00 23.61           H  
ATOM   2556 HG21 VAL A 546       6.933  -5.405  12.395  1.00 22.57           H  
ATOM   2557 HG22 VAL A 546       7.644  -3.896  11.892  1.00 22.57           H  
ATOM   2558 HG23 VAL A 546       8.520  -5.409  11.656  1.00 22.57           H  
ATOM   2559  N   LEU A 547      10.145  -6.618  16.179  1.00 21.17           N  
ANISOU 2559  N   LEU A 547     2819   2810   2413    261   -289    109
ATOM   2560  CA  LEU A 547      11.159  -6.336  17.195  1.00 22.41           C  
ANISOU 2560  CA  LEU A 547     2975   2990   2548    272   -328    115
ATOM   2561  C   LEU A 547      12.199  -5.320  16.711  1.00 28.97           C  
ANISOU 2561  C   LEU A 547     3750   3860   3398    273   -348     98
ATOM   2562  O   LEU A 547      13.297  -5.716  16.343  1.00 30.04           O  
ANISOU 2562  O   LEU A 547     3882   4019   3514    265   -375     95
ATOM   2563  CB  LEU A 547      11.862  -7.736  17.438  1.00 22.99           C  
ANISOU 2563  CB  LEU A 547     3077   3050   2610    311   -353    140
ATOM   2564  CG  LEU A 547      10.994  -8.967  17.914  1.00 27.32           C  
ANISOU 2564  CG  LEU A 547     3689   3561   3132    306   -338    159
ATOM   2565  CD1 LEU A 547      11.754 -10.329  17.677  1.00 27.97           C  
ANISOU 2565  CD1 LEU A 547     3797   3624   3207    349   -361    184
ATOM   2566  CD2 LEU A 547      10.471  -8.716  19.388  1.00 29.45           C  
ANISOU 2566  CD2 LEU A 547     3992   3835   3362    277   -340    163
ATOM   2567  H   LEU A 547      10.414  -7.204  15.402  1.00 21.17           H  
ATOM   2568  HA  LEU A 547      10.593  -6.056  18.083  1.00 22.41           H  
ATOM   2569  HB3 LEU A 547      12.732  -7.761  18.093  1.00 22.99           H  
ATOM   2570  HB2 LEU A 547      12.323  -8.066  16.507  1.00 22.99           H  
ATOM   2571  HG  LEU A 547      10.079  -8.996  17.323  1.00 27.32           H  
ATOM   2572 HD11 LEU A 547      12.511 -10.358  18.461  1.00 27.97           H  
ATOM   2573 HD12 LEU A 547      11.095 -11.189  17.787  1.00 27.97           H  
ATOM   2574 HD13 LEU A 547      12.166 -10.391  16.670  1.00 27.97           H  
ATOM   2575 HD21 LEU A 547      10.827  -9.383  20.172  1.00 29.45           H  
ATOM   2576 HD22 LEU A 547      10.612  -7.739  19.850  1.00 29.45           H  
ATOM   2577 HD23 LEU A 547       9.398  -8.899  19.451  1.00 29.45           H  
ATOM   2578  N   ASP A 548      11.882  -4.049  16.785  1.00 27.73           N  
ANISOU 2578  N   ASP A 548     3551   3708   3276    280   -334     85
ATOM   2579  CA  ASP A 548      12.833  -2.943  16.490  1.00 29.86           C  
ANISOU 2579  CA  ASP A 548     3766   4014   3566    278   -349     67
ATOM   2580  C   ASP A 548      12.044  -1.613  16.783  1.00 32.69           C  
ANISOU 2580  C   ASP A 548     4115   4388   3916    235   -339     49
ATOM   2581  O   ASP A 548      11.029  -1.346  16.106  1.00 31.12           O  
ANISOU 2581  O   ASP A 548     3914   4180   3731    212   -306     37
ATOM   2582  CB  ASP A 548      13.343  -2.962  14.980  1.00 32.20           C  
ANISOU 2582  CB  ASP A 548     4025   4309   3900    295   -331     58
ATOM   2583  CG  ASP A 548      14.403  -1.866  14.648  1.00 45.75           C  
ANISOU 2583  CG  ASP A 548     5681   6060   5640    293   -340     39
ATOM   2584  OD1 ASP A 548      15.078  -1.427  15.603  1.00 46.27           O  
ANISOU 2584  OD1 ASP A 548     5730   6154   5695    276   -363     32
ATOM   2585  OD2 ASP A 548      14.716  -1.633  13.439  1.00 53.33           O1-
ANISOU 2585  OD2 ASP A 548     6612   7020   6629    306   -322     32
ATOM   2586  H   ASP A 548      10.907  -3.805  16.889  1.00 27.73           H  
ATOM   2587  HA  ASP A 548      13.688  -3.002  17.164  1.00 29.86           H  
ATOM   2588  HB3 ASP A 548      12.450  -3.010  14.357  1.00 32.20           H  
ATOM   2589  HB2 ASP A 548      13.858  -3.910  14.826  1.00 32.20           H  
ATOM   2590  N   ASP A 549      12.560  -0.944  17.788  1.00 31.17           N  
ANISOU 2590  N   ASP A 549     3920   4221   3704    225   -369     46
ATOM   2591  CA  ASP A 549      11.923   0.240  18.395  1.00 31.36           C  
ANISOU 2591  CA  ASP A 549     3941   4260   3715    186   -366     28
ATOM   2592  C   ASP A 549      11.769   1.352  17.406  1.00 34.19           C  
ANISOU 2592  C   ASP A 549     4258   4630   4103    165   -343      6
ATOM   2593  O   ASP A 549      10.881   2.223  17.584  1.00 34.04           O  
ANISOU 2593  O   ASP A 549     4247   4610   4077    131   -326     -7
ATOM   2594  CB  ASP A 549      12.372   0.807  19.802  1.00 34.52           C  
ANISOU 2594  CB  ASP A 549     4339   4688   4091    184   -409     28
ATOM   2595  CG  ASP A 549      12.567  -0.224  20.938  1.00 51.00           C  
ANISOU 2595  CG  ASP A 549     6481   6761   6135    187   -424     46
ATOM   2596  OD1 ASP A 549      11.749  -1.142  21.220  1.00 52.07           O  
ANISOU 2596  OD1 ASP A 549     6651   6868   6265    206   -411     65
ATOM   2597  OD2 ASP A 549      13.367   0.186  21.766  1.00 57.97           O1-
ANISOU 2597  OD2 ASP A 549     7375   7662   6989    171   -449     42
ATOM   2598  H   ASP A 549      13.448  -1.302  18.111  1.00 31.17           H  
ATOM   2599  HA  ASP A 549      10.919  -0.145  18.572  1.00 31.36           H  
ATOM   2600  HB3 ASP A 549      11.506   1.451  19.954  1.00 34.52           H  
ATOM   2601  HB2 ASP A 549      13.281   1.409  19.796  1.00 34.52           H  
ATOM   2602  N   GLU A 550      12.601   1.384  16.359  1.00 29.07           N  
ANISOU 2602  N   GLU A 550     3569   3991   3487    184   -342      2
ATOM   2603  CA  GLU A 550      12.630   2.432  15.431  1.00 29.26           C  
ANISOU 2603  CA  GLU A 550     3555   4023   3538    164   -318    -18
ATOM   2604  C   GLU A 550      11.294   2.524  14.674  1.00 30.64           C  
ANISOU 2604  C   GLU A 550     3754   4172   3718    147   -277    -20
ATOM   2605  O   GLU A 550      11.009   3.612  14.244  1.00 28.43           O  
ANISOU 2605  O   GLU A 550     3458   3895   3449    121   -257    -36
ATOM   2606  CB  GLU A 550      13.858   2.325  14.448  1.00 31.12           C  
ANISOU 2606  CB  GLU A 550     3743   4274   3805    189   -322    -21
ATOM   2607  CG  GLU A 550      15.294   2.467  15.050  1.00 45.01           C  
ANISOU 2607  CG  GLU A 550     5465   6069   5568    200   -362    -24
ATOM   2608  CD  GLU A 550      15.541   3.718  15.953  1.00 69.07           C  
ANISOU 2608  CD  GLU A 550     8500   9141   8602    164   -379    -40
ATOM   2609  OE1 GLU A 550      14.852   4.755  15.700  1.00 59.48           O  
ANISOU 2609  OE1 GLU A 550     7255   7938   7405    138   -362    -59
ATOM   2610  OE2 GLU A 550      16.444   3.505  16.842  1.00 69.69           O1-
ANISOU 2610  OE2 GLU A 550     8603   9226   8650    161   -408    -33
ATOM   2611  H   GLU A 550      13.358   0.716  16.327  1.00 29.07           H  
ATOM   2612  HA  GLU A 550      12.649   3.367  15.991  1.00 29.26           H  
ATOM   2613  HB3 GLU A 550      13.751   3.068  13.658  1.00 31.12           H  
ATOM   2614  HB2 GLU A 550      13.810   1.338  13.989  1.00 31.12           H  
ATOM   2615  HG3 GLU A 550      15.974   2.551  14.203  1.00 45.01           H  
ATOM   2616  HG2 GLU A 550      15.411   1.551  15.628  1.00 45.01           H  
ATOM   2617  N   TYR A 551      10.637   1.372  14.492  1.00 26.94           N  
ANISOU 2617  N   TYR A 551     3322   3675   3240    159   -265     -5
ATOM   2618  CA  TYR A 551       9.379   1.375  13.742  1.00 26.86           C  
ANISOU 2618  CA  TYR A 551     3332   3640   3234    145   -230     -6
ATOM   2619  C   TYR A 551       8.225   1.847  14.618  1.00 30.18           C  
ANISOU 2619  C   TYR A 551     3787   4050   3631    120   -220     -5
ATOM   2620  O   TYR A 551       7.134   2.155  14.110  1.00 28.35           O  
ANISOU 2620  O   TYR A 551     3564   3803   3405    102   -192    -10
ATOM   2621  CB  TYR A 551       9.076  -0.020  13.122  1.00 29.26           C  
ANISOU 2621  CB  TYR A 551     3658   3919   3542    170   -222     10
ATOM   2622  CG  TYR A 551      10.001  -0.431  12.000  1.00 33.93           C  
ANISOU 2622  CG  TYR A 551     4223   4510   4160    193   -217      8
ATOM   2623  CD1 TYR A 551       9.640  -0.147  10.704  1.00 36.27           C  
ANISOU 2623  CD1 TYR A 551     4512   4794   4473    184   -188      0
ATOM   2624  CD2 TYR A 551      11.191  -1.105  12.314  1.00 35.75           C  
ANISOU 2624  CD2 TYR A 551     4437   4750   4396    226   -240     14
ATOM   2625  CE1 TYR A 551      10.574  -0.528   9.685  1.00 38.75           C  
ANISOU 2625  CE1 TYR A 551     4806   5108   4810    205   -180     -4
ATOM   2626  CE2 TYR A 551      11.980  -1.635  11.275  1.00 37.29           C  
ANISOU 2626  CE2 TYR A 551     4608   4944   4616    250   -232     11
ATOM   2627  CZ  TYR A 551      11.626  -1.382   9.983  1.00 45.40           C  
ANISOU 2627  CZ  TYR A 551     5632   5960   5660    238   -200      2
ATOM   2628  OH  TYR A 551      12.364  -1.935   8.982  1.00 48.40           O  
ANISOU 2628  OH  TYR A 551     5991   6337   6061    260   -188     -3
ATOM   2629  H   TYR A 551      10.961   0.531  14.949  1.00 26.94           H  
ATOM   2630  HA  TYR A 551       9.566   2.056  12.912  1.00 26.86           H  
ATOM   2631  HB3 TYR A 551       8.081  -0.204  12.716  1.00 29.26           H  
ATOM   2632  HB2 TYR A 551       9.198  -0.699  13.965  1.00 29.26           H  
ATOM   2633  HD1 TYR A 551       8.768   0.450  10.480  1.00 36.27           H  
ATOM   2634  HD2 TYR A 551      11.442  -1.313  13.344  1.00 35.75           H  
ATOM   2635  HE1 TYR A 551      10.368  -0.232   8.667  1.00 38.75           H  
ATOM   2636  HE2 TYR A 551      12.865  -2.201  11.526  1.00 37.29           H  
ATOM   2637  HH  TYR A 551      12.369  -2.895   8.987  1.00 48.40           H  
ATOM   2638  N   THR A 552       8.260   1.758  15.967  1.00 29.83           N  
ANISOU 2638  N   THR A 552     3765   4011   3559    120   -242      2
ATOM   2639  CA  THR A 552       7.093   1.629  16.795  1.00 30.39           C  
ANISOU 2639  CA  THR A 552     3876   4068   3604    101   -230      6
ATOM   2640  C   THR A 552       7.063   2.789  17.816  1.00 36.91           C  
ANISOU 2640  C   THR A 552     4703   4903   4416     70   -225    -10
ATOM   2641  O   THR A 552       5.999   3.088  18.286  1.00 36.89           O  
ANISOU 2641  O   THR A 552     4730   4886   4400     54   -204    -10
ATOM   2642  CB  THR A 552       7.233   0.234  17.571  1.00 34.79           C  
ANISOU 2642  CB  THR A 552     4466   4619   4133    119   -253     25
ATOM   2643  OG1 THR A 552       8.523   0.138  18.294  1.00 32.00           O  
ANISOU 2643  OG1 THR A 552     4102   4292   3766    124   -289     22
ATOM   2644  CG2 THR A 552       7.114  -1.015  16.730  1.00 35.38           C  
ANISOU 2644  CG2 THR A 552     4547   4677   4219    149   -254     41
ATOM   2645  H   THR A 552       9.194   1.662  16.340  1.00 29.83           H  
ATOM   2646  HA  THR A 552       6.110   1.725  16.332  1.00 30.39           H  
ATOM   2647  HB  THR A 552       6.431   0.108  18.299  1.00 34.79           H  
ATOM   2648  HG1 THR A 552       8.370   0.440  19.192  1.00 32.00           H  
ATOM   2649 HG21 THR A 552       6.166  -1.111  16.201  1.00 35.38           H  
ATOM   2650 HG22 THR A 552       7.923  -1.042  16.000  1.00 35.38           H  
ATOM   2651 HG23 THR A 552       7.301  -1.808  17.454  1.00 35.38           H  
ATOM   2652  N   SER A 553       8.167   3.416  18.183  1.00 35.54           N  
ANISOU 2652  N   SER A 553     4501   4754   4248     62   -243    -24
ATOM   2653  CA  SER A 553       8.174   4.701  18.897  1.00 36.13           C  
ANISOU 2653  CA  SER A 553     4580   4837   4310     31   -239    -41
ATOM   2654  C   SER A 553       8.060   5.881  17.890  1.00 40.30           C  
ANISOU 2654  C   SER A 553     5074   5373   4866     16   -224    -59
ATOM   2655  O   SER A 553       8.746   5.883  16.907  1.00 37.24           O  
ANISOU 2655  O   SER A 553     4653   4996   4502     29   -231    -59
ATOM   2656  CB  SER A 553       9.457   4.693  19.773  1.00  0.00           C  
ATOM   2657  OG  SER A 553      10.695   4.503  18.993  1.00  0.00           O  
ATOM   2658  H   SER A 553       9.069   3.279  17.748  1.00 35.54           H  
ATOM   2659  HB2 SER A 553       9.395   5.659  20.276  1.00  0.00           H  
ATOM   2660  HB3 SER A 553       9.467   3.898  20.518  1.00  0.00           H  
ATOM   2661  HG  SER A 553      10.595   3.753  18.402  1.00  0.00           H  
ATOM   2662  HA  SER A 553       7.308   4.710  19.559  1.00 36.13           H  
ATOM   2663  N   SER A 554       7.203   6.842  18.260  1.00 39.36           N  
ANISOU 2663  N   SER A 554     4965   5246   4743    -11   -203    -73
ATOM   2664  CA  SER A 554       6.937   7.989  17.413  1.00 40.11           C  
ANISOU 2664  CA  SER A 554     5036   5344   4860    -30   -187    -89
ATOM   2665  C   SER A 554       8.152   8.777  17.030  1.00 47.71           C  
ANISOU 2665  C   SER A 554     5961   6335   5833    -34   -212    -99
ATOM   2666  O   SER A 554       8.233   9.132  15.847  1.00 49.24           O  
ANISOU 2666  O   SER A 554     6125   6532   6053    -36   -201   -106
ATOM   2667  CB  SER A 554       5.925   8.890  18.143  1.00 42.94           C  
ANISOU 2667  CB  SER A 554     5418   5692   5207    -57   -167   -102
ATOM   2668  OG  SER A 554       6.169   9.234  19.503  1.00 45.79           O  
ANISOU 2668  OG  SER A 554     5808   6028   5561    -54   -142    -94
ATOM   2669  H   SER A 554       6.766   6.839  19.170  1.00 39.36           H  
ATOM   2670  HA  SER A 554       6.623   7.605  16.443  1.00 40.11           H  
ATOM   2671  HB3 SER A 554       4.956   8.439  17.927  1.00 42.94           H  
ATOM   2672  HB2 SER A 554       5.799   9.847  17.638  1.00 42.94           H  
ATOM   2673  HG  SER A 554       5.316   9.572  19.783  1.00 45.79           H  
ATOM   2674  N   VAL A 555       9.141   8.863  17.952  1.00 45.16           N  
ANISOU 2674  N   VAL A 555     5640   6031   5489    -34   -246   -100
ATOM   2675  CA  VAL A 555      10.474   9.377  17.655  1.00 45.56           C  
ANISOU 2675  CA  VAL A 555     5653   6112   5545    -38   -277   -110
ATOM   2676  C   VAL A 555      11.407   8.565  16.827  1.00 48.99           C  
ANISOU 2676  C   VAL A 555     6055   6561   6000     -5   -295    -97
ATOM   2677  O   VAL A 555      12.457   9.045  16.345  1.00 49.88           O  
ANISOU 2677  O   VAL A 555     6131   6700   6119     -3   -323   -103
ATOM   2678  CB  VAL A 555      11.218   9.789  18.959  1.00  0.00           C  
ATOM   2679  CG1 VAL A 555      10.479  10.886  19.769  1.00  0.00           C  
ATOM   2680  CG2 VAL A 555      11.714   8.645  19.886  1.00  0.00           C  
ATOM   2681  H   VAL A 555       8.982   8.445  18.858  1.00 45.16           H  
ATOM   2682  HB  VAL A 555      12.139  10.247  18.598  1.00  0.00           H  
ATOM   2683 HG11 VAL A 555      11.182  11.142  20.561  1.00  0.00           H  
ATOM   2684 HG12 VAL A 555      10.090  11.748  19.227  1.00  0.00           H  
ATOM   2685 HG13 VAL A 555       9.565  10.441  20.163  1.00  0.00           H  
ATOM   2686 HG21 VAL A 555      11.036   7.842  20.173  1.00  0.00           H  
ATOM   2687 HG22 VAL A 555      12.492   8.176  19.283  1.00  0.00           H  
ATOM   2688 HG23 VAL A 555      12.204   9.071  20.761  1.00  0.00           H  
ATOM   2689  HA  VAL A 555      10.219  10.301  17.137  1.00 45.56           H  
ATOM   2690  N   GLY A 556      11.078   7.288  16.606  1.00 43.26           N  
ANISOU 2690  N   GLY A 556     5340   5814   5282     21   -278    -81
ATOM   2691  CA  GLY A 556      11.961   6.372  15.798  1.00 42.11           C  
ANISOU 2691  CA  GLY A 556     5171   5673   5155     55   -288    -70
ATOM   2692  C   GLY A 556      12.094   6.649  14.317  1.00 43.42           C  
ANISOU 2692  C   GLY A 556     5304   5839   5355     54   -263    -78
ATOM   2693  O   GLY A 556      11.136   7.017  13.621  1.00 43.45           O  
ANISOU 2693  O   GLY A 556     5316   5827   5364     35   -232    -85
ATOM   2694  H   GLY A 556      10.150   6.962  16.834  1.00 43.26           H  
ATOM   2695  HA3 GLY A 556      11.607   5.356  15.975  1.00 42.11           H  
ATOM   2696  HA2 GLY A 556      12.956   6.381  16.244  1.00 42.11           H  
ATOM   2697  N   SER A 557      13.261   6.354  13.716  1.00 37.03           N  
ANISOU 2697  N   SER A 557     4456   5047   4566     77   -276    -77
ATOM   2698  CA  SER A 557      13.793   6.717  12.404  1.00 35.06           C  
ANISOU 2698  CA  SER A 557     4173   4802   4348     79   -253    -85
ATOM   2699  C   SER A 557      13.018   6.026  11.282  1.00 35.35           C  
ANISOU 2699  C   SER A 557     4228   4810   4394     93   -221    -77
ATOM   2700  O   SER A 557      13.061   6.476  10.148  1.00 36.18           O  
ANISOU 2700  O   SER A 557     4315   4914   4520     86   -196    -85
ATOM   2701  CB  SER A 557      15.321   6.407  12.473  1.00  0.00           C  
ATOM   2702  OG  SER A 557      15.603   5.097  12.955  1.00  0.00           O  
ATOM   2703  H   SER A 557      13.974   6.016  14.347  1.00 37.03           H  
ATOM   2704  HB2 SER A 557      15.866   6.474  11.532  1.00  0.00           H  
ATOM   2705  HB3 SER A 557      15.676   7.254  13.060  1.00  0.00           H  
ATOM   2706  HG  SER A 557      15.312   5.118  13.870  1.00  0.00           H  
ATOM   2707  HA  SER A 557      13.627   7.782  12.240  1.00 35.06           H  
ATOM   2708  N   LYS A 558      12.283   4.956  11.607  1.00 27.38           N  
ANISOU 2708  N   LYS A 558     3257   3777   3369    109   -221    -61
ATOM   2709  CA  LYS A 558      11.540   4.153  10.624  1.00 25.50           C  
ANISOU 2709  CA  LYS A 558     3039   3512   3139    121   -194    -53
ATOM   2710  C   LYS A 558       9.970   4.060  10.845  1.00 25.37           C  
ANISOU 2710  C   LYS A 558     3063   3472   3105    102   -177    -49
ATOM   2711  O   LYS A 558       9.253   3.192  10.328  1.00 26.45           O  
ANISOU 2711  O   LYS A 558     3221   3585   3243    110   -161    -40
ATOM   2712  CB  LYS A 558      12.119   2.697  10.548  1.00  0.00           C  
ATOM   2713  CG  LYS A 558      13.648   2.509  10.519  1.00  0.00           C  
ATOM   2714  CD  LYS A 558      14.158   1.057  10.786  1.00  0.00           C  
ATOM   2715  CE  LYS A 558      15.654   1.064  11.082  1.00  0.00           C  
ATOM   2716  NZ  LYS A 558      16.250  -0.241  11.406  1.00  0.00           N1+
ATOM   2717  H   LYS A 558      12.239   4.738  12.592  1.00 27.38           H  
ATOM   2718  HB2 LYS A 558      11.750   2.072  11.361  1.00  0.00           H  
ATOM   2719  HB3 LYS A 558      11.744   2.259   9.623  1.00  0.00           H  
ATOM   2720  HG2 LYS A 558      14.046   2.969   9.614  1.00  0.00           H  
ATOM   2721  HG3 LYS A 558      14.117   3.140  11.275  1.00  0.00           H  
ATOM   2722  HD2 LYS A 558      13.524   0.795  11.633  1.00  0.00           H  
ATOM   2723  HD3 LYS A 558      13.977   0.358   9.970  1.00  0.00           H  
ATOM   2724  HE2 LYS A 558      16.126   1.615  10.268  1.00  0.00           H  
ATOM   2725  HE3 LYS A 558      15.821   1.673  11.971  1.00  0.00           H  
ATOM   2726  HZ1 LYS A 558      15.743  -0.599  12.203  1.00  0.00           H  
ATOM   2727  HZ2 LYS A 558      16.145  -0.850  10.608  1.00  0.00           H  
ATOM   2728  HZ3 LYS A 558      17.209  -0.174  11.716  1.00  0.00           H  
ATOM   2729  HA  LYS A 558      11.669   4.598   9.637  1.00 25.50           H  
ATOM   2730  N   PHE A 559       9.515   4.900  11.753  1.00 19.90           N  
ANISOU 2730  N   PHE A 559     2379   2785   2399     76   -180    -56
ATOM   2731  CA  PHE A 559       8.106   5.100  12.087  1.00 16.88           C  
ANISOU 2731  CA  PHE A 559     2030   2382   2002     58   -163    -54
ATOM   2732  C   PHE A 559       7.324   5.677  10.877  1.00 18.18           C  
ANISOU 2732  C   PHE A 559     2190   2534   2183     45   -133    -61
ATOM   2733  O   PHE A 559       7.927   6.507  10.147  1.00 18.11           O  
ANISOU 2733  O   PHE A 559     2155   2537   2189     35   -127    -73
ATOM   2734  CB  PHE A 559       8.092   6.124  13.250  1.00 17.21           C  
ANISOU 2734  CB  PHE A 559     2082   2433   2024     36   -173    -62
ATOM   2735  CG  PHE A 559       6.701   6.309  13.895  1.00 16.30           C  
ANISOU 2735  CG  PHE A 559     2002   2298   1894     22   -155    -60
ATOM   2736  CD1 PHE A 559       6.254   5.323  14.779  1.00 17.69           C  
ANISOU 2736  CD1 PHE A 559     2209   2464   2050     32   -160    -46
ATOM   2737  CD2 PHE A 559       5.804   7.392  13.642  1.00 16.82           C  
ANISOU 2737  CD2 PHE A 559     2070   2356   1966      1   -132    -70
ATOM   2738  CE1 PHE A 559       4.955   5.240  15.272  1.00 18.76           C  
ANISOU 2738  CE1 PHE A 559     2373   2581   2173     19   -139    -45
ATOM   2739  CE2 PHE A 559       4.545   7.386  14.216  1.00 16.60           C  
ANISOU 2739  CE2 PHE A 559     2070   2309   1926     -9   -114    -68
ATOM   2740  CZ  PHE A 559       4.052   6.295  14.967  1.00 15.93           C  
ANISOU 2740  CZ  PHE A 559     2012   2216   1823      0   -117    -56
ATOM   2741  H   PHE A 559      10.197   5.520  12.167  1.00 19.90           H  
ATOM   2742  HA  PHE A 559       7.766   4.097  12.346  1.00 16.88           H  
ATOM   2743  HB3 PHE A 559       8.457   7.074  12.860  1.00 17.21           H  
ATOM   2744  HB2 PHE A 559       8.858   5.739  13.923  1.00 17.21           H  
ATOM   2745  HD1 PHE A 559       6.939   4.507  14.956  1.00 17.69           H  
ATOM   2746  HD2 PHE A 559       6.210   8.282  13.184  1.00 16.82           H  
ATOM   2747  HE1 PHE A 559       4.640   4.482  15.974  1.00 18.76           H  
ATOM   2748  HE2 PHE A 559       3.878   8.218  14.044  1.00 16.60           H  
ATOM   2749  HZ  PHE A 559       3.016   6.268  15.269  1.00 15.93           H  
ATOM   2750  N   PRO A 560       6.027   5.371  10.657  1.00 15.60           N  
ANISOU 2750  N   PRO A 560     1889   2185   1854     42   -114    -54
ATOM   2751  CA  PRO A 560       5.368   6.000   9.490  1.00 14.25           C  
ANISOU 2751  CA  PRO A 560     1715   2003   1697     31    -90    -59
ATOM   2752  C   PRO A 560       4.907   7.473   9.773  1.00 13.06           C  
ANISOU 2752  C   PRO A 560     1566   1852   1545      6    -79    -70
ATOM   2753  O   PRO A 560       3.702   7.745   9.813  1.00 11.46           O  
ANISOU 2753  O   PRO A 560     1381   1633   1339     -2    -63    -69
ATOM   2754  CB  PRO A 560       4.219   4.999   9.294  1.00 15.92           C  
ANISOU 2754  CB  PRO A 560     1950   2193   1906     39    -79    -47
ATOM   2755  CG  PRO A 560       3.867   4.610  10.722  1.00 20.74           C  
ANISOU 2755  CG  PRO A 560     2582   2801   2498     42    -90    -39
ATOM   2756  CD  PRO A 560       5.236   4.348  11.330  1.00 17.83           C  
ANISOU 2756  CD  PRO A 560     2202   2452   2121     50   -114    -41
ATOM   2757  HA  PRO A 560       6.060   5.988   8.648  1.00 14.25           H  
ATOM   2758  HB3 PRO A 560       4.620   4.125   8.780  1.00 15.92           H  
ATOM   2759  HB2 PRO A 560       3.366   5.280   8.676  1.00 15.92           H  
ATOM   2760  HG3 PRO A 560       3.117   3.840  10.903  1.00 20.74           H  
ATOM   2761  HG2 PRO A 560       3.456   5.458  11.268  1.00 20.74           H  
ATOM   2762  HD2 PRO A 560       5.128   4.407  12.413  1.00 17.83           H  
ATOM   2763  HD3 PRO A 560       5.607   3.340  11.145  1.00 17.83           H  
ATOM   2764  N   VAL A 561       5.878   8.407   9.831  1.00 12.18           N  
ANISOU 2764  N   VAL A 561     1434   1757   1435     -5    -87    -82
ATOM   2765  CA  VAL A 561       5.549   9.764  10.277  1.00 10.97           C  
ANISOU 2765  CA  VAL A 561     1284   1603   1280    -31    -77    -95
ATOM   2766  C   VAL A 561       4.545  10.556   9.331  1.00 10.91           C  
ANISOU 2766  C   VAL A 561     1282   1578   1284    -38    -52    -95
ATOM   2767  O   VAL A 561       3.669  11.183   9.936  1.00 10.32           O  
ANISOU 2767  O   VAL A 561     1226   1491   1205    -50    -40    -98
ATOM   2768  CB  VAL A 561       6.771  10.712  10.557  1.00 11.97           C  
ANISOU 2768  CB  VAL A 561     1384   1753   1412    -43    -89   -108
ATOM   2769  CG1 VAL A 561       6.438  11.762  11.616  1.00 12.45           C  
ANISOU 2769  CG1 VAL A 561     1448   1809   1474    -72    -75   -122
ATOM   2770  CG2 VAL A 561       8.032   9.910  11.088  1.00 13.42           C  
ANISOU 2770  CG2 VAL A 561     1562   1955   1581    -38   -119   -108
ATOM   2771  H   VAL A 561       6.846   8.163   9.673  1.00 12.18           H  
ATOM   2772  HA  VAL A 561       5.042   9.750  11.242  1.00 10.97           H  
ATOM   2773  HB  VAL A 561       7.032  11.224   9.631  1.00 11.97           H  
ATOM   2774 HG11 VAL A 561       7.354  12.315  11.827  1.00 12.45           H  
ATOM   2775 HG12 VAL A 561       5.536  12.344  11.427  1.00 12.45           H  
ATOM   2776 HG13 VAL A 561       6.206  11.348  12.597  1.00 12.45           H  
ATOM   2777 HG21 VAL A 561       8.822  10.527  11.516  1.00 13.42           H  
ATOM   2778 HG22 VAL A 561       7.661   9.152  11.778  1.00 13.42           H  
ATOM   2779 HG23 VAL A 561       8.465   9.393  10.232  1.00 13.42           H  
ATOM   2780  N   ARG A 562       4.749  10.489   8.018  1.00  9.81           N  
ANISOU 2780  N   ARG A 562     1132   1438   1159    -29    -44    -92
ATOM   2781  CA  ARG A 562       3.870  11.077   6.984  1.00  9.72           C  
ANISOU 2781  CA  ARG A 562     1126   1411   1156    -36    -23    -91
ATOM   2782  C   ARG A 562       2.467  10.498   6.934  1.00  9.91           C  
ANISOU 2782  C   ARG A 562     1173   1416   1177    -29    -15    -81
ATOM   2783  O   ARG A 562       1.546  11.198   6.542  1.00  9.61           O  
ANISOU 2783  O   ARG A 562     1142   1365   1145    -34     -1    -79
ATOM   2784  CB  ARG A 562       4.574  10.848   5.611  1.00 10.40           C  
ANISOU 2784  CB  ARG A 562     1196   1502   1255    -30    -16    -92
ATOM   2785  CG  ARG A 562       6.079  11.259   5.434  1.00 11.02           C  
ANISOU 2785  CG  ARG A 562     1246   1601   1340    -40    -20   -104
ATOM   2786  CD  ARG A 562       6.881  10.440   4.347  1.00 11.23           C  
ANISOU 2786  CD  ARG A 562     1254   1634   1378    -26    -15   -103
ATOM   2787  NE  ARG A 562       8.321  10.638   4.550  1.00 11.46           N  
ANISOU 2787  NE  ARG A 562     1250   1688   1415    -30    -22   -114
ATOM   2788  CZ  ARG A 562       9.100  11.767   4.333  1.00 11.37           C  
ANISOU 2788  CZ  ARG A 562     1221   1685   1412    -52    -10   -125
ATOM   2789  NH1 ARG A 562      10.455  11.780   4.548  1.00 10.33           N  
ANISOU 2789  NH1 ARG A 562     1056   1579   1291    -56    -19   -135
ATOM   2790  NH2 ARG A 562       8.525  12.894   3.981  1.00 10.67           N1+
ANISOU 2790  NH2 ARG A 562     1150   1581   1325    -69     13   -126
ATOM   2791  H   ARG A 562       5.588  10.022   7.706  1.00  9.81           H  
ATOM   2792  HA  ARG A 562       3.669  12.129   7.189  1.00  9.72           H  
ATOM   2793  HB3 ARG A 562       3.989  11.364   4.849  1.00 10.40           H  
ATOM   2794  HB2 ARG A 562       4.502   9.795   5.338  1.00 10.40           H  
ATOM   2795  HG3 ARG A 562       6.560  11.491   6.385  1.00 11.02           H  
ATOM   2796  HG2 ARG A 562       5.962  12.198   4.895  1.00 11.02           H  
ATOM   2797  HD3 ARG A 562       6.579  10.794   3.362  1.00 11.23           H  
ATOM   2798  HD2 ARG A 562       6.641   9.379   4.281  1.00 11.23           H  
ATOM   2799 HH22 ARG A 562       8.900  13.828   3.896  1.00 10.67           H  
ATOM   2800 HH21 ARG A 562       7.638  12.846   3.501  1.00 10.67           H  
ATOM   2801 HH12 ARG A 562      10.991  12.629   4.439  1.00 10.33           H  
ATOM   2802 HH11 ARG A 562      10.917  10.962   4.919  1.00 10.33           H  
ATOM   2803  HE  ARG A 562       8.777   9.737   4.533  1.00 11.46           H  
ATOM   2804  N   TRP A 563       2.229   9.287   7.431  1.00  8.72           N  
ANISOU 2804  N   TRP A 563     1031   1263   1018    -18    -24    -73
ATOM   2805  CA  TRP A 563       0.911   8.604   7.399  1.00  9.26           C  
ANISOU 2805  CA  TRP A 563     1117   1315   1085    -13    -16    -64
ATOM   2806  C   TRP A 563       0.162   8.730   8.749  1.00 10.29           C  
ANISOU 2806  C   TRP A 563     1262   1443   1204    -20    -15    -65
ATOM   2807  O   TRP A 563      -1.002   8.323   8.792  1.00 11.08           O  
ANISOU 2807  O   TRP A 563     1374   1533   1303    -16     -9    -57
ATOM   2808  CB  TRP A 563       0.984   7.089   6.930  1.00  9.82           C  
ANISOU 2808  CB  TRP A 563     1191   1383   1155      3    -23    -53
ATOM   2809  CG  TRP A 563       1.454   6.920   5.549  1.00  9.89           C  
ANISOU 2809  CG  TRP A 563     1192   1390   1174     10    -20    -52
ATOM   2810  CD1 TRP A 563       0.694   6.802   4.415  1.00 10.26           C  
ANISOU 2810  CD1 TRP A 563     1246   1425   1227     10    -11    -47
ATOM   2811  CD2 TRP A 563       2.891   6.921   5.118  1.00  9.77           C  
ANISOU 2811  CD2 TRP A 563     1160   1387   1164     16    -24    -57
ATOM   2812  NE1 TRP A 563       1.545   6.821   3.351  1.00 10.02           N  
ANISOU 2812  NE1 TRP A 563     1209   1397   1202     16     -9    -49
ATOM   2813  CE2 TRP A 563       2.864   6.980   3.713  1.00 11.15           C  
ANISOU 2813  CE2 TRP A 563     1337   1555   1347     20    -14    -55
ATOM   2814  CE3 TRP A 563       4.097   6.922   5.788  1.00 11.78           C  
ANISOU 2814  CE3 TRP A 563     1397   1659   1419     19    -35    -63
ATOM   2815  CZ2 TRP A 563       4.116   7.075   2.965  1.00 11.97           C  
ANISOU 2815  CZ2 TRP A 563     1426   1666   1457     25    -11    -61
ATOM   2816  CZ3 TRP A 563       5.319   7.150   5.096  1.00 13.09           C  
ANISOU 2816  CZ3 TRP A 563     1544   1834   1595     25    -33    -68
ATOM   2817  CH2 TRP A 563       5.284   7.205   3.681  1.00 13.56           C  
ANISOU 2817  CH2 TRP A 563     1607   1885   1661     29    -19    -67
ATOM   2818  H   TRP A 563       2.952   8.730   7.863  1.00  8.72           H  
ATOM   2819  HA  TRP A 563       0.370   9.091   6.587  1.00  9.26           H  
ATOM   2820  HB3 TRP A 563      -0.021   6.671   6.988  1.00  9.82           H  
ATOM   2821  HB2 TRP A 563       1.561   6.424   7.574  1.00  9.82           H  
ATOM   2822  HD1 TRP A 563      -0.385   6.742   4.403  1.00 10.26           H  
ATOM   2823  HE1 TRP A 563       1.275   6.756   2.380  1.00 10.02           H  
ATOM   2824  HE3 TRP A 563       4.132   6.932   6.868  1.00 11.78           H  
ATOM   2825  HZ2 TRP A 563       4.060   6.949   1.893  1.00 11.97           H  
ATOM   2826  HZ3 TRP A 563       6.213   7.234   5.697  1.00 13.09           H  
ATOM   2827  HH2 TRP A 563       6.199   7.369   3.132  1.00 13.56           H  
ATOM   2828  N   SER A 564       0.854   9.298   9.797  1.00  9.86           N  
ANISOU 2828  N   SER A 564     1207   1397   1142    -31    -19    -75
ATOM   2829  CA  SER A 564       0.263   9.497  11.131  1.00  9.51           C  
ANISOU 2829  CA  SER A 564     1180   1350   1082    -38    -18    -78
ATOM   2830  C   SER A 564      -0.364  10.876  11.180  1.00  9.88           C  
ANISOU 2830  C   SER A 564     1235   1387   1130    -52     -2    -88
ATOM   2831  O   SER A 564       0.230  11.865  10.718  1.00 11.17           O  
ANISOU 2831  O   SER A 564     1392   1554   1299    -64     -1    -98
ATOM   2832  CB  SER A 564       1.409   9.458  12.125  1.00 11.10           C  
ANISOU 2832  CB  SER A 564     1380   1569   1269    -40    -38    -83
ATOM   2833  OG  SER A 564       2.299   8.300  12.094  1.00 12.85           O  
ANISOU 2833  OG  SER A 564     1597   1797   1488    -23    -53    -72
ATOM   2834  H   SER A 564       1.703   9.832   9.678  1.00  9.86           H  
ATOM   2835  HA  SER A 564      -0.389   8.638  11.289  1.00  9.51           H  
ATOM   2836  HB3 SER A 564       1.129   9.534  13.176  1.00 11.10           H  
ATOM   2837  HB2 SER A 564       2.156  10.212  11.877  1.00 11.10           H  
ATOM   2838  HG  SER A 564       2.583   8.122  11.195  1.00 12.85           H  
ATOM   2839  N   PRO A 565      -1.569  11.018  11.809  1.00  9.60           N  
ANISOU 2839  N   PRO A 565     1218   1341   1089    -53     11    -87
ATOM   2840  CA  PRO A 565      -2.025  12.321  12.243  1.00  9.61           C  
ANISOU 2840  CA  PRO A 565     1230   1329   1090    -63     28    -98
ATOM   2841  C   PRO A 565      -1.322  12.880  13.498  1.00 10.15           C  
ANISOU 2841  C   PRO A 565     1309   1406   1141    -80     21   -112
ATOM   2842  O   PRO A 565      -0.774  12.053  14.273  1.00 11.07           O  
ANISOU 2842  O   PRO A 565     1426   1538   1243    -81      2   -112
ATOM   2843  CB  PRO A 565      -3.432  12.018  12.585  1.00  9.99           C  
ANISOU 2843  CB  PRO A 565     1291   1366   1138    -55     44    -91
ATOM   2844  CG  PRO A 565      -3.575  10.551  12.950  1.00 10.74           C  
ANISOU 2844  CG  PRO A 565     1389   1470   1220    -49     33    -83
ATOM   2845  CD  PRO A 565      -2.510   9.900  12.191  1.00 10.05           C  
ANISOU 2845  CD  PRO A 565     1284   1394   1139    -43     14    -77
ATOM   2846  HA  PRO A 565      -1.980  13.031  11.418  1.00  9.61           H  
ATOM   2847  HB3 PRO A 565      -4.021  12.238  11.694  1.00  9.99           H  
ATOM   2848  HB2 PRO A 565      -3.707  12.627  13.446  1.00  9.99           H  
ATOM   2849  HG3 PRO A 565      -4.564  10.120  12.792  1.00 10.74           H  
ATOM   2850  HG2 PRO A 565      -3.364  10.516  14.019  1.00 10.74           H  
ATOM   2851  HD2 PRO A 565      -2.057   9.074  12.741  1.00 10.05           H  
ATOM   2852  HD3 PRO A 565      -2.959   9.675  11.224  1.00 10.05           H  
ATOM   2853  N   PRO A 566      -1.369  14.188  13.747  1.00 10.86           N  
ANISOU 2853  N   PRO A 566     1410   1483   1231    -93     35   -124
ATOM   2854  CA  PRO A 566      -0.889  14.819  14.985  1.00 11.98           C  
ANISOU 2854  CA  PRO A 566     1565   1632   1356   -113     29   -141
ATOM   2855  C   PRO A 566      -1.262  14.139  16.339  1.00 12.77           C  
ANISOU 2855  C   PRO A 566     1683   1739   1431   -113     22   -142
ATOM   2856  O   PRO A 566      -0.364  14.043  17.090  1.00 12.94           O  
ANISOU 2856  O   PRO A 566     1706   1776   1435   -125      2   -150
ATOM   2857  CB  PRO A 566      -1.413  16.286  14.874  1.00 14.36           C  
ANISOU 2857  CB  PRO A 566     1882   1911   1662   -123     52   -152
ATOM   2858  CG  PRO A 566      -2.469  16.233  13.844  1.00 18.91           C  
ANISOU 2858  CG  PRO A 566     2457   2471   2258   -104     70   -139
ATOM   2859  CD  PRO A 566      -2.045  15.148  12.850  1.00 11.93           C  
ANISOU 2859  CD  PRO A 566     1550   1598   1383    -90     56   -124
ATOM   2860  HA  PRO A 566       0.193  14.727  14.884  1.00 11.98           H  
ATOM   2861  HB3 PRO A 566      -0.640  16.874  14.380  1.00 14.36           H  
ATOM   2862  HB2 PRO A 566      -1.616  16.772  15.828  1.00 14.36           H  
ATOM   2863  HG3 PRO A 566      -2.721  17.203  13.416  1.00 18.91           H  
ATOM   2864  HG2 PRO A 566      -3.403  15.954  14.332  1.00 18.91           H  
ATOM   2865  HD2 PRO A 566      -2.891  14.677  12.350  1.00 11.93           H  
ATOM   2866  HD3 PRO A 566      -1.357  15.494  12.078  1.00 11.93           H  
ATOM   2867  N   GLU A 567      -2.531  13.770  16.570  1.00 11.56           N  
ANISOU 2867  N   GLU A 567     1543   1575   1276   -101     39   -134
ATOM   2868  CA  GLU A 567      -2.942  13.134  17.817  1.00 11.59           C  
ANISOU 2868  CA  GLU A 567     1568   1582   1252   -104     37   -136
ATOM   2869  C   GLU A 567      -2.316  11.745  18.080  1.00 11.85           C  
ANISOU 2869  C   GLU A 567     1594   1633   1274    -96     10   -124
ATOM   2870  O   GLU A 567      -1.894  11.492  19.254  1.00 12.22           O  
ANISOU 2870  O   GLU A 567     1660   1688   1294   -102     -1   -126
ATOM   2871  CB  GLU A 567      -4.434  13.199  18.071  1.00 12.70           C  
ANISOU 2871  CB  GLU A 567     1724   1706   1394    -95     66   -132
ATOM   2872  CG  GLU A 567      -5.301  12.194  17.292  1.00 12.53           C  
ANISOU 2872  CG  GLU A 567     1687   1682   1390    -77     72   -114
ATOM   2873  CD  GLU A 567      -5.518  12.578  15.817  1.00 12.63           C  
ANISOU 2873  CD  GLU A 567     1678   1687   1434    -68     79   -108
ATOM   2874  OE1 GLU A 567      -5.162  13.737  15.415  1.00 13.27           O  
ANISOU 2874  OE1 GLU A 567     1757   1761   1525    -73     82   -117
ATOM   2875  OE2 GLU A 567      -6.027  11.763  15.012  1.00 11.99           O1-
ANISOU 2875  OE2 GLU A 567     1586   1604   1366    -55     83    -95
ATOM   2876  H   GLU A 567      -3.277  13.995  15.927  1.00 11.56           H  
ATOM   2877  HA  GLU A 567      -2.573  13.731  18.651  1.00 11.59           H  
ATOM   2878  HB3 GLU A 567      -4.763  14.202  17.801  1.00 12.70           H  
ATOM   2879  HB2 GLU A 567      -4.466  13.065  19.153  1.00 12.70           H  
ATOM   2880  HG3 GLU A 567      -6.314  12.013  17.654  1.00 12.53           H  
ATOM   2881  HG2 GLU A 567      -4.810  11.224  17.357  1.00 12.53           H  
ATOM   2882  N   VAL A 568      -2.079  10.978  17.025  1.00 10.89           N  
ANISOU 2882  N   VAL A 568     1449   1518   1171    -83      0   -111
ATOM   2883  CA  VAL A 568      -1.222   9.780  17.003  1.00 10.32           C  
ANISOU 2883  CA  VAL A 568     1370   1461   1090    -73    -26   -101
ATOM   2884  C   VAL A 568       0.233  10.088  17.326  1.00 12.16           C  
ANISOU 2884  C   VAL A 568     1590   1712   1317    -83    -52   -111
ATOM   2885  O   VAL A 568       0.766   9.374  18.215  1.00 12.63           O  
ANISOU 2885  O   VAL A 568     1658   1787   1356    -84    -74   -110
ATOM   2886  CB  VAL A 568      -1.343   8.977  15.723  1.00 11.59           C  
ANISOU 2886  CB  VAL A 568     1511   1619   1272    -56    -27    -86
ATOM   2887  CG1 VAL A 568      -0.202   8.025  15.411  1.00 12.35           C  
ANISOU 2887  CG1 VAL A 568     1597   1732   1365    -45    -54    -79
ATOM   2888  CG2 VAL A 568      -2.633   8.215  15.721  1.00 11.93           C  
ANISOU 2888  CG2 VAL A 568     1568   1649   1316    -48     -8    -75
ATOM   2889  H   VAL A 568      -2.429  11.189  16.101  1.00 10.89           H  
ATOM   2890  HA  VAL A 568      -1.559   9.081  17.769  1.00 10.32           H  
ATOM   2891  HB  VAL A 568      -1.462   9.711  14.926  1.00 11.59           H  
ATOM   2892 HG11 VAL A 568      -0.538   7.441  14.554  1.00 12.35           H  
ATOM   2893 HG12 VAL A 568       0.769   8.510  15.318  1.00 12.35           H  
ATOM   2894 HG13 VAL A 568      -0.053   7.280  16.193  1.00 12.35           H  
ATOM   2895 HG21 VAL A 568      -3.603   8.709  15.664  1.00 11.93           H  
ATOM   2896 HG22 VAL A 568      -2.638   7.640  14.795  1.00 11.93           H  
ATOM   2897 HG23 VAL A 568      -2.523   7.546  16.575  1.00 11.93           H  
ATOM   2898  N   LEU A 569       0.813  10.998  16.571  1.00 11.95           N  
ANISOU 2898  N   LEU A 569     1545   1688   1309    -92    -48   -121
ATOM   2899  CA  LEU A 569       2.201  11.472  16.685  1.00 12.57           C  
ANISOU 2899  CA  LEU A 569     1605   1785   1385   -104    -72   -131
ATOM   2900  C   LEU A 569       2.512  12.125  18.107  1.00 15.04           C  
ANISOU 2900  C   LEU A 569     1937   2104   1673   -125    -81   -147
ATOM   2901  O   LEU A 569       3.523  11.697  18.648  1.00 16.48           O  
ANISOU 2901  O   LEU A 569     2109   2308   1845   -132   -109   -152
ATOM   2902  CB  LEU A 569       2.368  12.522  15.508  1.00 12.69           C  
ANISOU 2902  CB  LEU A 569     1597   1799   1424   -113    -62   -138
ATOM   2903  CG  LEU A 569       3.705  13.310  15.519  1.00 15.39           C  
ANISOU 2903  CG  LEU A 569     1921   2137   1789    -94    -55   -125
ATOM   2904  CD1 LEU A 569       4.534  13.100  14.277  1.00 18.13           C  
ANISOU 2904  CD1 LEU A 569     2253   2480   2154   -106    -42   -133
ATOM   2905  CD2 LEU A 569       3.433  14.778  15.841  1.00 18.08           C  
ANISOU 2905  CD2 LEU A 569     2244   2496   2131    -77    -78   -115
ATOM   2906  H   LEU A 569       0.135  11.345  15.908  1.00 11.95           H  
ATOM   2907  HA  LEU A 569       2.914  10.658  16.550  1.00 12.57           H  
ATOM   2908  HB3 LEU A 569       1.597  13.277  15.354  1.00 12.69           H  
ATOM   2909  HB2 LEU A 569       2.239  12.020  14.549  1.00 12.69           H  
ATOM   2910  HG  LEU A 569       4.280  12.942  16.369  1.00 15.39           H  
ATOM   2911 HD11 LEU A 569       4.346  12.084  13.930  1.00 18.13           H  
ATOM   2912 HD12 LEU A 569       4.410  13.859  13.504  1.00 18.13           H  
ATOM   2913 HD13 LEU A 569       5.557  13.087  14.654  1.00 18.13           H  
ATOM   2914 HD21 LEU A 569       3.967  15.398  15.121  1.00 18.08           H  
ATOM   2915 HD22 LEU A 569       2.373  15.013  15.744  1.00 18.08           H  
ATOM   2916 HD23 LEU A 569       3.716  15.190  16.810  1.00 18.08           H  
ATOM   2917  N   MET A 570       1.561  12.901  18.623  1.00 13.06           N  
ANISOU 2917  N   MET A 570     1713   1834   1413   -136    -57   -155
ATOM   2918  CA  MET A 570       1.803  13.584  19.903  1.00 13.28           C  
ANISOU 2918  CA  MET A 570     1766   1864   1415   -159    -62   -172
ATOM   2919  C   MET A 570       1.381  12.753  21.164  1.00 15.30           C  
ANISOU 2919  C   MET A 570     2049   2126   1640   -154    -72   -167
ATOM   2920  O   MET A 570       1.988  12.829  22.257  1.00 16.39           O  
ANISOU 2920  O   MET A 570     2198   2277   1752   -170    -94   -177
ATOM   2921  CB  MET A 570       1.093  14.947  19.933  1.00 15.52           C  
ANISOU 2921  CB  MET A 570     2071   2123   1704   -170    -28   -185
ATOM   2922  CG  MET A 570       1.661  16.051  19.007  1.00 20.02           C  
ANISOU 2922  CG  MET A 570     2623   2685   2297   -183    -19   -194
ATOM   2923  SD  MET A 570       1.003  17.672  19.313  1.00 26.54           S  
ANISOU 2923  SD  MET A 570     3469   3475   3139   -182     23   -198
ATOM   2924  CE  MET A 570      -0.539  17.483  18.305  1.00 25.17           C  
ANISOU 2924  CE  MET A 570     3336   3291   2938   -203     33   -220
ATOM   2925  H   MET A 570       0.763  13.069  18.027  1.00 13.06           H  
ATOM   2926  HA  MET A 570       2.877  13.765  19.949  1.00 13.28           H  
ATOM   2927  HB3 MET A 570       1.155  15.311  20.959  1.00 15.52           H  
ATOM   2928  HB2 MET A 570       0.014  14.853  19.805  1.00 15.52           H  
ATOM   2929  HG3 MET A 570       1.562  15.806  17.949  1.00 20.02           H  
ATOM   2930  HG2 MET A 570       2.738  16.061  19.177  1.00 20.02           H  
ATOM   2931  HE1 MET A 570      -1.077  18.419  18.448  1.00 25.17           H  
ATOM   2932  HE2 MET A 570      -0.237  17.289  17.275  1.00 25.17           H  
ATOM   2933  HE3 MET A 570      -1.175  16.692  18.703  1.00 25.17           H  
ATOM   2934  N   TYR A 571       0.264  11.979  21.093  1.00 13.70           N  
ANISOU 2934  N   TYR A 571     1858   1910   1436   -136    -55   -152
ATOM   2935  CA  TYR A 571      -0.329  11.294  22.255  1.00 14.16           C  
ANISOU 2935  CA  TYR A 571     1950   1966   1462   -135    -54   -148
ATOM   2936  C   TYR A 571      -0.525   9.818  22.187  1.00 14.88           C  
ANISOU 2936  C   TYR A 571     2041   2059   1552   -113    -60   -126
ATOM   2937  O   TYR A 571      -1.026   9.224  23.082  1.00 15.05           O  
ANISOU 2937  O   TYR A 571     2095   2077   1548   -113    -53   -120
ATOM   2938  CB  TYR A 571      -1.659  12.016  22.691  1.00 18.91           C  
ANISOU 2938  CB  TYR A 571     2579   2544   2061   -141    -13   -156
ATOM   2939  CG  TYR A 571      -1.607  13.607  22.764  1.00 18.86           C  
ANISOU 2939  CG  TYR A 571     2579   2527   2060   -159      2   -177
ATOM   2940  CD1 TYR A 571      -0.799  14.235  23.786  1.00 22.37           C  
ANISOU 2940  CD1 TYR A 571     3038   2980   2482   -182    -15   -196
ATOM   2941  CD2 TYR A 571      -2.294  14.458  21.812  1.00 19.37           C  
ANISOU 2941  CD2 TYR A 571     2637   2571   2152   -153     34   -179
ATOM   2942  CE1 TYR A 571      -0.580  15.633  23.879  1.00 24.99           C  
ANISOU 2942  CE1 TYR A 571     3380   3298   2817   -201      1   -216
ATOM   2943  CE2 TYR A 571      -2.032  15.879  21.790  1.00 22.91           C  
ANISOU 2943  CE2 TYR A 571     3096   3005   2605   -169     49   -198
ATOM   2944  CZ  TYR A 571      -1.172  16.399  22.816  1.00 32.44           C  
ANISOU 2944  CZ  TYR A 571     4319   4218   3788   -194     35   -217
ATOM   2945  OH  TYR A 571      -0.983  17.706  22.844  1.00 39.63           O  
ANISOU 2945  OH  TYR A 571     5244   5111   4702   -211     51   -236
ATOM   2946  H   TYR A 571      -0.331  12.202  20.308  1.00 13.70           H  
ATOM   2947  HA  TYR A 571       0.309  11.414  23.131  1.00 14.16           H  
ATOM   2948  HB3 TYR A 571      -2.046  11.647  23.641  1.00 18.91           H  
ATOM   2949  HB2 TYR A 571      -2.479  11.781  22.013  1.00 18.91           H  
ATOM   2950  HD1 TYR A 571      -0.236  13.563  24.418  1.00 22.37           H  
ATOM   2951  HD2 TYR A 571      -2.844  14.057  20.973  1.00 19.37           H  
ATOM   2952  HE1 TYR A 571       0.139  15.901  24.639  1.00 24.99           H  
ATOM   2953  HE2 TYR A 571      -2.455  16.570  21.076  1.00 22.91           H  
ATOM   2954  HH  TYR A 571      -0.552  18.056  23.627  1.00 39.63           H  
ATOM   2955  N   SER A 572      -0.181   9.147  21.062  1.00 13.36           N  
ANISOU 2955  N   SER A 572     1819   1870   1386    -96    -67   -113
ATOM   2956  CA  SER A 572      -0.614   7.762  20.731  1.00 13.26           C  
ANISOU 2956  CA  SER A 572     1809   1854   1374    -77    -69    -92
ATOM   2957  C   SER A 572      -2.098   7.521  20.704  1.00 13.80           C  
ANISOU 2957  C   SER A 572     1898   1904   1444    -75    -34    -86
ATOM   2958  O   SER A 572      -2.571   6.375  20.916  1.00 14.83           O  
ANISOU 2958  O   SER A 572     2046   2029   1558    -68    -33    -72
ATOM   2959  CB  SER A 572       0.154   6.753  21.705  1.00 17.26           C  
ANISOU 2959  CB  SER A 572     2330   2375   1852    -71   -100    -83
ATOM   2960  OG  SER A 572       0.339   5.471  21.104  1.00 19.31           O  
ANISOU 2960  OG  SER A 572     2565   2655   2116    -70   -133    -88
ATOM   2961  H   SER A 572       0.274   9.674  20.330  1.00 13.36           H  
ATOM   2962  HA  SER A 572      -0.141   7.608  19.761  1.00 13.26           H  
ATOM   2963  HB3 SER A 572      -0.327   6.619  22.674  1.00 17.26           H  
ATOM   2964  HB2 SER A 572       1.121   7.238  21.837  1.00 17.26           H  
ATOM   2965  HG  SER A 572      -0.477   4.975  21.201  1.00 19.31           H  
ATOM   2966  N   LYS A 573      -2.836   8.627  20.532  1.00 12.06           N  
ANISOU 2966  N   LYS A 573     1671   1670   1241    -81     -6    -95
ATOM   2967  CA  LYS A 573      -4.270   8.556  20.503  1.00 12.17           C  
ANISOU 2967  CA  LYS A 573     1696   1667   1260    -78     27    -91
ATOM   2968  C   LYS A 573      -4.762   7.961  19.177  1.00 12.09           C  
ANISOU 2968  C   LYS A 573     1662   1652   1280    -64     33    -77
ATOM   2969  O   LYS A 573      -5.281   8.702  18.323  1.00 12.70           O  
ANISOU 2969  O   LYS A 573     1719   1724   1383    -62     42    -81
ATOM   2970  CB  LYS A 573      -4.815   9.895  20.868  1.00 15.20           C  
ANISOU 2970  CB  LYS A 573     2087   2039   1648    -88     55   -107
ATOM   2971  CG  LYS A 573      -6.341  10.080  21.241  1.00 18.92           C  
ANISOU 2971  CG  LYS A 573     2575   2498   2118    -86     88   -103
ATOM   2972  CD  LYS A 573      -6.724  11.582  21.211  1.00 28.77           C  
ANISOU 2972  CD  LYS A 573     3828   3731   3373    -90    119   -118
ATOM   2973  CE  LYS A 573      -8.288  11.701  21.462  1.00 28.27           C  
ANISOU 2973  CE  LYS A 573     3779   3657   3304    -88    153   -115
ATOM   2974  NZ  LYS A 573      -8.693  11.434  22.866  1.00 26.46           N1+
ANISOU 2974  NZ  LYS A 573     3526   3426   3101    -76    163   -100
ATOM   2975  H   LYS A 573      -2.360   9.501  20.358  1.00 12.06           H  
ATOM   2976  HA  LYS A 573      -4.585   7.867  21.287  1.00 12.17           H  
ATOM   2977  HB3 LYS A 573      -4.647  10.518  19.989  1.00 15.20           H  
ATOM   2978  HB2 LYS A 573      -4.278  10.414  21.661  1.00 15.20           H  
ATOM   2979  HG3 LYS A 573      -6.687   9.547  22.127  1.00 18.92           H  
ATOM   2980  HG2 LYS A 573      -6.898   9.496  20.509  1.00 18.92           H  
ATOM   2981  HD3 LYS A 573      -6.605  12.044  20.231  1.00 28.77           H  
ATOM   2982  HD2 LYS A 573      -6.175  12.165  21.950  1.00 28.77           H  
ATOM   2983  HE3 LYS A 573      -8.936  11.030  20.899  1.00 28.27           H  
ATOM   2984  HE2 LYS A 573      -8.608  12.739  21.365  1.00 28.27           H  
ATOM   2985  HZ1 LYS A 573      -8.460  10.483  23.112  1.00 26.46           H  
ATOM   2986  HZ2 LYS A 573      -8.343  12.116  23.523  1.00 26.46           H  
ATOM   2987  HZ3 LYS A 573      -9.690  11.571  22.957  1.00 26.46           H  
ATOM   2988  N   PHE A 574      -4.714   6.633  19.122  1.00 12.17           N  
ANISOU 2988  N   PHE A 574     1677   1661   1285    -56     27    -61
ATOM   2989  CA  PHE A 574      -5.292   5.871  18.069  1.00 11.07           C  
ANISOU 2989  CA  PHE A 574     1520   1516   1170    -45     32    -49
ATOM   2990  C   PHE A 574      -6.803   5.728  18.190  1.00 12.29           C  
ANISOU 2990  C   PHE A 574     1679   1658   1332    -48     64    -47
ATOM   2991  O   PHE A 574      -7.289   5.634  19.315  1.00 12.13           O  
ANISOU 2991  O   PHE A 574     1683   1635   1292    -56     80    -48
ATOM   2992  CB  PHE A 574      -4.537   4.529  17.968  1.00 12.71           C  
ANISOU 2992  CB  PHE A 574     1734   1727   1368    -35     12    -34
ATOM   2993  CG  PHE A 574      -3.141   4.565  17.419  1.00 13.85           C  
ANISOU 2993  CG  PHE A 574     1866   1885   1511    -28    -20    -35
ATOM   2994  CD1 PHE A 574      -1.990   4.534  18.239  1.00 16.28           C  
ANISOU 2994  CD1 PHE A 574     2188   2205   1794    -31    -40    -39
ATOM   2995  CD2 PHE A 574      -3.019   4.539  15.997  1.00 17.49           C  
ANISOU 2995  CD2 PHE A 574     2301   2349   1997    -18    -29    -34
ATOM   2996  CE1 PHE A 574      -0.732   4.582  17.589  1.00 18.53           C  
ANISOU 2996  CE1 PHE A 574     2455   2506   2081    -25    -70    -42
ATOM   2997  CE2 PHE A 574      -1.749   4.507  15.468  1.00 19.99           C  
ANISOU 2997  CE2 PHE A 574     2601   2679   2314    -11    -54    -36
ATOM   2998  CZ  PHE A 574      -0.607   4.552  16.228  1.00 19.35           C  
ANISOU 2998  CZ  PHE A 574     2529   2611   2211    -15    -75    -41
ATOM   2999  H   PHE A 574      -4.105   6.138  19.758  1.00 12.17           H  
ATOM   3000  HA  PHE A 574      -5.204   6.468  17.161  1.00 11.07           H  
ATOM   3001  HB3 PHE A 574      -5.127   3.765  17.461  1.00 12.71           H  
ATOM   3002  HB2 PHE A 574      -4.466   4.128  18.979  1.00 12.71           H  
ATOM   3003  HD1 PHE A 574      -2.156   4.430  19.301  1.00 16.28           H  
ATOM   3004  HD2 PHE A 574      -3.875   4.375  15.359  1.00 17.49           H  
ATOM   3005  HE1 PHE A 574       0.127   4.664  18.238  1.00 18.53           H  
ATOM   3006  HE2 PHE A 574      -1.625   4.208  14.438  1.00 19.99           H  
ATOM   3007  HZ  PHE A 574       0.406   4.464  15.863  1.00 19.35           H  
ATOM   3008  N   SER A 575      -7.486   5.825  17.103  1.00 10.98           N  
ANISOU 3008  N   SER A 575     1491   1487   1195    -43     73    -43
ATOM   3009  CA  SER A 575      -8.924   5.704  17.022  1.00 11.24           C  
ANISOU 3009  CA  SER A 575     1521   1511   1240    -46    102    -41
ATOM   3010  C   SER A 575      -9.295   5.152  15.636  1.00 11.17           C  
ANISOU 3010  C   SER A 575     1485   1500   1261    -39     99    -34
ATOM   3011  O   SER A 575      -8.401   4.836  14.781  1.00 10.79           O  
ANISOU 3011  O   SER A 575     1425   1455   1221    -33     78    -32
ATOM   3012  CB  SER A 575      -9.602   7.014  17.417  1.00 11.51           C  
ANISOU 3012  CB  SER A 575     1555   1540   1277    -49    124    -55
ATOM   3013  OG  SER A 575      -9.443   7.952  16.361  1.00 12.32           O  
ANISOU 3013  OG  SER A 575     1637   1641   1402    -44    120    -61
ATOM   3014  H   SER A 575      -7.038   5.731  16.203  1.00 10.98           H  
ATOM   3015  HA  SER A 575      -9.147   4.904  17.729  1.00 11.24           H  
ATOM   3016  HB3 SER A 575      -9.037   7.355  18.285  1.00 11.51           H  
ATOM   3017  HB2 SER A 575     -10.651   6.926  17.697  1.00 11.51           H  
ATOM   3018  HG  SER A 575      -8.792   8.622  16.583  1.00 12.32           H  
ATOM   3019  N   SER A 576     -10.611   5.113  15.343  1.00 11.19           N  
ANISOU 3019  N   SER A 576     1476   1497   1279    -41    121    -32
ATOM   3020  CA  SER A 576     -11.084   5.128  14.012  1.00 11.01           C  
ANISOU 3020  CA  SER A 576     1427   1472   1284    -36    117    -27
ATOM   3021  C   SER A 576     -10.623   6.354  13.137  1.00 10.62           C  
ANISOU 3021  C   SER A 576     1365   1424   1246    -28    105    -33
ATOM   3022  O   SER A 576     -10.086   6.109  12.088  1.00 10.59           O  
ANISOU 3022  O   SER A 576     1347   1420   1255    -24     90    -29
ATOM   3023  CB  SER A 576     -12.614   5.186  14.094  1.00 13.32           C  
ANISOU 3023  CB  SER A 576     1706   1762   1595    -38    142    -26
ATOM   3024  OG  SER A 576     -13.044   6.214  15.061  1.00 22.17           O  
ANISOU 3024  OG  SER A 576     2824   2880   2721    -34    161    -36
ATOM   3025  H   SER A 576     -11.254   5.209  16.116  1.00 11.19           H  
ATOM   3026  HA  SER A 576     -10.853   4.216  13.461  1.00 11.01           H  
ATOM   3027  HB3 SER A 576     -12.977   4.187  14.336  1.00 13.32           H  
ATOM   3028  HB2 SER A 576     -13.172   5.414  13.185  1.00 13.32           H  
ATOM   3029  HG  SER A 576     -12.784   5.915  15.935  1.00 22.17           H  
ATOM   3030  N   LYS A 577     -10.807   7.580  13.687  1.00  9.70           N  
ANISOU 3030  N   LYS A 577     1255   1305   1125    -28    114    -44
ATOM   3031  CA  LYS A 577     -10.459   8.929  13.085  1.00  9.79           C  
ANISOU 3031  CA  LYS A 577     1259   1314   1146    -24    109    -51
ATOM   3032  C   LYS A 577      -8.955   9.031  12.813  1.00  9.61           C  
ANISOU 3032  C   LYS A 577     1239   1299   1115    -26     85    -52
ATOM   3033  O   LYS A 577      -8.567   9.907  12.044  1.00  9.66           O  
ANISOU 3033  O   LYS A 577     1235   1303   1132    -23     79    -55
ATOM   3034  CB  LYS A 577     -10.894  10.082  14.060  1.00 10.41           C  
ANISOU 3034  CB  LYS A 577     1348   1386   1222    -25    129    -63
ATOM   3035  CG  LYS A 577     -12.398  10.262  14.338  1.00 11.15           C  
ANISOU 3035  CG  LYS A 577     1435   1473   1329    -20    155    -62
ATOM   3036  CD  LYS A 577     -13.223   9.937  13.125  1.00 12.27           C  
ANISOU 3036  CD  LYS A 577     1550   1614   1498    -10    153    -53
ATOM   3037  CE  LYS A 577     -14.737  10.241  13.512  1.00 13.38           C  
ANISOU 3037  CE  LYS A 577     1679   1749   1656     -3    180    -55
ATOM   3038  NZ  LYS A 577     -15.578  10.083  12.307  1.00 12.69           N1+
ANISOU 3038  NZ  LYS A 577     1562   1663   1594      5    173    -44
ATOM   3039  H   LYS A 577     -11.118   7.630  14.646  1.00  9.70           H  
ATOM   3040  HA  LYS A 577     -10.969   9.191  12.159  1.00  9.79           H  
ATOM   3041  HB3 LYS A 577     -10.599  11.012  13.573  1.00 10.41           H  
ATOM   3042  HB2 LYS A 577     -10.493  10.002  15.070  1.00 10.41           H  
ATOM   3043  HG3 LYS A 577     -12.685  11.239  14.725  1.00 11.15           H  
ATOM   3044  HG2 LYS A 577     -12.686   9.569  15.129  1.00 11.15           H  
ATOM   3045  HD3 LYS A 577     -13.098   8.863  12.981  1.00 12.27           H  
ATOM   3046  HD2 LYS A 577     -12.913  10.545  12.275  1.00 12.27           H  
ATOM   3047  HE3 LYS A 577     -14.845  11.257  13.890  1.00 13.38           H  
ATOM   3048  HE2 LYS A 577     -15.026   9.494  14.252  1.00 13.38           H  
ATOM   3049  HZ1 LYS A 577     -16.399  10.620  12.544  1.00 12.69           H  
ATOM   3050  HZ2 LYS A 577     -15.227  10.612  11.520  1.00 12.69           H  
ATOM   3051  HZ3 LYS A 577     -15.746   9.111  12.093  1.00 12.69           H  
ATOM   3052  N   SER A 578      -8.084   8.277  13.456  1.00  9.64           N  
ANISOU 3052  N   SER A 578     1253   1310   1099    -29     72    -50
ATOM   3053  CA  SER A 578      -6.691   8.214  13.071  1.00  9.47           C  
ANISOU 3053  CA  SER A 578     1226   1297   1074    -27     49    -51
ATOM   3054  C   SER A 578      -6.369   7.727  11.675  1.00  9.35           C  
ANISOU 3054  C   SER A 578     1199   1282   1073    -20     39    -40
ATOM   3055  O   SER A 578      -5.681   8.390  10.946  1.00  9.38           O  
ANISOU 3055  O   SER A 578     1193   1289   1084    -17     28    -41
ATOM   3056  CB  SER A 578      -5.705   7.815  14.191  1.00 10.50           C  
ANISOU 3056  CB  SER A 578     1372   1437   1181    -31     35    -53
ATOM   3057  OG  SER A 578      -5.866   6.477  14.583  1.00 10.22           O  
ANISOU 3057  OG  SER A 578     1352   1401   1132    -30     36    -44
ATOM   3058  H   SER A 578      -8.429   7.591  14.112  1.00  9.64           H  
ATOM   3059  HA  SER A 578      -6.387   9.260  13.073  1.00  9.47           H  
ATOM   3060  HB3 SER A 578      -5.831   8.518  15.015  1.00 10.50           H  
ATOM   3061  HB2 SER A 578      -4.672   7.939  13.865  1.00 10.50           H  
ATOM   3062  HG  SER A 578      -5.067   5.998  14.348  1.00 10.22           H  
ATOM   3063  N   ASP A 579      -6.901   6.515  11.359  1.00  9.01           N  
ANISOU 3063  N   ASP A 579     1157   1233   1033    -19     46    -31
ATOM   3064  CA  ASP A 579      -6.644   5.824  10.099  1.00  8.94           C  
ANISOU 3064  CA  ASP A 579     1137   1221   1037    -14     38    -23
ATOM   3065  C   ASP A 579      -7.318   6.603   8.953  1.00  8.63           C  
ANISOU 3065  C   ASP A 579     1083   1179   1017    -13     42    -25
ATOM   3066  O   ASP A 579      -6.814   6.565   7.813  1.00  8.64           O  
ANISOU 3066  O   ASP A 579     1078   1181   1025     -9     31    -23
ATOM   3067  CB  ASP A 579      -7.114   4.311  10.073  1.00  9.60           C  
ANISOU 3067  CB  ASP A 579     1227   1300   1122    -17     45    -14
ATOM   3068  CG  ASP A 579      -6.490   3.306  11.058  1.00 10.82           C  
ANISOU 3068  CG  ASP A 579     1398   1453   1260    -16     36     -7
ATOM   3069  OD1 ASP A 579      -5.280   3.468  11.436  1.00 10.57           O  
ANISOU 3069  OD1 ASP A 579     1373   1427   1216    -10     22     -9
ATOM   3070  OD2 ASP A 579      -7.118   2.247  11.242  1.00 12.63           O1-
ANISOU 3070  OD2 ASP A 579     1634   1675   1489    -22     44      0
ATOM   3071  H   ASP A 579      -7.415   5.985  12.049  1.00  9.01           H  
ATOM   3072  HA  ASP A 579      -5.593   5.821   9.809  1.00  8.94           H  
ATOM   3073  HB3 ASP A 579      -6.979   3.871   9.085  1.00  9.60           H  
ATOM   3074  HB2 ASP A 579      -8.193   4.204  10.180  1.00  9.60           H  
ATOM   3075  N   ILE A 580      -8.333   7.403   9.290  1.00  8.44           N  
ANISOU 3075  N   ILE A 580     1055   1151   1000    -14     57    -29
ATOM   3076  CA  ILE A 580      -9.012   8.337   8.385  1.00  8.60           C  
ANISOU 3076  CA  ILE A 580     1064   1167   1037     -9     59    -29
ATOM   3077  C   ILE A 580      -8.055   9.366   7.648  1.00  8.55           C  
ANISOU 3077  C   ILE A 580     1059   1161   1028     -9     51    -34
ATOM   3078  O   ILE A 580      -8.141   9.465   6.415  1.00  8.34           O  
ANISOU 3078  O   ILE A 580     1027   1133   1009     -6     43    -31
ATOM   3079  CB  ILE A 580     -10.139   9.079   9.118  1.00  9.07           C  
ANISOU 3079  CB  ILE A 580     1121   1221   1106     -7     79    -32
ATOM   3080  CG1 ILE A 580     -11.312   8.092   9.517  1.00  9.64           C  
ANISOU 3080  CG1 ILE A 580     1185   1293   1185     -8     90    -27
ATOM   3081  CG2 ILE A 580     -10.619  10.484   8.526  1.00  9.47           C  
ANISOU 3081  CG2 ILE A 580     1164   1264   1171      1     79    -32
ATOM   3082  CD1 ILE A 580     -12.494   7.953   8.514  1.00 10.56           C  
ANISOU 3082  CD1 ILE A 580     1283   1411   1319     -6     82    -18
ATOM   3083  H   ILE A 580      -8.716   7.347  10.223  1.00  8.44           H  
ATOM   3084  HA  ILE A 580      -9.479   7.895   7.505  1.00  8.60           H  
ATOM   3085  HB  ILE A 580      -9.717   9.396  10.072  1.00  9.07           H  
ATOM   3086 HG13 ILE A 580     -11.721   8.216  10.520  1.00  9.64           H  
ATOM   3087 HG12 ILE A 580     -10.872   7.096   9.463  1.00  9.64           H  
ATOM   3088 HG21 ILE A 580     -11.539  10.751   9.044  1.00  9.47           H  
ATOM   3089 HG22 ILE A 580      -9.822  11.227   8.560  1.00  9.47           H  
ATOM   3090 HG23 ILE A 580     -10.994  10.270   7.525  1.00  9.47           H  
ATOM   3091 HD11 ILE A 580     -13.270   7.369   9.010  1.00 10.56           H  
ATOM   3092 HD12 ILE A 580     -12.924   8.938   8.331  1.00 10.56           H  
ATOM   3093 HD13 ILE A 580     -12.119   7.468   7.613  1.00 10.56           H  
ATOM   3094  N   TRP A 581      -7.140   9.869   8.435  1.00  8.23           N  
ANISOU 3094  N   TRP A 581     1028   1124    975    -14     52    -43
ATOM   3095  CA  TRP A 581      -5.977  10.645   7.919  1.00  8.65           C  
ANISOU 3095  CA  TRP A 581     1080   1179   1026    -17     45    -49
ATOM   3096  C   TRP A 581      -5.185   9.859   6.930  1.00  8.54           C  
ANISOU 3096  C   TRP A 581     1060   1172   1013    -15     31    -45
ATOM   3097  O   TRP A 581      -5.052  10.260   5.788  1.00  8.38           O  
ANISOU 3097  O   TRP A 581     1035   1150   1000    -15     29    -45
ATOM   3098  CB  TRP A 581      -5.166  11.326   9.048  1.00  8.40           C  
ANISOU 3098  CB  TRP A 581     1059   1154    981    -26     46    -60
ATOM   3099  CG  TRP A 581      -3.988  12.126   8.633  1.00  8.37           C  
ANISOU 3099  CG  TRP A 581     1051   1154    975    -34     39    -68
ATOM   3100  CD1 TRP A 581      -2.785  11.709   8.212  1.00  9.68           C  
ANISOU 3100  CD1 TRP A 581     1206   1330   1141    -34     26    -68
ATOM   3101  CD2 TRP A 581      -3.868  13.614   8.799  1.00  8.83           C  
ANISOU 3101  CD2 TRP A 581     1115   1205   1034    -44     48    -78
ATOM   3102  NE1 TRP A 581      -1.933  12.799   8.090  1.00  9.53           N  
ANISOU 3102  NE1 TRP A 581     1185   1314   1124    -44     27    -77
ATOM   3103  CE2 TRP A 581      -2.522  13.965   8.350  1.00  9.62           C  
ANISOU 3103  CE2 TRP A 581     1208   1314   1135    -52     40    -84
ATOM   3104  CE3 TRP A 581      -4.673  14.693   9.221  1.00  9.63           C  
ANISOU 3104  CE3 TRP A 581     1230   1293   1137    -46     65    -84
ATOM   3105  CZ2 TRP A 581      -2.099  15.293   8.273  1.00 10.29           C  
ANISOU 3105  CZ2 TRP A 581     1297   1393   1220    -66     47    -94
ATOM   3106  CZ3 TRP A 581      -4.263  16.022   9.173  1.00 10.39           C  
ANISOU 3106  CZ3 TRP A 581     1334   1382   1233    -58     71    -95
ATOM   3107  CH2 TRP A 581      -2.994  16.294   8.699  1.00 11.14           C  
ANISOU 3107  CH2 TRP A 581     1421   1485   1327    -70     62   -100
ATOM   3108  H   TRP A 581      -7.188   9.737   9.436  1.00  8.23           H  
ATOM   3109  HA  TRP A 581      -6.345  11.533   7.404  1.00  8.65           H  
ATOM   3110  HB3 TRP A 581      -4.793  10.731   9.882  1.00  8.40           H  
ATOM   3111  HB2 TRP A 581      -5.801  11.998   9.626  1.00  8.40           H  
ATOM   3112  HD1 TRP A 581      -2.397  10.725   7.991  1.00  9.68           H  
ATOM   3113  HE1 TRP A 581      -0.975  12.774   7.770  1.00  9.53           H  
ATOM   3114  HE3 TRP A 581      -5.610  14.485   9.716  1.00  9.63           H  
ATOM   3115  HZ2 TRP A 581      -1.096  15.544   7.958  1.00 10.29           H  
ATOM   3116  HZ3 TRP A 581      -4.869  16.832   9.551  1.00 10.39           H  
ATOM   3117  HH2 TRP A 581      -2.670  17.324   8.697  1.00 11.14           H  
ATOM   3118  N   ALA A 582      -4.702   8.664   7.347  1.00  8.08           N  
ANISOU 3118  N   ALA A 582     1003   1121    947    -12     22    -41
ATOM   3119  CA  ALA A 582      -3.824   7.758   6.505  1.00  8.49           C  
ANISOU 3119  CA  ALA A 582     1050   1177    999     -6     11    -38
ATOM   3120  C   ALA A 582      -4.505   7.418   5.168  1.00  8.43           C  
ANISOU 3120  C   ALA A 582     1039   1162   1002     -3     11    -32
ATOM   3121  O   ALA A 582      -3.728   7.341   4.230  1.00  8.83           O  
ANISOU 3121  O   ALA A 582     1086   1214   1055     -1      7    -32
ATOM   3122  CB  ALA A 582      -3.550   6.507   7.412  1.00  8.82           C  
ANISOU 3122  CB  ALA A 582     1099   1223   1031     -2      2    -33
ATOM   3123  H   ALA A 582      -4.952   8.399   8.289  1.00  8.08           H  
ATOM   3124  HA  ALA A 582      -2.862   8.155   6.182  1.00  8.49           H  
ATOM   3125  HB1 ALA A 582      -3.227   6.936   8.361  1.00  8.82           H  
ATOM   3126  HB2 ALA A 582      -4.459   5.908   7.472  1.00  8.82           H  
ATOM   3127  HB3 ALA A 582      -2.760   5.857   7.037  1.00  8.82           H  
ATOM   3128  N   PHE A 583      -5.835   7.206   5.102  1.00  8.01           N  
ANISOU 3128  N   PHE A 583      986   1102    954     -4     16    -26
ATOM   3129  CA  PHE A 583      -6.646   7.075   3.876  1.00  8.31           C  
ANISOU 3129  CA  PHE A 583     1021   1135   1002     -2     13    -20
ATOM   3130  C   PHE A 583      -6.553   8.355   3.041  1.00  8.30           C  
ANISOU 3130  C   PHE A 583     1018   1130   1005     -2     14    -22
ATOM   3131  O   PHE A 583      -6.169   8.277   1.863  1.00  8.33           O  
ANISOU 3131  O   PHE A 583     1023   1132   1009     -1      8    -19
ATOM   3132  CB  PHE A 583      -8.086   6.596   4.194  1.00  8.89           C  
ANISOU 3132  CB  PHE A 583     1090   1204   1083     -4     18    -15
ATOM   3133  CG  PHE A 583      -8.904   6.543   2.970  1.00  8.79           C  
ANISOU 3133  CG  PHE A 583     1072   1189   1080     -4     11     -9
ATOM   3134  CD1 PHE A 583      -8.567   5.617   1.956  1.00 10.04           C  
ANISOU 3134  CD1 PHE A 583     1234   1346   1236     -7      1     -6
ATOM   3135  CD2 PHE A 583      -9.970   7.404   2.842  1.00  9.38           C  
ANISOU 3135  CD2 PHE A 583     1138   1260   1164     -1     13     -7
ATOM   3136  CE1 PHE A 583      -9.278   5.685   0.739  1.00 10.58           C  
ANISOU 3136  CE1 PHE A 583     1299   1412   1310     -9     -8     -2
ATOM   3137  CE2 PHE A 583     -10.731   7.443   1.647  1.00 10.37           C  
ANISOU 3137  CE2 PHE A 583     1260   1384   1297      0      2     -1
ATOM   3138  CZ  PHE A 583     -10.376   6.543   0.615  1.00 10.42           C  
ANISOU 3138  CZ  PHE A 583     1270   1392   1299     -5     -9      1
ATOM   3139  H   PHE A 583      -6.369   7.342   5.948  1.00  8.01           H  
ATOM   3140  HA  PHE A 583      -6.316   6.236   3.263  1.00  8.31           H  
ATOM   3141  HB3 PHE A 583      -8.556   7.283   4.897  1.00  8.89           H  
ATOM   3142  HB2 PHE A 583      -8.156   5.626   4.687  1.00  8.89           H  
ATOM   3143  HD1 PHE A 583      -7.784   4.904   2.169  1.00 10.04           H  
ATOM   3144  HD2 PHE A 583     -10.329   8.071   3.612  1.00  9.38           H  
ATOM   3145  HE1 PHE A 583      -8.933   5.027  -0.045  1.00 10.58           H  
ATOM   3146  HE2 PHE A 583     -11.497   8.204   1.680  1.00 10.37           H  
ATOM   3147  HZ  PHE A 583     -10.880   6.656  -0.333  1.00 10.42           H  
ATOM   3148  N   GLY A 584      -6.912   9.517   3.539  1.00  8.01           N  
ANISOU 3148  N   GLY A 584      982   1092    970     -4     23    -26
ATOM   3149  CA  GLY A 584      -6.546  10.845   3.090  1.00  8.63           C  
ANISOU 3149  CA  GLY A 584     1063   1164   1052     -4     26    -27
ATOM   3150  C   GLY A 584      -5.119  11.023   2.499  1.00  8.18           C  
ANISOU 3150  C   GLY A 584     1007   1112    988     -9     23    -32
ATOM   3151  O   GLY A 584      -4.948  11.363   1.335  1.00  8.42           O  
ANISOU 3151  O   GLY A 584     1041   1139   1018     -9     22    -29
ATOM   3152  H   GLY A 584      -7.031   9.419   4.538  1.00  8.01           H  
ATOM   3153  HA3 GLY A 584      -6.494  11.535   3.933  1.00  8.63           H  
ATOM   3154  HA2 GLY A 584      -7.315  11.294   2.463  1.00  8.63           H  
ATOM   3155  N   VAL A 585      -4.071  10.626   3.176  1.00  7.59           N  
ANISOU 3155  N   VAL A 585      929   1047    907    -11     21    -39
ATOM   3156  CA  VAL A 585      -2.665  10.600   2.724  1.00  7.42           C  
ANISOU 3156  CA  VAL A 585      904   1034    883    -14     20    -44
ATOM   3157  C   VAL A 585      -2.535   9.545   1.589  1.00  8.08           C  
ANISOU 3157  C   VAL A 585      987   1116    965     -7     14    -39
ATOM   3158  O   VAL A 585      -2.016   9.896   0.517  1.00  7.83           O  
ANISOU 3158  O   VAL A 585      957   1085    933     -8     18    -41
ATOM   3159  CB  VAL A 585      -1.599  10.328   3.862  1.00  8.32           C  
ANISOU 3159  CB  VAL A 585     1011   1160    992    -16     15    -51
ATOM   3160  CG1 VAL A 585      -0.138  10.198   3.343  1.00  8.60           C  
ANISOU 3160  CG1 VAL A 585     1035   1206   1028    -17     14    -57
ATOM   3161  CG2 VAL A 585      -1.578  11.459   4.925  1.00  9.25           C  
ANISOU 3161  CG2 VAL A 585     1131   1277   1107    -26     21    -59
ATOM   3162  H   VAL A 585      -4.137  10.404   4.159  1.00  7.59           H  
ATOM   3163  HA  VAL A 585      -2.398  11.521   2.207  1.00  7.42           H  
ATOM   3164  HB  VAL A 585      -1.808   9.421   4.429  1.00  8.32           H  
ATOM   3165 HG11 VAL A 585       0.132   9.362   2.697  1.00  8.60           H  
ATOM   3166 HG12 VAL A 585       0.138  11.139   2.866  1.00  8.60           H  
ATOM   3167 HG13 VAL A 585       0.686  10.067   4.045  1.00  8.60           H  
ATOM   3168 HG21 VAL A 585      -0.797  11.242   5.654  1.00  9.25           H  
ATOM   3169 HG22 VAL A 585      -1.318  12.315   4.303  1.00  9.25           H  
ATOM   3170 HG23 VAL A 585      -2.565  11.651   5.347  1.00  9.25           H  
ATOM   3171  N   LEU A 586      -2.985   8.294   1.770  1.00  7.60           N  
ANISOU 3171  N   LEU A 586      930   1054    905     -1      8    -33
ATOM   3172  CA  LEU A 586      -2.938   7.256   0.692  1.00  7.91           C  
ANISOU 3172  CA  LEU A 586      974   1090    943      3      3    -29
ATOM   3173  C   LEU A 586      -3.710   7.619  -0.603  1.00  8.85           C  
ANISOU 3173  C   LEU A 586     1099   1201   1062      0      3    -25
ATOM   3174  O   LEU A 586      -3.161   7.295  -1.675  1.00  8.57           O  
ANISOU 3174  O   LEU A 586     1070   1164   1022      1      3    -27
ATOM   3175  CB  LEU A 586      -3.459   5.984   1.351  1.00  8.56           C  
ANISOU 3175  CB  LEU A 586     1060   1169   1025      6     -3    -24
ATOM   3176  CG  LEU A 586      -3.450   4.689   0.387  1.00 11.62           C  
ANISOU 3176  CG  LEU A 586     1456   1550   1411      8     -8    -20
ATOM   3177  CD1 LEU A 586      -2.163   4.338  -0.315  1.00 14.63           C  
ANISOU 3177  CD1 LEU A 586     1841   1931   1788     14     -8    -25
ATOM   3178  CD2 LEU A 586      -3.886   3.511   1.214  1.00 16.25           C  
ANISOU 3178  CD2 LEU A 586     2047   2132   1995      8    -11    -16
ATOM   3179  H   LEU A 586      -3.161   7.922   2.693  1.00  7.60           H  
ATOM   3180  HA  LEU A 586      -1.888   7.114   0.436  1.00  7.91           H  
ATOM   3181  HB3 LEU A 586      -4.478   6.068   1.728  1.00  8.56           H  
ATOM   3182  HB2 LEU A 586      -2.833   5.750   2.212  1.00  8.56           H  
ATOM   3183  HG  LEU A 586      -4.237   4.776  -0.362  1.00 11.62           H  
ATOM   3184 HD11 LEU A 586      -1.866   3.289  -0.291  1.00 14.63           H  
ATOM   3185 HD12 LEU A 586      -2.218   4.595  -1.373  1.00 14.63           H  
ATOM   3186 HD13 LEU A 586      -1.387   4.998   0.070  1.00 14.63           H  
ATOM   3187 HD21 LEU A 586      -4.760   3.627   1.854  1.00 16.25           H  
ATOM   3188 HD22 LEU A 586      -4.064   2.624   0.606  1.00 16.25           H  
ATOM   3189 HD23 LEU A 586      -3.002   3.241   1.792  1.00 16.25           H  
ATOM   3190  N   MET A 587      -4.848   8.338  -0.527  1.00  8.05           N  
ANISOU 3190  N   MET A 587      998   1096    966     -2      3    -21
ATOM   3191  CA  MET A 587      -5.552   8.927  -1.636  1.00  8.46           C  
ANISOU 3191  CA  MET A 587     1056   1140   1017     -3      0    -16
ATOM   3192  C   MET A 587      -4.649   9.862  -2.457  1.00  9.39           C  
ANISOU 3192  C   MET A 587     1181   1257   1129     -7      9    -20
ATOM   3193  O   MET A 587      -4.654   9.844  -3.684  1.00  9.10           O  
ANISOU 3193  O   MET A 587     1155   1216   1085     -8      7    -17
ATOM   3194  CB  MET A 587      -6.921   9.614  -1.242  1.00  8.91           C  
ANISOU 3194  CB  MET A 587     1110   1192   1083     -1      0    -10
ATOM   3195  CG  MET A 587      -8.105   8.796  -0.710  1.00  9.89           C  
ANISOU 3195  CG  MET A 587     1226   1318   1215      1     -7     -5
ATOM   3196  SD  MET A 587      -9.741   9.672  -0.913  1.00 11.07           S  
ANISOU 3196  SD  MET A 587     1367   1462   1378      8     -6      2
ATOM   3197  CE  MET A 587      -9.642  10.595   0.639  1.00 11.48           C  
ANISOU 3197  CE  MET A 587     1430   1507   1424     10    -19     10
ATOM   3198  H   MET A 587      -5.317   8.581   0.334  1.00  8.05           H  
ATOM   3199  HA  MET A 587      -5.757   8.146  -2.368  1.00  8.46           H  
ATOM   3200  HB3 MET A 587      -7.282  10.022  -2.186  1.00  8.91           H  
ATOM   3201  HB2 MET A 587      -6.787  10.407  -0.506  1.00  8.91           H  
ATOM   3202  HG3 MET A 587      -7.928   8.496   0.323  1.00  9.89           H  
ATOM   3203  HG2 MET A 587      -8.151   7.901  -1.331  1.00  9.89           H  
ATOM   3204  HE1 MET A 587     -10.199  10.048   1.400  1.00 11.48           H  
ATOM   3205  HE2 MET A 587      -8.708  10.939   1.083  1.00 11.48           H  
ATOM   3206  HE3 MET A 587     -10.275  11.470   0.490  1.00 11.48           H  
ATOM   3207  N   TRP A 588      -3.922  10.673  -1.705  1.00  8.22           N  
ANISOU 3207  N   TRP A 588     1028   1112    982    -11     18    -26
ATOM   3208  CA  TRP A 588      -2.966  11.638  -2.230  1.00  8.58           C  
ANISOU 3208  CA  TRP A 588     1078   1158   1024    -18     29    -31
ATOM   3209  C   TRP A 588      -1.789  10.911  -2.919  1.00  8.51           C  
ANISOU 3209  C   TRP A 588     1067   1156   1010    -17     31    -36
ATOM   3210  O   TRP A 588      -1.281  11.439  -3.922  1.00  8.99           O  
ANISOU 3210  O   TRP A 588     1137   1213   1064    -21     39    -37
ATOM   3211  CB  TRP A 588      -2.560  12.662  -1.162  1.00  8.49           C  
ANISOU 3211  CB  TRP A 588     1059   1151   1017    -25     37    -39
ATOM   3212  CG  TRP A 588      -1.756  13.824  -1.582  1.00  8.24           C  
ANISOU 3212  CG  TRP A 588     1030   1119    983    -37     50    -45
ATOM   3213  CD1 TRP A 588      -2.268  15.014  -1.963  1.00  9.81           C  
ANISOU 3213  CD1 TRP A 588     1241   1304   1180    -45     59    -44
ATOM   3214  CD2 TRP A 588      -0.305  13.901  -1.833  1.00  8.38           C  
ANISOU 3214  CD2 TRP A 588     1037   1147    999    -42     57    -54
ATOM   3215  NE1 TRP A 588      -1.193  15.820  -2.293  1.00  9.24           N  
ANISOU 3215  NE1 TRP A 588     1170   1236   1107    -59     72    -50
ATOM   3216  CE2 TRP A 588       0.030  15.171  -2.373  1.00  8.77           C  
ANISOU 3216  CE2 TRP A 588     1093   1193   1048    -57     72    -57
ATOM   3217  CE3 TRP A 588       0.747  12.936  -1.677  1.00  9.20           C  
ANISOU 3217  CE3 TRP A 588     1126   1265   1104    -35     53    -59
ATOM   3218  CZ2 TRP A 588       1.332  15.486  -2.768  1.00  9.95           C  
ANISOU 3218  CZ2 TRP A 588     1232   1353   1198    -67     84    -67
ATOM   3219  CZ3 TRP A 588       2.014  13.273  -2.008  1.00  9.80           C  
ANISOU 3219  CZ3 TRP A 588     1191   1352   1182    -41     64    -67
ATOM   3220  CH2 TRP A 588       2.361  14.539  -2.499  1.00 10.37           C  
ANISOU 3220  CH2 TRP A 588     1266   1420   1253    -58     80    -72
ATOM   3221  H   TRP A 588      -3.951  10.573  -0.700  1.00  8.22           H  
ATOM   3222  HA  TRP A 588      -3.522  12.078  -3.058  1.00  8.58           H  
ATOM   3223  HB3 TRP A 588      -2.002  12.064  -0.442  1.00  8.49           H  
ATOM   3224  HB2 TRP A 588      -3.483  12.925  -0.645  1.00  8.49           H  
ATOM   3225  HD1 TRP A 588      -3.301  15.312  -1.860  1.00  9.81           H  
ATOM   3226  HE1 TRP A 588      -1.281  16.813  -2.455  1.00  9.24           H  
ATOM   3227  HE3 TRP A 588       0.462  12.017  -1.187  1.00  9.20           H  
ATOM   3228  HZ2 TRP A 588       1.379  16.463  -3.225  1.00  9.95           H  
ATOM   3229  HZ3 TRP A 588       2.768  12.551  -1.734  1.00  9.80           H  
ATOM   3230  HH2 TRP A 588       3.418  14.757  -2.536  1.00 10.37           H  
ATOM   3231  N   GLU A 589      -1.366   9.759  -2.370  1.00  8.46           N  
ANISOU 3231  N   GLU A 589     1051   1158   1006    -10     26    -39
ATOM   3232  CA  GLU A 589      -0.292   8.868  -2.943  1.00  8.66           C  
ANISOU 3232  CA  GLU A 589     1075   1188   1028     -4     29    -44
ATOM   3233  C   GLU A 589      -0.713   8.306  -4.311  1.00  8.34           C  
ANISOU 3233  C   GLU A 589     1052   1138    980     -3     27    -40
ATOM   3234  O   GLU A 589       0.130   8.212  -5.215  1.00  8.87           O  
ANISOU 3234  O   GLU A 589     1125   1204   1041     -4     37    -44
ATOM   3235  CB  GLU A 589       0.129   7.712  -2.025  1.00  9.04           C  
ANISOU 3235  CB  GLU A 589     1114   1242   1079      6     21    -45
ATOM   3236  CG  GLU A 589       0.969   8.222  -0.799  1.00  9.01           C  
ANISOU 3236  CG  GLU A 589     1093   1250   1080      6     19    -50
ATOM   3237  CD  GLU A 589       1.602   7.077   0.000  1.00 10.27           C  
ANISOU 3237  CD  GLU A 589     1249   1412   1239     19      9    -49
ATOM   3238  OE1 GLU A 589       2.856   6.855  -0.256  1.00 10.68           O  
ANISOU 3238  OE1 GLU A 589     1295   1471   1293     29     10    -53
ATOM   3239  OE2 GLU A 589       0.849   6.310   0.612  1.00  9.68           O1-
ANISOU 3239  OE2 GLU A 589     1182   1333   1162     21      1    -43
ATOM   3240  H   GLU A 589      -2.037   9.346  -1.738  1.00  8.46           H  
ATOM   3241  HA  GLU A 589       0.464   9.631  -3.128  1.00  8.66           H  
ATOM   3242  HB3 GLU A 589       0.761   6.996  -2.550  1.00  9.04           H  
ATOM   3243  HB2 GLU A 589      -0.772   7.186  -1.711  1.00  9.04           H  
ATOM   3244  HG3 GLU A 589       0.313   8.831  -0.177  1.00  9.01           H  
ATOM   3245  HG2 GLU A 589       1.779   8.769  -1.281  1.00  9.01           H  
ATOM   3246  N   ILE A 590      -2.005   7.902  -4.479  1.00  7.83           N  
ANISOU 3246  N   ILE A 590      994   1066    915     -3     15    -32
ATOM   3247  CA  ILE A 590      -2.665   7.484  -5.731  1.00  8.17           C  
ANISOU 3247  CA  ILE A 590     1054   1101    948     -4      9    -29
ATOM   3248  C   ILE A 590      -2.761   8.666  -6.822  1.00  8.74           C  
ANISOU 3248  C   ILE A 590     1140   1169   1012    -11     15    -26
ATOM   3249  O   ILE A 590      -2.067   8.594  -7.812  1.00  8.54           O  
ANISOU 3249  O   ILE A 590     1129   1140    975    -13     20    -29
ATOM   3250  CB  ILE A 590      -4.042   6.897  -5.503  1.00  7.98           C  
ANISOU 3250  CB  ILE A 590     1030   1074    929     -5     -6    -21
ATOM   3251  CG1 ILE A 590      -3.950   5.533  -4.725  1.00  8.89           C  
ANISOU 3251  CG1 ILE A 590     1139   1189   1048      0    -10    -23
ATOM   3252  CG2 ILE A 590      -4.929   6.694  -6.789  1.00  9.58           C  
ANISOU 3252  CG2 ILE A 590     1248   1269   1122    -10    -17    -16
ATOM   3253  CD1 ILE A 590      -5.276   5.174  -3.934  1.00 10.68           C  
ANISOU 3253  CD1 ILE A 590     1362   1415   1282     -4    -20    -17
ATOM   3254  H   ILE A 590      -2.575   8.052  -3.659  1.00  7.83           H  
ATOM   3255  HA  ILE A 590      -2.094   6.739  -6.284  1.00  8.17           H  
ATOM   3256  HB  ILE A 590      -4.524   7.601  -4.824  1.00  7.98           H  
ATOM   3257 HG13 ILE A 590      -3.164   5.573  -3.971  1.00  8.89           H  
ATOM   3258 HG12 ILE A 590      -3.660   4.627  -5.257  1.00  8.89           H  
ATOM   3259 HG21 ILE A 590      -5.772   6.042  -6.559  1.00  9.58           H  
ATOM   3260 HG22 ILE A 590      -5.337   7.625  -7.182  1.00  9.58           H  
ATOM   3261 HG23 ILE A 590      -4.392   6.243  -7.623  1.00  9.58           H  
ATOM   3262 HD11 ILE A 590      -5.517   4.140  -4.182  1.00 10.68           H  
ATOM   3263 HD12 ILE A 590      -5.081   5.267  -2.866  1.00 10.68           H  
ATOM   3264 HD13 ILE A 590      -6.070   5.902  -4.099  1.00 10.68           H  
ATOM   3265  N   TYR A 591      -3.565   9.746  -6.579  1.00  8.16           N  
ANISOU 3265  N   TYR A 591     1064   1093    942    -14     15    -21
ATOM   3266  CA  TYR A 591      -3.527  10.964  -7.289  1.00  8.08           C  
ANISOU 3266  CA  TYR A 591     1072   1076    923    -19     19    -16
ATOM   3267  C   TYR A 591      -2.203  11.655  -7.617  1.00  8.44           C  
ANISOU 3267  C   TYR A 591     1121   1123    963    -26     40    -24
ATOM   3268  O   TYR A 591      -2.124  12.260  -8.740  1.00 10.06           O  
ANISOU 3268  O   TYR A 591     1345   1321   1156    -33     47    -20
ATOM   3269  CB  TYR A 591      -4.661  11.886  -6.638  1.00  9.21           C  
ANISOU 3269  CB  TYR A 591     1215   1213   1072    -18     13     -7
ATOM   3270  CG  TYR A 591      -6.022  11.525  -7.126  1.00  9.18           C  
ANISOU 3270  CG  TYR A 591     1214   1206   1069    -13     -7      3
ATOM   3271  CD1 TYR A 591      -7.031  10.969  -6.335  1.00 10.11           C  
ANISOU 3271  CD1 TYR A 591     1314   1328   1198     -8    -17      3
ATOM   3272  CD2 TYR A 591      -6.266  11.707  -8.504  1.00 10.00           C  
ANISOU 3272  CD2 TYR A 591     1337   1302   1160    -13    -17     12
ATOM   3273  CE1 TYR A 591      -8.336  10.771  -6.829  1.00 11.28           C  
ANISOU 3273  CE1 TYR A 591     1460   1476   1349     -6    -35     11
ATOM   3274  CE2 TYR A 591      -7.593  11.460  -9.031  1.00 11.66           C  
ANISOU 3274  CE2 TYR A 591     1545   1512   1371     -9    -40     20
ATOM   3275  CZ  TYR A 591      -8.610  11.085  -8.137  1.00 10.82           C  
ANISOU 3275  CZ  TYR A 591     1417   1413   1280     -6    -48     19
ATOM   3276  OH  TYR A 591      -9.841  10.794  -8.614  1.00 13.57           O  
ANISOU 3276  OH  TYR A 591     1760   1764   1633     -4    -69     26
ATOM   3277  H   TYR A 591      -4.149   9.810  -5.757  1.00  8.16           H  
ATOM   3278  HA  TYR A 591      -3.863  10.718  -8.297  1.00  8.08           H  
ATOM   3279  HB3 TYR A 591      -4.486  12.904  -6.986  1.00  9.21           H  
ATOM   3280  HB2 TYR A 591      -4.583  11.892  -5.551  1.00  9.21           H  
ATOM   3281  HD1 TYR A 591      -6.767  10.819  -5.299  1.00 10.11           H  
ATOM   3282  HD2 TYR A 591      -5.492  12.020  -9.190  1.00 10.00           H  
ATOM   3283  HE1 TYR A 591      -9.216  10.373  -6.346  1.00 11.28           H  
ATOM   3284  HE2 TYR A 591      -7.743  11.614 -10.089  1.00 11.66           H  
ATOM   3285  HH  TYR A 591     -10.542  10.560  -8.001  1.00 13.57           H  
ATOM   3286  N   SER A 592      -1.109  11.576  -6.861  1.00  8.33           N  
ANISOU 3286  N   SER A 592     1088   1119    958    -26     49    -33
ATOM   3287  CA  SER A 592       0.185  12.127  -7.264  1.00  8.08           C  
ANISOU 3287  CA  SER A 592     1051   1093    924    -33     69    -43
ATOM   3288  C   SER A 592       1.032  11.052  -8.113  1.00  9.75           C  
ANISOU 3288  C   SER A 592     1263   1309   1132    -27     76    -50
ATOM   3289  O   SER A 592       2.175  11.392  -8.449  1.00 10.10           O  
ANISOU 3289  O   SER A 592     1298   1362   1179    -30     95    -59
ATOM   3290  CB  SER A 592       0.952  12.562  -5.957  1.00  9.46           C  
ANISOU 3290  CB  SER A 592     1203   1279   1113    -36     74    -50
ATOM   3291  OG  SER A 592       0.300  13.679  -5.374  1.00 10.66           O  
ANISOU 3291  OG  SER A 592     1358   1424   1269    -42     71    -45
ATOM   3292  H   SER A 592      -1.284  11.203  -5.939  1.00  8.33           H  
ATOM   3293  HA  SER A 592       0.125  12.989  -7.928  1.00  8.08           H  
ATOM   3294  HB3 SER A 592       1.982  12.842  -6.174  1.00  9.46           H  
ATOM   3295  HB2 SER A 592       1.010  11.699  -5.293  1.00  9.46           H  
ATOM   3296  HG  SER A 592      -0.192  13.356  -4.615  1.00 10.66           H  
ATOM   3297  N   LEU A 593       0.618   9.757  -8.312  1.00  9.18           N  
ANISOU 3297  N   LEU A 593     1201   1233   1054    -18     64    -47
ATOM   3298  CA  LEU A 593       1.362   8.689  -8.992  1.00  9.42           C  
ANISOU 3298  CA  LEU A 593     1237   1264   1081    -11     71    -55
ATOM   3299  C   LEU A 593       2.625   8.239  -8.291  1.00 10.04           C  
ANISOU 3299  C   LEU A 593     1288   1354   1172     -1     79    -64
ATOM   3300  O   LEU A 593       3.740   8.232  -8.856  1.00 11.14           O  
ANISOU 3300  O   LEU A 593     1424   1496   1311      4     95    -72
ATOM   3301  CB  LEU A 593       1.570   9.118 -10.468  1.00 10.12           C  
ANISOU 3301  CB  LEU A 593     1348   1346   1152    -18     88    -58
ATOM   3302  CG  LEU A 593       0.280   9.460 -11.350  1.00 10.83           C  
ANISOU 3302  CG  LEU A 593     1466   1425   1225    -27     76    -47
ATOM   3303  CD1 LEU A 593       0.769  10.084 -12.669  1.00 12.25           C  
ANISOU 3303  CD1 LEU A 593     1672   1598   1384    -35     95    -51
ATOM   3304  CD2 LEU A 593      -0.461   8.127 -11.610  1.00 13.18           C  
ANISOU 3304  CD2 LEU A 593     1772   1716   1519    -22     52    -42
ATOM   3305  H   LEU A 593      -0.296   9.500  -7.968  1.00  9.18           H  
ATOM   3306  HA  LEU A 593       0.778   7.771  -8.929  1.00  9.42           H  
ATOM   3307  HB3 LEU A 593       2.132   8.463 -11.133  1.00 10.12           H  
ATOM   3308  HB2 LEU A 593       2.230   9.983 -10.411  1.00 10.12           H  
ATOM   3309  HG  LEU A 593      -0.256  10.284 -10.881  1.00 10.83           H  
ATOM   3310 HD11 LEU A 593      -0.009  10.762 -13.019  1.00 12.25           H  
ATOM   3311 HD12 LEU A 593       1.685  10.645 -12.483  1.00 12.25           H  
ATOM   3312 HD13 LEU A 593       0.900   9.287 -13.400  1.00 12.25           H  
ATOM   3313 HD21 LEU A 593      -1.478   8.256 -11.241  1.00 13.18           H  
ATOM   3314 HD22 LEU A 593      -0.569   7.991 -12.686  1.00 13.18           H  
ATOM   3315 HD23 LEU A 593      -0.098   7.205 -11.157  1.00 13.18           H  
ATOM   3316  N   GLY A 594       2.418   7.851  -6.984  1.00  9.40           N  
ANISOU 3316  N   GLY A 594     1190   1278   1103      3     66    -61
ATOM   3317  CA  GLY A 594       3.417   7.070  -6.259  1.00  9.40           C  
ANISOU 3317  CA  GLY A 594     1167   1289   1114     15     66    -67
ATOM   3318  C   GLY A 594       4.615   8.002  -5.945  1.00 10.08           C  
ANISOU 3318  C   GLY A 594     1228   1391   1209     10     77    -75
ATOM   3319  O   GLY A 594       5.755   7.581  -5.801  1.00 10.81           O  
ANISOU 3319  O   GLY A 594     1300   1496   1312     21     76    -81
ATOM   3320  H   GLY A 594       1.507   7.888  -6.550  1.00  9.40           H  
ATOM   3321  HA3 GLY A 594       3.794   6.256  -6.878  1.00  9.40           H  
ATOM   3322  HA2 GLY A 594       2.915   6.524  -5.460  1.00  9.40           H  
ATOM   3323  N   LYS A 595       4.230   9.309  -5.748  1.00 10.50           N  
ANISOU 3323  N   LYS A 595     1284   1445   1262     -8     85    -74
ATOM   3324  CA  LYS A 595       5.156  10.311  -5.154  1.00 10.84           C  
ANISOU 3324  CA  LYS A 595     1302   1501   1314    -17     93    -83
ATOM   3325  C   LYS A 595       5.223  10.231  -3.612  1.00 11.12           C  
ANISOU 3325  C   LYS A 595     1321   1547   1358    -12     74    -82
ATOM   3326  O   LYS A 595       4.110  10.104  -3.040  1.00 10.56           O  
ANISOU 3326  O   LYS A 595     1261   1468   1283     -7     59    -75
ATOM   3327  CB  LYS A 595       4.654  11.729  -5.575  1.00 12.88           C  
ANISOU 3327  CB  LYS A 595     1572   1753   1568    -38    102    -81
ATOM   3328  CG  LYS A 595       5.499  12.884  -4.998  1.00 16.98           C  
ANISOU 3328  CG  LYS A 595     2108   2266   2079    -49    124    -82
ATOM   3329  CD  LYS A 595       4.829  14.294  -5.308  1.00 23.68           C  
ANISOU 3329  CD  LYS A 595     2967   3107   2924    -70    132    -79
ATOM   3330  CE  LYS A 595       4.757  14.779  -6.787  1.00 40.22           C  
ANISOU 3330  CE  LYS A 595     5090   5187   5004    -79    149    -74
ATOM   3331  NZ  LYS A 595       6.039  14.643  -7.476  1.00 48.65           N1+
ANISOU 3331  NZ  LYS A 595     6151   6264   6071    -83    174    -84
ATOM   3332  H   LYS A 595       3.229   9.435  -5.708  1.00 10.50           H  
ATOM   3333  HA  LYS A 595       6.149  10.167  -5.581  1.00 10.84           H  
ATOM   3334  HB3 LYS A 595       3.684  11.848  -5.091  1.00 12.88           H  
ATOM   3335  HB2 LYS A 595       4.334  11.856  -6.609  1.00 12.88           H  
ATOM   3336  HG3 LYS A 595       6.494  12.854  -5.442  1.00 16.98           H  
ATOM   3337  HG2 LYS A 595       5.492  12.874  -3.908  1.00 16.98           H  
ATOM   3338  HD3 LYS A 595       5.088  15.044  -4.561  1.00 23.68           H  
ATOM   3339  HD2 LYS A 595       3.744  14.225  -5.236  1.00 23.68           H  
ATOM   3340  HE3 LYS A 595       4.499  15.806  -7.045  1.00 40.22           H  
ATOM   3341  HE2 LYS A 595       4.148  14.124  -7.411  1.00 40.22           H  
ATOM   3342  HZ1 LYS A 595       6.214  13.717  -7.838  1.00 48.65           H  
ATOM   3343  HZ2 LYS A 595       6.031  15.171  -8.337  1.00 48.65           H  
ATOM   3344  HZ3 LYS A 595       6.840  14.952  -6.944  1.00 48.65           H  
ATOM   3345  N   MET A 596       6.366  10.486  -2.968  1.00 10.29           N  
ANISOU 3345  N   MET A 596     1187   1459   1262    -13     76    -91
ATOM   3346  CA  MET A 596       6.343  10.498  -1.457  1.00 10.07           C  
ANISOU 3346  CA  MET A 596     1145   1441   1238    -12     58    -92
ATOM   3347  C   MET A 596       5.577  11.717  -0.929  1.00  9.92           C  
ANISOU 3347  C   MET A 596     1138   1416   1216    -32     58    -91
ATOM   3348  O   MET A 596       5.931  12.858  -1.304  1.00 10.61           O  
ANISOU 3348  O   MET A 596     1225   1503   1305    -51     73    -96
ATOM   3349  CB  MET A 596       7.816  10.470  -0.987  1.00 11.65           C  
ANISOU 3349  CB  MET A 596     1312   1665   1451    -12     58   -103
ATOM   3350  CG  MET A 596       8.139  10.731   0.552  1.00 14.94           C  
ANISOU 3350  CG  MET A 596     1715   2094   1868    -15     38   -105
ATOM   3351  SD  MET A 596       9.902  10.897   0.939  1.00 21.00           S  
ANISOU 3351  SD  MET A 596     2484   2862   2631     12     13    -96
ATOM   3352  CE  MET A 596      10.446   9.201   0.915  1.00 20.11           C  
ANISOU 3352  CE  MET A 596     2334   2773   2534     31      9   -103
ATOM   3353  H   MET A 596       7.205  10.720  -3.479  1.00 10.29           H  
ATOM   3354  HA  MET A 596       5.918   9.596  -1.017  1.00 10.07           H  
ATOM   3355  HB3 MET A 596       8.297  11.217  -1.618  1.00 11.65           H  
ATOM   3356  HB2 MET A 596       8.212   9.493  -1.262  1.00 11.65           H  
ATOM   3357  HG3 MET A 596       7.692  10.008   1.236  1.00 14.94           H  
ATOM   3358  HG2 MET A 596       7.668  11.692   0.755  1.00 14.94           H  
ATOM   3359  HE1 MET A 596      10.757   8.959  -0.101  1.00 20.11           H  
ATOM   3360  HE2 MET A 596      11.418   9.053   1.385  1.00 20.11           H  
ATOM   3361  HE3 MET A 596       9.702   8.576   1.409  1.00 20.11           H  
ATOM   3362  N   PRO A 597       4.718  11.527   0.136  1.00  9.70           N  
ANISOU 3362  N   PRO A 597     1119   1382   1183    -30     43    -86
ATOM   3363  CA  PRO A 597       4.176  12.681   0.865  1.00  8.80           C  
ANISOU 3363  CA  PRO A 597     1016   1262   1067    -47     45    -87
ATOM   3364  C   PRO A 597       5.203  13.494   1.697  1.00 10.27           C  
ANISOU 3364  C   PRO A 597     1182   1462   1257    -64     48    -99
ATOM   3365  O   PRO A 597       5.924  12.915   2.503  1.00 10.33           O  
ANISOU 3365  O   PRO A 597     1167   1489   1269    -59     36   -105
ATOM   3366  CB  PRO A 597       3.150  11.947   1.825  1.00 10.04           C  
ANISOU 3366  CB  PRO A 597     1182   1414   1219    -38     31    -81
ATOM   3367  CG  PRO A 597       2.981  10.545   1.337  1.00 12.50           C  
ANISOU 3367  CG  PRO A 597     1496   1723   1529    -19     23    -73
ATOM   3368  CD  PRO A 597       4.262  10.233   0.719  1.00 11.20           C  
ANISOU 3368  CD  PRO A 597     1315   1571   1370    -12     27    -78
ATOM   3369  HA  PRO A 597       3.595  13.313   0.193  1.00  8.80           H  
ATOM   3370  HB3 PRO A 597       2.176  12.436   1.798  1.00 10.04           H  
ATOM   3371  HB2 PRO A 597       3.465  11.970   2.868  1.00 10.04           H  
ATOM   3372  HG3 PRO A 597       2.178  10.477   0.602  1.00 12.50           H  
ATOM   3373  HG2 PRO A 597       2.720   9.824   2.111  1.00 12.50           H  
ATOM   3374  HD2 PRO A 597       5.014   9.754   1.346  1.00 11.20           H  
ATOM   3375  HD3 PRO A 597       3.919   9.526  -0.036  1.00 11.20           H  
ATOM   3376  N   TYR A 598       5.198  14.805   1.488  1.00  9.84           N  
ANISOU 3376  N   TYR A 598     1137   1399   1203    -85     61   -103
ATOM   3377  CA  TYR A 598       5.963  15.878   2.169  1.00 10.87           C  
ANISOU 3377  CA  TYR A 598     1252   1541   1338   -108     66   -117
ATOM   3378  C   TYR A 598       7.406  15.701   1.699  1.00 11.69           C  
ANISOU 3378  C   TYR A 598     1325   1665   1451   -109     71   -125
ATOM   3379  O   TYR A 598       8.280  15.503   2.544  1.00 10.46           O  
ANISOU 3379  O   TYR A 598     1143   1531   1302   -113     61   -134
ATOM   3380  CB  TYR A 598       5.809  15.893   3.712  1.00 10.93           C  
ANISOU 3380  CB  TYR A 598     1254   1556   1341   -113     48   -123
ATOM   3381  CG  TYR A 598       4.371  16.072   4.269  1.00  9.83           C  
ANISOU 3381  CG  TYR A 598     1141   1399   1193   -105     43   -115
ATOM   3382  CD1 TYR A 598       3.790  17.322   4.507  1.00 10.91           C  
ANISOU 3382  CD1 TYR A 598     1300   1518   1327   -119     54   -117
ATOM   3383  CD2 TYR A 598       3.635  14.883   4.529  1.00  9.27           C  
ANISOU 3383  CD2 TYR A 598     1073   1330   1119    -83     29   -106
ATOM   3384  CE1 TYR A 598       2.533  17.417   5.165  1.00 10.76           C  
ANISOU 3384  CE1 TYR A 598     1301   1484   1303   -109     52   -110
ATOM   3385  CE2 TYR A 598       2.429  14.885   5.168  1.00  9.14           C  
ANISOU 3385  CE2 TYR A 598     1078   1299   1097    -76     28    -99
ATOM   3386  CZ  TYR A 598       1.926  16.172   5.531  1.00  9.63           C  
ANISOU 3386  CZ  TYR A 598     1157   1345   1157    -89     40   -102
ATOM   3387  OH  TYR A 598       0.711  16.238   6.174  1.00 10.73           O  
ANISOU 3387  OH  TYR A 598     1314   1470   1293    -81     41    -96
ATOM   3388  H   TYR A 598       4.703  15.248   0.727  1.00  9.84           H  
ATOM   3389  HA  TYR A 598       5.663  16.852   1.782  1.00 10.87           H  
ATOM   3390  HB3 TYR A 598       6.422  16.722   4.066  1.00 10.93           H  
ATOM   3391  HB2 TYR A 598       6.306  15.013   4.122  1.00 10.93           H  
ATOM   3392  HD1 TYR A 598       4.340  18.249   4.575  1.00 10.91           H  
ATOM   3393  HD2 TYR A 598       4.055  13.942   4.207  1.00  9.27           H  
ATOM   3394  HE1 TYR A 598       2.247  18.416   5.461  1.00 10.76           H  
ATOM   3395  HE2 TYR A 598       1.846  14.010   5.414  1.00  9.14           H  
ATOM   3396  HH  TYR A 598       0.280  17.092   6.248  1.00 10.73           H  
ATOM   3397  N   GLU A 599       7.617  15.610   0.352  1.00 11.44           N  
ANISOU 3397  N   GLU A 599     1299   1627   1420   -103     87   -120
ATOM   3398  CA  GLU A 599       8.827  15.298  -0.393  1.00 13.55           C  
ANISOU 3398  CA  GLU A 599     1540   1912   1697    -96     95   -126
ATOM   3399  C   GLU A 599      10.105  15.883   0.223  1.00 13.38           C  
ANISOU 3399  C   GLU A 599     1487   1910   1687   -117    104   -141
ATOM   3400  O   GLU A 599      11.038  15.123   0.444  1.00 15.53           O  
ANISOU 3400  O   GLU A 599     1728   2204   1971   -106    103   -147
ATOM   3401  CB  GLU A 599       8.801  15.717  -1.898  1.00 16.15           C  
ANISOU 3401  CB  GLU A 599     1885   2228   2021    -89    114   -120
ATOM   3402  CG  GLU A 599       7.725  15.037  -2.804  1.00 21.56           C  
ANISOU 3402  CG  GLU A 599     2595   2897   2700   -111    136   -119
ATOM   3403  CD  GLU A 599       8.063  15.140  -4.301  1.00 26.69           C  
ANISOU 3403  CD  GLU A 599     3263   3536   3341   -105    154   -114
ATOM   3404  OE1 GLU A 599       8.890  14.391  -4.897  1.00 21.18           O  
ANISOU 3404  OE1 GLU A 599     2556   2845   2645    -84    153   -114
ATOM   3405  OE2 GLU A 599       7.598  16.159  -4.867  1.00 27.89           O1-
ANISOU 3405  OE2 GLU A 599     3440   3671   3483   -120    170   -109
ATOM   3406  H   GLU A 599       6.844  15.950  -0.202  1.00 11.44           H  
ATOM   3407  HA  GLU A 599       8.892  14.213  -0.313  1.00 13.55           H  
ATOM   3408  HB3 GLU A 599       9.794  15.462  -2.270  1.00 16.15           H  
ATOM   3409  HB2 GLU A 599       8.833  16.806  -1.906  1.00 16.15           H  
ATOM   3410  HG3 GLU A 599       6.673  15.286  -2.662  1.00 21.56           H  
ATOM   3411  HG2 GLU A 599       7.615  13.957  -2.707  1.00 21.56           H  
ATOM   3412  N   ARG A 600      10.135  17.199   0.308  1.00 11.35           N  
ANISOU 3412  N   ARG A 600     1237   1647   1428   -147    113   -146
ATOM   3413  CA  ARG A 600      11.374  17.895   0.616  1.00 12.39           C  
ANISOU 3413  CA  ARG A 600     1336   1799   1571   -172    121   -162
ATOM   3414  C   ARG A 600      11.912  17.850   2.023  1.00 13.19           C  
ANISOU 3414  C   ARG A 600     1418   1916   1675   -181     96   -171
ATOM   3415  O   ARG A 600      12.759  18.653   2.370  1.00 14.38           O  
ANISOU 3415  O   ARG A 600     1542   2086   1837   -206     99   -185
ATOM   3416  CB  ARG A 600      11.217  19.356   0.126  1.00 18.75           C  
ANISOU 3416  CB  ARG A 600     2163   2587   2374   -204    150   -164
ATOM   3417  CG  ARG A 600      10.912  19.562  -1.369  1.00 26.64           C  
ANISOU 3417  CG  ARG A 600     3179   3573   3368   -197    175   -157
ATOM   3418  CD  ARG A 600      11.121  20.996  -1.917  1.00 38.28           C  
ANISOU 3418  CD  ARG A 600     4689   5023   4834   -223    200   -153
ATOM   3419  NE  ARG A 600      11.055  20.948  -3.331  1.00 38.18           N  
ANISOU 3419  NE  ARG A 600     4696   4999   4813   -217    223   -146
ATOM   3420  CZ  ARG A 600      12.011  20.820  -4.235  1.00 51.07           C  
ANISOU 3420  CZ  ARG A 600     6309   6645   6452   -226    248   -154
ATOM   3421  NH1 ARG A 600      11.749  20.706  -5.535  1.00 34.32           N  
ANISOU 3421  NH1 ARG A 600     4211   4511   4319   -220    268   -146
ATOM   3422  NH2 ARG A 600      13.342  20.656  -3.944  1.00 38.71           N1+
ANISOU 3422  NH2 ARG A 600     4700   5105   4904   -241    253   -169
ATOM   3423  H   ARG A 600       9.273  17.715   0.198  1.00 11.35           H  
ATOM   3424  HA  ARG A 600      12.179  17.408   0.066  1.00 12.39           H  
ATOM   3425  HB3 ARG A 600      12.180  19.855   0.242  1.00 18.75           H  
ATOM   3426  HB2 ARG A 600      10.667  20.055   0.756  1.00 18.75           H  
ATOM   3427  HG3 ARG A 600       9.835  19.400  -1.426  1.00 26.64           H  
ATOM   3428  HG2 ARG A 600      11.390  18.853  -2.043  1.00 26.64           H  
ATOM   3429  HD3 ARG A 600      12.105  21.298  -1.556  1.00 38.28           H  
ATOM   3430  HD2 ARG A 600      10.280  21.628  -1.632  1.00 38.28           H  
ATOM   3431 HH22 ARG A 600      14.007  20.367  -4.647  1.00 38.71           H  
ATOM   3432 HH21 ARG A 600      13.640  20.683  -2.980  1.00 38.71           H  
ATOM   3433 HH12 ARG A 600      12.418  20.458  -6.250  1.00 34.32           H  
ATOM   3434 HH11 ARG A 600      10.896  21.199  -5.759  1.00 34.32           H  
ATOM   3435  HE  ARG A 600      10.123  20.695  -3.630  1.00 38.18           H  
ATOM   3436  N   PHE A 601      11.388  16.995   2.869  1.00 11.51           N  
ANISOU 3436  N   PHE A 601     1222   1699   1453   -165     73   -164
ATOM   3437  CA  PHE A 601      11.557  16.926   4.350  1.00 11.48           C  
ANISOU 3437  CA  PHE A 601     1208   1707   1445   -173     48   -171
ATOM   3438  C   PHE A 601      11.819  15.476   4.759  1.00 11.17           C  
ANISOU 3438  C   PHE A 601     1147   1690   1409   -146     22   -168
ATOM   3439  O   PHE A 601      11.259  14.567   4.128  1.00 11.51           O  
ANISOU 3439  O   PHE A 601     1194   1729   1452   -116     20   -157
ATOM   3440  CB  PHE A 601      10.218  17.373   5.029  1.00 12.46           C  
ANISOU 3440  CB  PHE A 601     1374   1807   1554   -173     44   -164
ATOM   3441  CG  PHE A 601       9.806  18.799   4.805  1.00 13.41           C  
ANISOU 3441  CG  PHE A 601     1523   1902   1670   -198     64   -167
ATOM   3442  CD1 PHE A 601       8.677  19.057   4.066  1.00 19.27           C  
ANISOU 3442  CD1 PHE A 601     2259   2644   2420   -225     86   -176
ATOM   3443  CD2 PHE A 601      10.604  19.899   5.152  1.00 17.02           C  
ANISOU 3443  CD2 PHE A 601     2014   2335   2116   -194     63   -161
ATOM   3444  CE1 PHE A 601       8.224  20.349   3.849  1.00 20.62           C  
ANISOU 3444  CE1 PHE A 601     2461   2787   2585   -247    106   -176
ATOM   3445  CE2 PHE A 601      10.279  21.201   4.728  1.00 20.38           C  
ANISOU 3445  CE2 PHE A 601     2468   2736   2538   -214     82   -163
ATOM   3446  CZ  PHE A 601       9.084  21.437   4.100  1.00 20.63           C  
ANISOU 3446  CZ  PHE A 601     2498   2765   2577   -240    103   -170
ATOM   3447  H   PHE A 601      10.533  16.540   2.582  1.00 11.51           H  
ATOM   3448  HA  PHE A 601      12.347  17.530   4.799  1.00 11.48           H  
ATOM   3449  HB3 PHE A 601      10.206  17.404   6.119  1.00 12.46           H  
ATOM   3450  HB2 PHE A 601       9.489  16.652   4.660  1.00 12.46           H  
ATOM   3451  HD1 PHE A 601       8.036  18.288   3.660  1.00 19.27           H  
ATOM   3452  HD2 PHE A 601      11.515  19.761   5.716  1.00 17.02           H  
ATOM   3453  HE1 PHE A 601       7.255  20.466   3.387  1.00 20.62           H  
ATOM   3454  HE2 PHE A 601      10.976  22.021   4.823  1.00 20.38           H  
ATOM   3455  HZ  PHE A 601       8.852  22.462   3.849  1.00 20.63           H  
ATOM   3456  N   THR A 602      12.718  15.358   5.733  1.00 11.49           N  
ANISOU 3456  N   THR A 602     1165   1752   1449   -156     -1   -178
ATOM   3457  CA  THR A 602      13.137  14.079   6.304  1.00 11.05           C  
ANISOU 3457  CA  THR A 602     1095   1714   1390   -130    -32   -173
ATOM   3458  C   THR A 602      11.995  13.594   7.264  1.00 12.85           C
[truncated: 7,420,692 more chars]
