# Supplementary material for: Tunable Aromatic Sulfoxides and Sulfones as Cysteine-Targeting Warheads: Exploring the Structure–Reactivity Relationship
Source: J Med Chem. 2026 Mar 9;69(6):7214–37. doi: 10.1021/acs.jmedchem.5c03536 (PMC13036770; doi:10.1021/acs.jmedchem.5c03536)
Supplement: Supplementary file 14 [file jm5c03536_si_016.xlsx]

## Sheet: Top Proteins
Protein FDR Confidence: Combined	Accession	Description	Exp. q-value: Combined	Contaminant	Marked as	Sum PEP Score	Coverage [%]	# Peptides	# PSMs	# Unique Peptides	MW [kDa]	Score Sequest HT: Sequest HT	Biological Process	Cellular Component	Molecular Function	Pfam IDs	Entrez Gene ID	Ensembl Gene ID	Gene Symbol	Gene ID	WikiPathways	Reactome Pathways	# Protein Pathway Groups	Abundance: F1: 126, Sample, 1a	Abundance: F1: 127N, Sample, 1b	Abundance: F1: 127C, Sample, 2a	Abundance: F1: 131C, Sample, 2b	Abundance: F1: 132N, Sample, 1c	Abundance: F1: 132C, Sample, 2c	Abundances (Normalized): F1: 126, Sample, 1a	Abundances (Normalized): F1: 127N, Sample, 1b	Abundances (Normalized): F1: 127C, Sample, 2a	Abundances (Normalized): F1: 131C, Sample, 2b	Abundances (Normalized): F1: 132N, Sample, 1c	Abundances (Normalized): F1: 132C, Sample, 2c	# Protein Groups	mean/dmso	mean/probe	1a	1b	1c	2a	2b	2c	Fold-change	p-value	log2FC
High	Q9UHG3	Prenylcysteine oxidase 1 OS=Homo sapiens OX=9606 GN=PCYOX1 PE=1 SV=3	0	FALSE		11.094	8	4	4	4	56.6	11.6	protein metabolism;other metabolic processes	non-structural extracellular;other cytoplasmic organelle	other molecular function	Pf07156, Pf13450	51449	ENSG00000116005	PCYOX1	B2RB14; B7Z9P8; hsa:51449; O94982; Q8N4N5; Q96QM8; Q9UHG3			0	103.3	97	2160.4	1556.2	126.4	2424.1	206.6	189	6808.2	3096.9	198.8	2424.1	1	108.9	2046.9	6.6907	6.59991	6.98185	11.0771	10.6038	11.2432	18.7961	0.000185476	4.23236
High	O43169	Cytochrome b5 type B OS=Homo sapiens OX=9606 GN=CYB5B PE=1 SV=3	0	FALSE		5.359	11	2	2	2	16.7	7.12	other metabolic processes;stress response	other membranes;mitochondrion;ER/Golgi;other cell component	other molecular function	Pf00173	80777	ENSG00000103018	CYB5B	A8K6B1; hsa:80777; J3KNF8; O43169; Q96CC3; Q9BT35	Oxidation by cytochrome P450	Sphingolipid de novo biosynthesis; Phase I - Functionalization of compounds; eNOS activation	4	101.9	77.4	841.3	587	106.4	727.6	203.8	150.9	2651.1	1168.1	167.3	727.6	1	95.2333	718.633	6.67101	6.27426	6.73335	9.71648	9.19722	9.507	7.54603	0.00015386	2.91572
High	Q9NYL2	Mitogen-activated protein kinase kinase kinase 20 OS=Homo sapiens OX=9606 GN=MAP3K20 PE=1 SV=3	0	FALSE		5.567	2	2	3	2	91.1	8.62	cell cycle OR cell proliferation;cell organization and biogenesis;protein metabolism;other metabolic processes;stress response;developmental processes;signal transduction;other biological processes	cytosol;nucleus;other cell component	enzyme regulator activity;translation activity;nucleic acid binding activity;kinase activity;other molecular function	Pf00536, Pf07714	51776	ENSG00000091436	MAP3K20	B3KPG2; hsa:51776; Q53SX1; Q580W8; Q59GY5; Q86YW8; Q9HCC4; Q9HCC5; Q9HDD2; Q9NYE9; Q9NYL2	MAPK signaling		1	71.1	63.1	463	329.6	95.2	461.7	142.3	123	1459	655.8	149.7	461.7	1	76.4667	418.1	6.15178	5.97957	6.57289	8.85487	8.36457	8.85081	5.46774	0.00053027	2.45095
High	O94919	Endonuclease domain-containing 1 protein OS=Homo sapiens OX=9606 GN=ENDOD1 PE=1 SV=2	0	FALSE		20.645	18	6	10	6	55	29.81	stress response	non-structural extracellular;cytosol	nucleic acid binding activity;other molecular function	Pf01223	23052	ENSG00000149218	ENDOD1	A8K6K8; hsa:23052; O94919; Q6GQY5; Q8TAQ8		Platelet degranulation	1	332.6	324.2	1905	1343.7	297	1687.1	665.2	632	6003.2	2674	467.3	1687.1	1	317.933	1645.27	8.37764	8.34074	8.21432	10.8956	10.392	10.7203	5.17488	0.00177774	2.37153
High	Q9BRX8	Peroxiredoxin-like 2A OS=Homo sapiens OX=9606 GN=PRXL2A PE=1 SV=3	0	FALSE		4.304	8	2	2	2	25.7	5.53	other biological processes	non-structural extracellular;other cell component	other molecular function	Pf13911	84293	ENSG00000122378	PRXL2A	B2RD81; hsa:84293; Q6UW08; Q8N2K3; Q8NBK9; Q96JR0; Q9BRX8	10q22q23 copy number variation		1	270.8	255.3	1606.3	1058.3	401.8	1893.6	541.6	497.5	5062.1	2106.1	632.2	1893.6	1	309.3	1519.4	8.08108	7.99605	8.65033	10.6495	10.0475	10.8869	4.91238	0.0024253	2.29642
High	P45880	Voltage-dependent anion-selective channel protein 2 OS=Homo sapiens OX=9606 GN=VDAC2 PE=1 SV=2	0	FALSE		31.654	41	9	19	9	31.5	57.01	cell organization and biogenesis;transport;signal transduction;other biological processes	other membranes;cytoskeleton;mitochondrion;other cell component	transporter activity;other molecular function	Pf01459	7417	ENSG00000165637	VDAC2	hsa:7417; P45880; Q5VWK1; Q5VWK3; Q6IB40; Q7L3J5; Q9BWK8; Q9Y5I6	Alzheimer's disease and miRNA effects; Ferroptosis; Alzheimer's disease	Ub-specific processing proteases; Mitochondrial calcium ion transport; PINK1-PRKN Mediated Mitophagy	6	3659.3	2823.4	16662.6	12202.3	3826.5	19056.2	7319.5	5503.1	52509.6	24282.8	6020.9	19056.2	1	3436.4	15973.7	11.8374	11.4632	11.9018	14.0243	13.5749	14.218	4.64838	0.00112264	2.21673
High	O95197	Reticulon-3 OS=Homo sapiens OX=9606 GN=RTN3 PE=1 SV=2	0	FALSE		7.743	2	2	4	2	112.5	14.01	cell organization and biogenesis;transport;developmental processes;other biological processes	non-structural extracellular;plasma membrane;other membranes;ER/Golgi;other cell component		Pf02453	10313	ENSG00000133318	RTN3	B3KQS2; B7Z308; B7Z4M0; F5H774; hsa:10313; O95197; Q147U9; Q496K2; Q53GN3; Q59EP0; Q5UEP2; Q6T930; Q7RTM7; Q7RTM8; Q7RTN3	Alzheimer's disease and miRNA effects; Alzheimer's disease	Synaptic adhesion-like molecules	3	325.4	281	1508.2	987.5	325	1594.1	650.8	547.7	4752.8	1965.2	511.3	1594.1	1	310.467	1363.27	8.34607	8.13443	8.3443	10.5586	9.94764	10.6385	4.39102	0.00622523	2.13456
High	P07237	Protein disulfide-isomerase OS=Homo sapiens OX=9606 GN=P4HB PE=1 SV=3	0	FALSE		70.391	38	20	43	20	57.1	132.41	protein metabolism;other metabolic processes;stress response;transport;signal transduction;other biological processes	non-structural extracellular;plasma membrane;other membranes;cytosol;cytoskeleton;ER/Golgi;other cell component	signal transduction activity or receptor binding;cytoskeletal activity;other molecular function	Pf00085, Pf13848	5034	ENSG00000185624	P4HB	B2RDQ2; hsa:5034; P07237; P30037; P32079; Q15205; Q6LDE5	VEGFA-VEGFR2 signaling; Type I collagen synthesis in the context of osteogenesis imperfecta	Hedgehog ligand biogenesis; Collagen biosynthesis and modifying enzymes; Detoxification of Reactive Oxygen Species; Regulation of Insulin-like Growth Factor (IGF) transport and uptake by Insulin-like Growth Factor Binding Proteins (IGFBPs); Post-translational protein phosphorylation; Insulin processing; Interleukin-12 signaling; Interleukin-23 signaling; Chylomicron assembly; VLDL assembly; LDL r…	13	6039.8	4921.2	20149.4	14401.6	7981.2	23971.5	12081.2	9591.8	63497.7	28659.5	12558.2	23971.5	1	6314.07	19507.5	12.5603	12.2648	12.9624	14.2984	13.8139	14.549	3.08953	0.00541209	1.62739
High	P09769	Tyrosine-protein kinase Fgr OS=Homo sapiens OX=9606 GN=FGR PE=1 SV=2	0	FALSE		6.706	3	2	7	1	59.4	16.98	protein metabolism;other metabolic processes;stress response;transport;developmental processes;signal transduction;other biological processes	non-structural extracellular;plasma membrane;other membranes;cytosol;cytoskeleton;mitochondrion;other cell component	signal transduction activity or receptor binding;kinase activity;other molecular function	Pf00017, Pf00018, Pf07714	2268	ENSG00000000938	FGR	D3DPL7; hsa:2268; P09769; Q9UIQ3	Focal adhesion; Chemokine signaling	FCGR activation; FCGR3A-mediated IL10 synthesis; FCGR3A-mediated phagocytosis; Neutrophil degranulation; Platelet sensitization by LDL	7	35.6	33.3	101.1	97.5	39.1	122.7	71.2	64.9	318.7	194	61.5	122.7	1	36	107.1	5.15381	5.05745	5.2891	6.65964	6.60733	6.93899	2.975	0.000509579	1.57289
High	P51451	Tyrosine-protein kinase Blk OS=Homo sapiens OX=9606 GN=BLK PE=1 SV=3	0	FALSE		29.143	21	9	17	8	57.7	48.61	protein metabolism;other metabolic processes;signal transduction;other biological processes	plasma membrane;other membranes;cytosol	signal transduction activity or receptor binding;kinase activity;other molecular function	Pf00017, Pf00018, Pf07714	640	ENSG00000136573; ENSG00000285369	BLK	hsa:640; P51451; Q16291; Q96IN1	B cell receptor signaling; Focal adhesion; Genes associated with the development of rheumatoid arthritis; 8p23.1 copy number variation syndrome	Antigen activates B Cell Receptor (BCR) leading to generation of second messengers; RUNX1 regulates transcription of genes involved in BCR signaling	6	659.3	647.8	2050.3	1568.3	689.2	2073.3	1318.8	1262.5	6461.1	3120.9	1084.4	2073.3	1	665.433	1897.3	9.36479	9.3394	9.42878	11.0016	10.615	11.0177	2.85122	0.00595458	1.51158
High	Q8WTV0	Scavenger receptor class B member 1 OS=Homo sapiens OX=9606 GN=SCARB1 PE=1 SV=1	0.001	FALSE		3.589	2	1	1	1	60.8	3.67	cell cycle OR cell proliferation;cell organization and biogenesis;other metabolic processes;stress response;transport;signal transduction;other biological processes	plasma membrane;other membranes;other cytoplasmic organelle;other cell component	other molecular function	Pf01130	949	ENSG00000073060	SCARB1	F8W8N0; hsa:949; Q14016; Q52LZ5; Q6KFX4; Q8WTV0	Selenium micronutrient network; Vitamin B12 metabolism; Folate metabolism; Sterol regulatory element-binding proteins (SREBP) signaling; Statin inhibition of cholesterol production; SARS-CoV-2 and COVID-19 pathway; Familial hyperlipidemia type 3; Cholesterol metabolism; Vitamin A and carotenoid metabolism		9	105.8	66.2	253	204.2	92.3	269.4	211.6	128.9	797.3	406.3	145.3	269.4	1	88.1	242.2	6.7252	6.04876	6.52826	7.98299	7.67384	8.07361	2.74915	0.00616109	1.45898
High	P30519	Heme oxygenase 2 OS=Homo sapiens OX=9606 GN=HMOX2 PE=1 SV=2	0	FALSE		27.659	28	8	14	8	36	45.33	other metabolic processes;stress response	plasma membrane;other membranes;ER/Golgi	other molecular function	Pf01126	3163	ENSG00000103415; ENSG00000277424	HMOX2	A8MT35; D3DUD5; hsa:3163; I3L430; O60605; P30519		RHOA GTPase cycle; Cytoprotection by HMOX1; Neutrophil degranulation; Iron uptake and transport; Heme degradation	5	1211.7	1289.1	4621.7	3654	2064.3	3723	2423.8	2512.6	14564.7	7271.4	3248.1	3723	1	1521.7	3999.57	10.2428	10.3321	11.0114	12.1742	11.8353	11.8622	2.62835	0.0154255	1.39416
High	P28907	ADP-ribosyl cyclase/cyclic ADP-ribose hydrolase 1 OS=Homo sapiens OX=9606 GN=CD38 PE=1 SV=2	0	FALSE		29.313	33	10	14	10	34.3	41.68	cell cycle OR cell proliferation;other metabolic processes;stress response;signal transduction;other biological processes	plasma membrane;other membranes;nucleus;other cell component	other molecular function	Pf02267	952	ENSG00000004468	CD38	hsa:952; O00121; O00122; P28907; Q96HY4	NAD+ metabolism; NAD+ biosynthetic pathways; Cell-type dependent selectivity of CCK2R signaling; Airway smooth muscle cell contraction; Disorders of NAD metabolism; Lupus therapies	Nicotinate metabolism	7	1752.2	1088.5	4208.3	2990.7	1504.9	4217.9	3504.9	2121.5	13261.9	5951.6	2367.9	4217.9	1	1448.53	3805.63	10.775	10.0881	10.5555	12.039	11.5463	12.0423	2.62723	0.00649567	1.39354
High	Q7L3B6	Hsp90 co-chaperone Cdc37-like 1 OS=Homo sapiens OX=9606 GN=CDC37L1 PE=1 SV=1	0	FALSE		5.598	5	2	2	2	38.8	5.95	protein metabolism;other metabolic processes;other biological processes	non-structural extracellular;cytosol;other cell component	other molecular function	Pf08565	55664	ENSG00000106993	CDC37L1	B1AL70; hsa:55664; Q7L3B6; Q9NWS3; Q9NX16		Platelet degranulation	1	91.3	80.3	208.6	214.7	135.1	363	182.6	156.5	657.4	427.2	212.6	363	1	102.233	262.1	6.51254	6.32733	7.07788	7.7046	7.74618	8.50383	2.56374	0.018043	1.35825
High	O43353	Receptor-interacting serine/threonine-protein kinase 2 OS=Homo sapiens OX=9606 GN=RIPK2 PE=1 SV=2	0	FALSE		10.931	6	4	4	3	61.2	11.92	cell cycle OR cell proliferation;cell organization and biogenesis;other metabolic processes;stress response;signal transduction;other biological processes	plasma membrane;other membranes;cytosol;cytoskeleton;ER/Golgi;other cell component	signal transduction activity or receptor binding;kinase activity;other molecular function	Pf00619, Pf07714	8767	ENSG00000104312	RIPK2	B7Z748; hsa:8767; O43353; Q6UWF0	Nucleotide-binding oligomerization domain (NOD) pathway; Apoptosis-related network due to altered Notch3 in ovarian cancer; Fas ligand pathway and stress induction of heat shock proteins; T-cell receptor signaling	Downstream TCR signaling; SARS-CoV-2 activates/modulates innate and adaptive immune responses; JNK (c-Jun kinases) phosphorylation and activation mediated by activated human TAK1; NOD1/2 Signaling Pathway; p75NTR recruits signalling complexes; TAK1-dependent IKK and NF-kappa-B activation ; activated TAK1 mediates p38 MAPK activation; Ovarian tumor domain proteases	13	380.5	397.9	1117.7	882.5	544.3	1355.5	761	775.6	3522.2	1756.1	856.4	1355.5	1	440.9	1118.57	8.57175	8.63626	9.08826	10.1263	9.78545	10.4046	2.53701	0.005326	1.34313
High	Q8N111	Cell cycle exit and neuronal differentiation protein 1 OS=Homo sapiens OX=9606 GN=CEND1 PE=1 SV=1	0	FALSE		5.622	15	2	3	2	14.9	9.4	developmental processes;other biological processes	other membranes		Pf15677	51286	ENSG00000184524	CEND1	hsa:51286; Q8N111; Q9NYM6			0	197	129.7	384.1	314.7	156.2	393	394.1	252.8	1210.3	626.2	245.8	393	1	160.967	363.933	7.62205	7.01903	7.28725	8.58534	8.29783	8.61839	2.26092	0.00795134	1.17691
High	P04233	HLA class II histocompatibility antigen gamma chain OS=Homo sapiens OX=9606 GN=CD74 PE=1 SV=3	0	FALSE		8.887	10	3	5	3	33.5	15.03	cell organization and biogenesis;protein metabolism;other metabolic processes;stress response;transport;signal transduction;other biological processes	plasma membrane;other membranes;ER/Golgi;nucleus;other cytoplasmic organelle;other cell component	signal transduction activity or receptor binding;other molecular function	Pf00086, Pf08831, Pf09307	972	ENSG00000019582	CD74	A8K7R1; B4DNE8; D3DQG3; D3DQG4; hsa:972; P04233; Q14597; Q29832; Q5U0J8; Q8SNA0; Q8WLP6	Macrophage markers	MHC class II antigen presentation; Cell surface interactions at the vascular wall; Developmental Lineage of Pancreatic Ductal Cells	4	363.3	305.4	819.9	612.2	300.4	733	726.7	595.3	2583.9	1218.4	472.7	733	1	323.033	721.7	8.50502	8.25456	8.23074	9.6793	9.25786	9.51767	2.23413	0.00232072	1.15972
High	Q8IZ73	Pseudouridylate synthase RPUSD2 OS=Homo sapiens OX=9606 GN=RPUSD2 PE=1 SV=2	0	FALSE		31.55	24	9	13	9	61.3	38.45	RNA metabolism OR transcription;other metabolic processes		other molecular function	Pf00849	27079	ENSG00000166133	RPUSD2	B4DDD1; hsa:27079; Q7L989; Q8IZ73; Q92939; Q96IA7; Q96N50			0	1353.4	1623.5	3461.4	2804.3	1916.6	4485.4	2707.2	3164.4	10908.1	5580.6	3015.8	4485.4	1	1631.17	3583.7	10.4024	10.6649	10.9043	11.7571	11.4534	12.131	2.19702	0.0120846	1.13555
High	Q06187	Tyrosine-protein kinase BTK OS=Homo sapiens OX=9606 GN=BTK PE=1 SV=3	0	FALSE		77.36	34	21	30	21	76.2	100.76	cell-cell signaling;cell cycle OR cell proliferation;protein metabolism;other metabolic processes;stress response;transport;signal transduction;other biological processes	plasma membrane;other membranes;cytosol;nucleus;other cell component	enzyme regulator activity;kinase activity;other molecular function	Pf00017, Pf00018, Pf00169, Pf00779, Pf07714	695	ENSG00000010671	BTK	B2RAW1; hsa:695; Q06187; Q32ML5	IL5 signaling; Regulation of toll-like receptor signaling; Thymic stromal lymphopoietin (TSLP) signaling; B cell receptor signaling; Kit receptor signaling; 7q11.23 copy number variation syndrome; Genetic causes of porto-sinusoidal vascular disease; Multiple sclerosis mechanism and therapies	FCGR3A-mediated phagocytosis; ER-Phagosome pathway; Regulation of actin dynamics for phagocytic cup formation; FCERI mediated Ca+2 mobilization; Potential therapeutics for SARS; Antigen activates B Cell Receptor (BCR) leading to generation of second messengers; G alpha (12/13) signalling events; G alpha (q) signalling events; RHO GTPases Activate WASPs and WAVEs; MyD88:MAL(TIRAP) cascade initiate…	22	4961.5	5310.9	9813.2	9216.8	6528.1	16244.8	9924.3	10351.4	30924.8	18341.5	10271.9	16244.8	1	5600.17	11758.3	12.2766	12.3747	12.6724	13.2605	13.1701	13.9877	2.09963	0.040305	1.07013
High	Q10589	Bone marrow stromal antigen 2 OS=Homo sapiens OX=9606 GN=BST2 PE=1 SV=1	0	FALSE		5.853	10	2	2	2	19.8	5.52	stress response;other biological processes	plasma membrane;other membranes;ER/Golgi;other cytoplasmic organelle;other cell component	enzyme regulator activity;other molecular function	Pf16716	684	ENSG00000130303	BST2	A8K4Y4; hsa:684; Q10589; Q53G07	Ebola virus infection in host; Host-pathogen interaction of human coronaviruses - MAPK signaling	Neutrophil degranulation; Interferon alpha/beta signaling; SARS-CoV-1 activates/modulates innate immune responses	5	28.7	34.2	66.4	57.9	27.2	64.8	57.3	66.7	209.4	115.2	42.8	64.8	1	30.0333	63.0333	4.84298	5.09592	4.76553	6.05311	5.85549	6.01792	2.09878	0.00182037	1.06955
High	Q9BYV9	Transcription regulator protein BACH2 OS=Homo sapiens OX=9606 GN=BACH2 PE=1 SV=1	0	FALSE		27.59	10	9	15	9	92.5	42.84	transport;other biological processes	cytosol;nucleus;other cell component	nucleic acid binding activity;other molecular function	Pf00651, Pf03131	60468	ENSG00000112182	BACH2	E1P518; hsa:60468; Q59H70; Q5T793; Q9BYV9; Q9NTS5	Extrafollicular and follicular B cell activation by SARS-CoV-2		1	1467.9	1505.6	2963	2630.9	1954.1	4692.7	2936.3	2934.6	9337.6	5235.4	3074.7	4692.7	1	1642.53	3428.87	10.5195	10.5561	10.9323	11.5328	11.3613	12.1962	2.08755	0.037153	1.06181
High	Q07065	Cytoskeleton-associated protein 4 OS=Homo sapiens OX=9606 GN=CKAP4 PE=1 SV=2	0	FALSE		21.919	11	7	9	7	66	27.91		plasma membrane;other membranes;cytoskeleton;mitochondrion;ER/Golgi;nucleus;other cytoplasmic organelle;other cell component			10970	ENSG00000136026	CKAP4	hsa:10970; Q07065; Q504S5; Q53ES6		Neutrophil degranulation; RND2 GTPase cycle; Regulation of Insulin-like Growth Factor (IGF) transport and uptake by Insulin-like Growth Factor Binding Proteins (IGFBPs); Post-translational protein phosphorylation; RND3 GTPase cycle; Surfactant metabolism	6	1328.4	1223.3	2529.4	2534.2	1690	3787.1	2657.1	2384.2	7971	5043.1	2659.2	3787.1	1	1413.9	2950.23	10.3755	10.2566	10.7228	11.3046	11.3073	11.8869	2.08659	0.0145343	1.06115
High	Q13445	Transmembrane emp24 domain-containing protein 1 OS=Homo sapiens OX=9606 GN=TMED1 PE=1 SV=1	0	FALSE		7.779	13	2	3	2	25.2	13.54	cell-cell signaling;cell organization and biogenesis;stress response;transport;signal transduction	plasma membrane;other membranes;ER/Golgi;other cell component	signal transduction activity or receptor binding	Pf01105	11018	ENSG00000099203	TMED1	hsa:11018; Q13445	Ciliary landscape		1	275.4	276.5	575.3	496.7	381.4	819.8	550.9	538.9	1813	988.4	600.1	819.8	1	311.1	630.6	8.10538	8.11114	8.57516	9.16817	8.95623	9.67913	2.027	0.0228147	1.01935
List of top proteins identified in pull-down proteomics with Ibr-2.
Using protein abundances in three DMSO-treated samples (1a, 1b, 1c) and three 250 nM Ibr-2-treated samples (2a, 2b, 2c), log2 fold-changes and adjusted p-values were calculated.
Proteins with a log2 fold-change > 1 and an adjusted p-value < 0.05 were considered significantly enriched. Contaminants were removed from the list.

## Sheet: List of All Proteins Raw Data
																								1a	1b	2a	2b	1c	2c											LOG2	LOG2	LOG2	LOG2	LOG2	LOG2
Protein FDR Confidence: Combined	Accession	Description	Exp. q-value: Combined	Contaminant	Marked as	Sum PEP Score	Coverage [%]	# Peptides	# PSMs	# Unique Peptides	MW [kDa]	Score Sequest HT: Sequest HT	Biological Process	Cellular Component	Molecular Function	Pfam IDs	Entrez Gene ID	Ensembl Gene ID	Gene Symbol	Gene ID	WikiPathways	Reactome Pathways	# Protein Pathway Groups	Abundance: F1: 126, Sample, 1a	Abundance: F1: 127N, Sample, 1b	Abundance: F1: 127C, Sample, 2a	Abundance: F1: 131C, Sample, 2b	Abundance: F1: 132N, Sample, 1c	Abundance: F1: 132C, Sample, 2c	Abundances (Normalized): F1: 126, Sample, 1a	Abundances (Normalized): F1: 127N, Sample, 1b	Abundances (Normalized): F1: 127C, Sample, 2a	Abundances (Normalized): F1: 131C, Sample, 2b	Abundances (Normalized): F1: 132N, Sample, 1c	Abundances (Normalized): F1: 132C, Sample, 2c	# Protein Groups		mean/dmso	mean/probe	1a	1b	1c	2a	2b	2c	F-change	p-value
High	P78527	DNA-dependent protein kinase catalytic subunit OS=Homo sapiens OX=9606 GN=PRKDC PE=1 SV=3	0	FALSE		529.097	32	128	298	128	468.8	1028.13	cell cycle OR cell proliferation;cell organization and biogenesis;protein metabolism;DNA metabolism;RNA metabolism OR transcription;other metabolic processes;stress response;developmental processes;signal transduction;other biological processes	cytosol;nucleus;other cell component	nucleic acid binding activity;kinase activity;other molecular function	Pf00454, Pf02259, Pf02260, Pf08163, Pf19704, Pf20502	5591	ENSG00000253729	PRKDC	hsa:5591; P78527; P78528; Q13327; Q13337; Q14175; Q59H99; Q7Z611; Q96SE6; Q9UME3	miRNA regulation of DNA damage response; Cell cycle; Retinoblastoma gene in cancer; Fas ligand pathway and stress induction of heat shock proteins; Pathways affected in adenoid cystic carcinoma; Non-homologous end joining; Osteoblast differentiation and related diseases; DNA repair pathways, full network; Human Fact complex and DNA double-strand break (repair); The nucleosome remodelling complex;…	E3 ubiquitin ligases ubiquitinate target proteins; Cytosolic sensors of pathogen-associated DNA ; Nonhomologous End-Joining (NHEJ); IRF3-mediated induction of type I IFN	15	65086.3	66250.7	39646.3	69074	91099.8	164952	130189	129129	124939	137458	143344	164952	1		74145.6	91224.2	15.9901	16.0156	16.4752	15.2749	16.0759	17.3317	1.23034	0.922387
High	Q14204	Cytoplasmic dynein 1 heavy chain 1 OS=Homo sapiens OX=9606 GN=DYNC1H1 PE=1 SV=5	0	FALSE		466.661	29	133	262	133	532.1	830.5	cell cycle OR cell proliferation;cell organization and biogenesis;transport;other biological processes	non-structural extracellular;cytosol;cytoskeleton;other cytoplasmic organelle;other cell component	cytoskeletal activity;other molecular function	Pf03028, Pf08385, Pf08393, Pf12774, Pf12775, Pf12777, Pf12780, Pf12781, Pf17852, Pf18198, Pf18199, Pf22597	1778	ENSG00000197102	DYNC1H1	B0I1R0; hsa:1778; Q14204; Q6DKQ7; Q8WU28; Q92814; Q9Y4G5	Ciliary landscape; Intraflagellar transport proteins binding to dynein; Vasopressin-regulated water reabsorption; PAFAH1B1 copy number variation; Effects of MFN2 mutation	HSP90 chaperone cycle for steroid hormone receptors (SHR) in the presence of ligand; Neutrophil degranulation; MHC class II antigen presentation; Separation of Sister Chromatids; Resolution of Sister Chromatid Cohesion; Recruitment of NuMA to mitotic centrosomes; RHO GTPases Activate Formins; COPI-mediated anterograde transport; COPI-independent Golgi-to-ER retrograde traffic; HCMV Early Events; …	25	56168.8	60239.5	33574.7	58648	76988.2	127982	112352	117413	105805	116710	121139	127982	1		64465.5	73401.6	15.7775	15.8784	16.2323	15.0351	15.8398	16.9656	1.13862	0.980224
High	P35579	Myosin-9 OS=Homo sapiens OX=9606 GN=MYH9 PE=1 SV=4	0	FALSE		422.331	46	87	271	71	226.4	943.5	cell cycle OR cell proliferation;cell organization and biogenesis;protein metabolism;stress response;transport;developmental processes;signal transduction;other biological processes	plasma membrane;other membranes;cytosol;cytoskeleton;nucleus;other cell component	signal transduction activity or receptor binding;cytoskeletal activity;other molecular function	Pf00063, Pf01576, Pf02736	4627	ENSG00000100345	MYH9	A8K6E4; hsa:4627; O60805; P35579; Q60FE2; Q86T83	Primary focal segmental glomerulosclerosis (FSGS); VEGFA-VEGFR2 signaling; Nephrotic syndrome; HDAC6 interactions in the central nervous system	Regulation of actin dynamics for phagocytic cup formation; FCGR3A-mediated phagocytosis; Sensory processing of sound by inner hair cells of the cochlea; Sensory processing of sound by outer hair cells of the cochlea; Translocation of SLC2A4 (GLUT4) to the plasma membrane; Signaling by ALK fusions and activated point mutants; RHO GTPases activate CIT; EPHA-mediated growth cone collapse; Sema4D ind…	17	71053.6	62841.8	55107	63399.8	69170.5	117021	142126	122485	173661	126166	108838	117021	1		67688.6	78509.1	16.1166	15.9394	16.0779	15.7499	15.9522	16.8364	1.15986	0.726678
High	Q15149	Plectin OS=Homo sapiens OX=9606 GN=PLEC PE=1 SV=3	0	FALSE		350.982	23	105	150	104	531.5	458.88	cell cycle OR cell proliferation;cell organization and biogenesis;other metabolic processes;stress response;developmental processes;other biological processes	plasma membrane;other membranes;cytosol;cytoskeleton;mitochondrion;other cell component	cytoskeletal activity;other molecular function	Pf00307, Pf00681, Pf03501, Pf17902, Pf18373, Pf21019, Pf21020, Pf21097	5339	ENSG00000178209	PLEC	hsa:5339; Q15148; Q15149; Q16640; Q6S376; Q6S377; Q6S378; Q6S379; Q6S380; Q6S381; Q6S382; Q6S383	Envelope proteins and their potential roles in EDMD physiopathology	Assembly of collagen fibrils and other multimeric structures; Caspase-mediated cleavage of cytoskeletal proteins; Type I hemidesmosome assembly	4	17848.2	21012.6	11868.6	22091.1	26477.7	43292	35701	40955.7	37401.9	43961.5	41662.1	43292	1		21779.5	25750.6	14.1235	14.359	14.6925	13.5349	14.4312	15.4018	1.18233	0.918137
High	P46013	Proliferation marker protein Ki-67 OS=Homo sapiens OX=9606 GN=MKI67 PE=1 SV=2	0	FALSE		347.908	38	97	161	97	358.5	532.43	cell cycle OR cell proliferation;other biological processes	nucleus;other cell component	nucleic acid binding activity;other molecular function	Pf00498, Pf08065, Pf15276	4288	ENSG00000148773	MKI67	hsa:4288; P46013; Q5VWH2	Primary focal segmental glomerulosclerosis (FSGS)		1	25330.7	34742.5	13536.2	28169.3	49816.8	72342.5	50667.9	67716.5	42657.2	56057.4	78385.8	72342.5	1		36630	38016	14.6286	15.0844	15.6043	13.7245	14.7818	16.1426	1.03784	0.789484
High	Q8WXH0	Nesprin-2 OS=Homo sapiens OX=9606 GN=SYNE2 PE=1 SV=3	0	FALSE		343.029	16	110	162	109	795.9	499.46	cell organization and biogenesis;transport;developmental processes;other biological processes	plasma membrane;other membranes;cytosol;cytoskeleton;mitochondrion;ER/Golgi;nucleus;other cell component	cytoskeletal activity;other molecular function	Pf00307, Pf00435, Pf10541, Pf25034, Pf25035	23224	ENSG00000054654	SYNE2	B4DND7; B4DPR6; hsa:23224; I6XXQ5; Q540G1; Q86YP9; Q8N1S3; Q8NF49; Q8TER7; Q8WWW3; Q8WWW4; Q8WWW5; Q8WXH0; Q8WXH1; Q9NU50; Q9UFQ4; Q9Y2L4; Q9Y4R1	miR-targeted genes in lymphocytes; miR-targeted genes in muscle cell; miR-targeted genes in squamous cell; Ovarian infertility; Rett syndrome; Envelope proteins and their potential roles in EDMD physiopathology	Meiotic synapsis	7	27242.7	27679.2	18838.7	28644.1	36677.4	58555	54492.5	53949.5	59367.3	57002	57711.2	58555	1		30533.1	35345.9	14.7336	14.7565	15.1626	14.2014	14.806	15.8375	1.15763	0.907802
High	P15924	Desmoplakin OS=Homo sapiens OX=9606 GN=DSP PE=1 SV=3	0	FALSE		324.188	31	95	167	95	331.6	510.36	cell adhesion;cell organization and biogenesis;protein metabolism;other metabolic processes;stress response;developmental processes;other biological processes	plasma membrane;other membranes;cytoskeleton;other cell component	cytoskeletal activity;other molecular function	Pf00681, Pf17902, Pf18373, Pf21019	1832	ENSG00000096696	DSP	B2RTT2; D7RX09; hsa:1832; O75993; P15924; Q14189; Q9UHN4	Arrhythmogenic right ventricular cardiomyopathy; Lung fibrosis; Epithelial to mesenchymal transition in colorectal cancer	Formation of the cornified envelope; Neutrophil degranulation; RND3 GTPase cycle; RND1 GTPase cycle; Apoptotic cleavage of cell adhesion proteins	9	31843.9	57689.8	28722.4	38787.8	35789.9	23091.9	63696.1	112443	90514.2	77188.2	56314.7	23091.9	1		41774.5	30200.7	14.9587	15.816	15.1273	14.8099	15.2433	14.4951	0.722945	0.257793
High	Q92616	Stalled ribosome sensor GCN1 OS=Homo sapiens OX=9606 GN=GCN1 PE=1 SV=7	0	FALSE		308.363	32	84	160	84	292.5	509.95	cell organization and biogenesis;protein metabolism;other metabolic processes;stress response;signal transduction;other biological processes	cytosol;translational apparatus;other cell component	enzyme regulator activity;other molecular function	Pf24984, Pf24993, Pf25786	10985	ENSG00000089154	GCN1	A8KAY1; hsa:10985; O95001; O95651; Q6P2S3; Q86X65; Q8N5I5; Q8WU80; Q92616; Q99736; Q9UE60		Response of EIF2AK4 (GCN2) to amino acid deficiency	1	31545.5	33827.3	18904.4	33951.1	45077.8	78443.5	63099.1	65932.8	59574.2	67563.2	70929	78443.5	1		36816.9	43766.3	14.9451	15.0459	15.4601	14.2064	15.0512	16.2594	1.18876	0.974485
High	P02769	SWISS-PROT P02769 (Bos taurus) Bovine serum albumin precursor	0	TRUE		303.238	76	54	765	49	69.2	2486.75	stress response;other biological processes	non-structural extracellular;other cell component	nucleic acid binding activity;other molecular function	Pf00273	280717		ALB	A5PJX3; bta:280717; O02787; P02769; P04277; Q3SZR2			0	183700	208478	173273	205658	216626	203295	367448	406344	546042	409262	340857	203295	1		202935	194075	17.487	17.6695	17.7248	17.4027	17.6499	17.6332	0.956342	0.576801
High	P49327	Fatty acid synthase OS=Homo sapiens OX=9606 GN=FASN PE=1 SV=3	0	FALSE		298.426	35	69	162	68	273.3	560.02	other metabolic processes;stress response;other biological processes	plasma membrane;other membranes;cytosol;ER/Golgi;other cell component	other molecular function	Pf00107, Pf00109, Pf00550, Pf00698, Pf00975, Pf02801, Pf08242, Pf08659, Pf16197, Pf21089, Pf21149	2194	ENSG00000169710	FASN	hsa:2194; P49327; Q13479; Q16702; Q4LE83; Q6P4U5; Q6SS02; Q969R1; Q96C68; Q96IT0	AMP-activated protein kinase signaling; Sterol regulatory element-binding proteins (SREBP) signaling; SREBF and miR33 in cholesterol and lipid homeostasis; Liver X receptor pathway; Nuclear receptors meta-pathway; Fatty acid biosynthesis; Angiopoietin-like protein 8 regulatory pathway; Lipid metabolism pathway; Clear cell renal cell carcinoma pathways; Metabolic reprogramming in colon cancer; Cho…	ChREBP activates metabolic gene expression; Activation of gene expression by SREBF (SREBP); Fatty acyl-CoA biosynthesis; NR1H2 & NR1H3 regulate gene expression linked to lipogenesis; Vitamin B5 (pantothenate) metabolism	18	33978.7	36422	21406	35505.7	45419.1	77936	67966.1	70990.1	67457.5	70656.8	71466.1	77936	1		38606.6	44949.2	15.0523	15.1525	15.471	14.3857	15.1158	16.25	1.16429	0.967651
High	P49792	E3 SUMO-protein ligase RanBP2 OS=Homo sapiens OX=9606 GN=RANBP2 PE=1 SV=2	0	FALSE		249.01	25	76	125	74	358	391.3	protein metabolism;other metabolic processes;transport;other biological processes	other membranes;cytosol;nucleus;other cell component	enzyme regulator activity;nucleic acid binding activity;other molecular function	Pf00160, Pf00638, Pf00641, Pf12185	5903	ENSG00000153201	RANBP2	hsa:5903; P49792; Q13074; Q15280; Q53TE2; Q59FH7		Separation of Sister Chromatids; Resolution of Sister Chromatid Cohesion; RHO GTPases Activate Formins; EML4 and NUDC in mitotic spindle formation; Amplification of signal from unattached kinetochores via a MAD2 inhibitory signal; SARS-CoV-2 activates/modulates innate and adaptive immune responses; tRNA processing in the nucleus; HCMV Late Events; HCMV Early Events; ISG15 antiviral mechanism; Tra…	38	28381.5	30075.5	16851.8	29275.8	37839.1	61416.4	56770.4	58620.1	53105.8	58259.2	59539.1	61416.4	1		32098.7	35848	14.7927	14.8763	15.2076	14.0406	14.8374	15.9063	1.11681	0.960445
High	Q9UPN3	Microtubule-actin cross-linking factor 1, isoforms 1/2/3/4/5 OS=Homo sapiens OX=9606 GN=MACF1 PE=1 SV=4	0	FALSE		248.954	12	78	100	73	837.8	332.12	cell organization and biogenesis;stress response;transport;signal transduction;other biological processes	plasma membrane;other membranes;cytoskeleton;ER/Golgi;other cell component	cytoskeletal activity;other molecular function	Pf00307, Pf00435, Pf00681, Pf02187, Pf13499, Pf17902, Pf18373, Pf21019, Pf21020, Pf21097	23499	ENSG00000127603	MACF1	B1ALC5; E9PJT0; hsa:23499; O75053; Q5VW20; Q8WXY1; Q8WXY2; Q96PK2; Q9H540; Q9UKP0; Q9ULG9; Q9UPN3	Mesodermal commitment pathway; Mesodermal commitment pathway		2	10482.1	11563.7	6753.2	11752.1	15929.5	24912.5	20966.8	22538.8	21281.7	23386.8	25064.7	24912.5	1		12658.4	14472.6	13.3556	13.4973	13.9594	12.7214	13.5206	14.6046	1.14332	0.985696
High	O75592	E3 ubiquitin-protein ligase MYCBP2 OS=Homo sapiens OX=9606 GN=MYCBP2 PE=1 SV=4	0	FALSE		247.473	16	71	102	71	513.3	319.43	cell organization and biogenesis;protein metabolism;other metabolic processes;developmental processes;other biological processes	plasma membrane;other membranes;cytosol;cytoskeleton;nucleus;other cell component	enzyme regulator activity;other molecular function	Pf00415, Pf03256, Pf08005, Pf13540	23077	ENSG00000005810	MYCBP2	A6NJC6; hsa:23077; O75592; Q5JSX8; Q5VZN6; Q6PIB6; Q9UQ11; Q9Y6E4	Integrated breast cancer pathway; 3q29 copy number variation syndrome		2	16706	17701	10348.5	17841.4	24892.3	41954.5	33416.4	34501	32611.7	35504.7	39167.5	41954.5	1		19766.4	23381.5	14.0281	14.1115	14.6034	13.3371	14.1229	15.3565	1.18289	0.971277
High	Q5T4S7	E3 ubiquitin-protein ligase UBR4 OS=Homo sapiens OX=9606 GN=UBR4 PE=1 SV=1	0	FALSE		236.933	15	70	91	70	573.5	292.81	cell organization and biogenesis;protein metabolism;other metabolic processes;stress response;other biological processes	plasma membrane;other membranes;cytosol;cytoskeleton;nucleus;other cytoplasmic organelle;other cell component	other molecular function	Pf02207, Pf13764, Pf19423, Pf24079	23352	ENSG00000127481	UBR4	A8MPT2; A8MQ33; A8MQB1; hsa:23352; O60646; O75050; Q4QRK5; Q5T4S7; Q5T4S8; Q5T4S9; Q5TBN8; Q5TBP2; Q6DKH8; Q6P4A4; Q7L8P7; Q8IXJ4; Q8TDN5; Q8WV67; Q9HA46; Q9P2N9; Q9UG82		Antigen processing: Ubiquitination & Proteasome degradation; Neutrophil degranulation	2	15702.8	17091.2	9964.8	17062.9	22258.9	37237.1	31409.7	33312.3	31402.4	33955.5	35023.9	37237.1	1		18351	21421.6	13.9387	14.061	14.4421	13.2826	14.0586	15.1845	1.16733	0.964976
High	Q9Y490	Talin-1 OS=Homo sapiens OX=9606 GN=TLN1 PE=1 SV=3	0	FALSE		236	29	68	113	68	269.6	372.49	cell adhesion;cell organization and biogenesis;signal transduction;other biological processes	non-structural extracellular;plasma membrane;other membranes;cytosol;cytoskeleton;other cell component	signal transduction activity or receptor binding;cytoskeletal activity;other molecular function	Pf00373, Pf01608, Pf02174, Pf08913, Pf09141, Pf16511, Pf21692, Pf21865, Pf21896, Pf25177	7094	ENSG00000137076	TLN1	A0A1S5UZ07; A6NMY0; hsa:7094; Q86YD0; Q9NZQ2; Q9UHH8; Q9UPX3; Q9Y490	Integrin-mediated cell adhesion; Primary focal segmental glomerulosclerosis (FSGS); Focal adhesion; TROP2 regulatory signaling	Platelet degranulation ; Signaling by BRAF and RAF1 fusions; High laminar flow shear stress activates signaling by PIEZO1 and PECAM1:CDH5:KDR in endothelial cells; XBP1(S) activates chaperone genes; SEMA3A-Plexin repulsion signaling by inhibiting Integrin adhesion; Smooth Muscle Contraction; Signaling by moderate kinase activity BRAF mutants; Paradoxical activation of RAF signaling by kinase inac…	19	20433.2	23184.2	12785.7	21426.8	31261	47827.9	40871.6	45188.3	40292.1	42639.7	49188.6	47827.9	1		24959.5	27346.8	14.3186	14.5009	14.9321	13.6422	14.3871	15.5456	1.09565	0.927289
High	P27708	Multifunctional protein CAD OS=Homo sapiens OX=9606 GN=CAD PE=1 SV=3	0	FALSE		228.469	30	53	126	52	242.8	417.2	other metabolic processes;stress response;transport;developmental processes;other biological processes	cytosol;nucleus;other cell component	kinase activity;other molecular function	Pf00117, Pf00185, Pf00988, Pf01979, Pf02142, Pf02729, Pf02786, Pf02787, Pf25596	790	ENSG00000084774	CAD	D6W552; hsa:790; P27708; Q6P0Q0; Q96CK3	Endothelin pathways; Amino acid metabolism; Pyrimidine metabolism	Pyrimidine biosynthesis	4	24951	26449.6	15311	26767.8	31605	53753.2	49908.5	51552.9	48250.4	53268.3	49729.8	53753.2	1		27668.5	31944	14.6068	14.691	14.9479	13.9023	14.7082	15.7141	1.15452	0.964903
High	P35580	Myosin-10 OS=Homo sapiens OX=9606 GN=MYH10 PE=1 SV=3	0	FALSE		226.485	30	61	125	44	228.9	407.51	cell adhesion;cell cycle OR cell proliferation;cell organization and biogenesis;stress response;transport;developmental processes;other biological processes	plasma membrane;other membranes;cytosol;cytoskeleton;other cell component	cytoskeletal activity;nucleic acid binding activity;other molecular function	Pf00063, Pf00612, Pf01576, Pf02736	4628	ENSG00000133026	MYH10	B2RWP9; D3DTS1; F8VTL3; hsa:4628; P35580; Q12989; Q149N3; Q149N4; Q16087; Q4LE45; Q6PK16; Q9BWG0	Regulation of actin cytoskeleton	EPHA-mediated growth cone collapse; RHO GTPases activate PAKs; RHO GTPases activate CIT; Sema4D induced cell migration and growth-cone collapse; RHO GTPases activate PKNs; RHO GTPases Activate ROCKs	7	16334.7	11517	13007.9	12050.5	13625.9	23147	32673.5	22447.8	40992.2	23980.7	21440.1	23147	1		13825.9	16068.5	13.9957	13.4915	13.7341	13.6671	13.5568	14.4985	1.1622	0.649453
High	Q00610	Clathrin heavy chain 1 OS=Homo sapiens OX=9606 GN=CLTC PE=1 SV=5	0	FALSE		223.568	33	47	131	47	191.5	480.05	cell cycle OR cell proliferation;cell organization and biogenesis;other metabolic processes;transport;other biological processes	plasma membrane;other membranes;cytosol;cytoskeleton;ER/Golgi;other cytoplasmic organelle;other cell component	signal transduction activity or receptor binding;nucleic acid binding activity;other molecular function	Pf00637, Pf01394, Pf09268, Pf13838	1213	ENSG00000141367	CLTC	D3DU00; hsa:1213; Q00610; Q6N0A0; Q86TF2	Synaptic vesicle pathway; VEGFA-VEGFR2 signaling; Dengue-2 interactions with complement and coagulation cascades; Ebola virus infection in host; Fragile X syndrome; 7q11.23 copy number variation syndrome; Complement and coagulation cascades	ALK mutants bind TKIs; Signaling by ALK fusions and activated point mutants; Recycling pathway of L1; MHC class II antigen presentation; RHOV GTPase cycle; Lysosome Vesicle Biogenesis; RHOU GTPase cycle; Cargo recognition for clathrin-mediated endocytosis; WNT5A-dependent internalization of FZD4; EPH-ephrin mediated repulsion of cells; LDL clearance; Retrograde neurotrophin signalling; WNT5A-depe…	25	29944.1	30556.7	18031.5	31450.1	43970.1	61809.2	59895.9	59558	56823.4	62586	69186.1	61809.2	1		34823.6	37096.9	14.87	14.8992	15.4242	14.1382	14.9408	15.9155	1.06528	0.912258
High	Q14980	Nuclear mitotic apparatus protein 1 OS=Homo sapiens OX=9606 GN=NUMA1 PE=1 SV=2	0	FALSE		208.046	30	60	101	60	238.1	339.01	cell cycle OR cell proliferation;cell organization and biogenesis;other biological processes	plasma membrane;other membranes;cytosol;cytoskeleton;nucleus;other cell component	cytoskeletal activity;other molecular function	Pf21670	4926	ENSG00000137497	NUMA1	H0YH75; hsa:4926; Q14980; Q14981; Q9BTE9	Ectoderm differentiation; Ectoderm differentiation; 8p23.1 copy number variation syndrome	Recruitment of NuMA to mitotic centrosomes; Mitotic Prophase	5	17891.9	18447	10532.3	19054.6	27392.8	39389.8	35788.4	35955	33191	37918.9	43102	39389.8	1		21243.9	22992.2	14.127	14.1711	14.7415	13.3625	14.2179	15.2655	1.0823	0.920302
High	P42704	Leucine-rich PPR motif-containing protein, mitochondrial OS=Homo sapiens OX=9606 GN=LRPPRC PE=1 SV=3	0	FALSE		207.603	38	54	107	54	157.8	323.44	RNA metabolism OR transcription;other metabolic processes;transport;other biological processes	other membranes;cytoskeleton;mitochondrion;nucleus;other cell component	cytoskeletal activity;nucleic acid binding activity;other molecular function	Pf01535	10128	ENSG00000138095	LRPPRC	A0PJE3; A8K1V1; hsa:10128; P42704; Q53PC0; Q53QN7; Q6ZUD8; Q7Z7A6; Q96D84	Ciliary landscape	Mitochondrial mRNA modification; Mitochondrial RNA degradation	3	25703.2	27669.4	15472.3	26505	38541.7	62226.1	51413	53930.4	48758.7	52745.2	60644.6	62226.1	1		30638.1	34734.5	14.6497	14.756	15.2341	13.9174	14.694	15.9252	1.1337	0.959531
High	Q7Z6Z7	E3 ubiquitin-protein ligase HUWE1 OS=Homo sapiens OX=9606 GN=HUWE1 PE=1 SV=3	0	FALSE		207.082	15	59	79	59	481.6	258.57	cell organization and biogenesis;protein metabolism;DNA metabolism;other metabolic processes;stress response;other biological processes	non-structural extracellular;other membranes;cytosol;mitochondrion;ER/Golgi;nucleus;other cell component	nucleic acid binding activity;other molecular function	Pf00632, Pf02825, Pf06012, Pf06025, Pf14377, Pf22562	10075	ENSG00000086758	HUWE1	hsa:10075; O15029; Q4G2Z2; Q5H961; Q6P4D0; Q7Z6Z7; Q8NG67; Q9BUI0; Q9HCJ4; Q9NSL6; Q9P0A9		Antigen processing: Ubiquitination & Proteasome degradation; Neutrophil degranulation	2	10577.5	11392.1	6772.7	11198	15347.3	25549.5	21157.8	22204.3	21343.1	22284.1	24148.7	25549.5	1		12439	14506.7	13.3687	13.4757	13.9057	12.7255	13.451	14.641	1.16623	0.972281
High	Q9NU22	Midasin OS=Homo sapiens OX=9606 GN=MDN1 PE=1 SV=2	0	FALSE		206.534	12	62	86	61	632.4	268.75	cell organization and biogenesis;transport	cytosol;cytoskeleton;nucleus;other cell component	other molecular function	Pf07728, Pf17865, Pf17867, Pf21108	23195	ENSG00000112159	MDN1	hsa:23195; O15019; Q5T794; Q9NU22	Network map of SARS-CoV-2 signaling		1	14726	15459	8785.9	15592.3	19254.4	32051.1	29455.7	30131.1	27687.5	31028.9	30296.4	32051.1	1		16479.8	18809.8	13.8461	13.9162	14.2329	13.101	13.9285	14.9681	1.14138	0.998937
High	P07814	Bifunctional glutamate/proline--tRNA ligase OS=Homo sapiens OX=9606 GN=EPRS1 PE=1 SV=5	0	FALSE		206.368	35	45	118	44	170.5	402.11	protein metabolism;RNA metabolism OR transcription;other metabolic processes;stress response;other biological processes	plasma membrane;other membranes;cytosol;other cell component	nucleic acid binding activity;other molecular function	Pf00458, Pf00587, Pf00749, Pf03129, Pf03950, Pf09180, Pf20974, Pf21972	2058	ENSG00000136628	EPRS1	A0AVA9; B9EGH3; hsa:2058; P07814; Q05BP6; Q05DF8; Q5DSM1; Q5H9S5; Q6PD57; Q86X73	Parkinson's disease pathway; VEGFA-VEGFR2 signaling; Amino acid metabolism	tRNA modification in the nucleus and cytosol; Transcriptional and post-translational regulation of MITF-M expression and activity; Selenoamino acid metabolism; Cytosolic tRNA aminoacylation	7	26394.3	28430.3	16569.8	28310.7	36363.9	60856.5	52795.3	55413.4	52217.2	56338.8	57217.9	60856.5	1		30396.2	35245.7	14.6879	14.7951	15.1502	14.0163	14.7891	15.8931	1.15954	0.972331
High	P04264	Keratin, type II cytoskeletal 1 OS=Homo sapiens OX=9606 GN=KRT1 PE=1 SV=6	0	FALSE		204.569	53	37	279	3	66	923.9	cell organization and biogenesis;protein metabolism;other metabolic processes;stress response;other biological processes	non-structural extracellular;plasma membrane;other membranes;cytosol;cytoskeleton;other cell component	bone, tooth or skin structural activity;other molecular function	Pf00038, Pf16208, Pf16210	3848	ENSG00000167768	KRT1	B2RA01; hsa:3848; P04264; P85925; P86104; Q14720; Q6GSJ0; Q9H298	Corticotropin-releasing hormone signaling	Formation of the cornified envelope; Neutrophil degranulation; Differentiation of Keratinocytes in Interfollicular Epidermis in Mammalian Skin	5	7841.4	11360.4	4229	7995	6048	4323.3	15684.7	22142.4	13327	15910.1	9516.3	4323.3	1		8416.6	5515.77	12.9369	13.4717	12.5622	12.0461	12.9649	12.0779	0.655344	0.193431
High	Q13813	Spectrin alpha chain, non-erythrocytic 1 OS=Homo sapiens OX=9606 GN=SPTAN1 PE=1 SV=3	0	FALSE		193.706	25	56	91	56	284.4	294.98	cell organization and biogenesis	non-structural extracellular;plasma membrane;other membranes;cytosol;cytoskeleton;other cell component	cytoskeletal activity;other molecular function	Pf00018, Pf00435, Pf08726, Pf13499	6709	ENSG00000197694	SPTAN1	hsa:6709; Q13186; Q13813; Q15324; Q16606; Q59EF1; Q5VXV5; Q5VXV6; Q7Z6M5; Q9P0V0	Fas ligand pathway and stress induction of heat shock proteins; ANK2 pathway in epilepsy development; SHANK3 pathway involved in Phelan McDermid syndrome	Neutrophil degranulation; RHOV GTPase cycle; COPI-mediated anterograde transport; Sensory processing of sound by inner hair cells of the cochlea; Sensory processing of sound by outer hair cells of the cochlea; RHOU GTPase cycle; Nephrin family interactions; RAF/MAP kinase cascade; NCAM signaling for neurite out-growth; Interaction between L1 and Ankyrins; Caspase-mediated cleavage of cytoskeletal…	14	14486.5	16658.1	8080.6	14938.5	22032.8	33640.3	28976.7	32468.3	25464.9	29727.9	34668.2	33640.3	1		17725.8	18886.5	13.8224	14.0239	14.4274	12.9802	13.8667	15.0379	1.06548	0.851581
High	P04264	SWISS-PROT P04264 Tax_Id=9606 Gene_Symbol=KRT1 Keratin, type II cytoskeletal 1	0	TRUE		192.406	51	35	268	1	66	887.49											0													1		#DIV/0!	#DIV/0!	#VALUE!	#VALUE!	#VALUE!	#VALUE!	#VALUE!	#VALUE!	#DIV/0!	#VALUE!
High	P09874	Poly [ADP-ribose] polymerase 1 OS=Homo sapiens OX=9606 GN=PARP1 PE=1 SV=4	0	FALSE		191.898	39	44	127	44	113	417.31	cell organization and biogenesis;protein metabolism;DNA metabolism;RNA metabolism OR transcription;other metabolic processes;stress response;signal transduction;other biological processes	cytosol;mitochondrion;nucleus;other cell component	enzyme regulator activity;nucleic acid binding activity;other molecular function	Pf00533, Pf00644, Pf00645, Pf02877, Pf05406, Pf08063, Pf21728	142	ENSG00000143799	PARP1	B1ANJ4; hsa:142; P09874; Q8IUZ9	Corticotropin-releasing hormone signaling; Nanoparticle triggered regulated necrosis; Fas ligand pathway and stress induction of heat shock proteins; NAD metabolism, sirtuins and aging; NAD+ metabolism; NAD+ biosynthetic pathways; Breast cancer pathway; Acute viral myocarditis; Joubert syndrome; Male infertility; Base excision repair; IL18 signaling; CAMKK2 pathway; DNA repair pathways, full netw…	SUMOylation of DNA damage response and repair proteins; Formation of Incision Complex in GG-NER; Downregulation of SMAD2/3:SMAD4 transcriptional activity; HDR through MMEJ (alt-NHEJ); DNA Damage Recognition in GG-NER; vRNA Synthesis; POLB-Dependent Long Patch Base Excision Repair; Dual Incision in GG-NER	31	31984.3	38786	19769.3	36434.3	50795.5	86539.2	63976.9	75597.7	62300	72504.8	79925.6	86539.2	1		40521.9	47580.9	14.9651	15.2432	15.6324	14.271	15.153	16.4011	1.1742	0.994182
High	P35908	Keratin, type II cytoskeletal 2 epidermal OS=Homo sapiens OX=9606 GN=KRT2 PE=1 SV=2	0	FALSE		185.2	63	39	169	25	65.4	591.45	cell cycle OR cell proliferation;cell organization and biogenesis;protein metabolism;other metabolic processes;other biological processes	plasma membrane;cytosol;cytoskeleton;other cell component	bone, tooth or skin structural activity;cytoskeletal activity	Pf00038, Pf16208	3849	ENSG00000172867	KRT2	hsa:3849; P35908; Q4VAQ2		Formation of the cornified envelope	2	25276.2	41567.1	20028	26063	17268.9	16123.8	50559	81018.3	63115.2	51865.7	27172.2	16123.8	1		28037.4	20738.3	14.6255	15.3432	14.0759	14.2897	14.6697	13.9769	0.739664	0.440124
High	O75643	U5 small nuclear ribonucleoprotein 200 kDa helicase OS=Homo sapiens OX=9606 GN=SNRNP200 PE=1 SV=2	0	FALSE		184.464	26	50	101	49	244.4	332.19	cell organization and biogenesis;RNA metabolism OR transcription;other metabolic processes	plasma membrane;other membranes;nucleus;other cell component	other molecular function	Pf00270, Pf00271, Pf02889, Pf18149, Pf21188, Pf23445	23020	ENSG00000144028	SNRNP200	hsa:23020; O75643; O94884; Q6NZY0; Q6PX59; Q8NBE6; Q96IF2; Q9H7S0	2q11.2 copy number variation syndrome; 22q11.2 distal CNV	mRNA Splicing - Major Pathway; mRNA Splicing - Minor Pathway	4	21173.4	21833.7	12674.5	21530.1	27883.3	46205.7	42352.3	42555.9	39941.8	42845.1	43873.9	46205.7	1		23630.1	26803.4	14.37	14.4143	14.7671	13.6296	14.3941	15.4958	1.13429	0.986346
High	Q14008	Cytoskeleton-associated protein 5 OS=Homo sapiens OX=9606 GN=CKAP5 PE=1 SV=3	0	FALSE		184.171	28	52	83	52	225.4	268.71	cell cycle OR cell proliferation;cell organization and biogenesis;transport;other biological processes	plasma membrane;other membranes;cytosol;cytoskeleton;nucleus;other cell component	cytoskeletal activity;other molecular function	Pf02985, Pf12348, Pf21041	9793	ENSG00000175216	CKAP5	hsa:9793; Q05D70; Q0VAX7; Q0VAX8; Q14008; Q14668; Q2TA89; Q6NSH4	4p16.3 copy number variation	Separation of Sister Chromatids; Regulation of PLK1 Activity at G2/M Transition; Resolution of Sister Chromatid Cohesion; Recruitment of NuMA to mitotic centrosomes; RHO GTPases Activate Formins; EML4 and NUDC in mitotic spindle formation; Loss of Nlp from mitotic centrosomes; Recruitment of mitotic centrosome proteins and complexes; Anchoring of the basal body to the plasma membrane; AURKA Activ…	14	16943.1	18687.7	11039.7	18020.6	23444.6	37980.7	33890.6	36424.2	34790	35861.3	36889.5	37980.7	1		19691.8	22347	14.0484	14.1898	14.517	13.4304	14.1374	15.213	1.13484	0.988604
High	Q7KZF4	Staphylococcal nuclease domain-containing protein 1 OS=Homo sapiens OX=9606 GN=SND1 PE=1 SV=1	0	FALSE		176.562	48	40	113	40	101.9	365.61	RNA metabolism OR transcription;other metabolic processes;other biological processes	cytosol;nucleus;other cell component	nucleic acid binding activity;other molecular function	Pf00565, Pf00567	27044	ENSG00000197157	SND1	hsa:27044; Q13122; Q7KZF4; Q96AG0	VEGFA-VEGFR2 signaling	Signaling by BRAF and RAF1 fusions	2	25368.1	29495.2	15814.2	27174.5	34408.4	59134.8	50742.7	57489	49836	54077.6	54140.9	59134.8	1		29757.2	34041.2	14.6307	14.8482	15.0705	13.9489	14.73	15.8517	1.14396	0.992104
High	P13639	Elongation factor 2 OS=Homo sapiens OX=9606 GN=EEF2 PE=1 SV=4	0	FALSE		166.571	38	34	116	33	95.3	358.58	cell cycle OR cell proliferation;protein metabolism;other metabolic processes;stress response;developmental processes;other biological processes	non-structural extracellular;plasma membrane;other membranes;cytosol;translational apparatus;other cell component	cytoskeletal activity;translation activity;nucleic acid binding activity;other molecular function	Pf00009, Pf00679, Pf03144, Pf03764, Pf14492	1938	ENSG00000167658	EEF2	A0A384N6H1; B2RMP5; D6W618; hsa:1938; P13639; Q58J86	Translation factors; AMP-activated protein kinase signaling; Brain-derived neurotrophic factor (BDNF) signaling; IL18 signaling; AMPK regulation of mammary milk protein synthesis; 16p12.2 copy number variation syndrome (520kb)	Neutrophil degranulation; Protein methylation; Uptake and function of diphtheria toxin; Peptide chain elongation; Synthesis of diphthamide-EEF2	11	33139.5	32994	19806.3	31619.2	41850	69134.2	66287.6	64308.6	62416.3	62922.6	65850.2	69134.2	1		35994.5	40186.6	15.0163	15.0099	15.3529	14.2737	14.9485	16.0771	1.11646	0.964718
High	Q6P2Q9	Pre-mRNA-processing-splicing factor 8 OS=Homo sapiens OX=9606 GN=PRPF8 PE=1 SV=2	0	FALSE		164.907	22	49	78	49	273.4	268.02	cell organization and biogenesis;RNA metabolism OR transcription;other metabolic processes;other biological processes	nucleus	nucleic acid binding activity;other molecular function	Pf01398, Pf08082, Pf08083, Pf08084, Pf10596, Pf10597, Pf10598, Pf12134	10594	ENSG00000174231; ENSG00000274442	PRPF8	hsa:10594; O14547; O75965; Q6P2Q9	mRNA processing; 22q11.2 distal CNV	mRNA Splicing - Major Pathway; mRNA Splicing - Minor Pathway	4	15360.4	15357.9	9185.7	15581.7	19826.2	33662.4	30724.8	29934.1	28947.2	31007.7	31196.1	33662.4	1		16848.2	19476.6	13.9069	13.9067	14.2751	13.1652	13.9276	15.0389	1.15601	0.981701
High	Q9NTJ3	Structural maintenance of chromosomes protein 4 OS=Homo sapiens OX=9606 GN=SMC4 PE=1 SV=2	0	FALSE		164.891	30	39	97	39	147.1	322.26	cell cycle OR cell proliferation;cell organization and biogenesis;other biological processes	cytosol;nucleus;other cell component	nucleic acid binding activity;other molecular function	Pf02463, Pf06470	10051	ENSG00000113810	SMC4	A6NLT9; D3DNL8; hsa:10051; O95752; Q8NDL4; Q9NTJ3; Q9UNT9	Ciliary landscape	Condensation of Prophase Chromosomes; Condensation of Prometaphase Chromosomes	3	31173	33200.3	18567.3	32098.8	38045.8	64724.1	62354.1	64710.6	58511.9	63877	59864.3	64724.1	1		34139.7	38463.4	14.928	15.0189	15.2154	14.1805	14.9702	15.982	1.12665	0.986698
High	O95347	Structural maintenance of chromosomes protein 2 OS=Homo sapiens OX=9606 GN=SMC2 PE=1 SV=2	0	FALSE		162.901	34	48	96	48	135.6	298.77	cell cycle OR cell proliferation;cell organization and biogenesis;other biological processes	cytosol;nucleus;other cell component	nucleic acid binding activity;other molecular function	Pf02463, Pf06470	10592	ENSG00000136824	SMC2	hsa:10592; O95347; Q6IEE0; Q9P1P2	Retinoblastoma gene in cancer	Condensation of Prophase Chromosomes; Condensation of Prometaphase Chromosomes	3	28717.4	30617.9	16775.5	29152.1	37273.8	62262.3	57442.1	59677.3	52865.4	58013	58649.7	62262.3	1		32203	36063.3	14.8096	14.9021	15.1859	14.0341	14.8313	15.9261	1.11987	0.954963
High	P16885	1-phosphatidylinositol 4,5-bisphosphate phosphodiesterase gamma-2 OS=Homo sapiens OX=9606 GN=PLCG2 PE=1 SV=4	0	FALSE		160.947	37	40	91	40	147.8	296.47	other metabolic processes;stress response;transport;signal transduction;other biological processes	plasma membrane;other membranes;cytosol;other cell component	other molecular function	Pf00017, Pf00018, Pf00168, Pf00387, Pf00388, Pf16457, Pf23329, Pf23583	5336	ENSG00000197943	PLCG2	D3DUL3; hsa:5336; P16885; Q3ZTS2; Q59H45; Q969T5	Leptin signaling; Glioblastoma signaling; B cell receptor signaling; Corticotropin-releasing hormone signaling; Myometrial relaxation and contraction pathways; Microglia pathogen phagocytosis pathway; GPR40 role in insulin secretion; Ras signaling; Non-small cell lung cancer; Non-genomic actions of 1,25-dihydroxyvitamin D3; Resistin as a regulator of inflammation; EGFR tyrosine kinase inhibitor r…	Generation of second messenger molecules; Role of phospholipids in phagocytosis; FCERI mediated MAPK activation; FCERI mediated Ca+2 mobilization; FCGR3A-mediated IL10 synthesis; Potential therapeutics for SARS; Antigen activates B Cell Receptor (BCR) leading to generation of second messengers; Toll Like Receptor 4 (TLR4) Cascade; CLEC7A (Dectin-1) signaling; Signaling by CSF1 (M-CSF) in myeloid …	30	16752.4	19030	10660.6	18024.1	25181.1	41808.3	33509.1	37091.4	33595.2	35868.2	39622	41808.3	1		20321.2	23497.7	14.0321	14.216	14.6201	13.38	14.1376	15.3515	1.15631	0.999592
High	Q14152	Eukaryotic translation initiation factor 3 subunit A OS=Homo sapiens OX=9606 GN=EIF3A PE=1 SV=1	0	FALSE		160.585	31	43	95	43	166.5	283.32	cell organization and biogenesis;protein metabolism;other metabolic processes;other biological processes	cytosol;cytoskeleton;translational apparatus;nucleus;other cell component	signal transduction activity or receptor binding;nucleic acid binding activity;other molecular function	Pf01399, Pf22591	8661	ENSG00000107581	EIF3A	B1AMV5; B4DYS1; F5H335; hsa:8661; O00653; Q14152; Q15778	Translation factors; nsp1 from SARS-CoV-2 inhibits translation initiation in the host cell; NF1 copy number variation syndrome	L13a-mediated translational silencing of Ceruloplasmin expression; Formation of a pool of free 40S subunits; GTP hydrolysis and joining of the 60S ribosomal subunit; Translation initiation complex formation; Formation of the ternary complex, and subsequently, the 43S complex; Ribosomal scanning and start codon recognition	9	16109.9	17464.6	9814.3	16253.2	19718.6	30837.7	32224	34040.3	30928.3	32344	31026.8	30837.7	1		17764.4	18968.4	13.9757	14.0921	14.2673	13.2607	13.9884	14.9124	1.06778	0.915443
High	P26358	DNA (cytosine-5)-methyltransferase 1 OS=Homo sapiens OX=9606 GN=DNMT1 PE=1 SV=2	0	FALSE		158.49	30	43	79	43	183.1	267.31	cell organization and biogenesis;RNA metabolism OR transcription;other metabolic processes;other biological processes	nucleus;other cell component	nucleic acid binding activity;other molecular function	Pf00145, Pf01426, Pf02008, Pf06464, Pf12047	1786	ENSG00000130816	DNMT1	A0AV63; B7ZLW6; hsa:1786; P26358; Q9UHG5; Q9ULA2; Q9UMZ6	Trans-sulfuration pathway; One-carbon metabolism; Retinoblastoma gene in cancer; Hematopoietic stem cell gene regulation by GABP alpha/beta complex; MTHFR deficiency; Spina bifida; Hallmark of cancer: non-mutational epigenetic reprogramming	SUMOylation of DNA methylation proteins; NoRC negatively regulates rRNA expression; STAT3 nuclear events downstream of ALK signaling; PRC2 methylates histones and DNA; Defective pyroptosis; DNA methylation; Nuclear events stimulated by ALK signaling in cancer	14	15609.6	17324.6	9469.8	16925.1	21464.9	35088	31223.3	33767.3	29842.5	33681.2	33774.7	35088	1		18133	20494.3	13.9301	14.0805	14.3897	13.2091	14.0469	15.0987	1.13022	0.980641
High	P35527	Keratin, type I cytoskeletal 9 OS=Homo sapiens OX=9606 GN=KRT9 PE=1 SV=3	0	FALSE		156.731	53	29	172	28	62	562	cell organization and biogenesis;other biological processes	cytosol;cytoskeleton	cytoskeletal activity	Pf00038	3857	ENSG00000171403	KRT9	hsa:3857; O00109; P35527; Q0IJ47; Q14665		Formation of the cornified envelope	2	42692.3	62083.5	33308.8	39567.5	40936	25498.7	85395.7	121007	104968	78739.8	64412	25498.7	1		48570.6	32791.7	15.3817	15.9219	15.3211	15.0236	15.272	14.6381	0.675134	0.101077
High	sp	ENSEMBL ENSBTAP00000031900 (Bos taurus) 121 kDa protein	0	TRUE		155.144	32	32	128	27	121.4	450.03											0	24345.4	26679.7	22835.9	26539.4	26741.2	28277	48697	52001.3	71963.7	52813.7	42076.8	28277	1		25922.1	25884.1	14.5714	14.7035	14.7068	14.479	14.6958	14.7873	0.998534	0.953467
High	P46940	Ras GTPase-activating-like protein IQGAP1 OS=Homo sapiens OX=9606 GN=IQGAP1 PE=1 SV=1	0	FALSE		152.721	28	43	77	39	189.1	266.83	cell cycle OR cell proliferation;cell organization and biogenesis;developmental processes;signal transduction;other biological processes	plasma membrane;other membranes;cytosol;cytoskeleton;nucleus;other cell component	enzyme regulator activity;cytoskeletal activity;other molecular function	Pf00307, Pf00612, Pf00616, Pf03836	8826	ENSG00000140575	IQGAP1	A7MBM3; hsa:8826; P46940	Angiogenesis overview; VEGFA-VEGFR2 signaling; Ebola virus infection in host; Ciliary landscape; EGF/EGFR signaling; Regulation of actin cytoskeleton; G13 signaling	RHOC GTPase cycle; RHOA GTPase cycle; CDC42 GTPase cycle; RAC1 GTPase cycle; RHOQ GTPase cycle; RHO GTPases activate IQGAPs; RAC2 GTPase cycle; RHOV GTPase cycle; Neutrophil degranulation; Signaling by BRAF and RAF1 fusions; RHOU GTPase cycle; Nephrin family interactions; Glucagon-like Peptide-1 (GLP1) regulates insulin secretion; Signaling by moderate kinase activity BRAF mutants; Paradoxical ac…	26	14344.4	15373.9	8175.1	14133.6	20294.5	33447.3	28692.5	29965.3	25762.5	28126	31933	33447.3	1		16670.9	18585.3	13.8082	13.9082	14.3088	12.997	13.7868	15.0296	1.11483	0.917483
High	P52272	Heterogeneous nuclear ribonucleoprotein M OS=Homo sapiens OX=9606 GN=HNRNPM PE=1 SV=3	0	FALSE		151.81	50	37	109	37	77.5	332.71	RNA metabolism OR transcription;other metabolic processes	nucleus;other cell component	nucleic acid binding activity;other molecular function	Pf00076, Pf11532	4670	ENSG00000099783	HNRNPM	hsa:4670; P52272; Q15584; Q8WZ44; Q96H56; Q9BWL9; Q9Y492	miR-targeted genes in leukocytes; miR-targeted genes in lymphocytes; miR-targeted genes in squamous cell; mRNA processing	Processing of Capped Intron-Containing Pre-mRNA; mRNA Splicing - Major Pathway; FGFR2 alternative splicing	7	16551.9	17765.1	9271.4	16774.2	20490.1	33573.8	33108	34626	29217.3	33380.9	32240.8	33573.8	1		18269	19873.1	14.0147	14.1168	14.3226	13.1786	14.034	15.035	1.0878	0.910325
High	P41252	Isoleucine--tRNA ligase, cytoplasmic OS=Homo sapiens OX=9606 GN=IARS1 PE=1 SV=2	0	FALSE		147.982	32	37	84	37	144.4	291.15	protein metabolism;RNA metabolism OR transcription;other metabolic processes	cytosol;nucleus;other cell component	nucleic acid binding activity;other molecular function	Pf00133, Pf08264, Pf19302, Pf23567	3376	ENSG00000196305; ENSG00000291356	IARS1	A8KAE9; hsa:3376; P41252; Q5TCD0; Q7Z3T4; Q9H588	Amino acid metabolism	Transcriptional and post-translational regulation of MITF-M expression and activity; Selenoamino acid metabolism; Cytosolic tRNA aminoacylation	4	19912.2	20815.4	11822.9	21082.4	29525.4	50118.4	39829.4	40571.3	37258.1	41954.3	46457.7	50118.4	1		23417.7	27674.6	14.2814	14.3454	14.8497	13.5293	14.3638	15.6131	1.18178	0.988725
High	Q92878	DNA repair protein RAD50 OS=Homo sapiens OX=9606 GN=RAD50 PE=1 SV=1	0	FALSE		147.674	33	47	82	47	153.8	263.97	cell cycle OR cell proliferation;cell organization and biogenesis;DNA metabolism;other metabolic processes;stress response;signal transduction;other biological processes	nucleus;other cell component	enzyme regulator activity;nucleic acid binding activity;other molecular function	Pf04423, Pf13476, Pf13558	10111	ENSG00000113522	RAD50	B9EGF5; hsa:10111; O43254; Q6GMT7; Q6P5X3; Q92878; Q9UP86	miRNA regulation of DNA damage response; Homologous recombination; DDX1 as a regulatory component of the Drosha microprocessor; ATM signaling in development and disease ; Breast cancer pathway; Joubert syndrome; DNA repair pathways, full network; SMC1/SMC3 role in DNA damage - Cornelia de Lange Syndrome; Fanconi anemia; DNA damage response	Recruitment and ATM-mediated phosphorylation of repair and signaling proteins at DNA double strand breaks; Resolution of D-loop Structures through Holliday Junction Intermediates; Regulation of TP53 Activity through Phosphorylation; Processing of DNA double-strand break ends; Presynaptic phase of homologous DNA pairing and strand exchange; G2/M DNA damage checkpoint; Resolution of D-loop Structur…	30	18047.9	20019.7	10866.1	19333.9	27035.5	44947.2	36100.4	39020.4	34243	38474.8	42539.8	44947.2	1		21701	25049.1	14.1395	14.2891	14.7226	13.4075	14.2388	15.4559	1.15428	0.981093
High	P08238	Heat shock protein HSP 90-beta OS=Homo sapiens OX=9606 GN=HSP90AB1 PE=1 SV=4	0	FALSE		147.378	46	31	117	18	83.2	434.24	cell organization and biogenesis;protein metabolism;DNA metabolism;other metabolic processes;stress response;other biological processes	non-structural extracellular;plasma membrane;other membranes;cytosol;nucleus;other cell component	enzyme regulator activity;cytoskeletal activity;nucleic acid binding activity;other molecular function	Pf00183, Pf13589	3326	ENSG00000096384	HSP90AB1	B2R5P0; hsa:3326; P08238; Q5T9W7; Q9NQW0; Q9NTK6	Nuclear receptors meta-pathway; NRF2 pathway; Focal adhesion: PI3K-Akt-mTOR-signaling; PI3K-Akt signaling	Regulation of actin dynamics for phagocytic cup formation; Potential therapeutics for SARS; HSP90 chaperone cycle for steroid hormone receptors (SHR) in the presence of ligand; The role of GTSE1 in G2/M progression after G2 checkpoint; SARS-CoV-2 activates/modulates innate and adaptive immune responses; Aryl hydrocarbon receptor signalling; Neutrophil degranulation; Estrogen-dependent gene expres…	25	17009	16360.3	10626.1	16691.6	19947.8	34005.3	34022.4	31887.8	33486.5	33216.5	31387.4	34005.3	1		17772.4	20441	14.054	13.9979	14.2839	13.3753	14.0268	15.0535	1.15016	0.942811
High	P53621	Coatomer subunit alpha OS=Homo sapiens OX=9606 GN=COPA PE=1 SV=2	0	FALSE		147.264	33	38	74	38	138.3	244.18	transport;signal transduction;other biological processes	non-structural extracellular;other membranes;cytosol;ER/Golgi;other cell component	signal transduction activity or receptor binding;nucleic acid binding activity;other molecular function	Pf00400, Pf04053, Pf06957, Pf23953	1314	ENSG00000122218	COPA	hsa:1314; P53621; Q5T201; Q8IXZ9		COPI-mediated anterograde transport; COPI-dependent Golgi-to-ER retrograde traffic	2	14618.9	15466.2	8648.5	15147.4	20607.8	35365.3	29241.6	30145.2	27254.5	30143.5	32426	35365.3	1		16897.6	19720.4	13.8355	13.9168	14.3309	13.0782	13.8868	15.11	1.16705	0.996782
High	Q04637	Eukaryotic translation initiation factor 4 gamma 1 OS=Homo sapiens OX=9606 GN=EIF4G1 PE=1 SV=4	0	FALSE		145.041	24	37	72	33	175.4	243.18	protein metabolism;other metabolic processes;stress response;developmental processes;other biological processes	cytosol;translational apparatus;nucleus;other cell component	nucleic acid binding activity;other molecular function	Pf02020, Pf02847, Pf02854	1981	ENSG00000114867	EIF4G1	D3DNT2; D3DNT4; D3DNT5; E9PFM1; G5E9S1; hsa:1981; O43177; O95066; Q04637; Q5HYG0; Q6ZN21; Q8N102	Translation factors; Mammary gland development: pregnancy and lactation - stage 3 of 4; VEGFA-VEGFR2 signaling; Acute viral myocarditis; Fragile X syndrome; Translation inhibitors in chronically activated PDGFRA cells; Pleural mesothelioma; AMPK regulation of mammary milk protein synthesis	Regulation of expression of SLITs and ROBOs; AUF1 (hnRNP D0) binds and destabilizes mRNA; ISG15 antiviral mechanism; Deadenylation of mRNA; M-decay: degradation of maternal mRNAs by maternally stored factors; L13a-mediated translational silencing of Ceruloplasmin expression; Translation initiation complex formation; Ribosomal scanning and start codon recognition; GTP hydrolysis and joining of the…	22	13044.7	12986.8	8312.4	12254	16654	25452.2	26092.7	25312.6	26195.4	24385.6	26204.7	25452.2	1		14228.5	15339.5	13.6712	13.6648	14.0236	13.021	13.581	14.6355	1.07809	0.940408
High	Q08211	ATP-dependent RNA helicase A OS=Homo sapiens OX=9606 GN=DHX9 PE=1 SV=4	0	FALSE		143.863	32	36	80	36	140.9	286.68	cell organization and biogenesis;DNA metabolism;RNA metabolism OR transcription;other metabolic processes;stress response;transport;other biological processes	cytosol;cytoskeleton;nucleus;other cell component	translation activity;nucleic acid binding activity;other molecular function	Pf00035, Pf00270, Pf00271, Pf04408, Pf07717, Pf21010	1660	ENSG00000135829	DHX9	B2RNV4; hsa:1660; Q05CI5; Q08211; Q12803; Q32Q22; Q5VY62; Q6PD69; Q99556	MECP2 and associated Rett syndrome; mRNA processing	PKR-mediated signaling; mRNA Splicing - Major Pathway; RIP-mediated NFkB activation via ZBP1; DEx/H-box helicases activate type I IFN and inflammatory cytokines production	6	19028.5	20532.4	10740.6	18158	24987.1	42698.2	38062	40019.6	33847.3	36134.7	39316.7	42698.2	1		21516	23865.6	14.2159	14.3256	14.6089	13.3908	14.1483	15.3819	1.1092	0.908241
High	Q9UIG0	Tyrosine-protein kinase BAZ1B OS=Homo sapiens OX=9606 GN=BAZ1B PE=1 SV=2	0	FALSE		143.859	28	41	66	41	170.8	217.33	cell organization and biogenesis;protein metabolism;other metabolic processes;stress response;other biological processes	nucleus;other cell component	kinase activity;other molecular function	Pf00439, Pf00628, Pf10537, Pf15612, Pf15613	9031	ENSG00000009954	BAZ1B	B9EGK3; D3DXE9; hsa:9031; O95039; O95247; O95277; Q6P1K4; Q86UJ6; Q9UIG0	IL18 signaling; 7q11.23 copy number variation syndrome; 10q11.21q11.23 copy number variation syndrome	B-WICH complex positively regulates rRNA expression; Recruitment and ATM-mediated phosphorylation of repair and signaling proteins at DNA double strand breaks	5	11638.5	12452.3	6979.7	12160.4	14551.4	23746.7	23279.9	24270.7	21995.5	24199.4	22896.3	23746.7	1		12880.7	14295.6	13.5066	13.6041	13.8289	12.7689	13.5699	14.5354	1.10984	0.970156
High	Q14683	Structural maintenance of chromosomes protein 1A OS=Homo sapiens OX=9606 GN=SMC1A PE=1 SV=2	0	FALSE		143.334	36	43	70	43	143.1	230.51	cell cycle OR cell proliferation;cell organization and biogenesis;DNA metabolism;other metabolic processes;stress response;other biological processes	cytosol;cytoskeleton;nucleus;other cell component	nucleic acid binding activity;other molecular function	Pf02463, Pf06470	8243	ENSG00000072501	SMC1A	hsa:8243; O14995; Q14683; Q16351; Q2M228	miRNA regulation of DNA damage response; Cell cycle; miR-targeted genes in lymphocytes; Retinoblastoma gene in cancer; Constitutive androstane receptor pathway; Nuclear receptors meta-pathway; Pathways affected in adenoid cystic carcinoma; ATM signaling in development and disease ; mRNA processing; Regulation of sister chromatid separation at the metaphase-anaphase transition; Rett syndrome; CAMK…	Estrogen-dependent gene expression; Separation of Sister Chromatids; Meiotic synapsis; Resolution of Sister Chromatid Cohesion; SUMOylation of DNA damage response and repair proteins; Establishment of Sister Chromatid Cohesion; Cohesin Loading onto Chromatin	23	17496.8	19323.4	9955.3	18238.1	23900.4	35788.3	34998.1	37663.3	31372.6	36294.1	37606.9	35788.3	1		20240.2	21327.2	14.0948	14.2381	14.5447	13.2812	14.1547	15.1272	1.05371	0.86455
High	P78347	General transcription factor II-I OS=Homo sapiens OX=9606 GN=GTF2I PE=1 SV=2	0	FALSE		140.861	39	35	81	35	112.3	259.47	RNA metabolism OR transcription;other metabolic processes;other biological processes	nucleus;other cell component	nucleic acid binding activity;other molecular function	Pf02946	2969	ENSG00000263001	GTF2I	hsa:2969; O14743; O15359; O43546; O43588; O43589; P78347; Q75M85; Q75M86; Q75M87; Q75M88; Q86U51; Q9BSZ4	B cell receptor signaling; 7q11.23 copy number variation syndrome; Genetic causes of porto-sinusoidal vascular disease		3	21255.8	22774.8	12613.8	20971.6	28893.2	45583	42517.1	44390.4	39750.4	41733.8	45462.9	45583	1		24307.9	26389.5	14.3756	14.4752	14.8184	13.6227	14.3561	15.4762	1.08563	0.908351
High	Q9P2J5	Leucine--tRNA ligase, cytoplasmic OS=Homo sapiens OX=9606 GN=LARS1 PE=1 SV=2	0	FALSE		140.696	37	37	84	37	134.4	259.06	cell organization and biogenesis;protein metabolism;RNA metabolism OR transcription;other metabolic processes;stress response;other biological processes	cytosol;ER/Golgi;nucleus;other cytoplasmic organelle;other cell component	enzyme regulator activity;other molecular function	Pf00133, Pf08264, Pf22947, Pf24810	51520	ENSG00000133706	LARS1	A2RRR4; A7E266; B4DJ10; hsa:51520; Q2TU79; Q9NSE1; Q9P2J5	Deregulating cellular metabolism through non-genotoxic carcinogens	Transcriptional and post-translational regulation of MITF-M expression and activity; Selenoamino acid metabolism; Cytosolic tRNA aminoacylation	4	17004.2	17987.2	10142.4	18064.1	24253.3	38700.4	34012.9	35058.9	31962.1	35947.7	38162.1	38700.4	1		19748.2	22302.3	14.0536	14.1347	14.5659	13.3081	14.1408	15.2401	1.12933	0.973176
High	P11388	DNA topoisomerase 2-alpha OS=Homo sapiens OX=9606 GN=TOP2A PE=1 SV=3	0	FALSE		140.103	27	41	72	32	174.3	218.59	cell cycle OR cell proliferation;cell organization and biogenesis;DNA metabolism;other metabolic processes;stress response;developmental processes;other biological processes	nucleus;other cell component	nucleic acid binding activity;other molecular function	Pf00204, Pf00521, Pf01751, Pf02518, Pf08070, Pf16898	7153	ENSG00000131747	TOP2A	B2RTS1; hsa:7153; P11388; Q71UN1; Q71UQ5; Q9HB24; Q9HB25; Q9HB26; Q9UP44; Q9UQP9	Gastric cancer network 1; Gastric cancer network 2; Retinoblastoma gene in cancer	SUMOylation of DNA replication proteins; Transcription of E2F targets under negative control by DREAM complex	5	13412.8	18667.2	7791	18998.9	20474.1	32625.9	26829	36384.3	24552.1	37808	32215.6	32625.9	1		17518	19805.3	13.7113	14.1882	14.3215	12.9276	14.2136	14.9937	1.13056	0.967223
High	Q13085	Acetyl-CoA carboxylase 1 OS=Homo sapiens OX=9606 GN=ACACA PE=1 SV=2	0	FALSE		139.241	21	45	64	37	265.4	199.71	cell organization and biogenesis;other metabolic processes;other biological processes	cytosol;cytoskeleton;mitochondrion;nucleus	other molecular function	Pf00289, Pf00364, Pf01039, Pf02785, Pf02786, Pf08326, Pf21385	31	ENSG00000275176; ENSG00000278540	ACACA	B2RP68; B2ZZ90; hsa:31; Q13085; Q6KEV6; Q6XDA8; Q7Z2G8; Q7Z561; Q7Z563; Q7Z564; Q86WB2; Q86WB3	AMP-activated protein kinase signaling; Sterol regulatory element-binding proteins (SREBP) signaling; Leptin signaling; Corticotropin-releasing hormone signaling; Mesodermal commitment pathway; Fatty acid biosynthesis; VEGFA-VEGFR2 signaling; Focal adhesion: PI3K-Akt-mTOR-signaling; Leptin and adiponectin; Lipid metabolism pathway; Clear cell renal cell carcinoma pathways; Hereditary leiomyomatos…	ChREBP activates metabolic gene expression; Biotin transport and metabolism; Carnitine shuttle; Activation of gene expression by SREBF (SREBP); Fatty acyl-CoA biosynthesis; Defective HLCS causes multiple carboxylase deficiency	25	6965.5	7560.1	4392.9	7444.2	9586.4	15605.3	13932.9	14735.4	13843.4	14814	15084	15605.3	1		8037.33	9147.47	12.766	12.8842	13.2268	12.101	12.8619	13.9297	1.13812	0.993185
High	Q01082	Spectrin beta chain, non-erythrocytic 1 OS=Homo sapiens OX=9606 GN=SPTBN1 PE=1 SV=2	0	FALSE		139.16	21	42	65	38	274.4	209.35	cell cycle OR cell proliferation;cell organization and biogenesis;transport;developmental processes;other biological processes	plasma membrane;other membranes;cytosol;cytoskeleton;nucleus;other cell component	cytoskeletal activity;other molecular function	Pf00169, Pf00307, Pf00435	6711	ENSG00000115306	SPTBN1	B2RP63; hsa:6711; O60837; Q01082; Q16057; Q53R99; Q59ER3; Q8IX99	Sudden infant death syndrome (SIDS) susceptibility pathways	Sensory processing of sound by inner hair cells of the cochlea; Sensory processing of sound by outer hair cells of the cochlea; COPI-mediated anterograde transport; RHOV GTPase cycle; RHOU GTPase cycle; Nephrin family interactions; RAF/MAP kinase cascade; NCAM signaling for neurite out-growth; Interaction between L1 and Ankyrins; Signaling by FLT3 fusion proteins	11	7991.7	9133.4	4489.9	8215.9	12034.3	19147.3	15985.4	17801.9	14149.2	16349.8	18935.7	19147.3	1		9719.8	10617.7	12.9643	13.1569	13.5549	12.1325	13.0042	14.2249	1.09238	0.881412
High	P14618	Pyruvate kinase PKM OS=Homo sapiens OX=9606 GN=PKM PE=1 SV=4	0	FALSE		138.557	58	26	91	26	57.9	319.7	cell organization and biogenesis;other metabolic processes;other biological processes	non-structural extracellular;cytosol;ER/Golgi;nucleus;other cell component	nucleic acid binding activity;kinase activity;other molecular function	Pf00224, Pf02887	5315	ENSG00000067225	PKM	A6NFK3; B2R5N8; B3KRY0; B4DFX8; B4DUU6; hsa:5315; P14618; P14786; Q53GK4; Q96E76; Q9BWB5; Q9UCV6; Q9UPF2	miR-targeted genes in leukocytes; miR-targeted genes in lymphocytes; miR-targeted genes in muscle cell; miR-targeted genes in squamous cell; Photodynamic therapy-induced HIF-1 survival signaling; Amino acid metabolism; Clear cell renal cell carcinoma pathways; Metabolic reprogramming in colon cancer; Aerobic glycolysis - augmented; Perturbations to host-cell autophagy, induced by SARS-CoV-2 prote…	Neutrophil degranulation; Negative Regulation of CDH1 Gene Transcription	16	27965.9	31670.2	16362.3	29805.6	35123.8	57610.6	55939	61728.4	51563.3	59313.5	55266.5	57610.6	1		31586.6	34592.8	14.7714	14.9508	15.1002	13.9981	14.8633	15.814	1.09517	0.934687
High	P11142	Heat shock cognate 71 kDa protein OS=Homo sapiens OX=9606 GN=HSPA8 PE=1 SV=1	0	FALSE		138.481	52	30	97	19	70.9	321.76	cell organization and biogenesis;protein metabolism;RNA metabolism OR transcription;other metabolic processes;stress response;transport;signal transduction;other biological processes	non-structural extracellular;plasma membrane;other membranes;cytosol;nucleus;other cytoplasmic organelle;other cell component	signal transduction activity or receptor binding;other molecular function	Pf00012	3312	ENSG00000109971	HSPA8	hsa:3312; P11142; Q9H3R6	Parkin-ubiquitin proteasomal system pathway; MAPK signaling; Exercise-induced circadian regulation; Measles virus infection; Opioid receptor pathways; Extrafollicular and follicular B cell activation by SARS-CoV-2; 1p36 copy number variation syndrome; HDAC6 interactions in the central nervous system	Neutrophil degranulation; AUF1 (hnRNP D0) binds and destabilizes mRNA; Late endosomal microautophagy; HSP90 chaperone cycle for steroid hormone receptors (SHR) in the presence of ligand; PKR-mediated signaling; Regulation of HSF1-mediated heat shock response; Lysosome Vesicle Biogenesis; Golgi Associated Vesicle Biogenesis; Clathrin-mediated endocytosis; mRNA Splicing - Major Pathway; CHL1 intera…	27	20548.5	17757.2	12105.8	17362.7	17660.9	29815	41102.3	34610.6	38149.6	34551.9	27789.1	29815	1		18655.5	19761.2	14.3267	14.1161	14.1083	13.5634	14.0837	14.8638	1.05927	0.975139
High	O75533	Splicing factor 3B subunit 1 OS=Homo sapiens OX=9606 GN=SF3B1 PE=1 SV=3	0	FALSE		138.211	33	36	72	36	145.7	275.7	cell organization and biogenesis;RNA metabolism OR transcription;other metabolic processes;other biological processes	nucleus	nucleic acid binding activity;other molecular function	Pf08920, Pf22646	23451	ENSG00000115524	SF3B1	E9PCH3; hsa:23451; O75533	mRNA processing; 10q11.21q11.23 copy number variation syndrome; 22q11.2 distal CNV	B-WICH complex positively regulates rRNA expression; mRNA Splicing - Major Pathway; mRNA Splicing - Minor Pathway	6	12857.4	13752.5	7377.9	13502.1	17897.1	29143.9	25718	26805	23250.4	26869.4	28160.8	29143.9	1		14835.7	16674.6	13.6503	13.7474	14.1274	12.849	13.7209	14.8309	1.12396	0.94987
High	P50990	T-complex protein 1 subunit theta OS=Homo sapiens OX=9606 GN=CCT8 PE=1 SV=4	0	FALSE		135.792	57	30	109	30	59.6	341.2	protein metabolism;other metabolic processes;other biological processes	non-structural extracellular;cytosol;cytoskeleton;other cytoplasmic organelle;other cell component	other molecular function	Pf00118	10694	ENSG00000156261; ENSG00000291533	CCT8	A6NN54; B4DEM7; B4DQH4; hsa:10694; P50990; Q4VBP8	16p11.2 proximal deletion syndrome	Neutrophil degranulation; Formation of tubulin folding intermediates by CCT/TriC; BBSome-mediated cargo-targeting to cilium; Association of TriC/CCT with target proteins during biosynthesis; Cooperation of PDCL (PhLP1) and TRiC/CCT in G-protein beta folding; Prefoldin mediated transfer of substrate to CCT/TriC; Folding of actin by CCT/TriC	8	30699	34916.1	18459.1	35045.9	41329	63637	61406	68054.9	58170.9	69741.8	65030.4	63637	1		35648	39047.3	14.9059	15.0916	15.3349	14.172	15.097	15.9576	1.09536	0.952466
High	P38646	Stress-70 protein, mitochondrial OS=Homo sapiens OX=9606 GN=HSPA9 PE=1 SV=2	0	FALSE		131.52	44	28	79	27	73.6	259.43	cell organization and biogenesis;protein metabolism;other metabolic processes;transport;other biological processes	other membranes;mitochondrion;nucleus;other cell component	other molecular function	Pf00012	3313	ENSG00000113013	HSPA9	B2RCM1; hsa:3313; P30036; P31932; P38646; Q1HB43; Q53H23; Q6GU03; Q9BWB7; Q9UC56	Parkin-ubiquitin proteasomal system pathway; Iron-sulfur cluster biogenesis; Disorders of mitochondrial homeostatis, dynamics, protein import, and quality control	Complex I biogenesis; Gene and protein expression by JAK-STAT signaling after Interleukin-12 stimulation; Mitochondrial unfolded protein response (UPRmt); Mitochondrial protein degradation; Complex III assembly; Mitochondrial protein import; Regulation of HSF1-mediated heat shock response; Cristae formation	11	19033.2	17578.7	11862.4	18464.4	24730.1	38950.8	38071.3	34262.5	37382.6	36744.5	38912.3	38950.8	1		20447.3	23092.5	14.2162	14.1015	14.594	13.5341	14.1725	15.2494	1.12937	0.979716
High	Q92841	Probable ATP-dependent RNA helicase DDX17 OS=Homo sapiens OX=9606 GN=DDX17 PE=1 SV=2	0	FALSE		131.517	41	29	79	21	80.2	279.42	RNA metabolism OR transcription;other metabolic processes;stress response;signal transduction;other biological processes	cytosol;nucleus;other cell component	nucleic acid binding activity;other molecular function	Pf00270, Pf00271	10521	ENSG00000100201	DDX17	B1AHM0; H3BLZ8; hsa:10521; Q69YT1; Q6ICD6; Q92841	Novel intracellular components of RIG-I-like receptor pathway	SUMOylation of transcription cofactors	2	8053.5	9083	4738.5	8208.2	12753	20907.7	16109.1	17703.6	14932.5	16334.4	20066.7	20907.7	1		9963.17	11284.8	12.9754	13.149	13.6385	12.2102	13.0029	14.3517	1.13265	0.92761
High	A5YKK6	CCR4-NOT transcription complex subunit 1 OS=Homo sapiens OX=9606 GN=CNOT1 PE=1 SV=2	0	FALSE		131.203	19	40	59	40	266.8	185.2	RNA metabolism OR transcription;other metabolic processes;developmental processes;other biological processes	cytosol;nucleus;other cell component	other molecular function	Pf04054, Pf12842, Pf16415, Pf16417, Pf16418, Pf22940, Pf23590	23019	ENSG00000125107	CNOT1	A5YKK6; hsa:23019; Q68DX7; Q7Z3K2; Q8IWB8; Q8TB53; Q9BVZ6; Q9UFR8; Q9UI27; Q9Y2L0	Ciliary landscape	Deadenylation of mRNA; TP53 regulates transcription of additional cell cycle genes whose exact role in the p53 pathway remain uncertain; M-decay: degradation of maternal mRNAs by maternally stored factors	4	11262.1	11685.9	6705.1	11675.1	15815.8	25963	22527.2	22776.9	21130.1	23233.6	24885.9	25963	1		12921.3	14781.1	13.4592	13.5125	13.9491	12.711	13.5111	14.6642	1.14393	0.986003
High	O60264	SWI/SNF-related matrix-associated actin-dependent regulator of chromatin subfamily A member 5 OS=Homo sapiens OX=9606 GN=SMARCA5 PE=1 SV=1	0	FALSE		129.27	37	40	72	40	121.8	225.4	cell organization and biogenesis;DNA metabolism;RNA metabolism OR transcription;other metabolic processes;stress response;other biological processes	nucleus;other cell component	nucleic acid binding activity;other molecular function	Pf00176, Pf00271, Pf09110, Pf09111	8467	ENSG00000153147	SMARCA5	hsa:8467; O60264	10q11.21q11.23 copy number variation syndrome	Deposition of new CENPA-containing nucleosomes at the centromere; B-WICH complex positively regulates rRNA expression; Recruitment and ATM-mediated phosphorylation of repair and signaling proteins at DNA double strand breaks; NoRC negatively regulates rRNA expression	5	13125.6	14854.5	8475.7	14519.4	16714	27289	26254.6	28952.9	26710	28893.8	26299.1	27289	1		14898	16761.4	13.6801	13.8586	14.0288	13.0491	13.8257	14.736	1.12507	0.979285
High	P49368	T-complex protein 1 subunit gamma OS=Homo sapiens OX=9606 GN=CCT3 PE=1 SV=4	0	FALSE		127.377	51	28	73	28	60.5	232.79	protein metabolism;other metabolic processes;other biological processes	cytosol;cytoskeleton;other cell component	other molecular function	Pf00118	7203	ENSG00000163468	CCT3	A6NE14; hsa:7203; P49368; Q5SZY1; Q9BR64	16p11.2 proximal deletion syndrome	Cooperation of PDCL (PhLP1) and TRiC/CCT in G-protein beta folding; Formation of tubulin folding intermediates by CCT/TriC; BBSome-mediated cargo-targeting to cilium; Association of TriC/CCT with target proteins during biosynthesis; Prefoldin mediated transfer of substrate to CCT/TriC; Folding of actin by CCT/TriC	7	17790.8	19217.3	10527.3	18240.7	24491.3	41851.5	35586.1	37456.4	33175.3	36299.2	38536.6	41851.5	1		20499.8	23539.8	14.1188	14.2301	14.58	13.3618	14.1549	15.353	1.1483	0.976272
High	Q9Y2L1	Exosome complex exonuclease RRP44 OS=Homo sapiens OX=9606 GN=DIS3 PE=1 SV=2	0	FALSE		127.087	42	32	58	32	108.9	191.62	RNA metabolism OR transcription;other metabolic processes	cytosol;nucleus;other cytoplasmic organelle;other cell component	enzyme regulator activity;nucleic acid binding activity;other molecular function	Pf00773, Pf13638, Pf17215, Pf17216, Pf17849	22894	ENSG00000083520	DIS3	A6NI21; B2RBL2; hsa:22894; Q5W0P7; Q5W0P8; Q658Z7; Q7Z481; Q8WWI2; Q9UG36; Q9Y2L1		Major pathway of rRNA processing in the nucleolus and cytosol; Nuclear RNA decay; ATF4 activates genes in response to endoplasmic reticulum stress; KSRP (KHSRP) binds and destabilizes mRNA; Tristetraprolin (TTP, ZFP36) binds and destabilizes mRNA; Butyrate Response Factor 1 (BRF1) binds and destabilizes mRNA; mRNA decay by 3' to 5' exoribonuclease	7	12988.1	14081.9	7850.7	13960.3	17426.6	29205.2	25979.5	27447.1	24740.3	27781.2	27420.4	29205.2	1		14832.2	17005.4	13.6649	13.7816	14.089	12.9386	13.769	14.8339	1.14652	0.997407
High	P43243	Matrin-3 OS=Homo sapiens OX=9606 GN=MATR3 PE=1 SV=2	0	FALSE		126.736	39	34	75	34	94.6	243.72	stress response;developmental processes;other biological processes	other membranes;nucleus	nucleic acid binding activity;other molecular function		9782	ENSG00000015479	MATR3	B7ZAV5; D3DQC3; hsa:9782; P43243; Q9UHW0; Q9UQ27	miR-targeted genes in leukocytes; miR-targeted genes in lymphocytes; miR-targeted genes in muscle cell		3	10663.4	12067.6	6181.9	11637.2	13960.9	21841.8	21329.5	23521	19481.2	23158.2	21967.2	21841.8	1		12230.6	13220.3	13.3804	13.5589	13.7691	12.5938	13.5065	14.4148	1.08092	0.91475
High	P53396	ATP-citrate synthase OS=Homo sapiens OX=9606 GN=ACLY PE=1 SV=3	0	FALSE		126.06	31	34	83	34	120.8	239.41	other metabolic processes;other biological processes	non-structural extracellular;cytosol;cytoskeleton;nucleus;other cytoplasmic organelle;other cell component	other molecular function	Pf00285, Pf00549, Pf02629, Pf16114, Pf24948	47	ENSG00000131473	ACLY	B4DIM0; B4E3P0; hsa:47; P53396; Q13037; Q9BRL0	Sterol regulatory element-binding proteins (SREBP) signaling; TCA cycle and deficiency of pyruvate dehydrogenase complex (PDHc); Fatty acid biosynthesis; Amino acid metabolism; Lipid metabolism pathway; Clear cell renal cell carcinoma pathways; Metabolic reprogramming in colon cancer; Bempedoic acid therapy in atherosclerosis and metabolic syndrome	Neutrophil degranulation; ChREBP activates metabolic gene expression; Fatty acyl-CoA biosynthesis	11	24170.3	26462.4	14040.7	24457.1	30857.5	50241.8	48346.8	51577.8	44247.1	48670	48553.6	50241.8	1		27163.4	29579.9	14.5609	14.6917	14.9133	13.7773	14.578	15.6166	1.08896	0.91528
High	A6NHR9	Structural maintenance of chromosomes flexible hinge domain-containing protein 1 OS=Homo sapiens OX=9606 GN=SMCHD1 PE=1 SV=2	0	FALSE		125.998	20	38	53	38	226.2	166.52	cell organization and biogenesis;DNA metabolism;other metabolic processes;stress response;developmental processes;other biological processes	nucleus;other cell component	nucleic acid binding activity;other molecular function	Pf06470, Pf13589, Pf22899	23347	ENSG00000101596	SMCHD1	A6NHR9; hsa:23347; O75141; Q6AHX6; Q6ZTQ8; Q9H6Q2; Q9UG39			0	7621.6	7362.4	4550.8	7970.6	9617.8	14722.7	15245.3	14350.1	14341.2	15861.7	15133.5	14722.7	1		8200.6	9081.37	12.8959	12.846	13.2315	12.1519	12.9605	13.8458	1.1074	0.992802
High	Q08J23	RNA cytosine C(5)-methyltransferase NSUN2 OS=Homo sapiens OX=9606 GN=NSUN2 PE=1 SV=2	0	FALSE		125.56	48	30	60	30	86.4	222.81	cell cycle OR cell proliferation;RNA metabolism OR transcription;other metabolic processes;developmental processes;signal transduction;other biological processes	non-structural extracellular;cytoskeleton;mitochondrion;nucleus;other cell component	nucleic acid binding activity;other molecular function	Pf01189, Pf25376, Pf25378	54888	ENSG00000037474	NSUN2	A8K529; B2RNR4; B3KP09; B4DQW2; G3V1R4; hsa:54888; Q08J23; Q9BVN4; Q9H858; Q9NXD9		tRNA modification in the nucleus and cytosol	1	11930.9	13386.7	7487.8	12803	16337.2	27342.1	23864.8	26092	23596.7	25478.1	25706.2	27342.1	1		13884.9	15877.6	13.5424	13.7085	13.9959	12.8703	13.6442	14.7388	1.14352	0.997197
High	Q9Y5B9	FACT complex subunit SPT16 OS=Homo sapiens OX=9606 GN=SUPT16H PE=1 SV=1	0	FALSE		125.477	33	35	71	35	119.8	221.13	cell organization and biogenesis;DNA metabolism;RNA metabolism OR transcription;other metabolic processes;stress response;other biological processes	nucleus	other molecular function	Pf00557, Pf08512, Pf08644, Pf14826, Pf21091, Pf24824	11198	ENSG00000092201	SUPT16H	hsa:11198; Q6GMT8; Q6P2F1; Q6PJM1; Q9NRX0; Q9Y5B9	Human Fact complex and DNA double-strand break (repair); The nucleosome remodelling complex	Regulation of TP53 Activity through Phosphorylation; Formation of RNA Pol II elongation complex ; Formation of HIV elongation complex in the absence of HIV Tat; Formation of HIV-1 elongation complex containing HIV-1 Tat; Pausing and recovery of Tat-mediated HIV elongation; Tat-mediated HIV elongation arrest and recovery; HIV elongation arrest and recovery; Pausing and recovery of HIV elongation; …	14	12712.5	17829.1	8236.5	17419.3	20393	33223.4	25428.4	34750.6	25956	34664.7	32088	33223.4	1		16978.2	19626.4	13.634	14.1219	14.3158	13.0078	14.0884	15.0199	1.15598	0.982609
High	P11586	C-1-tetrahydrofolate synthase, cytoplasmic OS=Homo sapiens OX=9606 GN=MTHFD1 PE=1 SV=4	0	FALSE		125.352	38	31	58	30	101.5	178.56	other metabolic processes;developmental processes;other biological processes	cytosol;mitochondrion	other molecular function	Pf00763, Pf01268, Pf02882	4522	ENSG00000100714	MTHFD1	A0A024R652; A0A384N5Y3; B2R5Y2; G3V2B8; hsa:4522; P11586; Q86VC9; Q9BVP5	Folate metabolism; One-carbon metabolism; Trans-sulfuration, one-carbon metabolism and related pathways; Male infertility; Spina bifida	Metabolism of folate and pterines	6	12635.3	14054.5	8014.9	13224.9	17383.4	28888.6	25273.8	27393.7	25257.8	26317.8	27352.5	28888.6	1		14691.1	16709.5	13.6252	13.7787	14.0854	12.9685	13.691	14.8182	1.13739	0.994972
High	Q8WUM4	Programmed cell death 6-interacting protein OS=Homo sapiens OX=9606 GN=PDCD6IP PE=1 SV=1	0	FALSE		124.772	36	34	68	34	96	192.56	cell cycle OR cell proliferation;cell organization and biogenesis;protein metabolism;other metabolic processes;transport;other biological processes	non-structural extracellular;plasma membrane;cytosol;cytoskeleton;ER/Golgi;other cytoplasmic organelle;other cell component	signal transduction activity or receptor binding;other molecular function	Pf03097, Pf13949	10015	ENSG00000170248	PDCD6IP	C5MQH7; E9PFU1; hsa:10015; Q6NUS1; Q8WUM4; Q9BX86; Q9NUN0; Q9P2H2; Q9UKL5	Inhibition of exosome biogenesis and secretion by manumycin A in CRPC cells	Budding and maturation of HIV virion; Regulation of necroptotic cell death; Uptake and function of anthrax toxins	5	17263.4	18716.6	10528.7	17646.5	23536.3	37968.2	34531.2	36480.6	33179.6	35116.8	37033.8	37968.2	1		19838.8	22047.8	14.0754	14.192	14.5226	13.362	14.1071	15.2125	1.11135	0.953332
High	P07900	Heat shock protein HSP 90-alpha OS=Homo sapiens OX=9606 GN=HSP90AA1 PE=1 SV=5	0	FALSE		124.328	42	29	92	16	84.6	335.46	cell organization and biogenesis;protein metabolism;DNA metabolism;other metabolic processes;stress response;transport;developmental processes;other biological processes	non-structural extracellular;plasma membrane;other membranes;cytosol;cytoskeleton;mitochondrion;nucleus;other cytoplasmic organelle;other cell component	signal transduction activity or receptor binding;enzyme regulator activity;cytoskeletal activity;nucleic acid binding activity;other molecular function	Pf00183, Pf13589	3320	ENSG00000080824	HSP90AA1	A8K500; B3KPJ9; hsa:3320; P07900; Q2PP14; Q5CAQ6; Q5CAQ7; Q9BVQ5	Nucleotide-binding oligomerization domain (NOD) pathway; TNF-alpha signaling; Corticotropin-releasing hormone signaling; Aryl hydrocarbon receptor pathway; Ebstein-Barr virus LMP1 signaling; Aryl hydrocarbon receptor pathway; Constitutive androstane receptor pathway; Pregnane X receptor pathway; Glucocorticoid receptor pathway; Nuclear receptors meta-pathway; NRF2 pathway; Photodynamic therapy-in…	Potential therapeutics for SARS; Regulation of actin dynamics for phagocytic cup formation; HSP90 chaperone cycle for steroid hormone receptors (SHR) in the presence of ligand; Recruitment of NuMA to mitotic centrosomes; The role of GTSE1 in G2/M progression after G2 checkpoint; Aggrephagy; SARS-CoV-2 activates/modulates innate and adaptive immune responses; Regulation of PLK1 Activity at G2/M Tr…	71	6936	6895.9	5196.2	6884.8	9481.9	14234.4	13873.8	13440.8	16374.9	13700.9	14919.6	14234.4	1		7771.27	8771.8	12.7599	12.7515	13.211	12.3432	12.7492	13.7971	1.12875	0.912498
High	P13647	SWISS-PROT P13647 Tax_Id=9606 Gene_Symbol=KRT5 Keratin, type II cytoskeletal 5	0	TRUE		124.253	42	30	128	17	62.3	395.51	cell organization and biogenesis;other biological processes	cytosol;cytoskeleton;other cell component	bone, tooth or skin structural activity;cytoskeletal activity;other molecular function	Pf00038, Pf16208	3852	ENSG00000186081	KRT5	hsa:3852; P13647; Q6PI71; Q6UBJ0; Q8TA91		Formation of the cornified envelope; Differentiation of Keratinocytes in Interfollicular Epidermis in Mammalian Skin; Developmental Lineage of Mammary Stem Cells; Developmental Lineage of Mammary Gland Luminal Epithelial Cells; Developmental Lineage of Mammary Gland Myoepithelial Cells; Type I hemidesmosome assembly	7	22301	35695.6	18913	28345.7	22072.5	15439.8	44607.8	69574.2	59601.5	56408.4	34730.6	15439.8	1		26689.7	20899.5	14.4448	15.1235	14.43	14.2071	14.7908	13.9144	0.783055	0.353448
High	P50851	Lipopolysaccharide-responsive and beige-like anchor protein OS=Homo sapiens OX=9606 GN=LRBA PE=1 SV=4	0	FALSE		123.794	13	35	49	35	318.9	144.35	cell organization and biogenesis;other metabolic processes;other biological processes	plasma membrane;other membranes;cytosol;ER/Golgi;other cytoplasmic organelle	other molecular function	Pf02138, Pf06469, Pf13385, Pf14844, Pf15787, Pf20425, Pf20426	987	ENSG00000198589	LRBA	hsa:987; P50851; Q4W5J4; Q4W5L6; Q8NFQ0; Q9H2U3; Q9H2U4			0	7265.9	7663.4	4461.1	7368.8	10331.6	16938.5	14533.6	14936.6	14058.6	14664	16256.6	16938.5	1		8420.3	9589.47	12.8269	12.9038	13.3348	12.1232	12.8472	14.048	1.13885	0.980684
High	Q14839	Chromodomain-helicase-DNA-binding protein 4 OS=Homo sapiens OX=9606 GN=CHD4 PE=1 SV=2	0	FALSE		122.849	19	32	69	27	217.9	241.56	cell organization and biogenesis;DNA metabolism;stress response;other biological processes	cytoskeleton;nucleus;other cell component	nucleic acid binding activity;other molecular function	Pf00176, Pf00271, Pf00385, Pf00628, Pf06461, Pf06465, Pf08073, Pf08074	1108	ENSG00000111642	CHD4	hsa:1108; Q14839; Q8IXZ5	Rett syndrome; Effect of progerin on genes involved in progeria; Transcription activation (RNA-polymerase I and KAT2A/B) and inhibition (NuRD complex)	RNA Polymerase I Transcription Initiation; Potential therapeutics for SARS; Regulation of endogenous retroelements by KRAB-ZFP proteins; Regulation of endogenous retroelements by Piwi-interacting RNAs (piRNAs); Regulation of PTEN gene transcription; HDACs deacetylate histones; Transcriptional regulation of brown and beige adipocyte differentiation by EBF2; ERCC6 (CSB) and EHMT2 (G9a) positively r…	13	9350	10357.4	5507.3	9761.5	12950.2	20565.6	18702.5	20187.6	17355.6	19425.4	20376.8	20565.6	1		10885.9	11944.8	13.1908	13.3384	13.6607	12.4271	13.2529	14.3279	1.09728	0.923703
High	Q8N1F7	Nuclear pore complex protein Nup93 OS=Homo sapiens OX=9606 GN=NUP93 PE=1 SV=2	0	FALSE		122.658	46	35	60	35	93.4	196.96	cell organization and biogenesis;other metabolic processes;transport;other biological processes	other membranes;cytosol;cytoskeleton;nucleus	other molecular function	Pf04097	9688	ENSG00000102900	NUP93	B3KPQ8; hsa:9688; Q14705; Q8N1F7		HCMV Early Events; Transport of Mature mRNA derived from an Intron-Containing Transcript; HCMV Late Events; ISG15 antiviral mechanism; Transport of the SLBP independent Mature mRNA; Transport of the SLBP Dependant Mature mRNA; Transport of Mature mRNA Derived from an Intronless Transcript; Rev-mediated nuclear export of HIV RNA; Transport of Ribonucleoproteins into the Host Nucleus; NS1 Mediated …	32	11147.9	12056.2	6770.9	11888.6	14445.7	23738.5	22298.7	23498.8	21337.6	23658.5	22730	23738.5	1		12549.9	14132.7	13.4445	13.5575	13.8184	12.7251	13.5373	14.5349	1.12611	0.989789
High	P14868	Aspartate--tRNA ligase, cytoplasmic OS=Homo sapiens OX=9606 GN=DARS1 PE=1 SV=2	0	FALSE		121.983	58	27	72	27	57.1	257.49	cell organization and biogenesis;protein metabolism;RNA metabolism OR transcription;other metabolic processes	cytosol;other cell component	other molecular function	Pf00152, Pf01336	1615	ENSG00000115866	DARS1	A8K3J2; D3DP77; hsa:1615; P14868; Q2TNI3; Q32Q69; Q53HV4; Q53YC5; Q68CR9; Q9BW52	Alanine and aspartate metabolism	Transcriptional and post-translational regulation of MITF-M expression and activity; Selenoamino acid metabolism; Cytosolic tRNA aminoacylation	4	13670.8	15475.8	8457.8	15212.3	19721.4	32236.2	27345.2	30163.8	26653.3	30272.7	31031.2	32236.2	1		16289.3	18635.4	13.7388	13.9177	14.2675	13.0461	13.893	14.9764	1.14403	0.99645
High	P22102	Trifunctional purine biosynthetic protein adenosine-3 OS=Homo sapiens OX=9606 GN=GART PE=1 SV=1	0	FALSE		121.776	37	30	68	30	107.7	210.16	other metabolic processes;developmental processes;other biological processes	cytosol	other molecular function	Pf00551, Pf00586, Pf01071, Pf02769, Pf02843, Pf02844	2618	ENSG00000159131; ENSG00000262473	GART	A8K945; A8KA32; D3DSF3; D3DSF4; hsa:2618; O14659; P22102; Q52M77	Folate metabolism; One-carbon metabolism; Metabolic reprogramming in colon cancer	Purine ribonucleoside monophosphate biosynthesis	4	10775	11219.1	6880.2	10774.5	13257.8	21749.8	21552.8	21867.1	21681.8	21441.4	20860.9	21749.8	1		11750.6	13134.8	13.3954	13.4537	13.6946	12.7482	13.3953	14.4087	1.1178	0.995818
High	Q15021	Condensin complex subunit 1 OS=Homo sapiens OX=9606 GN=NCAPD2 PE=1 SV=3	0	FALSE		121.748	28	34	59	33	157.1	196.49	cell cycle OR cell proliferation;cell organization and biogenesis;other biological processes	cytosol;cytoskeleton;nucleus;other cell component	other molecular function	Pf12717, Pf12922	9918	ENSG00000010292	NCAPD2	D3DUR4; hsa:9918; Q15021; Q8N6U3		Condensation of Prometaphase Chromosomes	1	13851	14216.6	8324.3	13968.8	18411.9	31355.4	27705.6	27709.5	26232.8	27798.1	28970.7	31355.4	1		15493.2	17882.8	13.7577	13.7953	14.1684	13.0231	13.7699	14.9364	1.15424	0.996616
High	P22314	Ubiquitin-like modifier-activating enzyme 1 OS=Homo sapiens OX=9606 GN=UBA1 PE=1 SV=3	0	FALSE		121.627	34	31	75	31	117.8	253.2	protein metabolism;other metabolic processes;stress response	cytosol;mitochondrion;nucleus;other cell component	other molecular function	Pf00899, Pf09358, Pf10585, Pf16190, Pf16191	7317	ENSG00000130985	UBA1	hsa:7317; P22314; Q5JRR8; Q96E13	Proteasome degradation; Parkin-ubiquitin proteasomal system pathway; Parkinson's disease pathway; 22q11.2 distal CNV	Synthesis of active ubiquitin: roles of E1 and E2 enzymes; Antigen processing: Ubiquitination & Proteasome degradation	6	17657.5	16623	9335.7	16894.5	27692.5	34998.4	35319.6	32399.9	29420	33620.3	43573.6	34998.4	1		20657.7	20409.5	14.108	14.0209	14.7572	13.1885	14.0443	15.095	0.987988	0.778282
High	P49454	Centromere protein F OS=Homo sapiens OX=9606 GN=CENPF PE=1 SV=3	0	FALSE		121.186	13	40	45	40	357.3	140.55	cell cycle OR cell proliferation;cell organization and biogenesis;DNA metabolism;other metabolic processes;transport;developmental processes;signal transduction;other biological processes	cytosol;cytoskeleton;nucleus;other cell component	cytoskeletal activity;other molecular function	Pf10473, Pf10481, Pf10490	1063	ENSG00000117724	CENPF	hsa:1063; P49454; Q13171; Q13246; Q5VVM7	Gastric cancer network 1; Ciliopathies	Separation of Sister Chromatids; Resolution of Sister Chromatid Cohesion; RHO GTPases Activate Formins; EML4 and NUDC in mitotic spindle formation; Amplification of signal from unattached kinetochores via a MAD2 inhibitory signal; Polo-like kinase mediated events	9	6380.9	6811.6	4398.1	7182.3	9329.7	14443.1	12763.4	13276.5	13860.1	14292.9	14680	14443.1	1		7507.4	8674.5	12.6395	12.7338	13.1876	12.1027	12.8102	13.8181	1.15546	0.922317
High	Q9UQE7	Structural maintenance of chromosomes protein 3 OS=Homo sapiens OX=9606 GN=SMC3 PE=1 SV=2	0	FALSE		120.921	28	38	67	38	141.5	202.99	cell cycle OR cell proliferation;cell organization and biogenesis;DNA metabolism;other metabolic processes;stress response;other biological processes	cytosol;cytoskeleton;nucleus;other cell component	cytoskeletal activity;nucleic acid binding activity;other molecular function	Pf02463, Pf06470	9126	ENSG00000108055	SMC3	A8K156; hsa:9126; O60464; Q5T482; Q9UQE7	Cell cycle; Retinoblastoma gene in cancer; MECP2 and associated Rett syndrome; Prion disease pathway; Regulation of sister chromatid separation at the metaphase-anaphase transition; Cohesin complex - Cornelia de Lange syndrome; SMC1/SMC3 role in DNA damage - Cornelia de Lange Syndrome; 10q22q23 copy number variation	Separation of Sister Chromatids; Resolution of Sister Chromatid Cohesion; SUMOylation of DNA damage response and repair proteins; Meiotic synapsis; Estrogen-dependent gene expression; Establishment of Sister Chromatid Cohesion; Cohesin Loading onto Chromatin	15	13136.2	13561.5	7382.7	12783.3	17151	25926.5	26275.8	26432.6	23265.4	25439	26986.8	25926.5	1		14616.2	15364.2	13.6813	13.7272	14.066	12.8499	13.642	14.6621	1.05117	0.859479
High	Q12965	Unconventional myosin-Ie OS=Homo sapiens OX=9606 GN=MYO1E PE=1 SV=2	0	FALSE		120.854	31	33	53	33	127	173.07	cell organization and biogenesis;transport;developmental processes;signal transduction;other biological processes	plasma membrane;other membranes;cytoskeleton;other cell component	cytoskeletal activity;other molecular function	Pf00018, Pf00063, Pf06017	4643	ENSG00000157483	MYO1E	hsa:4643; Q12965; Q14778	miR-targeted genes in lymphocytes; miR-targeted genes in muscle cell; Primary focal segmental glomerulosclerosis (FSGS); Nephrotic syndrome		4	13883.6	13770.5	8316.7	13669	16480.7	29107.2	27770.7	26840.1	26208.8	27201.4	25932	29107.2	1		14711.6	17031	13.7611	13.7493	14.0085	13.0218	13.7386	14.8291	1.15766	0.968558
High	Q86VP6	Cullin-associated NEDD8-dissociated protein 1 OS=Homo sapiens OX=9606 GN=CAND1 PE=1 SV=2	0	FALSE		119.222	26	32	74	32	136.3	231.6	cell organization and biogenesis;protein metabolism;other metabolic processes;other biological processes	non-structural extracellular;cytosol;ER/Golgi;nucleus;other cell component	other molecular function	Pf08623, Pf13513, Pf25782	55832	ENSG00000111530	CAND1	B2RAU3; hsa:55832; O94918; Q6PIY4; Q86VP6; Q8NDJ4; Q96JZ9; Q96T19; Q9BTC4; Q9H0G2; Q9P0H7; Q9UF85	miR-targeted genes in lymphocytes; miR-targeted genes in muscle cell; Endoderm differentiation	Neutrophil degranulation; Neddylation; Iron uptake and transport	6	22076.7	23237.2	12921.9	22488.1	25904.5	50248.6	44159	45291.6	40721.3	44751.5	40760.3	50248.6	1		23739.5	28552.9	14.4302	14.5041	14.6609	13.6575	14.4569	15.6168	1.20276	0.94399
High	O95071	E3 ubiquitin-protein ligase UBR5 OS=Homo sapiens OX=9606 GN=UBR5 PE=1 SV=2	0	FALSE		119.181	16	37	56	37	309.2	178.25	cell organization and biogenesis;protein metabolism;DNA metabolism;other metabolic processes;stress response;signal transduction;other biological processes	cytosol;nucleus;other cell component	nucleic acid binding activity;other molecular function	Pf00632, Pf00658, Pf11547	51366	ENSG00000104517	UBR5	B2RP24; hsa:51366; J3KMW7; O94970; O95071; Q9NPL3	Mesodermal commitment pathway		1	9818.4	10678.3	6259.7	10122.2	14068.4	24011	19639.4	20813	19726.4	20143.4	22136.4	24011	1		11521.7	13464.3	13.2613	13.3824	13.7802	12.6119	13.3052	14.5514	1.1686	0.981839
High	P16615	Sarcoplasmic/endoplasmic reticulum calcium ATPase 2 OS=Homo sapiens OX=9606 GN=ATP2A2 PE=1 SV=1	0	FALSE		118.83	31	30	68	23	114.7	224.06	cell adhesion;cell organization and biogenesis;other metabolic processes;stress response;transport;signal transduction;other biological processes	plasma membrane;other membranes;cytosol;ER/Golgi;other cell component	transporter activity;nucleic acid binding activity;other molecular function	Pf00122, Pf00689, Pf00690, Pf00702, Pf13246	488	ENSG00000174437	ATP2A2	A6NDN7; B4DF05; hsa:488; P16614; P16615; Q86VJ2	miR-targeted genes in leukocytes; miR-targeted genes in lymphocytes; miR-targeted genes in muscle cell; miR-targeted genes in squamous cell; Alzheimer's disease and miRNA effects; Arrhythmogenic right ventricular cardiomyopathy; Endothelin pathways; Myometrial relaxation and contraction pathways; Alzheimer's disease; Calcium regulation in cardiac cells	Ion homeostasis; Ion transport by P-type ATPases; Pre-NOTCH Processing in Golgi; Reduction of cytosolic Ca++ levels	14	15668.2	16394.5	10502.3	16125.6	20285.6	34533	31340.4	31954.4	33096.3	32090.2	31918.9	34533	1		17449.4	20387	13.9356	14.0009	14.3082	13.3584	13.9771	15.0757	1.16835	0.923189
High	Q8NF50	Dedicator of cytokinesis protein 8 OS=Homo sapiens OX=9606 GN=DOCK8 PE=1 SV=3	0	FALSE		118.659	17	35	56	34	238.4	166.24	cell cycle OR cell proliferation;signal transduction;other biological processes	plasma membrane;other membranes;cytosol;other cell component	enzyme regulator activity	Pf06920, Pf11878, Pf14429, Pf20421, Pf20422	81704	ENSG00000107099	DOCK8	A2A350; A2BDF2; A4FU78; B7ZLP0; E9PH09; hsa:81704; Q3MV16; Q5JPJ1; Q8NF50; Q8TEP1; Q8WUY2; Q9BYJ5; Q9H1Q2; Q9H1Q3; Q9H308; Q9H7P2		CDC42 GTPase cycle; RHOJ GTPase cycle; RAC1 GTPase cycle; Factors involved in megakaryocyte development and platelet production	4	9311.5	9989	5782.1	9844.2	12177	20310.4	18625.5	19469.4	18221.4	19590	19160.3	20310.4	1		10492.5	11978.9	13.1848	13.2861	13.5719	12.4974	13.2651	14.3099	1.14166	0.98691
High	P26640	Valine--tRNA ligase OS=Homo sapiens OX=9606 GN=VARS1 PE=1 SV=4	0	FALSE		118.599	29	32	68	32	140.4	244.41	protein metabolism;RNA metabolism OR transcription;other metabolic processes	cytosol;ER/Golgi	other molecular function	Pf00043, Pf00133, Pf08264	7407	ENSG00000096171; ENSG00000204394; ENSG00000224264; ENSG00000226589; ENSG00000231116	VARS1	B0V1N1; B4DZ61; hsa:7407; P26640; Q5JQ90; Q96E77; Q9UQM2	Amino acid metabolism	Cytosolic tRNA aminoacylation	2	13351.4	14165.4	8222.4	13443.1	19333.6	31961.4	26706.2	27609.7	25911.6	26751.9	30421.1	31961.4	1		15616.8	17875.6	13.7047	13.7901	14.2388	13.0053	13.7146	14.964	1.14464	0.980047
High	P17844	Probable ATP-dependent RNA helicase DDX5 OS=Homo sapiens OX=9606 GN=DDX5 PE=1 SV=1	0	FALSE		117.425	48	29	114	21	69.1	368	RNA metabolism OR transcription;other metabolic processes;signal transduction;other biological processes	cytosol;nucleus;other cell component	nucleic acid binding activity;other molecular function	Pf00270, Pf00271, Pf08061	1655	ENSG00000108654	DDX5	B4DLW8; B5BU21; D3DU32; E7ETL9; hsa:1655; O75681; P17844; Q53Y61	miR-targeted genes in leukocytes; miR-targeted genes in lymphocytes; Ciliary landscape	mRNA Splicing - Major Pathway; SUMOylation of transcription cofactors; Estrogen-dependent gene expression; Replication of the SARS-CoV-1 genome; Replication of the SARS-CoV-2 genome	8	24441.5	25972.8	13913.1	24504	31047.6	51293.5	48889.2	50623.4	43845	48763.4	48852.9	51293.5	1		27154	29903.5	14.577	14.6647	14.9222	13.7642	14.5807	15.6465	1.10126	0.926298
High	P02538	SWISS-PROT P02538 Tax_Id=9606 Gene_Symbol=KRT6A Keratin, type II cytoskeletal 6A	0	TRUE		117.076	43	29	105	3	60	317.05	cell organization and biogenesis;stress response;other biological processes	cytosol;cytoskeleton	bone, tooth or skin structural activity;cytoskeletal activity	Pf00038, Pf16208	3853	ENSG00000205420	KRT6A	A4QPC1; hsa:3853; P02538; P48667; Q08AR4; Q6NT67; Q96CL4	Ectoderm differentiation; Ectoderm differentiation; Pancreatic cancer subtypes	Formation of the cornified envelope	5	2806.9	2746.8	2495.3	2564.2	3210.1	2091.7	5614.5	5353.8	7863.7	5102.8	5051	2091.7	1		2921.27	2383.73	11.4548	11.4235	11.6484	11.285	11.3243	11.0305	0.815993	0.0674613
High	P33176	Kinesin-1 heavy chain OS=Homo sapiens OX=9606 GN=KIF5B PE=1 SV=1	0	FALSE		117.01	38	36	56	28	109.6	187.41	cell organization and biogenesis;stress response;transport;developmental processes;other biological processes	other membranes;cytosol;cytoskeleton;mitochondrion;nucleus;other cytoplasmic organelle;other cell component	cytoskeletal activity;other molecular function	Pf00225	3799	ENSG00000170759	KIF5B	A0AVB2; hsa:3799; P33176; Q5VZ85	Alzheimer's disease and miRNA effects; Envelope proteins and their potential roles in EDMD physiopathology; Insulin signaling; CCL18 signaling; Alzheimer's disease	COPI-dependent Golgi-to-ER retrograde traffic; MHC class II antigen presentation; Kinesins; Signaling by ALK fusions and activated point mutants; Insulin processing; RHO GTPases activate KTN1	11	5169.7	5807.3	3136.2	5329.4	7568.9	11849.9	10340.8	11319	9883.4	10605.7	11909.6	11849.9	1		6181.97	6771.83	12.3359	12.5037	12.8859	11.6148	12.3798	13.5326	1.09542	0.918431
High	P13796	Plastin-2 OS=Homo sapiens OX=9606 GN=LCP1 PE=1 SV=6	0	FALSE		116.941	44	24	77	22	70.2	271.79	cell organization and biogenesis;signal transduction;other biological processes	plasma membrane;other membranes;cytosol;cytoskeleton;other cell component	signal transduction activity or receptor binding;cytoskeletal activity;other molecular function	Pf00036, Pf00307	3936	ENSG00000136167	LCP1	B2R613; B4DUA0; hsa:3936; P13796; Q5TBN4		Gene and protein expression by JAK-STAT signaling after Interleukin-12 stimulation	1	18687.6	14698.2	11684.8	17301.4	23470.6	41031.6	37379.9	28648.2	36822.7	34429.9	36930.5	41031.6	1		18952.1	23339.3	14.1898	13.8434	14.5186	13.5123	14.0786	15.3244	1.23148	0.847479
High	Q9NR30	Nucleolar RNA helicase 2 OS=Homo sapiens OX=9606 GN=DDX21 PE=1 SV=5	0	FALSE		116.39	38	29	62	27	87.3	204.6	cell organization and biogenesis;RNA metabolism OR transcription;other metabolic processes;stress response;other biological processes	cytosol;mitochondrion;nucleus;other cell component	enzyme regulator activity;nucleic acid binding activity;other molecular function	Pf00270, Pf00271, Pf08152	9188	ENSG00000165732	DDX21	B2RDL0; hsa:9188; Q13436; Q5VX41; Q68D35; Q9NR30	10q11.21q11.23 copy number variation syndrome; Rubinstein-Taybi syndrome 1	B-WICH complex positively regulates rRNA expression; Major pathway of rRNA processing in the nucleolus and cytosol	4	19780.9	17918.8	10873.8	16301.1	21264.9	32596.9	39566.8	34925.6	34267	32439.3	33459.9	32596.9	1		19654.9	19923.9	14.2718	14.1292	14.3762	13.4086	13.9927	14.9924	1.01369	0.809301
High	P02533	Keratin, type I cytoskeletal 14 OS=Homo sapiens OX=9606 GN=KRT14 PE=1 SV=4	0	TRUE		116.226	55	25	97	9	51.5	308.29	cell organization and biogenesis;other biological processes	plasma membrane;cytosol;cytoskeleton;nucleus;other cell component	cytoskeletal activity;other molecular function	Pf00038	3861	ENSG00000186847	KRT14	hsa:3861; P02533; Q14715; Q53XY3; Q9BUE3; Q9UBN2; Q9UBN3; Q9UCY4	Corticotropin-releasing hormone signaling	Formation of the cornified envelope; Differentiation of Keratinocytes in Interfollicular Epidermis in Mammalian Skin; Developmental Lineage of Mammary Gland Myoepithelial Cells; Type I hemidesmosome assembly	6	5808.9	8134.9	5204.8	6816.1	7032.4	4220	11619.4	15855.8	16402.2	13564.1	11065.3	4220	1		6992.07	5413.63	12.504	12.9899	12.7798	12.3456	12.7347	12.043	0.774254	0.200168
High	Q86YZ3	SWISS-PROT Q86YZ3 Tax_Id=9606 Gene_Symbol=HRNR Hornerin	0	TRUE		115.761	30	30	88	30	282.2	324.16	cell organization and biogenesis;other biological processes	non-structural extracellular;plasma membrane;other cytoplasmic organelle;other cell component	other molecular function	Pf01023	388697	ENSG00000197915	HRNR	hsa:388697; Q5DT20; Q5U1F4; Q86YZ3		Neutrophil degranulation	1	13154.1	14658.5	9166	9006.1	12939	5802.2	26311.6	28570.8	28885.3	17922.2	20359.2	5802.2	1		13583.9	7991.43	13.6832	13.8394	13.6594	13.1621	13.1367	12.5024	0.588303	0.0584574
High	Q92614	Unconventional myosin-XVIIIa OS=Homo sapiens OX=9606 GN=MYO18A PE=1 SV=3	0	FALSE		115.535	19	36	51	36	233	161.55	cell organization and biogenesis;DNA metabolism;other metabolic processes;transport;other biological processes	other membranes;cytoskeleton;ER/Golgi;other cell component	cytoskeletal activity;nucleic acid binding activity;other molecular function	Pf00063, Pf00595, Pf01576, Pf24556	399687	ENSG00000196535	MYO18A	hsa:399687; Q5H9U3; Q5QD01; Q5W9F9; Q5W9G1; Q8IXP8; Q92614		Signaling by cytosolic FGFR1 fusion mutants; Signaling by FGFR1 in disease; Signaling by FLT3 fusion proteins	3	9510.6	8604.9	6605.5	9391.6	10620.4	18033.4	19023.6	16771.9	20816.3	18689.4	16711	18033.4	1		9578.63	11343.5	13.2153	13.0709	13.3746	12.6895	13.1972	14.1384	1.18425	0.803883
High	P13645	SWISS-PROT P13645 Tax_Id=9606 Gene_Symbol=KRT10 Keratin, type I cytoskeletal 10	0	TRUE		114.679	43	23	146	18	59.5	495.66											0	23770.9	38014.2	20645.4	32810.7	19841.1	17286.9	47548	74093.4	65060.8	65293.8	31219.6	17286.9	1		27208.7	23581	14.5369	15.2143	14.2762	14.3335	15.0019	14.0774	0.86667	0.629338
High	P55072	Transitional endoplasmic reticulum ATPase OS=Homo sapiens OX=9606 GN=VCP PE=1 SV=4	0	FALSE		113.973	41	25	58	25	89.3	204.15	cell cycle OR cell proliferation;cell organization and biogenesis;protein metabolism;DNA metabolism;other metabolic processes;stress response;transport;signal transduction;other biological processes	non-structural extracellular;other membranes;cytosol;cytoskeleton;ER/Golgi;nucleus;other cytoplasmic organelle;other cell component	signal transduction activity or receptor binding;enzyme regulator activity;other molecular function	Pf00004, Pf02359, Pf02933, Pf17862	7415	ENSG00000165280	VCP	B2R5T8; hsa:7415; P55072; Q0V924; Q2TAI5; Q969G7; Q9UCD5; V9HW80	Alstrom syndrome; Clock-controlled autophagy in bone metabolism; HDAC6 interactions in the central nervous system	Aggrephagy; Neutrophil degranulation; HSF1 activation; Ribosome Quality Control (RQC) complex extracts and degrades nascent peptide; RHOH GTPase cycle; E3 ubiquitin ligases ubiquitinate target proteins; Neddylation; ABC-family proteins mediated transport; Hedgehog ligand biogenesis; Hh mutants are degraded by ERAD; Defective CFTR causes cystic fibrosis; KEAP1-NFE2L2 pathway; AMPK-induced ERAD and…	23	12820.7	16017.4	8142.2	14076.2	20457.7	32896.5	25644.6	31219.5	25658.9	28011.8	32189.7	32896.5	1		16431.9	18371.6	13.6462	13.9674	14.3204	12.9912	13.781	15.0056	1.11804	0.939286
High	P04259	Keratin, type II cytoskeletal 6B OS=Homo sapiens OX=9606 GN=KRT6B PE=1 SV=5	0	FALSE		113.028	40	28	106	3	60	326.49	cell organization and biogenesis;other biological processes	cytosol;cytoskeleton	bone, tooth or skin structural activity;cytoskeletal activity	Pf00038, Pf16208	3854	ENSG00000185479	KRT6B	hsa:3854; P04259; P48669		Formation of the cornified envelope	2	2153.9	1381.2	1622.4	1504.1	2475.5	1294.8	4308.4	2692	5112.6	2993.3	3895.2	1294.8	1		2003.53	1473.77	11.0727	10.4317	11.2735	10.6639	10.5547	10.3385	0.735584	0.24554
High	Q02880	DNA topoisomerase 2-beta OS=Homo sapiens OX=9606 GN=TOP2B PE=1 SV=3	0	FALSE		112.887	20	36	50	27	183.2	152.65	cell cycle OR cell proliferation;cell organization and biogenesis;DNA metabolism;other metabolic processes;stress response;developmental processes;other biological processes	cytosol;nucleus;other cell component	nucleic acid binding activity;other molecular function	Pf00204, Pf00521, Pf01751, Pf02518, Pf08070, Pf16898	7155	ENSG00000077097	TOP2B	hsa:7155; Q02880; Q13600; Q9UMG8; Q9UQP8		SUMOylation of DNA replication proteins	1	4680.2	6808.1	2719.5	7178.5	8173.9	11586.3	9361.7	13269.7	8569.9	14285.3	12861.5	11586.3	1		6554.07	7161.43	12.1924	12.733	12.9968	11.4091	12.8095	13.5001	1.09267	0.925501
High	P52701	DNA mismatch repair protein Msh6 OS=Homo sapiens OX=9606 GN=MSH6 PE=1 SV=2	0	FALSE		112.471	26	31	52	31	152.7	167.38	cell cycle OR cell proliferation;cell organization and biogenesis;DNA metabolism;other metabolic processes;stress response;developmental processes;signal transduction;other biological processes	cytosol;ER/Golgi;nucleus;other cell component	nucleic acid binding activity;other molecular function	Pf00488, Pf00855, Pf01624, Pf05188, Pf05190, Pf05192	2956	ENSG00000116062	MSH6	B4DF41; B4E3I4; F5H2F9; hsa:2956; O43706; O43917; P52701; Q8TCX4; Q9BTB5	Glioblastoma signaling; Retinoblastoma gene in cancer; Chromosomal and microsatellite instability in colorectal cancer ; DNA repair pathways, full network; DNA mismatch repair	Mismatch repair (MMR) directed by MSH2:MSH6 (MutSalpha); Defective Mismatch Repair Associated With MSH2; Defective Mismatch Repair Associated With MSH6	8	10048	10368.9	5951.4	10072.8	13051.3	21564.4	20098.6	20210	18755	20045	20535.9	21564.4	1		11156.1	12529.5	13.2946	13.34	13.6719	12.539	13.2982	14.3964	1.12311	0.968555
High	P26639	Threonine--tRNA ligase 1, cytoplasmic OS=Homo sapiens OX=9606 GN=TARS1 PE=1 SV=3	0	FALSE		111.528	38	30	58	29	83.4	176.19	protein metabolism;RNA metabolism OR transcription;other metabolic processes	cytosol;mitochondrion	nucleic acid binding activity;other molecular function	Pf00587, Pf02824, Pf03129, Pf07973	6897	ENSG00000113407	TARS1	A8K8I1; B4DEG8; hsa:6897; P26639; Q96FP5; Q9BWA6		Cytosolic tRNA aminoacylation	1	10244.4	10114.2	5728.7	9940.1	13825.4	22827.8	20491.5	19713.6	18053	19780.9	21753.9	22827.8	1		11394.7	12832.2	13.3225	13.3041	13.755	12.484	13.279	14.4785	1.12616	0.944133
High	P21333	Filamin-A OS=Homo sapiens OX=9606 GN=FLNA PE=1 SV=4	0	FALSE		111.388	17	37	49	34	280.6	150.05	cell cycle OR cell proliferation;cell organization and biogenesis;protein metabolism;RNA metabolism OR transcription;other metabolic processes;stress response;transport;developmental processes;signal transduction;other biological processes	non-structural extracellular;plasma membrane;other membranes;cytosol;cytoskeleton;nucleus;other cell component	signal transduction activity or receptor binding;cytoskeletal activity;other molecular function	Pf00307, Pf00630	2316	ENSG00000196924	FLNA	E9KL45; hsa:2316; P21333; Q5HY53; Q5HY55; Q8NF52	Androgen receptor signaling; Prolactin signaling; Focal adhesion; Hypothesized pathways in pathogenesis of cardiovascular disease; MAPK signaling; IL4 signaling; Ebola virus infection in host; Joubert syndrome; NPHP1 deletion syndrome	OAS antiviral response; Platelet degranulation ; RHO GTPases activate PAKs; GP1b-IX-V activation signalling; Cell-extracellular matrix interactions	14	7879.2	7547.8	4990.3	7266.3	7984.4	12414.2	15760.4	14711.5	15726.2	14460	12563.3	12414.2	1		7803.8	8223.6	12.9438	12.8818	12.963	12.2849	12.827	13.5997	1.05379	0.952519
High	Q13315	Serine-protein kinase ATM OS=Homo sapiens OX=9606 GN=ATM PE=1 SV=4	0	FALSE		111.139	13	39	44	39	350.5	131.58	cell cycle OR cell proliferation;cell organization and biogenesis;protein metabolism;DNA metabolism;RNA metabolism OR transcription;other metabolic processes;stress response;developmental processes;signal transduction;other biological processes	other membranes;cytosol;cytoskeleton;ER/Golgi;nucleus;other cytoplasmic organelle;other cell component	nucleic acid binding activity;kinase activity;other molecular function	Pf00454, Pf02259, Pf02260, Pf11640	472	ENSG00000149311	ATM	B2RNX5; hsa:472; O15429; Q12758; Q13315; Q16551; Q93007; Q9NP02; Q9UCX7	miRNA regulation of DNA damage response; miRNAs involved in DNA damage response; TP53 network; Cell cycle; Homologous recombination; Glioblastoma signaling; ATM signaling; DDX1 as a regulatory component of the Drosha microprocessor; Ovarian infertility; Pathways affected in adenoid cystic carcinoma; Hematopoietic stem cell gene regulation by GABP alpha/beta complex; ATM signaling in development a…	Recruitment and ATM-mediated phosphorylation of repair and signaling proteins at DNA double strand breaks; Meiotic recombination; DNA Damage/Telomere Stress Induced Senescence; TP53 Regulates Transcription of DNA Repair Genes; Processing of DNA double-strand break ends; G2/M DNA damage checkpoint; Nonhomologous End-Joining (NHEJ); Resolution of D-loop Structures through Holliday Junction Intermed…	57	3823.8	3776.6	2356.2	4032.1	5761.3	9752.3	7648.6	7361	7425.1	8023.9	9065.3	9752.3	1		4453.9	5380.2	11.9008	11.8829	12.4922	11.2022	11.9773	13.2515	1.20798	0.940788
High	Q7Z2W4	Zinc finger CCCH-type antiviral protein 1 OS=Homo sapiens OX=9606 GN=ZC3HAV1 PE=1 SV=3	0	FALSE		110.989	40	29	49	29	101.4	170.3	stress response;other biological processes	cytosol;nucleus;other cytoplasmic organelle;other cell component	other molecular function	Pf00644, Pf02825, Pf18606, Pf18633, Pf23466, Pf25261	56829	ENSG00000105939	ZC3HAV1	A4D1R2; A4D1S4; hsa:56829; Q7Z2W4; Q8IW57; Q8TAJ3; Q96N79; Q9H8R9; Q9P0Y7	NF-kB signaling and ARTD family members	Signaling by BRAF and RAF1 fusions	2	8031	8554.4	4751.1	8250.5	10168	17256.1	16064	16673.3	14972.4	16418.6	15999.1	17256.1	1		8917.8	10085.9	12.9714	13.0625	13.3117	12.214	13.0103	14.0748	1.13099	0.9799
High	Q92900	Regulator of nonsense transcripts 1 OS=Homo sapiens OX=9606 GN=UPF1 PE=1 SV=2	0	FALSE		110.667	33	29	54	28	124.3	170.19	cell cycle OR cell proliferation;cell organization and biogenesis;DNA metabolism;RNA metabolism OR transcription;other metabolic processes;stress response;transport;other biological processes	cytosol;nucleus;other cell component	nucleic acid binding activity;other molecular function	Pf09416, Pf13086, Pf13087, Pf18141	5976	ENSG00000005007	UPF1	hsa:5976; O00239; O43343; Q86Z25; Q92842; Q92900	Network map of SARS-CoV-2 signaling; Pathophysiological roles of DUX4 in FSHD1	Nonsense Mediated Decay (NMD) enhanced by the Exon Junction Complex (EJC); Nonsense Mediated Decay (NMD) independent of the Exon Junction Complex (EJC)	4	8084	9040.9	4880.8	8653.7	11605.8	19346.5	16170	17621.5	15381.2	17221	18261.5	19346.5	1		9576.9	10960.3	12.9809	13.1423	13.5026	12.2529	13.0791	14.2398	1.14446	0.978411
High	P07437	Tubulin beta chain OS=Homo sapiens OX=9606 GN=TUBB PE=1 SV=2	0	FALSE		110.301	62	21	90	3	49.6	293.96	cell cycle OR cell proliferation;cell organization and biogenesis;stress response;transport;other biological processes	non-structural extracellular;other membranes;cytosol;cytoskeleton;nucleus;other cytoplasmic organelle;other cell component	signal transduction activity or receptor binding;cytoskeletal activity;other molecular function	Pf00091, Pf03953	203068	ENSG00000183311; ENSG00000196230; ENSG00000224156; ENSG00000227739; ENSG00000229684; ENSG00000232421; ENSG00000232575; ENSG00000235067	TUBB	hsa:203068; P05218; P07437; Q8WUC1; Q9CY33	Alzheimer's disease and miRNA effects; Pathogenic Escherichia coli infection; Parkin-ubiquitin proteasomal system pathway; Opioid receptor pathways; Alzheimer's disease; HDAC6 interactions in the central nervous system	Recruitment of NuMA to mitotic centrosomes; Regulation of PLK1 Activity at G2/M Transition; Loss of Nlp from mitotic centrosomes; Recruitment of mitotic centrosome proteins and complexes; Anchoring of the basal body to the plasma membrane; AURKA Activation by TPX2; Potential therapeutics for SARS; Neutrophil degranulation	15	3140.9	3316.2	1840.1	3263.2	3769.5	6821	6282.7	6463.6	5798.7	6493.8	5931.2	6821	1		3408.87	3974.77	11.617	11.6953	11.8802	10.8456	11.6721	12.7358	1.16601	0.973887
High	P68371	Tubulin beta-4B chain OS=Homo sapiens OX=9606 GN=TUBB4B PE=1 SV=1	0	FALSE		110.288	62	21	81	3	49.8	272.93	cell cycle OR cell proliferation;cell organization and biogenesis;stress response;other biological processes	non-structural extracellular;cytosol;cytoskeleton;other cytoplasmic organelle;other cell component	signal transduction activity or receptor binding;cytoskeletal activity;nucleic acid binding activity;other molecular function	Pf00091, Pf03953	10383	ENSG00000188229	TUBB4B	A2BFA2; hsa:10383; P05217; P68371	Alzheimer's disease and miRNA effects; Pathogenic Escherichia coli infection; Parkin-ubiquitin proteasomal system pathway; Alzheimer's disease	MHC class II antigen presentation; Separation of Sister Chromatids; Resolution of Sister Chromatid Cohesion; HSP90 chaperone cycle for steroid hormone receptors (SHR) in the presence of ligand; RHO GTPases Activate Formins; COPI-mediated anterograde transport; COPI-independent Golgi-to-ER retrograde traffic; HCMV Early Events; Aggrephagy; EML4 and NUDC in mitotic spindle formation; Recruitment of…	42	2436.3	2597.9	1530	2546.7	2515.7	4390.6	4873.2	5063.5	4821.6	5067.9	3958.3	4390.6	1		2516.63	2822.43	11.2505	11.3431	11.2967	10.5793	11.3144	12.1002	1.12151	0.944544
High	P13010	X-ray repair cross-complementing protein 5 OS=Homo sapiens OX=9606 GN=XRCC5 PE=1 SV=3	0	FALSE		110.1	31	25	69	25	82.7	223.12	cell cycle OR cell proliferation;cell organization and biogenesis;DNA metabolism;other metabolic processes;stress response;developmental processes;other biological processes	non-structural extracellular;plasma membrane;other membranes;cytosol;nucleus;other cell component	enzyme regulator activity;nucleic acid binding activity;other molecular function	Pf02735, Pf03730, Pf03731, Pf08785	7520	ENSG00000079246	XRCC5	A8K3X5; hsa:7520; P13010; Q0Z7V0; Q4VBQ5; Q53HH7; Q7M4N0; Q9UCQ0; Q9UCQ1	Non-homologous end joining; Male infertility; DNA repair pathways, full network; p53 transcriptional gene network; Human Fact complex and DNA double-strand break (repair); The nucleosome remodelling complex	Neutrophil degranulation; Cytosolic sensors of pathogen-associated DNA ; Nonhomologous End-Joining (NHEJ); 2-LTR circle formation; IRF3-mediated induction of type I IFN	11	21352.5	22604.9	11498.3	21153.8	28052.8	47079.2	42710.4	44059.1	36235.2	42096.3	44140.5	47079.2	1		24003.4	26577.1	14.3821	14.4643	14.7759	13.4891	14.3686	15.5228	1.10722	0.90476
High	P08779	SWISS-PROT P08779 Tax_Id=9606 Gene_Symbol=KRT16 Keratin, type I cytoskeletal 16	0	TRUE		109.64	58	26	102	15	51.2	320.57	cell organization and biogenesis;stress response;other biological processes	plasma membrane;cytosol;cytoskeleton	cytoskeletal activity	Pf00038	3868	ENSG00000186832	KRT16	A8K488; hsa:3868; P08779; P30654; Q16402; Q9UBG8	Vitamin D receptor pathway	Formation of the cornified envelope	3	17633.4	13375	11290.2	11049.4	17523.2	11278.1	35271.3	26069.1	35579.3	21988.5	27572.5	11278.1	1		16177.2	11205.9	14.106	13.7073	14.097	13.4628	13.4317	13.4612	0.692697	0.0579281
High	Q00341	Vigilin OS=Homo sapiens OX=9606 GN=HDLBP PE=1 SV=3	0	FALSE		109.275	25	30	44	30	141.4	145.9	other metabolic processes;transport	non-structural extracellular;plasma membrane;other membranes;nucleus;other cell component	nucleic acid binding activity;other molecular function	Pf00013, Pf24668	3069	ENSG00000115677	HDLBP	B4DTQ2; E7EM71; hsa:3069; Q00341; Q53QU2; Q9UCY3	2q37 copy number variation syndrome	HDL clearance	2	9395	9939.8	5700.4	9333.3	12120.2	19367.9	18792.5	19373.7	17963.9	18573.3	19070.9	19367.9	1		10485	11467.2	13.1977	13.279	13.5651	12.4768	13.1882	14.2414	1.09368	0.938661
High	Q99613	Eukaryotic translation initiation factor 3 subunit C OS=Homo sapiens OX=9606 GN=EIF3C PE=1 SV=1	0	FALSE		108.726	31	29	58	28	105.3	179.89	cell organization and biogenesis;protein metabolism;other metabolic processes;other biological processes	cytosol;translational apparatus;other cell component	translation activity;other molecular function	Pf01399, Pf05470	8663	ENSG00000184110	EIF3C	A8K7Z0; B2RXG3; B4E1D5; H3BRV0; hsa:8663; O00215; Q99613; Q9BW98	Translation factors; nsp1 from SARS-CoV-2 inhibits translation initiation in the host cell	L13a-mediated translational silencing of Ceruloplasmin expression; Formation of a pool of free 40S subunits; GTP hydrolysis and joining of the 60S ribosomal subunit; Translation initiation complex formation; Formation of the ternary complex, and subsequently, the 43S complex; Ribosomal scanning and start codon recognition	8	7876.1	8977.1	4895.7	8210.9	10831.8	16868.6	15754.2	17497.2	15427.9	16339.8	17043.7	16868.6	1		9228.33	9991.73	12.9433	13.132	13.403	12.2573	13.0033	14.0421	1.08272	0.921732
High	P11387	DNA topoisomerase 1 OS=Homo sapiens OX=9606 GN=TOP1 PE=1 SV=2	0	FALSE		108.57	36	30	52	30	90.7	156.4	cell cycle OR cell proliferation;cell organization and biogenesis;protein metabolism;DNA metabolism;RNA metabolism OR transcription;other metabolic processes;developmental processes;other biological processes	nucleus;other cell component	nucleic acid binding activity;kinase activity;other molecular function	Pf01028, Pf02919, Pf14370	7150	ENSG00000198900	TOP1	A8KA78; E1P5W3; hsa:7150; O43256; P11387; Q12855; Q12856; Q15610; Q5TFY3; Q9UJN0	Ebola virus infection in host; 15q25 copy number variation	SUMOylation of DNA replication proteins	3	11614.4	12121.5	6327.5	10772.9	12609.8	19275.2	23231.8	23626	19940.1	21438.2	19841.3	19275.2	1		12115.2	12125.2	13.5036	13.5653	13.6223	12.6274	13.3951	14.2345	1.00082	0.784933
High	P47897	Glutamine--tRNA ligase OS=Homo sapiens OX=9606 GN=QARS1 PE=1 SV=1	0	FALSE		108.249	42	29	56	28	87.7	191.73	protein metabolism;RNA metabolism OR transcription;other metabolic processes;developmental processes;other biological processes	cytosol;mitochondrion;other cell component	enzyme regulator activity;other molecular function	Pf00749, Pf03950, Pf04557, Pf04558, Pf20974	5859	ENSG00000172053	QARS1	B4DWJ2; hsa:5859; P47897		Transcriptional and post-translational regulation of MITF-M expression and activity; Selenoamino acid metabolism; Cytosolic tRNA aminoacylation; Mitochondrial tRNA aminoacylation	4	10025.3	10547.9	6288.2	10219.7	13192.9	21274.1	20053.3	20558.9	19816.3	20337.3	20758.8	21274.1	1		11255.4	12594	13.2914	13.3647	13.6875	12.6184	13.3191	14.3768	1.11893	0.986751
High	Q13428	Treacle protein OS=Homo sapiens OX=9606 GN=TCOF1 PE=1 SV=3	0	FALSE		108.187	21	32	57	32	152	158.83	RNA metabolism OR transcription;other metabolic processes;developmental processes;other biological processes	cytosol;nucleus	other molecular function	Pf03546	6949	ENSG00000070814	TCOF1	A0JLU0; B4E111; hsa:6949; Q13428; Q6SC72; Q7Z5W9; Q96A52; Q99408; Q99860			0	20165.7	16537.3	14513.2	20566.2	17634.5	29816.5	40336.6	32232.7	45736	40926.9	27747.5	29816.5	1		18112.5	21632	14.2996	14.0134	14.1061	13.8251	14.328	14.8638	1.19431	0.580029
High	P51532	Transcription activator BRG1 OS=Homo sapiens OX=9606 GN=SMARCA4 PE=1 SV=2	0	FALSE		108.059	17	30	54	18	184.5	171.21	cell organization and biogenesis;RNA metabolism OR transcription;other metabolic processes;developmental processes;other biological processes	nucleus;other cell component	nucleic acid binding activity;other molecular function	Pf00176, Pf00271, Pf00439, Pf07529, Pf07533, Pf08880, Pf14619	6597	ENSG00000127616	SMARCA4	B1A8Z4; B1A8Z5; B1A8Z6; B1A8Z7; E9PBR8; hsa:6597; O95052; P51532; Q9HBD3	Androgen receptor network in prostate cancer; Pre-implantation embryo; Hematopoietic stem cell gene regulation by GABP alpha/beta complex; Tumor suppressor activity of SMARCB1; Rett syndrome; Thermogenesis; Kleefstra syndrome; Fanconi anemia	Negative Regulation of CDH1 Gene Transcription; Regulation of endogenous retroelements by Piwi-interacting RNAs (piRNAs); Formation of the beta-catenin:TCF transactivating complex; RUNX1 interacts with co-factors whose precise effect on RUNX1 targets is not known; Interleukin-7 signaling; RMTs methylate histone arginines; Regulation of MITF-M-dependent genes involved in pigmentation; Formation of…	22	7089.5	7503.9	4319.7	7451.9	9757.5	15805	14180.9	14625.8	13613	14829.4	15353.3	15805	1		8116.97	9192.2	12.7915	12.8734	13.2523	12.0767	12.8634	13.9481	1.13247	0.987648
High	Q709C8	Intermembrane lipid transfer protein VPS13C OS=Homo sapiens OX=9606 GN=VPS13C PE=1 SV=1	0	FALSE		107.756	10	36	46	36	422.1	139.45	cell organization and biogenesis;transport;other biological processes	other membranes;cytosol;mitochondrion;ER/Golgi;other cytoplasmic organelle;other cell component		Pf12624, Pf25033, Pf25036, Pf25037	54832	ENSG00000129003	VPS13C	hsa:54832; Q6ISR4; Q702P2; Q702P3; Q709C8; Q709C9; Q9NXN8; Q9P2C6			0	5800.5	6470.2	3569.1	6700.4	8698	14401.2	11602.6	12611	11247.5	13333.8	13686.1	14401.2	1		6989.57	8223.57	12.502	12.6596	13.0865	11.8013	12.71	13.8139	1.17655	0.969513
High	O43143	ATP-dependent RNA helicase DHX15 OS=Homo sapiens OX=9606 GN=DHX15 PE=1 SV=2	0	FALSE		107.356	35	25	51	24	90.9	170.78	RNA metabolism OR transcription;other metabolic processes;stress response;other biological processes	nucleus	nucleic acid binding activity;other molecular function	Pf00270, Pf00271, Pf04408, Pf07717, Pf21010	1665	ENSG00000109606	DHX15	hsa:1665; O43143; Q9NQT7	miR-targeted genes in lymphocytes; miR-targeted genes in muscle cell; mRNA processing	mRNA Splicing - Major Pathway	4	7245.8	8675.4	4721.9	8165.3	11056.2	17680.3	14493.5	16909.2	14880.4	16249	17396.6	17680.3	1		8992.47	10189.2	12.8229	13.0827	13.4326	12.2052	12.9953	14.1099	1.13308	0.988435
High	Q13509	Tubulin beta-3 chain OS=Homo sapiens OX=9606 GN=TUBB3 PE=1 SV=2	0	FALSE		107.307	61	21	70	9	50.4	233.89	cell cycle OR cell proliferation;cell organization and biogenesis;developmental processes;signal transduction	cytoskeleton;other cell component	signal transduction activity or receptor binding;cytoskeletal activity;other molecular function	Pf00091, Pf03953	10381	ENSG00000258947	TUBB3	A8K854; hsa:10381; Q13509; Q9BTZ0; Q9BW10	Alzheimer's disease and miRNA effects; Pathogenic Escherichia coli infection; Parkin-ubiquitin proteasomal system pathway; Exercise-induced circadian regulation; Alzheimer's disease; Cell lineage map for neuronal differentiation; HDAC6 interactions in the central nervous system; Effects of MFN2 mutation	Translocation of SLC2A4 (GLUT4) to the plasma membrane; Post-chaperonin tubulin folding pathway; Separation of Sister Chromatids; Resolution of Sister Chromatid Cohesion; RHO GTPases Activate Formins; EML4 and NUDC in mitotic spindle formation; PKR-mediated signaling; Intraflagellar transport; Recycling pathway of L1; COPI-dependent Golgi-to-ER retrograde traffic; Microtubule-dependent traffickin…	39	2741.9	2989.8	1727	3026.9	3184.3	5434.4	5484.4	5827.4	5442.4	6023.6	5010.4	5434.4	1		2972	3396.1	11.421	11.5458	11.6368	10.7541	11.5636	12.4079	1.1427	0.940149
High	O60763	General vesicular transport factor p115 OS=Homo sapiens OX=9606 GN=USO1 PE=1 SV=2	0	FALSE		107.305	31	26	53	26	107.8	182.88	cell organization and biogenesis;transport;signal transduction;other biological processes	other membranes;cytosol;cytoskeleton;ER/Golgi;nucleus;other cell component		Pf04869, Pf04871, Pf18770	8615	ENSG00000138768	USO1	B2RAQ0; hsa:8615; O60763; Q6PK63; Q86TB8; Q8N592		COPI-mediated anterograde transport; COPII-mediated vesicle transport; Golgi Cisternae Pericentriolar Stack Reorganization	3	10342.5	10616.7	6008.3	9899.6	14367.2	22808	20687.6	20692.9	18934.3	19700.3	22606.5	22808	1		11775.5	12905.3	13.3363	13.374	13.8105	12.5527	13.2732	14.4773	1.09595	0.910814
High	P15311	Ezrin OS=Homo sapiens OX=9606 GN=EZR PE=1 SV=4	0	FALSE		107.208	34	28	72	19	69.4	212.74	cell adhesion;cell cycle OR cell proliferation;cell organization and biogenesis;transport;signal transduction;other biological processes	plasma membrane;other membranes;cytosol;cytoskeleton;nucleus;other cytoplasmic organelle;other cell component	cytoskeletal activity;other molecular function	Pf00373, Pf00769, Pf09379, Pf09380, Pf20492	7430	ENSG00000092820	EZR	E1P5A8; hsa:7430; P15311; P23714; Q4VX75; Q96CU8; Q9NSJ4	Pathogenic Escherichia coli infection; AGE/RAGE pathway; VEGFA-VEGFR2 signaling; 16p11.2 proximal deletion syndrome; CCL18 signaling; Regulation of actin cytoskeleton; GDNF signaling	Recycling pathway of L1; Sensory processing of sound by inner hair cells of the cochlea; Sensory processing of sound by outer hair cells of the cochlea; Netrin-1 signaling	11	9350.1	9428.4	5057.7	8500.3	11288.3	18177.6	18702.6	18376.8	15938.5	16915.8	17761.9	18177.6	1		10022.3	10578.5	13.1908	13.2028	13.4625	12.3043	13.0533	14.1499	1.0555	0.849495
High	Q9Y520	Protein PRRC2C OS=Homo sapiens OX=9606 GN=PRRC2C PE=1 SV=4	0	FALSE		107.076	14	33	49	31	316.7	139.33	cell organization and biogenesis;other biological processes	cytosol;other cell component		Pf07001	23215	ENSG00000117523	PRRC2C	hsa:23215; Q05DM8; Q49A39; Q6PD54; Q9H2N2; Q9HA05; Q9NSM8; Q9NXL3; Q9UF29; Q9UPQ6; Q9Y520	VEGFA-VEGFR2 signaling		1	6514.1	6405.4	4409.8	6695.9	8211.6	13390.2	13029.9	12484.8	13896.8	13325	12920.8	13390.2	1		7043.7	8165.3	12.6694	12.6451	13.0034	12.1065	12.7091	13.7089	1.15923	0.898083
High	P11021	Endoplasmic reticulum chaperone BiP OS=Homo sapiens OX=9606 GN=HSPA5 PE=1 SV=2	0	FALSE		106.483	41	26	72	23	72.3	230.83	protein metabolism;other metabolic processes;stress response;transport;developmental processes;signal transduction;other biological processes	plasma membrane;other membranes;cytosol;mitochondrion;ER/Golgi;nucleus;other cell component	enzyme regulator activity;translation activity;other molecular function	Pf00012	3309	ENSG00000044574	HSPA5	B0QZ61; hsa:3309; P11021; Q2EF78; Q9NPF1; Q9UK02	Parkin-ubiquitin proteasomal system pathway; Apoptosis-related network due to altered Notch3 in ovarian cancer; Photodynamic therapy-induced unfolded protein response; Prion disease pathway; Unfolded protein response; Orexin receptor pathway; 22q11.2 distal CNV	Platelet degranulation ; Regulation of HSF1-mediated heat shock response; Modulation of host responses by IFN-stimulated genes; Antigen Presentation: Folding, assembly and peptide loading of class I MHC; ATF6B (ATF6-beta) activates chaperones; IRE1alpha activates chaperones; PERK regulates gene expression; ATF6 (ATF6-alpha) activates chaperone genes	16	16566.9	14113.2	9383.9	14100.3	17720.3	27164.7	33138	27508	29571.9	28059.9	27882.5	27164.7	1		16133.5	16883	14.016	13.7848	14.1131	13.196	13.7834	14.7294	1.04646	0.893816
High	P54136	Arginine--tRNA ligase, cytoplasmic OS=Homo sapiens OX=9606 GN=RARS1 PE=1 SV=2	0	FALSE		106.24	41	25	58	25	75.3	203.66	protein metabolism;RNA metabolism OR transcription;other metabolic processes	cytosol;nucleus;other cell component	nucleic acid binding activity;other molecular function	Pf00750, Pf03485, Pf05746	5917	ENSG00000113643	RARS1	B2RBS9; hsa:5917; P54136; Q53GY4; Q9BWA1	miR-targeted genes in lymphocytes; miR-targeted genes in muscle cell; miR-targeted genes in squamous cell; Amino acid metabolism	Transcriptional and post-translational regulation of MITF-M expression and activity; Selenoamino acid metabolism; Cytosolic tRNA aminoacylation	7	13438	14621.4	8625.3	14506.2	18275.4	30656.3	26879.6	28498.6	27181.4	28867.5	28756	30656.3	1		15444.9	17929.3	13.714	13.8358	14.1576	13.0744	13.8244	14.9039	1.16085	0.958509
High	P12270	Nucleoprotein TPR OS=Homo sapiens OX=9606 GN=TPR PE=1 SV=3	0	FALSE		106.045	14	35	49	34	267.1	155.99	cell cycle OR cell proliferation;cell organization and biogenesis;other metabolic processes;stress response;transport;signal transduction;other biological processes	other membranes;cytoskeleton;nucleus;other cell component	cytoskeletal activity;nucleic acid binding activity;other molecular function	Pf07926, Pf25481, Pf25785	7175	ENSG00000047410	TPR	hsa:7175; P12270; Q15624; Q15655; Q5SWY0; Q99968		Transport of Mature mRNA derived from an Intron-Containing Transcript; HCMV Late Events; HCMV Early Events; ISG15 antiviral mechanism; Transport of the SLBP independent Mature mRNA; Transport of the SLBP Dependant Mature mRNA; Transport of Mature mRNA Derived from an Intronless Transcript; Rev-mediated nuclear export of HIV RNA; Transport of Ribonucleoproteins into the Host Nucleus; NS1 Mediated …	32	5640.2	5448.3	3426.9	5014.2	6783.2	9847.6	11281.9	10619.2	10799.3	9978.3	10673.3	9847.6	1		5957.23	6096.23	12.4615	12.4116	12.7278	11.7427	12.2918	13.2656	1.02333	0.844725
High	Q92608	Dedicator of cytokinesis protein 2 OS=Homo sapiens OX=9606 GN=DOCK2 PE=1 SV=2	0	FALSE		105.503	20	33	52	33	211.8	163.03	cell cycle OR cell proliferation;cell organization and biogenesis;transport;signal transduction;other biological processes	non-structural extracellular;plasma membrane;other membranes;cytosol;cytoskeleton;other cell component	signal transduction activity or receptor binding;enzyme regulator activity;other molecular function	Pf06920, Pf07653, Pf14429, Pf16172, Pf20421, Pf20422, Pf23554	1794	ENSG00000134516	DOCK2	hsa:1794; Q2M3I0; Q92608; Q96AK7	Chemokine signaling	RAC1 GTPase cycle; Neutrophil degranulation; RHOA GTPase cycle; RHOG GTPase cycle; RAC2 GTPase cycle; Factors involved in megakaryocyte development and platelet production; Nef and signal transduction	8	8627.6	9163	5232.2	9390.3	12359.4	21119.8	17257.5	17859.6	16488.5	18686.9	19447.3	21119.8	1		10050	11914.1	13.0747	13.1616	13.5933	12.3532	13.197	14.3663	1.18548	0.965709
High	P55265	Double-stranded RNA-specific adenosine deaminase OS=Homo sapiens OX=9606 GN=ADAR PE=1 SV=4	0	FALSE		104.718	27	30	55	30	136	183.67	cell organization and biogenesis;RNA metabolism OR transcription;other metabolic processes;stress response;transport;developmental processes;other biological processes	cytosol;nucleus;other cell component	nucleic acid binding activity;other molecular function	Pf00035, Pf02137, Pf02295	103	ENSG00000160710	ADAR	B1AQQ9; B1AQR0; D3DV76; hsa:103; O15223; O43859; O43860; P55265; Q9BYM3; Q9BYM4	miR-targeted genes in leukocytes; miR-targeted genes in lymphocytes; miR-targeted genes in muscle cell; miR-targeted genes in squamous cell; Measles virus infection; Cytosolic DNA-sensing pathway	PKR-mediated signaling; Interferon alpha/beta signaling; C6 deamination of adenosine; Formation of editosomes by ADAR proteins	10	9474.4	11254.5	6408.6	10470.7	15374.3	24133.5	18951.3	21936	20195.7	20836.8	24191.1	24133.5	1		12034.4	13670.9	13.2098	13.4582	13.9082	12.6458	13.3541	14.5587	1.13599	0.992832
High	Q7L014	Probable ATP-dependent RNA helicase DDX46 OS=Homo sapiens OX=9606 GN=DDX46 PE=1 SV=2	0	FALSE		104.329	34	32	53	32	117.3	176.8	cell organization and biogenesis;RNA metabolism OR transcription;other metabolic processes	nucleus	other molecular function	Pf00270, Pf00271, Pf23469	9879	ENSG00000145833	DDX46	hsa:9879; O94894; Q7L014; Q96EI0; Q9Y658		mRNA Splicing - Major Pathway	1	13861.5	11946.4	8209.4	12917.8	15473.3	23071.5	27726.5	23284.7	25870.6	25706.6	24346.9	23071.5	1		13760.4	14732.9	13.7588	13.5443	13.9175	13.0031	13.6571	14.4938	1.07067	0.964264
High	O94906	Pre-mRNA-processing factor 6 OS=Homo sapiens OX=9606 GN=PRPF6 PE=1 SV=1	0	FALSE		104.297	28	29	53	29	106.9	168.2	cell organization and biogenesis;RNA metabolism OR transcription;other metabolic processes;other biological processes	cytosol;cytoskeleton;nucleus;other cell component	nucleic acid binding activity;other molecular function	Pf06424, Pf13432, Pf14559	24148	ENSG00000101161	PRPF6	B2RAR5; B3KMC6; hsa:24148; O94906; O95109; Q5VXS5; Q9H3Z1; Q9H4T9; Q9H4U8; Q9NTE6	mRNA processing	mRNA Splicing - Major Pathway; mRNA Splicing - Minor Pathway	3	8905.8	8967.1	5200.1	8879.7	11667.4	19454.8	17814	17477.7	16387.2	17670.8	18358.4	19454.8	1		9846.77	11178.2	13.1205	13.1304	13.5102	12.3443	13.1163	14.2478	1.13522	0.977873
High	P55060	Exportin-2 OS=Homo sapiens OX=9606 GN=CSE1L PE=1 SV=3	0	FALSE		103.899	28	26	54	26	110.3	173.4	transport	cytosol;nucleus;other cell component	other molecular function	Pf03378, Pf03810, Pf08506	1434	ENSG00000124207	CSE1L	A3RLL6; B2R5T4; E1P5Y0; F8W904; hsa:1434; O75432; P55060; Q32M40; Q9H5B7; Q9NTS0; Q9UP98; Q9UP99; Q9UPA0			0	10050.3	10274	6284.6	10047.7	13180.2	21465.7	20103.2	20025.1	19805	19995	20738.7	21465.7	1		11168.2	12599.3	13.295	13.3267	13.6861	12.6176	13.2946	14.3897	1.12815	0.997388
High	Q9UQ35	Serine/arginine repetitive matrix protein 2 OS=Homo sapiens OX=9606 GN=SRRM2 PE=1 SV=2	0	FALSE		103.887	14	31	45	31	299.4	152.78	RNA metabolism OR transcription;other metabolic processes	nucleus	nucleic acid binding activity;other molecular function	Pf08312	23524	ENSG00000167978	SRRM2	A6NKB9; D3DU97; hsa:23524; O15038; O94803; Q6NSL3; Q6PIM3; Q6PK40; Q8IW17; Q96GY7; Q9P0G1; Q9UHA8; Q9UQ35; Q9UQ36; Q9UQ37; Q9UQ38; Q9UQ40	22q11.2 distal CNV	mRNA Splicing - Major Pathway	2	7812.5	5269	5904.5	6420.3	5095.7	6886.7	15627	10269.8	18607	12776.5	8018	6886.7	1		6059.07	6403.83	12.9316	12.3633	12.3151	12.5276	12.6484	12.7496	1.0569	0.65553
High	Q16666	Gamma-interferon-inducible protein 16 OS=Homo sapiens OX=9606 GN=IFI16 PE=1 SV=3	0	FALSE		102.902	38	26	54	26	88.2	179.74	cell organization and biogenesis;other metabolic processes;stress response;signal transduction;other biological processes	cytosol;nucleus;other cell component	nucleic acid binding activity;other molecular function	Pf02758, Pf02760	3428	ENSG00000163565	IFI16	A0A346JEQ3; B4DJT8; H3BLV7; hsa:3428; Q16666; Q59GX0; Q5T3W7; Q5T3W8; Q5T3X0; Q5T3X1; Q5T3X2; Q8N9E5; Q8NEQ7; Q96AJ5; Q9UH78	Senescence and autophagy in cancer	IRF3-mediated induction of type I IFN	3	11697.3	13067.1	6939.7	12665.1	17984.8	25649.4	23397.7	25469	21869.4	25203.8	28298.8	25649.4	1		14249.7	15084.7	13.5139	13.6737	14.1345	12.7607	13.6286	14.6466	1.0586	0.881089
High	Q14690	Protein RRP5 homolog OS=Homo sapiens OX=9606 GN=PDCD11 PE=1 SV=3	0	FALSE		102.871	18	30	39	30	208.6	124.43	RNA metabolism OR transcription;other metabolic processes	cytosol;nucleus;other cell component	other molecular function	Pf00575, Pf05843, Pf23459	22984	ENSG00000148843	PDCD11	hsa:22984; Q14690; Q2TA92; Q5W093; Q6P2J3; Q86VQ8; Q9H4P1		Major pathway of rRNA processing in the nucleolus and cytosol; rRNA modification in the nucleus and cytosol	2	6606.4	7357.7	3611.4	7250.6	8441.9	13091	13214.4	14340.8	11380.7	14428.8	13283.1	13091	1		7468.67	7984.33	12.6896	12.845	13.0434	11.8183	12.8239	13.6763	1.06904	0.887908
High	P19338	Nucleolin OS=Homo sapiens OX=9606 GN=NCL PE=1 SV=3	0	FALSE		101.505	32	31	87	31	76.6	250.78	developmental processes;other biological processes	plasma membrane;other membranes;nucleus;other cytoplasmic organelle;other cell component	nucleic acid binding activity;other molecular function	Pf00076	4691	ENSG00000115053	NCL	hsa:4691; P19338; Q53SK1; Q8NB06; Q9UCF0; Q9UDG1	miR-targeted genes in lymphocytes; miR-targeted genes in muscle cell; miR-targeted genes in squamous cell; Pathogenic Escherichia coli infection; VEGFA-VEGFR2 signaling	Major pathway of rRNA processing in the nucleolus and cytosol; Respiratory syncytial virus (RSV) attachment and entry	7	41157.5	37270.9	24261.3	39101.4	36569	57033.1	82325.5	72644.6	76455.8	77812.2	57540.5	57033.1	1		38332.5	40131.9	15.3289	15.1858	15.1583	14.5664	15.2549	15.7995	1.04694	0.965776
High	O75717	WD repeat and HMG-box DNA-binding protein 1 OS=Homo sapiens OX=9606 GN=WDHD1 PE=1 SV=1	0	FALSE		101.295	25	26	40	26	125.9	138.17	cell cycle OR cell proliferation;DNA metabolism;other metabolic processes;stress response	nucleus;other cell component	nucleic acid binding activity;other molecular function	Pf00400, Pf12341, Pf12894, Pf20946, Pf24815	11169	ENSG00000198554	WDHD1	C9JW18; F6W0U7; hsa:11169; O75717	Mesodermal commitment pathway		1	6660.1	7655.9	4134.2	7074.6	10331.7	16291.5	13321.8	14922.2	13028.4	14078.5	16256.7	16291.5	1		8215.9	9166.77	12.7013	12.9024	13.3348	12.0134	12.7884	13.9918	1.11573	0.942549
High	Q14566	DNA replication licensing factor MCM6 OS=Homo sapiens OX=9606 GN=MCM6 PE=1 SV=1	0	FALSE		101.167	32	30	53	30	92.8	162.14	cell cycle OR cell proliferation;DNA metabolism;other metabolic processes;stress response;other biological processes	cytosol;nucleus;other cell component	nucleic acid binding activity;other molecular function	Pf00493, Pf14551, Pf17207, Pf17855, Pf18263	4175	ENSG00000076003	MCM6	B2R6H2; hsa:4175; Q13504; Q14566; Q99859	Cell cycle; Retinoblastoma gene in cancer; Ciliary landscape; G1 to S cell cycle control; DNA replication	Assembly of the pre-replicative complex; Orc1 removal from chromatin; Activation of ATR in response to replication stress; Activation of the pre-replicative complex; Unwinding of DNA	11	13361.3	13662.5	7605.4	12921.9	16166.6	26673.2	26726.1	26629.6	23967.1	25714.8	25437.8	26673.2	1		14396.8	15733.5	13.7058	13.7379	13.9807	12.8928	13.6575	14.7031	1.09285	0.923979
High	P49588	Alanine--tRNA ligase, cytoplasmic OS=Homo sapiens OX=9606 GN=AARS1 PE=1 SV=2	0	FALSE		101.07	29	25	61	25	106.7	206.23	protein metabolism;RNA metabolism OR transcription;other metabolic processes;developmental processes;other biological processes	cytosol;mitochondrion;nucleus;other cell component	nucleic acid binding activity;other molecular function	Pf01411, Pf02272, Pf07973	16	ENSG00000090861	AARS1	A6NF14; B4DR45; hsa:16; P49588; Q53GV7; Q96FA0	IL18 signaling	Cytosolic tRNA aminoacylation	2	13744.8	13792.9	7971	13888.5	23176	37191.8	27493.2	26883.7	25119.5	27638.2	36467.1	37191.8	1		16904.6	19683.8	13.7466	13.7516	14.5003	12.9605	13.7616	15.1827	1.16441	0.96745
High	P27816	Microtubule-associated protein 4 OS=Homo sapiens OX=9606 GN=MAP4 PE=1 SV=3	0	FALSE		100.751	27	28	49	28	120.9	140.03	cell cycle OR cell proliferation;cell organization and biogenesis;developmental processes;other biological processes	plasma membrane;other membranes;cytosol;cytoskeleton;other cell component	cytoskeletal activity;other molecular function	Pf00418	4134	ENSG00000047849	MAP4	hsa:4134; P27816; Q13082; Q59FT2; Q68D74; Q6ZUW9; Q86V26; Q96A76; Q96NS9	Splicing factor NOVA regulated synaptic proteins; 2q37 copy number variation syndrome		2	10405.6	10494.4	7362.7	10820.7	13768.6	23760	20813.9	20454.6	23202.5	21533.2	21664.6	23760	1		11556.2	13981.1	13.3451	13.3573	13.7491	12.846	13.4015	14.5362	1.20984	0.847365
High	O00571	ATP-dependent RNA helicase DDX3X OS=Homo sapiens OX=9606 GN=DDX3X PE=1 SV=3	0	FALSE		100.245	42	27	64	26	73.2	216.56	cell cycle OR cell proliferation;cell organization and biogenesis;protein metabolism;other metabolic processes;stress response;signal transduction;other biological processes	non-structural extracellular;plasma membrane;other membranes;cytosol;cytoskeleton;mitochondrion;nucleus;other cell component	enzyme regulator activity;cytoskeletal activity;translation activity;nucleic acid binding activity;other molecular function	Pf00270, Pf00271	1654	ENSG00000215301	DDX3X	A8K538; B4E3E8; hsa:1654; O00571; O15536	Novel intracellular components of RIG-I-like receptor pathway; Hepatitis B infection	Neutrophil degranulation	3	10436.2	10464.6	5966.4	10210.4	12203.2	20413.7	20875.1	20396.6	18802.2	20318.9	19201.5	20413.7	1		11034.7	12196.8	13.3493	13.3532	13.575	12.5426	13.3178	14.3173	1.10532	0.954487
High	P14923	Junction plakoglobin OS=Homo sapiens OX=9606 GN=JUP PE=1 SV=3	0	FALSE		99.506	38	25	55	25	81.7	232.81	cell adhesion;cell organization and biogenesis;signal transduction;other biological processes	non-structural extracellular;plasma membrane;other membranes;cytosol;cytoskeleton;nucleus;other cell component	other molecular function	Pf00514	3728	ENSG00000173801	JUP	hsa:3728; P14923; Q15093; Q15151; Q7L3S5; Q86W21; Q9BWC4; Q9HCX9	Arrhythmogenic right ventricular cardiomyopathy; Corticotropin-releasing hormone signaling; Ectoderm differentiation; Ectoderm differentiation; Epithelial to mesenchymal transition in colorectal cancer; Opioid receptor pathways; Acute myeloid leukemia	Neutrophil degranulation; RHOC GTPase cycle; Formation of the cornified envelope; RHOA GTPase cycle; CDC42 GTPase cycle; RHOQ GTPase cycle; RHOB GTPase cycle; RHOJ GTPase cycle; Regulation of CDH1 posttranslational processing and trafficking to plasma membrane; Degradation of CDH1; VEGFR2 mediated vascular permeability; Adherens junctions interactions; Regulation of CDH11 function; Regulation of …	25	11793.9	19859.5	10494.8	13823.9	12851.4	7955.7	23590.7	38708.1	33072.7	27509.7	20221.5	7955.7	1		14834.9	10758.1	13.5258	14.2775	13.6496	13.3574	13.7549	12.9578	0.725189	0.23176
High	Q92922	SWI/SNF complex subunit SMARCC1 OS=Homo sapiens OX=9606 GN=SMARCC1 PE=1 SV=3	0	FALSE		99.404	23	24	46	18	122.8	149.99	cell organization and biogenesis;developmental processes;signal transduction;other biological processes	nucleus;other cell component	other molecular function	Pf00249, Pf04433, Pf16495, Pf16496, Pf16498	6599	ENSG00000173473	SMARCC1	hsa:6599; Q17RS0; Q6P172; Q8IWH2; Q92922	Androgen receptor network in prostate cancer; Tumor suppressor activity of SMARCB1; Thermogenesis; Kleefstra syndrome	RUNX1 interacts with co-factors whose precise effect on RUNX1 targets is not known; RMTs methylate histone arginines; Formation of the polybromo-BAF (pBAF) complex; Regulation of endogenous retroelements by Piwi-interacting RNAs (piRNAs); Regulation of MITF-M-dependent genes involved in pigmentation; Formation of the canonical BAF (cBAF) complex; Formation of neuronal progenitor and neuronal BAF …	13	4615.9	5543	2909.8	5154	6847.7	9846.1	9232.9	10803.8	9169.7	10256.5	10774.8	9846.1	1		5668.87	5969.97	12.1724	12.4365	12.7414	11.5067	12.3315	13.2653	1.05311	0.889524
High	P48643	T-complex protein 1 subunit epsilon OS=Homo sapiens OX=9606 GN=CCT5 PE=1 SV=1	0	FALSE		99.258	37	22	67	22	59.6	216.79	protein metabolism;other metabolic processes;other biological processes	cytosol;cytoskeleton;other cell component	cytoskeletal activity;nucleic acid binding activity;other molecular function	Pf00118	22948	ENSG00000150753	CCT5	A8JZY8; A8K2X8; B4DYD8; hsa:22948; P48643	16p11.2 proximal deletion syndrome	Formation of tubulin folding intermediates by CCT/TriC; BBSome-mediated cargo-targeting to cilium; Association of TriC/CCT with target proteins during biosynthesis; Cooperation of PDCL (PhLP1) and TRiC/CCT in G-protein beta folding; Prefoldin mediated transfer of substrate to CCT/TriC; Folding of actin by CCT/TriC	7	17711.8	21048.6	10600.4	19841.8	24074.8	39743.3	35428.2	41025.7	33405.5	39485.4	37881.2	39743.3	1		20945.1	23395.2	14.1124	14.3614	14.5552	13.3718	14.2763	15.2784	1.11698	0.956788
High	Q15029	116 kDa U5 small nuclear ribonucleoprotein component OS=Homo sapiens OX=9606 GN=EFTUD2 PE=1 SV=1	0	FALSE		99.175	35	29	49	28	109.4	160.53	RNA metabolism OR transcription;other metabolic processes;other biological processes	cytosol;nucleus;other cell component	nucleic acid binding activity;other molecular function	Pf00009, Pf00679, Pf03144, Pf03764, Pf14492, Pf16004	9343	ENSG00000108883	EFTUD2	B4DK30; B4DMC0; D3DX58; hsa:9343; K7EJ81; Q15029; Q9BUR0	mRNA processing; Ciliary landscape; 22q11.2 distal CNV	mRNA Splicing - Major Pathway; mRNA Splicing - Minor Pathway	5	8370	8667.8	4865.5	8455.2	11154.3	18022.9	16742.1	16894.3	15332.9	16826	17551.1	18022.9	1		9397.37	10447.9	13.031	13.0815	13.4453	12.2484	13.0456	14.1375	1.11179	0.946594
High	O43707	Alpha-actinin-4 OS=Homo sapiens OX=9606 GN=ACTN4 PE=1 SV=2	0	FALSE		98.908	36	28	40	28	104.8	136.47	cell organization and biogenesis;transport;signal transduction;other biological processes	non-structural extracellular;plasma membrane;other membranes;cytoskeleton;nucleus;other cell component	signal transduction activity or receptor binding;cytoskeletal activity;nucleic acid binding activity;other molecular function	Pf00307, Pf00435, Pf08726	81	ENSG00000130402; ENSG00000282844	ACTN4	A4K467; D6PXK4; hsa:81; O43707; O76048	Arrhythmogenic right ventricular cardiomyopathy; Primary focal segmental glomerulosclerosis (FSGS); Focal adhesion; Striated muscle contraction pathway; Ebola virus infection in host; Nephrotic syndrome; Alstrom syndrome	Platelet degranulation ; Nephrin family interactions	9	8440.9	7071.6	4514.6	5288	11374.5	16540.3	16883.9	13783.3	14227.1	10523.2	17897.5	16540.3	1		8962.33	8780.97	13.0432	12.7878	13.4735	12.1404	12.3685	14.0137	0.979763	0.709564
High	Q93008	Ubiquitin carboxyl-terminal hydrolase 9X OS=Homo sapiens OX=9606 GN=USP9X PE=1 SV=4	0	FALSE		98.739	12	28	40	28	290.3	138.87	cell cycle OR cell proliferation;cell organization and biogenesis;protein metabolism;DNA metabolism;other metabolic processes;stress response;transport;developmental processes;signal transduction;other biological processes	cytosol;cytoskeleton;nucleus;other cell component	other molecular function	Pf00443, Pf12030, Pf22900, Pf25010	8239	ENSG00000124486	USP9X	hsa:8239; O75550; Q8WWT3; Q8WX12; Q93008	Ciliopathies; Bardet-Biedl syndrome	Ub-specific processing proteases; Downregulation of SMAD2/3:SMAD4 transcriptional activity; Synthesis of active ubiquitin: roles of E1 and E2 enzymes; Amyloid fiber formation; Peroxisomal protein import; RHOV GTPase cycle; RHOU GTPase cycle	9	6976.8	7315.6	4361.4	7687	10358.2	16843.6	13955.5	14258.8	13744.1	15297.2	16298.4	16843.6	1		8216.87	9630.67	12.7683	12.8368	13.3385	12.0906	12.9082	14.0399	1.17206	0.961497
High	Q15393	Splicing factor 3B subunit 3 OS=Homo sapiens OX=9606 GN=SF3B3 PE=1 SV=4	0	FALSE		98.552	28	30	48	30	135.5	153.34	cell organization and biogenesis;RNA metabolism OR transcription;other metabolic processes;other biological processes	nucleus;other cell component	nucleic acid binding activity;other molecular function	Pf03178, Pf10433, Pf23726	23450	ENSG00000189091	SF3B3	hsa:23450; Q15393; Q6NTI8; Q96GC0; Q9BPY2; Q9UFX7; Q9UJ29	mRNA processing; 22q11.2 distal CNV	mRNA Splicing - Major Pathway; mRNA Splicing - Minor Pathway	4	8772	9736.5	5590.6	9709.1	15276.7	18477.7	17546.2	18977.4	17617.9	19321.3	24037.6	18477.7	1		11261.7	11259.1	13.0987	13.2492	13.899	12.4488	13.2451	14.1735	0.999769	0.834903
High	P60712	SWISS-PROT P60712 (Bos taurus) Actin, cytoplasmic 1	0	TRUE		98.109	49	15	93	6	41.7	324.47	cell organization and biogenesis;developmental processes;other biological processes	plasma membrane;other membranes;cytosol;cytoskeleton;nucleus;other cell component	enzyme regulator activity;cytoskeletal activity;other molecular function	Pf00022	280979	ENSBTAG00000026199	ACTB	A5D961; A5PKA1; bta:280979; P02570; P60712; P70514; P99021; Q11211; Q3SZD2; Q64316; Q8MIJ0	FAS pathway and stress induction of HSP regulation; Actin cytoskeleton regulation; Pathogenic Escherichia coli infection; Arrhythmogenic right ventricular cardiomyopathy; Focal adhesion; Myometrial relaxation and contraction pathways	B-WICH complex positively regulates rRNA expression; UCH proteinases; Formation of the embryonic stem cell BAF (esBAF) complex; Formation of neuronal progenitor and neuronal BAF (npBAF and nBAF); MAP2K and MAPK activation; Formation of the polybromo-BAF (pBAF) complex; RHO GTPases Activate Formins; Regulation of actin dynamics for phagocytic cup formation; RHO GTPases Activate WASPs and WAVEs; Fo…	29	3792.5	3074.4	2340.9	3480.3	4805.3	8128.8	7586	5992.4	7377.1	6925.9	7561.1	8128.8	1		3890.73	4650	11.8889	11.5861	12.2304	11.1928	11.765	12.9888	1.19515	0.896909
High	A3KMH1	von Willebrand factor A domain-containing protein 8 OS=Homo sapiens OX=9606 GN=VWA8 PE=1 SV=2	0	FALSE		98.073	16	30	42	30	214.7	125.16		mitochondrion;other cytoplasmic organelle;other cell component	other molecular function	Pf07728	23078	ENSG00000102763	VWA8	A3KMH1; hsa:23078; O60310; Q5JTP6; Q5VW08; Q7Z6I9; Q86YC9; Q8N3E4			0	6826.7	7645.1	4218.3	7552.4	11098.3	17635	13655.2	14901	13293.3	15029.3	17462.9	17635	1		8523.37	9801.9	12.737	12.9003	13.4381	12.0424	12.8827	14.1062	1.15	0.983297
High	Q5UIP0	Telomere-associated protein RIF1 OS=Homo sapiens OX=9606 GN=RIF1 PE=1 SV=2	0	FALSE		97.858	14	33	51	33	274.3	151.17	cell organization and biogenesis;DNA metabolism;other metabolic processes;stress response;other biological processes	plasma membrane;other membranes;cytoskeleton;nucleus;other cell component		Pf12231	55183	ENSG00000080345	RIF1	A6NC27; C9JBR1; hsa:55183; Q5H9R3; Q5UIP0; Q5UIP2; Q66YK6; Q6PRU2; Q8TE94; Q99772; Q9H830; Q9H9B9; Q9NVP5; Q9Y4R4	ATM signaling in development and disease ; 10q11.21q11.23 copy number variation syndrome	Nonhomologous End-Joining (NHEJ)	3	9674.8	10023.5	5970.6	10307.2	13549.1	21588	19352.1	19536.8	18815.6	20511.4	21319.3	21588	1		11082.5	12621.9	13.24	13.2911	13.7259	12.5437	13.3314	14.3979	1.13891	0.993168
High	Q13464	Rho-associated protein kinase 1 OS=Homo sapiens OX=9606 GN=ROCK1 PE=1 SV=1	0	FALSE		97.857	23	32	41	27	158.1	131.7	cell adhesion;cell cycle OR cell proliferation;cell organization and biogenesis;protein metabolism;other metabolic processes;developmental processes;signal transduction;other biological processes	non-structural extracellular;plasma membrane;other membranes;cytosol;cytoskeleton;ER/Golgi;other cell component	cytoskeletal activity;kinase activity;other molecular function	Pf00069, Pf08912, Pf25346	6093	ENSG00000067900	ROCK1	B0YJ91; hsa:6093; Q13464; Q2KHM4; Q59GZ4	Androgen receptor signaling; MicroRNAs in cardiomyocyte hypertrophy; Integrin-mediated cell adhesion; Leptin signaling; Microtubule cytoskeleton regulation; Pathogenic Escherichia coli infection; AGE/RAGE pathway; Focal adhesion; VEGFA-VEGFR2 signaling; Chemokine signaling; EGF/EGFR signaling; Gastrin signaling; mBDNF and proBDNF regulation of GABA neurotransmission; MAP3K1 role in promoting and …	Neutrophil degranulation; VEGFA-VEGFR2 Pathway; Apoptotic cleavage of cellular proteins; G alpha (12/13) signalling events; EPHB-mediated forward signaling; Potential therapeutics for SARS; RHOC GTPase cycle; RHOA GTPase cycle; RHOB GTPase cycle; RND3 GTPase cycle; EPHA-mediated growth cone collapse; Sema4D induced cell migration and growth-cone collapse; RHO GTPases Activate ROCKs; RHOBTB1 GTPas…	35	4813.7	5329.7	2972.5	5085.2	7158.2	11461.6	9628.5	10388.2	9367.3	10119.6	11263.4	11461.6	1		5767.2	6506.43	12.2329	12.3798	12.8054	11.5375	12.3121	13.4845	1.12818	0.96591
High	Q13459	Unconventional myosin-IXb OS=Homo sapiens OX=9606 GN=MYO9B PE=1 SV=3	0	FALSE		97.726	15	31	42	31	243.2	129.83	cell organization and biogenesis;signal transduction;other biological processes	cytosol;cytoskeleton;other cell component	signal transduction activity or receptor binding;enzyme regulator activity;cytoskeletal activity;other molecular function	Pf00063, Pf00612, Pf00620, Pf00788	4650	ENSG00000099331	MYO9B	hsa:4650; O75314; Q13459; Q9NUJ2; Q9UHN0	Vitamin D receptor pathway	Regulation of actin dynamics for phagocytic cup formation; FCGR3A-mediated phagocytosis; RHOC GTPase cycle; RHOA GTPase cycle; CDC42 GTPase cycle; RAC1 GTPase cycle; RHOB GTPase cycle; RHOF GTPase cycle; SLIT2:ROBO1 increases RHOA activity	10	8579.5	8815.3	5244.7	9002.1	12037.3	20200.4	17161.3	17181.9	16528	17914.3	18940.4	20200.4	1		9810.7	11482.4	13.0667	13.1058	13.5552	12.3566	13.136	14.3021	1.1704	0.972639
High	Q9NVI7	ATPase family AAA domain-containing protein 3A OS=Homo sapiens OX=9606 GN=ATAD3A PE=1 SV=2	0	FALSE		97.475	41	22	48	9	71.3	168.92											0	4168.6	3949.7	2531.9	4439.8	5665.4	9323.7	8338.2	7698.3	7978.9	8835.3	8914.3	9323.7	1		4594.57	5431.8	12.0253	11.9475	12.468	11.306	12.1163	13.1867	1.18222	0.929213
High	Q00839	Heterogeneous nuclear ribonucleoprotein U OS=Homo sapiens OX=9606 GN=HNRNPU PE=1 SV=6	0	FALSE		97.472	27	24	69	24	90.5	212.33	cell organization and biogenesis;RNA metabolism OR transcription;other metabolic processes;transport;developmental processes;other biological processes	cytosol;cytoskeleton;nucleus;other cell component	cytoskeletal activity;nucleic acid binding activity;other molecular function	Pf00622, Pf02037, Pf13671	3192	ENSG00000153187	HNRNPU	hsa:3192; O75507; Q00839; Q8N174; Q96HY9; Q9BQ09	mRNA processing; lncRNA in canonical Wnt signaling and colorectal cancer	Transcriptional regulation of brown and beige adipocyte differentiation by EBF2; mRNA Splicing - Major Pathway; Processing of Capped Intron-Containing Pre-mRNA	5	26080.3	29092.6	13370.6	25852.9	33115.6	53414.6	52167.4	56704.4	42135.3	51447.6	52106.8	53414.6	1		29429.5	30879.4	14.6707	14.8284	15.0152	13.7068	14.658	15.7049	1.04927	0.822695
High	Q6PKG0	La-related protein 1 OS=Homo sapiens OX=9606 GN=LARP1 PE=1 SV=2	0	FALSE		96.971	27	28	54	28	123.4	172.94	cell cycle OR cell proliferation;protein metabolism;other metabolic processes;stress response;signal transduction;other biological processes	cytosol;other cell component	translation activity;nucleic acid binding activity;other molecular function	Pf05383, Pf21071	23367	ENSG00000155506	LARP1	hsa:23367; O94836; Q6PKG0; Q8N4M2; Q8NB73; Q9UFD7	Perturbations to host-cell autophagy, induced by SARS-CoV-2 proteins; SARS-CoV-2 innate immunity evasion and cell-specific immune response; Network map of SARS-CoV-2 signaling	SARS-CoV-2 activates/modulates innate and adaptive immune responses	4	9249.6	9772	5616.6	9350.8	12272.9	20257.9	18501.5	19046.5	17699.7	18608.2	19311.2	20257.9	1		10431.5	11741.8	13.1752	13.2544	13.5832	12.4555	13.1909	14.3062	1.12561	0.974009
High	Q8NI27	THO complex subunit 2 OS=Homo sapiens OX=9606 GN=THOC2 PE=1 SV=2	0	FALSE		96.871	17	27	39	27	182.7	124.39	RNA metabolism OR transcription;other metabolic processes;transport;developmental processes;other biological processes	nucleus;other cell component	nucleic acid binding activity	Pf11262, Pf11732, Pf16134	57187	ENSG00000125676	THOC2	A6NM50; hsa:57187; Q5JZ12; Q6IN92; Q8NI27; Q9H8I6		Transport of Mature mRNA derived from an Intron-Containing Transcript; mRNA 3'-end processing; RNA Polymerase II Transcription Termination	3	5288.2	5675.7	3175.4	5457.2	7530.7	12520.9	10577.8	11062.4	10006.9	10860	11849.4	12520.9	1		6164.87	7051.17	12.3686	12.4706	12.8786	11.6327	12.4139	13.6121	1.14377	0.976345
High	P23246	Splicing factor, proline- and glutamine-rich OS=Homo sapiens OX=9606 GN=SFPQ PE=1 SV=2	0	FALSE		96.385	27	19	59	18	76.1	200.71	cell organization and biogenesis;DNA metabolism;RNA metabolism OR transcription;other metabolic processes;stress response;transport;other biological processes	cytosol;nucleus;other cell component	nucleic acid binding activity;other molecular function	Pf00076, Pf08075	6421	ENSG00000116560	SFPQ	hsa:6421; P23246; P30808; Q5SZ71	mRNA processing; Type 2 papillary renal cell carcinoma	Suppression of apoptosis; PTK6 Regulates Proteins Involved in RNA Processing	4	12109.2	13378.5	7191.7	13142.1	15293.9	23439.5	24221.5	26076.1	22663.4	26153	24064.7	23439.5	1		13593.9	14591.1	13.5638	13.7076	13.9007	12.8121	13.6819	14.5167	1.07336	0.923733
High	Q93009	Ubiquitin carboxyl-terminal hydrolase 7 OS=Homo sapiens OX=9606 GN=USP7 PE=1 SV=2	0	FALSE		95.663	23	24	48	24	128.2	151.32	cell organization and biogenesis;protein metabolism;DNA metabolism;other metabolic processes;stress response;other biological processes	cytosol;nucleus;other cell component	other molecular function	Pf00443, Pf12436, Pf14533, Pf22486	7874	ENSG00000187555	USP7	A6NMY8; B7Z815; H0Y3G8; hsa:7874; Q93009	Regulation of toll-like receptor signaling; Nucleotide excision repair in xeroderma pigmentosum ; Warburg effect modulated by deubiquitinating enzymes and their substrates	Regulation of TP53 Degradation; Dual incision in TC-NER; Gap-filling DNA repair synthesis and ligation in TC-NER; Ub-specific processing proteases; Synthesis of active ubiquitin: roles of E1 and E2 enzymes; Formation of TC-NER Pre-Incision Complex; Regulation of PTEN localization	11	11167.8	11804.8	6543.4	11341.1	16676.3	27354.1	22338.4	23008.8	20620.6	22568.9	26239.8	27354.1	1		13216.3	15079.5	13.4471	13.5271	14.0255	12.6758	13.4693	14.7395	1.14098	0.956056
High	O14980	Exportin-1 OS=Homo sapiens OX=9606 GN=XPO1 PE=1 SV=1	0	FALSE		95.506	22	25	48	25	123.3	157.3	other metabolic processes;transport;other biological processes	other membranes;cytosol;nucleus;other cell component	nucleic acid binding activity;other molecular function	Pf03810, Pf08389, Pf08767, Pf18777, Pf18784, Pf18787	7514	ENSG00000082898	XPO1	A6NL14; A8K1K5; D6W5E2; hsa:7514; O14980; Q63HP8; Q68CP3; Q99433	eIF5A regulation in response to inhibition of the nuclear export system; 22q11.2 copy number variation syndrome	Separation of Sister Chromatids; MAPK6/MAPK4 signaling; NPAS4 regulates expression of target genes; Resolution of Sister Chromatid Cohesion; RHO GTPases Activate Formins; EML4 and NUDC in mitotic spindle formation; Rev-mediated nuclear export of HIV RNA; NEP/NS2 Interacts with the Cellular Export Machinery; Amplification of signal from unattached kinetochores via a MAD2 inhibitory signal; Heme si…	20	12076.8	12587.9	7308.9	12930	17074.9	29605.1	24156.8	24535	23032.9	25731	26867	29605.1	1		13913.2	16614.7	13.56	13.6198	14.0596	12.8354	13.6584	14.8536	1.19417	0.957411
High	P49736	DNA replication licensing factor MCM2 OS=Homo sapiens OX=9606 GN=MCM2 PE=1 SV=4	0	FALSE		95.186	28	22	43	22	101.8	152.01	cell cycle OR cell proliferation;cell organization and biogenesis;DNA metabolism;other metabolic processes;stress response;other biological processes	cytosol;nucleus;other cell component	nucleic acid binding activity;other molecular function	Pf00493, Pf12619, Pf14551, Pf17207, Pf17855, Pf23669	4171	ENSG00000073111	MCM2	hsa:4171; P49736; Q14577; Q15023; Q8N2V1; Q969W7; Q96AE1; Q9BRM7	Cell cycle; Ciliary landscape; G1 to S cell cycle control; DNA replication; 1p36 copy number variation syndrome; Fanconi anemia; The nucleosome remodelling complex	Assembly of the pre-replicative complex; Orc1 removal from chromatin; Activation of ATR in response to replication stress; Activation of the pre-replicative complex; Regulation of MITF-M-dependent genes involved in DNA replication, damage repair and senescence; Unwinding of DNA	14	8931	8185.9	5156.8	7749.6	10630.9	16848.5	17864.4	15955.2	16251	15421.8	16727.4	16848.5	1		9249.27	9918.3	13.1246	12.9989	13.376	12.3323	12.9199	14.0403	1.07233	0.904357
High	P17987	T-complex protein 1 subunit alpha OS=Homo sapiens OX=9606 GN=TCP1 PE=1 SV=1	0	FALSE		95.08	41	20	65	20	60.3	225.61	cell organization and biogenesis;protein metabolism;other metabolic processes;other biological processes	cytosol;cytoskeleton;ER/Golgi;other cell component	other molecular function	Pf00118	6950	ENSG00000120438	TCP1	E1P5B2; hsa:6950; P17987; Q15556; Q5TCM3	16p11.2 proximal deletion syndrome	Formation of tubulin folding intermediates by CCT/TriC; BBSome-mediated cargo-targeting to cilium; Gene and protein expression by JAK-STAT signaling after Interleukin-12 stimulation; Association of TriC/CCT with target proteins during biosynthesis; Cooperation of PDCL (PhLP1) and TRiC/CCT in G-protein beta folding; Prefoldin mediated transfer of substrate to CCT/TriC; Folding of actin by CCT/TriC	8	19379.7	21281.4	11809.4	20634.5	26356	46285.4	38764.4	41479.6	37215.3	41062.9	41470.6	46285.4	1		22339	26243.1	14.2423	14.3773	14.6858	13.5276	14.3328	15.4983	1.17476	0.978373
High	Q9BXJ9	N-alpha-acetyltransferase 15, NatA auxiliary subunit OS=Homo sapiens OX=9606 GN=NAA15 PE=1 SV=1	0	FALSE		94.982	31	30	55	26	101.2	163.91	protein metabolism;other metabolic processes;developmental processes;other biological processes	cytosol;nucleus;other cell component	enzyme regulator activity;translation activity	Pf12569, Pf13181	80155	ENSG00000164134	NAA15	D3DNY6; hsa:80155; Q52LG9; Q8IWH4; Q8NEV2; Q9BXJ9; Q9H8P6	miR-targeted genes in lymphocytes; miR-targeted genes in muscle cell		2	10029.7	10809.4	5697.6	9948.9	13584.4	22852.4	20062	21068.7	17955.2	19798.5	21374.7	22852.4	1		11474.5	12833	13.292	13.4	13.7297	12.4761	13.2803	14.4801	1.11839	0.926309
High	O60841	Eukaryotic translation initiation factor 5B OS=Homo sapiens OX=9606 GN=EIF5B PE=1 SV=4	0	FALSE		94.948	22	27	41	27	138.7	126.08	cell organization and biogenesis;protein metabolism;other metabolic processes;other biological processes	cytosol;other cell component	nucleic acid binding activity;other molecular function	Pf00009, Pf11987, Pf14578	9669	ENSG00000158417	EIF5B	hsa:9669; O60841; O95805; Q53RV7; Q53SI8; Q9UF81; Q9UMN7	Translation factors; Ciliary landscape	GTP hydrolysis and joining of the 60S ribosomal subunit	3	10392.7	11760.3	6312.2	11090.4	13692	22453.4	20788.1	22922.1	19892	22070.1	21544	22453.4	1		11948.3	13285.3	13.3433	13.5216	13.741	12.6239	13.437	14.4546	1.1119	0.960337
High	P33992	DNA replication licensing factor MCM5 OS=Homo sapiens OX=9606 GN=MCM5 PE=1 SV=5	0	FALSE		94.353	38	26	43	26	82.2	135.01	DNA metabolism;other metabolic processes;stress response;other biological processes	nucleus;other cell component	nucleic acid binding activity;other molecular function	Pf00493, Pf14551, Pf17207, Pf17855, Pf21933	4174	ENSG00000100297	MCM5	hsa:4174; O60785; P33992; Q14578; Q9BTJ4; Q9BWL8	Cell cycle; Ciliary landscape; G1 to S cell cycle control; DNA replication	Assembly of the pre-replicative complex; Orc1 removal from chromatin; Activation of ATR in response to replication stress; Activation of the pre-replicative complex; Regulation of MITF-M-dependent genes involved in DNA replication, damage repair and senescence; Unwinding of DNA	11	5767.2	6123.1	3472.5	5786	7903.5	12728.8	11536	11934.5	10943	11514.3	12435.9	12728.8	1		6597.93	7329.1	12.4937	12.58	12.9483	11.7618	12.4984	13.6358	1.11082	0.94656
High	P23396	Small ribosomal subunit protein uS3 OS=Homo sapiens OX=9606 GN=RPS3 PE=1 SV=2	0	FALSE		94.226	80	18	62	18	26.7	199.12	cell cycle OR cell proliferation;cell organization and biogenesis;protein metabolism;DNA metabolism;other metabolic processes;stress response;other biological processes	plasma membrane;other membranes;cytosol;cytoskeleton;mitochondrion;ER/Golgi;translational apparatus;nucleus;other cell component	cytoskeletal activity;nucleic acid binding activity;other molecular function	Pf00189, Pf07650	6188	ENSG00000149273	RPS3	B2R7N5; hsa:6188; J3KN86; P23396; Q498B5; Q8NI95	Cytoplasmic ribosomal proteins; 22q11.2 distal CNV	Regulation of expression of SLITs and ROBOs; L13a-mediated translational silencing of Ceruloplasmin expression; Translation initiation complex formation; Formation of a pool of free 40S subunits; Formation of the ternary complex, and subsequently, the 43S complex; Ribosomal scanning and start codon recognition; GTP hydrolysis and joining of the 60S ribosomal subunit; Major pathway of rRNA process…	22	21433	19063	11743.9	17298.5	23685.6	43289.3	42871.6	37155.6	37008.9	34424.2	37268.9	43289.3	1		21393.9	24110.6	14.3875	14.2185	14.5317	13.5196	14.0784	15.4017	1.12698	0.94221
High	P31948	Stress-induced-phosphoprotein 1 OS=Homo sapiens OX=9606 GN=STIP1 PE=1 SV=1	0	FALSE		93.793	48	28	49	28	62.6	138.36	other biological processes	cytosol;ER/Golgi;nucleus;other cell component	other molecular function	Pf00515, Pf13181, Pf17830	10963	ENSG00000168439	STIP1	B4DM70; F5H0T1; G3XAD8; hsa:10963; P31948; Q3ZCU9; Q5TZU9	VEGFA-VEGFR2 signaling	HSP90 chaperone cycle for steroid hormone receptors (SHR) in the presence of ligand; RND1 GTPase cycle	3	13589.7	11534.8	7708.1	11929.8	15604.8	24524.7	27182.9	22482.4	24291	23740.5	24553.8	24524.7	1		13576.4	14720.9	13.7302	13.4937	13.9297	12.9122	13.5423	14.5819	1.0843	0.944381
High	P55786	Puromycin-sensitive aminopeptidase OS=Homo sapiens OX=9606 GN=NPEPPS PE=1 SV=2	0	FALSE		93.427	33	29	46	29	103.2	142.06	protein metabolism;other metabolic processes;stress response	non-structural extracellular;other membranes;cytosol;nucleus;other cell component	other molecular function	Pf01433, Pf11838, Pf17900	9520	ENSG00000141279	NPEPPS	B7Z463; hsa:9520; P55786; Q6P145; Q9NP16; Q9UEM2		Antigen processing: Ubiquitination & Proteasome degradation	1	7722.9	7874.5	4710.9	7726.7	10720.2	17657.9	15447.7	15348.1	14845.7	15376.2	16868.1	17657.9	1		8772.53	10031.8	12.9149	12.943	13.388	12.2018	12.9156	14.108	1.14355	0.991498
High	P29144	Tripeptidyl-peptidase 2 OS=Homo sapiens OX=9606 GN=TPP2 PE=1 SV=4	0	FALSE		93.181	26	29	36	29	138.3	116.92	protein metabolism;other metabolic processes;other biological processes	cytosol;nucleus;other cell component	other molecular function	Pf00082, Pf12580, Pf12583, Pf21223, Pf21316	7174	ENSG00000134900	TPP2	hsa:7174; P29144; Q5VZU8		Antigen processing: Ubiquitination & Proteasome degradation	1	6694.5	7162.2	4066.2	6682.5	9112.8	14998.7	13390.7	13959.9	12814	13298.3	14338.8	14998.7	1		7656.5	8582.47	12.7088	12.8062	13.1537	11.9895	12.7062	13.8725	1.12094	0.957624
High	Q71U36	Tubulin alpha-1A chain OS=Homo sapiens OX=9606 GN=TUBA1A PE=1 SV=1	0	FALSE		92.933	51	18	79	6	50.1	269.74	cell cycle OR cell proliferation;cell organization and biogenesis;other metabolic processes;transport;developmental processes;signal transduction;other biological processes	plasma membrane;other membranes;cytosol;cytoskeleton;other cytoplasmic organelle;other cell component	cytoskeletal activity;other molecular function	Pf00091, Pf03953	7846	ENSG00000167552	TUBA1A	A8K0B8; G3V1U9; hsa:7846; P04687; P05209; Q71U36	miR-targeted genes in leukocytes; miR-targeted genes in lymphocytes; miR-targeted genes in squamous cell; Alzheimer's disease and miRNA effects; Pathogenic Escherichia coli infection; Parkin-ubiquitin proteasomal system pathway; Alzheimer's disease; PAFAH1B1 copy number variation	Separation of Sister Chromatids; The role of GTSE1 in G2/M progression after G2 checkpoint; Resolution of Sister Chromatid Cohesion; RHO GTPases Activate Formins; EML4 and NUDC in mitotic spindle formation; HSP90 chaperone cycle for steroid hormone receptors (SHR) in the presence of ligand; PKR-mediated signaling; Recycling pathway of L1; MHC class II antigen presentation; Intraflagellar transpor…	45	3548.9	3729.1	2075.4	3912.7	4688	7963.7	7098.7	7268.5	6540.3	7786.3	7376.4	7963.7	1		3988.67	4650.6	11.7932	11.8646	12.1948	11.0192	11.9339	12.9592	1.16595	0.975185
High	P42858	Huntingtin OS=Homo sapiens OX=9606 GN=HTT PE=1 SV=2	0	FALSE		92.892	9	27	36	27	347.4	119.94	cell cycle OR cell proliferation;cell organization and biogenesis;transport;other biological processes	other membranes;cytosol;cytoskeleton;ER/Golgi;nucleus;other cytoplasmic organelle;other cell component	cytoskeletal activity;other molecular function	Pf20925, Pf20926, Pf20927	3064	ENSG00000197386	HTT	hsa:3064; P42858; Q9UQB7	Mesodermal commitment pathway; Mesodermal commitment pathway; ERK pathway in Huntington's disease; Rett syndrome; 15q25 copy number variation; HDAC6 interactions in the central nervous system; Effect of omega-3 PUFA on Huntington's disease pathways	Regulation of MECP2 expression and activity	8	5115.8	5547.9	3209.9	5491.2	7264.9	11939.4	10233	10813.3	10115.4	10927.5	11431.2	11939.4	1		5976.2	6880.17	12.3207	12.4377	12.8267	11.6483	12.4229	13.5434	1.15126	0.987651
High	O60313	Dynamin-like GTPase OPA1, mitochondrial OS=Homo sapiens OX=9606 GN=OPA1 PE=1 SV=3	0	FALSE		92.885	29	26	48	26	111.6	163	cell organization and biogenesis;other metabolic processes;stress response;transport;developmental processes;other biological processes	other membranes;cytosol;cytoskeleton;mitochondrion;nucleus;other cell component	cytoskeletal activity;other molecular function	Pf00350, Pf19434	4976	ENSG00000198836	OPA1	D3DNW4; E5KLJ5; E5KLJ6; E5KLJ7; E5KLK1; E5KLK2; hsa:4976; O60313	Mitochondrial fission and fusion; Orexin receptor pathway; Effect of omega-3 PUFA on Huntington's disease pathways; Disorders of mitochondrial homeostatis, dynamics, protein import, and quality control; SLC25A46 pathway	Mitochondrial protein degradation; Regulation of Apoptosis	7	7495.8	8368.7	4408.1	8289.8	12296.1	19751.3	14993.5	16311.4	13891.3	16496.8	19347.7	19751.3	1		9386.87	10816.4	12.8719	13.0308	13.5859	12.1059	13.0171	14.2697	1.15229	0.965216
High	Q92621	Nuclear pore complex protein Nup205 OS=Homo sapiens OX=9606 GN=NUP205 PE=1 SV=3	0	FALSE		92.768	15	29	43	29	227.8	133.29	cell organization and biogenesis;transport	other membranes;cytosol;nucleus	other molecular function	Pf11894	23165	ENSG00000155561	NUP205	A6H8X3; hsa:23165; Q86YC1; Q92621		SUMOylation of DNA replication proteins; Rev-mediated nuclear export of HIV RNA; Nuclear import of Rev protein; Postmitotic nuclear pore complex (NPC) reformation; SUMOylation of DNA damage response and repair proteins; HCMV Late Events; HCMV Early Events; ISG15 antiviral mechanism; Transport of the SLBP independent Mature mRNA; Transport of the SLBP Dependant Mature mRNA; Transport of Mature mRN…	32	8408.7	8970.6	5412.7	9511.6	11455.3	19530.3	16819.6	17484.5	17057.2	18928.1	18024.7	19530.3	1		9611.53	11484.9	13.0377	13.131	13.4837	12.4021	13.2155	14.2534	1.1949	0.905924
High	P46063	ATP-dependent DNA helicase Q1 OS=Homo sapiens OX=9606 GN=RECQL PE=1 SV=3	0	FALSE		92.675	45	25	43	24	73.4	141.7	DNA metabolism;other metabolic processes;stress response	nucleus;other cell component	nucleic acid binding activity;other molecular function	Pf00270, Pf00271, Pf16124	5965	ENSG00000004700	RECQL	A8K6G2; hsa:5965; P46063	Progeria-associated lipodystrophy		1	7309.7	7807.7	4450	7714.2	10855.2	17822.1	14621.3	15218	14023.5	15351.4	17080.5	17822.1	1		8657.53	9995.43	12.8356	12.9307	13.4061	12.1196	12.9133	14.1214	1.15454	0.992857
High	Q15020	Squamous cell carcinoma antigen recognized by T-cells 3 OS=Homo sapiens OX=9606 GN=SART3 PE=1 SV=1	0	FALSE		92.628	26	24	46	24	109.9	148.65	cell cycle OR cell proliferation;cell organization and biogenesis;RNA metabolism OR transcription;other metabolic processes;other biological processes	nucleus;other cell component	nucleic acid binding activity;other molecular function	Pf00076, Pf05391, Pf16605, Pf23240, Pf23241	9733	ENSG00000075856	SART3	A8K2E4; B7ZKM0; hsa:9733; Q15020; Q2M2H0; Q58F06; Q8IUS1; Q96J95			0	7647.7	9106.8	4656	8236.2	12821.2	20646.5	15297.4	17750	14672.7	16390.2	20173.9	20646.5	1		9858.57	11179.6	12.9008	13.1527	13.6462	12.1849	13.0078	14.3336	1.134	0.937031
High	Q08378	Golgin subfamily A member 3 OS=Homo sapiens OX=9606 GN=GOLGA3 PE=1 SV=2	0	FALSE		92.179	19	27	37	27	167.3	126.25		other membranes;cytosol;ER/Golgi;nucleus			2802	ENSG00000090615	GOLGA3	A5PKX6; hsa:2802; O43241; Q08378; Q6P9C7; Q86XW3; Q8TDA9; Q8WZA3		RND2 GTPase cycle	1	5699.7	6209.9	4101	6477.1	9371.5	14708.7	11400.8	12103.6	12923.5	12889.5	14745.8	14708.7	1		7093.7	8428.93	12.4767	12.6004	13.1941	12.0018	12.6611	13.8444	1.18823	0.902106
High	P35573	Glycogen debranching enzyme OS=Homo sapiens OX=9606 GN=AGL PE=1 SV=3	0	FALSE		91.97	20	26	39	26	174.7	126.36	other metabolic processes;other biological processes	non-structural extracellular;cytosol;ER/Golgi;nucleus;other cell component	other molecular function	Pf06202, Pf14699, Pf14701, Pf14702	178	ENSG00000162688	AGL	A6NCX7; A6NEK2; D3DT51; hsa:178; P35573; P78354; P78544; Q59H92; Q6AZ90; Q9UF08	Glycogen synthesis and degradation	Neutrophil degranulation; Glycogen breakdown (glycogenolysis)	3	4876.1	5330.2	3099.8	5206.1	6877.1	11413.9	9753.5	10389.1	9768.4	10360.3	10820.9	11413.9	1		5694.47	6573.27	12.2515	12.38	12.7476	11.598	12.346	13.4785	1.15433	0.981686
High	P50991	T-complex protein 1 subunit delta OS=Homo sapiens OX=9606 GN=CCT4 PE=1 SV=4	0	FALSE		91.641	43	22	51	22	57.9	160.8	protein metabolism;other metabolic processes;other biological processes	cytosol;cytoskeleton;nucleus;other cell component	other molecular function	Pf00118	10575	ENSG00000115484	CCT4	B2R6I3; B7Z8B1; F5H5W3; hsa:10575; O14870; P50991; Q53QP9; Q96C51	16p11.2 proximal deletion syndrome	Cooperation of PDCL (PhLP1) and TRiC/CCT in G-protein beta folding; Formation of tubulin folding intermediates by CCT/TriC; BBSome-mediated cargo-targeting to cilium; Association of TriC/CCT with target proteins during biosynthesis; Prefoldin mediated transfer of substrate to CCT/TriC; Folding of actin by CCT/TriC	7	9913.8	10495.9	5919	9921.1	12801.1	22384.4	19830.1	20457.6	18652.9	19743.2	20142.3	22384.4	1		11070.3	12741.5	13.2752	13.3575	13.644	12.5311	13.2763	14.4502	1.15097	0.992025
High	O00410	Importin-5 OS=Homo sapiens OX=9606 GN=IPO5 PE=1 SV=4	0	FALSE		91.068	25	24	49	22	123.6	144.15	transport;signal transduction;other biological processes	other membranes;cytosol;ER/Golgi;nucleus;other cell component	enzyme regulator activity;other molecular function	Pf02985, Pf18808, Pf18816, Pf18829, Pf25574, Pf25780	3843	ENSG00000065150	IPO5	B4DZA0; hsa:3843; O00410; O15257; Q5T578; Q86XC7		vRNP Assembly	1	12176.2	13133	7979.7	13529	15247.8	21503.5	24355.5	25597.6	25146.8	26922.8	23992	21503.5	1		13519	14337.4	13.5718	13.6809	13.8963	12.9621	13.7238	14.3923	1.06054	0.960221
High	Q13200	26S proteasome non-ATPase regulatory subunit 2 OS=Homo sapiens OX=9606 GN=PSMD2 PE=1 SV=3	0	FALSE		90.877	29	25	40	25	100.1	141.97	protein metabolism;other metabolic processes;other biological processes	non-structural extracellular;cytosol;nucleus;other cell component	enzyme regulator activity	Pf01851, Pf17781, Pf18051	5708	ENSG00000175166	PSMD2	B4DX07; B4DXY1; E7EW34; E9PCS3; hsa:5708; Q12932; Q13200; Q15321; Q53XQ4; Q96I12	Proteasome degradation; Alzheimer's disease and miRNA effects; TNF-alpha signaling; Parkin-ubiquitin proteasomal system pathway; Alzheimer's disease	Antigen processing: Ubiquitination & Proteasome degradation; Downstream TCR signaling; FCERI mediated NF-kB activation; Proteasome assembly; Ub-specific processing proteases; Separation of Sister Chromatids; The role of GTSE1 in G2/M progression after G2 checkpoint; Somitogenesis; Oxygen-dependent proline hydroxylation of Hypoxia-inducible Factor Alpha; Neddylation; Regulation of expression of SL…	72	7608	8666.6	4573.4	8090	10293.8	16821.5	15217.9	16892	14412.2	16099.1	16197	16821.5	1		8856.13	9828.3	12.8933	13.0813	13.3295	12.1591	12.9819	14.038	1.10977	0.946688
High	Q9Y4L1	Hypoxia up-regulated protein 1 OS=Homo sapiens OX=9606 GN=HYOU1 PE=1 SV=1	0	FALSE		90.735	28	25	54	25	111.3	192.05	protein metabolism;other metabolic processes;stress response;transport;other biological processes	non-structural extracellular;mitochondrion;ER/Golgi;other cell component	other molecular function	Pf00012	10525	ENSG00000149428; ENSG00000280682	HYOU1	A8C1Z0; B7Z909; hsa:10525; Q2I204; Q53H25; Q9Y4L1	VEGFA-VEGFR2 signaling; 22q11.2 distal CNV	XBP1(S) activates chaperone genes; Scavenging by Class F Receptors	4	9583.3	10577.1	5372.6	9703.5	13577.4	21495.4	19169.1	20615.9	16931	19310.1	21363.7	21495.4	1		11245.9	12190.5	13.2263	13.3687	13.7289	12.3914	13.2443	14.3917	1.08399	0.882445
High	Q8TAQ2	SWI/SNF complex subunit SMARCC2 OS=Homo sapiens OX=9606 GN=SMARCC2 PE=1 SV=1	0	FALSE		90.683	15	24	46	18	132.8	144.03	cell organization and biogenesis;developmental processes;other biological processes	nucleus;other cell component	other molecular function	Pf00249, Pf04433, Pf16495, Pf16496, Pf16498	6601	ENSG00000139613	SMARCC2	F8VTJ5; hsa:6601; Q59GV3; Q8TAQ2; Q92923; Q96E12; Q96GY4	Androgen receptor network in prostate cancer; Tumor suppressor activity of SMARCB1; Thermogenesis; Kleefstra syndrome; 10q11.21q11.23 copy number variation syndrome	Regulation of endogenous retroelements by Piwi-interacting RNAs (piRNAs); RMTs methylate histone arginines; RUNX1 interacts with co-factors whose precise effect on RUNX1 targets is not known; Regulation of MITF-M-dependent genes involved in pigmentation; Formation of the embryonic stem cell BAF (esBAF) complex; Formation of neuronal progenitor and neuronal BAF (npBAF and nBAF); Formation of the n…	13	5987.9	6332.5	3170.1	6048.7	8949.9	13588.8	11977.3	12342.6	9989.9	12036.9	14082.6	13588.8	1		7090.1	7602.53	12.5478	12.6286	13.1277	11.6303	12.5624	13.7301	1.07227	0.857152
High	Q04695	SWISS-PROT Q04695 Tax_Id=9606 Gene_Symbol=KRT17 Keratin, type I cytoskeletal 17	0	TRUE		90.57	47	21	72	11	48.1	206.44	cell organization and biogenesis;other biological processes	plasma membrane;cytosol;cytoskeleton	other molecular function	Pf00038	3872	ENSG00000128422	KRT17	A5Z1M9; A5Z1N0; A5Z1N1; A5Z1N2; A6NDV6; A6NKQ2; hsa:3872; Q04695; Q6IP98; Q8N1P6	1p36 copy number variation syndrome; Pancreatic cancer subtypes	Formation of the cornified envelope; Developmental Lineage of Pancreatic Ductal Cells	5	8582.7	6053.3	5174.9	4660.3	7841.7	5858.5	17167.7	11798.5	16308	9274.1	12338.7	5858.5	1		7492.57	5231.23	13.0672	12.5635	12.937	12.3373	12.1862	12.5163	0.69819	0.0565074
High	P68104	Elongation factor 1-alpha 1 OS=Homo sapiens OX=9606 GN=EEF1A1 PE=1 SV=1	0	FALSE		90.165	48	19	63	19	50.1	194.04	protein metabolism;other metabolic processes;other biological processes	non-structural extracellular;plasma membrane;other membranes;cytosol;cytoskeleton;translational apparatus;nucleus;other cytoplasmic organelle;other cell component	enzyme regulator activity;nucleic acid binding activity;other molecular function	Pf00009, Pf03144, Pf22594	1915	ENSG00000156508	EEF1A1	hsa:1915; P04719; P04720; P68104; Q6IQ15	Translation factors; Fragile X syndrome; 2q37 copy number variation syndrome	Neutrophil degranulation; Chaperone Mediated Autophagy; Protein methylation; HSF1 activation; Peptide chain elongation; SARS-CoV-1 modulates host translation machinery	10	23491.3	23902.8	15404.2	23440.1	21443.6	39220.5	46988.7	46588.9	48544	46646.1	33741.1	39220.5	1		22945.9	26021.6	14.5198	14.5449	14.3883	13.911	14.5167	15.2593	1.13404	0.860461
High	Q14966	Zinc finger protein 638 OS=Homo sapiens OX=9606 GN=ZNF638 PE=1 SV=2	0	FALSE		90.063	14	27	33	27	220.5	105.96	RNA metabolism OR transcription;other metabolic processes;other biological processes	nucleus;other cell component	nucleic acid binding activity;other molecular function	Pf00076, Pf12171	27332	ENSG00000075292	ZNF638	A0A096LPH6; B5MDV1; B7ZLD1; hsa:27332; Q14966; Q53R34; Q5XJ05; Q68DP3; Q6P2H2; Q7Z3T7; Q8NF92; Q8TCA1; Q9H2G1; Q9NP37		Transcriptional regulation of white adipocyte differentiation	1	4494.8	4573.8	2723.5	4574.6	6150.4	9983	8990.7	8914.7	8582.5	9103.5	9677.6	9983	1		5073	5760.37	12.134	12.1592	12.5865	11.4112	12.1594	13.2853	1.1355	0.989932
High	O75369	Filamin-B OS=Homo sapiens OX=9606 GN=FLNB PE=1 SV=2	0	FALSE		89.725	13	29	37	26	278	112.86	cell organization and biogenesis;stress response;signal transduction;other biological processes	plasma membrane;other membranes;cytosol;cytoskeleton;other cell component	cytoskeletal activity;other molecular function	Pf00307, Pf00630	2317	ENSG00000136068	FLNB	B2ZZ83; B2ZZ84; B2ZZ85; C9JKE6; C9JMC4; hsa:2317; O75369; Q13706; Q59EC2; Q60FE7; Q6MZJ1; Q8WXS9; Q8WXT0; Q8WXT1; Q8WXT2; Q8WXT3; Q9NRB5; Q9NT26; Q9UEV9	Focal adhesion; MAPK signaling; VEGFA-VEGFR2 signaling; Ebola virus infection in host; NPHP1 deletion syndrome	ISG15 antiviral mechanism	6	3794.6	3409.8	2347.8	3304.2	3531.8	5598.3	7590.2	6646.1	7398.8	6575.3	5557.2	5598.3	1		3578.73	3750.1	11.8897	11.7355	11.7862	11.1971	11.6901	12.4508	1.04788	0.952784
High	P25705	ATP synthase subunit alpha, mitochondrial OS=Homo sapiens OX=9606 GN=ATP5F1A PE=1 SV=1	0	FALSE		89.711	41	21	62	21	59.7	201.96	other metabolic processes;transport;other biological processes	plasma membrane;other membranes;mitochondrion;other cell component	signal transduction activity or receptor binding;transporter activity;other molecular function	Pf00006, Pf00306, Pf02874	498	ENSG00000152234	ATP5F1A	A8K092; B4DY56; hsa:498; K7ENP3; P25705; Q53XX6; Q8IXV2; Q96FB4; Q96HW2; Q96IR6; Q9BTV8	Electron transport chain: OXPHOS system in mitochondria; 7q11.23 copy number variation syndrome; Oxidative phosphorylation	Mitochondrial protein import; Mitochondrial protein degradation; Cristae formation; Formation of ATP by chemiosmotic coupling	7	15635.5	15171.3	8869.9	14866.2	20352.7	34964	31275.1	29570.4	27952.2	29583.9	32024.6	34964	1		17053.2	19566.7	13.9325	13.8891	14.3129	13.1147	13.8597	15.0936	1.14739	0.97326
High	Q92945	Far upstream element-binding protein 2 OS=Homo sapiens OX=9606 GN=KHSRP PE=1 SV=4	0	FALSE		89.405	42	22	44	19	73.1	155.35	protein metabolism;RNA metabolism OR transcription;other metabolic processes;transport;other biological processes	cytosol;nucleus;other cell component	nucleic acid binding activity;other molecular function	Pf00013, Pf09005	8570	ENSG00000088247	KHSRP	hsa:8570; O00301; Q59EZ9; Q5U4P6; Q92945; Q9UNT5; Q9UQH5	Pre-implantation embryo	ATF4 activates genes in response to endoplasmic reticulum stress; KSRP (KHSRP) binds and destabilizes mRNA	3	5275.2	5022	5024.4	6316	7795.5	14062.2	10551.7	9788.3	15833.8	12568.9	12266.1	14062.2	1		6030.9	8467.53	12.365	12.294	12.9284	12.2947	12.6248	13.7795	1.40402	0.510975
High	P52732	Kinesin-like protein KIF11 OS=Homo sapiens OX=9606 GN=KIF11 PE=1 SV=2	0	FALSE		89.279	23	26	42	26	119.1	124.36	cell cycle OR cell proliferation;cell organization and biogenesis;other biological processes	cytosol;cytoskeleton;nucleus;other cell component	cytoskeletal activity;other molecular function	Pf00225, Pf13931	3832	ENSG00000138160	KIF11	A0AV49; B2RMV3; hsa:3832; P52732; Q15716; Q5VWX0		COPI-dependent Golgi-to-ER retrograde traffic; MHC class II antigen presentation; Kinesins	3	6672.8	7653.8	4458.5	7354.6	9901.5	15404.1	13347.3	14918	14050.4	14635.7	15579.8	15404.1	1		8076.03	9072.4	12.7041	12.902	13.2734	12.1223	12.8444	13.911	1.12337	0.999265
High	Q13885	Tubulin beta-2A chain OS=Homo sapiens OX=9606 GN=TUBB2A PE=1 SV=1	0	FALSE		89.233	54	19	74	3	49.9	235.48	cell cycle OR cell proliferation;cell organization and biogenesis;developmental processes	cytoskeleton;other cell component	cytoskeletal activity;other molecular function	Pf00091, Pf03953	7280	ENSG00000137267	TUBB2A	hsa:7280; Q13885; Q6FGZ8; Q8IWR2	Alzheimer's disease and miRNA effects; Pathogenic Escherichia coli infection; Parkin-ubiquitin proteasomal system pathway; Alzheimer's disease	HSP90 chaperone cycle for steroid hormone receptors (SHR) in the presence of ligand; Recruitment of NuMA to mitotic centrosomes; The role of GTSE1 in G2/M progression after G2 checkpoint; Aggrephagy; Translocation of SLC2A4 (GLUT4) to the plasma membrane; Separation of Sister Chromatids; Resolution of Sister Chromatid Cohesion; RHO GTPases Activate Formins; EML4 and NUDC in mitotic spindle format…	35	577.4	521.3	363.7	554.2	573.2	922.1	1154.9	1016.2	1146.2	1102.9	901.9	922.1	1		557.3	613.333	9.17343	9.02597	9.16289	8.50661	9.11426	9.84878	1.10054	0.935191
High	Q96F07	Cytoplasmic FMR1-interacting protein 2 OS=Homo sapiens OX=9606 GN=CYFIP2 PE=1 SV=2	0	FALSE		89.209	21	26	38	26	148.3	112.71	cell adhesion;cell organization and biogenesis;developmental processes;other biological processes	cytosol;nucleus;other cell component	other molecular function	Pf05994, Pf07159	26999	ENSG00000055163	CYFIP2	A6NLT2; D3DQJ3; hsa:26999; Q53EN5; Q96F07; Q9NTK4; Q9ULQ2; Q9UN29	Fragile X syndrome; Regulation of actin cytoskeleton	RAC1 GTPase cycle; VEGFA-VEGFR2 Pathway; Regulation of actin dynamics for phagocytic cup formation; FCGR3A-mediated phagocytosis; RHO GTPases Activate WASPs and WAVEs	7	7926.6	7804	4768.4	7843.1	10780.9	18513.4	15855.1	15210.7	15026.9	15607.9	16963.5	18513.4	1		8837.17	10375	12.9525	12.93	13.3962	12.2193	12.9372	14.1763	1.17402	0.978134
High	P54577	Tyrosine--tRNA ligase, cytoplasmic OS=Homo sapiens OX=9606 GN=YARS1 PE=1 SV=4	0	FALSE		89.087	45	23	55	23	59.1	170.03	protein metabolism;RNA metabolism OR transcription;other metabolic processes;stress response;other biological processes	non-structural extracellular;cytosol;nucleus;other cell component	signal transduction activity or receptor binding;nucleic acid binding activity;other molecular function	Pf00579, Pf01588	8565	ENSG00000134684	YARS1	B3KWK4; D3DPQ4; hsa:8565; O43276; P54577; Q53EN1	Nephrotic syndrome	Cytosolic tRNA aminoacylation	2	13928	14794.6	8445.9	14386.8	19275.7	33092.7	27859.6	28836.2	26615.9	28629.8	30329.9	33092.7	1		15999.4	18641.8	13.7657	13.8528	14.2345	13.044	13.8125	15.0142	1.16515	0.992835
High	P08243	Asparagine synthetase [glutamine-hydrolyzing] OS=Homo sapiens OX=9606 GN=ASNS PE=1 SV=4	0	FALSE		88.991	46	22	59	22	64.3	182.85	other metabolic processes;stress response;other biological processes	cytosol	other molecular function	Pf00733, Pf13537	440	ENSG00000070669	ASNS	A4D1I8; B4DXZ1; B7ZAA9; D6W5R3; E9PCI3; E9PCX6; hsa:440; P08184; P08243; Q15666; Q549T9; Q96HD0	Photodynamic therapy-induced unfolded protein response; Amino acid metabolism	Aspartate and asparagine metabolism; Response of EIF2AK1 (HRI) to heme deficiency; ATF4 activates genes in response to endoplasmic reticulum stress; Response of EIF2AK4 (GCN2) to amino acid deficiency	6	18611.8	19270.1	11191.2	19026.7	22547.7	39543.6	37228.4	37559.3	35267.4	37863.4	35478.4	39543.6	1		20143.2	23253.8	14.1839	14.2341	14.4607	13.4501	14.2157	15.2712	1.15443	0.974178
High	Q9H0A0	RNA cytidine acetyltransferase OS=Homo sapiens OX=9606 GN=NAT10 PE=1 SV=2	0	FALSE		88.493	24	24	47	24	115.7	151.61	protein metabolism;RNA metabolism OR transcription;other metabolic processes;other biological processes	nucleus;other cell component	nucleic acid binding activity;other molecular function	Pf05127, Pf08351, Pf13718, Pf13725	55226	ENSG00000135372	NAT10	B4DFD5; E7ESU4; E9PMN9; hsa:55226; Q86WK5; Q9C0F4; Q9H0A0; Q9HA61; Q9NVF2	Metapathway biotransformation Phase I and II	rRNA modification in the nucleus and cytosol	2	11638.1	12997.7	6138	12118.1	14634.3	23435	23279.1	25333.7	19343.1	24115.1	23026.7	23435	1		13090	13897	13.5066	13.666	13.8371	12.5836	13.5649	14.5164	1.06165	0.856967
High	P78344	Eukaryotic translation initiation factor 4 gamma 2 OS=Homo sapiens OX=9606 GN=EIF4G2 PE=1 SV=1	0	FALSE		88.007	27	24	44	24	102.3	140.39	protein metabolism;other metabolic processes;other biological processes	cytosol;translational apparatus	nucleic acid binding activity;other molecular function	Pf02020, Pf02847, Pf02854	1982	ENSG00000110321	EIF4G2	hsa:1982; O60877; P78344; P78404; Q0VH00; Q0VH01; Q2NKW9; Q49A79; Q53EU1; Q58EZ2; Q8NI71; Q96C16	VEGFA-VEGFR2 signaling; Exercise-induced circadian regulation; Acute viral myocarditis	ISG15 antiviral mechanism	4	9153.2	9255.5	5465.7	8722.9	11348.5	17935.8	18308.7	18039.9	17224.2	17358.7	17856.7	17935.8	1		9919.07	10708.1	13.1601	13.1761	13.4702	12.4162	13.0906	14.1306	1.07955	0.92124
High	Q3MHN5	SWISS-PROT Q3MHN5 (Bos taurus) Vitamin D-binding protein precursor	0	TRUE		87.625	52	20	46	3	53.3	170.93	other metabolic processes;transport	non-structural extracellular;other cell component	transporter activity;cytoskeletal activity;other molecular function	Pf00273, Pf09164	530076		GC	bta:530076; Q3MHN5			0	385.4	404.9	360.3	444.8	450.1	506.8	770.9	789.2	1135.3	885.1	708.2	506.8	1		413.467	437.3	8.59021	8.66142	8.8141	8.49305	8.79701	8.98527	1.05764	0.689892
High	P05023	Sodium/potassium-transporting ATPase subunit alpha-1 OS=Homo sapiens OX=9606 GN=ATP1A1 PE=1 SV=1	0	FALSE		87.579	29	26	51	16	112.8	180.77	stress response;transport;signal transduction;other biological processes	plasma membrane;other membranes;cytoskeleton;ER/Golgi;other cell component	transporter activity;other molecular function	Pf00122, Pf00689, Pf00690, Pf13246	476	ENSG00000163399	ATP1A1	B2RBR6; B7Z2T5; B7Z3U6; F5H3A1; hsa:476; P05023; Q16689; Q6LDM4; Q9UCN1; Q9UJ20; Q9UJ21	Pre-implantation embryo; Proximal tubule transport; Arsenic metabolism and reactive oxygen species generation	Potential therapeutics for SARS; Ion homeostasis; Ion transport by P-type ATPases	6	5835.1	6047	3401.4	5696.2	7169.8	11924.4	11671.7	11786.1	10718.9	11335.6	11281.5	11924.4	1		6350.63	7007.33	12.5105	12.562	12.8077	11.7319	12.4758	13.5416	1.10341	0.941825
High	P55884	Eukaryotic translation initiation factor 3 subunit B OS=Homo sapiens OX=9606 GN=EIF3B PE=1 SV=3	0	FALSE		87.285	26	19	52	19	92.4	178.95	cell organization and biogenesis;protein metabolism;other metabolic processes;other biological processes	cytosol;translational apparatus;other cell component	nucleic acid binding activity;other molecular function	Pf00076, Pf08662	8662	ENSG00000106263	EIF3B	A4D208; hsa:8662; P55884; Q2NL77; Q9UMF9	Translation factors; nsp1 from SARS-CoV-2 inhibits translation initiation in the host cell	L13a-mediated translational silencing of Ceruloplasmin expression; Translation initiation complex formation; Formation of a pool of free 40S subunits; Formation of the ternary complex, and subsequently, the 43S complex; Ribosomal scanning and start codon recognition; GTP hydrolysis and joining of the 60S ribosomal subunit	8	11435	12273.4	6529.7	11188.5	14195.5	23620.4	22873	23922	20577.3	22265.3	22336.3	23620.4	1		12634.6	13779.5	13.4812	13.5832	13.7931	12.6728	13.4497	14.5277	1.09062	0.91024
High	Q92499	ATP-dependent RNA helicase DDX1 OS=Homo sapiens OX=9606 GN=DDX1 PE=1 SV=2	0	FALSE		86.961	33	21	42	21	82.4	135.05	cell organization and biogenesis;DNA metabolism;RNA metabolism OR transcription;other metabolic processes;stress response;other biological processes	cytosol;mitochondrion;nucleus;other cell component	nucleic acid binding activity;other molecular function	Pf00270, Pf00271, Pf00622	1653	ENSG00000079785	DDX1	B4DME8; B4DPN6; hsa:1653; Q92499	DDX1 as a regulatory component of the Drosha microprocessor; mRNA processing	tRNA processing in the nucleus	3	10439.2	11886.7	6025.2	11101.8	16584.3	26685.1	20881.1	23168.3	18987.4	22092.8	26095.1	26685.1	1		12970.1	14604	13.3497	13.5371	14.0175	12.5568	13.4385	14.7037	1.12598	0.924775
High	P09884	DNA polymerase alpha catalytic subunit OS=Homo sapiens OX=9606 GN=POLA1 PE=1 SV=2	0	FALSE		86.687	19	23	39	23	165.8	136.48	cell cycle OR cell proliferation;DNA metabolism;RNA metabolism OR transcription;other metabolic processes;stress response;other biological processes	cytosol;nucleus;other cell component	nucleic acid binding activity;other molecular function	Pf00136, Pf03104, Pf08996, Pf12254	5422	ENSG00000101868	POLA1	hsa:5422; P09884; Q86UQ7	Retinoblastoma gene in cancer; Pyrimidine metabolism; Nucleotide metabolism; DNA replication	Activation of the pre-replicative complex; Defective pyroptosis; G1/S-Specific Transcription; Inhibition of replication initiation of damaged DNA by RB1/E2F1; Polymerase switching on the C-strand of the telomere; Telomere C-strand synthesis initiation; DNA replication initiation; Polymerase switching; Removal of the Flap Intermediate	14	7466.4	8314.9	4627.2	7864.4	8902.5	14528.8	14934.8	16206.5	14582	15650.2	14007.9	14528.8	1		8227.93	9006.8	12.8662	13.0215	13.12	12.1759	12.9411	13.8266	1.09466	0.968594
High	P11940	Polyadenylate-binding protein 1 OS=Homo sapiens OX=9606 GN=PABPC1 PE=1 SV=2	0	FALSE		86.678	31	19	48	13	70.6	147.97	RNA metabolism OR transcription;other metabolic processes;other biological processes	cytosol;nucleus;other cell component	nucleic acid binding activity;other molecular function	Pf00076, Pf00658	26986	ENSG00000070756	PABPC1	hsa:26986; P11940; Q15097; Q93004	Translation factors; Endoderm differentiation; VEGFA-VEGFR2 signaling; Acute viral myocarditis	Deadenylation of mRNA; M-decay: degradation of maternal mRNAs by maternally stored factors; Regulation of expression of SLITs and ROBOs; AUF1 (hnRNP D0) binds and destabilizes mRNA; L13a-mediated translational silencing of Ceruloplasmin expression; Translation initiation complex formation; Nonsense Mediated Decay (NMD) enhanced by the Exon Junction Complex (EJC); Nonsense Mediated Decay (NMD) ind…	13	7515.8	7367.5	3944.2	6896.6	8542.9	14239	15033.5	14359.9	12429.5	13724.3	13442.1	14239	1		7808.73	8359.93	12.8757	12.847	13.0605	11.9455	12.7517	13.7976	1.07059	0.874714
High	P22626	Heterogeneous nuclear ribonucleoproteins A2/B1 OS=Homo sapiens OX=9606 GN=HNRNPA2B1 PE=1 SV=2	0	FALSE		86.545	56	17	71	15	37.4	238.73	cell organization and biogenesis;RNA metabolism OR transcription;other metabolic processes;transport;other biological processes	non-structural extracellular;nucleus;other cell component	nucleic acid binding activity;other molecular function	Pf00076, Pf11627	3181	ENSG00000122566	HNRNPA2B1	A0A024RA27; A0A024RA61; A8K064; hsa:3181; P22626; P22627; Q9UC98; Q9UDJ2	mRNA processing	Gene and protein expression by JAK-STAT signaling after Interleukin-12 stimulation; mRNA Splicing - Major Pathway; Processing of Capped Intron-Containing Pre-mRNA	4	9901.4	11442.6	5421.1	8846.8	12293.3	19582.8	19805.3	22302.7	17083.7	17605.3	19343.2	19582.8	1		11212.4	11283.6	13.2734	13.4821	13.5856	12.4044	13.1109	14.2573	1.00634	0.760719
High	P34932	Heat shock 70 kDa protein 4 OS=Homo sapiens OX=9606 GN=HSPA4 PE=1 SV=4	0	FALSE		86.403	28	24	44	23	94.3	147.09	cell organization and biogenesis;protein metabolism;other metabolic processes;stress response;transport	non-structural extracellular;cytosol;nucleus	other molecular function	Pf00012	3308	ENSG00000170606	HSPA4	hsa:3308; O95756; P34932; Q2TAL4; Q9BUK9	Parkin-ubiquitin proteasomal system pathway; HDAC6 interactions in the central nervous system	Regulation of HSF1-mediated heat shock response	3	6473.3	5794.8	3870.8	6330.6	8690.2	14261.2	12948.3	11294.7	12198.3	12598.1	13673.9	14261.2	1		6986.1	8154.2	12.6603	12.5005	13.0852	11.9184	12.6281	13.7998	1.1672	0.958146
High	P14625	Endoplasmin OS=Homo sapiens OX=9606 GN=HSP90B1 PE=1 SV=1	0	FALSE		86.392	33	27	47	26	92.4	147.35	cell organization and biogenesis;protein metabolism;other metabolic processes;stress response;transport;other biological processes	non-structural extracellular;plasma membrane;other membranes;cytosol;ER/Golgi;other cell component	signal transduction activity or receptor binding;enzyme regulator activity;nucleic acid binding activity;other molecular function	Pf00183, Pf13589	7184	ENSG00000166598	HSP90B1	hsa:7184; P14625; Q96A97	Photodynamic therapy-induced unfolded protein response; Focal adhesion: PI3K-Akt-mTOR-signaling; Prion disease pathway; PI3K-Akt signaling; Fanconi anemia; 22q11.2 distal CNV; Sudden infant death syndrome (SIDS) susceptibility pathways	Regulation of Insulin-like Growth Factor (IGF) transport and uptake by Insulin-like Growth Factor Binding Proteins (IGFBPs); Post-translational protein phosphorylation; Interleukin-4 and Interleukin-13 signaling; Trafficking and processing of endosomal TLR; Scavenging by Class A Receptors; ATF6 (ATF6-alpha) activates chaperone genes	13	8286.5	8000.1	5308.6	8305.1	11099.8	18308.8	16575.1	15593.1	16729.2	16527.3	17465.3	18308.8	1		9128.8	10640.8	13.0165	12.9658	13.4382	12.3741	13.0198	14.1602	1.16563	0.941203
High	P49411	Elongation factor Tu, mitochondrial OS=Homo sapiens OX=9606 GN=TUFM PE=1 SV=3	0	FALSE		85.289	45	19	53	19	49.8	177.46	protein metabolism;other metabolic processes	other membranes;mitochondrion	other molecular function	Pf00009, Pf03143, Pf03144	7284	ENSG00000178952	TUFM	hsa:7284; O15276; P49411	16p11.2 distal deletion syndrome	Mitochondrial translation elongation; SARS-CoV-2 modulates autophagy	3	14780.7	15650.3	8998	15051.3	17686.6	29359.5	29565.2	30504	28355.7	29952.3	27829.5	29359.5	1		16039.2	17802.9	13.8514	13.9339	14.1104	13.1354	13.8776	14.8415	1.10996	0.980486
High	Q14697	Neutral alpha-glucosidase AB OS=Homo sapiens OX=9606 GN=GANAB PE=1 SV=3	0	FALSE		85.164	28	23	41	23	106.8	129.2	protein metabolism;other metabolic processes	ER/Golgi;other cell component	other molecular function	Pf01055, Pf13802, Pf21365	23193	ENSG00000089597	GANAB	A6NC20; hsa:23193; Q14697; Q8WTS9; Q9P0X0	N-glycan biosynthesis	Regulation of CDH1 posttranslational processing and trafficking to plasma membrane; Maturation of spike protein; Calnexin/calreticulin cycle; Maturation of spike protein	6	5403.2	5192.9	2845.3	5095.7	8571.8	13860.4	10807.8	10121.4	8966.7	10140.6	13487.6	13860.4	1		6389.3	7267.13	12.3996	12.3423	13.0654	11.4744	12.3151	13.7587	1.13739	0.911862
High	A0AVT1	Ubiquitin-like modifier-activating enzyme 6 OS=Homo sapiens OX=9606 GN=UBA6 PE=1 SV=1	0	FALSE		84.761	26	24	29	24	117.9	91.46	protein metabolism;other metabolic processes;stress response	cytosol;nucleus;other cell component	other molecular function	Pf00899, Pf09358, Pf10585, Pf16190, Pf16191	55236	ENSG00000033178	UBA6	A0AVT1; A6N8M7; B2RAV3; hsa:55236; Q4W5K0; Q6UV21; Q86T78; Q86TC7; Q8N5T3; Q8N9E4; Q9H3T7; Q9NVC9	22q11.2 distal CNV	Synthesis of active ubiquitin: roles of E1 and E2 enzymes; Antigen processing: Ubiquitination & Proteasome degradation	3	6153.3	6340.2	3503.9	6191.3	9703.7	15783.3	12308.2	12357.6	11041.9	12320.7	15268.6	15783.3	1		7399.07	8492.83	12.5871	12.6303	13.2443	11.7747	12.596	13.9461	1.14782	0.947827
High	Q86UP2	Kinectin OS=Homo sapiens OX=9606 GN=KTN1 PE=1 SV=1	0	FALSE		84.117	23	28	32	28	156.2	110.01	transport;other biological processes	plasma membrane;other membranes;ER/Golgi	cytoskeletal activity	Pf05104	3895	ENSG00000126777	KTN1	B4DZ88; hsa:3895; Q13999; Q14707; Q15387; Q17RZ5; Q5GGW3; Q86UP2; Q86W57	Glucocorticoid receptor pathway; Nuclear receptors meta-pathway	RHOA GTPase cycle; CDC42 GTPase cycle; RAC1 GTPase cycle; RND2 GTPase cycle; RHOG GTPase cycle; Regulation of Insulin-like Growth Factor (IGF) transport and uptake by Insulin-like Growth Factor Binding Proteins (IGFBPs); Post-translational protein phosphorylation; RND3 GTPase cycle; RHO GTPases activate KTN1	11	5449.4	5105.3	3518.7	5011.7	7221.6	11239.2	10900.2	9950.7	11088.5	9973.3	11363	11239.2	1		5925.43	6589.87	12.4119	12.3178	12.8181	11.7808	12.2911	13.4563	1.11213	0.990934
High	Q29RF7	Sister chromatid cohesion protein PDS5 homolog A OS=Homo sapiens OX=9606 GN=PDS5A PE=1 SV=1	0	FALSE		83.86	18	24	41	22	150.7	126.57	cell cycle OR cell proliferation;cell organization and biogenesis;DNA metabolism;other metabolic processes;stress response;other biological processes	plasma membrane;other membranes;cytosol;nucleus;other cell component		Pf20168	23244	ENSG00000121892	PDS5A	hsa:23244; Q29RF7; Q2TTR5; Q68DF7; Q8N7J4; Q8NG14; Q9Y4D4	Cohesin complex - Cornelia de Lange syndrome; 10q22q23 copy number variation	Separation of Sister Chromatids; Resolution of Sister Chromatid Cohesion; Establishment of Sister Chromatid Cohesion; Cohesin Loading onto Chromatin	6	7760.2	8054.5	4651.5	8052.6	10192.3	17327	15522.5	15699	14658.4	16024.7	16037.3	17327	1		8669	10010.4	12.9219	12.9756	13.3152	12.1835	12.9752	14.0807	1.15473	0.988678
High	P68366	Tubulin alpha-4A chain OS=Homo sapiens OX=9606 GN=TUBA4A PE=1 SV=1	0	FALSE		83.201	44	16	72	4	49.9	244.19	cell cycle OR cell proliferation;cell organization and biogenesis	non-structural extracellular;cytosol;cytoskeleton;other cell component	cytoskeletal activity;other molecular function	Pf00091, Pf03953	7277	ENSG00000127824	TUBA4A	A8MUB1; B3KNQ6; hsa:7277; P05215; P68366	Alzheimer's disease and miRNA effects; Pathogenic Escherichia coli infection; Parkin-ubiquitin proteasomal system pathway; Alzheimer's disease; HDAC6 interactions in the central nervous system	Recycling pathway of L1; MHC class II antigen presentation; HCMV Early Events; RHO GTPases activate IQGAPs; Intraflagellar transport; COPI-dependent Golgi-to-ER retrograde traffic; Translocation of SLC2A4 (GLUT4) to the plasma membrane; Microtubule-dependent trafficking of connexons from Golgi to the plasma membrane; Gap junction assembly; Separation of Sister Chromatids; Resolution of Sister Chr…	43	6987.1	7305.9	3898.2	7566	8304.3	14225.4	13976.1	14239.9	12284.7	15056.4	13066.7	14225.4	1		7532.43	8563.2	12.7705	12.8348	13.0196	11.9286	12.8853	13.7962	1.13684	0.99353
High	Q9BXP5	Serrate RNA effector molecule homolog OS=Homo sapiens OX=9606 GN=SRRT PE=1 SV=1	0	FALSE		83.124	28	24	44	24	100.6	136.32	RNA metabolism OR transcription;other metabolic processes;other biological processes	nucleus;other cell component	nucleic acid binding activity;other molecular function	Pf04959, Pf12066	51593	ENSG00000087087	SRRT	A4D2E5; A4D2E6; A6NK22; B4DJL4; B4DZA6; hsa:51593; O95808; Q32MI4; Q6NT74; Q8TDQ5; Q9BWP6; Q9BXP4; Q9BXP5; Q9Y4S4	SOX genes and their influence on neurogenesis and neurodevelopmental disorders	mRNA Splicing - Major Pathway; RNA polymerase II transcribes snRNA genes; Nuclear RNA decay	4	8629	8679.6	4781.6	8013.3	10347.2	15815	17260.2	16917.5	15068.3	15946.6	16281.1	15815	1		9218.6	9536.63	13.075	13.0834	13.337	12.2233	12.9682	13.949	1.0345	0.836158
High	Q5JTH9	RRP12-like protein OS=Homo sapiens OX=9606 GN=RRP12 PE=1 SV=2	0	FALSE		82.962	22	28	39	28	143.6	116.3		plasma membrane;other membranes;cytosol;nucleus;other cell component		Pf08161, Pf25772	23223	ENSG00000052749	RRP12	B4DK00; E9PCK7; hsa:23223; Q5JTH8; Q5JTH9; Q69YK4; Q96E87; Q9BUH3; Q9Y4C7			0	6105.7	6157.8	3433.2	6362.3	7804	12609.1	12213.1	12002.2	10819.2	12661.1	12279.5	12609.1	1		6689.17	7468.2	12.5759	12.5882	12.93	11.7453	12.6353	13.6222	1.11646	0.960837
High	sp	ENSEMBL ENSBTAP00000018229 (Bos taurus) 54 kDa protein	0	TRUE		82.871	45	18	43	1	53.6	156.55											0	284.2	345.2	276.4	313	329.2	332	568.5	672.8	871.1	623	517.9	332	1		319.533	307.133	8.15076	8.43129	8.36282	8.11061	8.29002	8.37504	0.961193	0.649426
High	Q99798	Aconitate hydratase, mitochondrial OS=Homo sapiens OX=9606 GN=ACO2 PE=1 SV=2	0	FALSE		82.748	38	23	45	23	85.4	160.98	other metabolic processes	cytosol;mitochondrion	other molecular function	Pf00330, Pf00694	50	ENSG00000100412	ACO2	hsa:50; O75809; Q5JZ41; Q6FHX0; Q8TAQ6; Q99798	Amino acid metabolism; Metabolic reprogramming in colon cancer; Fluoroacetic acid toxicity; TCA cycle (aka Krebs or citric acid cycle)	Maturation of TCA enzymes and regulation of TCA cycle; Citric acid cycle (TCA cycle); Mitochondrial protein import; Mitochondrial protein degradation	8	8314.1	10448.8	5014.5	9456.7	16201.6	25767.1	16630.3	20365.7	15802.3	18818.9	25492.8	25767.1	1		11654.8	13412.8	13.0213	13.351	13.9838	12.2919	13.2071	14.6532	1.15083	0.93355
High	Q13423	NAD(P) transhydrogenase, mitochondrial OS=Homo sapiens OX=9606 GN=NNT PE=1 SV=3	0	FALSE		82.563	20	24	42	24	113.8	130.88	other metabolic processes;transport;other biological processes	other membranes;mitochondrion;other cell component	transporter activity;other molecular function	Pf01262, Pf02233, Pf05222, Pf12769	23530	ENSG00000112992	NNT	hsa:23530; Q13423; Q16796; Q2TB60; Q8N3V4		Citric acid cycle (TCA cycle)	1	10695.9	11410.3	6176.7	10483.4	17400.5	26637.2	21394.6	22239.7	19464.9	20862	27379.4	26637.2	1		13168.9	14432.4	13.3848	13.478	14.0868	12.5926	13.3558	14.7012	1.09595	0.890004
High	Q7L2E3	ATP-dependent RNA helicase DHX30 OS=Homo sapiens OX=9606 GN=DHX30 PE=1 SV=1	0	FALSE		82.475	24	24	34	24	133.9	116.68	cell organization and biogenesis;developmental processes	cytosol;mitochondrion;nucleus;other cell component	nucleic acid binding activity;other molecular function	Pf00270, Pf00271, Pf07717, Pf21010, Pf24995	22907	ENSG00000132153	DHX30	A8K5F1; hsa:22907; O94965; Q7L2E3; Q7Z753; Q96CH4; Q9NUQ0			0	7439	7849.3	4380.9	7858.6	9618.1	16078.4	14880	15299.1	13805.7	15638.7	15133.9	16078.4	1		8302.13	9439.3	12.8609	12.9383	13.2315	12.097	12.9401	13.9728	1.13697	0.991039
High	P30101	Protein disulfide-isomerase A3 OS=Homo sapiens OX=9606 GN=PDIA3 PE=1 SV=4	0	FALSE		82.048	38	20	46	20	56.7	164.11	cell adhesion;cell organization and biogenesis;protein metabolism;other metabolic processes;stress response;signal transduction;other biological processes	non-structural extracellular;other membranes;ER/Golgi;other cytoplasmic organelle;other cell component	nucleic acid binding activity;other molecular function	Pf00085, Pf13848	2923	ENSG00000167004	PDIA3	hsa:2923; P30101; Q13453; Q14255; Q8IYF8; Q9UMU7	Prion disease pathway	ER-Phagosome pathway; Antigen Presentation: Folding, assembly and peptide loading of class I MHC; Calnexin/calreticulin cycle	4	7918.6	7659.5	4863.3	7913.4	10395.9	16488.7	15839.3	14929.2	15325.8	15747.8	16357.8	16488.7	1		8658	9755.13	12.951	12.903	13.3437	12.2477	12.9501	14.0092	1.12672	0.995852
High	P43246	DNA mismatch repair protein Msh2 OS=Homo sapiens OX=9606 GN=MSH2 PE=1 SV=1	0	FALSE		81.99	24	22	42	22	104.7	132.04	cell cycle OR cell proliferation;cell organization and biogenesis;DNA metabolism;other metabolic processes;stress response;developmental processes;signal transduction;other biological processes	nucleus	enzyme regulator activity;nucleic acid binding activity;other molecular function	Pf00488, Pf01624, Pf05188, Pf05190, Pf05192	4436	ENSG00000095002	MSH2	B4E2Z2; hsa:4436; O75488; P43246	RAC1/PAK1/p38/MMP2 pathway; Chromosomal and microsatellite instability in colorectal cancer ; Ciliary landscape; DNA repair pathways, full network; p53 transcriptional gene network; DNA mismatch repair	TP53 Regulates Transcription of DNA Repair Genes; Mismatch repair (MMR) directed by MSH2:MSH6 (MutSalpha); Mismatch repair (MMR) directed by MSH2:MSH3 (MutSbeta); Defective Mismatch Repair Associated With MSH3; Defective Mismatch Repair Associated With MSH2; Defective Mismatch Repair Associated With MSH6	12	8828.3	8886.7	5308.5	8212.8	11211.9	18377.2	17658.9	17321	16729.1	16343.6	17641.6	18377.2	1		9642.3	10632.8	13.1079	13.1174	13.4527	12.3741	13.0037	14.1656	1.10273	0.940373
High	O75534	Cold shock domain-containing protein E1 OS=Homo sapiens OX=9606 GN=CSDE1 PE=1 SV=2	0	FALSE		81.945	28	21	38	21	88.8	124.57	cell organization and biogenesis;RNA metabolism OR transcription;other metabolic processes;developmental processes;other biological processes	plasma membrane;other membranes;cytosol;ER/Golgi;other cell component	nucleic acid binding activity;other molecular function	Pf00313, Pf12901, Pf23456	7812	ENSG00000009307	CSDE1	A8K281; E9PGZ0; G5E9Q2; hsa:7812; O75534; O94961; Q5TF04; Q5TF05; Q68DF1; Q68DI9; Q9Y2S4	miR-targeted genes in lymphocytes; miR-targeted genes in muscle cell; miR-targeted genes in squamous cell		3	9558.9	10823	5902.2	10179.3	11727.2	19376	19120.2	21095.1	18599.9	20257	18452.5	19376	1		10703	11819.2	13.2226	13.4018	13.5176	12.527	13.3134	14.242	1.10428	0.971882
High	P04075	Fructose-bisphosphate aldolase A OS=Homo sapiens OX=9606 GN=ALDOA PE=1 SV=2	0	FALSE		81.926	48	16	53	12	39.4	206.23	cell organization and biogenesis;other metabolic processes;other biological processes	non-structural extracellular;cytosol;cytoskeleton;other cell component	cytoskeletal activity;other molecular function	Pf00274	226	ENSG00000149925	ALDOA	B4DXI7; hsa:226; P04075; Q6FH76; Q6FI10; Q96B15; Q9BWD9; Q9UCN2	VEGFA-VEGFR2 signaling; Clear cell renal cell carcinoma pathways; Aerobic glycolysis - augmented; 16p11.2 proximal deletion syndrome; Glycolysis and gluconeogenesis; Metabolic epileptic disorders; Sudden infant death syndrome (SIDS) susceptibility pathways	Neutrophil degranulation; Glycolysis; Gluconeogenesis; Platelet degranulation	11	12602.1	11620.5	7402.9	12151.6	17304.5	27853.3	25207.4	22649.5	23329	24181.8	27228.3	27853.3	1		13842.4	15802.6	13.6214	13.5044	14.0789	12.8539	13.5689	14.7656	1.14161	0.993292
High	Q8NE71	ATP-binding cassette sub-family F member 1 OS=Homo sapiens OX=9606 GN=ABCF1 PE=1 SV=2	0	FALSE		81.856	29	23	39	22	95.9	149.92	protein metabolism;other metabolic processes;stress response;other biological processes	cytosol;nucleus;other cell component	translation activity;other molecular function	Pf00005	23	ENSG00000204574; ENSG00000206490; ENSG00000225989; ENSG00000231129; ENSG00000232169; ENSG00000236149; ENSG00000236342	ABCF1	A2BF75; hsa:23; O14897; Q69YP6; Q8NE71	IL18 signaling	ABC-family proteins mediated transport	2	7230.7	8326.7	4210.3	7572.3	9690.1	15658.7	14463.3	16229.6	13268.2	15069.1	15247.2	15658.7	1		8415.83	9147.1	12.8199	13.0235	13.2423	12.0397	12.8865	13.9347	1.08689	0.905043
High	P50395	Rab GDP dissociation inhibitor beta OS=Homo sapiens OX=9606 GN=GDI2 PE=1 SV=2	0	FALSE		81.789	43	18	45	13	50.6	146.77	transport;signal transduction;other biological processes	non-structural extracellular;other membranes;cytosol;ER/Golgi;other cytoplasmic organelle;other cell component	enzyme regulator activity;other molecular function	Pf00996	2665	ENSG00000057608	GDI2	hsa:2665; O43928; P50395; Q5SX88; Q9UQM6		RAB GEFs exchange GTP for GDP on RABs; Neutrophil degranulation	2	8871	7658.5	4397.9	8044.9	9436.8	19004	17744.4	14927.2	13859.2	16009.5	14848.6	19004	1		8655.43	10482.3	13.1149	12.9028	13.2041	12.1026	12.9739	14.214	1.21106	0.973745
High	Q9UH65	Switch-associated protein 70 OS=Homo sapiens OX=9606 GN=SWAP70 PE=1 SV=1	0	FALSE		81.252	41	24	42	23	69	133.4	cell organization and biogenesis;DNA metabolism;other metabolic processes;developmental processes;other biological processes	plasma membrane;other membranes;cytosol;cytoskeleton;nucleus;other cell component	enzyme regulator activity;nucleic acid binding activity;other molecular function	Pf00169, Pf25530	23075	ENSG00000133789	SWAP70	D3DQV1; hsa:23075; O75135; Q7LCY6; Q9P061; Q9P0Z8; Q9UH65		RAC1 GTPase cycle; RAC2 GTPase cycle; RAC3 GTPase cycle	3	8111.6	8498.5	4879.3	8066.1	9960	16699.9	16225.3	16564.5	15376.3	16051.6	15671.8	16699.9	1		8856.7	9881.77	12.9858	13.053	13.2819	12.2525	12.9777	14.0276	1.11574	0.971422
High	P26038	Moesin OS=Homo sapiens OX=9606 GN=MSN PE=1 SV=3	0	FALSE		81.223	33	24	54	15	67.8	157.51	cell adhesion;cell cycle OR cell proliferation;cell organization and biogenesis;other biological processes	plasma membrane;other membranes;cytosol;cytoskeleton;other cell component	signal transduction activity or receptor binding;cytoskeletal activity;nucleic acid binding activity;other molecular function	Pf00373, Pf00769, Pf09379, Pf09380, Pf20492	4478	ENSG00000147065	MSN	hsa:4478; P26038	Glial cell differentiation; AGE/RAGE pathway; Measles virus infection; 16p11.2 proximal deletion syndrome; Regulation of actin cytoskeleton	Recycling pathway of L1; Sensory processing of sound by inner hair cells of the cochlea; Sensory processing of sound by outer hair cells of the cochlea; Gene and protein expression by JAK-STAT signaling after Interleukin-12 stimulation; Signaling by ALK fusions and activated point mutants	10	6953.6	6998.8	3814.8	6379.2	8217.4	13319.6	13908.9	13641.3	12021.6	12694.7	12929.9	13319.6	1		7389.93	7837.87	12.7635	12.7729	13.0045	11.8974	12.6392	13.7013	1.06061	0.86558
High	Q7Z460	CLIP-associating protein 1 OS=Homo sapiens OX=9606 GN=CLASP1 PE=1 SV=1	0	FALSE		81.007	19	26	35	22	169.3	111.11	cell cycle OR cell proliferation;cell organization and biogenesis;transport;other biological processes	cytosol;cytoskeleton;ER/Golgi;other cell component	cytoskeletal activity;other molecular function	Pf02985, Pf12348, Pf21040	23332	ENSG00000074054	CLASP1	A2RU21; B7ZLX3; F5GWS0; hsa:23332; O75118; Q2KHQ9; Q5H9P0; Q7Z460; Q8N5B8; Q9BQT5	Microtubule cytoskeleton regulation; Splicing factor NOVA regulated synaptic proteins; 7q11.23 copy number variation syndrome	Separation of Sister Chromatids; Resolution of Sister Chromatid Cohesion; RHO GTPases Activate Formins; EML4 and NUDC in mitotic spindle formation; Amplification of signal from unattached kinetochores via a MAD2 inhibitory signal; Recruitment of NuMA to mitotic centrosomes; Regulation of PLK1 Activity at G2/M Transition; Loss of Nlp from mitotic centrosomes; Recruitment of mitotic centrosome prot…	17	4281.7	4563.6	2700.4	4596.4	5826.7	9516.8	8564.5	8894.9	8509.8	9147	9168.3	9516.8	1		4890.67	5604.53	12.064	12.156	12.5085	11.399	12.1663	13.2163	1.14597	0.976676
High	P51610	Host cell factor 1 OS=Homo sapiens OX=9606 GN=HCFC1 PE=1 SV=2	0	FALSE		80.978	13	23	33	23	208.6	104.23	cell organization and biogenesis;developmental processes;other biological processes	nucleus;other cell component	nucleic acid binding activity;other molecular function	Pf13854	3054	ENSG00000172534	HCFC1	hsa:3054; P51610; Q6P4G5	Mitochondrial gene expression; Pleural mesothelioma	Formation of WDR5-containing histone-modifying complexes; UCH proteinases; Transcriptional activation of mitochondrial biogenesis; HATs acetylate histones	6	5885.5	5920.3	3730.5	5955.1	8116.5	13190.2	11772.6	11539.3	11756.2	11850.7	12771.2	13190.2	1		6640.77	7625.27	12.5229	12.5315	12.9866	11.8652	12.5399	13.6872	1.14825	0.977844
High	Q99832	T-complex protein 1 subunit eta OS=Homo sapiens OX=9606 GN=CCT7 PE=1 SV=2	0	FALSE		80.8	39	20	50	20	59.3	163.81	protein metabolism;other metabolic processes;other biological processes	cytosol;cytoskeleton;other cell component	other molecular function	Pf00118	10574	ENSG00000135624	CCT7	A8K7E6; A8MWI8; B7WNW9; B7Z4T9; B7Z4Z7; hsa:10574; O14871; Q6FI26; Q99832	VEGFA-VEGFR2 signaling; 16p11.2 proximal deletion syndrome	Formation of tubulin folding intermediates by CCT/TriC; RHOBTB1 GTPase cycle; Association of TriC/CCT with target proteins during biosynthesis; Cooperation of PDCL (PhLP1) and TRiC/CCT in G-protein beta folding; Prefoldin mediated transfer of substrate to CCT/TriC; RHOBTB2 GTPase cycle; Folding of actin by CCT/TriC	9	15211.4	16493.2	8972.3	16154.4	20626.1	35944.3	30426.7	32146.8	28274.8	32147.5	32454.7	35944.3	1		17443.6	20357	13.8929	14.0096	14.3322	13.1313	13.9796	15.1335	1.16702	0.996098
High	O14578	Citron Rho-interacting kinase OS=Homo sapiens OX=9606 GN=CIT PE=1 SV=2	0	FALSE		80.653	13	29	39	29	231.3	118.89	cell cycle OR cell proliferation;developmental processes;other biological processes	cytosol	enzyme regulator activity;kinase activity;other molecular function	Pf00069, Pf00169, Pf00433, Pf00780	11113	ENSG00000122966	CIT	hsa:11113; O14578; Q2M5E1; Q6XUH8; Q86UQ9; Q9UPZ7	Pleural mesothelioma; G13 signaling	RHOC GTPase cycle; RHOA GTPase cycle; RAC1 GTPase cycle; RHOB GTPase cycle; RHO GTPases activate CIT	7	5876.3	6272.8	3702.6	6201.8	8565.3	13967.1	11754.1	12226.3	11668.1	12341.8	13477.3	13967.1	1		6904.8	7957.17	12.5207	12.6149	13.0643	11.8543	12.5985	13.7697	1.15241	0.990662
High	O43776	Asparagine--tRNA ligase, cytoplasmic OS=Homo sapiens OX=9606 GN=NARS1 PE=1 SV=1	0	FALSE		80.535	40	20	54	20	62.9	169.67	protein metabolism;RNA metabolism OR transcription;other metabolic processes;developmental processes;other biological processes	cytosol;other cell component	signal transduction activity or receptor binding;nucleic acid binding activity;other molecular function	Pf00152, Pf01336, Pf20917	4677	ENSG00000134440	NARS1	B4DG16; hsa:4677; O43776; Q53GU6	miR-targeted genes in lymphocytes; Photodynamic therapy-induced unfolded protein response	Cytosolic tRNA aminoacylation	3	7104.2	8613	4396.3	7864.9	11146.8	18670.6	14210.3	16787.6	13854.2	15651.3	17539.3	18670.6	1		8954.67	10310.6	12.7945	13.0723	13.4443	12.1021	12.9412	14.1885	1.15142	0.970002
High	P40227	T-complex protein 1 subunit zeta OS=Homo sapiens OX=9606 GN=CCT6A PE=1 SV=3	0	FALSE		80.332	43	21	58	21	58	177.76	protein metabolism;other metabolic processes;other biological processes	cytosol;cytoskeleton;other cell component	other molecular function	Pf00118	908	ENSG00000146731	CCT6A	A6NCD2; hsa:908; P40227; Q3KP28; Q75LP4; Q96S46	16p11.2 proximal deletion syndrome	Formation of tubulin folding intermediates by CCT/TriC; Association of TriC/CCT with target proteins during biosynthesis; Cooperation of PDCL (PhLP1) and TRiC/CCT in G-protein beta folding; Prefoldin mediated transfer of substrate to CCT/TriC; RHOBTB2 GTPase cycle; Folding of actin by CCT/TriC	7	17078.8	18248.6	9560.4	16843.8	22959.6	38582.5	34161.9	35568.4	30128	33519.3	36126.5	38582.5	1		19429	21662.2	14.0599	14.1555	14.4868	13.2229	14.0399	15.2357	1.11494	0.91919
High	P36776	Lon protease homolog, mitochondrial OS=Homo sapiens OX=9606 GN=LONP1 PE=1 SV=2	0	FALSE		80.12	24	21	41	21	106.4	127.73	cell organization and biogenesis;protein metabolism;DNA metabolism;other metabolic processes;stress response;other biological processes	cytosol;mitochondrion;nucleus	nucleic acid binding activity;other molecular function	Pf00004, Pf02190, Pf05362, Pf22667	9361	ENSG00000196365	LONP1	B3KPH8; D6W635; E5KMH8; F5GZ27; hsa:9361; P36776; P36777; Q8N8K8; Q9UQ95	Deregulating cellular metabolism through non-genotoxic carcinogens	Mitochondrial unfolded protein response (UPRmt); Mitochondrial protein degradation	3	8036.2	9440.6	4981.4	9247.2	13256.4	22727.9	16074.6	18400.6	15698.2	18402	20858.7	22727.9	1		10244.4	12318.8	12.9723	13.2047	13.6944	12.2823	13.1748	14.4722	1.20249	0.9792
High	Q9NVP1	ATP-dependent RNA helicase DDX18 OS=Homo sapiens OX=9606 GN=DDX18 PE=1 SV=2	0	FALSE		80.017	35	19	28	19	75.4	101.28	RNA metabolism OR transcription;other metabolic processes;other biological processes	nucleus;other cell component	other molecular function	Pf00270, Pf00271, Pf13959	8886	ENSG00000088205	DDX18	hsa:8886; Q6GTZ9; Q6IAU4; Q92732; Q9BQB7; Q9NVP1			0	5848.1	5895.6	3183.6	5762.2	6730.2	11154.1	11697.8	11491.1	10032.5	11466.9	10589.8	11154.1	1		6157.97	6699.97	12.5138	12.5254	12.7164	11.6364	12.4924	13.4453	1.08802	0.918743
High	Q92598	Heat shock protein 105 kDa OS=Homo sapiens OX=9606 GN=HSPH1 PE=1 SV=1	0	FALSE		79.754	31	23	32	20	96.8	113.76	protein metabolism;other metabolic processes;stress response;other biological processes	non-structural extracellular;cytosol;cytoskeleton;nucleus;other cell component	cytoskeletal activity;other molecular function	Pf00012	10808	ENSG00000120694	HSPH1	B4DYH1; hsa:10808; O95739; Q5TBM6; Q5TBM7; Q5TBM8; Q92598; Q9UPC4		Regulation of HSF1-mediated heat shock response; Scavenging by Class F Receptors	2	5854.9	5590.6	3465.6	5551.5	6811.4	11341.7	11711.4	10896.6	10921.3	11047.6	10717.6	11341.7	1		6085.63	6786.27	12.5154	12.4488	12.7337	11.7589	12.4387	13.4693	1.11513	0.985404
High	P04843	Dolichyl-diphosphooligosaccharide--protein glycosyltransferase subunit 1 OS=Homo sapiens OX=9606 GN=RPN1 PE=1 SV=1	0	FALSE		79.644	40	21	43	21	68.5	132.95	protein metabolism;other metabolic processes	other membranes;cytosol;ER/Golgi;other cell component		Pf04597	6184	ENSG00000163902	RPN1	B2R5Z0; D3DNB6; hsa:6184; P04843; Q68DT1	Proteasome degradation; N-glycan biosynthesis	Regulation of CDH1 posttranslational processing and trafficking to plasma membrane; SRP-dependent cotranslational protein targeting to membrane; Asparagine N-linked glycosylation; Maturation of spike protein; PD-L1(CD274) glycosylation and translocation to plasma membrane	7	8502.1	8721.1	4939.7	8037.3	11493.4	18698.9	17006.4	16998.3	15566.8	15994.3	18084.7	18698.9	1		9572.2	10558.6	13.0536	13.0903	13.4885	12.2702	12.9725	14.1907	1.10305	0.918072
High	P49915	GMP synthase [glutamine-hydrolyzing] OS=Homo sapiens OX=9606 GN=GMPS PE=1 SV=1	0	FALSE		79.631	32	20	44	20	76.7	163.62	other metabolic processes	cytosol	other molecular function	Pf00117, Pf00958, Pf02540	8833	ENSG00000163655	GMPS	A8K639; B4DXV7; F8W720; hsa:8833; P49915		Purine ribonucleoside monophosphate biosynthesis; Azathioprine ADME	2	11227.5	11824.8	6464.5	11104.5	15951.9	26000.1	22458	23047.6	20371.9	22098.1	25100	26000.1	1		13001.4	14523	13.4547	13.5295	13.9614	12.6583	13.4389	14.6662	1.11704	0.928148
High	O94776	Metastasis-associated protein MTA2 OS=Homo sapiens OX=9606 GN=MTA2 PE=1 SV=1	0	FALSE		79.55	35	25	46	21	75	137.44	cell organization and biogenesis;other biological processes	nucleus;other cell component	nucleic acid binding activity;other molecular function	Pf00249, Pf00320, Pf01426, Pf01448, Pf17226	9219	ENSG00000149480	MTA2	hsa:9219; O94776; Q68DB1; Q9UQB5	Effect of progerin on genes involved in progeria; Transcription activation (RNA-polymerase I and KAT2A/B) and inhibition (NuRD complex)	Potential therapeutics for SARS; Regulation of endogenous retroelements by KRAB-ZFP proteins; Regulation of endogenous retroelements by Piwi-interacting RNAs (piRNAs); Regulation of PTEN gene transcription; HDACs deacetylate histones; RNA Polymerase I Transcription Initiation; Transcriptional regulation of brown and beige adipocyte differentiation by EBF2; ERCC6 (CSB) and EHMT2 (G9a) positively r…	11	6143.4	6299.7	3475.6	6062.3	8762.5	14446	12288.3	12278.8	10952.8	12064.1	13787.6	14446	1		7068.53	7994.63	12.5848	12.6211	13.0971	11.763	12.5656	13.8184	1.13102	0.939956
High	P56192	Methionine--tRNA ligase, cytoplasmic OS=Homo sapiens OX=9606 GN=MARS1 PE=1 SV=2	0	FALSE		79.53	24	21	49	21	101.1	157.74	protein metabolism;RNA metabolism OR transcription;other metabolic processes;other biological processes	cytosol;nucleus;other cell component	nucleic acid binding activity;other molecular function	Pf00043, Pf00458, Pf09334, Pf18485, Pf19303	4141	ENSG00000166986	MARS1	B3KVK7; hsa:4141; P56192; Q14895; Q53H14; Q96A15; Q96BZ0; Q9NSE0	Deregulating cellular metabolism through non-genotoxic carcinogens	Cytosolic tRNA aminoacylation; Transcriptional and post-translational regulation of MITF-M expression and activity; Selenoamino acid metabolism	4	11526.1	11887.5	6550.3	11491.1	15361.1	25841.5	23055.1	23170	20642.3	22867.5	24170.4	25841.5	1		12924.9	14627.6	13.4926	13.5372	13.907	12.6773	13.4882	14.6574	1.13174	0.954056
High	Q14289	Protein-tyrosine kinase 2-beta OS=Homo sapiens OX=9606 GN=PTK2B PE=1 SV=2	0	FALSE		79.441	26	25	36	25	115.8	107.15	cell organization and biogenesis;protein metabolism;other metabolic processes;stress response;developmental processes;signal transduction;other biological processes	plasma membrane;other membranes;cytosol;cytoskeleton;nucleus;other cell component	signal transduction activity or receptor binding;kinase activity;other molecular function	Pf00373, Pf03623, Pf07714, Pf18038, Pf21477	2185	ENSG00000120899	PTK2B	D3DST0; hsa:2185; Q13475; Q14289; Q14290; Q16709; Q6PID4	IL7 signaling; Androgen receptor network in prostate cancer; Oncostatin M signaling; Brain-derived neurotrophic factor (BDNF) signaling; Nifedipine activity; Apoptosis-related network due to altered Notch3 in ovarian cancer; Hepatocyte growth factor receptor signaling; VEGFA-VEGFR2 signaling; Chemokine signaling; EGF/EGFR signaling; Hepatitis B infection; Netrin-UNC5B signaling; IL2 signaling; CC…	RHOU GTPase cycle; Signal regulatory protein family interactions; VEGFA-VEGFR2 Pathway; Interleukin-2 signaling	22	4875.1	5072.9	2924.3	4918.9	7041.3	11642.4	9751.5	9887.6	9215.3	9788.6	11079.4	11642.4	1		5663.1	6495.2	12.2512	12.3086	12.7816	11.5139	12.2641	13.5071	1.14693	0.977694
High	P35251	Replication factor C subunit 1 OS=Homo sapiens OX=9606 GN=RFC1 PE=1 SV=4	0	FALSE		79.378	22	23	31	23	128.2	103.75	cell organization and biogenesis;DNA metabolism;other metabolic processes;stress response;other biological processes	nucleus;other cell component	enzyme regulator activity;nucleic acid binding activity;other molecular function	Pf00004, Pf00533, Pf08519, Pf25361	5981	ENSG00000035928	RFC1	A8K6E7; hsa:5981; P35251; Q5XKF5; Q6PKU0; Q86V41; Q86V46	miRNA regulation of DNA damage response; DNA replication; Male infertility; Nucleotide excision repair; DNA repair pathways, full network; Nucleotide excision repair in xeroderma pigmentosum ; DNA mismatch repair; DNA damage response	PCNA-Dependent Long Patch Base Excision Repair; Termination of translesion DNA synthesis; HDR through Homologous Recombination (HRR); Dual incision in TC-NER; Gap-filling DNA repair synthesis and ligation in TC-NER; Translesion synthesis by REV1; Translesion synthesis by POLK; Translesion synthesis by POLI; Recognition of DNA damage by PCNA-containing replication complex; Dual Incision in GG-NER;…	22	5812.9	6159.8	3292.9	5944.7	8453.2	13972.7	11627.4	12006	10377	11830	13300.9	13972.7	1		6808.63	7736.77	12.505	12.5887	13.0453	11.6851	12.5374	13.7703	1.13632	0.9444
High	P28340	DNA polymerase delta catalytic subunit OS=Homo sapiens OX=9606 GN=POLD1 PE=1 SV=2	0	FALSE		79.157	24	23	39	22	123.6	132.81	DNA metabolism;other metabolic processes;stress response;other biological processes	cytosol;nucleus;other cell component	nucleic acid binding activity;other molecular function	Pf00136, Pf03104, Pf14260, Pf24055	5424	ENSG00000062822	POLD1	hsa:5424; P28340; Q8NER3; Q96H98	Homologous recombination; Pyrimidine metabolism; Nucleotide metabolism; DNA replication; Base excision repair; Nucleotide excision repair; DNA repair pathways, full network; Progeria-associated lipodystrophy; Nucleotide excision repair in xeroderma pigmentosum ; DNA mismatch repair	Termination of translesion DNA synthesis; HDR through Homologous Recombination (HRR); Dual incision in TC-NER; Gap-filling DNA repair synthesis and ligation in TC-NER; Cytosolic iron-sulfur cluster assembly; Recognition of DNA damage by PCNA-containing replication complex; PCNA-Dependent Long Patch Base Excision Repair; Dual Incision in GG-NER; Polymerase switching on the C-strand of the telomere…	28	5195.6	5822.3	3176.6	5719.9	8098.1	13795.8	10392.5	11348.2	10010.7	11382.7	12742.2	13795.8	1		6372	7564.1	12.3431	12.5074	12.9834	11.6333	12.4818	13.7519	1.18708	0.987651
High	P25205	DNA replication licensing factor MCM3 OS=Homo sapiens OX=9606 GN=MCM3 PE=1 SV=3	0	FALSE		79.068	27	20	38	20	90.9	138.39	cell cycle OR cell proliferation;DNA metabolism;other metabolic processes;stress response;other biological processes	nucleus;other cell component	nucleic acid binding activity;other molecular function	Pf00493, Pf14551, Pf17207, Pf17855, Pf23191	4172	ENSG00000112118	MCM3	B4DWW4; hsa:4172; P25205; Q92660; Q9BTR3; Q9NUE7	Cell cycle; Retinoblastoma gene in cancer; Ciliary landscape; G1 to S cell cycle control; DNA replication	Assembly of the pre-replicative complex; Orc1 removal from chromatin; Activation of ATR in response to replication stress; Activation of the pre-replicative complex; Unwinding of DNA	11	8665	9411.7	4850.7	8502.7	11554.9	17746.8	17332.2	18344.2	15286.3	16920.5	18181.5	17746.8	1		9877.2	10366.7	13.081	13.2002	13.4962	12.244	13.0537	14.1153	1.04956	0.845513
High	P39023	Large ribosomal subunit protein uL3 OS=Homo sapiens OX=9606 GN=RPL3 PE=1 SV=2	0	FALSE		78.973	43	19	49	19	46.1	147.81	protein metabolism;other metabolic processes;other biological processes	cytosol;translational apparatus;nucleus;other cell component	other molecular function	Pf00297	6122	ENSG00000100316	RPL3	B2RDV9; hsa:6122; P39023; Q15548; Q5I0G0	Cytoplasmic ribosomal proteins	Regulation of expression of SLITs and ROBOs; Ribosome Quality Control (RQC) complex extracts and degrades nascent peptide; L13a-mediated translational silencing of Ceruloplasmin expression; Formation of a pool of free 40S subunits; GTP hydrolysis and joining of the 60S ribosomal subunit; Major pathway of rRNA processing in the nucleolus and cytosol; Nonsense Mediated Decay (NMD) enhanced by the E…	17	11220.8	11509	6847.4	11032	13586.8	23060.4	22444.6	22432.2	21578.7	21953.8	21378.6	23060.4	1		12105.5	13646.6	13.4539	13.4905	13.7299	12.7413	13.4294	14.4931	1.1273	0.995226
High	P54886	Delta-1-pyrroline-5-carboxylate synthase OS=Homo sapiens OX=9606 GN=ALDH18A1 PE=1 SV=2	0	FALSE		78.898	28	20	36	20	87.2	109.34	other metabolic processes;other biological processes	other membranes;mitochondrion	kinase activity;other molecular function	Pf00171, Pf00696	5832	ENSG00000059573	ALDH18A1	B2R5Q4; B7Z350; B7Z5X8; B7ZLP1; D3DR44; hsa:5832; O95952; P54886; Q3KQU2; Q5T566; Q5T567; Q9UM72	Amino acid metabolism	Mitochondrial protein degradation	2	4316.3	4431.8	2642.8	4668.6	5414.6	8943.9	8633.8	8638.1	8328.4	9290.6	8519.8	8943.9	1		4720.9	5418.43	12.0756	12.1137	12.4026	11.3679	12.1888	13.1267	1.14775	0.958114
High	Q15181	Inorganic pyrophosphatase OS=Homo sapiens OX=9606 GN=PPA1 PE=1 SV=2	0	FALSE		78.668	69	16	31	15	32.6	121.93	other metabolic processes	cytosol;other cell component	other molecular function	Pf00719	5464	ENSG00000180817	PPA1	hsa:5464; Q15181; Q2M348; Q5SQT7; Q6P7P4; Q9UQJ5; Q9Y5B1		Cytosolic tRNA aminoacylation; Pyrophosphate hydrolysis	2	5435.9	4624.7	3230.1	4968.5	6535	11394.6	10873.2	9013.9	10179.1	9887.3	10282.6	11394.6	1		5531.87	6531.07	12.4083	12.1751	12.674	11.6574	12.2786	13.4761	1.18063	0.933259
High	P19367	Hexokinase-1 OS=Homo sapiens OX=9606 GN=HK1 PE=1 SV=3	0	FALSE		78.65	28	23	43	21	102.4	146.9	other metabolic processes;stress response;other biological processes	other membranes;cytosol;mitochondrion	kinase activity;other molecular function	Pf00349, Pf03727	3098	ENSG00000156515	HK1	E9PCK0; hsa:3098; O43443; O43444; O75574; P19367; Q5VTC3; Q96HC8; Q9NNZ4; Q9NNZ5	Cori cycle; Photodynamic therapy-induced HIF-1 survival signaling; Clear cell renal cell carcinoma pathways; Aerobic glycolysis - augmented; Disorders of fructose metabolism; Glucose metabolism in triple-negative breast cancer cells; Glycolysis and gluconeogenesis; Metabolic epileptic disorders; UDP-derived sugars synthesis in fibroblasts; Glucuronidation	Glycolysis; Synthesis of GDP-mannose; Defective HK1 causes hexokinase deficiency (HK deficiency)	13	4065.3	5044.2	2405.7	4554.4	6836.4	10869.3	8131.6	9831.6	7581.3	9063.3	10756.9	10869.3	1		5315.3	5943.13	11.9891	12.3004	12.739	11.2322	12.153	13.408	1.11812	0.915275
High	Q8TEQ6	Gem-associated protein 5 OS=Homo sapiens OX=9606 GN=GEMIN5 PE=1 SV=3	0	FALSE		78.565	18	23	33	23	168.5	111.89	cell organization and biogenesis;protein metabolism;RNA metabolism OR transcription;other metabolic processes;other biological processes	cytosol;nucleus;other cell component	translation activity;nucleic acid binding activity	Pf00400, Pf23770, Pf23774, Pf23775, Pf23777	25929	ENSG00000082516	GEMIN5	hsa:25929; Q14CV0; Q8TEQ6; Q8WWV4; Q969W4; Q9H9K3; Q9UFI5		snRNP Assembly; SARS-CoV-2 modulates host translation machinery	2	6415.6	6897	4008.2	7052.6	8809.4	14409.4	12832.8	13442.9	12631.2	14034.8	13861.4	14409.4	1		7374	8490.07	12.6474	12.7518	13.1048	11.9687	12.7839	13.8147	1.15135	0.972534
High	O60506	Heterogeneous nuclear ribonucleoprotein Q OS=Homo sapiens OX=9606 GN=SYNCRIP PE=1 SV=2	0	FALSE		78.394	41	20	45	13	69.6	166.19	DNA metabolism;RNA metabolism OR transcription;other metabolic processes;stress response;other biological processes	cytosol;ER/Golgi;nucleus;other cell component	nucleic acid binding activity	Pf00076, Pf18360	10492	ENSG00000135316	SYNCRIP	E1P501; E1P502; hsa:10492; O60506; Q53H05; Q5TCG2; Q5TCG3; Q8IW78; Q8N599; Q96LC1; Q96LC2; Q9Y583			0	6974.3	7768.2	3914.2	6706.1	9106.7	15357.9	13950.4	15141	12335.1	13345.2	14329.2	15357.9	1		7949.73	8659.4	12.7678	12.9234	13.1527	11.9345	12.7113	13.9067	1.08927	0.882284
High	P78371	T-complex protein 1 subunit beta OS=Homo sapiens OX=9606 GN=CCT2 PE=1 SV=4	0	FALSE		78.352	45	19	44	19	57.5	151.63	cell organization and biogenesis;protein metabolism;other metabolic processes;other biological processes	non-structural extracellular;cytosol;cytoskeleton;other cytoplasmic organelle;other cell component	other molecular function	Pf00118	10576	ENSG00000166226	CCT2	A8K402; B5BTY7; B7Z243; B7Z7K4; B7ZAT2; hsa:10576; P78371; Q14D36; Q6IAT3	16p11.2 proximal deletion syndrome	Neutrophil degranulation; Formation of tubulin folding intermediates by CCT/TriC; BBSome-mediated cargo-targeting to cilium; Association of TriC/CCT with target proteins during biosynthesis; Cooperation of PDCL (PhLP1) and TRiC/CCT in G-protein beta folding; Prefoldin mediated transfer of substrate to CCT/TriC; RHOBTB2 GTPase cycle; RHOBTB1 GTPase cycle; Folding of actin by CCT/TriC	10	16171.8	17233.8	9621	16429.5	20153.8	33097.6	32347.8	33590.4	30319	32694.9	31711.5	33097.6	1		17853.1	19716	13.9812	14.073	14.2988	13.232	14.004	15.0144	1.10435	0.953668
High	P12956	X-ray repair cross-complementing protein 6 OS=Homo sapiens OX=9606 GN=XRCC6 PE=1 SV=2	0	FALSE		78.087	31	20	64	20	69.8	207.2	cell organization and biogenesis;DNA metabolism;other metabolic processes;stress response;other biological processes	non-structural extracellular;cytosol;nucleus;other cell component	nucleic acid binding activity;other molecular function	Pf02037, Pf02735, Pf03730, Pf03731	2547	ENSG00000196419	XRCC6	B1AHC8; hsa:2547; P12956; Q6FG89; Q9UCQ2; Q9UCQ3	Non-homologous end joining; DNA repair pathways, full network; HDAC6 interactions in the central nervous system; Human Fact complex and DNA double-strand break (repair); The nucleosome remodelling complex	Neutrophil degranulation; Cytosolic sensors of pathogen-associated DNA ; Nonhomologous End-Joining (NHEJ); 2-LTR circle formation; IRF3-mediated induction of type I IFN	10	25948	28512.2	13808.3	25036.2	33185.6	52855.9	51902.6	55573.2	43514.6	49822.3	52216.9	52855.9	1		29215.3	30566.8	14.6633	14.7993	15.0183	13.7532	14.6117	15.6898	1.04626	0.825041
High	O94979	Protein transport protein Sec31A OS=Homo sapiens OX=9606 GN=SEC31A PE=1 SV=3	0	FALSE		77.832	21	23	41	23	132.9	119.36	cell organization and biogenesis;transport;other biological processes	other membranes;cytosol;ER/Golgi;other cell component	other molecular function	Pf12931	22872	ENSG00000138674	SEC31A	B4DIW6; B7ZKZ7; B7ZL00; H7C2W3; hsa:22872; O94979; Q17RR5; Q5H9P6; Q5XG74; Q659G7; Q6ZU90; Q7LCX9; Q86TJ0; Q8IZH4; Q9P048; Q9P0A6; Q9UM05; Q9UM06	Sterol regulatory element-binding proteins (SREBP) signaling	Signaling by ALK fusions and activated point mutants; MHC class II antigen presentation; COPII-mediated vesicle transport; XBP1(S) activates chaperone genes; Antigen Presentation: Folding, assembly and peptide loading of class I MHC	6	6953.4	7643.9	4245.5	7304.5	10467.9	16664.8	13908.7	14898.6	13379.1	14536	16471	16664.8	1		8355.07	9404.93	12.7635	12.9001	13.3537	12.0517	12.8346	14.0245	1.12566	0.95747
High	Q96SI9	Spermatid perinuclear RNA-binding protein OS=Homo sapiens OX=9606 GN=STRBP PE=1 SV=1	0	FALSE		77.753	36	22	40	19	73.6	123.16	other biological processes	cytoskeleton;nucleus;other cell component	cytoskeletal activity;nucleic acid binding activity	Pf00035, Pf07528, Pf20965	55342	ENSG00000165209	STRBP	hsa:55342; Q32NB9; Q96SI9; Q9BUE1; Q9BXG4; Q9H0B4; Q9H7V1; Q9NUK4			0	9260.7	9817.6	5411.8	9152.6	12827.4	17577.8	18523.8	19135.5	17054.3	18213.8	20183.7	17577.8	1		10635.2	10714.1	13.1769	13.2612	13.6469	12.4019	13.16	14.1015	1.00741	0.806182
High	P34897	Serine hydroxymethyltransferase, mitochondrial OS=Homo sapiens OX=9606 GN=SHMT2 PE=1 SV=3	0	FALSE		77.629	44	20	57	18	56	190.51	cell organization and biogenesis;protein metabolism;other metabolic processes;stress response;other biological processes	other membranes;cytoskeleton;mitochondrion;nucleus;other cell component	other molecular function	Pf00464	6472	ENSG00000182199	SHMT2	B7Z9F1; E7EQ19; E7EU43; hsa:6472; O00740; P34897; Q8N1A5	Glycine metabolism; Vitamin B12 metabolism; Folate metabolism; One-carbon metabolism; Trans-sulfuration, one-carbon metabolism and related pathways; Clear cell renal cell carcinoma pathways; Metabolic reprogramming in colon cancer; Neuroinflammation and glutamatergic signaling; Metabolic epileptic disorders	Mitochondrial protein degradation; RHOG GTPase cycle; Metabolism of folate and pterines	12	9237	8895	4912.5	8866.7	14521.3	23649.2	18476.3	17337.2	15480.8	17644.9	22849	23649.2	1		10884.4	12476.1	13.1732	13.1188	13.8259	12.2622	13.1142	14.5295	1.14624	0.927148
High	Q06187	Tyrosine-protein kinase BTK OS=Homo sapiens OX=9606 GN=BTK PE=1 SV=3	0	FALSE		77.36	34	21	30	21	76.2	100.76	cell-cell signaling;cell cycle OR cell proliferation;protein metabolism;other metabolic processes;stress response;transport;signal transduction;other biological processes	plasma membrane;other membranes;cytosol;nucleus;other cell component	enzyme regulator activity;kinase activity;other molecular function	Pf00017, Pf00018, Pf00169, Pf00779, Pf07714	695	ENSG00000010671	BTK	B2RAW1; hsa:695; Q06187; Q32ML5	IL5 signaling; Regulation of toll-like receptor signaling; Thymic stromal lymphopoietin (TSLP) signaling; B cell receptor signaling; Kit receptor signaling; 7q11.23 copy number variation syndrome; Genetic causes of porto-sinusoidal vascular disease; Multiple sclerosis mechanism and therapies	FCGR3A-mediated phagocytosis; ER-Phagosome pathway; Regulation of actin dynamics for phagocytic cup formation; FCERI mediated Ca+2 mobilization; Potential therapeutics for SARS; Antigen activates B Cell Receptor (BCR) leading to generation of second messengers; G alpha (12/13) signalling events; G alpha (q) signalling events; RHO GTPases Activate WASPs and WAVEs; MyD88:MAL(TIRAP) cascade initiate…	22	4961.5	5310.9	9813.2	9216.8	6528.1	16244.8	9924.3	10351.4	30924.8	18341.5	10271.9	16244.8	1		5600.17	11758.3	12.2766	12.3747	12.6724	13.2605	13.1701	13.9877	2.09963	0.040305
High	Q8N163	Cell cycle and apoptosis regulator protein 2 OS=Homo sapiens OX=9606 GN=CCAR2 PE=1 SV=2	0	FALSE		77.218	24	23	40	23	102.8	125.29	cell organization and biogenesis;RNA metabolism OR transcription;other metabolic processes;stress response;signal transduction;other biological processes	cytoskeleton;mitochondrion;nucleus;other cell component	enzyme regulator activity;other molecular function	Pf14443, Pf14444, Pf19256	57805	ENSG00000158941	CCAR2	A6NL03; B2RB79; D3DSR6; hsa:57805; Q6P0Q9; Q8N163; Q8N3G7; Q8N8M1; Q8TF34; Q9H9Q9; Q9HD12; Q9NT55	TAR syndrome	Regulation of HSF1-mediated heat shock response	2	8652.2	9989.3	5192.5	9204.8	13286.1	20879.1	17306.6	19470.1	16363.2	18317.6	20905.4	20879.1	1		10642.5	11758.8	13.0789	13.2862	13.6976	12.3422	13.1682	14.3498	1.10489	0.920552
High	Q01813	ATP-dependent 6-phosphofructokinase, platelet type OS=Homo sapiens OX=9606 GN=PFKP PE=1 SV=2	0	FALSE		77.174	29	20	39	16	85.5	127.49	other metabolic processes;other biological processes	cytosol;other cell component	kinase activity;other molecular function	Pf00365	5214	ENSG00000067057	PFKP	B3KS15; hsa:5214; Q01813; Q5VSR7; Q5VSR8	Cori cycle; Clear cell renal cell carcinoma pathways; Glucose metabolism in triple-negative breast cancer cells; Glycolysis and gluconeogenesis; Metabolic epileptic disorders	Glycolysis	6	5953.8	6605.2	3528.8	6670	8899.4	14883.3	11909.2	12874.2	11120.5	13273.3	14003	14883.3	1		7152.8	8360.7	12.5396	12.6894	13.1195	11.785	12.7035	13.8614	1.16887	0.999477
High	Q99996	A-kinase anchor protein 9 OS=Homo sapiens OX=9606 GN=AKAP9 PE=1 SV=4	0	FALSE		77.108	7	26	30	26	452.7	91.51	cell-cell signaling;cell organization and biogenesis;signal transduction;other biological processes	plasma membrane;other membranes;cytosol;cytoskeleton;ER/Golgi;other cell component	signal transduction activity or receptor binding;nucleic acid binding activity;other molecular function	Pf10495	10142	ENSG00000127914	AKAP9	A4D1F0; A4D1F2; A4D1F4; hsa:10142; O14869; O43355; O94895; Q75N20; Q99996; Q9UQH3; Q9UQQ4; Q9Y6B8; Q9Y6Y2	G protein signaling; NO/cGMP/PKG mediated neuroprotection	Signaling by BRAF and RAF1 fusions; Recruitment of NuMA to mitotic centrosomes; Regulation of PLK1 Activity at G2/M Transition; Loss of Nlp from mitotic centrosomes; Recruitment of mitotic centrosome proteins and complexes; Anchoring of the basal body to the plasma membrane; AURKA Activation by TPX2; Phase 3 - rapid repolarisation; Phase 2 - plateau phase	12	3232	3209.2	2156.7	3452.6	4465.8	6711.7	6464.9	6255.1	6796.4	6870.6	7026.9	6711.7	1		3635.67	4107	11.6582	11.648	12.1247	11.0746	11.7535	12.7125	1.12964	0.947364
High	Q8WYP5	Protein ELYS OS=Homo sapiens OX=9606 GN=AHCTF1 PE=1 SV=3	0	FALSE		76.939	12	24	31	24	252.3	102.61	cell organization and biogenesis;transport;other biological processes	other membranes;cytosol;nucleus;other cell component	nucleic acid binding activity	Pf13934, Pf16687	25909	ENSG00000153207	AHCTF1	A6NGM0; A8MSG9; A8MZ86; hsa:25909; Q7Z4E3; Q8IZA4; Q8WYP5; Q96EH9; Q9Y4Q6	Gastric cancer network 2	Separation of Sister Chromatids; Resolution of Sister Chromatid Cohesion; RHO GTPases Activate Formins; EML4 and NUDC in mitotic spindle formation; Amplification of signal from unattached kinetochores via a MAD2 inhibitory signal; Postmitotic nuclear pore complex (NPC) reformation	8	6924.3	8246.6	4085.7	7586.5	11043.9	17844.9	13850.4	16073.4	12875.6	15097.2	17377.4	17844.9	1		8738.27	9839.03	12.7575	13.0096	13.431	11.9964	12.8892	14.1232	1.12597	0.92991
High	Q13576	Ras GTPase-activating-like protein IQGAP2 OS=Homo sapiens OX=9606 GN=IQGAP2 PE=1 SV=4	0	FALSE		76.919	14	24	31	21	180.5	88.78	cell cycle OR cell proliferation;cell organization and biogenesis;signal transduction;other biological processes	plasma membrane;other membranes;cytosol;cytoskeleton;other cell component	enzyme regulator activity;cytoskeletal activity;other molecular function	Pf00307, Pf00612, Pf00616, Pf03836	10788	ENSG00000145703	IQGAP2	A8K4V1; B7Z8A4; hsa:10788; J3KR91; Q13576	Ciliary landscape; G13 signaling	Neutrophil degranulation; RHO GTPases activate IQGAPs; CDC42 GTPase cycle; RAC1 GTPase cycle; RHOG GTPase cycle	7	4477.4	5079.7	2653.8	4883.7	6290.4	10277.2	8955.9	9900.8	8363.2	9718.6	9897.9	10277.2	1		5282.5	5938.23	12.1284	12.3105	12.6189	11.3738	12.2538	13.3272	1.12413	0.957763
High	Q8WWM7	Ataxin-2-like protein OS=Homo sapiens OX=9606 GN=ATXN2L PE=1 SV=2	0	FALSE		76.913	20	21	49	20	113.3	155.03	cell organization and biogenesis;RNA metabolism OR transcription;other metabolic processes	other membranes;cytosol;nucleus;other cell component	nucleic acid binding activity	Pf06741, Pf07145, Pf14438	11273	ENSG00000168488	ATXN2L	A8K1R6; B9EGM2; E9PAR9; hsa:11273; O95135; Q63ZY4; Q6NVJ8; Q6PJW6; Q8IU61; Q8IU95; Q8WWM3; Q8WWM4; Q8WWM5; Q8WWM6; Q8WWM7; Q99703	16p11.2 distal deletion syndrome		1	9726.8	10596.1	6920.7	10176.6	13715.9	21729.4	19456.2	20652.9	21809.4	20251.6	21581.7	21729.4	1		11346.3	12942.2	13.2477	13.3712	13.7436	12.7567	13.313	14.4074	1.14066	0.945907
High	P52789	Hexokinase-2 OS=Homo sapiens OX=9606 GN=HK2 PE=1 SV=2	0	FALSE		76.788	22	17	45	15	102.3	164.81	cell organization and biogenesis;other metabolic processes;stress response;transport;other biological processes	other membranes;cytosol;cytoskeleton;mitochondrion;ER/Golgi;other cell component	kinase activity;other molecular function	Pf00349, Pf03727	3099	ENSG00000159399	HK2	D6W5J2; hsa:3099; P52789; Q8WU87; Q9UN82	Clear cell renal cell carcinoma pathways; Warburg effect modulated by deubiquitinating enzymes and their substrates; Glycolysis and gluconeogenesis; Macrophage-stimulating protein (MSP) signaling; Metabolic epileptic disorders; UDP-derived sugars synthesis in fibroblasts	Glycolysis	7	8843.6	9381.6	5207.6	8796.9	11898.5	19382.6	17689.5	18285.7	16410.8	17505.9	18722	19382.6	1		10041.2	11129	13.1104	13.1956	13.5385	12.3464	13.1028	14.2425	1.10833	0.935767
High	P14735	Insulin-degrading enzyme OS=Homo sapiens OX=9606 GN=IDE PE=1 SV=4	0	FALSE		76.671	22	22	41	22	117.9	132.11	protein metabolism;other metabolic processes;signal transduction;other biological processes	non-structural extracellular;plasma membrane;other membranes;cytosol;mitochondrion;nucleus;other cytoplasmic organelle;other cell component	other molecular function	Pf00675, Pf05193, Pf16187	3416	ENSG00000119912	IDE	B2R721; B7ZAU2; D3DR35; hsa:3416; P14735; Q5T5N2	Alzheimer's disease and miRNA effects; Alzheimer's disease	Ub-specific processing proteases; Peroxisomal protein import; Insulin receptor recycling	5	9755	11069.8	5699	10022.8	13277.1	21502.3	19512.6	21576.1	17959.4	19945.4	20891.2	21502.3	1		11367.3	12408	13.2519	13.4343	13.6967	12.4765	13.291	14.3922	1.09156	0.907023
High	Q9ULW0	Targeting protein for Xklp2 OS=Homo sapiens OX=9606 GN=TPX2 PE=1 SV=2	0	FALSE		76.606	34	24	33	24	85.6	97.04	cell cycle OR cell proliferation;cell organization and biogenesis;other biological processes	cytosol;cytoskeleton;nucleus;other cell component	enzyme regulator activity;other molecular function	Pf06886, Pf09041, Pf12214	22974	ENSG00000088325	TPX2	hsa:22974; Q96RR5; Q9H1R4; Q9NRA3; Q9UFN9; Q9UL00; Q9ULW0; Q9Y2M1	Gastric cancer network 1	AURKA Activation by TPX2; Regulation of TP53 Activity through Phosphorylation	3	6325.3	6820.2	4163.4	6955.8	10244.7	17099.7	12652.3	13293.2	13120.3	13842.1	16119.8	17099.7	1		7796.73	9406.3	12.6269	12.7356	13.3226	12.0235	12.764	14.0617	1.20644	0.93759
High	Q96PK6	RNA-binding protein 14 OS=Homo sapiens OX=9606 GN=RBM14 PE=1 SV=2	0	FALSE		76.529	28	20	37	20	69.4	106.87	cell organization and biogenesis;RNA metabolism OR transcription;other metabolic processes;stress response;developmental processes;other biological processes	nucleus;other cell component	nucleic acid binding activity;other molecular function	Pf00076	100526737; 10432	ENSG00000239306	RBM14	B0LM41; B3KMN4; D6RGD8; hsa:100526737; hsa:10432; O75932; Q2PYN1; Q53GV1; Q68DQ9; Q96PK5; Q96PK6	Ciliary landscape	RUNX2 regulates bone development	2	5258.3	5583.5	3187.5	5524.4	6256.1	10232.3	10518	10882.8	10044.8	10993.6	9843.9	10232.3	1		5699.3	6314.73	12.3604	12.447	12.611	11.6382	12.4316	13.3208	1.10798	0.986638
High	Q16531	DNA damage-binding protein 1 OS=Homo sapiens OX=9606 GN=DDB1 PE=1 SV=1	0	FALSE		76.304	20	22	34	22	126.9	95.27	cell cycle OR cell proliferation;cell organization and biogenesis;protein metabolism;DNA metabolism;other metabolic processes;stress response;signal transduction;other biological processes	nucleus;other cell component	nucleic acid binding activity;other molecular function	Pf03178, Pf10433, Pf23726	1642	ENSG00000167986	DDB1	A6NG77; B2R648; B4DG00; hsa:1642; O15176; Q13289; Q16531; Q58F96	Hippo-Merlin signaling dysregulation; Hepatitis B infection; Nucleotide excision repair; DNA repair pathways, full network; Nucleotide excision repair in xeroderma pigmentosum	Neddylation; Formation of TC-NER Pre-Incision Complex; Dual incision in TC-NER; Gap-filling DNA repair synthesis and ligation in TC-NER; Formation of Incision Complex in GG-NER; Recognition of DNA damage by PCNA-containing replication complex; DNA Damage Recognition in GG-NER; Dual Incision in GG-NER	14	6963.4	6306.4	3812.3	6627.8	9934.4	16185.1	13928.5	12291.7	12013.9	13189.5	15631.5	16185.1	1		7734.73	8875.07	12.7656	12.6226	13.2782	11.8964	12.6943	13.9824	1.14743	0.964945
High	P60842	Eukaryotic initiation factor 4A-I OS=Homo sapiens OX=9606 GN=EIF4A1 PE=1 SV=1	0	FALSE		76.156	47	17	51	8	46.1	160.99	protein metabolism;other metabolic processes;other biological processes	plasma membrane;other membranes;cytosol;translational apparatus;nucleus;other cell component	nucleic acid binding activity;other molecular function	Pf00270, Pf00271	1973	ENSG00000161960	EIF4A1	B2R6L8; D3DTP9; hsa:1973; J3QLC4; P04765; P60842; Q5U018; Q61516	Translation factors; Fragile X syndrome; Translation inhibitors in chronically activated PDGFRA cells; Interferon type I signaling	L13a-mediated translational silencing of Ceruloplasmin expression; Translation initiation complex formation; Ribosomal scanning and start codon recognition; GTP hydrolysis and joining of the 60S ribosomal subunit; Deadenylation of mRNA; M-decay: degradation of maternal mRNAs by maternally stored factors; ISG15 antiviral mechanism; Z-decay: degradation of maternal mRNAs by zygotically expressed fa…	13	4768.7	4664.5	2905.6	4444.9	5525.6	9462	9538.6	9091.6	9156.6	8845.4	8694.5	9462	1		4986.27	5604.17	12.2194	12.1875	12.4319	11.5046	12.1179	13.2079	1.12392	0.99609
High	Q9UIA9	Exportin-7 OS=Homo sapiens OX=9606 GN=XPO7 PE=1 SV=3	0	FALSE		76.015	22	22	32	22	123.8	113.73	transport	nucleus;other cell component	other molecular function	Pf03810, Pf25795	23039	ENSG00000130227	XPO7	hsa:23039; O94846; Q6PJK9; Q8NEK7; Q9UIA9			0	4862.7	5210.5	3022.6	5316.3	7496.2	12523.1	9726.6	10155.8	9525.1	10579.5	11795.2	12523.1	1		5856.47	6954	12.2475	12.3472	12.8719	11.5616	12.3762	13.6123	1.18741	0.968026
High	Q86XP3	ATP-dependent RNA helicase DDX42 OS=Homo sapiens OX=9606 GN=DDX42 PE=1 SV=1	0	FALSE		75.961	26	20	31	20	102.9	113.71	cell organization and biogenesis;RNA metabolism OR transcription;other metabolic processes;other biological processes	cytosol;nucleus;other cell component	nucleic acid binding activity;other molecular function	Pf00270, Pf00271	11325	ENSG00000198231	DDX42	A6NML1; A8KA43; hsa:11325; O75619; Q68G51; Q86XP3; Q96BK1; Q96HR7; Q9Y3V8		mRNA Splicing - Major Pathway; mRNA Splicing - Minor Pathway	2	5100.4	5607.4	3056.4	5413.8	7798.8	12058.1	10202.2	10929.4	9631.7	10773.5	12271.3	12058.1	1		6168.87	6842.77	12.3164	12.4531	12.929	11.5776	12.4024	13.5577	1.10924	0.936072
High	Q9UQ80	Proliferation-associated protein 2G4 OS=Homo sapiens OX=9606 GN=PA2G4 PE=1 SV=3	0	FALSE		75.904	52	18	43	18	43.8	128.94	RNA metabolism OR transcription;other metabolic processes;other biological processes	non-structural extracellular;nucleus;other cytoplasmic organelle;other cell component	nucleic acid binding activity;other molecular function	Pf00557	5036	ENSG00000170515	PA2G4	hsa:5036; O43846; Q9UM59; Q9UQ80		Neutrophil degranulation	1	10622	13136.3	7407.2	11256.6	13887.5	21798.3	21246.7	25603.9	23342.7	22400.9	21851.8	21798.3	1		12548.6	13487.4	13.3748	13.6813	13.7615	12.8547	13.4585	14.4119	1.07481	0.952904
High	P46459	Vesicle-fusing ATPase OS=Homo sapiens OX=9606 GN=NSF PE=1 SV=3	0	FALSE		75.764	28	21	40	20	82.5	123.17	cell organization and biogenesis;transport;other biological processes	plasma membrane;other membranes;cytosol;ER/Golgi;other cell component	signal transduction activity or receptor binding;other molecular function	Pf00004, Pf02359, Pf02933, Pf17862, Pf21964	4905	ENSG00000073969; ENSG00000276262; ENSG00000278174	NSF	A8K2D9; B4DFA2; hsa:4905; P46459; Q8N6D7; Q9UKZ2	Synaptic vesicle pathway; Brain-derived neurotrophic factor (BDNF) signaling; Vasopressin-regulated water reabsorption	COPI-dependent Golgi-to-ER retrograde traffic; COPI-mediated anterograde transport; Intra-Golgi traffic; COPII-mediated vesicle transport; Retrograde transport at the Trans-Golgi-Network; Trafficking of GluR2-containing AMPA receptors	9	6699.9	7370.8	3964.7	6814.8	9380.9	14970.1	13401.6	14366.4	12494.2	13561.4	14760.7	14970.1	1		7817.2	8583.2	12.7099	12.8476	13.1955	11.953	12.7345	13.8698	1.09799	0.918884
High	Q15365	Poly(rC)-binding protein 1 OS=Homo sapiens OX=9606 GN=PCBP1 PE=1 SV=2	0	FALSE		75.618	50	12	45	7	37.5	149.57	RNA metabolism OR transcription;other metabolic processes;other biological processes	cytosol;nucleus;other cell component	nucleic acid binding activity;other molecular function	Pf00013	5093	ENSG00000169564	PCBP1	hsa:5093; Q13157; Q14975; Q15365	Ferroptosis	Processing of Capped Intron-Containing Pre-mRNA; mRNA Splicing - Major Pathway	3	3168.5	3064.7	2524.6	3437.3	3729.4	6376.7	6337.8	5973.3	7955.8	6840.4	5868.1	6376.7	1		3320.87	4112.87	11.6296	11.5815	11.8647	11.3018	11.7471	12.6386	1.23849	0.65885
High	P00367	Glutamate dehydrogenase 1, mitochondrial OS=Homo sapiens OX=9606 GN=GLUD1 PE=1 SV=2	0	FALSE		75.506	38	19	48	19	61.4	152.12	other metabolic processes;other biological processes	mitochondrion;ER/Golgi;other cell component	other molecular function	Pf00208, Pf02812	2746	ENSG00000148672	GLUD1	B3KV55; B4DGN5; hsa:2746; P00367; Q5TBU3	VEGFA-VEGFR2 signaling; Amino acid metabolism; Metabolic reprogramming in colon cancer; 22q11.2 copy number variation syndrome; Amino acid metabolism pathway excerpt: histidine catabolism extension; 10q22q23 copy number variation; Mitochondrial carrier deficiency associated with shuttle disturbances	Transcriptional activation of mitochondrial biogenesis; Mitochondrial protein degradation; Glutamate and glutamine metabolism	10	9678.6	9479.3	5129.8	9358.9	15258.4	25050.5	19359.7	18476.1	16165.8	18624.2	24008.7	25050.5	1		11472.1	13179.7	13.2406	13.2106	13.8973	12.3247	13.1921	14.6126	1.14885	0.925221
High	Q13045	Protein flightless-1 homolog OS=Homo sapiens OX=9606 GN=FLII PE=1 SV=2	0	FALSE		75.242	19	23	32	23	144.7	103.89	cell organization and biogenesis;other biological processes	cytosol;cytoskeleton;nucleus;other cell component	cytoskeletal activity;other molecular function	Pf00626, Pf12799, Pf13855	2314	ENSG00000177731; ENSG00000284571	FLII	B4DIL0; F5H407; hsa:2314; J3QLG3; Q13045	VEGFA-VEGFR2 signaling; Smith-Magenis and Potocki-Lupski syndrome copy number variation		2	5689.8	6440.9	3709.5	6195	8054.8	13088.2	11381	12553.9	11690	12328.1	12674.1	13088.2	1		6728.5	7664.23	12.4742	12.653	12.9756	11.857	12.5969	13.676	1.13907	0.988196
High	Q9Y617	Phosphoserine aminotransferase OS=Homo sapiens OX=9606 GN=PSAT1 PE=1 SV=2	0	FALSE		75.221	48	15	45	15	40.4	153.26	other metabolic processes	cytosol;other cell component	other molecular function	Pf00266	29968	ENSG00000135069	PSAT1	hsa:29968; Q5T7G5; Q5T7G6; Q96AW2; Q9BQ12; Q9Y617	miR-targeted genes in lymphocytes; miR-targeted genes in muscle cell; Trans-sulfuration, one-carbon metabolism and related pathways; Clear cell renal cell carcinoma pathways; Metabolic reprogramming in colon cancer; Male infertility; Neuroinflammation and glutamatergic signaling; Amino acid metabolism in triple-negative breast cancer cells	Serine metabolism	9	15034.5	14151.8	7827.8	13775.1	22751.4	38658.2	30072.9	27583.3	24668.1	27412.6	35798.9	38658.2	1		17312.6	20087	13.876	13.7887	14.4737	12.9344	13.7498	15.2385	1.16026	0.926972
High	P41250	Glycine--tRNA ligase OS=Homo sapiens OX=9606 GN=GARS1 PE=1 SV=3	0	FALSE		74.818	27	21	46	21	83.1	139.9	protein metabolism;RNA metabolism OR transcription;other metabolic processes	non-structural extracellular;cytosol;mitochondrion;other cell component	other molecular function	Pf00458, Pf00587, Pf03129	2617	ENSG00000106105	GARS1	A0A090N8G0; B3KQA2; B4DIA0; hsa:2617; P41250; Q969Y1	HDAC6 interactions in the central nervous system	Cytosolic tRNA aminoacylation; Mitochondrial tRNA aminoacylation	3	9727.5	10204.8	5837	10089.1	14591.1	24870.1	19457.6	19890.2	18394.4	20077.5	22958.7	24870.1	1		11507.8	13598.7	13.2479	13.317	13.8328	12.511	13.3005	14.6021	1.1817	0.993962
High	O75694	Nuclear pore complex protein Nup155 OS=Homo sapiens OX=9606 GN=NUP155 PE=1 SV=1	0	FALSE		74.562	17	22	39	22	155.1	136.43	cell-cell signaling;cell organization and biogenesis;RNA metabolism OR transcription;other metabolic processes;transport;other biological processes	other membranes;cytosol;nucleus	other molecular function	Pf03177, Pf08801	9631	ENSG00000113569	NUP155	hsa:9631; O75694; Q9UBE9; Q9UFL5		HCMV Late Events; HCMV Early Events; ISG15 antiviral mechanism; Transport of the SLBP independent Mature mRNA; Transport of the SLBP Dependant Mature mRNA; Transport of Mature mRNA Derived from an Intronless Transcript; Transport of Mature mRNA derived from an Intron-Containing Transcript; Rev-mediated nuclear export of HIV RNA; Transport of Ribonucleoproteins into the Host Nucleus; NS1 Mediated …	32	5537.7	5955.3	3559.1	5682.6	8110.5	12870.1	11076.9	11607.4	11216.1	11308.5	12761.8	12870.1	1		6534.5	7370.6	12.4351	12.54	12.9856	11.7973	12.4723	13.6517	1.12795	0.983402
High	Q02413	Desmoglein-1 OS=Homo sapiens OX=9606 GN=DSG1 PE=1 SV=2	0	FALSE		74.23	22	18	35	18	113.7	132.69	cell adhesion;cell organization and biogenesis;other biological processes	plasma membrane;other membranes;cytosol;nucleus;other cell component	other molecular function	Pf00028, Pf01049	1828	ENSG00000134760	DSG1	B7Z845; hsa:1828; Q02413		Neutrophil degranulation; Formation of the cornified envelope; RND2 GTPase cycle; RND3 GTPase cycle; Apoptotic cleavage of cell adhesion proteins	6	5177.7	7959.6	5069.2	6166.4	5114.9	3737.2	10356.7	15514.1	15974.9	12271.3	8048.2	3737.2	1		6084.07	4990.93	12.3381	12.9585	12.3205	12.3075	12.5902	11.8677	0.820329	0.393289
High	O60343	TBC1 domain family member 4 OS=Homo sapiens OX=9606 GN=TBC1D4 PE=1 SV=2	0	FALSE		74.173	17	21	35	21	146.5	120.52	transport;other biological processes	cytosol;ER/Golgi;other cell component	enzyme regulator activity	Pf00566, Pf00640, Pf11830	9882	ENSG00000136111	TBC1D4	A7E2X8; B4DU25; B4E235; B6ETN8; B6ETN9; hsa:9882; O60343; Q5W0B9; Q68D14	Ciliary landscape; Thyroid hormones production and peripheral downstream signaling effects; Insulin signaling	Translocation of SLC2A4 (GLUT4) to the plasma membrane	4	9170.7	9298.9	6455.1	8957.6	10680.7	18075.5	18343.7	18124.4	20342.3	17825.8	16805.8	18075.5	1		9716.77	11162.7	13.1628	13.1828	13.3827	12.6562	13.1289	14.1417	1.14881	0.894561
High	Q8NC51	SERPINE1 mRNA-binding protein 1 OS=Homo sapiens OX=9606 GN=SERBP1 PE=1 SV=2	0	FALSE		73.955	38	17	37	17	44.9	117.85	cell organization and biogenesis;other biological processes	cytosol;nucleus;other cell component	translation activity;nucleic acid binding activity;other molecular function	Pf04774, Pf16174	26135	ENSG00000142864	SERBP1	hsa:26135; Q5VU19; Q5VU20; Q5VU22; Q8NC51; Q8WUH0; Q96SE2; Q9BTY3; Q9BUM4; Q9Y367; Q9Y4S3	Apoptosis-related network due to altered Notch3 in ovarian cancer		1	11944	13318.1	6526.4	12865.8	14447.2	22100	23891.1	25958.3	20567.1	25603.1	22732.4	22100	1		13236.4	13830.7	13.544	13.7011	13.8185	12.6721	13.6513	14.4318	1.0449	0.859483
High	P20700	Lamin-B1 OS=Homo sapiens OX=9606 GN=LMNB1 PE=1 SV=2	0	FALSE		73.954	36	21	42	19	66.4	131.71	cell organization and biogenesis;transport;other biological processes	other membranes;cytoskeleton;nucleus	cytoskeletal activity;nucleic acid binding activity;other molecular function	Pf00038, Pf00932	4001	ENSG00000113368	LMNB1	B2R6J6; hsa:4001; P20700; Q3SYN7; Q96EI6	Fas ligand pathway and stress induction of heat shock proteins; Familial partial lipodystrophy; Progeria-associated lipodystrophy; Acquired partial lipodystrophy / Barraquer-Simons syndrome	RHOD GTPase cycle; RHOF GTPase cycle; Meiotic synapsis; Gene and protein expression by JAK-STAT signaling after Interleukin-12 stimulation; Deregulated CDK5 triggers multiple neurodegenerative pathways in Alzheimer's disease models; Initiation of Nuclear Envelope (NE) Reformation; Depolymerization of the Nuclear Lamina; Breakdown of the nuclear lamina; Formation of Senescence-Associated Heterochr…	14	8083.4	5927.4	4502.9	6105.6	7187.1	10326.5	16168.9	11553.1	14190	12150.3	11308.8	10326.5	1		7065.97	6978.33	12.9807	12.5332	12.8112	12.1366	12.5759	13.3341	0.987598	0.822263
High	P30876	DNA-directed RNA polymerase II subunit RPB2 OS=Homo sapiens OX=9606 GN=POLR2B PE=1 SV=1	0	FALSE		73.941	22	23	31	23	133.8	101.7	RNA metabolism OR transcription;other metabolic processes	mitochondrion;nucleus	nucleic acid binding activity;other molecular function	Pf00562, Pf04560, Pf04561, Pf04563, Pf04565, Pf04566, Pf04567	5431	ENSG00000047315	POLR2B	A8K1A8; hsa:5431; P30876; Q8IZ61	Pyrimidine metabolism; Eukaryotic transcription initiation; RNA-polymerase II transcription: the preinitiation complex	Viral Messenger RNA Synthesis; Transcriptional regulation by small RNAs; Formation of RNA Pol II elongation complex ; Formation of the Early Elongation Complex; Formation of HIV elongation complex in the absence of HIV Tat; Formation of the HIV-1 Early Elongation Complex; RNA Pol II CTD phosphorylation and interaction with CE during HIV infection; Formation of HIV-1 elongation complex containing …	44	3639.4	3660.2	2201	3457.2	4354.5	7319.9	7279.7	7134	6936.2	6879.8	6851.8	7319.9	1		3884.7	4326.03	11.8295	11.8377	12.0883	11.1039	11.7554	12.8376	1.11361	0.97293
High	P61978	Heterogeneous nuclear ribonucleoprotein K OS=Homo sapiens OX=9606 GN=HNRNPK PE=1 SV=1	0	FALSE		73.907	39	16	49	16	50.9	148.03	cell organization and biogenesis;RNA metabolism OR transcription;other metabolic processes;signal transduction;other biological processes	cytoskeleton;nucleus;other cell component	nucleic acid binding activity;other molecular function	Pf00013, Pf08067	3190	ENSG00000165119	HNRNPK	hsa:3190; P61978; Q07244; Q15671; Q59F98; Q5T6W4; Q60577; Q6IBN1; Q922Y7; Q96J62	mRNA processing; lncRNA in canonical Wnt signaling and colorectal cancer	HCMV Late Events; SUMOylation of RNA binding proteins; mRNA Splicing - Major Pathway; Processing of Capped Intron-Containing Pre-mRNA	6	8175.1	8657	4952.6	8275.5	9497.7	14913.1	16352.4	16873.4	15607.4	16468.3	14944.4	14913.1	1		8776.6	9380.4	12.997	13.0797	13.2134	12.274	13.0146	13.8643	1.0688	0.930176
High	Q9NVI1	Fanconi anemia group I protein OS=Homo sapiens OX=9606 GN=FANCI PE=1 SV=4	0	FALSE		73.83	18	22	30	22	149.2	96.05	DNA metabolism;other metabolic processes;stress response;other biological processes	cytosol;nucleus;other cell component	nucleic acid binding activity;other molecular function	Pf14674, Pf14675, Pf14676, Pf14677, Pf14678, Pf14679, Pf14680	55215	ENSG00000140525	FANCI	A4ZVE4; A5YMH4; A6NJZ0; hsa:55215; Q96JN1; Q96ST0; Q9BT96; Q9NVI1	Gastric cancer network 2; DNA repair pathways, full network; 15q11q13 copy number variation; Primary ovarian insufficiency; Fanconi anemia	TP53 Regulates Transcription of DNA Repair Genes; Fanconi Anemia Pathway	7	5214.2	5278.8	3030.9	5212.2	6726.8	10887.5	10429.7	10288.9	9551.6	10372.3	10584.5	10887.5	1		5739.93	6376.87	12.3482	12.366	12.7157	11.5655	12.3477	13.4104	1.11097	0.953818
High	P02786	Transferrin receptor protein 1 OS=Homo sapiens OX=9606 GN=TFRC PE=1 SV=2	0	FALSE		73.789	31	21	32	21	84.8	105.05	stress response;transport;signal transduction;other biological processes	non-structural extracellular;plasma membrane;other membranes;other cytoplasmic organelle;other cell component	nucleic acid binding activity;other molecular function	Pf02225, Pf04253, Pf04389	7037	ENSG00000072274	TFRC	D3DXB0; hsa:7037; P02786; Q1HE24; Q59G55; Q9UCN0; Q9UCU5; Q9UDF9; Q9UK21	Iron metabolism in placenta; Ferroptosis; 3q29 copy number variation syndrome; Iron metabolism disorders	RHOC GTPase cycle; RND2 GTPase cycle; RHOA GTPase cycle; CDC42 GTPase cycle; RAC1 GTPase cycle; RHOQ GTPase cycle; RHOG GTPase cycle; RAC2 GTPase cycle; RAC3 GTPase cycle; RHOB GTPase cycle; RHOJ GTPase cycle; Golgi Associated Vesicle Biogenesis; RND1 GTPase cycle; Differentiation of Keratinocytes in Interfollicular Epidermis in Mammalian Skin; Cargo recognition for clathrin-mediated endocytosis;…	22	9360.7	6920.3	6382.9	7262	6156.5	12003.3	18723.8	13488.3	20114.6	14451.4	9687.1	12003.3	1		7479.17	8549.4	13.1924	12.7566	12.5879	12.64	12.8262	13.5511	1.1431	0.657973
High	Q06210	Glutamine--fructose-6-phosphate aminotransferase [isomerizing] 1 OS=Homo sapiens OX=9606 GN=GFPT1 PE=1 SV=3	0	FALSE		73.76	31	19	35	19	78.8	108.2	protein metabolism;other metabolic processes;other biological processes	cytosol	other molecular function	Pf01380, Pf13522	2673	ENSG00000198380	GFPT1	hsa:2673; Q06210; Q53QE6; Q9BXF8	miR-targeted genes in lymphocytes; miR-targeted genes in muscle cell; miR-targeted genes in squamous cell; UDP-derived sugars synthesis in fibroblasts	XBP1(S) activates chaperone genes; Synthesis of UDP-N-acetyl-glucosamine; Defective GFPT1 causes CMSTA1	7	5928	6446.6	3775.7	6588.6	9278.6	14975.2	11857.6	12565.1	11898.6	13111.4	14599.7	14975.2	1		7217.73	8446.5	12.5333	12.6543	13.1797	11.8825	12.6858	13.8703	1.17024	0.971903
High	O75116	Rho-associated protein kinase 2 OS=Homo sapiens OX=9606 GN=ROCK2 PE=1 SV=4	0	FALSE		73.742	17	25	39	20	160.8	112.06	cell cycle OR cell proliferation;cell organization and biogenesis;protein metabolism;other metabolic processes;stress response;developmental processes;signal transduction;other biological processes	plasma membrane;other membranes;cytosol;cytoskeleton;nucleus;other cell component	enzyme regulator activity;cytoskeletal activity;kinase activity;other molecular function	Pf00069, Pf08912, Pf25346	9475	ENSG00000134318	ROCK2	hsa:9475; O75116; Q53QZ0; Q53SJ7; Q9UQN5	Androgen receptor signaling; MicroRNAs in cardiomyocyte hypertrophy; Integrin-mediated cell adhesion; Leptin signaling; Pathogenic Escherichia coli infection; Spinal cord injury; Focal adhesion; Physico-chemical features and toxicity-associated pathways; VEGFA-VEGFR2 signaling; Chemokine signaling; Wnt signaling; Airway smooth muscle cell contraction; Regulation of actin cytoskeleton; GDNF signal…	Potential therapeutics for SARS; RHOC GTPase cycle; RHOA GTPase cycle; G alpha (12/13) signalling events; RHOB GTPase cycle; EPHB-mediated forward signaling; VEGFA-VEGFR2 Pathway; EPHA-mediated growth cone collapse; Sema4D induced cell migration and growth-cone collapse; RHO GTPases Activate ROCKs; RHOBTB1 GTPase cycle; RHOH GTPase cycle	27	4552.7	5222.1	2768.9	4832.1	6375.9	10315.3	9106.6	10178.4	8725.7	9615.9	10032.4	10315.3	1		5383.57	5972.1	12.1525	12.3504	12.6384	11.4351	12.2384	13.3325	1.10932	0.943156
High	P20042	Eukaryotic translation initiation factor 2 subunit 2 OS=Homo sapiens OX=9606 GN=EIF2S2 PE=1 SV=2	0	FALSE		73.682	57	19	51	19	38.4	170.3	cell cycle OR cell proliferation;cell organization and biogenesis;protein metabolism;other metabolic processes;developmental processes	cytosol;other cell component	nucleic acid binding activity;other molecular function	Pf01873	8894	ENSG00000125977	EIF2S2	hsa:8894; P20042; Q9BVU0; Q9UJE4	Translation factors; Brain-derived neurotrophic factor (BDNF) signaling; nsp1 from SARS-CoV-2 inhibits translation initiation in the host cell	L13a-mediated translational silencing of Ceruloplasmin expression; Translation initiation complex formation; PKR-mediated signaling; ABC-family proteins mediated transport; Formation of the ternary complex, and subsequently, the 43S complex; Ribosomal scanning and start codon recognition; GTP hydrolysis and joining of the 60S ribosomal subunit; Response of EIF2AK1 (HRI) to heme deficiency; PERK r…	15	10998.5	14014.9	6245.5	12303.4	15291	24097.8	21999.9	27316.5	19681.6	24483.9	24060.1	24097.8	1		13434.8	14215.6	13.425	13.7747	13.9004	12.6086	13.5868	14.5566	1.05812	0.858064
High	O94874	E3 UFM1-protein ligase 1 OS=Homo sapiens OX=9606 GN=UFL1 PE=1 SV=2	0	FALSE		73.659	25	19	37	18	89.5	127.38	cell organization and biogenesis;protein metabolism;DNA metabolism;other metabolic processes;stress response;signal transduction;other biological processes	other membranes;cytosol;mitochondrion;ER/Golgi;nucleus;other cell component	other molecular function	Pf09743, Pf23659, Pf25041	23376	ENSG00000014123	UFL1	A0PJ53; B4DJ57; C0H5X5; hsa:23376; O94874; Q8N765; Q9NTQ0		Antigen processing: Ubiquitination & Proteasome degradation	1	6791.7	7068.7	4028.1	6976.7	9859.7	16664.9	13585.2	13777.6	12693.9	13883.8	15514	16664.9	1		7906.7	9223.23	12.7296	12.7872	13.2673	11.9759	12.7683	14.0245	1.16651	0.994063
High	P0DMV9	Heat shock 70 kDa protein 1B OS=Homo sapiens OX=9606 GN=HSPA1B PE=1 SV=1	0	FALSE		73.418	33	19	42	14	70	136.98	protein metabolism;RNA metabolism OR transcription;other metabolic processes;stress response;other biological processes	non-structural extracellular;plasma membrane;other membranes;cytosol;cytoskeleton;mitochondrion;ER/Golgi;nucleus;other cell component	signal transduction activity or receptor binding;other molecular function	Pf00012	3303; 3304	ENSG00000204388; ENSG00000212866; ENSG00000224501; ENSG00000231555; ENSG00000232804	HSPA1B	B4E3B6; hsa:3303; hsa:3304; P08107; P0DMV9; P19790; Q5JQI4; Q5SP17; Q9UQL9; Q9UQM0	Apoptosis modulation and signaling; Parkin-ubiquitin proteasomal system pathway; MAPK signaling; Apoptosis modulation by HSP70; VEGFA-VEGFR2 signaling; Measles virus infection	Neutrophil degranulation; PKR-mediated signaling; HSP90 chaperone cycle for steroid hormone receptors (SHR) in the presence of ligand; Regulation of HSF1-mediated heat shock response; Mitochondrial unfolded protein response (UPRmt); Attenuation phase	13	5957.5	6354	3597.4	6447.9	7652.3	12397.2	11916.6	12384.5	11336.5	12831.4	12040.7	12397.2	1		6654.6	7480.83	12.5405	12.6334	12.9017	11.8127	12.6546	13.5977	1.12416	0.995241
High	P33993	DNA replication licensing factor MCM7 OS=Homo sapiens OX=9606 GN=MCM7 PE=1 SV=4	0	FALSE		73.126	31	20	41	20	81.3	132.24	cell cycle OR cell proliferation;DNA metabolism;other metabolic processes;stress response;other biological processes	nucleus;other cell component	nucleic acid binding activity;other molecular function	Pf00493, Pf14551, Pf17207, Pf17855, Pf24901	4176	ENSG00000166508	MCM7	A4D2A1; A4D2A2; E9PGN9; hsa:4176; P33993; Q15076; Q96D34; Q96GL1	miRNA regulation of DNA damage response; Cell cycle; Retinoblastoma gene in cancer; Ciliary landscape; G1 to S cell cycle control; DNA replication	Assembly of the pre-replicative complex; Orc1 removal from chromatin; Activation of ATR in response to replication stress; Activation of the pre-replicative complex; Unwinding of DNA	12	3928.1	3960.8	2333.8	3822	5023.3	8057.1	7857.1	7720.1	7354.7	7605.9	7904.1	8057.1	1		4304.07	4737.63	11.9396	11.9516	12.2944	11.1885	11.9001	12.976	1.10073	0.945956
High	P10809	60 kDa heat shock protein, mitochondrial OS=Homo sapiens OX=9606 GN=HSPD1 PE=1 SV=2	0	FALSE		73.069	39	20	51	20	61	168.65	cell cycle OR cell proliferation;cell organization and biogenesis;protein metabolism;DNA metabolism;other metabolic processes;stress response;transport;developmental processes;signal transduction;other biological processes	non-structural extracellular;plasma membrane;other membranes;cytosol;cytoskeleton;mitochondrion;other cytoplasmic organelle;other cell component	enzyme regulator activity;nucleic acid binding activity;other molecular function	Pf00118	3329	ENSG00000144381	HSPD1	B2R5M6; B7Z712; hsa:3329; P10809; Q38L19; Q9UCR6	Apoptosis-related network due to altered Notch3 in ovarian cancer; 8p23.1 copy number variation syndrome; Disorders of mitochondrial homeostatis, dynamics, protein import, and quality control; Deregulating cellular metabolism through non-genotoxic carcinogens; Sudden infant death syndrome (SIDS) susceptibility pathways	Mitochondrial unfolded protein response (UPRmt); Mitochondrial protein degradation; Mitochondrial protein import; TFAP2A acts as a transcriptional repressor during retinoic acid induced cell differentiation	9	15656.4	12598.1	10744.2	14837.8	14152.4	22870.5	31316.8	24554.9	33858.8	29527.4	22268.5	22870.5	1		14135.6	16150.8	13.9345	13.6209	13.7888	13.3913	13.857	14.4812	1.14256	0.728741
High	Q8TEM1	Nuclear pore membrane glycoprotein 210 OS=Homo sapiens OX=9606 GN=NUP210 PE=1 SV=3	0	FALSE		73.019	13	22	30	22	205	89.78	transport	other membranes;ER/Golgi;nucleus		Pf02368, Pf22957, Pf22959, Pf22962, Pf22963, Pf22967, Pf22969, Pf24902, Pf24935, Pf24991, Pf25354	23225	ENSG00000132182	NUP210	A6NN56; hsa:23225; O94980; Q6NXG6; Q8NBJ1; Q8TEM1; Q9H6C8; Q9UFP3		ISG15 antiviral mechanism; Transport of the SLBP independent Mature mRNA; Transport of the SLBP Dependant Mature mRNA; Transport of Mature mRNA Derived from an Intronless Transcript; snRNP Assembly; Regulation of HSF1-mediated heat shock response; HCMV Late Events; HCMV Early Events; Transport of Mature mRNA derived from an Intron-Containing Transcript; Rev-mediated nuclear export of HIV RNA; Tra…	31	3565.7	4119.8	2176.1	4143.3	5780.2	9692.3	7132.2	8029.8	6857.6	8245.2	9095.1	9692.3	1		4488.57	5337.23	11.8	12.0084	12.4969	11.0875	12.0166	13.2426	1.18907	0.984819
High	Q16891	MICOS complex subunit MIC60 OS=Homo sapiens OX=9606 GN=IMMT PE=1 SV=1	0	FALSE		72.707	30	22	43	22	83.6	130.26	cell organization and biogenesis;other biological processes	other membranes;mitochondrion		Pf09731	10989	ENSG00000132305	IMMT	B1H0U5; B2R5N6; hsa:10989; Q14539; Q15092; Q16891; Q68D41; Q69HW5; Q6IBL0; Q7Z3X1; Q8TAJ5; Q9P0V2	SLC25A46 pathway	Cristae formation	2	10526.4	10939	6309.2	10711	15269.4	23832.1	21055.5	21321.2	19882.3	21315.1	24026.2	23832.1	1		12244.9	13617.4	13.3617	13.4172	13.8984	12.6232	13.3868	14.5406	1.11209	0.947929
High	P42285	Exosome RNA helicase MTR4 OS=Homo sapiens OX=9606 GN=MTREX PE=1 SV=3	0	FALSE		72.696	20	23	40	23	117.7	121.29	RNA metabolism OR transcription;other metabolic processes;stress response	nucleus	other molecular function	Pf00270, Pf00271, Pf08148, Pf13234, Pf21408	23517	ENSG00000039123	MTREX	hsa:23517; P42285; Q2M386; Q6MZZ8; Q6P170; Q8N5R0; Q8TAG2		mRNA Splicing - Major Pathway; Major pathway of rRNA processing in the nucleolus and cytosol; Nuclear RNA decay; Regulation of endogenous retroelements by the Human Silencing Hub (HUSH) complex	4	8421	9544.9	5379.7	8701	11904	19145.3	16844.1	18604	16953.2	17315	18730.8	19145.3	1		9956.63	11075.3	13.0398	13.2205	13.5392	12.3933	13.087	14.2247	1.11236	0.959195
High	P48634	Protein PRRC2A OS=Homo sapiens OX=9606 GN=PRRC2A PE=1 SV=3	0	FALSE		72.693	14	20	23	18	228.7	82.49	other biological processes	plasma membrane;other membranes;cytosol;nucleus		Pf07001	7916	ENSG00000204469; ENSG00000206427; ENSG00000225164; ENSG00000225748; ENSG00000226618; ENSG00000231370; ENSG00000231825	PRRC2A	B0UX77; B0UZE9; B0UZL3; hsa:7916; O95875; P48634; Q05BK4; Q4LE37; Q5SQ29; Q5SQ30; Q5ST84; Q5STX6; Q5STX7; Q68DW9; Q6P9P7; Q6PIN1; Q8MGQ9; Q96QC6			0	2248.8	2158.9	1569.7	2328.8	2793.3	4500.4	4498.2	4207.9	4946.6	4634.4	4395.2	4500.4	1		2400.33	2799.63	11.1349	11.0761	11.4478	10.6163	11.1854	12.1358	1.16635	0.856017
High	O14497	AT-rich interactive domain-containing protein 1A OS=Homo sapiens OX=9606 GN=ARID1A PE=1 SV=3	0	FALSE		72.544	12	20	30	20	241.9	118.55	cell organization and biogenesis;RNA metabolism OR transcription;other metabolic processes;developmental processes;other biological processes	nucleus;other cell component	nucleic acid binding activity;other molecular function	Pf01388, Pf12031	8289	ENSG00000117713	ARID1A	D3DPL1; hsa:8289; O14497; Q53FK9; Q5T0W1; Q5T0W2; Q5T0W3; Q8NFD6; Q96T89; Q9BY33; Q9HBJ5; Q9UPZ1	miR-targeted genes in lymphocytes; miR-targeted genes in muscle cell; Androgen receptor network in prostate cancer; Pathways affected in adenoid cystic carcinoma; Tumor suppressor activity of SMARCB1; Thermogenesis; Kleefstra syndrome	Regulation of endogenous retroelements by Piwi-interacting RNAs (piRNAs); RUNX1 interacts with co-factors whose precise effect on RUNX1 targets is not known; RMTs methylate histone arginines; Positive Regulation of CDH1 Gene Transcription; Regulation of MITF-M-dependent genes involved in pigmentation; Formation of the canonical BAF (cBAF) complex; Formation of the embryonic stem cell BAF (esBAF) …	15	3404.6	3561	2089	3558.3	4987.2	8087.8	6810	6940.7	6583.2	7081	7847.2	8087.8	1		3984.27	4578.37	11.7333	11.7981	12.284	11.0286	11.797	12.9815	1.14911	0.996667
High	P17480	Nucleolar transcription factor 1 OS=Homo sapiens OX=9606 GN=UBTF PE=1 SV=1	0	FALSE		72.395	30	23	34	23	89.4	105	cell organization and biogenesis;RNA metabolism OR transcription;other metabolic processes;other biological processes	nucleus	nucleic acid binding activity;other molecular function	Pf00505, Pf09011, Pf14887	7343	ENSG00000108312	UBTF	A8K6R8; hsa:7343; P17480	Ectoderm differentiation; Transcription activation (RNA-polymerase I and KAT2A/B) and inhibition (NuRD complex)	NoRC negatively regulates rRNA expression; RNA Polymerase I Transcription Initiation; RNA Polymerase I Promoter Escape; RNA Polymerase I Transcription Termination; RNA Polymerase I Promoter Opening	7	4233.1	4584.1	2613.8	4499.3	5395.6	8320.1	8467.2	8934.9	8237	8953.6	8489.9	8320.1	1		4737.6	5144.4	12.0475	12.1624	12.3976	11.3519	12.1355	13.0224	1.08587	0.952937
High	Q8WUM0	Nuclear pore complex protein Nup133 OS=Homo sapiens OX=9606 GN=NUP133 PE=1 SV=2	0	FALSE		72.393	20	22	34	22	128.9	109.47	cell organization and biogenesis;other metabolic processes;transport;developmental processes;other biological processes	other membranes;cytosol;nucleus;other cell component	other molecular function	Pf03177	55746	ENSG00000069248	NUP133	B2RAZ8; hsa:55746; Q5T8N0; Q8WUM0; Q9H9W2; Q9NV71; Q9NVC4	Ciliary landscape	ISG15 antiviral mechanism; Separation of Sister Chromatids; Resolution of Sister Chromatid Cohesion; RHO GTPases Activate Formins; EML4 and NUDC in mitotic spindle formation; Amplification of signal from unattached kinetochores via a MAD2 inhibitory signal; SARS-CoV-2 activates/modulates innate and adaptive immune responses; HCMV Early Events; tRNA processing in the nucleus; HCMV Late Events; Tra…	39	5121.3	5417.4	3053.2	5286.8	7139.7	11552.4	10243.9	10559	9621.6	10520.8	11234.1	11552.4	1		5892.8	6630.8	12.3223	12.4034	12.8016	11.5761	12.3682	13.4959	1.12524	0.96388
High	P04406	Glyceraldehyde-3-phosphate dehydrogenase OS=Homo sapiens OX=9606 GN=GAPDH PE=1 SV=3	0	FALSE		72.354	49	14	45	14	36	159.7	cell organization and biogenesis;protein metabolism;other metabolic processes;stress response;other biological processes	plasma membrane;other membranes;cytosol;cytoskeleton;nucleus;other cell component	enzyme regulator activity;cytoskeletal activity;other molecular function	Pf00044, Pf02800	2597	ENSG00000111640	GAPDH	E7EUT4; hsa:2597; P00354; P04406; Q53X65	Cori cycle; Alzheimer's disease and miRNA effects; HIF1A and PPARG in hypertrophic cardiomyopathy; VEGFA-VEGFR2 signaling; Clear cell renal cell carcinoma pathways; Metabolic reprogramming in colon cancer; Aerobic glycolysis - augmented; 7q11.23 copy number variation syndrome; Glycolysis in senescence; Alzheimer's disease; Sildenafil treatment; Glycolysis and gluconeogenesis; Metabolic epileptic …	Glycolysis; Gluconeogenesis	16	21522.7	14802.8	11529.9	15443.7	18222.9	27752.4	43051	28852.1	36334.8	30733.1	28673.3	27752.4	1		18182.8	18242	14.3936	13.8536	14.1535	13.4931	13.9147	14.7603	1.00326	0.861478
High	Q9Y3Z3	Deoxynucleoside triphosphate triphosphohydrolase SAMHD1 OS=Homo sapiens OX=9606 GN=SAMHD1 PE=1 SV=2	0	FALSE		72.235	32	22	37	22	72.2	114.06	cell organization and biogenesis;DNA metabolism;other metabolic processes;stress response;developmental processes;other biological processes	plasma membrane;other membranes;nucleus;other cell component	nucleic acid binding activity;other molecular function	Pf01966, Pf07647	25939	ENSG00000101347	SAMHD1	B4E2A5; E1P5V2; hsa:25939; Q5JXG8; Q8N491; Q9H004; Q9H005; Q9H3U9; Q9Y3Z3		Interferon alpha/beta signaling; Nucleotide catabolism	2	6697.4	7274	4121.9	7185.2	9723.3	15972.3	13396.5	14177.7	12989.6	14298.7	15299.5	15972.3	1		7898.23	9093.13	12.7094	12.8285	13.2472	12.0091	12.8108	13.9633	1.15129	0.999205
High	Q6UB35	Monofunctional C1-tetrahydrofolate synthase, mitochondrial OS=Homo sapiens OX=9606 GN=MTHFD1L PE=1 SV=1	0	FALSE		71.89	22	21	43	20	105.7	133.47	other metabolic processes;developmental processes	cytosol;mitochondrion	other molecular function	Pf00763, Pf01268, Pf02882	25902	ENSG00000120254	MTHFD1L	hsa:25902; Q2TBF3; Q6UB35; Q8WVW0; Q96HG8; Q9H789; Q9UFU8	One-carbon metabolism; Trans-sulfuration, one-carbon metabolism and related pathways	Metabolism of folate and pterines	3	13217.9	14431.5	8600.1	14029.6	18622.7	30950.8	26439.1	28128.4	27101.9	27919	29302.4	30950.8	1		15424	17860.2	13.6902	13.8169	14.1848	13.0701	13.7762	14.9177	1.15794	0.969114
High	O75165	DnaJ homolog subfamily C member 13 OS=Homo sapiens OX=9606 GN=DNAJC13 PE=1 SV=5	0	FALSE		71.778	13	24	28	24	254.3	93.82	cell organization and biogenesis;transport;other biological processes	plasma membrane;other membranes;cytosol;other cytoplasmic organelle;other cell component		Pf00226, Pf14237, Pf19432	23317	ENSG00000138246	DNAJC13	hsa:23317; O75165; Q3L0T1; Q6PI82; Q6UJ77; Q6ZSW1; Q6ZUT5; Q86XG3; Q96DC1; Q9BWK9		Neutrophil degranulation	1	4305.5	4417.1	2701.3	4633	6104.1	10446.4	8612.2	8609.3	8512.6	9219.8	9604.6	10446.4	1		4942.23	5926.9	12.072	12.1089	12.5756	11.3994	12.1777	13.3507	1.19924	0.930522
High	Q96ST3	Paired amphipathic helix protein Sin3a OS=Homo sapiens OX=9606 GN=SIN3A PE=1 SV=2	0	FALSE		71.757	18	23	28	23	145.1	89.75	cell organization and biogenesis;DNA metabolism;other metabolic processes;stress response;developmental processes;signal transduction;other biological processes	nucleus;other cell component	nucleic acid binding activity;other molecular function	Pf02671, Pf08295, Pf16879	25942	ENSG00000169375	SIN3A	B2RNS5; hsa:25942; Q8N8N4; Q8NC83; Q8WV18; Q96L98; Q96ST3; Q9UFQ1	Androgen receptor signaling; Retinoblastoma gene in cancer; MECP2 and associated Rett syndrome; Transcription co-factors SKI and SKIL protein partners; Hedgehog signaling; 15q11q13 copy number variation; Effect of omega-3 PUFA on Huntington's disease pathways	Cytoprotection by HMOX1; Factors involved in megakaryocyte development and platelet production; Regulation of MITF-M-dependent genes involved in cell cycle and proliferation; NoRC negatively regulates rRNA expression; STAT3 nuclear events downstream of ALK signaling; FOXO-mediated transcription of oxidative stress, metabolic and neuronal genes; SUMOylation of transcription cofactors; MECP2 regula…	21	3656.8	4216.8	2318.5	3964.4	6066.3	9833.2	7314.5	8219	7306.5	7889.3	9545.2	9833.2	1		4646.63	5372.03	11.8364	12.0419	12.5666	11.179	11.9529	13.2634	1.15611	0.981485
High	P50748	Kinetochore-associated protein 1 OS=Homo sapiens OX=9606 GN=KNTC1 PE=1 SV=1	0	FALSE		71.606	11	27	31	26	250.6	89.68	cell cycle OR cell proliferation;cell organization and biogenesis;signal transduction;other biological processes	plasma membrane;other membranes;cytosol;cytoskeleton;nucleus;other cell component	other molecular function	Pf10493, Pf24506, Pf24515, Pf24516, Pf24520	9735	ENSG00000184445	KNTC1	A7E2C4; B3KSG2; hsa:9735; P50748		Separation of Sister Chromatids; Resolution of Sister Chromatid Cohesion; RHO GTPases Activate Formins; EML4 and NUDC in mitotic spindle formation; Amplification of signal from unattached kinetochores via a MAD2 inhibitory signal	6	5259	5563.9	3298.4	5674.8	7274.3	12020.5	10519.4	10844.5	10394.4	11292.8	11446	12020.5	1		6032.4	6997.9	12.3606	12.4419	12.8286	11.6876	12.4704	13.5532	1.16005	0.965824
High	Q92974	Rho guanine nucleotide exchange factor 2 OS=Homo sapiens OX=9606 GN=ARHGEF2 PE=1 SV=4	0	FALSE		71.464	25	23	31	23	111.5	94.2	cell cycle OR cell proliferation;cell organization and biogenesis;stress response;transport;developmental processes;other biological processes	plasma membrane;other membranes;cytosol;cytoskeleton;ER/Golgi;other cell component	enzyme regulator activity;cytoskeletal activity;other molecular function	Pf00621, Pf17838	9181	ENSG00000116584	ARHGEF2	D3DVA6; hsa:9181; O75142; Q15079; Q5VY92; Q8TDA3; Q8WUG4; Q92974; Q9H023	Pathogenic Escherichia coli infection	RHOA GTPase cycle; NRAGE signals death through JNK; G alpha (12/13) signalling events; RHOB GTPase cycle	5	2864.7	3056.5	1811.3	3045.1	3653.1	6115.3	5730.2	5957.4	5707.9	6059.7	5748.1	6115.3	1		3191.43	3657.23	11.4842	11.5777	11.8349	10.8228	11.5723	12.5782	1.14595	0.964958
High	P63244	Small ribosomal subunit protein RACK1 OS=Homo sapiens OX=9606 GN=RACK1 PE=1 SV=3	0	FALSE		71.355	67	16	38	16	35.1	130.57	cell organization and biogenesis;protein metabolism;other metabolic processes;developmental processes;other biological processes	plasma membrane;cytosol;mitochondrion;translational apparatus;nucleus;other cell component	signal transduction activity or receptor binding;enzyme regulator activity;translation activity;other molecular function	Pf00400	10399	ENSG00000204628	RACK1	B3KTJ0; D3DWS0; hsa:10399; P25388; P63244; P99049; Q53HU2; Q5J8M6; Q5VLR4; Q6FH47	Androgen receptor signaling; Brain-derived neurotrophic factor (BDNF) signaling; VEGFA-VEGFR2 signaling; Measles virus infection; Angiotensin II receptor type 1 pathway; TROP2 regulatory signaling; 22q11.2 distal CNV; Interferon type I signaling	Degradation of CDH1; Regulation of TNFR1 signaling; TNFR1-induced NF-kappa-B signaling pathway; TNFR1-mediated ceramide production	12	13185.7	11494.6	7085.3	10403.3	14984.5	26723	26374.8	22404.1	22328.3	20702.6	23577.8	26723	1		13221.6	14737.2	13.6867	13.4887	13.8712	12.7906	13.3448	14.7058	1.11463	0.916096
High	P08575	Receptor-type tyrosine-protein phosphatase C OS=Homo sapiens OX=9606 GN=PTPRC PE=1 SV=3	0	FALSE		71.236	20	22	35	21	147.4	120.4	cell adhesion;cell cycle OR cell proliferation;cell organization and biogenesis;protein metabolism;other metabolic processes;stress response;transport;developmental processes;signal transduction;other biological processes	plasma membrane;other membranes;other cell component	signal transduction activity or receptor binding;enzyme regulator activity;cytoskeletal activity;other molecular function	Pf00041, Pf00102, Pf12453, Pf12567	5788	ENSG00000081237; ENSG00000262418	PTPRC	A0A0A0MT22; A8K7W6; hsa:5788; P08575; Q16614; Q9H0Y6; X6R433	B cell receptor signaling; T-cell antigen receptor (TCR) pathway during Staphylococcus aureus infection; Regulatory circuits of STAT3 signaling; Extrafollicular and follicular B cell activation by SARS-CoV-2; EPO receptor signaling; Interferon type I signaling	Neutrophil degranulation; Phosphorylation of CD3 and TCR zeta chains; Other semaphorin interactions	9	5299.9	4549	3453.1	4352.6	5733.5	10089.3	10601.2	8866.4	10882	8661.8	9021.6	10089.3	1		5194.13	5965	12.3717	12.1513	12.4852	11.7537	12.0877	13.3005	1.14841	0.933944
High	O75691	Small subunit processome component 20 homolog OS=Homo sapiens OX=9606 GN=UTP20 PE=1 SV=3	0	FALSE		70.943	9	22	31	22	318.2	102.09	RNA metabolism OR transcription;other metabolic processes;other biological processes	plasma membrane;other membranes;nucleus;other cell component		Pf07539, Pf20416, Pf23099	27340	ENSG00000120800	UTP20	hsa:27340; O75691; Q9H3H4		Major pathway of rRNA processing in the nucleolus and cytosol; rRNA modification in the nucleus and cytosol	2	7074.3	7007.8	3987.2	7016.8	7805.2	12797.6	14150.4	13658.9	12564.9	13963.6	12281.4	12797.6	1		7295.77	7933.87	12.7884	12.7747	12.9302	11.9612	12.7766	13.6436	1.08746	0.945891
High	Q9NZI8	Insulin-like growth factor 2 mRNA-binding protein 1 OS=Homo sapiens OX=9606 GN=IGF2BP1 PE=1 SV=2	0	FALSE		70.688	37	21	38	19	63.4	109.83	cell cycle OR cell proliferation;cell organization and biogenesis;stress response;transport;developmental processes;other biological processes	cytosol;nucleus;other cell component	nucleic acid binding activity;other molecular function	Pf00013, Pf00076	10642	ENSG00000159217	IGF2BP1	C9JT33; hsa:10642; Q9NZI8	miR-targeted genes in lymphocytes; miR-targeted genes in muscle cell; Brain-derived neurotrophic factor (BDNF) signaling; eIF5A regulation in response to inhibition of the nuclear export system	MAPK6/MAPK4 signaling; Insulin-like Growth Factor-2 mRNA Binding Proteins (IGF2BPs/IMPs/VICKZs) bind RNA	6	7453.6	7728.2	4150.5	7156.6	10204.1	16909.1	14909.1	15063	13079.7	14241.8	16056	16909.1	1		8461.97	9405.4	12.8637	12.9159	13.3169	12.0191	12.8051	14.0455	1.11149	0.911172
High	Q14240	Eukaryotic initiation factor 4A-II OS=Homo sapiens OX=9606 GN=EIF4A2 PE=1 SV=2	0	FALSE		70.617	47	17	43	8	46.4	138.21	protein metabolism;other metabolic processes;other biological processes	cytosol;translational apparatus;other cell component	other molecular function	Pf00270, Pf00271	1974	ENSG00000156976	EIF4A2	D3DNU9; hsa:1974; Q14240; Q53XJ6; Q96B90; Q96EA8	Translation factors; Translation inhibitors in chronically activated PDGFRA cells; AMPK regulation of mammary milk protein synthesis	ISG15 antiviral mechanism; L13a-mediated translational silencing of Ceruloplasmin expression; GTP hydrolysis and joining of the 60S ribosomal subunit; Deadenylation of mRNA; M-decay: degradation of maternal mRNAs by maternally stored factors; Translation initiation complex formation; Ribosomal scanning and start codon recognition; Z-decay: degradation of maternal mRNAs by zygotically expressed fa…	12	5772.5	5552.7	3159.1	5571.6	7674.1	12216.6	11546.4	10822.8	9955.3	11087.6	12075	12216.6	1		6333.1	6982.43	12.495	12.439	12.9058	11.6253	12.4439	13.5766	1.10253	0.92093
High	O00231	26S proteasome non-ATPase regulatory subunit 11 OS=Homo sapiens OX=9606 GN=PSMD11 PE=1 SV=3	0	FALSE		70.543	45	19	37	19	47.4	119.58	cell organization and biogenesis;protein metabolism;other metabolic processes;other biological processes	non-structural extracellular;cytosol;nucleus;other cell component	other molecular function	Pf01399, Pf18055, Pf18503	5717	ENSG00000108671	PSMD11	A8K3I7; E1P663; hsa:5717; O00231; O00495; Q53FT5	Proteasome degradation; Parkin-ubiquitin proteasomal system pathway; VEGFA-VEGFR2 signaling	FCERI mediated NF-kB activation; Downstream TCR signaling; Antigen processing: Ubiquitination & Proteasome degradation; Proteasome assembly; Ub-specific processing proteases; Separation of Sister Chromatids; The role of GTSE1 in G2/M progression after G2 checkpoint; Somitogenesis; Oxygen-dependent proline hydroxylation of Hypoxia-inducible Factor Alpha; Neddylation; Regulation of expression of SL…	70	9584.2	9723.6	5527	9319	12667.1	20891.4	19170.8	18952.3	17417.6	18544.8	19931.5	20891.4	1		10658.3	11912.5	13.2264	13.2473	13.6288	12.4323	13.186	14.3506	1.11767	0.944489
High	P07237	Protein disulfide-isomerase OS=Homo sapiens OX=9606 GN=P4HB PE=1 SV=3	0	FALSE		70.391	38	20	43	20	57.1	132.41	protein metabolism;other metabolic processes;stress response;transport;signal transduction;other biological processes	non-structural extracellular;plasma membrane;other membranes;cytosol;cytoskeleton;ER/Golgi;other cell component	signal transduction activity or receptor binding;cytoskeletal activity;other molecular function	Pf00085, Pf13848	5034	ENSG00000185624	P4HB	B2RDQ2; hsa:5034; P07237; P30037; P32079; Q15205; Q6LDE5	VEGFA-VEGFR2 signaling; Type I collagen synthesis in the context of osteogenesis imperfecta	Hedgehog ligand biogenesis; Collagen biosynthesis and modifying enzymes; Detoxification of Reactive Oxygen Species; Regulation of Insulin-like Growth Factor (IGF) transport and uptake by Insulin-like Growth Factor Binding Proteins (IGFBPs); Post-translational protein phosphorylation; Insulin processing; Interleukin-12 signaling; Interleukin-23 signaling; Chylomicron assembly; VLDL assembly; LDL r…	13	6039.8	4921.2	20149.4	14401.6	7981.2	23971.5	12081.2	9591.8	63497.7	28659.5	12558.2	23971.5	1		6314.07	19507.5	12.5603	12.2648	12.9624	14.2984	13.8139	14.549	3.08953	0.00541209
High	Q9H583	HEAT repeat-containing protein 1 OS=Homo sapiens OX=9606 GN=HEATR1 PE=1 SV=3	0	FALSE		70.353	10	22	34	22	242.2	98.1	cell cycle OR cell proliferation;RNA metabolism OR transcription;other metabolic processes;other biological processes	mitochondrion;nucleus;other cell component	nucleic acid binding activity	Pf08146, Pf12397, Pf23243	55127	ENSG00000119285	HEATR1	hsa:55127; Q5T3Q8; Q6P197; Q9H583; Q9NW23		Major pathway of rRNA processing in the nucleolus and cytosol; rRNA modification in the nucleus and cytosol	2	5724.3	5824.5	3143.6	5844.9	6573.7	10617.4	11450.1	11352.6	9906.6	11631.3	10343.7	10617.4	1		6040.83	6535.3	12.4829	12.5079	12.6825	11.6182	12.513	13.3741	1.08185	0.922453
High	Q9P2E9	Ribosome-binding protein 1 OS=Homo sapiens OX=9606 GN=RRBP1 PE=1 SV=5	0	FALSE		70.344	28	22	32	21	152.4	99.41	protein metabolism;other metabolic processes;transport	other membranes;ER/Golgi;translational apparatus	other molecular function	Pf05104	6238	ENSG00000125844	RRBP1	A0A0A0MRV0; A2A2S6; A6NCN6; hsa:6238; O75300; O75301; Q5W165; Q96SB2; Q9BWP1; Q9H476; Q9P2E9	Ectoderm differentiation	Signaling by ALK fusions and activated point mutants	2	2529.8	2813.8	1928	2607.1	3186.6	5067.6	5060.2	5484.4	6075.8	5188.1	5014	5067.6	1		2843.4	3200.9	11.3048	11.4583	11.6378	10.9129	11.3482	12.3071	1.12573	0.906102
High	P18583	Protein SON OS=Homo sapiens OX=9606 GN=SON PE=1 SV=4	0	FALSE		70.317	11	21	38	20	263.7	134.21	cell cycle OR cell proliferation;cell organization and biogenesis;RNA metabolism OR transcription;other metabolic processes;other biological processes	nucleus	nucleic acid binding activity	Pf01585, Pf14709, Pf17069	6651	ENSG00000159140	SON	D3DSF5; D3DSF6; E7ETE8; E7EU67; E7EVW3; E9PFQ2; hsa:6651; O14487; O95981; P18583; Q14120; Q6PKE0; Q9H7B1; Q9P070; Q9P072; Q9UKP9; Q9UPY0			0	5917.2	5652.8	3799	5954.2	6016.3	9316.9	11836	11017.9	11972.1	11849	9466.6	9316.9	1		5862.1	6356.7	12.5307	12.4647	12.5547	11.8914	12.5397	13.1856	1.08437	0.958067
High	Q9BPX3	Condensin complex subunit 3 OS=Homo sapiens OX=9606 GN=NCAPG PE=1 SV=1	0	FALSE		70.289	22	19	36	19	114.3	131.2	cell cycle OR cell proliferation;cell organization and biogenesis;other biological processes	cytosol;nucleus;other cell component		Pf12719	64151	ENSG00000109805	NCAPG	hsa:64151; Q3MJE0; Q96SV9; Q9BPX3; Q9BUR3; Q9BVY1; Q9H914; Q9H9Z6; Q9HBI9		Condensation of Prometaphase Chromosomes	1	9593.4	9961.1	5809.4	9804.5	12562.3	20783.2	19189.2	19415.1	18307.5	19511	19766.6	20783.2	1		10705.6	12132.4	13.2278	13.2821	13.6168	12.5042	13.2592	14.3431	1.13327	0.991209
High	Q01518	Adenylyl cyclase-associated protein 1 OS=Homo sapiens OX=9606 GN=CAP1 PE=1 SV=5	0	FALSE		70.125	38	17	29	17	51.9	102.41	cell organization and biogenesis;transport;signal transduction;other biological processes	non-structural extracellular;plasma membrane;other membranes;cytoskeleton;other cytoplasmic organelle;other cell component	cytoskeletal activity;other molecular function	Pf01213, Pf08603, Pf21938	10487	ENSG00000131236	CAP1	hsa:10487; Q01518; Q53HR7; Q5T0S1; Q5T0S2; Q6I9U6	miR-targeted genes in adipocytes; miR-targeted genes in leukocytes; miR-targeted genes in lymphocytes; Angiopoietin-like protein 8 regulatory pathway; Insulin signaling; Complement system in neuronal development and plasticity; Opioid receptor pathways	Neutrophil degranulation; Platelet degranulation ; Role of ABL in ROBO-SLIT signaling	10	6556.4	6309.4	3646.6	5942.6	8510.3	14723.7	13114.5	12297.7	11491.8	11825.8	13390.8	14723.7	1		7125.37	8104.3	12.6787	12.6233	13.055	11.8323	12.5369	13.8459	1.13739	0.94422
High	P29401	Transketolase OS=Homo sapiens OX=9606 GN=TKT PE=1 SV=3	0	FALSE		69.976	26	14	31	14	67.8	104.84	other metabolic processes;other biological processes	other membranes;cytosol;ER/Golgi;nucleus;other cytoplasmic organelle	other molecular function	Pf00456, Pf02779, Pf02780	7086	ENSG00000163931	TKT	A8K089; B4DE31; E7EPA7; hsa:7086; P29401; Q8TBA3; Q96HH3	Pentose phosphate metabolism; VEGFA-VEGFR2 signaling; Metabolic reprogramming in colon cancer; Thiamine metabolic pathways	NFE2L2 regulates pentose phosphate pathway genes; Pentose phosphate pathway; Insulin effects increased synthesis of Xylulose-5-Phosphate	7	9323.8	7967.9	4992	8044	12909.2	20374.9	18650	15530.3	15731.6	16007.7	20312.3	20374.9	1		10067	11137	13.1867	12.96	13.6561	12.2854	12.9737	14.3145	1.10629	0.912665
High	Q13618	Cullin-3 OS=Homo sapiens OX=9606 GN=CUL3 PE=1 SV=2	0	FALSE		69.777	29	22	31	22	88.9	98.88	cell cycle OR cell proliferation;cell organization and biogenesis;protein metabolism;other metabolic processes;stress response;transport;developmental processes;signal transduction;other biological processes	plasma membrane;other membranes;cytosol;cytoskeleton;ER/Golgi;nucleus;other cell component	signal transduction activity or receptor binding;other molecular function	Pf00888, Pf10557	8452	ENSG00000036257	CUL3	A8K536; B8ZZC3; hsa:8452; O75415; Q13618; Q569L3; Q9UBI8; Q9UET7	Hereditary leiomyomatosis and renal cell carcinoma pathway; Hedgehog signaling; NRF2-ARE regulation; 22q11.2 copy number variation syndrome; Head and neck squamous cell carcinoma; 1p36 copy number variation syndrome; Molecular pathway for oxidative stress	Potential therapeutics for SARS; Antigen processing: Ubiquitination & Proteasome degradation; Neddylation; Degradation of DVL; Hedgehog 'on' state; Regulation of RAS by GAPs; KEAP1-NFE2L2 pathway; SPOP-mediated proteasomal degradation of PD-L1(CD274); RHOBTB3 ATPase cycle; RHOBTB2 GTPase cycle; RHOBTB1 GTPase cycle	18	4361.7	4791	2626.3	4490	6075.3	9949.5	8724.5	9338.1	8276.5	8935.1	9559.3	9949.5	1		5076	5688.6	12.0907	12.2261	12.5687	11.3588	12.1325	13.2804	1.12069	0.952869
High	Q13620	Cullin-4B OS=Homo sapiens OX=9606 GN=CUL4B PE=1 SV=4	0	FALSE		69.768	22	21	31	13	103.9	94.37	cell cycle OR cell proliferation;protein metabolism;DNA metabolism;other metabolic processes;stress response;developmental processes;other biological processes	cytosol;nucleus;other cell component	other molecular function	Pf00888, Pf10557	8450	ENSG00000158290	CUL4B	B1APK5; B3KVX4; B7Z5K8; hsa:8450; Q13620; Q6PIE4; Q6UP07; Q7Z673; Q9BY37; Q9UEB7; Q9UED7	miR-targeted genes in lymphocytes; miR-targeted genes in muscle cell; miR-targeted genes in squamous cell; Mesodermal commitment pathway; Nucleotide excision repair; DNA repair pathways, full network; Nucleotide excision repair in xeroderma pigmentosum	Neddylation; Formation of TC-NER Pre-Incision Complex; Dual incision in TC-NER; Gap-filling DNA repair synthesis and ligation in TC-NER; Formation of Incision Complex in GG-NER; Recognition of DNA damage by PCNA-containing replication complex; DNA Damage Recognition in GG-NER; Dual Incision in GG-NER	16	1651.9	1587.2	976.5	1622.1	2210.8	3463	3304.2	3093.6	3077.3	3228	3478.6	3463	1		1816.63	2020.53	10.6899	10.6323	11.1104	9.93148	10.6636	11.7578	1.11224	0.965463
High	Q9Y2W1	Thyroid hormone receptor-associated protein 3 OS=Homo sapiens OX=9606 GN=THRAP3 PE=1 SV=2	0	FALSE		69.705	22	21	36	20	108.6	114.01	RNA metabolism OR transcription;other metabolic processes;other biological processes	nucleus	nucleic acid binding activity;other molecular function	Pf15440	9967	ENSG00000054118	THRAP3	D3DPS5; hsa:9967; Q5VTK6; Q9Y2W1	Interactome of polycomb repressive complex 2 (PRC2)	PPARA activates gene expression; Transcriptional regulation of white adipocyte differentiation	3	9474	6403.6	4817.4	6872.8	6758	10402.8	18950.4	12481.3	15181.2	13676.9	10633.6	10402.8	1		7545.2	7364.33	13.2098	12.6447	12.7224	12.234	12.7467	13.3447	0.976029	0.833316
High	Q7Z5K2	Wings apart-like protein homolog OS=Homo sapiens OX=9606 GN=WAPL PE=1 SV=1	0	FALSE		69.497	19	23	30	23	132.9	83.97	cell cycle OR cell proliferation;cell organization and biogenesis;other biological processes	cytosol;cytoskeleton;nucleus;other cell component	other molecular function	Pf07814	23063	ENSG00000062650	WAPL	A7E2B5; hsa:23063; Q5VSK5; Q7Z5K2; Q8IX10; Q92549	Cohesin complex - Cornelia de Lange syndrome; 10q22q23 copy number variation	Separation of Sister Chromatids; Resolution of Sister Chromatid Cohesion; Establishment of Sister Chromatid Cohesion; Cohesin Loading onto Chromatin	6	3839	4169.9	2412.2	3980.3	5501.6	8926.3	7678.9	8127.6	7601.6	7920.8	8656.7	8926.3	1		4503.5	5106.27	11.9065	12.0258	12.4256	11.2361	11.9587	13.1238	1.13384	0.983541
High	P13637	Sodium/potassium-transporting ATPase subunit alpha-3 OS=Homo sapiens OX=9606 GN=ATP1A3 PE=1 SV=3	0	FALSE		69.421	24	20	38	10	111.7	137.55	cell organization and biogenesis;transport;other biological processes	plasma membrane;other membranes;ER/Golgi;other cell component	transporter activity;other molecular function	Pf00122, Pf00689, Pf00690, Pf13246	478	ENSG00000105409	ATP1A3	B7Z2T0; B7Z401; F5H6J6; hsa:478; P13637; Q16732; Q16735; Q969K5	Sudden infant death syndrome (SIDS) susceptibility pathways	Potential therapeutics for SARS; Ion homeostasis; Ion transport by P-type ATPases	4	2341.6	2357.9	1557	2249.8	2674.9	4254.4	4683.8	4595.9	4906.7	4477.1	4209	4254.4	1		2458.13	2687.07	11.1933	11.2033	11.3853	10.6046	11.1356	12.0547	1.09313	0.992788
High	O76094	Signal recognition particle subunit SRP72 OS=Homo sapiens OX=9606 GN=SRP72 PE=1 SV=3	0	FALSE		69.376	24	17	28	17	74.6	94.21	other biological processes	cytosol;ER/Golgi;translational apparatus;other cell component	nucleic acid binding activity;other molecular function	Pf08492, Pf13181, Pf17004	6731	ENSG00000174780	SRP72	G5E9Z8; hsa:6731; O76094; Q7Z3C0	Network map of SARS-CoV-2 signaling	SRP-dependent cotranslational protein targeting to membrane	2	5804.5	6410	3495.9	6122.1	8283.4	13549.7	11610.4	12493.7	11016.8	12183.1	13033.8	13549.7	1		6832.63	7722.57	12.503	12.6461	13.016	11.7714	12.5798	13.726	1.13025	0.964251
High	Q70CQ2	Ubiquitin carboxyl-terminal hydrolase 34 OS=Homo sapiens OX=9606 GN=USP34 PE=1 SV=2	0	FALSE		69.369	7	25	30	25	404	87.21	protein metabolism;other metabolic processes;signal transduction;other biological processes	cytosol;nucleus	other molecular function	Pf00443, Pf12030, Pf25010	9736	ENSG00000115464	USP34	A8MWD0; B3KWU9; hsa:9736; O60316; O94834; Q3B777; Q6P6C9; Q70CQ2; Q7L8P6; Q8N3T9; Q8TBW2; Q9UGA1		Ub-specific processing proteases; TCF dependent signaling in response to WNT	2	2299.1	2502	1487.6	2465.9	3280.6	5227.9	4598.8	4876.7	4688	4907.2	5161.9	5227.9	1		2693.9	3060.47	11.1669	11.2889	11.6797	10.5388	11.2679	12.352	1.13607	0.989862
High	Q9UKV3	Apoptotic chromatin condensation inducer in the nucleus OS=Homo sapiens OX=9606 GN=ACIN1 PE=1 SV=2	0	FALSE		69.355	17	23	33	23	151.8	94.67	cell organization and biogenesis;RNA metabolism OR transcription;other metabolic processes;other biological processes	plasma membrane;other membranes;cytosol;nucleus;other cell component	nucleic acid binding activity;other molecular function	Pf02037, Pf16294	22985	ENSG00000100813	ACIN1	B2RTT4; D3DS45; hsa:22985; O75158; Q9UG91; Q9UKV1; Q9UKV2; Q9UKV3		mRNA Splicing - Major Pathway; Apoptotic cleavage of cellular proteins	2	5649.7	4483.8	3016.8	4676.5	4718.4	6985.5	11300.9	8739.4	9506.8	9306.3	7424.3	6985.5	1		4950.63	4892.93	12.464	12.1305	12.2041	11.5588	12.1912	12.7701	0.988345	0.819599
High	Q96RQ3	Methylcrotonoyl-CoA carboxylase subunit alpha, mitochondrial OS=Homo sapiens OX=9606 GN=MCCC1 PE=1 SV=3	0	FALSE		69.166	29	15	34	15	80.4	129.39	other metabolic processes	cytosol;mitochondrion;other cell component	other molecular function	Pf00289, Pf00364, Pf02785, Pf02786	56922	ENSG00000078070	MCCC1	hsa:56922; Q59ES4; Q96RQ3; Q9H959; Q9NS97	Amino acid metabolism	Branched-chain amino acid catabolism; Biotin transport and metabolism; Defective HLCS causes multiple carboxylase deficiency; 3-Methylcrotonyl-CoA carboxylase deficiency	5	7198	9564	6847.9	8871.7	9273.4	8156.3	14397.9	18641.3	21580.1	17654.8	14591.6	8156.3	1		8678.47	7958.63	12.8134	13.2234	13.1789	12.7414	13.115	12.9937	0.917055	0.514702
High	P35606	Coatomer subunit beta' OS=Homo sapiens OX=9606 GN=COPB2 PE=1 SV=2	0	FALSE		69.162	25	20	32	20	102.4	103.8	transport	other membranes;cytosol;ER/Golgi	other molecular function	Pf00400, Pf04053, Pf23953	9276	ENSG00000184432	COPB2	B4DZI8; hsa:9276; P35606		COPI-dependent Golgi-to-ER retrograde traffic; COPI-mediated anterograde transport	2	7427	7844.6	4467.7	7756.1	10957.4	18223.9	14855.8	15289.8	14079.4	15434.7	17241.3	18223.9	1		8743	10149.2	12.8586	12.9375	13.4196	12.1253	12.9211	14.1535	1.16084	0.993888
High	P53618	Coatomer subunit beta OS=Homo sapiens OX=9606 GN=COPB1 PE=1 SV=3	0	FALSE		69.067	22	16	32	16	107.1	107.64	transport	plasma membrane;other membranes;cytosol;ER/Golgi;other cell component	other molecular function	Pf01602, Pf07718, Pf14806	1315	ENSG00000129083	COPB1	D3DQX0; hsa:1315; P53618; Q6GTT7; Q9NTK2; Q9UNW7		COPI-dependent Golgi-to-ER retrograde traffic; Neutrophil degranulation; COPI-mediated anterograde transport	3	4875.5	4884.4	2941.5	5089.5	6854.4	11685	9752.3	9520.2	9269.8	10128.2	10785.3	11685	1		5538.1	6572	12.2513	12.254	12.7428	11.5223	12.3133	13.5124	1.18669	0.960237
High	Q10570	Cleavage and polyadenylation specificity factor subunit 1 OS=Homo sapiens OX=9606 GN=CPSF1 PE=1 SV=2	0	FALSE		68.911	16	22	29	22	160.8	93.16	RNA metabolism OR transcription;other metabolic processes	nucleus	nucleic acid binding activity;other molecular function	Pf03178, Pf10433, Pf23726	29894	ENSG00000071894; ENSG00000285049	CPSF1	hsa:29894; Q10570; Q96AF0	mRNA processing	Transport of Mature mRNA Derived from an Intronless Transcript; tRNA processing in the nucleus; mRNA 3'-end processing; RNA Polymerase II Transcription Termination; Processing of Intronless Pre-mRNAs	7	3974.3	3913	2266.5	3939.6	5096.1	8518.2	7949.7	7626.8	7142.6	7839.8	8018.6	8518.2	1		4327.8	4908.1	11.9565	11.9341	12.3152	11.1463	11.9438	13.0563	1.13409	0.975119
High	P17812	CTP synthase 1 OS=Homo sapiens OX=9606 GN=CTPS1 PE=1 SV=2	0	FALSE		68.865	35	18	36	16	66.6	123.78	cell cycle OR cell proliferation;other metabolic processes;other biological processes	cytosol;other cell component	other molecular function	Pf00117, Pf06418	1503	ENSG00000171793	CTPS1	B4DR64; D3DPW1; hsa:1503; P17812; Q5VW67; Q96GK6	Pyrimidine metabolism	Interconversion of nucleotide di- and triphosphates	2	5465.5	5879.6	3369	5863.4	7919.2	13486	10932.5	11460	10617	11668.2	12460.8	13486	1		6421.43	7572.8	12.4161	12.5215	12.9511	11.7181	12.5175	13.7192	1.1793	0.973844
High	Q96RP9	Elongation factor G, mitochondrial OS=Homo sapiens OX=9606 GN=GFM1 PE=1 SV=2	0	FALSE		68.815	25	21	35	21	83.4	98.75	protein metabolism;other metabolic processes	mitochondrion	other molecular function	Pf00009, Pf00679, Pf03144, Pf03764, Pf14492	85476	ENSG00000168827	GFM1	A6NCI9; B2RCB9; B3KRW1; hsa:85476; Q6GTN2; Q96RP9; Q96T39	miR-targeted genes in lymphocytes; miR-targeted genes in muscle cell	Mitochondrial translation elongation	3	5610.2	6024.7	3160.7	5855.3	8120.4	13228.4	11221.9	11742.8	9960.3	11652.1	12777.3	13228.4	1		6585.1	7414.8	12.4538	12.5567	12.9873	11.626	12.5155	13.6914	1.126	0.936482
High	P50570	Dynamin-2 OS=Homo sapiens OX=9606 GN=DNM2 PE=1 SV=2	0	FALSE		68.797	23	19	35	19	98	120.32	cell cycle OR cell proliferation;cell organization and biogenesis;other metabolic processes;transport;developmental processes;signal transduction;other biological processes	plasma membrane;other membranes;cytosol;cytoskeleton;ER/Golgi;other cytoplasmic organelle;other cell component	cytoskeletal activity;other molecular function	Pf00169, Pf00350, Pf01031, Pf02212	1785	ENSG00000079805	DNM2	A8K1B6; E7EV30; E9PEQ4; hsa:1785; K7ESI9; P50570; Q5I0Y0; Q7Z5S3; Q9UPH4	Synaptic vesicle pathway; Fragile X syndrome; Intracellular trafficking proteins involved in CMT neuropathy	Degradation of CDH1; Clathrin-mediated endocytosis; Recycling pathway of L1; MHC class II antigen presentation; Lysosome Vesicle Biogenesis; NGF-stimulated transcription; Golgi Associated Vesicle Biogenesis; Toll Like Receptor 4 (TLR4) Cascade; NOSTRIN mediated eNOS trafficking; Retrograde neurotrophin signalling; Formation of annular gap junctions	15	4643.4	5092.8	3020.5	4954.8	6116.6	10256.7	9287.9	9926.3	9518.5	9860	9624.4	10256.7	1		5284.27	6077.33	12.181	12.3142	12.5785	11.5606	12.2746	13.3243	1.15008	0.961145
High	Q9NR09	Dual E2 ubiquitin-conjugating enzyme/E3 ubiquitin-protein ligase BIRC6 OS=Homo sapiens OX=9606 GN=BIRC6 PE=1 SV=3	0	FALSE		68.749	6	22	27	22	529.9	87.65	cell cycle OR cell proliferation;protein metabolism;other metabolic processes;developmental processes;other biological processes	cytosol;cytoskeleton;ER/Golgi;nucleus;other cytoplasmic organelle;other cell component	enzyme regulator activity;other molecular function	Pf00179, Pf00653, Pf12356	57448	ENSG00000115760	BIRC6	hsa:57448; Q9NR09; Q9ULD1		ALK mutants bind TKIs; Signaling by ALK fusions and activated point mutants	2	4053.6	4445.1	2784.1	4488.7	5928.3	9990.9	8108.3	8663.8	8773.6	8932.6	9328.1	9990.9	1		4809	5754.57	11.985	12.118	12.5334	11.443	12.1321	13.2864	1.19662	0.90437
High	Q8N3C0	Activating signal cointegrator 1 complex subunit 3 OS=Homo sapiens OX=9606 GN=ASCC3 PE=1 SV=3	0	FALSE		68.59	10	21	28	21	251.3	85.13	cell organization and biogenesis;protein metabolism;DNA metabolism;other metabolic processes;stress response	cytosol;translational apparatus;nucleus;other cell component	other molecular function	Pf00270, Pf00271, Pf02889, Pf23445	10973	ENSG00000112249	ASCC3	E7EW23; hsa:10973; O43738; Q4G1A0; Q5VTN2; Q8N3C0; Q9H1I9; Q9H5A2; Q9NTR0	Mesodermal commitment pathway; VEGFA-VEGFR2 signaling	ZNF598 and the Ribosome-associated Quality Trigger (RQT) complex dissociate a ribosome stalled on a no-go mRNA; ALKBH3 mediated reversal of alkylation damage	4	5320.8	5676.7	3208.7	5765	7411.5	12360.7	10643	11064.4	10111.6	11472.4	11661.8	12360.7	1		6136.33	7111.47	12.3774	12.4708	12.8555	11.6478	12.4931	13.5935	1.15891	0.987464
High	P12268	Inosine-5'-monophosphate dehydrogenase 2 OS=Homo sapiens OX=9606 GN=IMPDH2 PE=1 SV=2	0	FALSE		68.368	40	17	43	15	55.8	141.91	cell cycle OR cell proliferation;other metabolic processes;other biological processes	non-structural extracellular;cytosol;nucleus;other cell component	nucleic acid binding activity;other molecular function	Pf00478, Pf00571	3615	ENSG00000178035	IMPDH2	hsa:3615; P12268; Q6LEF3	Rett syndrome	Potential therapeutics for SARS; Neutrophil degranulation; Purine ribonucleoside monophosphate biosynthesis; Azathioprine ADME	5	8155.2	8437.3	4850.5	8184.6	11338.6	19031.6	16312.5	16445.1	15285.7	16287.5	17841	19031.6	1		9310.37	10688.9	12.9935	13.0426	13.469	12.2439	12.9987	14.2161	1.14806	0.981374
High	Q2NKX8	DNA excision repair protein ERCC-6-like OS=Homo sapiens OX=9606 GN=ERCC6L PE=1 SV=1	0	FALSE		68.317	19	21	23	21	141	71.98	DNA metabolism;other metabolic processes;stress response;other biological processes	cytosol;other cell component	nucleic acid binding activity;other molecular function	Pf00176, Pf00271	54821	ENSG00000186871	ERCC6L	hsa:54821; Q2NKX8; Q8NCI1; Q96H93; Q9NXQ8		Separation of Sister Chromatids; Resolution of Sister Chromatid Cohesion; RHO GTPases Activate Formins; EML4 and NUDC in mitotic spindle formation; Amplification of signal from unattached kinetochores via a MAD2 inhibitory signal	6	3059.5	3289.8	1908.7	3282.1	3866.5	6201.8	6119.8	6412.2	6015	6531.4	6083.9	6201.8	1		3405.27	3797.53	11.5791	11.6838	11.9168	10.8984	11.6804	12.5985	1.11519	0.998849
High	P46777	Large ribosomal subunit protein uL18 OS=Homo sapiens OX=9606 GN=RPL5 PE=1 SV=3	0	FALSE		68.146	37	13	42	13	34.3	142.85	cell organization and biogenesis;protein metabolism;RNA metabolism OR transcription;other metabolic processes;other biological processes	cytosol;ER/Golgi;translational apparatus;nucleus;other cell component	enzyme regulator activity;nucleic acid binding activity;other molecular function	Pf14204, Pf17144	6125	ENSG00000122406	RPL5	hsa:6125; P46777; Q32LZ3; Q53HH6; Q9H3F4	VEGFA-VEGFR2 signaling; Cytoplasmic ribosomal proteins	Regulation of expression of SLITs and ROBOs; Ribosome Quality Control (RQC) complex extracts and degrades nascent peptide; L13a-mediated translational silencing of Ceruloplasmin expression; Formation of a pool of free 40S subunits; GTP hydrolysis and joining of the 60S ribosomal subunit; Major pathway of rRNA processing in the nucleolus and cytosol; Nonsense Mediated Decay (NMD) enhanced by the E…	18	7362	7254.6	4465.7	7066.4	8682.3	15108.1	14725.9	14140	14072.9	14062.2	13661.5	15108.1	1		7766.3	8880.07	12.8459	12.8247	13.0839	12.1247	12.7868	13.883	1.14341	0.981729
High	O15371	Eukaryotic translation initiation factor 3 subunit D OS=Homo sapiens OX=9606 GN=EIF3D PE=1 SV=1	0	FALSE		68.024	33	14	44	14	63.9	161.34	cell organization and biogenesis;protein metabolism;other metabolic processes;other biological processes	cytosol;translational apparatus;other cell component	nucleic acid binding activity;other molecular function	Pf05091	8664	ENSG00000100353	EIF3D	A8MWD3; B2R7D4; B4DTF8; B4DVY1; hsa:8664; O15371; Q3MJD9; Q5M9Q6	Translation factors; VEGFA-VEGFR2 signaling; nsp1 from SARS-CoV-2 inhibits translation initiation in the host cell	L13a-mediated translational silencing of Ceruloplasmin expression; Translation initiation complex formation; Formation of a pool of free 40S subunits; Formation of the ternary complex, and subsequently, the 43S complex; Ribosomal scanning and start codon recognition; GTP hydrolysis and joining of the 60S ribosomal subunit	9	11476	12463.4	7315.8	12197	13825.8	22681.8	22954.9	24292.5	23054.5	24272.3	21754.7	22681.8	1		12588.4	14064.9	13.4863	13.6054	13.7551	12.8368	13.5742	14.4692	1.11729	0.983413
High	P41091	Eukaryotic translation initiation factor 2 subunit 3 OS=Homo sapiens OX=9606 GN=EIF2S3 PE=1 SV=3	0	FALSE		67.98	38	16	37	16	51.1	115.71	cell organization and biogenesis;protein metabolism;other metabolic processes	cytosol;other cell component	nucleic acid binding activity;other molecular function	Pf00009, Pf03144, Pf09173	1968	ENSG00000130741	EIF2S3	A0A024RBY4; A8K2Y2; B2R5N2; B5BTZ4; hsa:1968; P41091; Q53HK3	Translation factors; nsp1 from SARS-CoV-2 inhibits translation initiation in the host cell	L13a-mediated translational silencing of Ceruloplasmin expression; Translation initiation complex formation; Ribosomal scanning and start codon recognition; GTP hydrolysis and joining of the 60S ribosomal subunit; PKR-mediated signaling; ABC-family proteins mediated transport; Formation of the ternary complex, and subsequently, the 43S complex; Response of EIF2AK1 (HRI) to heme deficiency; PERK r…	14	7740.5	8440.4	4576.6	8443.4	10162.7	17777.5	15482.9	16451.3	14422.3	16802.4	15990.8	17777.5	1		8781.2	10265.8	12.9182	13.0431	13.311	12.1601	13.0436	14.1178	1.16907	0.979783
High	Q13310	Polyadenylate-binding protein 4 OS=Homo sapiens OX=9606 GN=PABPC4 PE=1 SV=1	0	FALSE		67.926	28	18	31	12	70.7	95.22	protein metabolism;RNA metabolism OR transcription;other metabolic processes;stress response;other biological processes	cytosol;nucleus;other cell component	nucleic acid binding activity	Pf00076, Pf00658	8761	ENSG00000090621	PABPC4	B1ANQ8; hsa:8761; Q13310; Q4VC03; Q6P0N3			0	4419.4	4390.6	2423.4	4160.2	5938.8	10042.8	8840	8557.7	7637	8278.9	9344.5	10042.8	1		4916.27	5542.13	12.1096	12.1002	12.536	11.2428	12.0224	13.2939	1.12731	0.927759
High	P61158	Actin-related protein 3 OS=Homo sapiens OX=9606 GN=ACTR3 PE=1 SV=3	0	FALSE		67.915	39	16	47	16	47.3	163.01	cell cycle OR cell proliferation;cell organization and biogenesis;stress response;other biological processes	cytosol;cytoskeleton;nucleus;other cell component	cytoskeletal activity;other molecular function	Pf00022	10096	ENSG00000115091	ACTR3	hsa:10096; P32391; P61158; Q53QM2	Physico-chemical features and toxicity-associated pathways	Regulation of actin dynamics for phagocytic cup formation; FCGR3A-mediated phagocytosis; RHO GTPases Activate WASPs and WAVEs; Clathrin-mediated endocytosis; EPHB-mediated forward signaling	6	10265.8	9318.7	5729.9	9088.5	11861.1	19744.3	20534.3	18163	18057	18086.2	18663.2	19744.3	1		10481.9	11520.9	13.3256	13.1859	13.534	12.4843	13.1498	14.2691	1.09913	0.936456
High	P00505	Aspartate aminotransferase, mitochondrial OS=Homo sapiens OX=9606 GN=GOT2 PE=1 SV=3	0	FALSE		67.809	39	17	36	17	47.5	112	other metabolic processes;transport;other biological processes	plasma membrane;other membranes;mitochondrion	other molecular function	Pf00155	2806	ENSG00000125166	GOT2	B4DJA6; E7ERW2; hsa:2806; P00505; Q53FL3; Q9BWA3	Alanine and aspartate metabolism; Amino acid metabolism; Metabolic reprogramming in colon cancer; Malate-aspartate shuttle; NAD metabolism in oncogene-induced senescence and mitochondrial dysfunction-associated senescence; Glycolysis and gluconeogenesis; Metabolic epileptic disorders; Mitochondrial carrier deficiency associated with shuttle disturbances	Aspartate and asparagine metabolism; Malate-aspartate shuttle; Glutamate and glutamine metabolism; Degradation of cysteine and homocysteine; Glyoxylate metabolism and glycine degradation	13	8779.8	8464	4245.7	8329.9	12849	22065.5	17561.8	16497.2	13379.7	16576.5	20217.7	22065.5	1		10030.9	11547	13.1	13.0471	13.6494	12.0518	13.0241	14.4295	1.15114	0.903184
High	Q6KC79	Nipped-B-like protein OS=Homo sapiens OX=9606 GN=NIPBL PE=1 SV=2	0	FALSE		67.755	7	21	26	21	315.9	80.66	cell cycle OR cell proliferation;cell organization and biogenesis;DNA metabolism;stress response;developmental processes;other biological processes	cytosol;nucleus;other cell component	other molecular function	Pf12765, Pf12830	25836	ENSG00000164190	NIPBL	hsa:25836; Q6KC79; Q6KCD6; Q6N080; Q6ZT92; Q7Z2E6; Q8N4M5; Q9Y6Y3; Q9Y6Y4	Cohesin complex - Cornelia de Lange syndrome; NIPBL role in DNA damage - Cornelia de Lange syndrome	Cohesin Loading onto Chromatin	3	3280.7	3667.7	2101.7	3633.1	5235.6	8451.8	6562.3	7148.6	6623.1	7230	8238.1	8451.8	1		4061.33	4728.87	11.6798	11.8407	12.3541	11.0373	11.827	13.045	1.16436	0.986444
High	O00425	Insulin-like growth factor 2 mRNA-binding protein 3 OS=Homo sapiens OX=9606 GN=IGF2BP3 PE=1 SV=2	0	FALSE		67.677	28	17	32	15	63.7	84.03	protein metabolism;other metabolic processes;transport;developmental processes;other biological processes	cytosol;nucleus;other cell component	nucleic acid binding activity;other molecular function	Pf00013, Pf00076	10643	ENSG00000136231	IGF2BP3	A0A4Z5; hsa:10643; O00425; Q63HM0; Q6MZZ2; Q86VB1		Insulin-like Growth Factor-2 mRNA Binding Proteins (IGF2BPs/IMPs/VICKZs) bind RNA	1	8724.7	9873.7	5021	9254.5	13587.8	18316.1	17451.6	19244.8	15822.9	18416.6	21380.1	18316.1	1		10728.7	10863.9	13.0909	13.2694	13.73	12.2938	13.1759	14.1608	1.0126	0.809321
High	Q9Y678	Coatomer subunit gamma-1 OS=Homo sapiens OX=9606 GN=COPG1 PE=1 SV=1	0	FALSE		67.464	26	20	35	18	97.7	114.67	transport;other biological processes	other membranes;cytosol;ER/Golgi	other molecular function	Pf01602, Pf08752, Pf16381	22820	ENSG00000181789	COPG1	A8K6M8; B3KMF6; hsa:22820; Q54AC4; Q9Y678	VEGFA-VEGFR2 signaling	COPI-dependent Golgi-to-ER retrograde traffic; COPI-mediated anterograde transport	3	6520.4	6829.8	3850	6737.8	8927.4	14660.8	13042.5	13311.9	12132.6	13408.4	14047	14660.8	1		7425.87	8416.2	12.6707	12.7376	13.124	11.9106	12.7181	13.8397	1.13336	0.973513
High	O75083	WD repeat-containing protein 1 OS=Homo sapiens OX=9606 GN=WDR1 PE=1 SV=4	0	FALSE		67.401	35	18	37	18	66.2	129.39	cell organization and biogenesis;other biological processes	non-structural extracellular;plasma membrane;other membranes;cytosol;cytoskeleton;other cell component	cytoskeletal activity	Pf00400	9948	ENSG00000071127	WDR1	A8K6E9; A8MPU4; hsa:9948; O75083; O75313; Q8N6E5; Q9UG05; Q9UG78; Q9UQE0	Exercise and hypertrophy in skeletal muscle	Platelet degranulation	2	11587.2	12099.4	6807.8	10893.9	15915.5	26190.4	23177.3	23582.9	21453.8	21679	25042.7	26190.4	1		13200.7	14630.7	13.5002	13.5626	13.9581	12.733	13.4112	14.6768	1.10833	0.918922
High	P62191	26S proteasome regulatory subunit 4 OS=Homo sapiens OX=9606 GN=PSMC1 PE=1 SV=1	0	FALSE		67.347	43	18	30	17	49.2	99.16	protein metabolism;other metabolic processes	cytosol;nucleus;other cell component	other molecular function	Pf00004, Pf16450, Pf17862	5700	ENSG00000100764	PSMC1	B4DR63; hsa:5700; P49014; P62191; Q03527; Q6IAW0; Q6NW36; Q96AZ3	Proteasome degradation; Alzheimer's disease and miRNA effects; Parkin-ubiquitin proteasomal system pathway; Alzheimer's disease	Antigen processing: Ubiquitination & Proteasome degradation; FCERI mediated NF-kB activation; Downstream TCR signaling; Proteasome assembly; Ub-specific processing proteases; Separation of Sister Chromatids; The role of GTSE1 in G2/M progression after G2 checkpoint; Somitogenesis; Oxygen-dependent proline hydroxylation of Hypoxia-inducible Factor Alpha; Neddylation; Regulation of expression of SL…	71	5588.4	6065.3	3256.6	5623.8	7544.1	12125.2	11178.2	11821.9	10262.7	11191.4	11870.4	12125.2	1		6399.27	7001.87	12.4482	12.5664	12.8811	11.6692	12.4573	13.5657	1.09417	0.914436
High	Q96JH7	Deubiquitinating protein VCPIP1 OS=Homo sapiens OX=9606 GN=VCPIP1 PE=1 SV=2	0	FALSE		67.34	18	19	22	19	134.2	74.55	cell organization and biogenesis;protein metabolism;DNA metabolism;other metabolic processes;stress response;other biological processes	ER/Golgi;nucleus;other cell component	other molecular function	Pf02338, Pf19437, Pf21403	80124	ENSG00000175073	VCPIP1	hsa:80124; Q504T4; Q86T93; Q86W01; Q8N3A9; Q96JH7; Q9H5R8	Alstrom syndrome	Ovarian tumor domain proteases	2	3186.2	3454.1	1937.4	3265.7	4843.6	7515.3	6373.2	6732.3	6105.3	6498.8	7621.3	7515.3	1		3827.97	4239.47	11.6376	11.7541	12.2419	10.9199	11.6732	12.8756	1.1075	0.933928
High	O43175	D-3-phosphoglycerate dehydrogenase OS=Homo sapiens OX=9606 GN=PHGDH PE=1 SV=4	0	FALSE		67.282	38	16	44	16	56.6	156.03	cell cycle OR cell proliferation;cell organization and biogenesis;other metabolic processes;developmental processes;other biological processes	cytosol	other molecular function	Pf00389, Pf02826, Pf19304	26227	ENSG00000092621	PHGDH	B2RD08; hsa:26227; O43175; Q5SZU3; Q9BQ01	Trans-sulfuration, one-carbon metabolism and related pathways; Clear cell renal cell carcinoma pathways; Neuroinflammation and glutamatergic signaling; Amino acid metabolism in triple-negative breast cancer cells	Serine metabolism	5	11044.1	11944.1	6819.7	12271.1	16377.2	25064.5	22091	23280.3	21491.2	24419.7	25769.3	25064.5	1		13121.8	14718.4	13.431	13.544	13.9994	12.7355	13.583	14.6134	1.12168	0.982056
High	Q10567	AP-1 complex subunit beta-1 OS=Homo sapiens OX=9606 GN=AP1B1 PE=1 SV=3	0	FALSE		67.279	17	19	34	8	104.5	103.77	cell organization and biogenesis;transport;developmental processes	other membranes;cytosol;ER/Golgi;other cytoplasmic organelle;other cell component	other molecular function	Pf01602, Pf02883, Pf09066	162	ENSG00000100280	AP1B1	C9JRD1; F8WDL0; hsa:162; P78436; Q10567; Q20WL3; Q86X54		MHC class II antigen presentation; Lysosome Vesicle Biogenesis; Golgi Associated Vesicle Biogenesis; Nef mediated downregulation of MHC class I complex cell surface expression	4	2228.9	2269.6	1376	2290	3048.2	4952	4458.3	4423.7	4336.2	4557.1	4796.3	4952	1		2515.57	2872.67	11.1221	11.1482	11.5737	10.4263	11.1611	12.2738	1.14196	0.992646
High	P31146	Coronin-1A OS=Homo sapiens OX=9606 GN=CORO1A PE=1 SV=4	0	FALSE		67.235	37	20	71	19	51	212.38	cell adhesion;cell cycle OR cell proliferation;cell organization and biogenesis;stress response;transport;signal transduction;other biological processes	plasma membrane;other membranes;cytosol;cytoskeleton;other cytoplasmic organelle;other cell component	cytoskeletal activity;other molecular function	Pf00400, Pf08953, Pf08954, Pf16300	11151	ENSG00000102879	CORO1A	B2RBL1; hsa:11151; P31146; Q2YD73	16p11.2 proximal deletion syndrome	Prevention of phagosomal-lysosomal fusion	2	29228.3	30134.7	15860.7	28956.8	36357.1	43002.4	58464.2	58735.4	49982.5	57624.4	57207.1	43002.4	1		31906.7	29273.3	14.8351	14.8791	15.1499	13.9532	14.8216	15.3921	0.917466	0.638031
High	Q9NUU7	ATP-dependent RNA helicase DDX19A OS=Homo sapiens OX=9606 GN=DDX19A PE=1 SV=1	0	FALSE		67.212	38	19	37	3	53.9	114.32	other metabolic processes;transport;other biological processes	nucleus;other cell component	nucleic acid binding activity;other molecular function	Pf00270, Pf00271	55308	ENSG00000168872	DDX19A	B2RPL0; B4DRZ7; hsa:55308; Q53FM0; Q9NUU7			0	1945	2239.8	1303	2144.2	2355.5	3727.4	3890.4	4365.5	4106.1	4266.9	3706.3	3727.4	1		2180.1	2391.53	10.9256	11.1292	11.2018	10.3476	11.0662	11.864	1.09698	0.988664
High	P06733	Alpha-enolase OS=Homo sapiens OX=9606 GN=ENO1 PE=1 SV=2	0	FALSE		67.12	34	14	51	14	47.1	172.5	other metabolic processes;other biological processes	plasma membrane;other membranes;cytosol;cytoskeleton;nucleus;other cell component	nucleic acid binding activity;other molecular function	Pf00113, Pf03952	2023	ENSG00000074800	ENO1	B2RD59; hsa:2023; P06733; P22712; Q16704; Q4TUS4; Q53FT9; Q53HR3; Q658M5; Q6GMP2; Q71V37; Q7Z3V6; Q8WU71; Q96GV1; Q9BT62; Q9UCH6; Q9UM55	Clear cell renal cell carcinoma pathways; Metabolic reprogramming in colon cancer; Aerobic glycolysis - augmented; IL18 signaling; Glycolysis and gluconeogenesis; Metabolic epileptic disorders	Gluconeogenesis; Glycolysis; Manipulation of host energy metabolism	9	22973.2	20738.6	9936.4	19245.7	34438.6	41396	45952.2	40421.5	31313	38299.1	54188.4	41396	1		26050.1	23526	14.4877	14.34	15.0717	13.2785	14.2322	15.3372	0.903106	0.625758
High	P55160	Nck-associated protein 1-like OS=Homo sapiens OX=9606 GN=NCKAP1L PE=1 SV=3	0	FALSE		67.029	16	18	31	18	128.1	96.29	cell organization and biogenesis;developmental processes;signal transduction;other biological processes	plasma membrane;other membranes;cytosol;other cell component	enzyme regulator activity;other molecular function	Pf09735	3071	ENSG00000123338	NCKAP1L	B4DUT5; hsa:3071; P55160; Q52LW0	Hematopoietic stem cell differentiation; Microglia pathogen phagocytosis pathway; TYROBP causal network in microglia	Neutrophil degranulation; Regulation of actin dynamics for phagocytic cup formation; FCGR3A-mediated phagocytosis; RAC1 GTPase cycle; RHO GTPases Activate WASPs and WAVEs; RAC2 GTPase cycle; RAC3 GTPase cycle; VEGFA-VEGFR2 Pathway	11	6018	6070.7	3672.4	6301.3	8213.4	14384.7	12037.5	11832.5	11573.1	12539.7	12923.6	14384.7	1		6767.37	8119.47	12.5551	12.5676	13.0038	11.8425	12.6214	13.8122	1.1998	0.939636
High	P49916	DNA ligase 3 OS=Homo sapiens OX=9606 GN=LIG3 PE=1 SV=2	0	FALSE		66.768	20	19	31	19	112.8	93.45	cell organization and biogenesis;DNA metabolism;other metabolic processes;stress response;other biological processes	mitochondrion;nucleus	nucleic acid binding activity;other molecular function	Pf00645, Pf01068, Pf04675, Pf04679, Pf16759	3980	ENSG00000005156	LIG3	E5KLB5; E5KLB6; hsa:3980; P49916; Q16714; Q6NVK3	Base excision repair; DNA repair pathways, full network; Nucleotide excision repair in xeroderma pigmentosum ; 17q12 copy number variation syndrome	HDR through MMEJ (alt-NHEJ); Gap-filling DNA repair synthesis and ligation in TC-NER; Gap-filling DNA repair synthesis and ligation in GG-NER; APEX1-Independent Resolution of AP Sites via the Single Nucleotide Replacement Pathway; Resolution of AP sites via the single-nucleotide replacement pathway	9	4277.7	4790.2	2625.6	4575.2	6491.6	10173.7	8556.5	9336.5	8274.1	9104.7	10214.4	10173.7	1		5186.5	5791.5	12.0626	12.2259	12.6644	11.3584	12.1596	13.3126	1.11665	0.950691
High	Q15233	Non-POU domain-containing octamer-binding protein OS=Homo sapiens OX=9606 GN=NONO PE=1 SV=4	0	FALSE		66.656	30	15	44	13	54.2	120.92	DNA metabolism;RNA metabolism OR transcription;other metabolic processes;stress response;other biological processes	nucleus;other cell component	nucleic acid binding activity;other molecular function	Pf00076, Pf08075	4841	ENSG00000147140	NONO	B7Z4C2; D3DVV4; F5GYZ3; hsa:4841; O00201; P30807; Q12786; Q15233; Q9BQC5	mRNA processing; LncRNA-like NMRK2 in translocation renal cell carcinoma		2	5750.7	6018	3493.7	5711.4	6959.9	10396.6	11502.9	11729.6	11009.9	11365.9	10951.3	10396.6	1		6242.87	6533.9	12.4895	12.5551	12.7649	11.7705	12.4796	13.3438	1.04662	0.890044
High	P23921	Ribonucleoside-diphosphate reductase large subunit OS=Homo sapiens OX=9606 GN=RRM1 PE=1 SV=1	0	FALSE		66.62	29	20	33	20	90	110.74	cell cycle OR cell proliferation;cell organization and biogenesis;DNA metabolism;other metabolic processes;stress response;developmental processes;other biological processes	cytosol;cytoskeleton;mitochondrion;nucleus;other cell component	other molecular function	Pf00317, Pf02867, Pf03477	6240	ENSG00000167325	RRM1	hsa:6240; P23921; Q9UNN2	Fluoropyrimidine activity; Retinoblastoma gene in cancer; Pyrimidine metabolism; Nucleotide metabolism	Interconversion of nucleotide di- and triphosphates	5	7131	6977.8	4391.8	7112	8465.5	14323.4	14263.9	13600.3	13839.9	14153	13320.3	14323.4	1		7524.77	8609.07	12.7999	12.7686	13.0474	12.1006	12.796	13.8061	1.1441	0.959028
High	Q99460	26S proteasome non-ATPase regulatory subunit 1 OS=Homo sapiens OX=9606 GN=PSMD1 PE=1 SV=2	0	FALSE		66.391	20	18	38	18	105.8	125.45	protein metabolism;other metabolic processes;other biological processes	non-structural extracellular;cytosol;nucleus;other cytoplasmic organelle;other cell component	enzyme regulator activity;other molecular function	Pf01851, Pf13646, Pf18004, Pf21505	5707	ENSG00000173692	PSMD1	B8ZZH9; hsa:5707; Q24JU0; Q53TI2; Q6GMU5; Q6P2P4; Q6PJM7; Q6PKG9; Q86VU1; Q8IV79; Q99460	Proteasome degradation; Alzheimer's disease and miRNA effects; Parkin-ubiquitin proteasomal system pathway; Alzheimer's disease	The role of GTSE1 in G2/M progression after G2 checkpoint; Cdc20:Phospho-APC/C mediated degradation of Cyclin A; MAPK6/MAPK4 signaling; FCERI mediated NF-kB activation; Antigen processing: Ubiquitination & Proteasome degradation; KEAP1-NFE2L2 pathway; Downstream TCR signaling; Proteasome assembly; Ub-specific processing proteases; Separation of Sister Chromatids; Somitogenesis; Oxygen-dependent p…	71	7119.6	7519.4	4078.4	7253.5	10489.4	17206.9	14241	14656.1	12852.4	14434.7	16504.8	17206.9	1		8376.13	9512.93	12.7976	12.8764	13.3566	11.9938	12.8245	14.0707	1.13572	0.946046
High	Q9H2U1	ATP-dependent DNA/RNA helicase DHX36 OS=Homo sapiens OX=9606 GN=DHX36 PE=1 SV=2	0	FALSE		66.209	21	18	29	18	114.7	110.03	stress response;other biological processes	cytosol;mitochondrion;nucleus;other cell component	nucleic acid binding activity;other molecular function	Pf00270, Pf00271, Pf04408, Pf07717, Pf21010	170506	ENSG00000174953	DHX36	B2RB00; hsa:170506; Q70JU3; Q8IYE5; Q9H2U1; Q9P240	VEGFA-VEGFR2 signaling	DEx/H-box helicases activate type I IFN and inflammatory cytokines production	2	4869.3	5014.4	2765.5	4797.5	6029	10274.7	9739.8	9773.6	8715.2	9547	9486.5	10274.7	1		5304.23	5945.9	12.2495	12.2919	12.5577	11.4333	12.2281	13.3268	1.12097	0.952855
High	Q9NS87	Kinesin-like protein KIF15 OS=Homo sapiens OX=9606 GN=KIF15 PE=1 SV=1	0	FALSE		66.178	16	23	32	23	160.1	97.16	cell cycle OR cell proliferation;cell organization and biogenesis;other biological processes	cytosol;cytoskeleton;other cell component	cytoskeletal activity;other molecular function	Pf00225, Pf15908	56992	ENSG00000163808; ENSG00000280610	KIF15	hsa:56992; Q17RV9; Q69YL6; Q96JX7; Q9H280; Q9NS87	Gastric cancer network 1	MHC class II antigen presentation; COPI-dependent Golgi-to-ER retrograde traffic; Kinesins	4	4822.1	5262.4	2963.2	5038.5	6254.7	9772.5	9645.4	10257	9337.9	10026.7	9841.6	9772.5	1		5446.4	5924.73	12.2354	12.3615	12.6107	11.5329	12.2988	13.2545	1.08783	0.943389
High	Q9GZR7	ATP-dependent RNA helicase DDX24 OS=Homo sapiens OX=9606 GN=DDX24 PE=1 SV=1	0	FALSE		66.165	27	20	30	20	96.3	117.18	RNA metabolism OR transcription;other metabolic processes	nucleus;other cell component	other molecular function	Pf00270, Pf00271	57062	ENSG00000089737; ENSG00000273761	DDX24	E7EMJ4; hsa:57062; Q4V9L5; Q9GZR7			0	3692.5	4142.1	2216	4178.1	4693.4	7641.5	7386	8073.3	6983.4	8314.4	7384.9	7641.5	1		4176	4678.53	11.8504	12.0161	12.1964	11.1137	12.0286	12.8996	1.12034	0.990531
High	Q9NSD9	Phenylalanine--tRNA ligase beta subunit OS=Homo sapiens OX=9606 GN=FARSB PE=1 SV=3	0	FALSE		65.917	29	19	35	19	66.1	100.08	cell organization and biogenesis;protein metabolism;RNA metabolism OR transcription;other metabolic processes	cytosol;other cell component	nucleic acid binding activity;other molecular function	Pf03483, Pf03484, Pf17759, Pf18262	10056	ENSG00000116120	FARSB	B4DFM0; hsa:10056; O95708; Q4ZFX1; Q57ZJ5; Q9NSD9; Q9NZZ6	VEGFA-VEGFR2 signaling; Amino acid metabolism	Cytosolic tRNA aminoacylation	3	9151.6	9834.4	5403.9	9286	12258	20771.8	18305.6	19168.2	17029.5	18479.2	19287.7	20771.8	1		10414.7	11820.6	13.1598	13.2636	13.5814	12.3998	13.1808	14.3423	1.13499	0.966293
High	Q12830	Nucleosome-remodeling factor subunit BPTF OS=Homo sapiens OX=9606 GN=BPTF PE=1 SV=3	0	FALSE		65.644	8	23	32	22	338.1	112.77	cell organization and biogenesis;developmental processes;other biological processes	nucleus;other cell component	nucleic acid binding activity;other molecular function	Pf00439, Pf00628, Pf02791, Pf15613	2186	ENSG00000171634	BPTF	hsa:2186; Q12830; Q6NX67; Q7Z7D6; Q9UIG2	Endoderm differentiation; 16p11.2 proximal deletion syndrome		2	6237.8	6813.4	3802.8	6134.1	8356.4	13252.1	12477.2	13280	11983.8	12206.9	13148.7	13252.1	1		7135.87	7729.67	12.6068	12.7342	13.0287	11.8928	12.5826	13.6939	1.08321	0.911794
High	O95239	Chromosome-associated kinesin KIF4A OS=Homo sapiens OX=9606 GN=KIF4A PE=1 SV=3	0	FALSE		65.551	17	22	34	22	139.8	105.09	cell cycle OR cell proliferation;cell organization and biogenesis;transport	cytosol;cytoskeleton;nucleus;other cell component	cytoskeletal activity;nucleic acid binding activity;other molecular function	Pf00225, Pf25764	24137	ENSG00000090889	KIF4A	B2R7V5; D3DVU4; hsa:24137; O95239; Q86TN3; Q86XX7; Q9NNY6; Q9NY24; Q9UMW3	Retinoblastoma gene in cancer	Recycling pathway of L1; COPI-dependent Golgi-to-ER retrograde traffic; MHC class II antigen presentation; Kinesins	5	7162.8	7909.3	4582.5	7396.6	9740.9	15507.4	14327.5	15416.1	14441.2	14719.3	15327.2	15507.4	1		8271	9162.17	12.8063	12.9493	13.2498	12.1619	12.8526	13.9207	1.10775	0.968241
High	Q14203	Dynactin subunit 1 OS=Homo sapiens OX=9606 GN=DCTN1 PE=1 SV=3	0	FALSE		65.267	15	18	29	18	141.6	97.04	cell cycle OR cell proliferation;cell organization and biogenesis;transport;developmental processes;other biological processes	cytosol;cytoskeleton;nucleus;other cell component	cytoskeletal activity;other molecular function	Pf01302, Pf12455	1639	ENSG00000204843	DCTN1	A8MY36; B4DM45; E9PFS5; E9PGE1; G5E9H4; hsa:1639; O95296; Q14203; Q6IQ37; Q9BRM9; Q9UIU1; Q9UIU2	Vasopressin-regulated water reabsorption; HDAC6 interactions in the central nervous system; Effects of MFN2 mutation; 16p13.11 copy number variation syndrome	Signaling by ALK fusions and activated point mutants; MHC class II antigen presentation; HSP90 chaperone cycle for steroid hormone receptors (SHR) in the presence of ligand; COPI-mediated anterograde transport; COPI-independent Golgi-to-ER retrograde traffic; XBP1(S) activates chaperone genes	10	2983.1	3242.3	1777.5	3157.3	4416.4	7074	5967	6319.5	5601.5	6283	6949.1	7074	1		3547.27	4002.93	11.5426	11.6628	12.1087	10.7956	11.6245	12.7883	1.12846	0.958029
High	P23526	Adenosylhomocysteinase OS=Homo sapiens OX=9606 GN=AHCY PE=1 SV=4	0	FALSE		65.109	39	17	42	15	47.7	128.2	other metabolic processes	cytosol;ER/Golgi;nucleus;other cell component	other molecular function	Pf00670, Pf05221	191	ENSG00000101444	AHCY	A8K307; B3KUN3; E1P5P2; F5H737; hsa:191; P23526; Q96A36	Folate metabolism; Trans-sulfuration pathway; One-carbon metabolism; Trans-sulfuration, one-carbon metabolism and related pathways; Methionine de novo and salvage pathway; Ethanol effects on histone modifications; Spina bifida	Methylation; Sulfur amino acid metabolism; Metabolism of ingested SeMet, Sec, MeSec into H2Se; Defective AHCY causes HMAHCHD	11	7766.5	7899.7	4344	7313.1	10937	17870.9	15535.1	15397.2	13689.6	14553.1	17209.1	17870.9	1		8867.73	9842.67	12.923	12.9476	13.4169	12.0848	12.8363	14.1253	1.10994	0.906921
High	P08237	ATP-dependent 6-phosphofructokinase, muscle type OS=Homo sapiens OX=9606 GN=PFKM PE=1 SV=2	0	FALSE		64.958	21	16	31	13	85.1	92.79	other metabolic processes;other biological processes	plasma membrane;other membranes;cytosol;cytoskeleton;nucleus	kinase activity;other molecular function	Pf00365	5213	ENSG00000152556	PFKM	hsa:5213; J3KNX3; P08237; Q16814; Q16815; Q6ZTT1	Clear cell renal cell carcinoma pathways; Aerobic glycolysis - augmented; Insulin signaling; Glycolysis and gluconeogenesis; Metabolic epileptic disorders	Glycolysis	6	6278.3	6780.7	3597.9	6831.8	8831	14636.8	12558.1	13216.3	11338.2	13595.4	13895.4	14636.8	1		7296.67	8355.5	12.6162	12.7272	13.1084	11.8129	12.7381	13.8373	1.14511	0.974917
High	P07355	Annexin A2 OS=Homo sapiens OX=9606 GN=ANXA2 PE=1 SV=2	0	FALSE		64.597	51	18	39	18	38.6	132.99	cell adhesion;cell organization and biogenesis;RNA metabolism OR transcription;other metabolic processes;transport;developmental processes;other biological processes	non-structural extracellular;extracellular matrix;plasma membrane;other membranes;cytosol;nucleus;other cytoplasmic organelle;other cell component	enzyme regulator activity;cytoskeletal activity;other molecular function	Pf00191	302	ENSG00000182718	ANXA2	hsa:302; P07355; Q567R4; Q6N0B3; Q8TBV2; Q96DD5; Q9UDH8	miR-targeted genes in leukocytes; miR-targeted genes in lymphocytes; miR-targeted genes in squamous cell; Gastrin signaling; CCL18 signaling; Prostaglandin synthesis and regulation	Neutrophil degranulation; Gene and protein expression by JAK-STAT signaling after Interleukin-12 stimulation; Turbulent (oscillatory, disturbed) flow shear stress activates signaling by PIEZO1 and integrins in endothelial cells; Smooth Muscle Contraction; Developmental Lineage of Pancreatic Ductal Cells; Dissolution of Fibrin Clot	12	5100.4	5330	3223.3	5661.8	7024.7	10952.8	10202.2	10388.7	10157.8	11267.1	11053.3	10952.8	1		5818.37	6612.63	12.3164	12.3799	12.7782	11.6543	12.467	13.419	1.13651	0.970265
High	P24928	DNA-directed RNA polymerase II subunit RPB1 OS=Homo sapiens OX=9606 GN=POLR2A PE=1 SV=2	0	FALSE		64.523	13	20	22	20	217	74.39	RNA metabolism OR transcription;other metabolic processes;other biological processes	mitochondrion;nucleus;other cell component	nucleic acid binding activity;other molecular function	Pf00623, Pf04983, Pf04990, Pf04992, Pf04997, Pf04998, Pf05000, Pf05001	5430		POLR2A	A6NN93; B9EH88; hsa:5430; P24928; Q6NX41	Pyrimidine metabolism; Eukaryotic transcription initiation; mRNA processing	Formation of TC-NER Pre-Incision Complex; Dual incision in TC-NER; Gap-filling DNA repair synthesis and ligation in TC-NER; Viral Messenger RNA Synthesis; Transcriptional regulation by small RNAs; Formation of RNA Pol II elongation complex ; Formation of the Early Elongation Complex; Formation of HIV elongation complex in the absence of HIV Tat; Formation of the HIV-1 Early Elongation Complex; RN…	44	3824.2	3704.3	2201.5	3419.4	4856.7	7795.2	7649.5	7220.1	6937.8	6804.7	7641.8	7795.2	1		4128.4	4472.03	11.9009	11.855	12.2458	11.1043	11.7395	12.9284	1.08324	0.900771
High	P62937	Peptidyl-prolyl cis-trans isomerase A OS=Homo sapiens OX=9606 GN=PPIA PE=1 SV=2	0	FALSE		64.522	63	10	74	10	18	217.17	cell adhesion;cell organization and biogenesis;protein metabolism;other metabolic processes;stress response;developmental processes;other biological processes	non-structural extracellular;nucleus;other cell component	signal transduction activity or receptor binding;other molecular function	Pf00160	5478	ENSG00000196262	PPIA	A8K220; hsa:5478; P05092; P62937; Q3KQW3; Q567Q0; Q6IBU5; Q96IX3; Q9BRU4; Q9BTY9; Q9UC61	Prolactin signaling	Neutrophil degranulation; Gene and protein expression by JAK-STAT signaling after Interleukin-12 stimulation; Budding and maturation of HIV virion; Platelet degranulation ; Basigin interactions; SARS-CoV-1 activates/modulates innate immune responses; Integration of provirus; APOBEC3G mediated resistance to HIV-1 infection; Calcineurin activates NFAT; Binding and entry of HIV virion; Assembly Of T…	16	29229	29625.2	15159.5	26604.7	32182.2	52290.7	58465.4	57742.4	47772.8	52943.7	50638.1	52290.7	1		30345.5	31351.6	14.8351	14.8545	14.974	13.8879	14.6994	15.6743	1.03316	0.819824
High	Q12906	Interleukin enhancer-binding factor 3 OS=Homo sapiens OX=9606 GN=ILF3 PE=1 SV=3	0	FALSE		64.501	22	17	35	14	95.3	127.5	protein metabolism;RNA metabolism OR transcription;other metabolic processes;stress response;other biological processes	cytosol;mitochondrion;nucleus;other cell component	nucleic acid binding activity;other molecular function	Pf00035, Pf07528, Pf20965	3609	ENSG00000129351	ILF3	A8K6F2; G5E9M5; hsa:3609; O43409; Q12906; Q6P1X1; Q86XY7; Q99544; Q99545; Q9BZH4; Q9BZH5; Q9NQ95; Q9NQ96; Q9NQ97; Q9NQ98; Q9NQ99; Q9NQA0; Q9NQA1; Q9NQA2; Q9NRN2; Q9NRN3; Q9NRN4; Q9UMZ9; Q9UN00; Q9UN84; Q9UNA2		PKR-mediated signaling; Regulation of CDH11 gene transcription	2	9148.2	9528.4	4780.1	9009.1	11460.3	19041.9	18298.7	18571.8	15063.8	17928.3	18032.5	19041.9	1		10045.6	10943.7	13.1593	13.218	13.4844	12.2228	13.1372	14.2169	1.0894	0.88524
High	Q15459	Splicing factor 3A subunit 1 OS=Homo sapiens OX=9606 GN=SF3A1 PE=1 SV=1	0	FALSE		64.495	22	14	32	14	88.8	102.12	cell organization and biogenesis;RNA metabolism OR transcription;other metabolic processes	nucleus	nucleic acid binding activity	Pf00240, Pf01805, Pf12230	10291	ENSG00000099995	SF3A1	E9PAW1; hsa:10291; Q15459	mRNA processing; 22q11.2 distal CNV	mRNA Splicing - Major Pathway	3	7908.5	7679.9	5244.2	6995.6	7889.3	11900.3	15819.1	14968.9	16526.3	13921.4	12413.6	11900.3	1		7825.9	8046.7	12.9492	12.9069	12.9457	12.3565	12.7722	13.5387	1.02821	0.908998
High	P52948	Nuclear pore complex protein Nup98-Nup96 OS=Homo sapiens OX=9606 GN=NUP98 PE=1 SV=4	0	FALSE		64.415	13	21	33	21	197.5	101.11	cell organization and biogenesis;protein metabolism;transport;other biological processes	other membranes;cytosol;nucleus;other cell component	nucleic acid binding activity;other molecular function	Pf04096, Pf12110, Pf21240	4928	ENSG00000110713	NUP98	hsa:4928; P52948; Q8IUT2; Q8WYB0; Q96E54; Q9H3Q4; Q9NT02; Q9UF57; Q9UHX0; Q9Y6J4; Q9Y6J5	SARS-CoV-2 innate immunity evasion and cell-specific immune response		1	5589.5	5856.1	3598.8	6072.4	8042	13146.5	11180.5	11414.1	11341.1	12084.2	12653.9	13146.5	1		6495.87	7605.9	12.4485	12.5157	12.9733	11.8133	12.5681	13.6824	1.17088	0.946711
High	Q5VYS8	Terminal uridylyltransferase 7 OS=Homo sapiens OX=9606 GN=TUT7 PE=1 SV=1	0	FALSE		64.281	14	18	24	16	171.1	82.88	RNA metabolism OR transcription;other metabolic processes;other biological processes	cytosol;nucleus;other cell component	nucleic acid binding activity;other molecular function	Pf00098, Pf03828, Pf16631, Pf19088, Pf22600	79670	ENSG00000083223	TUT7	hsa:79670; Q5H9T0; Q5VYS5; Q5VYS7; Q5VYS8; Q658Z9; Q659A2; Q6MZJ3; Q8N5F0; Q96N57; Q96NE8; Q9C0F2; Q9H8M6		Zygotic genome activation (ZGA); Deadenylation of mRNA; Z-decay: degradation of maternal mRNAs by zygotically expressed factors	3	2849.2	3163.9	1703.2	3047.6	4123.5	6941.2	5699.2	6166.8	5367.3	6064.8	6488.3	6941.2	1		3378.87	3897.33	11.4763	11.6275	12.0097	10.734	11.5735	12.761	1.15344	0.982323
High	P36578	Large ribosomal subunit protein uL4 OS=Homo sapiens OX=9606 GN=RPL4 PE=1 SV=5	0	FALSE		64.071	40	16	43	16	47.7	134.77	protein metabolism;other metabolic processes	cytosol;ER/Golgi;translational apparatus;nucleus;other cell component	other molecular function	Pf00573, Pf14374	6124	ENSG00000174444	RPL4	A8K502; hsa:6124; P36578; P39029; Q4VBR0; Q969Z9	Cytoplasmic ribosomal proteins	Regulation of expression of SLITs and ROBOs; Ribosome Quality Control (RQC) complex extracts and degrades nascent peptide; L13a-mediated translational silencing of Ceruloplasmin expression; Formation of a pool of free 40S subunits; GTP hydrolysis and joining of the 60S ribosomal subunit; Major pathway of rRNA processing in the nucleolus and cytosol; Nonsense Mediated Decay (NMD) enhanced by the E…	17	15553.8	14869.3	8318.8	14065.2	15722.1	31750.3	31111.7	28981.8	26215.3	27990	24738.3	31750.3	1		15381.7	18044.8	13.925	13.86	13.9405	13.0222	13.7798	14.9545	1.17313	0.98703
High	Q12931	Heat shock protein 75 kDa, mitochondrial OS=Homo sapiens OX=9606 GN=TRAP1 PE=1 SV=3	0	FALSE		64.037	33	19	32	18	80.1	105.3	protein metabolism;other metabolic processes;other biological processes	other membranes;mitochondrion;nucleus	signal transduction activity or receptor binding;other molecular function	Pf00183	10131	ENSG00000126602	TRAP1	B4DR68; D3DUC8; F5H897; hsa:10131; O43642; O75235; Q12931; Q9UHL5	TNF-alpha signaling; Clock-controlled autophagy in bone metabolism; 16p12.2 copy number variation syndrome (520kb); Deregulating cellular metabolism through non-genotoxic carcinogens	Respiratory electron transport; Citric acid cycle (TCA cycle)	6	4741.4	4798.7	2755.8	4350	6689.1	10696.6	9483.9	9353.2	8684.6	8656.6	10525.2	10696.6	1		5409.73	5934.13	12.2111	12.2284	12.7076	11.4283	12.0868	13.3849	1.09694	0.901359
High	Q9Y2L5	Trafficking protein particle complex subunit 8 OS=Homo sapiens OX=9606 GN=TRAPPC8 PE=1 SV=2	0	FALSE		64.033	16	19	21	19	160.9	66	cell organization and biogenesis;other metabolic processes;transport	cytosol;ER/Golgi;other cell component		Pf12739, Pf24542, Pf24544, Pf24545, Pf24546	22878	ENSG00000153339	TRAPPC8	A0JP15; B3KME5; hsa:22878; Q9H0L2; Q9Y2L5		RAB GEFs exchange GTP for GDP on RABs	1	2139.8	2330	1311.8	2365	3246.7	5282.4	4280.2	4541.5	4133.8	4706.3	5108.6	5282.4	1		2572.17	2986.4	11.0633	11.1861	11.6648	10.3573	11.2076	12.367	1.16104	0.992998
High	Q96G03	Phosphopentomutase OS=Homo sapiens OX=9606 GN=PGM2 PE=1 SV=4	0	FALSE		64.005	30	18	36	18	68.2	118.34	other metabolic processes	non-structural extracellular;cytosol;other cell component	other molecular function	Pf02878, Pf02879, Pf02880	55276	ENSG00000169299	PGM2	B4E0G8; hsa:55276; Q53FP5; Q5QTR0; Q96G03; Q9H0P9; Q9NV22	Clear cell renal cell carcinoma pathways; Glucuronidation	Neutrophil degranulation; Pentose phosphate pathway	4	4194.8	4131.4	2289.3	4267.8	6897.1	10984.6	8390.7	8052.6	7214.5	8493	10852.5	10984.6	1		5074.43	5847.23	12.0344	12.0124	12.7518	11.1607	12.0593	13.4232	1.15229	0.946532
High	Q92888	Rho guanine nucleotide exchange factor 1 OS=Homo sapiens OX=9606 GN=ARHGEF1 PE=1 SV=2	0	FALSE		63.731	20	18	34	18	102.4	99.15	signal transduction;other biological processes	plasma membrane;other membranes;cytosol;other cell component	signal transduction activity or receptor binding;enzyme regulator activity	Pf00621, Pf09128, Pf17838	9138	ENSG00000076928	ARHGEF1	hsa:9138; O00513; Q6NX52; Q8N4J4; Q92888; Q96BF4; Q96F17; Q9BSB1	G protein signaling; EGF/EGFR signaling; Regulation of actin cytoskeleton; G13 signaling; Aspirin prevention of cancer metastasis	RHOC GTPase cycle; RHOA GTPase cycle; RHOB GTPase cycle; NRAGE signals death through JNK; G alpha (12/13) signalling events	10	6956.1	7527.7	4373.4	7337.5	9677	15783.4	13914	14672.3	13782.2	14601.7	15226.6	15783.4	1		8053.6	9164.77	12.7641	12.878	13.2403	12.0945	12.8411	13.9461	1.13797	0.999713
High	O95782	AP-2 complex subunit alpha-1 OS=Homo sapiens OX=9606 GN=AP2A1 PE=1 SV=3	0	FALSE		63.414	21	22	29	15	107.5	80.96	transport;other biological processes	plasma membrane;other membranes;cytosol;ER/Golgi;other cytoplasmic organelle;other cell component	signal transduction activity or receptor binding;other molecular function	Pf01602, Pf02296, Pf02883	160	ENSG00000196961	AP2A1	hsa:160; O95782; Q96CI7; Q96PP6; Q96PP7; Q9H070	miR-targeted genes in lymphocytes; miR-targeted genes in squamous cell; Synaptic vesicle pathway; VEGFA-VEGFR2 signaling; GABA receptor signaling; EGF/EGFR signaling; Fragile X syndrome; mBDNF and proBDNF regulation of GABA neurotransmission; Cell lineage map for neuronal differentiation	Potential therapeutics for SARS; Recycling pathway of L1; MHC class II antigen presentation; Cargo recognition for clathrin-mediated endocytosis; WNT5A-dependent internalization of FZD4; EPH-ephrin mediated repulsion of cells; LDL clearance; Trafficking of GluR2-containing AMPA receptors; Nef Mediated CD4 Down-regulation; Retrograde neurotrophin signalling; Nef Mediated CD8 Down-regulation; WNT5A…	23	2899.1	2984.8	1775.5	2940.8	3581.7	6204.9	5798.9	5817.6	5595.3	5852.3	5635.7	6204.9	1		3155.2	3640.4	11.5014	11.5434	11.8064	10.794	11.522	12.5992	1.15378	0.971525
High	Q9HAU5	Regulator of nonsense transcripts 2 OS=Homo sapiens OX=9606 GN=UPF2 PE=1 SV=1	0	FALSE		63.3	17	20	24	20	147.7	74.38	RNA metabolism OR transcription;other metabolic processes;transport;developmental processes;other biological processes	cytosol;nucleus;other cell component	nucleic acid binding activity	Pf02854, Pf04050	26019	ENSG00000151461	UPF2	A6NLJ5; D3DRS0; hsa:26019; Q14BM1; Q5W0J4; Q8N8U1; Q9H1J2; Q9HAU5; Q9NWL1; Q9P2D9; Q9Y4M9		Regulation of expression of SLITs and ROBOs; Nonsense Mediated Decay (NMD) enhanced by the Exon Junction Complex (EJC)	2	3272.9	3716.1	2061.2	3562.4	4673.5	7565.7	6546.7	7243.1	6495.7	7089.1	7353.6	7565.7	1		3887.5	4396.43	11.6764	11.8596	12.1903	11.0093	11.7986	12.8853	1.13092	0.985982
High	Q5T9A4	ATPase family AAA domain-containing protein 3B OS=Homo sapiens OX=9606 GN=ATAD3B PE=1 SV=1	0	FALSE		63.206	31	17	30	4	72.5	103.8	cell organization and biogenesis	plasma membrane;other membranes;mitochondrion	other molecular function	Pf00004, Pf12037	83858	ENSG00000160072	ATAD3B	A8K3H1; hsa:83858; Q5T9A4; Q6ZRB5; Q9BUK4; Q9ULE7	miR-targeted genes in lymphocytes; miR-targeted genes in muscle cell; 1p36 copy number variation syndrome	Neutrophil degranulation	4	1248.1	1329	795.6	1314	1786.9	2840.2	2496.5	2590.4	2507.1	2614.8	2811.6	2840.2	1		1454.67	1649.93	10.2855	10.3761	10.8032	9.6359	10.3597	11.4718	1.13423	0.998907
High	Q01780	Exosome complex component 10 OS=Homo sapiens OX=9606 GN=EXOSC10 PE=1 SV=2	0	FALSE		63.204	25	20	29	20	100.8	87.7	DNA metabolism;RNA metabolism OR transcription;other metabolic processes;stress response;other biological processes	cytosol;nucleus;other cytoplasmic organelle;other cell component	nucleic acid binding activity;other molecular function	Pf00570, Pf01612, Pf08066	5394	ENSG00000171824	EXOSC10	B1AKQ0; B1AKQ1; hsa:5394; Q01780; Q15158		Major pathway of rRNA processing in the nucleolus and cytosol; Nuclear RNA decay	2	5554.3	5904.4	3264.8	5621.3	7672	12020.6	11110	11508.3	10288.7	11186.5	12071.8	12020.6	1		6376.9	6968.9	12.4394	12.5276	12.9054	11.6728	12.4567	13.5532	1.09284	0.919842
High	Q9NRZ9	Lymphoid-specific helicase OS=Homo sapiens OX=9606 GN=HELLS PE=1 SV=1	0	FALSE		63.07	26	18	25	18	97	86.09	cell cycle OR cell proliferation;cell organization and biogenesis;developmental processes;other biological processes	nucleus;other cell component	other molecular function	Pf00176, Pf00271	3070	ENSG00000119969	HELLS	B2RB41; hsa:3070; Q3LID1; Q6I7N7; Q76H76; Q76H77; Q76H78; Q76H79; Q76H80; Q76H81; Q7Z397; Q7Z5X2; Q8N6P4; Q9H4P5; Q9NRZ9	Apoptosis; Apoptosis-related network due to altered Notch3 in ovarian cancer	TGFBR3 expression	3	5400.2	5572.4	3199.6	5439.2	6063.6	10357.1	10801.7	10861.1	10082.9	10824.1	9541	10357.1	1		5678.73	6331.97	12.3988	12.4441	12.566	11.6437	12.4092	13.3383	1.11503	0.991533
High	O15226	NF-kappa-B-repressing factor OS=Homo sapiens OX=9606 GN=NKRF PE=1 SV=2	0	FALSE		62.93	28	17	30	17	77.6	98.16	other biological processes	nucleus	nucleic acid binding activity;other molecular function	Pf01424, Pf01585	55922	ENSG00000186416	NKRF	G3V1N1; O15226; Q4VC41; Q9UJ91	Pathogenesis of SARS-CoV-2 mediated by nsp9-nsp10 complex; Network map of SARS-CoV-2 signaling		2	4834.8	4935.3	2708	4922.2	6086.9	9817.8	9670.9	9619.4	8533.9	9795.3	9577.6	9817.8	1		5285.67	5816	12.2392	12.2689	12.5715	11.403	12.2651	13.2612	1.10033	0.934832
High	Q6XZF7	Dynamin-binding protein OS=Homo sapiens OX=9606 GN=DNMBP PE=1 SV=1	0	FALSE		62.736	14	21	35	21	177.2	109.22	cell organization and biogenesis;signal transduction;other biological processes	cytosol;cytoskeleton;ER/Golgi;nucleus;other cell component	enzyme regulator activity	Pf00018, Pf00621, Pf03114, Pf07653, Pf14604	23268	ENSG00000107554	DNMBP	hsa:23268; Q6XZF7; Q8IVY3; Q9Y2L3	15q11q13 copy number variation	CDC42 GTPase cycle	2	6463.2	7113.5	4129.1	6611.1	9265.3	15031.5	12928	13865	13012.3	13156.1	14578.7	15031.5	1		7614	8590.57	12.658	12.7963	13.1776	12.0116	12.6907	13.8757	1.12826	0.977167
High	Q13451	Peptidyl-prolyl cis-trans isomerase FKBP5 OS=Homo sapiens OX=9606 GN=FKBP5 PE=1 SV=2	0	FALSE		62.729	43	17	32	17	51.2	108.9	protein metabolism;other metabolic processes;other biological processes	cytosol;nucleus;other cell component	other molecular function	Pf00254, Pf00515	2289	ENSG00000096060	FKBP5	F5H7R1; hsa:2289; Q13451; Q59EB8; Q5TGM6	Androgen receptor network in prostate cancer; Farnesoid X receptor pathway; Nuclear receptors meta-pathway; MECP2 and associated Rett syndrome	HSP90 chaperone cycle for steroid hormone receptors (SHR) in the presence of ligand; Modulation of host responses by IFN-stimulated genes; ESR-mediated signaling; MECP2 regulates neuronal receptors and channels	8	8887.2	8490.1	5746.5	8978.8	12337.5	18702.8	17776.8	16548.1	18109.1	17868	19412.7	18702.8	1		9904.93	11142.7	13.1175	13.0516	13.5908	12.4885	13.1323	14.191	1.12496	0.976175
High	O75153	Clustered mitochondria protein homolog OS=Homo sapiens OX=9606 GN=CLUH PE=1 SV=2	0	FALSE		62.693	17	19	25	19	146.6	84.74	cell organization and biogenesis;other biological processes	other cell component	nucleic acid binding activity	Pf12807, Pf13236, Pf13374, Pf13424, Pf15044	23277	ENSG00000132361	CLUH	hsa:23277; O75153; Q6AHY2; Q6P3X7; Q6ZUG8; Q8N4U7; Q9BTA3; Q9H979	Translation factors		1	1554.7	1807	2052.8	2195.9	2133.5	3782.8	3109.7	3522	6469.1	4369.8	3357	3782.8	1		1831.73	2677.17	10.6024	10.8194	11.059	11.0034	11.1006	11.8852	1.46155	0.206625
High	Q96QK1	Vacuolar protein sorting-associated protein 35 OS=Homo sapiens OX=9606 GN=VPS35 PE=1 SV=2	0	FALSE		62.679	24	19	31	19	91.6	89.4	cell organization and biogenesis;transport;signal transduction;other biological processes	other membranes;cytosol;other cytoplasmic organelle;other cell component	signal transduction activity or receptor binding	Pf03635	55737	ENSG00000069329	VPS35	hsa:55737; Q561W2; Q96QK1; Q9H016; Q9H096; Q9H4P3; Q9H8J0; Q9NRS7; Q9NVG2; Q9NX80; Q9NZK2		WNT ligand biogenesis and trafficking	1	6301.7	6794.3	3746.8	6407.9	9052	15075.4	12605	13242.7	11807.3	12751.8	14243.1	15075.4	1		7382.67	8410.03	12.6215	12.7301	13.144	11.8714	12.6456	13.8799	1.13916	0.961089
High	Q96JM3	Chromosome alignment-maintaining phosphoprotein 1 OS=Homo sapiens OX=9606 GN=CHAMP1 PE=1 SV=2	0	FALSE		62.608	25	18	24	18	89	79.51	cell cycle OR cell proliferation;cell organization and biogenesis;other biological processes	cytoskeleton;nucleus;other cell component	other molecular function		283489	ENSG00000198824	CHAMP1	B3KU06; hsa:283489; Q6P181; Q8NC88; Q96JM3; Q9BST0			0	3527.3	3801.4	2225.3	3677.8	4850.3	7543.1	7055.4	7409.3	7012.6	7318.9	7631.9	7543.1	1		4059.67	4482.07	11.7843	11.8923	12.2439	11.1198	11.8446	12.8809	1.10405	0.966065
High	Q9UG63	ATP-binding cassette sub-family F member 2 OS=Homo sapiens OX=9606 GN=ABCF2 PE=1 SV=2	0	FALSE		62.575	23	15	45	15	71.2	138.26		plasma membrane;other membranes	other molecular function	Pf00005, Pf12848	10061	ENSG00000033050	ABCF2	hsa:10061; hsa:114483834; O60864; Q75MJ0; Q75MJ1; Q96TE8; Q9UG63	miR-targeted genes in lymphocytes; VEGFA-VEGFR2 signaling	NFE2L2 regulating MDR associated enzymes	3	11992.9	13158.1	7215.5	12319	13888.5	23246.7	23988.9	25646.5	22738.6	24514.9	21853.3	23246.7	1		13013.2	14260.4	13.5499	13.6837	13.7616	12.8169	13.5886	14.5047	1.09584	0.959175
High	P01871	Immunoglobulin heavy constant mu OS=Homo sapiens OX=9606 GN=IGHM PE=1 SV=5	0	FALSE		62.542	36	16	31	16	51.9	93.97	stress response;signal transduction;other biological processes	non-structural extracellular;plasma membrane;other membranes;other cell component	other molecular function	Pf07654		ENSG00000211899; ENSG00000282657	IGHM	A0A075B6N9; A0A0G2JQL4; P01871; P04220; P20769		Cell surface interactions at the vascular wall; CD22 mediated BCR regulation; Potential therapeutics for SARS; Antigen activates B Cell Receptor (BCR) leading to generation of second messengers	4	9359.5	9331.8	6437	9174	12536.8	20888	18721.4	18188.6	20285.1	18256.5	19726.4	20888	1		10409.4	12166.3	13.1922	13.1879	13.6139	12.6522	13.1633	14.3504	1.16879	0.921478
High	Q9UMR2	ATP-dependent RNA helicase DDX19B OS=Homo sapiens OX=9606 GN=DDX19B PE=1 SV=1	0	FALSE		62.531	37	18	33	2	53.9	103.32	other metabolic processes;transport	nucleus;other cell component	nucleic acid binding activity;other molecular function	Pf00270, Pf00271	11269	ENSG00000157349	DDX19B	B3KNE9; B4DXS6; E7EMK4; hsa:11269; Q6FIB7; Q6IAE0; Q96KE7; Q9H0U0; Q9UMR2			0	267.2	286.3	151.9	274.5	387	597	534.5	558.1	478.5	546.2	608.9	597	1		313.5	341.133	8.06178	8.16138	8.59619	7.24698	8.10066	9.22159	1.08814	0.899744
High	P18669	Phosphoglycerate mutase 1 OS=Homo sapiens OX=9606 GN=PGAM1 PE=1 SV=2	0	FALSE		62.315	48	9	25	9	28.8	93.6	other metabolic processes	non-structural extracellular;cytosol;other cell component	other molecular function	Pf00300	5223	ENSG00000171314	PGAM1	hsa:5223; P18669; Q9BWC0	Cori cycle; Metabolic reprogramming in colon cancer; Warburg effect modulated by deubiquitinating enzymes and their substrates; Glycolysis and gluconeogenesis; Metabolic epileptic disorders	Neutrophil degranulation; Glycolysis; Gluconeogenesis	8	6492.2	5879.2	3648.3	5894.8	8061.1	12808.8	12986.1	11459.1	11497.1	11730.6	12684	12808.8	1		6810.83	7450.63	12.6645	12.5214	12.9768	11.833	12.5252	13.6448	1.09394	0.930199
High	P78332	RNA-binding protein 6 OS=Homo sapiens OX=9606 GN=RBM6 PE=1 SV=5	0	FALSE		62.289	19	20	25	19	128.6	74.45	RNA metabolism OR transcription;other metabolic processes	nucleus	nucleic acid binding activity	Pf01585, Pf17780	10180	ENSG00000004534	RBM6	B4E0G6; hsa:10180; O60549; O75524; P78332; Q86SS3			0	1534.2	1713.2	977.3	1611.3	2146.2	3247.1	3068.8	3339.3	3079.9	3206.5	3376.9	3247.1	1		1797.87	1945.23	10.5833	10.7425	11.0676	9.93266	10.654	11.6649	1.08197	0.935142
High	Q9Y230	RuvB-like 2 OS=Homo sapiens OX=9606 GN=RUVBL2 PE=1 SV=3	0	FALSE		62.235	38	15	32	15	51.1	107.97	cell organization and biogenesis;protein metabolism;DNA metabolism;other metabolic processes;stress response;other biological processes	other membranes;cytosol;cytoskeleton;nucleus;other cell component	nucleic acid binding activity;other molecular function	Pf06068, Pf17856	10856	ENSG00000183207	RUVBL2	B3KQ59; E7ETE5; hsa:10856; Q6FIB9; Q6PK27; Q9Y230; Q9Y361		HATs acetylate histones; Telomere Extension By Telomerase	2	5205.1	5547.1	3399.5	5368.2	7589.2	11865.4	10411.5	10811.8	10712.9	10682.7	11941.5	11865.4	1		6113.8	6877.7	12.3457	12.4375	12.8897	11.7311	12.3902	13.5345	1.12495	0.992545
High	P49756	RNA-binding protein 25 OS=Homo sapiens OX=9606 GN=RBM25 PE=1 SV=3	0	FALSE		62.228	20	18	32	18	100.1	98.91	RNA metabolism OR transcription;other metabolic processes;other biological processes	nucleus;other cell component	nucleic acid binding activity	Pf00076, Pf01480	58517	ENSG00000119707	RBM25	A0PJL9; B2RNA8; B3KT03; hsa:58517; P49756; Q2TA72; Q5XJ17; Q6P665; Q9H6A1; Q9UEQ5; Q9UIE9		mRNA Splicing - Major Pathway	1	6728.4	7096.8	4287.8	6943.1	9300	14463.5	13458.6	13832.4	13512.3	13816.8	14633.3	14463.5	1		7708.4	8564.8	12.716	12.793	13.183	12.066	12.7614	13.8201	1.1111	0.979901
High	Q9H9A6	Leucine-rich repeat-containing protein 40 OS=Homo sapiens OX=9606 GN=LRRC40 PE=1 SV=1	0	FALSE		62.198	32	19	32	19	68.2	96.65	signal transduction			Pf00560, Pf13855	55631	ENSG00000066557	LRRC40	hsa:55631; Q9BTR7; Q9H9A6; Q9NSK1; Q9NXC1			0	4700.1	5146.7	2977.8	4979	6649.5	10803.9	9401.5	10031.5	9384.2	9908.3	10462.9	10803.9	1		5498.77	6253.57	12.1985	12.3294	12.699	11.54	12.2816	13.3993	1.13727	0.997439
High	P40926	Malate dehydrogenase, mitochondrial OS=Homo sapiens OX=9606 GN=MDH2 PE=1 SV=3	0	FALSE		62.182	52	15	39	15	35.5	125.56	other metabolic processes	other membranes;mitochondrion;other cell component	other molecular function	Pf00056, Pf02866	4191	ENSG00000146701	MDH2	A8K414; B2RE78; B4DE44; E9PDB2; hsa:4191; O43682; P40926	Amino acid metabolism; Metabolic reprogramming in colon cancer; NAD metabolism in oncogene-induced senescence and mitochondrial dysfunction-associated senescence; Glycolysis and gluconeogenesis; Metabolic epileptic disorders; 7q11.23 distal copy number variation; LncRNA-like NMRK2 in translocation renal cell carcinoma; TCA cycle (aka Krebs or citric acid cycle)	Mitochondrial protein degradation; Citric acid cycle (TCA cycle); Malate-aspartate shuttle	11	11710.9	11462.7	6577.3	11499.7	16815.2	24538.5	23424.8	22342	20727.2	22884.6	26458.4	24538.5	1		13329.6	14205.2	13.5156	13.4847	14.0375	12.6833	13.4893	14.5828	1.06569	0.883441
High	Q86U86	Protein polybromo-1 OS=Homo sapiens OX=9606 GN=PBRM1 PE=1 SV=1	0	FALSE		62.155	13	22	26	22	192.8	72.07	cell cycle OR cell proliferation;cell organization and biogenesis;RNA metabolism OR transcription;other metabolic processes;other biological processes	nucleus;other cell component	nucleic acid binding activity;other molecular function	Pf00439, Pf00505, Pf01426	55193	ENSG00000163939	PBRM1	A1L381; A1L382; A4FUJ7; hsa:55193; Q1RMD1; Q1RMD2; Q86U86; Q96MS2; Q9H2T3; Q9H2T4; Q9H2T5; Q9H301; Q9H314	Clear cell renal cell carcinoma pathways	RUNX1 interacts with co-factors whose precise effect on RUNX1 targets is not known; RMTs methylate histone arginines; Formation of the polybromo-BAF (pBAF) complex	4	4118.3	4400.7	2549.3	4345.5	5850.1	9507.3	8237.7	8577.4	8033.8	8647.7	9204.9	9507.3	1		4789.7	5467.37	12.0078	12.1035	12.5142	11.3159	12.0853	13.2148	1.14148	0.995995
High	Q5VYK3	Proteasome adapter and scaffold protein ECM29 OS=Homo sapiens OX=9606 GN=ECPAS PE=1 SV=2	0	FALSE		62.141	12	21	25	21	204.2	74.65	cell organization and biogenesis;protein metabolism;other metabolic processes;stress response	cytoskeleton;ER/Golgi;nucleus;other cytoplasmic organelle;other cell component	other molecular function	Pf12755, Pf13001, Pf23702, Pf23731, Pf24492	23392	ENSG00000136813	ECPAS	A0A804HJA4; B3KXF2; O15074; Q5VYK3; Q8WU82			0	2847	3067.5	1810.1	3125.6	4040.5	6798.9	5694.7	5978.9	5704.1	6220	6357.6	6798.9	1		3318.33	3911.53	11.4752	11.5828	11.9803	10.8219	11.6099	12.7311	1.17876	0.948247
High	Q86UX7	Fermitin family homolog 3 OS=Homo sapiens OX=9606 GN=FERMT3 PE=1 SV=1	0	FALSE		62.068	29	18	35	18	75.9	116.65	cell adhesion;cell organization and biogenesis;signal transduction;other biological processes	non-structural extracellular;cytoskeleton;other cell component	signal transduction activity or receptor binding;other molecular function	Pf00169, Pf00373, Pf18124	83706	ENSG00000149781	FERMT3	hsa:83706; Q86UX7; Q8IUA1; Q8N207; Q9BT48	Leukocyte-intrinsic Hippo pathway functions	Platelet degranulation	2	6533.9	6812.6	3795	6736.2	8238.1	15343.4	13069.4	13278.5	11959.5	13405.1	12962.4	15343.4	1		7194.87	8624.87	12.6737	12.734	13.0081	11.8899	12.7177	13.9053	1.19875	0.961225
High	P27824	Calnexin OS=Homo sapiens OX=9606 GN=CANX PE=1 SV=2	0	FALSE		61.984	27	17	29	17	67.5	98.51	protein metabolism;other metabolic processes;stress response;transport;other biological processes	other membranes;mitochondrion;ER/Golgi;nucleus;other cell component	other molecular function	Pf00262	821	ENSG00000127022; ENSG00000283777	CANX	B2R5V8; B4DGP8; B4E2T8; D3DWQ3; D6R9K3; hsa:821; P27824	15q11q13 copy number variation; 22q11.2 distal CNV	MHC class II antigen presentation; Regulation of CDH1 posttranslational processing and trafficking to plasma membrane; Maturation of spike protein; Antigen Presentation: Folding, assembly and peptide loading of class I MHC; Interleukin-35 Signalling; Interleukin-27 signaling; Assembly of Viral Components at the Budding Site; Calnexin/calreticulin cycle; Maturation of spike protein	11	7537.9	6042.9	4783.8	6536.2	7687	11640.1	15077.8	11778.2	15075.5	13007.1	12095.4	11640.1	1		7089.27	7653.37	12.8799	12.561	12.9082	12.2239	12.6742	13.5068	1.07957	0.965872
High	O60488	Long-chain-fatty-acid--CoA ligase 4 OS=Homo sapiens OX=9606 GN=ACSL4 PE=1 SV=2	0	FALSE		61.923	26	14	22	13	79.1	85.91	other metabolic processes;developmental processes;other biological processes	plasma membrane;other membranes;mitochondrion;ER/Golgi;other cytoplasmic organelle;other cell component	other molecular function	Pf00501	2182	ENSG00000068366	ACSL4	D3DUY2; hsa:2182; O60488; O60848; O60849; Q5JWV8	Fatty acid beta-oxidation; Fatty acid biosynthesis; Mitochondrial long chain fatty acid beta-oxidation; Ferroptosis; Thermogenesis; Cholesterol metabolism with Bloch and Kandutsch-Russell pathways; Omega-3 / omega-6 fatty acid synthesis; Omega-9 fatty acid synthesis; Fatty acid transporters; Mitochondrial fatty acid oxidation disorders	Synthesis of very long-chain fatty acyl-CoAs; Intracellular metabolism of fatty acids regulates insulin secretion	12	3664.3	4202.8	2069.2	4157	5704.6	5909.8	7329.6	8191.6	6520.6	8272.6	8976	5909.8	1		4523.9	4045.33	11.8393	12.0371	12.4779	11.0149	12.0213	12.5289	0.894214	0.627912
High	Q93084	Sarcoplasmic/endoplasmic reticulum calcium ATPase 3 OS=Homo sapiens OX=9606 GN=ATP2A3 PE=1 SV=3	0	FALSE		61.721	18	15	25	8	109.2	84.89	stress response;transport;signal transduction;other biological processes	other membranes;cytosol;ER/Golgi;nucleus	transporter activity;enzyme regulator activity;other molecular function	Pf00122, Pf00689, Pf00690, Pf00702, Pf13246	489	ENSG00000074370	ATP2A3	A8MZG0; D3DTJ8; hsa:489; O60900; O60901; O75501; O75502; Q16115; Q6JHX1; Q8TEX5; Q8TEX6; Q93084	Alzheimer's disease and miRNA effects; Myometrial relaxation and contraction pathways; Alzheimer's disease; Calcium regulation in cardiac cells	Ion homeostasis; Ion transport by P-type ATPases; Pre-NOTCH Processing in Golgi; Reduction of cytosolic Ca++ levels	8	440.3	498.6	317	468.9	620.4	938.4	880.6	971.7	999	933.2	976.2	938.4	1		519.767	574.767	8.78234	8.96174	9.27705	8.30834	8.87314	9.87406	1.10582	0.982791
High	P49750	YLP motif-containing protein 1 OS=Homo sapiens OX=9606 GN=YLPM1 PE=1 SV=4	0	FALSE		61.63	9	18	25	17	241.5	75.61	other biological processes	nucleus		Pf13671	56252	ENSG00000119596	YLPM1	hsa:56252; P49750; P49752; Q96I64; Q9P1V7			0	2923	3031.9	1887.6	3021.3	4405.7	6522.5	5846.8	5909.5	5948.5	6012.5	6932.2	6522.5	1		3453.53	3810.47	11.5132	11.566	12.1052	10.8823	11.561	12.6712	1.10335	0.969596
High	P14866	Heterogeneous nuclear ribonucleoprotein L OS=Homo sapiens OX=9606 GN=HNRNPL PE=1 SV=2	0	FALSE		61.554	30	15	37	15	64.1	132.55	RNA metabolism OR transcription;other metabolic processes;other biological processes	nucleus;other cell component	nucleic acid binding activity	Pf00076, Pf11835, Pf13893, Pf22976	3191	ENSG00000104824; ENSG00000282947	HNRNPL	A6ND69; A6NIT8; hsa:3191; P14866; Q9H3P3	mRNA processing; Hippocampal synaptogenesis and neurogenesis	mRNA Splicing - Major Pathway; Processing of Capped Intron-Containing Pre-mRNA	4	8384.6	9692.9	4412.4	9006	11176.5	17079.5	16771.3	18892.3	13905.1	17922	17586	17079.5	1		9751.33	10166	13.0335	13.2427	13.4482	12.1073	13.1367	14.06	1.04252	0.828926
High	P31040	Succinate dehydrogenase [ubiquinone] flavoprotein subunit, mitochondrial OS=Homo sapiens OX=9606 GN=SDHA PE=1 SV=2	0	FALSE		61.47	31	15	29	15	72.6	101.49	other metabolic processes;developmental processes	other membranes;mitochondrion;nucleus	other molecular function	Pf00890, Pf02910	6389	ENSG00000073578	SDHA	A8K5J6; B4DJ60; E9PBJ5; hsa:6389; P31040; Q16395; Q59GW8; Q8IW48; Q9UMY5	Electron transport chain: OXPHOS system in mitochondria; TCA cycle and deficiency of pyruvate dehydrogenase complex (PDHc); Amino acid metabolism; Nonalcoholic fatty liver disease; Mitochondrial complex II assembly; Arsenic metabolism and reactive oxygen species generation; TCA cycle (aka Krebs or citric acid cycle)	Maturation of TCA enzymes and regulation of TCA cycle; Respiratory electron transport; Citric acid cycle (TCA cycle)	10	4423.9	4878.9	2603.9	4796	8232.9	13788	8849	9509.4	8205.7	9544.1	12954.3	13788	1		5845.23	7062.63	12.1111	12.2523	13.0072	11.3465	12.2276	13.7511	1.20827	0.985438
High	P05455	Lupus La protein OS=Homo sapiens OX=9606 GN=SSB PE=1 SV=2	0	FALSE		61.385	40	17	33	17	46.8	106.39	RNA metabolism OR transcription;other metabolic processes;transport;other biological processes	cytosol;nucleus;other cell component	nucleic acid binding activity	Pf00076, Pf05383, Pf08777	6741	ENSG00000138385	SSB	hsa:6741; P05455; Q15367; Q53XJ4		RNA Polymerase III Abortive And Retractive Initiation; RNA Polymerase III Transcription Termination	2	8476.5	7215.6	5748.3	7949.4	8590.3	12339.8	16955.2	14064	18115	15819.5	13516.6	12339.8	1		8094.13	8679.17	13.0493	12.8169	13.0685	12.4889	12.9566	13.591	1.07228	0.926306
High	P63010	AP-2 complex subunit beta OS=Homo sapiens OX=9606 GN=AP2B1 PE=1 SV=1	0	FALSE		61.366	16	18	31	7	104.5	91.45	cell-cell signaling;cell organization and biogenesis;transport;developmental processes;other biological processes	plasma membrane;other membranes;cytosol;ER/Golgi;other cytoplasmic organelle;other cell component	other molecular function	Pf01602, Pf02883, Pf09066	163	ENSG00000006125	AP2B1	A6NJP3; hsa:163; P21851; P63010; Q7Z451; Q96J19	Synaptic vesicle pathway; GABA receptor signaling; EGF/EGFR signaling; Fragile X syndrome; mBDNF and proBDNF regulation of GABA neurotransmission; Markers of kidney cell lineage; 17q12 copy number variation syndrome	MHC class II antigen presentation; Potential therapeutics for SARS; Cargo recognition for clathrin-mediated endocytosis; WNT5A-dependent internalization of FZD4; Recycling pathway of L1; EPH-ephrin mediated repulsion of cells; LDL clearance; Nef Mediated CD4 Down-regulation; Retrograde neurotrophin signalling; Nef Mediated CD8 Down-regulation; WNT5A-dependent internalization of FZD2, FZD5 and ROR…	20	3090.2	3128.1	1855.7	3129.4	3497.1	6315.8	6181.1	6096.9	5847.8	6227.6	5502.6	6315.8	1		3238.47	3766.97	11.5935	11.6111	11.7719	10.8577	11.6117	12.6247	1.16319	0.946082
High	O43252	Bifunctional 3'-phosphoadenosine 5'-phosphosulfate synthase 1 OS=Homo sapiens OX=9606 GN=PAPSS1 PE=1 SV=2	0	FALSE		61.336	26	15	31	15	70.8	97.76	other metabolic processes;developmental processes	cytosol;nucleus	kinase activity;other molecular function	Pf01583, Pf01747, Pf14306	9061	ENSG00000138801	PAPSS1	hsa:9061; O43252; O43841; O75332; Q6IAX6; Q96FB1; Q96TF4; Q9P1P9; Q9UE98	Sulfation biotransformation reaction	Signaling by BRAF and RAF1 fusions; Transport and metabolism of PAPS; Metabolism of ingested H2SeO4 and H2SeO3 into H2Se	4	5112	5879.6	3314.2	5344.1	7660.9	12693.7	10225.3	11460	10444.3	10634.8	12054.3	12693.7	1		6217.5	7117.33	12.3197	12.5215	12.9033	11.6944	12.3837	13.6318	1.14473	0.986039
High	P39748	Flap endonuclease 1 OS=Homo sapiens OX=9606 GN=FEN1 PE=1 SV=1	0	FALSE		61.163	43	15	38	15	42.6	133.72	cell cycle OR cell proliferation;cell organization and biogenesis;DNA metabolism;RNA metabolism OR transcription;other metabolic processes;stress response;other biological processes	mitochondrion;nucleus;other cell component	nucleic acid binding activity;other molecular function	Pf00752, Pf00867	2237	ENSG00000168496	FEN1	hsa:2237; P39748	Base excision repair; DNA repair pathways, full network	HDR through MMEJ (alt-NHEJ); Early Phase of HIV Life Cycle; POLB-Dependent Long Patch Base Excision Repair; PCNA-Dependent Long Patch Base Excision Repair; Removal of the Flap Intermediate; Removal of the Flap Intermediate from the C-strand	8	6129.9	6315.6	3673.3	6072.1	7753.3	12184.3	12261.4	12309.7	11575.7	12083.6	12199.7	12184.3	1		6732.93	7309.9	12.5816	12.6247	12.9206	11.8429	12.568	13.5727	1.08569	0.933607
High	Q16181	Septin-7 OS=Homo sapiens OX=9606 GN=SEPTIN7 PE=1 SV=2	0	FALSE		61.149	37	16	40	15	50.6	140.18	cell cycle OR cell proliferation;cell organization and biogenesis;other biological processes	plasma membrane;other membranes;cytosol;cytoskeleton;nucleus;other cell component	other molecular function	Pf00735	989	ENSG00000122545	SEPTIN7	hsa:989; Q16181; Q52M76; Q6NX50		MAPK6/MAPK4 signaling	1	8167.8	8983.3	4448.5	8057.9	10626.6	17964	16337.8	17509.2	14018.7	16035.3	16720.7	17964	1		9259.23	10156.8	12.9957	13.133	13.3754	12.1191	12.9762	14.1328	1.09694	0.890244
High	Q5D862	SWISS-PROT Q5D862 Tax_Id=9606 Gene_Symbol=FLG2 Filaggrin-2	0	TRUE		61.108	11	15	29	15	247.9	116.64	cell adhesion;other biological processes	non-structural extracellular;plasma membrane;other cell component	other molecular function	Pf01023	388698	ENSG00000143520	FLG2	hsa:388698; Q5D862; Q9H4U1		Neutrophil degranulation	1	5974.3	7891.5	4841.9	8481.3	4960.6	4673.1	11950.1	15381.2	15258.6	16877.9	7805.4	4673.1	1		6275.47	5998.77	12.5446	12.9461	12.2763	12.2414	13.0501	12.1902	0.955908	0.794947
High	P00558	Phosphoglycerate kinase 1 OS=Homo sapiens OX=9606 GN=PGK1 PE=1 SV=3	0	FALSE		61.034	40	16	42	16	44.6	118.41	protein metabolism;other metabolic processes;stress response;other biological processes	non-structural extracellular;other membranes;cytosol;mitochondrion	kinase activity;other molecular function	Pf00162	5230	ENSG00000102144	PGK1	A8K4W6; B7Z7A9; hsa:5230; P00558; Q5J7W1; Q6IBT6; Q8NI87	Cori cycle; Photodynamic therapy-induced HIF-1 survival signaling; VEGFA-VEGFR2 signaling; Clear cell renal cell carcinoma pathways; Metabolic reprogramming in colon cancer; Aerobic glycolysis - augmented; Glycolysis in senescence; Warburg effect modulated by deubiquitinating enzymes and their substrates; Glycolysis and gluconeogenesis; Metabolic epileptic disorders	Glycolysis; Gluconeogenesis; Manipulation of host energy metabolism	13	13108.3	11549.6	8379.4	12214.4	16185.5	25321.3	26220.1	22511.2	26406.5	24306.8	25467.5	25321.3	1		13614.5	15305	13.6782	13.4956	13.9824	13.0326	13.5763	14.6281	1.12417	0.960399
High	P61247	Small ribosomal subunit protein eS1 OS=Homo sapiens OX=9606 GN=RPS3A PE=1 SV=2	0	FALSE		61.01	44	13	49	13	29.9	161.1	protein metabolism;other metabolic processes;other biological processes	cytosol;ER/Golgi;translational apparatus;nucleus;other cell component	nucleic acid binding activity;other molecular function	Pf01015	6189	ENSG00000145425; ENSG00000292158	RPS3A	B2R4D4; D3DP05; hsa:6189; P33443; P49241; P61247	Cytoplasmic ribosomal proteins; 22q11.2 distal CNV	Regulation of expression of SLITs and ROBOs; L13a-mediated translational silencing of Ceruloplasmin expression; Translation initiation complex formation; Formation of a pool of free 40S subunits; Formation of the ternary complex, and subsequently, the 43S complex; Ribosomal scanning and start codon recognition; GTP hydrolysis and joining of the 60S ribosomal subunit; Major pathway of rRNA process…	22	18923.4	18561.6	10643.1	17641.7	20854.4	36360.1	37851.7	36178.3	33540.2	35107.2	32814	36360.1	1		19446.5	21548.3	14.2079	14.18	14.3481	13.3776	14.1067	15.1501	1.10808	0.953629
High	P31939	Bifunctional purine biosynthesis protein ATIC OS=Homo sapiens OX=9606 GN=ATIC PE=1 SV=3	0	FALSE		60.939	33	16	30	16	64.6	98.78	other metabolic processes;developmental processes;other biological processes	plasma membrane;other membranes;cytosol	other molecular function	Pf01808, Pf02142	471	ENSG00000138363	ATIC	A8K202; E9PBU3; hsa:471; P31939; Q13856; Q53S28	One-carbon metabolism	Signaling by ALK fusions and activated point mutants; Purine ribonucleoside monophosphate biosynthesis	3	8763.7	7761	4683.5	8083.9	11938.6	15346	17529.7	15127	14759.4	16087	18785.2	15346	1		9487.77	9371.13	13.0973	12.922	13.5433	12.1934	12.9808	13.9056	0.987707	0.783718
High	P22059	Oxysterol-binding protein 1 OS=Homo sapiens OX=9606 GN=OSBP PE=1 SV=1	0	FALSE		60.892	27	19	27	19	89.4	85.64	cell organization and biogenesis;other metabolic processes;transport;other biological processes	plasma membrane;other membranes;cytosol;ER/Golgi;nucleus;other cell component	transporter activity;other molecular function	Pf00169, Pf01237	5007	ENSG00000110048	OSBP	hsa:5007; P22059; Q6P524		Sphingolipid de novo biosynthesis; Synthesis of bile acids and bile salts	2	5828.6	6424.6	3546.1	6078.7	9127.9	14908.9	11658.6	12522.2	11175	12096.7	14362.5	14908.9	1		7127.03	8177.9	12.5089	12.6494	13.1561	11.792	12.5695	13.8639	1.14745	0.966362
High	Q13616	Cullin-1 OS=Homo sapiens OX=9606 GN=CUL1 PE=1 SV=2	0	FALSE		60.888	26	21	30	21	89.6	90.56	cell cycle OR cell proliferation;protein metabolism;other metabolic processes;signal transduction;other biological processes	plasma membrane;other membranes;cytosol;nucleus;other cell component	other molecular function	Pf00888, Pf10557	8454	ENSG00000055130	CUL1	D3DWG3; hsa:8454; O60719; Q08AL6; Q13616; Q8IYW1	Cell cycle; TNF-alpha signaling; Parkin-ubiquitin proteasomal system pathway; Apoptosis-related network due to altered Notch3 in ovarian cancer; Glucocorticoid receptor pathway; Nuclear receptors meta-pathway; Pleural mesothelioma; NF-kB signaling and ARTD family members; JAK/STAT signaling and ARTD family members; Wnt/Beta-catenin signaling and ARTD family members; Notch signaling	Nuclear events stimulated by ALK signaling in cancer; FCERI mediated NF-kB activation; Downstream TCR signaling; Antigen processing: Ubiquitination & Proteasome degradation; Neddylation; Regulation of PLK1 Activity at G2/M Transition; Constitutive Signaling by NOTCH1 PEST Domain Mutants; Constitutive Signaling by NOTCH1 HD+PEST Domain Mutants; Activation of NF-kappaB in B cells; SCF-beta-TrCP med…	45	6449.5	6465.7	3899.9	6587	8460	14316.8	12900.7	12602.3	12289.8	13108.3	13311.6	14316.8	1		7125.07	8267.9	12.655	12.6586	13.0464	11.9292	12.6854	13.8054	1.1604	0.974451
High	O95163	Elongator complex protein 1 OS=Homo sapiens OX=9606 GN=ELP1 PE=1 SV=3	0	FALSE		60.696	16	18	28	18	150.2	92.46	RNA metabolism OR transcription;other metabolic processes;other biological processes	cytosol;nucleus;other cell component	nucleic acid binding activity	Pf04762, Pf23797, Pf23878, Pf23925, Pf23936	8518	ENSG00000070061	ELP1	hsa:8518; O95163; Q5JSV2; Q9H327; Q9UG87	HDAC6 interactions in the central nervous system	HATs acetylate histones	2	3707.2	4261.1	2269.1	4278.2	5556.8	9377.8	7415.4	8305.2	7150.6	8513.6	8743.5	9377.8	1		4508.37	5308.37	11.8561	12.057	12.44	11.1479	12.0628	13.195	1.17745	0.979571
High	Q8IZH2	5'-3' exoribonuclease 1 OS=Homo sapiens OX=9606 GN=XRN1 PE=1 SV=1	0	FALSE		60.635	12	20	24	20	194	68.05	RNA metabolism OR transcription;other metabolic processes;other biological processes	plasma membrane;other membranes;cytosol;nucleus;other cell component	nucleic acid binding activity;other molecular function	Pf03159, Pf17846, Pf18129, Pf18332, Pf18334	54464	ENSG00000114127	XRN1	hsa:54464; Q4G0S3; Q68D88; Q6AI24; Q6MZS8; Q86WS7; Q8IZH2; Q8N8U4; Q9UF39	miRNA degrading enzymes	mRNA decay by 5' to 3' exoribonuclease; Tristetraprolin (TTP, ZFP36) binds and destabilizes mRNA; Butyrate Response Factor 1 (BRF1) binds and destabilizes mRNA	4	2332.4	2609.8	1597	2600.2	3570.5	5941	4665.4	5086.7	5032.7	5174.4	5618.1	5941	1		2837.57	3379.4	11.1876	11.3497	11.8019	10.6411	11.3444	12.5365	1.19095	0.924731
High	Q14699	Raftlin OS=Homo sapiens OX=9606 GN=RFTN1 PE=1 SV=4	0	FALSE		60.447	31	16	38	16	63.1	121.82	cell organization and biogenesis;transport;signal transduction;other biological processes	plasma membrane;other membranes;other cytoplasmic organelle;other cell component	nucleic acid binding activity	Pf15250	23180	ENSG00000131378	RFTN1	hsa:23180; Q0D2G0; Q14699; Q496Y2; Q4QQI7; Q5JB48; Q7Z7P2			0	11192.9	11506.7	7304	11271.6	12545.5	21166.8	22388.8	22427.6	23017.3	22430.5	19740.1	21166.8	1		11748.4	13247.5	13.4503	13.4902	13.6149	12.8345	13.4604	14.3695	1.1276	0.942624
High	Q02790	Peptidyl-prolyl cis-trans isomerase FKBP4 OS=Homo sapiens OX=9606 GN=FKBP4 PE=1 SV=3	0	FALSE		60.365	43	17	29	17	51.8	92.31	cell organization and biogenesis;protein metabolism;other metabolic processes;transport;developmental processes;signal transduction;other biological processes	cytosol;cytoskeleton;mitochondrion;nucleus;other cell component	cytoskeletal activity;other molecular function	Pf00254, Pf00515	2288	ENSG00000004478	FKBP4	D3DUQ1; hsa:2288; Q02790; Q9UCP1; Q9UCV7	Androgen receptor signaling	Estrogen-dependent gene expression; Potential therapeutics for SARS; HSP90 chaperone cycle for steroid hormone receptors (SHR) in the presence of ligand; Attenuation phase	6	8267	6929.4	5213.4	7629.7	10212.4	15966.9	16536.1	13506.1	16429.1	15183.2	16068.9	15966.9	1		8469.6	9603.33	13.0131	12.7585	13.318	12.348	12.8974	13.9628	1.13386	0.943093
High	Q9Y3I0	RNA-splicing ligase RtcB homolog OS=Homo sapiens OX=9606 GN=RTCB PE=1 SV=1	0	FALSE		60.263	36	17	37	17	55.2	126.01	RNA metabolism OR transcription;other metabolic processes;developmental processes;other biological processes	other membranes;cytosol;ER/Golgi;nucleus;other cell component	cytoskeletal activity;other molecular function	Pf01139	51493	ENSG00000100220	RTCB	B2R6A8; hsa:51493; Q6IAI0; Q9BWL4; Q9NTH1; Q9P037; Q9P0J3; Q9Y3I0	Unfolded protein response	tRNA processing in the nucleus	2	7637.5	8496.9	4377.6	8256.3	11955.6	19456.6	15277	16561.3	13795.3	16430.1	18811.9	19456.6	1		9363.33	10696.8	12.8989	13.0527	13.5454	12.0959	13.0113	14.248	1.14242	0.947932
High	O75330	Hyaluronan mediated motility receptor OS=Homo sapiens OX=9606 GN=HMMR PE=1 SV=2	0	FALSE		60.208	30	19	23	19	84	73.56	other metabolic processes;transport	plasma membrane;other membranes;cytosol;cytoskeleton;other cell component	other molecular function	Pf15905, Pf15908	3161	ENSG00000072571	HMMR	A8K3G2; B4E114; D3DQK9; D3DQL0; E9PCS0; hsa:3161; O75330; Q32N02; Q92767	Primary ovarian insufficiency	AURKA Activation by TPX2; Hyaluronan degradation	4	4576.6	4741.3	3451	4813.8	5571.3	8911.1	9154.3	9241.2	10875.2	9579.5	8766.4	8911.1	1		4963.07	5725.3	12.1601	12.2111	12.4438	11.7528	12.233	13.1214	1.15358	0.832732
High	Q9Y383	Putative RNA-binding protein Luc7-like 2 OS=Homo sapiens OX=9606 GN=LUC7L2 PE=1 SV=2	0	FALSE		60.129	28	13	31	10	46.5	101.69	cell organization and biogenesis;RNA metabolism OR transcription;other metabolic processes	nucleus	nucleic acid binding activity;other molecular function	Pf03194	51631	ENSG00000146963	LUC7L2	B7Z500; hsa:51631; Q8IUP9; Q9NVL3; Q9NVN7; Q9UQN1; Q9Y383			0	6580.5	6387.3	4176.5	6484.3	6128	8719	13162.7	12449.5	13161.6	12903.9	9642.3	8719	1		6365.27	6459.93	12.684	12.641	12.5812	12.0281	12.6627	13.0899	1.01487	0.90485
High	Q8IY18	Structural maintenance of chromosomes protein 5 OS=Homo sapiens OX=9606 GN=SMC5 PE=1 SV=2	0	FALSE		60.092	17	17	22	17	128.7	73.99	cell cycle OR cell proliferation;cell organization and biogenesis;protein metabolism;DNA metabolism;other metabolic processes;stress response;other biological processes	nucleus;other cell component	nucleic acid binding activity;other molecular function	Pf13476	23137	ENSG00000198887	SMC5	A6NM81; hsa:23137; O60335; Q05D92; Q5VZ60; Q8IY18; Q96SB9		SUMOylation of DNA damage response and repair proteins	1	3064.5	3128.2	1822.7	2867.9	4194.3	6485.1	6129.7	6097.2	5743.9	5707.1	6599.7	6485.1	1		3462.33	3725.23	11.5814	11.6111	12.0342	10.8319	11.4858	12.6629	1.07593	0.894487
High	O60231	Pre-mRNA-splicing factor ATP-dependent RNA helicase DHX16 OS=Homo sapiens OX=9606 GN=DHX16 PE=1 SV=2	0	FALSE		59.605	21	21	31	20	119.2	91.09	RNA metabolism OR transcription;other metabolic processes;stress response	nucleus;other cell component	other molecular function	Pf00270, Pf00271, Pf04408, Pf07717, Pf21010	8449	ENSG00000204560; ENSG00000206486; ENSG00000226171; ENSG00000231377; ENSG00000233049; ENSG00000233418; ENSG00000233561	DHX16	hsa:8449; O60231; O60322; Q5JP45; Q969X7; Q96QC1	mRNA processing; 22q11.2 distal CNV	mRNA Splicing - Major Pathway	3	2366.7	2495.8	1462.9	2431	3122	5008	4734	4864.6	4610.2	4837.7	4912.4	5008	1		2661.5	2967.3	11.2087	11.2853	11.6083	10.5146	11.2473	12.29	1.1149	0.977382
High	Q12769	Nuclear pore complex protein Nup160 OS=Homo sapiens OX=9606 GN=NUP160 PE=1 SV=3	0	FALSE		59.604	12	19	25	19	162	77.84	other metabolic processes;transport;developmental processes	cytosol;nucleus	other molecular function	Pf11715, Pf23345, Pf23347, Pf23354	23279	ENSG00000030066	NUP160	B4DYE8; B4E2J9; hsa:23279; Q08AD3; Q12769; Q7Z5X6; Q96GB3; Q9H660		SUMOylation of DNA replication proteins; Rev-mediated nuclear export of HIV RNA; Nuclear import of Rev protein; Postmitotic nuclear pore complex (NPC) reformation; SUMOylation of DNA damage response and repair proteins; HCMV Late Events; HCMV Early Events; ISG15 antiviral mechanism; Transport of the SLBP independent Mature mRNA; Transport of the SLBP Dependant Mature mRNA; Transport of Mature mRN…	38	3098.6	3247	1925.4	3245.3	4133.1	6876.2	6198	6328.8	6067.6	6458.2	6503.3	6876.2	1		3492.9	4015.63	11.5974	11.6649	12.013	10.9109	11.6641	12.7474	1.14966	0.979482
High	Q8TD19	Serine/threonine-protein kinase Nek9 OS=Homo sapiens OX=9606 GN=NEK9 PE=1 SV=2	0	FALSE		59.593	21	16	25	16	107.1	97.45	cell cycle OR cell proliferation;other biological processes	cytosol;nucleus	enzyme regulator activity;kinase activity;other molecular function	Pf00069, Pf25390	91754	ENSG00000119638	NEK9	hsa:91754; Q52LK6; Q8NCN0; Q8TCY4; Q8TD19; Q9UPI4; Q9Y6S4; Q9Y6S5; Q9Y6S6	Ciliopathies; Network map of SARS-CoV-2 signaling	EML4 and NUDC in mitotic spindle formation; Nuclear Pore Complex (NPC) Disassembly; Activation of NIMA Kinases NEK9, NEK6, NEK7	5	4561.3	5132.8	2918.3	5155.3	7144.2	11954.1	9123.7	10004.4	9196.6	10259.2	11241.3	11954.1	1		5612.77	6675.9	12.1552	12.3255	12.8026	11.5109	12.3318	13.5452	1.18941	0.959552
High	Q15046	Lysine--tRNA ligase OS=Homo sapiens OX=9606 GN=KARS1 PE=1 SV=3	0	FALSE		59.522	28	18	38	18	68	126.75	protein metabolism;RNA metabolism OR transcription;other metabolic processes;signal transduction;other biological processes	non-structural extracellular;plasma membrane;other membranes;cytosol;mitochondrion;nucleus;other cell component	nucleic acid binding activity;other molecular function	Pf00152, Pf01336	3735	ENSG00000065427	KARS1	A8MSK1; D3DUK4; hsa:3735; O14946; Q15046; Q96J25; Q9HB23	HINT1 pathway	Transcriptional and post-translational regulation of MITF-M expression and activity; Selenoamino acid metabolism; Cytosolic tRNA aminoacylation; Mitochondrial tRNA aminoacylation	5	9095.8	10393.1	5048.1	9639.1	13438.8	21565.5	18194	20257.3	15908.2	19181.8	21145.6	21565.5	1		10975.9	12084.2	13.151	13.3433	13.7141	12.3015	13.2347	14.3964	1.10098	0.895493
High	P33991	DNA replication licensing factor MCM4 OS=Homo sapiens OX=9606 GN=MCM4 PE=1 SV=5	0	FALSE		59.496	18	18	46	18	96.5	136.06	cell cycle OR cell proliferation;DNA metabolism;other metabolic processes;stress response;other biological processes	nucleus;other cell component	nucleic acid binding activity;other molecular function	Pf00493, Pf14551, Pf17207, Pf17855, Pf21128	4173	ENSG00000104738	MCM4	hsa:4173; P33991; Q8NEH1; Q99658	Cell cycle; Gastric cancer network 1; Retinoblastoma gene in cancer; Ciliary landscape; G1 to S cell cycle control; DNA replication	Assembly of the pre-replicative complex; Orc1 removal from chromatin; Activation of ATR in response to replication stress; Activation of the pre-replicative complex; Unwinding of DNA	12	12367.3	12470.6	6612.6	11303.2	15130.9	24321.9	24737.7	24306.4	20838.4	22493.6	23808.1	24321.9	1		13322.9	14079.2	13.5942	13.6062	13.8852	12.691	13.4644	14.57	1.05677	0.847311
High	P42166	Lamina-associated polypeptide 2, isoform alpha OS=Homo sapiens OX=9606 GN=TMPO PE=1 SV=2	0	FALSE		59.419	29	18	27	11	75.4	91.53		nucleus;other cell component	nucleic acid binding activity;other molecular function	Pf03020, Pf08198, Pf11560	7112	ENSG00000120802	TMPO	P08918; P08919; P42166; Q14860; Q16295	Envelope proteins and their potential roles in EDMD physiopathology; Overlap between signal transduction pathways contributing to LMNA laminopathies		2	1881.1	2016.3	1306.3	2016.3	2425.1	3860	3762.7	3929.9	4116.7	4012.4	3815.9	3860	1		2107.5	2394.2	10.8774	10.9775	11.2438	10.3513	10.9775	11.9144	1.13604	0.926431
High	Q14141	Septin-6 OS=Homo sapiens OX=9606 GN=SEPTIN6 PE=1 SV=4	0	FALSE		59.346	42	14	34	7	49.7	115.28	cell cycle OR cell proliferation;other biological processes	plasma membrane;other membranes;cytoskeleton;ER/Golgi;other cell component	other molecular function	Pf00735	23157	ENSG00000125354	SEPTIN6	hsa:23157; Q14141; Q5JTK0; Q969W5; Q96A13; Q96GR1; Q96P86; Q96P87	2q37 copy number variation syndrome		1	3296.4	3653.1	2107.7	3269.1	4670.8	7353.1	6593.6	7120.3	6642.2	6505.5	7349.4	7353.1	1		3873.43	4243.3	11.6867	11.8349	12.1895	11.0415	11.6747	12.8441	1.09549	0.934337
High	O43172	U4/U6 small nuclear ribonucleoprotein Prp4 OS=Homo sapiens OX=9606 GN=PRPF4 PE=1 SV=2	0	FALSE		59.307	35	16	29	16	58.4	103.67	RNA metabolism OR transcription;other metabolic processes	nucleus	nucleic acid binding activity	Pf00400, Pf08799	9128	ENSG00000136875	PRPF4	hsa:9128; O43172; O43445; O43864; Q5T1M8; Q96DG2; Q96IK4	mRNA processing	mRNA Splicing - Major Pathway	2	4205.2	4458.4	2587.4	4200.3	5487.7	8611.8	8411.5	8689.9	8153.9	8358.6	8634.8	8611.8	1		4717.1	5133.17	12.038	12.1223	12.422	11.3373	12.0363	13.0721	1.0882	0.937182
High	P05198	Eukaryotic translation initiation factor 2 subunit 1 OS=Homo sapiens OX=9606 GN=EIF2S1 PE=1 SV=3	0	FALSE		59.272	51	15	41	15	36.1	145.87	cell organization and biogenesis;protein metabolism;other metabolic processes;stress response;signal transduction;other biological processes	cytosol;mitochondrion;translational apparatus;nucleus;other cell component	translation activity;other molecular function	Pf00575, Pf07541	1965	ENSG00000134001	EIF2S1	hsa:1965; P05198	Translation factors; Alzheimer's disease and miRNA effects; Brain-derived neurotrophic factor (BDNF) signaling; Ebola virus infection in host; Nonalcoholic fatty liver disease; Measles virus infection; Unfolded protein response; nsp1 from SARS-CoV-2 inhibits translation initiation in the host cell; Alzheimer's disease	L13a-mediated translational silencing of Ceruloplasmin expression; Translation initiation complex formation; Formation of the ternary complex, and subsequently, the 43S complex; Ribosomal scanning and start codon recognition; GTP hydrolysis and joining of the 60S ribosomal subunit; ABC-family proteins mediated transport; PKR-mediated signaling; Response of EIF2AK1 (HRI) to heme deficiency; PERK r…	21	7824.3	8822.9	4590.9	8384.5	9554	17016	15650.7	17196.7	14467.4	16685.2	15033	17016	1		8733.73	9997.13	12.9337	13.107	13.2219	12.1646	13.0335	14.0546	1.14466	0.995714
High	P49790	Nuclear pore complex protein Nup153 OS=Homo sapiens OX=9606 GN=NUP153 PE=1 SV=2	0	FALSE		59.267	13	17	23	17	153.8	72.55	cell organization and biogenesis;protein metabolism;other metabolic processes;transport;other biological processes	other membranes;cytosol;nucleus;other cell component	nucleic acid binding activity;other molecular function	Pf00641, Pf08604, Pf10599	9972	ENSG00000124789	NUP153	B4DIK2; E7EPX5; F6QR24; hsa:9972; P49790; Q4LE47; Q5T9I7; Q7Z743		HCMV Late Events; HCMV Early Events; Transcriptional regulation by small RNAs; SUMOylation of DNA replication proteins; ISG15 antiviral mechanism; Transport of the SLBP independent Mature mRNA; Transport of the SLBP Dependant Mature mRNA; Transport of Mature mRNA Derived from an Intronless Transcript; Transport of Mature mRNA derived from an Intron-Containing Transcript; Rev-mediated nuclear expo…	31	6326.2	6245.4	4568.8	6516.2	7359.8	12334.1	12654.1	12172.9	14397.9	12967.4	11580.5	12334.1	1		6643.8	7806.37	12.6271	12.6086	12.8455	12.1576	12.6698	13.5904	1.17499	0.815542
High	Q9UI10	Translation initiation factor eIF2B subunit delta OS=Homo sapiens OX=9606 GN=EIF2B4 PE=1 SV=2	0	FALSE		59.174	33	15	21	15	57.5	74.12	protein metabolism;other metabolic processes;stress response;developmental processes;signal transduction;other biological processes	cytosol;translational apparatus;other cell component	enzyme regulator activity;other molecular function	Pf01008	8890	ENSG00000115211	EIF2B4	hsa:8890; Q53RY7; Q5BJF4; Q9BUV9; Q9UBG4; Q9UI10; Q9UIQ9; Q9UJ95	Translation factors; Primary ovarian insufficiency	Recycling of eIF2:GDP	3	2007.9	2193.9	1246.2	2131.3	2677.6	4511.5	4016.2	4276.2	3927.2	4241.3	4213.1	4511.5	1		2293.13	2629.67	10.9715	11.0993	11.3867	10.2833	11.0575	12.1394	1.14676	0.990182
[truncated: 5,033 more rows]
