# Supplementary material for: Tunable Aromatic Sulfoxides and Sulfones as Cysteine-Targeting Warheads: Exploring the Structure–Reactivity Relationship
Source: J Med Chem. 2026 Mar 9;69(6):7214–37. doi: 10.1021/acs.jmedchem.5c03536 (PMC13036770; doi:10.1021/acs.jmedchem.5c03536)
Supplement: Supplementary file 15 [file jm5c03536_si_017.pdb]

TITLE     ibr_2C_SO2_pyraz_alkyne_c2
REMARK   4      COMPLIES WITH FORMAT V. 3.0, 1-DEC-2006
REMARK 888
REMARK 888 WRITTEN BY MAESTRO (A PRODUCT OF SCHRODINGER, LLC)
CRYST1   83.412  105.438   89.624  90.00  90.00  90.00 P 1           1
ATOM      1  N   GLY A 389      -0.964 -32.018  19.558  1.00 31.79           N  
ANISOU    1  N   GLY A 389     5096   3273   3709   -182    195    241
ATOM      2  CA  GLY A 389      -0.717 -30.952  18.637  1.00 31.11           C  
ANISOU    2  CA  GLY A 389     5091   3127   3603   -194    215    262
ATOM      3  C   GLY A 389      -0.431 -31.252  17.127  1.00 30.64           C  
ANISOU    3  C   GLY A 389     5065   3063   3515   -164    210    293
ATOM      4  O   GLY A 389      -0.020 -30.388  16.375  1.00 27.59           O  
ANISOU    4  O   GLY A 389     4635   2724   3125   -144    196    297
ATOM      5  H1  GLY A 389      -0.848 -31.757  20.527  1.00 31.79           H  
ATOM      6  H2  GLY A 389      -1.970 -32.108  19.575  1.00 31.79           H  
ATOM      7  HA3 GLY A 389       0.069 -30.290  19.003  1.00 31.11           H  
ATOM      8  HA2 GLY A 389      -1.562 -30.264  18.621  1.00 31.11           H  
ATOM      9  N   LEU A 390      -0.635 -32.497  16.719  1.00 27.24           N  
ANISOU    9  N   LEU A 390     4715   2574   3062   -160    222    316
ATOM     10  CA  LEU A 390      -0.668 -33.007  15.351  1.00 26.98           C  
ANISOU   10  CA  LEU A 390     4726   2529   2997   -131    217    349
ATOM     11  C   LEU A 390      -1.850 -32.595  14.575  1.00 31.91           C  
ANISOU   11  C   LEU A 390     5321   3183   3620    -57    178    356
ATOM     12  O   LEU A 390      -1.743 -32.534  13.338  1.00 30.85           O  
ANISOU   12  O   LEU A 390     5181   3039   3501    -14    159    348
ATOM     13  CB  LEU A 390      -0.574 -34.604  15.386  1.00 27.14           C  
ANISOU   13  CB  LEU A 390     4841   2474   2996   -132    233    372
ATOM     14  CG  LEU A 390       0.353 -35.149  16.489  1.00 30.01           C  
ANISOU   14  CG  LEU A 390     5266   2814   3321   -105    229    410
ATOM     15  CD1 LEU A 390      -0.317 -35.168  17.848  1.00 30.44           C  
ANISOU   15  CD1 LEU A 390     5328   2882   3355   -162    259    420
ATOM     16  CD2 LEU A 390       0.691 -36.568  16.110  1.00 27.66           C  
ANISOU   16  CD2 LEU A 390     5061   2440   3010    -87    236    431
ATOM     17  H   LEU A 390      -0.994 -33.029  17.499  1.00 27.24           H  
ATOM     18  HA  LEU A 390       0.246 -32.671  14.863  1.00 26.98           H  
ATOM     19  HB3 LEU A 390      -0.372 -35.015  14.396  1.00 27.14           H  
ATOM     20  HB2 LEU A 390      -1.535 -35.098  15.524  1.00 27.14           H  
ATOM     21  HG  LEU A 390       1.303 -34.621  16.580  1.00 30.01           H  
ATOM     22 HD11 LEU A 390      -0.503 -36.217  18.080  1.00 30.44           H  
ATOM     23 HD12 LEU A 390       0.421 -34.757  18.537  1.00 30.44           H  
ATOM     24 HD13 LEU A 390      -1.237 -34.584  17.857  1.00 30.44           H  
ATOM     25 HD21 LEU A 390       1.459 -36.520  15.338  1.00 27.66           H  
ATOM     26 HD22 LEU A 390       1.216 -37.110  16.897  1.00 27.66           H  
ATOM     27 HD23 LEU A 390      -0.209 -37.120  15.840  1.00 27.66           H  
ATOM     28  N   GLY A 391      -2.981 -32.419  15.250  1.00 29.20           N  
ANISOU   28  N   GLY A 391     4958   2878   3259    -46    167    369
ATOM     29  CA  GLY A 391      -4.123 -31.820  14.624  1.00 29.23           C  
ANISOU   29  CA  GLY A 391     4932   2916   3260     17    129    375
ATOM     30  C   GLY A 391      -3.868 -30.340  14.342  1.00 33.46           C  
ANISOU   30  C   GLY A 391     5378   3516   3819     17    116    349
ATOM     31  O   GLY A 391      -3.438 -29.615  15.227  1.00 35.12           O  
ANISOU   31  O   GLY A 391     5556   3761   4027     61     86    352
ATOM     32  H   GLY A 391      -3.162 -32.591  16.229  1.00 29.20           H  
ATOM     33  HA3 GLY A 391      -4.907 -31.887  15.379  1.00 29.23           H  
ATOM     34  HA2 GLY A 391      -4.392 -32.356  13.714  1.00 29.23           H  
ATOM     35  N   TYR A 392      -4.022 -29.913  13.117  1.00 28.01           N  
ANISOU   35  N   TYR A 392     4648   2843   3153    -33    137    323
ATOM     36  CA  TYR A 392      -3.895 -28.557  12.577  1.00 26.61           C  
ANISOU   36  CA  TYR A 392     4389   2723   2999    -36    126    298
ATOM     37  C   TYR A 392      -5.130 -27.761  12.995  1.00 30.03           C  
ANISOU   37  C   TYR A 392     4786   3191   3434    -89    147    289
ATOM     38  O   TYR A 392      -6.218 -28.308  12.741  1.00 30.78           O  
ANISOU   38  O   TYR A 392     4896   3268   3533   -142    177    284
ATOM     39  CB  TYR A 392      -3.796 -28.586  11.040  1.00 27.51           C  
ANISOU   39  CB  TYR A 392     4477   2832   3142    -33    122    273
ATOM     40  CG  TYR A 392      -2.603 -29.298  10.498  1.00 28.68           C  
ANISOU   40  CG  TYR A 392     4649   2955   3293     27    101    279
ATOM     41  CD1 TYR A 392      -2.557 -30.746  10.371  1.00 30.28           C  
ANISOU   41  CD1 TYR A 392     4809   3193   3504     79     72    276
ATOM     42  CD2 TYR A 392      -1.381 -28.656  10.318  1.00 29.92           C  
ANISOU   42  CD2 TYR A 392     4872   3052   3445     33    111    288
ATOM     43  CE1 TYR A 392      -1.400 -31.442  10.062  1.00 30.14           C  
ANISOU   43  CE1 TYR A 392     4809   3154   3490    137     53    281
ATOM     44  CE2 TYR A 392      -0.174 -29.344   9.994  1.00 30.60           C  
ANISOU   44  CE2 TYR A 392     4980   3112   3534     93     93    294
ATOM     45  CZ  TYR A 392      -0.184 -30.750   9.946  1.00 38.14           C  
ANISOU   45  CZ  TYR A 392     5887   4106   4498    145     64    291
ATOM     46  OH  TYR A 392       0.953 -31.494   9.630  1.00 38.79           O  
ANISOU   46  OH  TYR A 392     5985   4166   4586    206     48    296
ATOM     47  H   TYR A 392      -4.528 -30.586  12.560  1.00 28.01           H  
ATOM     48  HA  TYR A 392      -2.965 -28.183  13.006  1.00 26.61           H  
ATOM     49  HB3 TYR A 392      -3.823 -27.624  10.529  1.00 27.51           H  
ATOM     50  HB2 TYR A 392      -4.609 -29.183  10.627  1.00 27.51           H  
ATOM     51  HD1 TYR A 392      -3.460 -31.322  10.507  1.00 30.28           H  
ATOM     52  HD2 TYR A 392      -1.436 -27.578  10.349  1.00 29.92           H  
ATOM     53  HE1 TYR A 392      -1.387 -32.521  10.013  1.00 30.14           H  
ATOM     54  HE2 TYR A 392       0.747 -28.779  10.003  1.00 30.60           H  
ATOM     55  HH  TYR A 392       1.507 -31.111   8.946  1.00 38.79           H  
ATOM     56  N   GLY A 393      -4.942 -26.660  13.653  1.00 27.54           N  
ANISOU   56  N   GLY A 393     4422   2924   3117    -75    133    285
ATOM     57  CA  GLY A 393      -5.876 -25.610  13.933  1.00 26.50           C  
ANISOU   57  CA  GLY A 393     4246   2831   2991   -117    152    273
ATOM     58  C   GLY A 393      -6.421 -24.974  12.637  1.00 27.52           C  
ANISOU   58  C   GLY A 393     4316   2985   3155   -136    152    245
ATOM     59  O   GLY A 393      -5.831 -25.122  11.554  1.00 24.61           O  
ANISOU   59  O   GLY A 393     3939   2610   2803   -112    135    234
ATOM     60  H   GLY A 393      -4.069 -26.523  14.141  1.00 27.54           H  
ATOM     61  HA3 GLY A 393      -5.500 -24.794  14.550  1.00 26.50           H  
ATOM     62  HA2 GLY A 393      -6.746 -25.894  14.527  1.00 26.50           H  
ATOM     63  N   SER A 394      -7.567 -24.261  12.636  1.00 25.32           N  
ANISOU   63  N   SER A 394     3996   2736   2889   -179    171    231
ATOM     64  CA  SER A 394      -8.071 -23.476  11.469  1.00 24.96           C  
ANISOU   64  CA  SER A 394     3894   2713   2875   -200    171    206
ATOM     65  C   SER A 394      -7.200 -22.293  10.985  1.00 25.97           C  
ANISOU   65  C   SER A 394     3974   2876   3018   -159    141    193
ATOM     66  O   SER A 394      -7.710 -21.704  10.005  1.00 25.80           O  
ANISOU   66  O   SER A 394     3920   2863   3019   -165    135    174
ATOM     67  CB  SER A 394      -9.547 -23.126  11.811  1.00 30.31           C  
ANISOU   67  CB  SER A 394     4535   3417   3562   -248    196    197
ATOM     68  OG  SER A 394      -9.512 -22.106  12.869  1.00 37.69           O  
ANISOU   68  OG  SER A 394     5437   4391   4491   -232    192    197
ATOM     69  H   SER A 394      -7.995 -24.018  13.518  1.00 25.32           H  
ATOM     70  HA  SER A 394      -8.206 -24.181  10.649  1.00 24.96           H  
ATOM     71  HB3 SER A 394     -10.047 -24.029  12.161  1.00 30.31           H  
ATOM     72  HB2 SER A 394     -10.038 -22.771  10.905  1.00 30.31           H  
ATOM     73  HG  SER A 394     -10.331 -22.101  13.369  1.00 37.69           H  
ATOM     74  N   TRP A 395      -5.999 -22.109  11.472  1.00 20.97           N  
ANISOU   74  N   TRP A 395     3338   2260   2370   -120    124    202
ATOM     75  CA  TRP A 395      -4.963 -21.213  11.085  1.00 20.80           C  
ANISOU   75  CA  TRP A 395     3273   2270   2360    -81     97    192
ATOM     76  C   TRP A 395      -3.768 -21.961  10.538  1.00 21.88           C  
ANISOU   76  C   TRP A 395     3435   2385   2495    -36     75    197
ATOM     77  O   TRP A 395      -2.933 -21.315   9.869  1.00 20.39           O  
ANISOU   77  O   TRP A 395     3211   2221   2317     -3     54    188
ATOM     78  CB  TRP A 395      -4.580 -20.229  12.181  1.00 20.33           C  
ANISOU   78  CB  TRP A 395     3194   2244   2285    -67     89    198
ATOM     79  CG  TRP A 395      -4.131 -20.790  13.484  1.00 21.35           C  
ANISOU   79  CG  TRP A 395     3374   2356   2384    -42     80    221
ATOM     80  CD1 TRP A 395      -2.824 -20.846  13.928  1.00 24.48           C  
ANISOU   80  CD1 TRP A 395     3777   2752   2770      7     51    230
ATOM     81  CD2 TRP A 395      -4.933 -21.353  14.583  1.00 21.98           C  
ANISOU   81  CD2 TRP A 395     3503   2411   2436    -64    100    240
ATOM     82  NE1 TRP A 395      -2.848 -21.234  15.269  1.00 24.93           N  
ANISOU   82  NE1 TRP A 395     3887   2789   2796     18     48    254
ATOM     83  CE2 TRP A 395      -4.038 -21.670  15.682  1.00 26.76           C  
ANISOU   83  CE2 TRP A 395     4149   3004   3016    -25     79    261
ATOM     84  CE3 TRP A 395      -6.328 -21.658  14.731  1.00 24.25           C  
ANISOU   84  CE3 TRP A 395     3803   2690   2720   -113    135    241
ATOM     85  CZ2 TRP A 395      -4.521 -22.192  16.888  1.00 27.21           C  
ANISOU   85  CZ2 TRP A 395     4264   3036   3039    -34     91    284
ATOM     86  CZ3 TRP A 395      -6.744 -22.155  15.931  1.00 26.29           C  
ANISOU   86  CZ3 TRP A 395     4118   2924   2947   -124    150    263
ATOM     87  CH2 TRP A 395      -5.924 -22.517  17.022  1.00 27.33           C  
ANISOU   87  CH2 TRP A 395     4294   3041   3049    -84    128    285
ATOM     88  H   TRP A 395      -5.664 -22.817  12.109  1.00 20.97           H  
ATOM     89  HA  TRP A 395      -5.311 -20.611  10.246  1.00 20.80           H  
ATOM     90  HB3 TRP A 395      -5.490 -19.682  12.428  1.00 20.33           H  
ATOM     91  HB2 TRP A 395      -3.933 -19.486  11.716  1.00 20.33           H  
ATOM     92  HD1 TRP A 395      -1.972 -20.563  13.327  1.00 24.48           H  
ATOM     93  HE1 TRP A 395      -2.027 -21.421  15.826  1.00 24.93           H  
ATOM     94  HE3 TRP A 395      -7.032 -21.407  13.952  1.00 24.25           H  
ATOM     95  HZ2 TRP A 395      -3.844 -22.325  17.720  1.00 27.21           H  
ATOM     96  HZ3 TRP A 395      -7.820 -22.220  15.994  1.00 26.29           H  
ATOM     97  HH2 TRP A 395      -6.293 -22.867  17.974  1.00 27.33           H  
ATOM     98  N   GLU A 396      -3.588 -23.202  10.881  1.00 20.44           N  
ANISOU   98  N   GLU A 396     3311   2156   2300    -33     82    212
ATOM     99  CA  GLU A 396      -2.277 -23.850  10.796  0.50 19.69           C  
ANISOU   99  CA  GLU A 396     3244   2034   2202     14     64    219
ATOM    100  C   GLU A 396      -2.099 -24.528   9.412  1.00 21.80           C  
ANISOU  100  C   GLU A 396     3526   2271   2487      8     70    206
ATOM    101  O   GLU A 396      -2.523 -25.692   9.349  1.00 22.87           O  
ANISOU  101  O   GLU A 396     3696   2374   2621    -29     91    207
ATOM    102  CB  GLU A 396      -2.171 -24.864  12.007  0.50 21.23           C  
ANISOU  102  CB  GLU A 396     3501   2196   2369     33     62    248
ATOM    103  CG  GLU A 396      -2.268 -24.026  13.294  0.50 24.90           C  
ANISOU  103  CG  GLU A 396     3955   2692   2814     51     46    260
ATOM    104  CD  GLU A 396      -1.949 -24.875  14.529  0.50 35.82           C  
ANISOU  104  CD  GLU A 396     5400   4045   4164     69     42    290
ATOM    105  OE1 GLU A 396      -2.793 -25.624  15.074  0.50 24.56           O  
ANISOU  105  OE1 GLU A 396     4024   2583   2723     37     66    302
ATOM    106  OE2 GLU A 396      -0.815 -24.724  15.014  0.50 26.44           O1-
ANISOU  106  OE2 GLU A 396     4211   2872   2964    113     13    301
ATOM    107  H   GLU A 396      -4.355 -23.745  11.250  1.00 20.44           H  
ATOM    108  HA  GLU A 396      -1.431 -23.205  11.036  0.50 19.69           H  
ATOM    109  HB3 GLU A 396      -1.267 -25.460  11.878  0.50 21.23           H  
ATOM    110  HB2 GLU A 396      -2.949 -25.626  11.971  0.50 21.23           H  
ATOM    111  HG3 GLU A 396      -3.220 -23.528  13.478  0.50 24.90           H  
ATOM    112  HG2 GLU A 396      -1.517 -23.246  13.174  0.50 24.90           H  
ATOM    113  N   ILE A 397      -1.538 -23.887   8.411  1.00 16.91           N  
ANISOU  113  N   ILE A 397     2883   1661   1882     46     53    195
ATOM    114  CA  ILE A 397      -0.955 -24.514   7.174  1.00 15.73           C  
ANISOU  114  CA  ILE A 397     2752   1480   1746     46     59    181
ATOM    115  C   ILE A 397       0.224 -25.421   7.441  1.00 16.87           C  
ANISOU  115  C   ILE A 397     2946   1584   1881     93     52    197
ATOM    116  O   ILE A 397       1.204 -24.956   8.008  1.00 16.85           O  
ANISOU  116  O   ILE A 397     2936   1594   1871    138     32    211
ATOM    117  CB  ILE A 397      -0.539 -23.389   6.154  1.00 17.96           C  
ANISOU  117  CB  ILE A 397     2977   1797   2049     55     50    157
ATOM    118  CG1 ILE A 397      -1.727 -22.391   5.808  1.00 19.65           C  
ANISOU  118  CG1 ILE A 397     3155   2036   2274      1     61    141
ATOM    119  CG2 ILE A 397      -0.066 -23.852   4.800  1.00 17.06           C  
ANISOU  119  CG2 ILE A 397     2884   1654   1946     81     50    146
ATOM    120  CD1 ILE A 397      -2.889 -23.016   4.968  1.00 24.93           C  
ANISOU  120  CD1 ILE A 397     3774   2739   2960      2     53    120
ATOM    121  H   ILE A 397      -1.371 -22.901   8.549  1.00 16.91           H  
ATOM    122  HA  ILE A 397      -1.800 -25.085   6.791  1.00 15.73           H  
ATOM    123  HB  ILE A 397       0.258 -22.801   6.609  1.00 17.96           H  
ATOM    124 HG13 ILE A 397      -1.349 -21.424   5.477  1.00 19.65           H  
ATOM    125 HG12 ILE A 397      -2.149 -22.112   6.773  1.00 19.65           H  
ATOM    126 HG21 ILE A 397      -0.048 -23.072   4.039  1.00 17.06           H  
ATOM    127 HG22 ILE A 397       0.951 -24.242   4.829  1.00 17.06           H  
ATOM    128 HG23 ILE A 397      -0.723 -24.616   4.383  1.00 17.06           H  
ATOM    129 HD11 ILE A 397      -2.497 -23.235   3.974  1.00 24.93           H  
ATOM    130 HD12 ILE A 397      -3.272 -23.882   5.507  1.00 24.93           H  
ATOM    131 HD13 ILE A 397      -3.666 -22.273   4.792  1.00 24.93           H  
ATOM    132  N   ASP A 398       0.148 -26.650   6.994  1.00 15.22           N  
ANISOU  132  N   ASP A 398     2788   1325   1672     84     66    196
ATOM    133  CA  ASP A 398       1.237 -27.594   6.947  1.00 14.69           C  
ANISOU  133  CA  ASP A 398     2770   1214   1598    132     61    210
ATOM    134  C   ASP A 398       2.269 -27.297   5.829  1.00 15.30           C  
ANISOU  134  C   ASP A 398     2815   1303   1694    173     50    192
ATOM    135  O   ASP A 398       1.807 -27.067   4.718  1.00 14.98           O  
ANISOU  135  O   ASP A 398     2764   1261   1668    151     61    169
ATOM    136  CB  ASP A 398       0.614 -28.970   6.683  1.00 17.37           C  
ANISOU  136  CB  ASP A 398     3177   1493   1930    103     84    214
ATOM    137  CG  ASP A 398       1.522 -30.261   6.599  1.00 21.00           C  
ANISOU  137  CG  ASP A 398     3696   1901   2383    151     81    229
ATOM    138  OD1 ASP A 398       1.062 -31.186   5.849  1.00 16.87           O  
ANISOU  138  OD1 ASP A 398     3155   1389   1865    212     61    234
ATOM    139  OD2 ASP A 398       2.399 -30.385   7.487  1.00 23.68           O1-
ANISOU  139  OD2 ASP A 398     4099   2186   2711    130    100    238
ATOM    140  H   ASP A 398      -0.629 -26.969   6.433  1.00 15.22           H  
ATOM    141  HA  ASP A 398       1.500 -27.771   7.991  1.00 14.69           H  
ATOM    142  HB3 ASP A 398       0.072 -29.005   5.738  1.00 17.37           H  
ATOM    143  HB2 ASP A 398      -0.191 -29.206   7.378  1.00 17.37           H  
ATOM    144  N   PRO A 399       3.564 -27.096   6.176  1.00 15.30           N  
ANISOU  144  N   PRO A 399     2797   1319   1697    232     29    201
ATOM    145  CA  PRO A 399       4.685 -26.805   5.209  1.00 15.22           C  
ANISOU  145  CA  PRO A 399     2753   1322   1707    270     22    183
ATOM    146  C   PRO A 399       4.909 -27.896   4.204  1.00 15.60           C  
ANISOU  146  C   PRO A 399     2847   1318   1761    281     39    174
ATOM    147  O   PRO A 399       5.404 -27.621   3.135  1.00 15.79           O  
ANISOU  147  O   PRO A 399     2847   1352   1802    295     42    153
ATOM    148  CB  PRO A 399       5.913 -26.615   6.196  1.00 17.72           C  
ANISOU  148  CB  PRO A 399     3051   1659   2023    329     -3    200
ATOM    149  CG  PRO A 399       5.260 -26.228   7.497  1.00 21.74           C  
ANISOU  149  CG  PRO A 399     3609   2142   2509    332     -9    229
ATOM    150  CD  PRO A 399       3.981 -27.037   7.555  1.00 18.24           C  
ANISOU  150  CD  PRO A 399     3179   1698   2054    266      9    228
ATOM    151  HA  PRO A 399       4.386 -25.870   4.734  1.00 15.22           H  
ATOM    152  HB3 PRO A 399       6.586 -25.885   5.747  1.00 17.72           H  
ATOM    153  HB2 PRO A 399       6.518 -27.505   6.366  1.00 17.72           H  
ATOM    154  HG3 PRO A 399       4.990 -25.181   7.360  1.00 21.74           H  
ATOM    155  HG2 PRO A 399       5.984 -26.306   8.308  1.00 21.74           H  
ATOM    156  HD2 PRO A 399       4.176 -28.050   7.908  1.00 18.24           H  
ATOM    157  HD3 PRO A 399       3.222 -26.569   8.182  1.00 18.24           H  
ATOM    158  N   LYS A 400       4.580 -29.156   4.528  1.00 14.48           N  
ANISOU  158  N   LYS A 400     2775   1122   1606    273     51    189
ATOM    159  CA  LYS A 400       4.601 -30.332   3.652  1.00 14.24           C  
ANISOU  159  CA  LYS A 400     2793   1037   1580    279     69    178
ATOM    160  C   LYS A 400       3.496 -30.358   2.537  1.00 15.08           C  
ANISOU  160  C   LYS A 400     2892   1144   1693    224     86    150
ATOM    161  O   LYS A 400       3.773 -30.818   1.445  1.00 15.92           O  
ANISOU  161  O   LYS A 400     3024   1219   1806    232     99    132
ATOM    162  CB  LYS A 400       4.461 -31.577   4.534  1.00 15.33           C  
ANISOU  162  CB  LYS A 400     3010   1114   1701    281     78    201
ATOM    163  CG  LYS A 400       4.700 -32.978   3.961  1.00 18.88           C  
ANISOU  163  CG  LYS A 400     3473   1559   2143    343     57    231
ATOM    164  CD  LYS A 400       3.778 -33.535   2.863  1.00 19.93           C  
ANISOU  164  CD  LYS A 400     3689   1628   2256    344     67    256
ATOM    165  CE  LYS A 400       2.245 -33.310   3.113  1.00 41.06           C  
ANISOU  165  CE  LYS A 400     6386   4291   4924    412     44    286
ATOM    166  NZ  LYS A 400       1.556 -33.312   1.825  1.00 54.62           N1+
ANISOU  166  NZ  LYS A 400     8082   6048   6624    409     23    308
ATOM    167  H   LYS A 400       4.253 -29.378   5.457  1.00 14.48           H  
ATOM    168  HA  LYS A 400       5.600 -30.351   3.218  1.00 14.24           H  
ATOM    169  HB3 LYS A 400       3.672 -31.461   5.278  1.00 15.33           H  
ATOM    170  HB2 LYS A 400       5.302 -31.450   5.215  1.00 15.33           H  
ATOM    171  HG3 LYS A 400       4.702 -33.580   4.870  1.00 18.88           H  
ATOM    172  HG2 LYS A 400       5.709 -33.098   3.567  1.00 18.88           H  
ATOM    173  HD3 LYS A 400       3.915 -34.616   2.824  1.00 19.93           H  
ATOM    174  HD2 LYS A 400       4.170 -33.250   1.887  1.00 19.93           H  
ATOM    175  HE3 LYS A 400       2.017 -32.417   3.695  1.00 41.06           H  
ATOM    176  HE2 LYS A 400       1.875 -34.142   3.712  1.00 41.06           H  
ATOM    177  HZ1 LYS A 400       2.019 -32.733   1.139  1.00 54.62           H  
ATOM    178  HZ2 LYS A 400       1.437 -34.255   1.483  1.00 54.62           H  
ATOM    179  HZ3 LYS A 400       0.626 -33.010   2.078  1.00 54.62           H  
ATOM    180  N   ASP A 401       2.334 -29.763   2.908  1.00 13.38           N  
ANISOU  180  N   ASP A 401     2635    970   1477    174     85    143
ATOM    181  CA  ASP A 401       1.249 -29.429   1.945  1.00 14.21           C  
ANISOU  181  CA  ASP A 401     2727   1083   1589    122     96    116
ATOM    182  C   ASP A 401       1.632 -28.322   0.949  1.00 14.44           C  
ANISOU  182  C   ASP A 401     2700   1152   1633    138     89     94
ATOM    183  O   ASP A 401       0.881 -28.288  -0.057  1.00 14.04           O  
ANISOU  183  O   ASP A 401     2634   1113   1587    100     94     72
ATOM    184  CB  ASP A 401      -0.102 -29.061   2.580  1.00 15.41           C  
ANISOU  184  CB  ASP A 401     2857   1261   1736     62     99    119
ATOM    185  CG  ASP A 401      -0.934 -30.258   3.014  1.00 18.08           C  
ANISOU  185  CG  ASP A 401     3253   1556   2061     24    115    133
ATOM    186  OD1 ASP A 401      -0.636 -31.434   2.694  1.00 17.85           O  
ANISOU  186  OD1 ASP A 401     3286   1471   2026     36    126    137
ATOM    187  OD2 ASP A 401      -1.944 -30.117   3.694  1.00 20.45           O1-
ANISOU  187  OD2 ASP A 401     3536   1876   2356    -17    118    140
ATOM    188  H   ASP A 401       2.312 -29.383   3.844  1.00 13.38           H  
ATOM    189  HA  ASP A 401       1.162 -30.287   1.278  1.00 14.21           H  
ATOM    190  HB3 ASP A 401      -0.703 -28.393   1.963  1.00 15.41           H  
ATOM    191  HB2 ASP A 401       0.134 -28.585   3.532  1.00 15.41           H  
ATOM    192  N   LEU A 402       2.538 -27.363   1.218  1.00 12.92           N  
ANISOU  192  N   LEU A 402     2478    984   1448    194     75    100
ATOM    193  CA  LEU A 402       3.014 -26.364   0.397  1.00 13.08           C  
ANISOU  193  CA  LEU A 402     2443   1043   1481    211     70     80
ATOM    194  C   LEU A 402       3.889 -26.865  -0.739  1.00 13.71           C  
ANISOU  194  C   LEU A 402     2544   1095   1569    249     80     66
ATOM    195  O   LEU A 402       4.352 -28.042  -0.693  1.00 13.80           O  
ANISOU  195  O   LEU A 402     2593   1071   1580    292     83     78
ATOM    196  CB  LEU A 402       3.808 -25.279   1.224  1.00 12.78           C  
ANISOU  196  CB  LEU A 402     2353   1055   1449    244     50     92
ATOM    197  CG  LEU A 402       3.046 -24.426   2.254  1.00 14.42           C  
ANISOU  197  CG  LEU A 402     2537   1294   1649    211     40    105
ATOM    198  CD1 LEU A 402       4.093 -23.539   3.090  1.00 15.21           C  
ANISOU  198  CD1 LEU A 402     2598   1432   1751    249     20    118
ATOM    199  CD2 LEU A 402       1.947 -23.631   1.523  1.00 14.56           C  
ANISOU  199  CD2 LEU A 402     2515   1345   1671    160     44     86
ATOM    200  H   LEU A 402       3.032 -27.409   2.097  1.00 12.92           H  
ATOM    201  HA  LEU A 402       2.245 -25.825  -0.156  1.00 13.08           H  
ATOM    202  HB3 LEU A 402       4.254 -24.509   0.593  1.00 12.78           H  
ATOM    203  HB2 LEU A 402       4.653 -25.826   1.643  1.00 12.78           H  
ATOM    204  HG  LEU A 402       2.477 -24.978   3.002  1.00 14.42           H  
ATOM    205 HD11 LEU A 402       4.357 -22.683   2.469  1.00 15.21           H  
ATOM    206 HD12 LEU A 402       3.676 -23.154   4.021  1.00 15.21           H  
ATOM    207 HD13 LEU A 402       5.001 -24.103   3.303  1.00 15.21           H  
ATOM    208 HD21 LEU A 402       0.996 -24.160   1.576  1.00 14.56           H  
ATOM    209 HD22 LEU A 402       1.937 -22.573   1.787  1.00 14.56           H  
ATOM    210 HD23 LEU A 402       2.192 -23.511   0.468  1.00 14.56           H  
ATOM    211  N   THR A 403       4.228 -25.962  -1.734  1.00 13.23           N  
ANISOU  211  N   THR A 403     2460   1053   1515    235     87     41
ATOM    212  CA  THR A 403       5.240 -26.146  -2.792  1.00 14.28           C  
ANISOU  212  CA  THR A 403     2600   1169   1655    269     99     22
ATOM    213  C   THR A 403       5.537 -24.794  -3.478  1.00 14.72           C  
ANISOU  213  C   THR A 403     2589   1280   1722    286     91     13
ATOM    214  O   THR A 403       4.576 -24.031  -3.652  1.00 15.03           O  
ANISOU  214  O   THR A 403     2593   1356   1760    247     86      4
ATOM    215  CB  THR A 403       4.757 -27.318  -3.813  1.00 14.67           C  
ANISOU  215  CB  THR A 403     2687   1189   1698    227    116     -1
ATOM    216  OG1 THR A 403       5.700 -27.801  -4.679  1.00 14.57           O  
ANISOU  216  OG1 THR A 403     2738   1122   1674    209    125      7
ATOM    217  CG2 THR A 403       3.838 -26.814  -4.891  1.00 16.43           C  
ANISOU  217  CG2 THR A 403     2922   1396   1926    260    133    -23
ATOM    218  H   THR A 403       3.693 -25.105  -1.721  1.00 13.23           H  
ATOM    219  HA  THR A 403       6.156 -26.507  -2.325  1.00 14.28           H  
ATOM    220  HB  THR A 403       4.290 -28.215  -3.406  1.00 14.67           H  
ATOM    221  HG1 THR A 403       6.289 -28.280  -4.092  1.00 14.57           H  
ATOM    222 HG21 THR A 403       4.371 -26.143  -5.565  1.00 16.43           H  
ATOM    223 HG22 THR A 403       3.546 -27.741  -5.384  1.00 16.43           H  
ATOM    224 HG23 THR A 403       2.909 -26.295  -4.653  1.00 16.43           H  
ATOM    225  N   PHE A 404       6.775 -24.486  -3.945  1.00 14.66           N  
ANISOU  225  N   PHE A 404     2562   1281   1727    343     90     15
ATOM    226  CA  PHE A 404       7.228 -23.206  -4.312  1.00 15.11           C  
ANISOU  226  CA  PHE A 404     2554   1390   1796    361     85      7
ATOM    227  C   PHE A 404       7.368 -23.224  -5.823  1.00 17.23           C  
ANISOU  227  C   PHE A 404     2823   1654   2068    363    105    -20
ATOM    228  O   PHE A 404       7.967 -24.101  -6.408  1.00 18.17           O  
ANISOU  228  O   PHE A 404     2980   1735   2190    393    122    -28
ATOM    229  CB  PHE A 404       8.575 -22.773  -3.736  1.00 17.22           C  
ANISOU  229  CB  PHE A 404     2796   1672   2076    419     72     23
ATOM    230  CG  PHE A 404       8.486 -22.460  -2.242  1.00 17.48           C  
ANISOU  230  CG  PHE A 404     2826   1715   2101    414     50     49
ATOM    231  CD1 PHE A 404       8.053 -21.180  -1.896  1.00 20.52           C  
ANISOU  231  CD1 PHE A 404     3163   2148   2484    389     34     53
ATOM    232  CD2 PHE A 404       8.523 -23.523  -1.252  1.00 20.73           C  
ANISOU  232  CD2 PHE A 404     3288   2085   2504    430     46     69
ATOM    233  CE1 PHE A 404       7.764 -20.875  -0.581  1.00 22.81           C  
ANISOU  233  CE1 PHE A 404     3455   2447   2765    382     16     75
ATOM    234  CE2 PHE A 404       8.214 -23.213   0.037  1.00 24.68           C  
ANISOU  234  CE2 PHE A 404     3788   2594   2993    424     27     93
ATOM    235  CZ  PHE A 404       7.901 -21.864   0.402  1.00 23.03           C  
ANISOU  235  CZ  PHE A 404     3533   2436   2784    399     13     95
ATOM    236  H   PHE A 404       7.510 -25.171  -3.840  1.00 14.66           H  
ATOM    237  HA  PHE A 404       6.519 -22.442  -3.993  1.00 15.11           H  
ATOM    238  HB3 PHE A 404       8.929 -21.920  -4.316  1.00 17.22           H  
ATOM    239  HB2 PHE A 404       9.343 -23.443  -4.123  1.00 17.22           H  
ATOM    240  HD1 PHE A 404       7.921 -20.435  -2.666  1.00 20.52           H  
ATOM    241  HD2 PHE A 404       8.928 -24.457  -1.613  1.00 20.73           H  
ATOM    242  HE1 PHE A 404       7.549 -19.857  -0.290  1.00 22.81           H  
ATOM    243  HE2 PHE A 404       8.429 -23.895   0.846  1.00 24.68           H  
ATOM    244  HZ  PHE A 404       7.763 -21.697   1.460  1.00 23.03           H  
ATOM    245  N   LEU A 405       6.846 -22.209  -6.518  1.00 16.49           N  
ANISOU  245  N   LEU A 405     2691   1600   1974    334    104    -34
ATOM    246  CA  LEU A 405       6.960 -21.981  -7.946  1.00 16.98           C  
ANISOU  246  CA  LEU A 405     2756   1660   2035    329    124    -60
ATOM    247  C   LEU A 405       8.126 -21.009  -8.212  1.00 19.40           C  
ANISOU  247  C   LEU A 405     3009   2008   2354    354    128    -69
ATOM    248  O   LEU A 405       8.931 -21.351  -8.990  1.00 20.36           O  
ANISOU  248  O   LEU A 405     3138   2119   2478    374    149    -87
ATOM    249  CB  LEU A 405       5.642 -21.519  -8.671  1.00 17.36           C  
ANISOU  249  CB  LEU A 405     2817   1710   2067    267    122    -72
ATOM    250  CG  LEU A 405       4.387 -22.486  -8.398  1.00 20.09           C  
ANISOU  250  CG  LEU A 405     3223   2011   2401    234    124    -70
ATOM    251  CD1 LEU A 405       3.112 -21.802  -8.979  1.00 21.67           C  
ANISOU  251  CD1 LEU A 405     3424   2222   2589    173    118    -81
ATOM    252  CD2 LEU A 405       4.564 -23.770  -9.141  1.00 22.94           C  
ANISOU  252  CD2 LEU A 405     3640   2316   2758    257    146    -82
ATOM    253  H   LEU A 405       6.322 -21.476  -6.062  1.00 16.49           H  
ATOM    254  HA  LEU A 405       7.297 -22.947  -8.324  1.00 16.98           H  
ATOM    255  HB3 LEU A 405       5.724 -21.338  -9.743  1.00 17.36           H  
ATOM    256  HB2 LEU A 405       5.306 -20.546  -8.312  1.00 17.36           H  
ATOM    257  HG  LEU A 405       4.343 -22.718  -7.334  1.00 20.09           H  
ATOM    258 HD11 LEU A 405       3.400 -20.938  -9.577  1.00 21.67           H  
ATOM    259 HD12 LEU A 405       2.476 -22.379  -9.651  1.00 21.67           H  
ATOM    260 HD13 LEU A 405       2.548 -21.442  -8.119  1.00 21.67           H  
ATOM    261 HD21 LEU A 405       3.670 -24.321  -8.852  1.00 22.94           H  
ATOM    262 HD22 LEU A 405       4.683 -23.619 -10.214  1.00 22.94           H  
ATOM    263 HD23 LEU A 405       5.401 -24.354  -8.759  1.00 22.94           H  
ATOM    264  N   LYS A 406       8.161 -19.834  -7.572  1.00 16.46           N  
ANISOU  264  N   LYS A 406     2584   1682   1988    349    109    -58
ATOM    265  CA  LYS A 406       9.288 -18.804  -7.787  1.00 18.54           C  
ANISOU  265  CA  LYS A 406     2796   1985   2262    365    115    -68
ATOM    266  C   LYS A 406       9.089 -17.663  -6.713  1.00 20.29           C  
ANISOU  266  C   LYS A 406     2967   2247   2495    378     93    -51
ATOM    267  O   LYS A 406       7.993 -17.620  -6.140  1.00 17.90           O  
ANISOU  267  O   LYS A 406     2661   1955   2185    352     74    -37
ATOM    268  CB  LYS A 406       9.112 -18.199  -9.219  1.00 20.52           C  
ANISOU  268  CB  LYS A 406     3040   2254   2501    320    120    -84
ATOM    269  CG  LYS A 406       7.699 -17.739  -9.554  1.00 37.22           C  
ANISOU  269  CG  LYS A 406     5109   4408   4623    326    129    -96
ATOM    270  CD  LYS A 406       7.522 -16.942 -10.900  1.00 46.77           C  
ANISOU  270  CD  LYS A 406     6329   5624   5817    284    136   -112
ATOM    271  CE  LYS A 406       7.882 -15.472 -10.715  1.00 61.22           C  
ANISOU  271  CE  LYS A 406     8152   7470   7637    238    114   -103
ATOM    272  NZ  LYS A 406       7.663 -14.790 -12.046  1.00 70.76           N1+
ANISOU  272  NZ  LYS A 406     9397   8663   8827    198    117   -116
ATOM    273  H   LYS A 406       7.502 -19.618  -6.837  1.00 16.46           H  
ATOM    274  HA  LYS A 406      10.285 -19.225  -7.652  1.00 18.54           H  
ATOM    275  HB3 LYS A 406       9.520 -18.917  -9.929  1.00 20.52           H  
ATOM    276  HB2 LYS A 406       9.739 -17.341  -9.463  1.00 20.52           H  
ATOM    277  HG3 LYS A 406       7.157 -17.224  -8.761  1.00 37.22           H  
ATOM    278  HG2 LYS A 406       7.119 -18.618  -9.835  1.00 37.22           H  
ATOM    279  HD3 LYS A 406       6.495 -16.993 -11.259  1.00 46.77           H  
ATOM    280  HD2 LYS A 406       8.052 -17.442 -11.710  1.00 46.77           H  
ATOM    281  HE3 LYS A 406       8.927 -15.253 -10.492  1.00 61.22           H  
ATOM    282  HE2 LYS A 406       7.367 -15.017  -9.868  1.00 61.22           H  
ATOM    283  HZ1 LYS A 406       7.562 -13.797 -11.896  1.00 70.76           H  
ATOM    284  HZ2 LYS A 406       8.440 -14.925 -12.677  1.00 70.76           H  
ATOM    285  HZ3 LYS A 406       6.871 -15.185 -12.532  1.00 70.76           H  
ATOM    286  N   GLU A 407      10.073 -16.841  -6.524  1.00 19.51           N  
ANISOU  286  N   GLU A 407     2827   2173   2412    415     97    -54
ATOM    287  CA  GLU A 407      10.109 -15.671  -5.727  1.00 20.60           C  
ANISOU  287  CA  GLU A 407     2912   2352   2561    426     77    -42
ATOM    288  C   GLU A 407       9.421 -14.498  -6.371  1.00 23.00           C  
ANISOU  288  C   GLU A 407     3184   2694   2862    387     77    -52
ATOM    289  O   GLU A 407       9.235 -14.471  -7.639  1.00 24.86           O  
ANISOU  289  O   GLU A 407     3415   2935   3097    380     97    -70
ATOM    290  CB  GLU A 407      11.663 -15.432  -5.469  1.00 23.03           C  
ANISOU  290  CB  GLU A 407     3188   2674   2891    478     83    -46
ATOM    291  CG  GLU A 407      12.029 -14.152  -4.698  1.00 36.83           C  
ANISOU  291  CG  GLU A 407     4966   4382   4644    526     86    -38
ATOM    292  CD  GLU A 407      13.523 -14.103  -4.384  1.00 66.65           C  
ANISOU  292  CD  GLU A 407     8733   8165   8426    555     57    -14
ATOM    293  OE1 GLU A 407      14.023 -13.043  -3.912  1.00 66.97           O  
ANISOU  293  OE1 GLU A 407     8772   8194   8481    607     56     -8
ATOM    294  OE2 GLU A 407      14.291 -15.110  -4.503  1.00 65.02           O1-
ANISOU  294  OE2 GLU A 407     8521   7976   8208    527     34      0
ATOM    295  H   GLU A 407      10.883 -17.034  -7.097  1.00 19.51           H  
ATOM    296  HA  GLU A 407       9.476 -15.838  -4.855  1.00 20.60           H  
ATOM    297  HB3 GLU A 407      12.144 -15.362  -6.445  1.00 23.03           H  
ATOM    298  HB2 GLU A 407      12.084 -16.266  -4.908  1.00 23.03           H  
ATOM    299  HG3 GLU A 407      11.535 -13.992  -3.739  1.00 36.83           H  
ATOM    300  HG2 GLU A 407      11.888 -13.200  -5.208  1.00 36.83           H  
ATOM    301  N   LEU A 408       8.856 -13.617  -5.526  1.00 18.39           N  
ANISOU  301  N   LEU A 408     2580   2134   2273    362     56    -40
ATOM    302  CA  LEU A 408       8.102 -12.429  -6.040  1.00 18.65           C  
ANISOU  302  CA  LEU A 408     2585   2199   2303    327     56    -48
ATOM    303  C   LEU A 408       8.800 -11.030  -5.683  1.00 24.41           C  
ANISOU  303  C   LEU A 408     3259   2970   3045    339     48    -47
ATOM    304  O   LEU A 408       8.190  -9.963  -5.650  1.00 25.82           O  
ANISOU  304  O   LEU A 408     3414   3173   3223    314     52    -55
ATOM    305  CB  LEU A 408       6.649 -12.418  -5.497  1.00 17.42           C  
ANISOU  305  CB  LEU A 408     2443   2041   2133    286     42    -39
ATOM    306  CG  LEU A 408       5.711 -13.676  -5.776  1.00 18.79           C  
ANISOU  306  CG  LEU A 408     2667   2178   2294    263     47    -40
ATOM    307  CD1 LEU A 408       4.450 -13.820  -4.943  1.00 19.09           C  
ANISOU  307  CD1 LEU A 408     2708   2221   2323    225     34    -31
ATOM    308  CD2 LEU A 408       5.572 -14.045  -7.334  1.00 21.80           C  
ANISOU  308  CD2 LEU A 408     3064   2550   2670    249     66    -60
ATOM    309  H   LEU A 408       9.011 -13.585  -4.529  1.00 18.39           H  
ATOM    310  HA  LEU A 408       7.897 -12.468  -7.110  1.00 18.65           H  
ATOM    311  HB3 LEU A 408       6.177 -11.480  -5.790  1.00 17.42           H  
ATOM    312  HB2 LEU A 408       6.735 -12.300  -4.417  1.00 17.42           H  
ATOM    313  HG  LEU A 408       6.317 -14.533  -5.484  1.00 18.79           H  
ATOM    314 HD11 LEU A 408       3.565 -13.704  -5.570  1.00 19.09           H  
ATOM    315 HD12 LEU A 408       4.302 -14.733  -4.365  1.00 19.09           H  
ATOM    316 HD13 LEU A 408       4.389 -12.955  -4.282  1.00 19.09           H  
ATOM    317 HD21 LEU A 408       4.521 -14.096  -7.621  1.00 21.80           H  
ATOM    318 HD22 LEU A 408       5.947 -13.242  -7.968  1.00 21.80           H  
ATOM    319 HD23 LEU A 408       6.072 -14.956  -7.663  1.00 21.80           H  
ATOM    320  N   GLY A 409      10.075 -11.187  -5.300  1.00 23.09           N  
ANISOU  320  N   GLY A 409     3075   2809   2890    375     37    -38
ATOM    321  CA  GLY A 409      10.816 -10.069  -4.759  1.00 24.16           C  
ANISOU  321  CA  GLY A 409     3158   2984   3038    387     26    -37
ATOM    322  C   GLY A 409      10.441 -10.044  -3.253  1.00 29.68           C  
ANISOU  322  C   GLY A 409     3849   3696   3732    385     -3    -19
ATOM    323  O   GLY A 409       9.908 -10.969  -2.648  1.00 28.41           O  
ANISOU  323  O   GLY A 409     3725   3511   3559    380    -13     -6
ATOM    324  H   GLY A 409      10.554 -12.057  -5.482  1.00 23.09           H  
ATOM    325  HA3 GLY A 409      10.396  -9.152  -5.171  1.00 24.16           H  
ATOM    326  HA2 GLY A 409      11.890 -10.169  -4.917  1.00 24.16           H  
ATOM    327  N   THR A 410      10.838  -8.894  -2.608  1.00 28.58           N  
ANISOU  327  N   THR A 410     3665   3594   3601    386    -15    -19
ATOM    328  CA  THR A 410      10.671  -8.703  -1.186  1.00 29.94           C  
ANISOU  328  CA  THR A 410     3828   3781   3766    383    -43     -4
ATOM    329  C   THR A 410       9.235  -8.098  -0.908  1.00 34.03           C  
ANISOU  329  C   THR A 410     4338   4317   4275    338    -44     -8
ATOM    330  O   THR A 410       8.660  -7.457  -1.703  1.00 31.89           O  
ANISOU  330  O   THR A 410     4037   4069   4011    323    -35    -20
ATOM    331  CB  THR A 410      11.831  -7.780  -0.560  1.00 43.38           C  
ANISOU  331  CB  THR A 410     5488   5511   5483    415    -61     -2
ATOM    332  OG1 THR A 410      11.864  -6.493  -1.142  1.00 47.92           O  
ANISOU  332  OG1 THR A 410     6018   6118   6072    404    -50    -18
ATOM    333  CG2 THR A 410      13.192  -8.361  -0.954  1.00 41.68           C  
ANISOU  333  CG2 THR A 410     5279   5277   5279    465    -60      2
ATOM    334  H   THR A 410      11.171  -8.103  -3.140  1.00 28.58           H  
ATOM    335  HA  THR A 410      10.688  -9.580  -0.539  1.00 29.94           H  
ATOM    336  HB  THR A 410      11.624  -7.731   0.509  1.00 43.38           H  
ATOM    337  HG1 THR A 410      11.565  -6.621  -2.045  1.00 47.92           H  
ATOM    338 HG21 THR A 410      13.505  -8.236  -1.991  1.00 41.68           H  
ATOM    339 HG22 THR A 410      14.059  -8.070  -0.361  1.00 41.68           H  
ATOM    340 HG23 THR A 410      13.076  -9.444  -0.928  1.00 41.68           H  
ATOM    341  N   GLY A 411       8.743  -8.307   0.324  1.00 33.47           N  
ANISOU  341  N   GLY A 411     4297   4233   4188    318    -53      4
ATOM    342  CA  GLY A 411       7.608  -7.552   0.903  1.00 34.30           C  
ANISOU  342  CA  GLY A 411     4396   4352   4284    279    -55      2
ATOM    343  C   GLY A 411       8.255  -6.650   1.971  1.00 40.63           C  
ANISOU  343  C   GLY A 411     5183   5175   5080    279    -77     12
ATOM    344  O   GLY A 411       9.273  -5.990   1.662  1.00 39.74           O  
ANISOU  344  O   GLY A 411     5059   5070   4970    309    -94     18
ATOM    345  H   GLY A 411       9.192  -9.026   0.874  1.00 33.47           H  
ATOM    346  HA3 GLY A 411       6.914  -8.280   1.323  1.00 34.30           H  
ATOM    347  HA2 GLY A 411       7.042  -6.998   0.154  1.00 34.30           H  
ATOM    348  N   GLN A 412       7.621  -6.452   3.126  1.00 38.62           N  
ANISOU  348  N   GLN A 412     4929   4930   4815    247    -79     13
ATOM    349  CA  GLN A 412       8.233  -5.769   4.304  1.00 39.16           C  
ANISOU  349  CA  GLN A 412     4990   5016   4874    244    -99     21
ATOM    350  C   GLN A 412       8.830  -6.876   5.185  1.00 44.59           C  
ANISOU  350  C   GLN A 412     5713   5681   5546    258   -110     38
ATOM    351  O   GLN A 412       8.079  -7.724   5.665  1.00 45.06           O  
ANISOU  351  O   GLN A 412     5807   5715   5600    246    -99     43
ATOM    352  CB  GLN A 412       7.126  -5.003   5.046  1.00  0.00           C  
ATOM    353  CG  GLN A 412       6.453  -3.936   4.179  1.00  0.00           C  
ATOM    354  CD  GLN A 412       5.277  -3.266   4.881  1.00  0.00           C  
ATOM    355  OE1 GLN A 412       5.574  -2.451   5.779  1.00  0.00           O  
ATOM    356  NE2 GLN A 412       4.072  -3.546   4.367  1.00  0.00           N  
ATOM    357  H   GLN A 412       6.836  -7.036   3.378  1.00 38.62           H  
ATOM    358  HB2 GLN A 412       6.364  -5.613   5.531  1.00  0.00           H  
ATOM    359  HB3 GLN A 412       7.530  -4.379   5.843  1.00  0.00           H  
ATOM    360  HG2 GLN A 412       7.274  -3.255   3.952  1.00  0.00           H  
ATOM    361  HG3 GLN A 412       6.226  -4.328   3.188  1.00  0.00           H  
ATOM    362 HE22 GLN A 412       3.271  -3.027   4.698  1.00  0.00           H  
ATOM    363 HE21 GLN A 412       4.136  -4.134   3.547  1.00  0.00           H  
ATOM    364  HA  GLN A 412       8.991  -5.036   4.028  1.00 39.16           H  
ATOM    365  N   PHE A 413      10.105  -6.867   5.507  1.00 40.95           N  
ANISOU  365  N   PHE A 413     5246   5231   5081    283   -133     47
ATOM    366  CA  PHE A 413      10.846  -7.653   6.509  1.00 41.13           C  
ANISOU  366  CA  PHE A 413     5303   5236   5088    301   -149     66
ATOM    367  C   PHE A 413      10.905  -9.206   6.227  1.00 44.14           C  
ANISOU  367  C   PHE A 413     5703   5592   5477    339   -149     74
ATOM    368  O   PHE A 413      10.583 -10.009   7.041  1.00 44.81           O  
ANISOU  368  O   PHE A 413     5812   5663   5550    361   -166     91
ATOM    369  CB  PHE A 413      10.344  -7.295   7.990  1.00  0.00           C  
ATOM    370  CG  PHE A 413      10.694  -5.882   8.342  1.00  0.00           C  
ATOM    371  CD1 PHE A 413      11.936  -5.715   9.022  1.00  0.00           C  
ATOM    372  CD2 PHE A 413       9.872  -4.818   7.914  1.00  0.00           C  
ATOM    373  CE1 PHE A 413      12.317  -4.392   9.308  1.00  0.00           C  
ATOM    374  CE2 PHE A 413      10.250  -3.497   8.275  1.00  0.00           C  
ATOM    375  CZ  PHE A 413      11.462  -3.317   8.900  1.00  0.00           C  
ATOM    376  H   PHE A 413      10.636  -6.122   5.079  1.00 40.95           H  
ATOM    377  HB2 PHE A 413       9.266  -7.382   8.128  1.00  0.00           H  
ATOM    378  HB3 PHE A 413      10.821  -8.067   8.594  1.00  0.00           H  
ATOM    379  HD1 PHE A 413      12.680  -6.486   9.162  1.00  0.00           H  
ATOM    380  HD2 PHE A 413       8.885  -4.834   7.475  1.00  0.00           H  
ATOM    381  HE1 PHE A 413      13.288  -4.208   9.741  1.00  0.00           H  
ATOM    382  HE2 PHE A 413       9.703  -2.663   7.861  1.00  0.00           H  
ATOM    383  HZ  PHE A 413      11.837  -2.322   9.085  1.00  0.00           H  
ATOM    384  HA  PHE A 413      11.921  -7.468   6.514  1.00 41.13           H  
ATOM    385  N   GLY A 414      11.434  -9.490   5.019  1.00 38.67           N  
ANISOU  385  N   GLY A 414     5000   4890   4802    347   -130     61
ATOM    386  CA  GLY A 414      11.527 -10.845   4.526  1.00 37.58           C  
ANISOU  386  CA  GLY A 414     4878   4727   4673    385   -127     66
ATOM    387  C   GLY A 414      11.213 -10.813   3.060  1.00 36.93           C  
ANISOU  387  C   GLY A 414     4806   4622   4602    385   -100     53
ATOM    388  O   GLY A 414      10.944  -9.721   2.432  1.00 36.34           O  
ANISOU  388  O   GLY A 414     4727   4552   4529    352    -83     40
ATOM    389  H   GLY A 414      11.601  -8.705   4.406  1.00 38.67           H  
ATOM    390  HA3 GLY A 414      10.836 -11.539   5.005  1.00 37.58           H  
ATOM    391  HA2 GLY A 414      12.531 -11.264   4.583  1.00 37.58           H  
ATOM    392  N   VAL A 415      11.146 -11.972   2.409  1.00 30.52           N  
ANISOU  392  N   VAL A 415     4013   3785   3798    422    -96     57
ATOM    393  CA  VAL A 415      10.732 -12.354   1.072  1.00 28.35           C  
ANISOU  393  CA  VAL A 415     3757   3483   3533    429    -70     45
ATOM    394  C   VAL A 415       9.304 -12.770   1.059  1.00 22.27           C  
ANISOU  394  C   VAL A 415     3031   2683   2747    391    -56     45
ATOM    395  O   VAL A 415       8.847 -13.291   2.067  1.00 19.86           O  
ANISOU  395  O   VAL A 415     2757   2362   2427    379    -65     60
ATOM    396  CB  VAL A 415      11.639 -13.476   0.554  1.00 33.58           C  
ANISOU  396  CB  VAL A 415     4435   4120   4204    481    -72     52
ATOM    397  CG1 VAL A 415      11.330 -14.935   1.169  1.00 33.81           C  
ANISOU  397  CG1 VAL A 415     4503   4107   4235    485    -45     43
ATOM    398  CG2 VAL A 415      11.729 -13.527  -0.977  1.00 33.79           C  
ANISOU  398  CG2 VAL A 415     4408   4178   4252    518    -79     46
ATOM    399  H   VAL A 415      11.327 -12.723   3.060  1.00 30.52           H  
ATOM    400  HA  VAL A 415      10.806 -11.449   0.469  1.00 28.35           H  
ATOM    401  HB  VAL A 415      12.647 -13.227   0.886  1.00 33.58           H  
ATOM    402 HG11 VAL A 415      11.513 -14.978   2.243  1.00 33.81           H  
ATOM    403 HG12 VAL A 415      10.260 -15.134   1.099  1.00 33.81           H  
ATOM    404 HG13 VAL A 415      11.871 -15.644   0.542  1.00 33.81           H  
ATOM    405 HG21 VAL A 415      10.798 -13.905  -1.400  1.00 33.79           H  
ATOM    406 HG22 VAL A 415      12.034 -12.592  -1.448  1.00 33.79           H  
ATOM    407 HG23 VAL A 415      12.500 -14.252  -1.238  1.00 33.79           H  
ATOM    408  N   VAL A 416       8.723 -12.557  -0.119  1.00 16.93           N  
ANISOU  408  N   VAL A 416     2356   2001   2075    370    -34     28
ATOM    409  CA  VAL A 416       7.435 -13.171  -0.540  1.00 14.87           C  
ANISOU  409  CA  VAL A 416     2132   1716   1802    332    -22     26
ATOM    410  C   VAL A 416       7.764 -14.056  -1.734  1.00 15.90           C  
ANISOU  410  C   VAL A 416     2291   1814   1935    341     -2     14
ATOM    411  O   VAL A 416       8.543 -13.694  -2.642  1.00 14.98           O  
ANISOU  411  O   VAL A 416     2155   1707   1831    358     11      0
ATOM    412  CB  VAL A 416       6.265 -12.195  -0.966  1.00 16.95           C  
ANISOU  412  CB  VAL A 416     2371   2006   2063    290    -20     17
ATOM    413  CG1 VAL A 416       4.922 -12.876  -1.280  1.00 17.34           C  
ANISOU  413  CG1 VAL A 416     2454   2034   2102    251    -12     16
ATOM    414  CG2 VAL A 416       6.071 -11.087   0.056  1.00 17.19           C  
ANISOU  414  CG2 VAL A 416     2369   2069   2091    283    -37     25
ATOM    415  H   VAL A 416       9.159 -12.027  -0.861  1.00 16.93           H  
ATOM    416  HA  VAL A 416       7.060 -13.832   0.242  1.00 14.87           H  
ATOM    417  HB  VAL A 416       6.683 -11.661  -1.820  1.00 16.95           H  
ATOM    418 HG11 VAL A 416       5.194 -13.366  -2.215  1.00 17.34           H  
ATOM    419 HG12 VAL A 416       4.686 -13.608  -0.508  1.00 17.34           H  
ATOM    420 HG13 VAL A 416       4.121 -12.156  -1.447  1.00 17.34           H  
ATOM    421 HG21 VAL A 416       5.427 -10.385  -0.475  1.00 17.19           H  
ATOM    422 HG22 VAL A 416       5.501 -11.356   0.944  1.00 17.19           H  
ATOM    423 HG23 VAL A 416       7.022 -10.576   0.211  1.00 17.19           H  
ATOM    424  N   LYS A 417       7.243 -15.288  -1.662  1.00 13.74           N  
ANISOU  424  N   LYS A 417     2065   1503   1651    326      4     19
ATOM    425  CA  LYS A 417       7.346 -16.299  -2.736  1.00 14.70           C  
ANISOU  425  CA  LYS A 417     2223   1589   1772    329     24      7
ATOM    426  C   LYS A 417       5.943 -16.708  -3.269  1.00 14.14           C  
ANISOU  426  C   LYS A 417     2178   1504   1689    279     30      0
ATOM    427  O   LYS A 417       4.974 -16.341  -2.535  1.00 15.11           O  
ANISOU  427  O   LYS A 417     2302   1634   1804    249     21     10
ATOM    428  CB  LYS A 417       8.156 -17.567  -2.312  1.00 16.68           C  
ANISOU  428  CB  LYS A 417     2514   1800   2023    365     25     18
ATOM    429  CG  LYS A 417       9.543 -17.295  -1.697  1.00 20.29           C  
ANISOU  429  CG  LYS A 417     2944   2272   2494    420     15     26
ATOM    430  CD  LYS A 417      10.590 -18.468  -1.838  1.00 26.15           C  
ANISOU  430  CD  LYS A 417     3725   2971   3239    463     21     32
ATOM    431  CE  LYS A 417      11.858 -18.332  -0.965  1.00 43.34           C  
ANISOU  431  CE  LYS A 417     5876   5164   5426    512      0     48
ATOM    432  NZ  LYS A 417      12.782 -19.435  -1.178  1.00 50.05           N1+
ANISOU  432  NZ  LYS A 417     6723   6000   6295    566     11     41
ATOM    433  H   LYS A 417       6.624 -15.655  -0.953  1.00 13.74           H  
ATOM    434  HA  LYS A 417       7.853 -15.775  -3.546  1.00 14.70           H  
ATOM    435  HB3 LYS A 417       8.412 -18.150  -3.196  1.00 16.68           H  
ATOM    436  HB2 LYS A 417       7.627 -18.242  -1.641  1.00 16.68           H  
ATOM    437  HG3 LYS A 417       9.284 -17.174  -0.645  1.00 20.29           H  
ATOM    438  HG2 LYS A 417       9.968 -16.346  -2.023  1.00 20.29           H  
ATOM    439  HD3 LYS A 417      10.948 -18.525  -2.866  1.00 26.15           H  
ATOM    440  HD2 LYS A 417      10.097 -19.400  -1.562  1.00 26.15           H  
ATOM    441  HE3 LYS A 417      11.654 -18.194   0.097  1.00 43.34           H  
ATOM    442  HE2 LYS A 417      12.466 -17.461  -1.209  1.00 43.34           H  
ATOM    443  HZ1 LYS A 417      12.430 -20.382  -1.155  1.00 50.05           H  
ATOM    444  HZ2 LYS A 417      13.250 -19.342  -2.068  1.00 50.05           H  
ATOM    445  HZ3 LYS A 417      13.547 -19.453  -0.520  1.00 50.05           H  
ATOM    446  N   TYR A 418       5.832 -17.308  -4.449  1.00 13.52           N  
ANISOU  446  N   TYR A 418     2121   1407   1609    271     47    -17
ATOM    447  CA  TYR A 418       4.632 -17.768  -5.073  1.00 12.59           C  
ANISOU  447  CA  TYR A 418     2035   1270   1481    226     53    -25
ATOM    448  C   TYR A 418       4.833 -19.291  -4.969  1.00 13.39           C  
ANISOU  448  C   TYR A 418     2192   1319   1575    234     62    -22
ATOM    449  O   TYR A 418       5.892 -19.818  -5.331  1.00 13.68           O  
ANISOU  449  O   TYR A 418     2247   1334   1617    274     72    -25
ATOM    450  CB  TYR A 418       4.526 -17.281  -6.509  1.00 14.84           C  
ANISOU  450  CB  TYR A 418     2313   1564   1763    212     65    -47
ATOM    451  CG  TYR A 418       3.396 -17.808  -7.359  1.00 14.52           C  
ANISOU  451  CG  TYR A 418     2312   1495   1709    174     71    -58
ATOM    452  CD1 TYR A 418       2.063 -17.841  -6.960  1.00 15.03           C  
ANISOU  452  CD1 TYR A 418     2382   1561   1768    129     60    -53
ATOM    453  CD2 TYR A 418       3.592 -18.055  -8.706  1.00 18.82           C  
ANISOU  453  CD2 TYR A 418     2888   2014   2248    180     88    -76
ATOM    454  CE1 TYR A 418       1.081 -18.169  -7.840  1.00 16.04           C  
ANISOU  454  CE1 TYR A 418     2545   1664   1884     92     63    -64
ATOM    455  CE2 TYR A 418       2.598 -18.502  -9.606  1.00 19.99           C  
ANISOU  455  CE2 TYR A 418     3076   2137   2383    143     92    -88
ATOM    456  CZ  TYR A 418       1.312 -18.514  -9.184  1.00 21.10           C  
ANISOU  456  CZ  TYR A 418     3219   2280   2518     98     78    -82
ATOM    457  OH  TYR A 418       0.371 -18.926  -9.999  1.00 23.85           O  
ANISOU  457  OH  TYR A 418     3604   2605   2854     59     79    -95
ATOM    458  H   TYR A 418       6.683 -17.471  -4.966  1.00 13.52           H  
ATOM    459  HA  TYR A 418       3.821 -17.361  -4.469  1.00 12.59           H  
ATOM    460  HB3 TYR A 418       5.432 -17.487  -7.079  1.00 14.84           H  
ATOM    461  HB2 TYR A 418       4.308 -16.240  -6.270  1.00 14.84           H  
ATOM    462  HD1 TYR A 418       1.819 -17.539  -5.952  1.00 15.03           H  
ATOM    463  HD2 TYR A 418       4.614 -17.964  -9.041  1.00 18.82           H  
ATOM    464  HE1 TYR A 418       0.081 -18.072  -7.444  1.00 16.04           H  
ATOM    465  HE2 TYR A 418       2.888 -18.743 -10.618  1.00 19.99           H  
ATOM    466  HH  TYR A 418      -0.327 -19.284  -9.445  1.00 23.85           H  
ATOM    467  N   GLY A 419       3.789 -19.932  -4.487  1.00 12.68           N  
ANISOU  467  N   GLY A 419     2131   1211   1476    197     59    -16
ATOM    468  CA  GLY A 419       3.626 -21.348  -4.199  1.00 13.64           C  
ANISOU  468  CA  GLY A 419     2311   1281   1590    194     69    -14
ATOM    469  C   GLY A 419       2.123 -21.718  -4.502  1.00 13.73           C  
ANISOU  469  C   GLY A 419     2347   1279   1592    138     69    -16
ATOM    470  O   GLY A 419       1.280 -20.833  -4.797  1.00 13.46           O  
ANISOU  470  O   GLY A 419     2284   1274   1557    101     62    -23
ATOM    471  H   GLY A 419       2.876 -19.516  -4.602  1.00 12.68           H  
ATOM    472  HA3 GLY A 419       3.861 -21.642  -3.176  1.00 13.64           H  
ATOM    473  HA2 GLY A 419       4.153 -21.982  -4.911  1.00 13.64           H  
ATOM    474  N   LYS A 420       1.778 -22.975  -4.265  1.00 13.71           N  
ANISOU  474  N   LYS A 420     2398   1228   1582    133     78    -12
ATOM    475  CA  LYS A 420       0.384 -23.505  -4.250  1.00 13.81           C  
ANISOU  475  CA  LYS A 420     2439   1222   1587     78     80    -13
ATOM    476  C   LYS A 420       0.304 -24.368  -3.012  1.00 14.05           C  
ANISOU  476  C   LYS A 420     2491   1233   1613     76     79     10
ATOM    477  O   LYS A 420       1.351 -24.675  -2.434  1.00 17.21           O  
ANISOU  477  O   LYS A 420     2916   1611   2013    119     81     24
ATOM    478  CB  LYS A 420      -0.200 -24.241  -5.449  1.00 16.40           C  
ANISOU  478  CB  LYS A 420     2820   1504   1907     63     94    -31
ATOM    479  CG  LYS A 420       0.101 -23.438  -6.744  1.00 23.30           C  
ANISOU  479  CG  LYS A 420     3686   2387   2780     65     99    -55
ATOM    480  CD  LYS A 420      -0.518 -24.162  -7.947  1.00 22.42           C  
ANISOU  480  CD  LYS A 420     3544   2310   2665     16     88    -67
ATOM    481  CE  LYS A 420      -0.206 -23.553  -9.282  1.00 23.32           C  
ANISOU  481  CE  LYS A 420     3665   2424   2771      9     93    -92
ATOM    482  NZ  LYS A 420      -0.993 -24.079 -10.381  1.00 18.18           N1+
ANISOU  482  NZ  LYS A 420     2994   1799   2115    -43     78   -101
ATOM    483  H   LYS A 420       2.412 -23.694  -3.944  1.00 13.71           H  
ATOM    484  HA  LYS A 420      -0.293 -22.686  -4.008  1.00 13.81           H  
ATOM    485  HB3 LYS A 420      -1.258 -24.457  -5.300  1.00 16.40           H  
ATOM    486  HB2 LYS A 420       0.227 -25.229  -5.622  1.00 16.40           H  
ATOM    487  HG3 LYS A 420       1.184 -23.544  -6.817  1.00 23.30           H  
ATOM    488  HG2 LYS A 420      -0.167 -22.383  -6.797  1.00 23.30           H  
ATOM    489  HD3 LYS A 420      -1.601 -24.164  -7.827  1.00 22.42           H  
ATOM    490  HD2 LYS A 420      -0.236 -25.215  -7.963  1.00 22.42           H  
ATOM    491  HE3 LYS A 420       0.818 -23.696  -9.625  1.00 23.32           H  
ATOM    492  HE2 LYS A 420      -0.397 -22.485  -9.179  1.00 23.32           H  
ATOM    493  HZ1 LYS A 420      -1.974 -23.840 -10.335  1.00 18.18           H  
ATOM    494  HZ2 LYS A 420      -0.692 -23.633 -11.236  1.00 18.18           H  
ATOM    495  HZ3 LYS A 420      -1.013 -25.085 -10.462  1.00 18.18           H  
ATOM    496  N   TRP A 421      -0.882 -24.765  -2.542  1.00 13.57           N  
ANISOU  496  N   TRP A 421     2427   1179   1548     26     77     14
ATOM    497  CA  TRP A 421      -1.186 -25.393  -1.274  1.00 14.75           C  
ANISOU  497  CA  TRP A 421     2606   1306   1691     13     81     34
ATOM    498  C   TRP A 421      -2.034 -26.604  -1.685  1.00 15.67           C  
ANISOU  498  C   TRP A 421     2774   1379   1801    -33     94     26
ATOM    499  O   TRP A 421      -3.143 -26.373  -2.223  1.00 15.57           O  
ANISOU  499  O   TRP A 421     2749   1376   1790    -76     93      8
ATOM    500  CB  TRP A 421      -1.887 -24.499  -0.337  1.00 14.19           C  
ANISOU  500  CB  TRP A 421     2491   1277   1623    -13     72     44
ATOM    501  CG  TRP A 421      -2.509 -25.015   0.960  1.00 14.24           C  
ANISOU  501  CG  TRP A 421     2527   1263   1620    -33     80     64
ATOM    502  CD1 TRP A 421      -1.764 -25.554   1.987  1.00 16.19           C  
ANISOU  502  CD1 TRP A 421     2789   1502   1859     -2     78     87
ATOM    503  CD2 TRP A 421      -3.889 -24.945   1.474  1.00 15.27           C  
ANISOU  503  CD2 TRP A 421     2670   1384   1749    -91     90     63
ATOM    504  NE1 TRP A 421      -2.577 -25.874   3.019  1.00 16.39           N  
ANISOU  504  NE1 TRP A 421     2841   1512   1876    -38     89    101
ATOM    505  CE2 TRP A 421      -3.896 -25.613   2.777  1.00 17.81           C  
ANISOU  505  CE2 TRP A 421     3016   1689   2059    -93     98     86
ATOM    506  CE3 TRP A 421      -5.153 -24.368   1.083  1.00 18.09           C  
ANISOU  506  CE3 TRP A 421     3018   1744   2111   -143     93     45
ATOM    507  CZ2 TRP A 421      -5.087 -25.875   3.511  1.00 19.55           C  
ANISOU  507  CZ2 TRP A 421     3255   1897   2277   -146    112     90
ATOM    508  CZ3 TRP A 421      -6.322 -24.604   1.827  1.00 20.44           C  
ANISOU  508  CZ3 TRP A 421     3329   2030   2406   -195    105     49
ATOM    509  CH2 TRP A 421      -6.314 -25.359   3.005  1.00 21.17           C  
ANISOU  509  CH2 TRP A 421     3447   2106   2490   -196    116     71
ATOM    510  H   TRP A 421      -1.576 -24.570  -3.251  1.00 13.57           H  
ATOM    511  HA  TRP A 421      -0.279 -25.759  -0.793  1.00 14.75           H  
ATOM    512  HB3 TRP A 421      -2.738 -24.038  -0.840  1.00 14.19           H  
ATOM    513  HB2 TRP A 421      -1.130 -23.795   0.008  1.00 14.19           H  
ATOM    514  HD1 TRP A 421      -0.688 -25.651   1.964  1.00 16.19           H  
ATOM    515  HE1 TRP A 421      -2.296 -26.451   3.799  1.00 16.39           H  
ATOM    516  HE3 TRP A 421      -5.218 -23.745   0.203  1.00 18.09           H  
ATOM    517  HZ2 TRP A 421      -5.116 -26.398   4.455  1.00 19.55           H  
ATOM    518  HZ3 TRP A 421      -7.239 -24.178   1.446  1.00 20.44           H  
ATOM    519  HH2 TRP A 421      -7.193 -25.684   3.542  1.00 21.17           H  
ATOM    520  N   ARG A 422      -1.619 -27.798  -1.279  1.00 13.89           N  
ANISOU  520  N   ARG A 422     2607   1103   1568    -20    105     38
ATOM    521  CA  ARG A 422      -2.252 -29.082  -1.523  1.00 14.88           C  
ANISOU  521  CA  ARG A 422     2790   1179   1687    -59    120     30
ATOM    522  C   ARG A 422      -2.366 -29.366  -3.034  1.00 16.45           C  
ANISOU  522  C   ARG A 422     2995   1368   1885    -75    123      2
ATOM    523  O   ARG A 422      -3.382 -30.027  -3.440  1.00 16.74           O  
ANISOU  523  O   ARG A 422     3047   1394   1920   -129    127    -12
ATOM    524  CB  ARG A 422      -3.681 -29.169  -0.820  1.00 15.66           C  
ANISOU  524  CB  ARG A 422     2888   1281   1783   -120    125     38
ATOM    525  CG  ARG A 422      -3.577 -28.833   0.668  1.00 16.00           C  
ANISOU  525  CG  ARG A 422     2942   1319   1819   -105    127     67
ATOM    526  CD  ARG A 422      -4.861 -28.831   1.488  1.00 19.25           C  
ANISOU  526  CD  ARG A 422     3368   1720   2225   -163    140     74
ATOM    527  NE  ARG A 422      -5.526 -30.123   1.478  1.00 22.00           N  
ANISOU  527  NE  ARG A 422     3733   2064   2564   -145    143    103
ATOM    528  CZ  ARG A 422      -5.337 -31.354   1.938  1.00 38.87           C  
ANISOU  528  CZ  ARG A 422     5879   4197   4694   -186    156    115
ATOM    529  NH1 ARG A 422      -6.244 -32.315   1.649  1.00 27.59           N  
ANISOU  529  NH1 ARG A 422     4470   2762   3252   -165    159    142
ATOM    530  NH2 ARG A 422      -4.266 -31.684   2.698  1.00 31.42           N1+
ANISOU  530  NH2 ARG A 422     4924   3257   3756   -249    166    102
ATOM    531  H   ARG A 422      -0.737 -27.941  -0.807  1.00 13.89           H  
ATOM    532  HA  ARG A 422      -1.620 -29.828  -1.041  1.00 14.88           H  
ATOM    533  HB3 ARG A 422      -4.010 -30.205  -0.902  1.00 15.66           H  
ATOM    534  HB2 ARG A 422      -4.380 -28.455  -1.255  1.00 15.66           H  
ATOM    535  HG3 ARG A 422      -3.179 -27.821   0.739  1.00 16.00           H  
ATOM    536  HG2 ARG A 422      -2.802 -29.446   1.127  1.00 16.00           H  
ATOM    537  HD3 ARG A 422      -5.390 -27.923   1.199  1.00 19.25           H  
ATOM    538  HD2 ARG A 422      -4.499 -28.746   2.512  1.00 19.25           H  
ATOM    539 HH22 ARG A 422      -3.473 -31.083   2.871  1.00 31.42           H  
ATOM    540 HH21 ARG A 422      -4.008 -32.603   3.032  1.00 31.42           H  
ATOM    541 HH12 ARG A 422      -6.098 -33.270   1.943  1.00 27.59           H  
ATOM    542 HH11 ARG A 422      -7.220 -32.070   1.571  1.00 27.59           H  
ATOM    543  HE  ARG A 422      -6.180 -30.167   0.709  1.00 22.00           H  
ATOM    544  N   GLY A 423      -1.394 -28.829  -3.825  1.00 14.30           N  
ANISOU  544  N   GLY A 423     2716   1101   1618    -26    121     -7
ATOM    545  CA  GLY A 423      -1.308 -28.974  -5.320  1.00 14.66           C  
ANISOU  545  CA  GLY A 423     2778   1131   1660    -30    128    -34
ATOM    546  C   GLY A 423      -2.437 -28.205  -6.036  1.00 18.53           C  
ANISOU  546  C   GLY A 423     3225   1663   2151    -67    116    -54
ATOM    547  O   GLY A 423      -2.691 -28.364  -7.228  1.00 23.35           O  
ANISOU  547  O   GLY A 423     3850   2265   2756    -66    121    -76
ATOM    548  H   GLY A 423      -0.626 -28.300  -3.436  1.00 14.30           H  
ATOM    549  HA3 GLY A 423      -1.183 -30.009  -5.639  1.00 14.66           H  
ATOM    550  HA2 GLY A 423      -0.349 -28.482  -5.479  1.00 14.66           H  
ATOM    551  N   GLN A 424      -3.169 -27.362  -5.314  1.00 17.08           N  
ANISOU  551  N   GLN A 424     2997   1520   1972   -102    103    -47
ATOM    552  CA  GLN A 424      -4.539 -26.932  -5.615  1.00 19.16           C  
ANISOU  552  CA  GLN A 424     3226   1819   2236   -136     92    -66
ATOM    553  C   GLN A 424      -4.532 -25.400  -5.544  1.00 20.21           C  
ANISOU  553  C   GLN A 424     3291   2011   2378   -137     76    -59
ATOM    554  O   GLN A 424      -4.246 -24.816  -6.552  1.00 23.31           O  
ANISOU  554  O   GLN A 424     3655   2432   2769   -152     65    -74
ATOM    555  CB  GLN A 424      -5.529 -27.656  -4.639  1.00 22.42           C  
ANISOU  555  CB  GLN A 424     3664   2213   2642   -200     91    -79
ATOM    556  CG  GLN A 424      -6.933 -27.462  -5.166  1.00 29.39           C  
ANISOU  556  CG  GLN A 424     4541   3097   3530   -241     92    -64
ATOM    557  CD  GLN A 424      -7.981 -27.997  -4.291  1.00 49.47           C  
ANISOU  557  CD  GLN A 424     7125   5604   6066   -298     97    -78
ATOM    558  OE1 GLN A 424      -7.828 -28.979  -3.606  1.00 47.58           O  
ANISOU  558  OE1 GLN A 424     6928   5326   5824   -317    111    -69
ATOM    559  NE2 GLN A 424      -9.127 -27.288  -4.160  1.00 41.15           N  
ANISOU  559  NE2 GLN A 424     6065   4562   5008   -329     85   -101
ATOM    560  H   GLN A 424      -2.932 -27.036  -4.388  1.00 17.08           H  
ATOM    561  HA  GLN A 424      -4.801 -27.140  -6.652  1.00 19.16           H  
ATOM    562  HB3 GLN A 424      -5.387 -27.337  -3.606  1.00 22.42           H  
ATOM    563  HB2 GLN A 424      -5.296 -28.716  -4.736  1.00 22.42           H  
ATOM    564  HG3 GLN A 424      -7.112 -28.133  -6.007  1.00 29.39           H  
ATOM    565  HG2 GLN A 424      -7.135 -26.431  -5.455  1.00 29.39           H  
ATOM    566 HE22 GLN A 424      -9.830 -27.670  -3.544  1.00 41.15           H  
ATOM    567 HE21 GLN A 424      -9.393 -26.489  -4.717  1.00 41.15           H  
ATOM    568  N   TYR A 425      -4.788 -24.782  -4.349  1.00 15.73           N  
ANISOU  568  N   TYR A 425     2698   1462   1818   -120     74    -38
ATOM    569  CA  TYR A 425      -4.992 -23.308  -4.179  1.00 16.11           C  
ANISOU  569  CA  TYR A 425     2684   1564   1874   -124     60    -33
ATOM    570  C   TYR A 425      -3.670 -22.570  -4.440  1.00 17.00           C  
ANISOU  570  C   TYR A 425     2768   1701   1991    -71     56    -29
ATOM    571  O   TYR A 425      -2.654 -22.900  -3.872  1.00 16.06           O  
ANISOU  571  O   TYR A 425     2661   1570   1873    -33     61    -15
ATOM    572  CB  TYR A 425      -5.490 -23.033  -2.733  1.00 19.32           C  
ANISOU  572  CB  TYR A 425     3077   1980   2285   -146     61    -15
ATOM    573  CG  TYR A 425      -6.636 -23.813  -2.267  1.00 24.85           C  
ANISOU  573  CG  TYR A 425     3795   2663   2984   -205     65    -20
ATOM    574  CD1 TYR A 425      -6.429 -25.131  -1.765  1.00 28.75           C  
ANISOU  574  CD1 TYR A 425     4253   3188   3484   -246     54    -32
ATOM    575  CD2 TYR A 425      -7.874 -23.240  -2.252  1.00 26.47           C  
ANISOU  575  CD2 TYR A 425     4054   2822   3182   -220     80    -14
ATOM    576  CE1 TYR A 425      -7.526 -25.915  -1.281  1.00 32.98           C  
ANISOU  576  CE1 TYR A 425     4800   3711   4021   -302     56    -38
ATOM    577  CE2 TYR A 425      -9.003 -24.075  -1.883  1.00 28.45           C  
ANISOU  577  CE2 TYR A 425     4321   3057   3433   -277     85    -20
ATOM    578  CZ  TYR A 425      -8.803 -25.359  -1.310  1.00 38.79           C  
ANISOU  578  CZ  TYR A 425     5588   4400   4751   -319     73    -33
ATOM    579  OH  TYR A 425      -9.911 -26.061  -0.909  1.00 41.68           O  
ANISOU  579  OH  TYR A 425     5964   4755   5119   -378     76    -40
ATOM    580  H   TYR A 425      -4.850 -25.374  -3.534  1.00 15.73           H  
ATOM    581  HA  TYR A 425      -5.741 -23.010  -4.914  1.00 16.11           H  
ATOM    582  HB3 TYR A 425      -5.634 -21.967  -2.560  1.00 19.32           H  
ATOM    583  HB2 TYR A 425      -4.721 -23.374  -2.040  1.00 19.32           H  
ATOM    584  HD1 TYR A 425      -5.471 -25.630  -1.791  1.00 28.75           H  
ATOM    585  HD2 TYR A 425      -8.143 -22.242  -2.566  1.00 26.47           H  
ATOM    586  HE1 TYR A 425      -7.560 -26.942  -0.949  1.00 32.98           H  
ATOM    587  HE2 TYR A 425      -9.965 -23.584  -1.885  1.00 28.45           H  
ATOM    588  HH  TYR A 425      -9.678 -26.928  -0.569  1.00 41.68           H  
ATOM    589  N   ASP A 426      -3.672 -21.654  -5.411  1.00 14.65           N  
ANISOU  589  N   ASP A 426     2431   1439   1696    -70     47    -40
ATOM    590  CA  ASP A 426      -2.552 -20.718  -5.732  1.00 13.99           C  
ANISOU  590  CA  ASP A 426     2317   1381   1618    -26     45    -37
ATOM    591  C   ASP A 426      -2.386 -19.817  -4.497  1.00 13.95           C  
ANISOU  591  C   ASP A 426     2279   1402   1620    -12     38    -19
ATOM    592  O   ASP A 426      -3.376 -19.128  -4.234  1.00 15.41           O  
ANISOU  592  O   ASP A 426     2440   1607   1807    -41     33    -12
ATOM    593  CB  ASP A 426      -2.755 -19.739  -6.904  1.00 14.71           C  
ANISOU  593  CB  ASP A 426     2375   1506   1710    -36     37    -52
ATOM    594  CG  ASP A 426      -2.953 -20.330  -8.326  1.00 17.80           C  
ANISOU  594  CG  ASP A 426     2795   1878   2091    -39     43    -72
ATOM    595  OD1 ASP A 426      -1.967 -20.306  -9.132  1.00 18.45           O  
ANISOU  595  OD1 ASP A 426     2918   1924   2170    -19     56    -77
ATOM    596  OD2 ASP A 426      -4.049 -20.799  -8.643  1.00 22.25           O1-
ANISOU  596  OD2 ASP A 426     3341   2463   2650    -62     34    -84
ATOM    597  H   ASP A 426      -4.506 -21.494  -5.957  1.00 14.65           H  
ATOM    598  HA  ASP A 426      -1.605 -21.258  -5.734  1.00 13.99           H  
ATOM    599  HB3 ASP A 426      -1.953 -19.013  -7.044  1.00 14.71           H  
ATOM    600  HB2 ASP A 426      -3.718 -19.233  -6.838  1.00 14.71           H  
ATOM    601  N   VAL A 427      -1.254 -19.799  -3.805  1.00 12.49           N  
ANISOU  601  N   VAL A 427     2091   1218   1438     35     40    -10
ATOM    602  CA  VAL A 427      -1.076 -18.896  -2.686  1.00 12.41           C  
ANISOU  602  CA  VAL A 427     2050   1234   1431     52     32      7
ATOM    603  C   VAL A 427       0.210 -18.127  -2.923  1.00 13.72           C  
ANISOU  603  C   VAL A 427     2188   1420   1603     96     28      6
ATOM    604  O   VAL A 427       1.085 -18.543  -3.709  1.00 12.40           O  
ANISOU  604  O   VAL A 427     2035   1239   1438    123     35     -3
ATOM    605  CB  VAL A 427      -1.173 -19.708  -1.383  1.00 13.46           C  
ANISOU  605  CB  VAL A 427     2217   1339   1557     57     35     27
ATOM    606  CG1 VAL A 427      -2.667 -20.123  -1.144  1.00 14.97           C  
ANISOU  606  CG1 VAL A 427     2431   1512   1743      9     41     29
ATOM    607  CG2 VAL A 427      -0.234 -20.949  -1.467  1.00 14.02           C  
ANISOU  607  CG2 VAL A 427     2328   1372   1626     97     41     30
ATOM    608  H   VAL A 427      -0.412 -20.254  -4.126  1.00 12.49           H  
ATOM    609  HA  VAL A 427      -1.930 -18.220  -2.740  1.00 12.41           H  
ATOM    610  HB  VAL A 427      -0.796 -19.082  -0.574  1.00 13.46           H  
ATOM    611 HG11 VAL A 427      -2.719 -20.610  -0.170  1.00 14.97           H  
ATOM    612 HG12 VAL A 427      -3.382 -19.304  -1.065  1.00 14.97           H  
ATOM    613 HG13 VAL A 427      -3.100 -20.818  -1.864  1.00 14.97           H  
ATOM    614 HG21 VAL A 427       0.827 -20.771  -1.643  1.00 14.02           H  
ATOM    615 HG22 VAL A 427      -0.434 -21.575  -0.598  1.00 14.02           H  
ATOM    616 HG23 VAL A 427      -0.771 -21.557  -2.195  1.00 14.02           H  
ATOM    617  N   ALA A 428       0.463 -17.101  -2.147  1.00 12.10           N  
ANISOU  617  N   ALA A 428     1945   1250   1401    103     18     15
ATOM    618  CA  ALA A 428       1.830 -16.504  -1.806  1.00 11.70           C  
ANISOU  618  CA  ALA A 428     1870   1219   1357    145     12     18
ATOM    619  C   ALA A 428       2.161 -16.683  -0.296  1.00 11.59           C  
ANISOU  619  C   ALA A 428     1870   1195   1338    167      5     39
ATOM    620  O   ALA A 428       1.232 -16.671   0.497  1.00 12.22           O  
ANISOU  620  O   ALA A 428     1962   1271   1410    143      4     50
ATOM    621  CB  ALA A 428       1.709 -15.061  -2.117  1.00 12.45           C  
ANISOU  621  CB  ALA A 428     1915   1357   1458    138      5     14
ATOM    622  H   ALA A 428      -0.226 -16.980  -1.418  1.00 12.10           H  
ATOM    623  HA  ALA A 428       2.614 -16.897  -2.454  1.00 11.70           H  
ATOM    624  HB1 ALA A 428       1.554 -14.828  -3.171  1.00 12.45           H  
ATOM    625  HB2 ALA A 428       0.838 -14.607  -1.646  1.00 12.45           H  
ATOM    626  HB3 ALA A 428       2.630 -14.589  -1.775  1.00 12.45           H  
ATOM    627  N   ILE A 429       3.464 -17.004  -0.116  1.00 11.65           N  
ANISOU  627  N   ILE A 429     1876   1199   1350    211      1     43
ATOM    628  CA  ILE A 429       4.176 -17.362   1.088  1.00 12.43           C  
ANISOU  628  CA  ILE A 429     1990   1289   1442    237    -10     62
ATOM    629  C   ILE A 429       5.196 -16.259   1.497  1.00 13.85           C  
ANISOU  629  C   ILE A 429     2127   1507   1630    266    -25     64
ATOM    630  O   ILE A 429       6.278 -16.230   0.929  1.00 14.77           O  
ANISOU  630  O   ILE A 429     2225   1629   1757    298    -24     56
ATOM    631  CB  ILE A 429       4.869 -18.742   0.852  1.00 14.14           C  
ANISOU  631  CB  ILE A 429     2253   1461   1658    268     -3     68
ATOM    632  CG1 ILE A 429       3.767 -19.790   0.332  1.00 14.43           C  
ANISOU  632  CG1 ILE A 429     2336   1458   1688    235     13     62
ATOM    633  CG2 ILE A 429       5.664 -19.245   2.052  1.00 16.68           C  
ANISOU  633  CG2 ILE A 429     2592   1773   1971    297    -18     91
ATOM    634  CD1 ILE A 429       4.379 -21.022  -0.225  1.00 26.78           C  
ANISOU  634  CD1 ILE A 429     3910   3005   3259    242     27     42
ATOM    635  H   ILE A 429       3.968 -16.963  -0.990  1.00 11.65           H  
ATOM    636  HA  ILE A 429       3.570 -17.511   1.981  1.00 12.43           H  
ATOM    637  HB  ILE A 429       5.547 -18.461   0.047  1.00 14.14           H  
ATOM    638 HG13 ILE A 429       3.011 -19.508  -0.401  1.00 14.43           H  
ATOM    639 HG12 ILE A 429       3.208 -20.128   1.205  1.00 14.43           H  
ATOM    640 HG21 ILE A 429       6.255 -20.082   1.679  1.00 16.68           H  
ATOM    641 HG22 ILE A 429       6.420 -18.508   2.324  1.00 16.68           H  
ATOM    642 HG23 ILE A 429       5.077 -19.661   2.870  1.00 16.68           H  
ATOM    643 HD11 ILE A 429       5.248 -21.419   0.298  1.00 26.78           H  
ATOM    644 HD12 ILE A 429       3.639 -21.822  -0.232  1.00 26.78           H  
ATOM    645 HD13 ILE A 429       4.784 -20.861  -1.224  1.00 26.78           H  
ATOM    646  N   LYS A 430       4.776 -15.277   2.347  1.00 13.74           N  
ANISOU  646  N   LYS A 430     2094   1518   1609    254    -37     74
ATOM    647  CA  LYS A 430       5.691 -14.338   2.929  1.00 14.59           C  
ANISOU  647  CA  LYS A 430     2160   1662   1720    276    -53     76
ATOM    648  C   LYS A 430       6.469 -14.992   4.054  1.00 17.04           C  
ANISOU  648  C   LYS A 430     2489   1964   2022    308    -71     96
ATOM    649  O   LYS A 430       5.824 -15.610   4.887  1.00 17.60           O  
ANISOU  649  O   LYS A 430     2592   2019   2076    294    -73    111
ATOM    650  CB  LYS A 430       4.923 -13.050   3.494  1.00 16.96           C  
ANISOU  650  CB  LYS A 430     2429   1997   2018    243    -56     72
ATOM    651  CG  LYS A 430       5.857 -12.182   4.315  1.00 20.72           C  
ANISOU  651  CG  LYS A 430     2866   2510   2497    261    -74     73
ATOM    652  CD  LYS A 430       5.194 -10.814   4.710  1.00 26.96           C  
ANISOU  652  CD  LYS A 430     3627   3330   3286    228    -73     65
ATOM    653  CE  LYS A 430       5.994 -10.130   5.856  1.00 29.88           C  
ANISOU  653  CE  LYS A 430     3961   3719   3671    224    -65     47
ATOM    654  NZ  LYS A 430       5.447  -8.834   6.231  1.00 25.70           N1+
ANISOU  654  NZ  LYS A 430     3404   3220   3143    199    -66     41
ATOM    655  H   LYS A 430       3.806 -15.218   2.624  1.00 13.74           H  
ATOM    656  HA  LYS A 430       6.494 -14.094   2.233  1.00 14.59           H  
ATOM    657  HB3 LYS A 430       4.291 -13.378   4.320  1.00 16.96           H  
ATOM    658  HB2 LYS A 430       4.459 -12.441   2.719  1.00 16.96           H  
ATOM    659  HG3 LYS A 430       6.595 -11.742   3.644  1.00 20.72           H  
ATOM    660  HG2 LYS A 430       6.428 -12.639   5.123  1.00 20.72           H  
ATOM    661  HD3 LYS A 430       4.133 -11.010   4.861  1.00 26.96           H  
ATOM    662  HD2 LYS A 430       5.183 -10.123   3.867  1.00 26.96           H  
ATOM    663  HE3 LYS A 430       7.057 -10.094   5.617  1.00 29.88           H  
ATOM    664  HE2 LYS A 430       5.997 -10.727   6.769  1.00 29.88           H  
ATOM    665  HZ1 LYS A 430       5.966  -8.504   7.032  1.00 25.70           H  
ATOM    666  HZ2 LYS A 430       5.440  -8.165   5.474  1.00 25.70           H  
ATOM    667  HZ3 LYS A 430       4.499  -8.884   6.578  1.00 25.70           H  
ATOM    668  N   MET A 431       7.809 -14.918   4.059  1.00 15.56           N  
ANISOU  668  N   MET A 431     2284   1783   1844    352    -82     97
ATOM    669  CA  MET A 431       8.631 -15.710   4.947  1.00 17.15           C  
ANISOU  669  CA  MET A 431     2502   1976   2038    390   -102    116
ATOM    670  C   MET A 431       9.280 -14.726   5.846  1.00 21.27           C  
ANISOU  670  C   MET A 431     2985   2539   2557    397   -126    120
ATOM    671  O   MET A 431      10.205 -14.068   5.514  1.00 22.86           O  
ANISOU  671  O   MET A 431     3138   2773   2774    404   -130    107
ATOM    672  CB  MET A 431       9.587 -16.527   4.092  1.00 20.64           C  
ANISOU  672  CB  MET A 431     2950   2398   2495    437    -99    115
ATOM    673  CG  MET A 431       8.963 -17.653   3.371  1.00 26.53           C  
ANISOU  673  CG  MET A 431     3742   3097   3240    427    -75    110
ATOM    674  SD  MET A 431       9.862 -18.391   1.997  1.00 34.06           S  
ANISOU  674  SD  MET A 431     4707   4021   4212    480    -64    104
ATOM    675  CE  MET A 431      11.119 -19.327   2.927  1.00 32.67           C  
ANISOU  675  CE  MET A 431     4543   3838   4032    534    -93    130
ATOM    676  H   MET A 431       8.271 -14.313   3.396  1.00 15.56           H  
ATOM    677  HA  MET A 431       7.942 -16.361   5.485  1.00 17.15           H  
ATOM    678  HB3 MET A 431      10.327 -16.986   4.747  1.00 20.64           H  
ATOM    679  HB2 MET A 431      10.083 -15.869   3.378  1.00 20.64           H  
ATOM    680  HG3 MET A 431       8.026 -17.303   2.938  1.00 26.53           H  
ATOM    681  HG2 MET A 431       8.646 -18.501   3.977  1.00 26.53           H  
ATOM    682  HE1 MET A 431      10.957 -19.184   3.996  1.00 32.67           H  
ATOM    683  HE2 MET A 431      11.220 -20.393   2.727  1.00 32.67           H  
ATOM    684  HE3 MET A 431      12.069 -18.885   2.628  1.00 32.67           H  
ATOM    685  N   ILE A 432       8.891 -14.884   7.132  1.00 19.03           N  
ANISOU  685  N   ILE A 432     2724   2254   2251    390   -141    138
ATOM    686  CA  ILE A 432       9.285 -14.004   8.272  1.00 19.38           C  
ANISOU  686  CA  ILE A 432     2738   2338   2289    390   -165    141
ATOM    687  C   ILE A 432      10.813 -14.001   8.527  1.00 25.83           C  
ANISOU  687  C   ILE A 432     3548   3160   3105    440   -194    155
ATOM    688  O   ILE A 432      11.336 -15.070   8.327  1.00 25.61           O  
ANISOU  688  O   ILE A 432     3564   3105   3062    459   -204    176
ATOM    689  CB  ILE A 432       8.425 -14.423   9.464  1.00 21.24           C  
ANISOU  689  CB  ILE A 432     3001   2571   2498    354   -164    152
ATOM    690  CG1 ILE A 432       6.869 -14.204   9.174  1.00 21.30           C  
ANISOU  690  CG1 ILE A 432     3013   2572   2508    307   -135    139
ATOM    691  CG2 ILE A 432       8.845 -13.838  10.901  1.00 21.35           C  
ANISOU  691  CG2 ILE A 432     2989   2623   2499    352   -188    154
ATOM    692  CD1 ILE A 432       6.334 -12.765   9.360  1.00 23.99           C  
ANISOU  692  CD1 ILE A 432     3306   2944   2866    289   -127    118
ATOM    693  H   ILE A 432       8.022 -15.387   7.242  1.00 19.03           H  
ATOM    694  HA  ILE A 432       8.956 -13.003   7.993  1.00 19.38           H  
ATOM    695  HB  ILE A 432       8.619 -15.461   9.734  1.00 21.24           H  
ATOM    696 HG13 ILE A 432       6.200 -14.764   9.828  1.00 21.30           H  
ATOM    697 HG12 ILE A 432       6.542 -14.578   8.203  1.00 21.30           H  
ATOM    698 HG21 ILE A 432       9.871 -14.030  11.213  1.00 21.35           H  
ATOM    699 HG22 ILE A 432       8.705 -12.757  10.878  1.00 21.35           H  
ATOM    700 HG23 ILE A 432       8.102 -14.207  11.609  1.00 21.35           H  
ATOM    701 HD11 ILE A 432       6.749 -12.128   8.579  1.00 23.99           H  
ATOM    702 HD12 ILE A 432       5.244 -12.797   9.346  1.00 23.99           H  
ATOM    703 HD13 ILE A 432       6.689 -12.210  10.228  1.00 23.99           H  
ATOM    704  N   LYS A 433      11.449 -12.864   8.890  1.00 26.33           N  
ANISOU  704  N   LYS A 433     3559   3260   3188    459   -207    143
ATOM    705  CA  LYS A 433      12.934 -12.856   9.039  1.00 27.65           C  
ANISOU  705  CA  LYS A 433     3707   3439   3360    507   -237    153
ATOM    706  C   LYS A 433      13.256 -13.046  10.484  1.00 29.91           C  
ANISOU  706  C   LYS A 433     4013   3734   3618    508   -268    173
ATOM    707  O   LYS A 433      12.311 -12.926  11.296  1.00 27.65           O  
ANISOU  707  O   LYS A 433     3724   3466   3315    470   -269    170
ATOM    708  CB  LYS A 433      13.415 -11.431   8.500  1.00  0.00           C  
ATOM    709  CG  LYS A 433      14.794 -10.894   9.014  1.00  0.00           C  
ATOM    710  CD  LYS A 433      15.917 -11.724   8.341  1.00  0.00           C  
ATOM    711  CE  LYS A 433      17.286 -11.573   9.000  1.00  0.00           C  
ATOM    712  NZ  LYS A 433      18.248 -12.467   8.355  1.00  0.00           N1+
ATOM    713  H   LYS A 433      10.846 -12.059   8.975  1.00 26.33           H  
ATOM    714  HB2 LYS A 433      13.234 -11.420   7.425  1.00  0.00           H  
ATOM    715  HB3 LYS A 433      12.713 -10.641   8.766  1.00  0.00           H  
ATOM    716  HG2 LYS A 433      15.004  -9.859   8.742  1.00  0.00           H  
ATOM    717  HG3 LYS A 433      14.833 -10.837  10.101  1.00  0.00           H  
ATOM    718  HD2 LYS A 433      15.661 -12.773   8.495  1.00  0.00           H  
ATOM    719  HD3 LYS A 433      15.977 -11.627   7.257  1.00  0.00           H  
ATOM    720  HE2 LYS A 433      17.596 -10.545   8.812  1.00  0.00           H  
ATOM    721  HE3 LYS A 433      17.297 -11.555  10.090  1.00  0.00           H  
ATOM    722  HZ1 LYS A 433      19.055 -12.432   8.961  1.00  0.00           H  
ATOM    723  HZ2 LYS A 433      17.846 -13.379   8.192  1.00  0.00           H  
ATOM    724  HZ3 LYS A 433      18.461 -12.145   7.422  1.00  0.00           H  
ATOM    725  HA  LYS A 433      13.296 -13.639   8.372  1.00 27.65           H  
ATOM    726  N   GLU A 434      14.451 -13.530  10.821  1.00 28.48           N  
ANISOU  726  N   GLU A 434     3854   3537   3429    552   -292    194
ATOM    727  CA  GLU A 434      14.902 -13.871  12.214  1.00 28.45           C  
ANISOU  727  CA  GLU A 434     3875   3539   3396    559   -325    216
ATOM    728  C   GLU A 434      15.123 -12.721  13.148  1.00 28.71           C  
ANISOU  728  C   GLU A 434     3858   3623   3426    547   -351    206
ATOM    729  O   GLU A 434      15.764 -11.690  12.864  1.00 26.33           O  
ANISOU  729  O   GLU A 434     3499   3354   3152    557   -355    189
ATOM    730  CB  GLU A 434      16.153 -14.704  12.171  1.00  0.00           C  
ATOM    731  CG  GLU A 434      16.032 -15.972  11.364  1.00  0.00           C  
ATOM    732  CD  GLU A 434      16.177 -15.911   9.882  1.00  0.00           C  
ATOM    733  OE1 GLU A 434      16.786 -14.926   9.378  1.00  0.00           O  
ATOM    734  OE2 GLU A 434      15.458 -16.695   9.212  1.00  0.00           O1-
ATOM    735  H   GLU A 434      15.013 -13.887  10.061  1.00 28.48           H  
ATOM    736  HB2 GLU A 434      17.090 -14.212  11.910  1.00  0.00           H  
ATOM    737  HB3 GLU A 434      16.435 -14.962  13.192  1.00  0.00           H  
ATOM    738  HG2 GLU A 434      16.692 -16.746  11.756  1.00  0.00           H  
ATOM    739  HG3 GLU A 434      15.124 -16.464  11.712  1.00  0.00           H  
ATOM    740  HA  GLU A 434      14.186 -14.611  12.573  1.00 28.45           H  
ATOM    741  N   GLY A 435      14.466 -12.940  14.319  1.00 25.62           N  
ANISOU  741  N   GLY A 435     3493   3240   3002    518   -362    215
ATOM    742  CA  GLY A 435      14.441 -11.986  15.427  1.00 26.09           C  
ANISOU  742  CA  GLY A 435     3519   3343   3051    500   -387    207
ATOM    743  C   GLY A 435      13.847 -10.606  15.034  1.00 29.55           C  
ANISOU  743  C   GLY A 435     3921   3805   3500    455   -364    180
ATOM    744  O   GLY A 435      14.143  -9.614  15.700  1.00 31.55           O  
ANISOU  744  O   GLY A 435     4149   4094   3745    437   -382    172
ATOM    745  H   GLY A 435      14.056 -13.860  14.393  1.00 25.62           H  
ATOM    746  HA3 GLY A 435      15.497 -11.936  15.694  1.00 26.09           H  
ATOM    747  HA2 GLY A 435      14.002 -12.377  16.345  1.00 26.09           H  
ATOM    748  N   SER A 436      12.996 -10.519  13.964  1.00 24.26           N  
ANISOU  748  N   SER A 436     3251   3118   2849    436   -324    168
ATOM    749  CA  SER A 436      12.522  -9.222  13.400  1.00 22.64           C  
ANISOU  749  CA  SER A 436     3014   2933   2656    396   -303    144
ATOM    750  C   SER A 436      11.178  -8.826  14.023  1.00 24.05           C  
ANISOU  750  C   SER A 436     3224   3102   2811    352   -283    144
ATOM    751  O   SER A 436      10.976  -7.635  14.187  1.00 24.39           O  
ANISOU  751  O   SER A 436     3243   3168   2857    321   -274    127
ATOM    752  CB  SER A 436      12.372  -9.344  11.869  1.00 25.10           C  
ANISOU  752  CB  SER A 436     3303   3234   2998    398   -273    129
ATOM    753  OG  SER A 436      11.456 -10.428  11.485  1.00 26.74           O  
ANISOU  753  OG  SER A 436     3555   3402   3202    391   -247    136
ATOM    754  H   SER A 436      12.680 -11.364  13.511  1.00 24.26           H  
ATOM    755  HA  SER A 436      13.099  -8.353  13.716  1.00 22.64           H  
ATOM    756  HB3 SER A 436      13.375  -9.596  11.525  1.00 25.10           H  
ATOM    757  HB2 SER A 436      12.039  -8.466  11.317  1.00 25.10           H  
ATOM    758  HG  SER A 436      11.939 -11.250  11.600  1.00 26.74           H  
ATOM    759  N   MET A 437      10.342  -9.793  14.457  1.00 19.84           N  
ANISOU  759  N   MET A 437     2746   2536   2256    350   -275    162
ATOM    760  CA  MET A 437       8.988  -9.509  14.889  1.00 19.46           C  
ANISOU  760  CA  MET A 437     2729   2476   2190    308   -250    162
ATOM    761  C   MET A 437       8.476 -10.569  15.898  1.00 21.52           C  
ANISOU  761  C   MET A 437     3039   2726   2413    305   -262    182
ATOM    762  O   MET A 437       9.122 -11.595  16.127  1.00 20.04           O  
ANISOU  762  O   MET A 437     2880   2523   2212    336   -283    202
ATOM    763  CB  MET A 437       8.178  -9.272  13.609  1.00 22.47           C  
ANISOU  763  CB  MET A 437     3130   2822   2585    299   -217    161
ATOM    764  CG  MET A 437       8.018 -10.491  12.710  1.00 26.97           C  
ANISOU  764  CG  MET A 437     3730   3376   3142    258   -188    161
ATOM    765  SD  MET A 437       6.699 -11.804  13.267  1.00 33.12           S  
ANISOU  765  SD  MET A 437     4525   4118   3940    246   -155    158
ATOM    766  CE  MET A 437       5.231 -10.872  12.950  1.00 31.04           C  
ANISOU  766  CE  MET A 437     4205   3881   3708    236   -145    132
ATOM    767  H   MET A 437      10.474 -10.782  14.305  1.00 19.84           H  
ATOM    768  HA  MET A 437       9.126  -8.565  15.416  1.00 19.46           H  
ATOM    769  HB3 MET A 437       8.742  -8.639  12.925  1.00 22.47           H  
ATOM    770  HB2 MET A 437       7.309  -8.653  13.832  1.00 22.47           H  
ATOM    771  HG3 MET A 437       8.957 -11.008  12.509  1.00 26.97           H  
ATOM    772  HG2 MET A 437       7.718 -10.164  11.715  1.00 26.97           H  
ATOM    773  HE1 MET A 437       5.243  -9.896  13.435  1.00 31.04           H  
ATOM    774  HE2 MET A 437       5.082 -10.623  11.899  1.00 31.04           H  
ATOM    775  HE3 MET A 437       4.401 -11.466  13.334  1.00 31.04           H  
ATOM    776  N   SER A 438       7.444 -10.199  16.671  1.00 18.92           N  
ANISOU  776  N   SER A 438     2721   2402   2065    267   -247    177
ATOM    777  CA  SER A 438       6.904 -10.918  17.779  1.00 18.41           C  
ANISOU  777  CA  SER A 438     2708   2325   1962    254   -248    194
ATOM    778  C   SER A 438       5.835 -12.018  17.312  1.00 20.44           C  
ANISOU  778  C   SER A 438     3005   2542   2220    243   -216    204
ATOM    779  O   SER A 438       4.673 -11.837  17.476  1.00 18.62           O  
ANISOU  779  O   SER A 438     2776   2305   1995    209   -183    195
ATOM    780  CB  SER A 438       6.344  -9.866  18.765  1.00 21.60           C  
ANISOU  780  CB  SER A 438     3104   2751   2352    218   -237    180
ATOM    781  OG  SER A 438       5.375  -9.116  18.116  1.00 21.83           O  
ANISOU  781  OG  SER A 438     3183   2771   2341    207   -238    195
ATOM    782  H   SER A 438       7.143  -9.237  16.736  1.00 18.92           H  
ATOM    783  HA  SER A 438       7.753 -11.438  18.223  1.00 18.41           H  
ATOM    784  HB3 SER A 438       7.073  -9.062  18.869  1.00 21.60           H  
ATOM    785  HB2 SER A 438       6.028 -10.259  19.731  1.00 21.60           H  
ATOM    786  HG  SER A 438       4.669  -9.751  17.979  1.00 21.83           H  
ATOM    787  N   GLU A 439       6.375 -13.049  16.666  1.00 19.56           N  
ANISOU  787  N   GLU A 439     2922   2403   2107    274   -227    222
ATOM    788  CA  GLU A 439       5.680 -14.167  15.998  1.00 19.48           C  
ANISOU  788  CA  GLU A 439     2945   2352   2103    268   -200    230
ATOM    789  C   GLU A 439       4.514 -14.689  16.804  1.00 19.45           C  
ANISOU  789  C   GLU A 439     2990   2326   2075    233   -173    240
ATOM    790  O   GLU A 439       3.414 -14.851  16.282  1.00 18.55           O  
ANISOU  790  O   GLU A 439     2876   2196   1975    206   -141    232
ATOM    791  CB  GLU A 439       6.706 -15.349  15.729  1.00 21.85           C  
ANISOU  791  CB  GLU A 439     3268   2626   2406    313   -218    247
ATOM    792  CG  GLU A 439       7.657 -15.025  14.566  1.00 25.74           C  
ANISOU  792  CG  GLU A 439     3711   3135   2933    345   -232    234
ATOM    793  CD  GLU A 439       8.897 -15.888  14.483  1.00 41.39           C  
ANISOU  793  CD  GLU A 439     5711   5095   4922    394   -250    249
ATOM    794  OE1 GLU A 439       9.977 -15.450  14.959  1.00 45.71           O  
ANISOU  794  OE1 GLU A 439     6314   5608   5447    406   -253    273
ATOM    795  OE2 GLU A 439       8.769 -17.060  14.012  1.00 27.81           O1-
ANISOU  795  OE2 GLU A 439     3948   3389   3229    423   -261    238
ATOM    796  H   GLU A 439       7.361 -12.902  16.507  1.00 19.56           H  
ATOM    797  HA  GLU A 439       5.328 -13.928  14.995  1.00 19.48           H  
ATOM    798  HB3 GLU A 439       6.189 -16.274  15.475  1.00 21.85           H  
ATOM    799  HB2 GLU A 439       7.191 -15.560  16.683  1.00 21.85           H  
ATOM    800  HG3 GLU A 439       8.001 -13.999  14.691  1.00 25.74           H  
ATOM    801  HG2 GLU A 439       7.166 -15.047  13.593  1.00 25.74           H  
ATOM    802  N   ASP A 440       4.748 -14.785  18.111  1.00 18.35           N  
ANISOU  802  N   ASP A 440     2889   2186   1898    232   -184    257
ATOM    803  CA  ASP A 440       3.774 -15.279  19.078  1.00 17.84           C  
ANISOU  803  CA  ASP A 440     2872   2099   1810    196   -153    267
ATOM    804  C   ASP A 440       2.473 -14.440  19.210  1.00 17.23           C  
ANISOU  804  C   ASP A 440     2764   2041   1741    153   -123    245
ATOM    805  O   ASP A 440       1.332 -14.907  19.182  1.00 16.91           O  
ANISOU  805  O   ASP A 440     2735   1982   1707    122    -88    243
ATOM    806  CB  ASP A 440       4.263 -15.600  20.511  1.00 19.12           C  
ANISOU  806  CB  ASP A 440     3084   2256   1926    203   -171    289
ATOM    807  CG  ASP A 440       5.596 -16.337  20.758  1.00 28.23           C  
ANISOU  807  CG  ASP A 440     4278   3382   3066    244   -198    315
ATOM    808  OD1 ASP A 440       6.230 -16.827  19.781  1.00 28.51           O  
ANISOU  808  OD1 ASP A 440     4319   3389   3124    259   -189    318
ATOM    809  OD2 ASP A 440       6.000 -16.520  21.948  1.00 32.16           O1-
ANISOU  809  OD2 ASP A 440     4802   3886   3531    263   -228    332
ATOM    810  H   ASP A 440       5.652 -14.389  18.327  1.00 18.35           H  
ATOM    811  HA  ASP A 440       3.602 -16.205  18.530  1.00 17.84           H  
ATOM    812  HB3 ASP A 440       3.553 -16.263  21.006  1.00 19.12           H  
ATOM    813  HB2 ASP A 440       4.246 -14.676  21.088  1.00 19.12           H  
ATOM    814  N   GLU A 441       2.737 -13.138  19.321  1.00 15.15           N  
ANISOU  814  N   GLU A 441     2458   1816   1483    152   -136    228
ATOM    815  CA  GLU A 441       1.753 -12.170  19.589  1.00 15.42           C  
ANISOU  815  CA  GLU A 441     2462   1867   1530    118   -109    207
ATOM    816  C   GLU A 441       0.956 -11.973  18.292  1.00 15.63           C  
ANISOU  816  C   GLU A 441     2456   1888   1596    109    -89    193
ATOM    817  O   GLU A 441      -0.242 -11.969  18.357  1.00 13.51           O  
ANISOU  817  O   GLU A 441     2183   1614   1336     77    -57    186
ATOM    818  CB  GLU A 441       2.278 -10.802  20.023  1.00 15.71           C  
ANISOU  818  CB  GLU A 441     2461   1942   1565    121   -129    192
ATOM    819  CG  GLU A 441       3.036 -11.012  21.314  1.00 15.86           C  
ANISOU  819  CG  GLU A 441     2513   1971   1542    119   -144    201
ATOM    820  CD  GLU A 441       3.499  -9.706  22.071  1.00 20.23           C  
ANISOU  820  CD  GLU A 441     3031   2561   2096    120   -165    184
ATOM    821  OE1 GLU A 441       4.165  -9.873  23.135  1.00 21.52           O  
ANISOU  821  OE1 GLU A 441     3158   2739   2281    100   -146    163
ATOM    822  OE2 GLU A 441       3.132  -8.574  21.664  1.00 23.88           O1-
ANISOU  822  OE2 GLU A 441     3503   3036   2534    138   -201    192
ATOM    823  H   GLU A 441       3.700 -12.868  19.459  1.00 15.15           H  
ATOM    824  HA  GLU A 441       1.035 -12.515  20.332  1.00 15.42           H  
ATOM    825  HB3 GLU A 441       1.374 -10.196  20.090  1.00 15.71           H  
ATOM    826  HB2 GLU A 441       2.980 -10.346  19.325  1.00 15.71           H  
ATOM    827  HG3 GLU A 441       3.994 -11.505  21.148  1.00 15.86           H  
ATOM    828  HG2 GLU A 441       2.429 -11.573  22.025  1.00 15.86           H  
ATOM    829  N   PHE A 442       1.675 -11.902  17.128  1.00 14.74           N  
ANISOU  829  N   PHE A 442     2318   1776   1507    137   -107    189
ATOM    830  CA  PHE A 442       1.014 -11.881  15.787  1.00 15.23           C  
ANISOU  830  CA  PHE A 442     2354   1831   1603    127    -88    176
ATOM    831  C   PHE A 442       0.046 -13.118  15.545  1.00 16.43           C  
ANISOU  831  C   PHE A 442     2543   1946   1754    108    -63    185
ATOM    832  O   PHE A 442      -1.119 -12.916  15.254  1.00 16.14           O  
ANISOU  832  O   PHE A 442     2492   1907   1734     80    -38    174
ATOM    833  CB  PHE A 442       2.080 -11.687  14.697  1.00 17.44           C  
ANISOU  833  CB  PHE A 442     2604   2116   1905    160   -109    170
ATOM    834  CG  PHE A 442       1.582 -12.150  13.305  1.00 18.33           C  
ANISOU  834  CG  PHE A 442     2708   2212   2045    151    -90    161
ATOM    835  CD1 PHE A 442       2.309 -13.116  12.549  1.00 21.55           C  
ANISOU  835  CD1 PHE A 442     3082   2634   2472    126    -73    142
ATOM    836  CD2 PHE A 442       0.389 -11.622  12.677  1.00 20.85           C  
ANISOU  836  CD2 PHE A 442     3059   2498   2367    167    -88    171
ATOM    837  CE1 PHE A 442       1.791 -13.586  11.358  1.00 21.33           C  
ANISOU  837  CE1 PHE A 442     3049   2591   2465    115    -57    134
ATOM    838  CE2 PHE A 442      -0.097 -12.177  11.472  1.00 23.30           C  
ANISOU  838  CE2 PHE A 442     3364   2790   2697    155    -71    161
ATOM    839  CZ  PHE A 442       0.546 -13.165  10.837  1.00 20.67           C  
ANISOU  839  CZ  PHE A 442     2997   2475   2383    128    -56    143
ATOM    840  H   PHE A 442       2.663 -12.115  17.142  1.00 14.74           H  
ATOM    841  HA  PHE A 442       0.423 -10.970  15.688  1.00 15.23           H  
ATOM    842  HB3 PHE A 442       2.864 -12.420  14.886  1.00 17.44           H  
ATOM    843  HB2 PHE A 442       2.445 -10.663  14.773  1.00 17.44           H  
ATOM    844  HD1 PHE A 442       3.180 -13.696  12.816  1.00 21.55           H  
ATOM    845  HD2 PHE A 442      -0.145 -10.862  13.228  1.00 20.85           H  
ATOM    846  HE1 PHE A 442       2.280 -14.439  10.910  1.00 21.33           H  
ATOM    847  HE2 PHE A 442      -0.864 -11.657  10.917  1.00 23.30           H  
ATOM    848  HZ  PHE A 442       0.130 -13.574   9.928  1.00 20.67           H  
ATOM    849  N   ILE A 443       0.536 -14.389  15.708  1.00 16.24           N  
ANISOU  849  N   ILE A 443     2566   1894   1709    123    -69    206
ATOM    850  CA  ILE A 443      -0.342 -15.533  15.404  1.00 18.07           C  
ANISOU  850  CA  ILE A 443     2839   2088   1939    103    -44    216
ATOM    851  C   ILE A 443      -1.599 -15.606  16.246  1.00 18.79           C  
ANISOU  851  C   ILE A 443     2938   2179   2021     59    -13    214
ATOM    852  O   ILE A 443      -2.589 -16.232  15.740  1.00 17.55           O  
ANISOU  852  O   ILE A 443     2779   2008   1879     30     13    207
ATOM    853  CB  ILE A 443       0.588 -16.772  15.584  1.00 22.59           C  
ANISOU  853  CB  ILE A 443     3467   2629   2489    130    -58    241
ATOM    854  CG1 ILE A 443       1.632 -16.931  14.470  1.00 23.68           C  
ANISOU  854  CG1 ILE A 443     3592   2761   2642    176    -85    242
ATOM    855  CG2 ILE A 443      -0.191 -18.117  15.716  1.00 23.65           C  
ANISOU  855  CG2 ILE A 443     3651   2721   2616    103    -29    252
ATOM    856  CD1 ILE A 443       2.759 -17.906  14.704  1.00 28.06           C  
ANISOU  856  CD1 ILE A 443     4196   3294   3173    215   -110    268
ATOM    857  H   ILE A 443       1.528 -14.506  15.854  1.00 16.24           H  
ATOM    858  HA  ILE A 443      -0.621 -15.394  14.360  1.00 18.07           H  
ATOM    859  HB  ILE A 443       1.164 -16.611  16.495  1.00 22.59           H  
ATOM    860 HG13 ILE A 443       2.144 -15.993  14.254  1.00 23.68           H  
ATOM    861 HG12 ILE A 443       1.099 -17.172  13.551  1.00 23.68           H  
ATOM    862 HG21 ILE A 443      -0.754 -18.280  16.635  1.00 23.65           H  
ATOM    863 HG22 ILE A 443      -0.735 -18.345  14.800  1.00 23.65           H  
ATOM    864 HG23 ILE A 443       0.518 -18.929  15.876  1.00 23.65           H  
ATOM    865 HD11 ILE A 443       2.416 -18.926  14.532  1.00 28.06           H  
ATOM    866 HD12 ILE A 443       3.634 -17.730  14.078  1.00 28.06           H  
ATOM    867 HD13 ILE A 443       3.066 -17.850  15.748  1.00 28.06           H  
ATOM    868  N   GLU A 444      -1.567 -15.076  17.511  1.00 16.04           N  
ANISOU  868  N   GLU A 444     2596   1850   1649     52    -14    217
ATOM    869  CA  GLU A 444      -2.701 -15.040  18.373  1.00 16.91           C  
ANISOU  869  CA  GLU A 444     2712   1962   1751     12     20    214
ATOM    870  C   GLU A 444      -3.742 -14.072  17.755  1.00 16.86           C  
ANISOU  870  C   GLU A 444     2651   1978   1778     -9     36    190
ATOM    871  O   GLU A 444      -4.900 -14.416  17.788  1.00 16.68           O  
ANISOU  871  O   GLU A 444     2624   1948   1767    -42     66    185
ATOM    872  CB  GLU A 444      -2.259 -14.589  19.773  1.00 17.94           C  
ANISOU  872  CB  GLU A 444     2860   2109   1847     12     14    220
ATOM    873  CG  GLU A 444      -3.396 -14.323  20.841  1.00 21.04           C  
ANISOU  873  CG  GLU A 444     3272   2498   2223    -27     53    220
ATOM    874  CD  GLU A 444      -4.408 -15.442  20.989  1.00 22.09           C  
ANISOU  874  CD  GLU A 444     3449   2594   2348    -50     80    235
ATOM    875  OE1 GLU A 444      -5.626 -15.183  21.093  1.00 22.48           O  
ANISOU  875  OE1 GLU A 444     3539   2616   2387    -31     65    253
ATOM    876  OE2 GLU A 444      -4.022 -16.608  20.906  1.00 23.30           O1-
ANISOU  876  OE2 GLU A 444     3595   2747   2509    -87    117    228
ATOM    877  H   GLU A 444      -0.706 -14.768  17.939  1.00 16.04           H  
ATOM    878  HA  GLU A 444      -3.013 -16.082  18.309  1.00 16.91           H  
ATOM    879  HB3 GLU A 444      -1.594 -13.729  19.698  1.00 17.94           H  
ATOM    880  HB2 GLU A 444      -1.634 -15.363  20.220  1.00 17.94           H  
ATOM    881  HG3 GLU A 444      -3.971 -13.447  20.539  1.00 21.04           H  
ATOM    882  HG2 GLU A 444      -2.899 -14.136  21.792  1.00 21.04           H  
ATOM    883  N   GLU A 445      -3.313 -12.972  17.124  1.00 14.29           N  
ANISOU  883  N   GLU A 445     2282   1680   1468     10     15    176
ATOM    884  CA  GLU A 445      -4.170 -12.059  16.396  1.00 14.68           C  
ANISOU  884  CA  GLU A 445     2282   1749   1548     -5     26    155
ATOM    885  C   GLU A 445      -4.568 -12.632  14.980  1.00 16.95           C  
ANISOU  885  C   GLU A 445     2557   2020   1862    -13     34    150
ATOM    886  O   GLU A 445      -5.648 -12.240  14.493  1.00 15.45           O  
ANISOU  886  O   GLU A 445     2341   1836   1692    -38     53    138
ATOM    887  CB  GLU A 445      -3.561 -10.671  16.455  1.00 15.50           C  
ANISOU  887  CB  GLU A 445     2347   1882   1658     16      3    143
ATOM    888  CG  GLU A 445      -4.529  -9.570  15.900  1.00 18.19           C  
ANISOU  888  CG  GLU A 445     2641   2244   2027      1     15    123
ATOM    889  CD  GLU A 445      -3.818  -8.204  15.779  1.00 19.83           C  
ANISOU  889  CD  GLU A 445     2841   2461   2232    -27     42    116
ATOM    890  OE1 GLU A 445      -4.541  -7.199  15.800  1.00 19.19           O  
ANISOU  890  OE1 GLU A 445     2793   2374   2126    -38     55    126
ATOM    891  OE2 GLU A 445      -2.589  -8.154  15.705  1.00 20.53           O1-
ANISOU  891  OE2 GLU A 445     2892   2564   2344    -37     51    102
ATOM    892  H   GLU A 445      -2.312 -13.018  17.000  1.00 14.29           H  
ATOM    893  HA  GLU A 445      -5.158 -12.025  16.857  1.00 14.68           H  
ATOM    894  HB3 GLU A 445      -2.618 -10.613  15.911  1.00 15.50           H  
ATOM    895  HB2 GLU A 445      -3.186 -10.363  17.430  1.00 15.50           H  
ATOM    896  HG3 GLU A 445      -5.330  -9.610  16.639  1.00 18.19           H  
ATOM    897  HG2 GLU A 445      -4.921  -9.886  14.933  1.00 18.19           H  
ATOM    898  N   ALA A 446      -3.848 -13.615  14.391  1.00 15.14           N  
ANISOU  898  N   ALA A 446     2350   1769   1633      9     19    158
ATOM    899  CA  ALA A 446      -4.076 -14.215  13.104  1.00 15.23           C  
ANISOU  899  CA  ALA A 446     2358   1762   1667      2     26    153
ATOM    900  C   ALA A 446      -5.490 -14.916  12.937  1.00 18.08           C  
ANISOU  900  C   ALA A 446     2735   2105   2029    -38     55    154
ATOM    901  O   ALA A 446      -6.051 -15.051  11.859  1.00 17.35           O  
ANISOU  901  O   ALA A 446     2622   2012   1960    -57     64    142
ATOM    902  CB  ALA A 446      -2.921 -15.082  12.713  1.00 16.55           C  
ANISOU  902  CB  ALA A 446     2555   1903   1829     32      9    163
ATOM    903  H   ALA A 446      -3.039 -13.963  14.885  1.00 15.14           H  
ATOM    904  HA  ALA A 446      -4.188 -13.458  12.328  1.00 15.23           H  
ATOM    905  HB1 ALA A 446      -2.860 -15.982  13.324  1.00 16.55           H  
ATOM    906  HB2 ALA A 446      -3.113 -15.460  11.709  1.00 16.55           H  
ATOM    907  HB3 ALA A 446      -1.965 -14.559  12.728  1.00 16.55           H  
ATOM    908  N   LYS A 447      -6.085 -15.366  14.050  1.00 16.61           N  
ANISOU  908  N   LYS A 447     2584   1908   1820    -53     71    168
ATOM    909  CA  LYS A 447      -7.376 -16.012  14.141  1.00 18.53           C  
ANISOU  909  CA  LYS A 447     2840   2135   2064    -95    103    170
ATOM    910  C   LYS A 447      -8.462 -15.018  14.010  1.00 22.82           C  
ANISOU  910  C   LYS A 447     3334   2707   2630   -121    119    152
ATOM    911  O   LYS A 447      -9.496 -15.279  13.351  1.00 24.82           O  
ANISOU  911  O   LYS A 447     3574   2954   2901   -150    136    145
ATOM    912  CB  LYS A 447      -7.462 -16.686  15.504  1.00 20.04           C  
ANISOU  912  CB  LYS A 447     3078   2313   2223   -105    118    188
ATOM    913  CG  LYS A 447      -6.595 -17.938  15.543  1.00 19.83           C  
ANISOU  913  CG  LYS A 447     3107   2255   2173    -80    103    208
ATOM    914  CD  LYS A 447      -6.642 -18.539  16.943  1.00 21.12           C  
ANISOU  914  CD  LYS A 447     3317   2408   2300    -89    116    226
ATOM    915  CE  LYS A 447      -6.311 -17.541  18.089  1.00 22.59           C  
ANISOU  915  CE  LYS A 447     3558   2563   2461    -59     96    249
ATOM    916  NZ  LYS A 447      -5.870 -18.313  19.256  1.00 24.95           N1+
ANISOU  916  NZ  LYS A 447     3911   2848   2720    -69    109    269
ATOM    917  H   LYS A 447      -5.506 -15.362  14.877  1.00 16.61           H  
ATOM    918  HA  LYS A 447      -7.488 -16.771  13.366  1.00 18.53           H  
ATOM    919  HB3 LYS A 447      -8.512 -16.936  15.652  1.00 20.04           H  
ATOM    920  HB2 LYS A 447      -7.205 -15.913  16.228  1.00 20.04           H  
ATOM    921  HG3 LYS A 447      -5.550 -17.723  15.322  1.00 19.83           H  
ATOM    922  HG2 LYS A 447      -7.038 -18.681  14.881  1.00 19.83           H  
ATOM    923  HD3 LYS A 447      -5.944 -19.374  17.002  1.00 21.12           H  
ATOM    924  HD2 LYS A 447      -7.634 -18.969  17.081  1.00 21.12           H  
ATOM    925  HE3 LYS A 447      -7.183 -16.903  18.234  1.00 22.59           H  
ATOM    926  HE2 LYS A 447      -5.461 -16.879  17.930  1.00 22.59           H  
ATOM    927  HZ1 LYS A 447      -6.599 -18.933  19.577  1.00 24.95           H  
ATOM    928  HZ2 LYS A 447      -5.025 -18.822  19.040  1.00 24.95           H  
ATOM    929  HZ3 LYS A 447      -5.635 -17.763  20.070  1.00 24.95           H  
ATOM    930  N   VAL A 448      -8.308 -13.836  14.549  1.00 18.16           N  
ANISOU  930  N   VAL A 448     2713   2147   2039   -109    112    144
ATOM    931  CA  VAL A 448      -9.134 -12.599  14.244  1.00 18.74           C  
ANISOU  931  CA  VAL A 448     2739   2247   2134   -126    125    128
ATOM    932  C   VAL A 448      -9.140 -12.142  12.751  1.00 20.40           C  
ANISOU  932  C   VAL A 448     2912   2466   2373   -119    109    115
ATOM    933  O   VAL A 448     -10.139 -11.783  12.108  1.00 21.30           O  
ANISOU  933  O   VAL A 448     2996   2588   2510   -141    121    105
ATOM    934  CB  VAL A 448      -8.648 -11.285  14.988  1.00 23.42           C  
ANISOU  934  CB  VAL A 448     3318   2864   2714   -113    122    124
ATOM    935  CG1 VAL A 448      -9.472 -10.022  14.710  1.00 23.48           C  
ANISOU  935  CG1 VAL A 448     3276   2899   2747   -122    132    107
ATOM    936  CG2 VAL A 448      -8.589 -11.596  16.490  1.00 24.64           C  
ANISOU  936  CG2 VAL A 448     3511   3012   2838   -125    142    136
ATOM    937  H   VAL A 448      -7.467 -13.733  15.099  1.00 18.16           H  
ATOM    938  HA  VAL A 448     -10.120 -12.802  14.661  1.00 18.74           H  
ATOM    939  HB  VAL A 448      -7.616 -11.081  14.701  1.00 23.42           H  
ATOM    940 HG11 VAL A 448      -9.472  -9.237  15.466  1.00 23.48           H  
ATOM    941 HG12 VAL A 448      -9.287  -9.683  13.691  1.00 23.48           H  
ATOM    942 HG13 VAL A 448     -10.481 -10.420  14.811  1.00 23.48           H  
ATOM    943 HG21 VAL A 448      -9.511 -12.097  16.782  1.00 24.64           H  
ATOM    944 HG22 VAL A 448      -7.756 -12.222  16.813  1.00 24.64           H  
ATOM    945 HG23 VAL A 448      -8.458 -10.648  17.011  1.00 24.64           H  
ATOM    946  N   MET A 449      -7.973 -12.157  12.184  1.00 15.27           N  
ANISOU  946  N   MET A 449     2263   1816   1722    -87     82    115
ATOM    947  CA  MET A 449      -7.697 -11.867  10.795  1.00 15.56           C  
ANISOU  947  CA  MET A 449     2269   1861   1782    -79     68    102
ATOM    948  C   MET A 449      -8.394 -12.745   9.725  1.00 19.16           C  
ANISOU  948  C   MET A 449     2734   2296   2251    -99     75    100
ATOM    949  O   MET A 449      -8.363 -12.448   8.534  1.00 18.58           O  
ANISOU  949  O   MET A 449     2630   2232   2197   -107     71     88
ATOM    950  CB  MET A 449      -6.226 -11.746  10.537  1.00 15.89           C  
ANISOU  950  CB  MET A 449     2312   1905   1819    -43     43    102
ATOM    951  CG  MET A 449      -5.289 -10.726  11.215  1.00 15.73           C  
ANISOU  951  CG  MET A 449     2277   1909   1789    -26     33    101
ATOM    952  SD  MET A 449      -3.595 -10.633  10.736  1.00 17.48           S  
ANISOU  952  SD  MET A 449     2507   2132   2002     16      3    106
ATOM    953  CE  MET A 449      -2.872 -10.301  12.379  1.00 17.34           C  
ANISOU  953  CE  MET A 449     2454   2124   2011     25     -5     90
ATOM    954  H   MET A 449      -7.157 -12.377  12.739  1.00 15.27           H  
ATOM    955  HA  MET A 449      -8.138 -10.900  10.554  1.00 15.56           H  
ATOM    956  HB3 MET A 449      -6.012 -11.522   9.492  1.00 15.89           H  
ATOM    957  HB2 MET A 449      -5.797 -12.729  10.730  1.00 15.89           H  
ATOM    958  HG3 MET A 449      -5.264 -11.133  12.226  1.00 15.73           H  
ATOM    959  HG2 MET A 449      -5.718  -9.726  11.274  1.00 15.73           H  
ATOM    960  HE1 MET A 449      -1.890  -9.833  12.309  1.00 17.34           H  
ATOM    961  HE2 MET A 449      -3.560  -9.638  12.903  1.00 17.34           H  
ATOM    962  HE3 MET A 449      -2.753 -11.217  12.959  1.00 17.34           H  
ATOM    963  N   MET A 450      -8.835 -13.930  10.140  1.00 19.11           N  
ANISOU  963  N   MET A 450     2769   2260   2231   -109     84    112
ATOM    964  CA  MET A 450      -9.503 -14.990   9.347  1.00 21.81           C  
ANISOU  964  CA  MET A 450     3126   2577   2583   -133     92    110
ATOM    965  C   MET A 450     -10.923 -15.025   9.881  1.00 23.56           C  
ANISOU  965  C   MET A 450     3317   2812   2823   -171    109    100
ATOM    966  O   MET A 450     -11.682 -15.760   9.247  1.00 24.67           O  
ANISOU  966  O   MET A 450     3448   2946   2978   -189    107     91
ATOM    967  CB  MET A 450      -8.813 -16.407   9.539  1.00 25.78           C  
ANISOU  967  CB  MET A 450     3684   3046   3066   -141    104    126
ATOM    968  CG  MET A 450      -7.277 -16.295   8.999  1.00 30.39           C  
ANISOU  968  CG  MET A 450     4303   3609   3635   -105     87    136
ATOM    969  SD  MET A 450      -6.493 -17.957   9.198  1.00 34.29           S  
ANISOU  969  SD  MET A 450     4812   4074   4142   -104     80    128
ATOM    970  CE  MET A 450      -7.298 -18.951   8.086  1.00 29.35           C  
ANISOU  970  CE  MET A 450     4228   3413   3511   -151    107    136
ATOM    971  H   MET A 450      -8.537 -14.206  11.065  1.00 19.11           H  
ATOM    972  HA  MET A 450      -9.476 -14.801   8.274  1.00 21.81           H  
ATOM    973  HB3 MET A 450      -9.320 -17.162   8.938  1.00 25.78           H  
ATOM    974  HB2 MET A 450      -8.886 -16.675  10.593  1.00 25.78           H  
ATOM    975  HG3 MET A 450      -6.672 -15.567   9.538  1.00 30.39           H  
ATOM    976  HG2 MET A 450      -7.205 -16.029   7.944  1.00 30.39           H  
ATOM    977  HE1 MET A 450      -7.235 -18.539   7.079  1.00 29.35           H  
ATOM    978  HE2 MET A 450      -6.918 -19.968   7.990  1.00 29.35           H  
ATOM    979  HE3 MET A 450      -8.349 -19.184   8.257  1.00 29.35           H  
ATOM    980  N   ASN A 451     -11.257 -14.394  11.019  1.00 20.85           N  
ANISOU  980  N   ASN A 451     2959   2485   2476   -183    126    102
ATOM    981  CA  ASN A 451     -12.631 -14.185  11.260  1.00 22.40           C  
ANISOU  981  CA  ASN A 451     3123   2696   2691   -217    145     95
ATOM    982  C   ASN A 451     -13.113 -13.103  10.270  1.00 23.81           C  
ANISOU  982  C   ASN A 451     3248   2905   2892   -210    134     81
ATOM    983  O   ASN A 451     -14.204 -13.283   9.676  1.00 24.49           O  
ANISOU  983  O   ASN A 451     3302   3004   2998   -236    145     73
ATOM    984  CB  ASN A 451     -13.011 -13.794  12.674  1.00 24.44           C  
ANISOU  984  CB  ASN A 451     3392   2959   2937   -231    173    103
ATOM    985  CG  ASN A 451     -12.570 -14.773  13.807  1.00 52.87           C  
ANISOU  985  CG  ASN A 451     7044   6527   6517   -249    190    117
ATOM    986  OD1 ASN A 451     -12.701 -15.994  13.550  1.00 46.74           O  
ANISOU  986  OD1 ASN A 451     6286   5726   5746   -268    192    118
ATOM    987  ND2 ASN A 451     -12.156 -14.421  14.991  1.00 49.74           N  
ANISOU  987  ND2 ASN A 451     6677   6127   6096   -243    202    129
ATOM    988  H   ASN A 451     -10.576 -13.743  11.383  1.00 20.85           H  
ATOM    989  HA  ASN A 451     -13.209 -15.075  11.011  1.00 22.40           H  
ATOM    990  HB3 ASN A 451     -14.083 -13.663  12.823  1.00 24.44           H  
ATOM    991  HB2 ASN A 451     -12.551 -12.852  12.973  1.00 24.44           H  
ATOM    992 HD22 ASN A 451     -12.043 -15.148  15.684  1.00 49.74           H  
ATOM    993 HD21 ASN A 451     -12.349 -13.461  15.238  1.00 49.74           H  
ATOM    994  N   LEU A 452     -12.295 -12.004  10.070  1.00 18.50           N  
ANISOU  994  N   LEU A 452     2566   2245   2218   -178    113     77
ATOM    995  CA  LEU A 452     -12.472 -11.024   8.901  1.00 17.39           C  
ANISOU  995  CA  LEU A 452     2382   2130   2097   -170    101     65
ATOM    996  C   LEU A 452     -12.635 -11.853   7.560  1.00 20.84           C  
ANISOU  996  C   LEU A 452     2814   2558   2546   -179     87     58
ATOM    997  O   LEU A 452     -11.823 -12.715   7.345  1.00 21.88           O  
ANISOU  997  O   LEU A 452     2979   2667   2668   -173     79     61
ATOM    998  CB  LEU A 452     -11.280  -9.992   8.756  1.00 16.41           C  
ANISOU  998  CB  LEU A 452     2253   2017   1964   -135     84     64
ATOM    999  CG  LEU A 452     -10.940  -9.026   9.829  1.00 17.78           C  
ANISOU  999  CG  LEU A 452     2432   2200   2122   -125     93     68
ATOM   1000  CD1 LEU A 452      -9.865  -7.987   9.370  1.00 17.34           C  
ANISOU 1000  CD1 LEU A 452     2375   2154   2058    -93     73     67
ATOM   1001  CD2 LEU A 452     -12.219  -8.181  10.290  1.00 21.17           C  
ANISOU 1001  CD2 LEU A 452     2832   2648   2564   -140    112     63
ATOM   1002  H   LEU A 452     -11.460 -11.930  10.633  1.00 18.50           H  
ATOM   1003  HA  LEU A 452     -13.427 -10.540   9.108  1.00 17.39           H  
ATOM   1004  HB3 LEU A 452     -11.432  -9.426   7.837  1.00 16.41           H  
ATOM   1005  HB2 LEU A 452     -10.333 -10.514   8.620  1.00 16.41           H  
ATOM   1006  HG  LEU A 452     -10.450  -9.451  10.705  1.00 17.78           H  
ATOM   1007 HD11 LEU A 452      -8.964  -8.316   9.888  1.00 17.34           H  
ATOM   1008 HD12 LEU A 452      -9.606  -8.087   8.316  1.00 17.34           H  
ATOM   1009 HD13 LEU A 452     -10.088  -6.953   9.633  1.00 17.34           H  
ATOM   1010 HD21 LEU A 452     -12.125  -7.100  10.189  1.00 21.17           H  
ATOM   1011 HD22 LEU A 452     -13.174  -8.415   9.820  1.00 21.17           H  
ATOM   1012 HD23 LEU A 452     -12.348  -8.403  11.350  1.00 21.17           H  
ATOM   1013  N   SER A 453     -13.609 -11.424   6.748  1.00 15.62           N  
ANISOU 1013  N   SER A 453     2116   1913   1906   -195     84     49
ATOM   1014  CA  SER A 453     -13.833 -11.943   5.464  1.00 15.39           C  
ANISOU 1014  CA  SER A 453     2084   1877   1886   -207     70     42
ATOM   1015  C   SER A 453     -14.643 -10.930   4.736  1.00 15.16           C  
ANISOU 1015  C   SER A 453     2010   1874   1876   -207     58     33
ATOM   1016  O   SER A 453     -15.699 -10.554   5.217  1.00 17.33           O  
ANISOU 1016  O   SER A 453     2254   2165   2166   -222     68     31
ATOM   1017  CB  SER A 453     -14.584 -13.272   5.652  1.00 19.43           C  
ANISOU 1017  CB  SER A 453     2609   2372   2402   -245     82     43
ATOM   1018  OG  SER A 453     -14.733 -14.022   4.500  1.00 28.93           O  
ANISOU 1018  OG  SER A 453     3812   3569   3613   -260     67     34
ATOM   1019  H   SER A 453     -14.284 -10.748   7.076  1.00 15.62           H  
ATOM   1020  HA  SER A 453     -12.909 -12.279   4.993  1.00 15.39           H  
ATOM   1021  HB3 SER A 453     -15.597 -13.177   6.043  1.00 19.43           H  
ATOM   1022  HB2 SER A 453     -14.131 -13.813   6.483  1.00 19.43           H  
ATOM   1023  HG  SER A 453     -13.995 -14.064   3.887  1.00 28.93           H  
ATOM   1024  N   HIS A 454     -13.963 -10.494   3.734  1.00 12.99           N  
ANISOU 1024  N   HIS A 454     1734   1603   1600   -188     38     27
ATOM   1025  CA  HIS A 454     -14.520  -9.466   2.784  1.00 12.44           C  
ANISOU 1025  CA  HIS A 454     1628   1555   1544   -185     24     21
ATOM   1026  C   HIS A 454     -13.748  -9.538   1.486  1.00 12.74           C  
ANISOU 1026  C   HIS A 454     1680   1584   1575   -177      4     15
ATOM   1027  O   HIS A 454     -12.644 -10.060   1.490  1.00 13.47           O  
ANISOU 1027  O   HIS A 454     1801   1663   1653   -158      3     15
ATOM   1028  CB  HIS A 454     -14.368  -8.050   3.406  1.00 12.26           C  
ANISOU 1028  CB  HIS A 454     1583   1551   1525   -162     28     22
ATOM   1029  CG  HIS A 454     -14.942  -6.905   2.583  1.00 12.59           C  
ANISOU 1029  CG  HIS A 454     1590   1613   1583   -160     15     17
ATOM   1030  ND1 HIS A 454     -14.188  -5.915   1.978  1.00 14.22           N  
ANISOU 1030  ND1 HIS A 454     1796   1821   1785   -146     -4     13
ATOM   1031  CD2 HIS A 454     -16.200  -6.758   2.021  1.00 14.09           C  
ANISOU 1031  CD2 HIS A 454     1744   1819   1791   -170     20     17
ATOM   1032  CE1 HIS A 454     -14.982  -5.168   1.240  1.00 14.45           C  
ANISOU 1032  CE1 HIS A 454     1794   1867   1829   -147    -12     12
ATOM   1033  NE2 HIS A 454     -16.259  -5.577   1.296  1.00 14.67           N  
ANISOU 1033  NE2 HIS A 454     1797   1904   1872   -160      0     14
ATOM   1034  H   HIS A 454     -13.046 -10.815   3.460  1.00 12.99           H  
ATOM   1035  HA  HIS A 454     -15.572  -9.667   2.584  1.00 12.44           H  
ATOM   1036  HB3 HIS A 454     -13.361  -7.830   3.759  1.00 12.26           H  
ATOM   1037  HB2 HIS A 454     -14.950  -8.117   4.325  1.00 12.26           H  
ATOM   1038  HD2 HIS A 454     -17.035  -7.388   2.293  1.00 14.09           H  
ATOM   1039  HE1 HIS A 454     -14.686  -4.288   0.688  1.00 14.45           H  
ATOM   1040  HE2 HIS A 454     -17.039  -5.324   0.707  1.00 14.67           H  
ATOM   1041  N   GLU A 455     -14.359  -9.023   0.414  1.00 12.47           N  
ANISOU 1041  N   GLU A 455     1628   1560   1551   -190    -11      8
ATOM   1042  CA  GLU A 455     -13.876  -9.101  -0.944  1.00 13.83           C  
ANISOU 1042  CA  GLU A 455     1817   1725   1714   -185    -28      1
ATOM   1043  C   GLU A 455     -12.629  -8.225  -1.279  1.00 13.46           C  
ANISOU 1043  C   GLU A 455     1774   1682   1658   -153    -33      0
ATOM   1044  O   GLU A 455     -11.858  -8.663  -2.098  1.00 12.66           O  
ANISOU 1044  O   GLU A 455     1695   1569   1545   -146    -40     -5
ATOM   1045  CB  GLU A 455     -15.057  -8.847  -1.894  1.00  0.00           C  
ATOM   1046  CG  GLU A 455     -16.367  -9.639  -1.519  1.00  0.00           C  
ATOM   1047  CD  GLU A 455     -16.208 -11.175  -1.535  1.00  0.00           C  
ATOM   1048  OE1 GLU A 455     -16.713 -11.792  -0.604  1.00  0.00           O  
ATOM   1049  OE2 GLU A 455     -15.512 -11.622  -2.514  1.00  0.00           O1-
ATOM   1050  H   GLU A 455     -15.336  -8.777   0.476  1.00 12.47           H  
ATOM   1051  HB2 GLU A 455     -15.255  -7.776  -1.846  1.00  0.00           H  
ATOM   1052  HB3 GLU A 455     -14.698  -9.068  -2.899  1.00  0.00           H  
ATOM   1053  HG2 GLU A 455     -16.837  -9.241  -0.619  1.00  0.00           H  
ATOM   1054  HG3 GLU A 455     -17.180  -9.372  -2.194  1.00  0.00           H  
ATOM   1055  HA  GLU A 455     -13.521 -10.113  -1.137  1.00 13.83           H  
ATOM   1056  N   LYS A 456     -12.559  -7.067  -0.684  1.00 11.12           N  
ANISOU 1056  N   LYS A 456     1457   1402   1367   -135    -27      5
ATOM   1057  CA  LYS A 456     -11.488  -6.026  -0.885  1.00 10.64           C  
ANISOU 1057  CA  LYS A 456     1398   1347   1299   -108    -30      3
ATOM   1058  C   LYS A 456     -10.504  -5.918   0.284  1.00 10.52           C  
ANISOU 1058  C   LYS A 456     1396   1326   1276    -90    -19      8
ATOM   1059  O   LYS A 456      -9.684  -4.992   0.304  1.00 10.51           O  
ANISOU 1059  O   LYS A 456     1390   1333   1271    -70    -20      7
ATOM   1060  CB  LYS A 456     -12.107  -4.648  -1.130  1.00 11.41           C  
ANISOU 1060  CB  LYS A 456     1465   1465   1407   -102    -36      4
ATOM   1061  CG  LYS A 456     -13.235  -4.591  -2.172  1.00 11.57           C  
ANISOU 1061  CG  LYS A 456     1469   1492   1434   -116    -52      1
ATOM   1062  CD  LYS A 456     -12.844  -5.132  -3.608  1.00 13.06           C  
ANISOU 1062  CD  LYS A 456     1681   1672   1611   -119    -66     -5
ATOM   1063  CE  LYS A 456     -13.796  -4.573  -4.681  1.00 13.68           C  
ANISOU 1063  CE  LYS A 456     1747   1757   1693   -138    -86     -7
ATOM   1064  NZ  LYS A 456     -15.035  -5.384  -4.770  1.00 13.07           N1+
ANISOU 1064  NZ  LYS A 456     1645   1698   1623   -127    -96     -3
ATOM   1065  H   LYS A 456     -13.377  -6.812  -0.150  1.00 11.12           H  
ATOM   1066  HA  LYS A 456     -11.052  -6.304  -1.845  1.00 10.64           H  
ATOM   1067  HB3 LYS A 456     -11.414  -3.853  -1.406  1.00 11.41           H  
ATOM   1068  HB2 LYS A 456     -12.493  -4.307  -0.170  1.00 11.41           H  
ATOM   1069  HG3 LYS A 456     -13.612  -3.577  -2.303  1.00 11.57           H  
ATOM   1070  HG2 LYS A 456     -14.062  -5.244  -1.893  1.00 11.57           H  
ATOM   1071  HD3 LYS A 456     -12.861  -6.216  -3.720  1.00 13.06           H  
ATOM   1072  HD2 LYS A 456     -11.829  -4.800  -3.829  1.00 13.06           H  
ATOM   1073  HE3 LYS A 456     -13.409  -4.722  -5.689  1.00 13.68           H  
ATOM   1074  HE2 LYS A 456     -13.946  -3.508  -4.503  1.00 13.68           H  
ATOM   1075  HZ1 LYS A 456     -14.843  -6.361  -4.934  1.00 13.07           H  
ATOM   1076  HZ2 LYS A 456     -15.471  -5.216  -3.874  1.00 13.07           H  
ATOM   1077  HZ3 LYS A 456     -15.659  -5.252  -5.553  1.00 13.07           H  
ATOM   1078  N   LEU A 457     -10.430  -7.000   1.027  1.00 11.39           N  
ANISOU 1078  N   LEU A 457     1524   1422   1382    -98     -9     12
ATOM   1079  CA  LEU A 457      -9.258  -7.354   1.834  1.00 10.93           C  
ANISOU 1079  CA  LEU A 457     1482   1358   1313    -82     -1     18
ATOM   1080  C   LEU A 457      -8.561  -8.648   1.185  1.00 11.49           C  
ANISOU 1080  C   LEU A 457     1587   1404   1373    -78     -2     19
ATOM   1081  O   LEU A 457      -9.232  -9.491   0.590  1.00 12.53           O  
ANISOU 1081  O   LEU A 457     1734   1520   1506    -99      1     19
ATOM   1082  CB  LEU A 457      -9.746  -7.742   3.271  1.00 12.99           C  
ANISOU 1082  CB  LEU A 457     1739   1621   1575    -95     13     25
ATOM   1083  CG  LEU A 457     -10.219  -6.672   4.318  1.00 14.67           C  
ANISOU 1083  CG  LEU A 457     1965   1833   1775    -79     20     32
ATOM   1084  CD1 LEU A 457     -11.260  -5.651   3.904  1.00 13.00           C  
ANISOU 1084  CD1 LEU A 457     1734   1640   1564    -60     15     29
ATOM   1085  CD2 LEU A 457     -10.667  -7.514   5.483  1.00 16.03           C  
ANISOU 1085  CD2 LEU A 457     2141   2004   1946    -96     37     39
ATOM   1086  H   LEU A 457     -11.190  -7.658   0.939  1.00 11.39           H  
ATOM   1087  HA  LEU A 457      -8.544  -6.533   1.904  1.00 10.93           H  
ATOM   1088  HB3 LEU A 457      -8.865  -8.171   3.748  1.00 12.99           H  
ATOM   1089  HB2 LEU A 457     -10.534  -8.482   3.129  1.00 12.99           H  
ATOM   1090  HG  LEU A 457      -9.321  -6.211   4.731  1.00 14.67           H  
ATOM   1091 HD11 LEU A 457     -12.251  -5.839   4.317  1.00 13.00           H  
ATOM   1092 HD12 LEU A 457     -11.063  -4.690   4.381  1.00 13.00           H  
ATOM   1093 HD13 LEU A 457     -11.376  -5.601   2.821  1.00 13.00           H  
ATOM   1094 HD21 LEU A 457     -10.233  -7.063   6.375  1.00 16.03           H  
ATOM   1095 HD22 LEU A 457     -11.738  -7.486   5.682  1.00 16.03           H  
ATOM   1096 HD23 LEU A 457     -10.467  -8.585   5.448  1.00 16.03           H  
ATOM   1097  N   VAL A 458      -7.229  -8.815   1.251  1.00 10.03           N  
ANISOU 1097  N   VAL A 458     1415   1216   1181    -52     -6     19
ATOM   1098  CA  VAL A 458      -6.575 -10.016   0.796  1.00 10.35           C  
ANISOU 1098  CA  VAL A 458     1488   1231   1213    -43     -5     21
ATOM   1099  C   VAL A 458      -6.758 -11.103   1.830  1.00 12.77           C  
ANISOU 1099  C   VAL A 458     1819   1519   1512    -54      4     31
ATOM   1100  O   VAL A 458      -6.618 -10.884   3.053  1.00 12.91           O  
ANISOU 1100  O   VAL A 458     1836   1545   1526    -48      8     40
ATOM   1101  CB  VAL A 458      -5.045  -9.779   0.521  1.00 11.72           C  
ANISOU 1101  CB  VAL A 458     1664   1407   1381     -9    -10     20
ATOM   1102  CG1 VAL A 458      -4.240 -10.998  -0.046  1.00 13.97           C  
ANISOU 1102  CG1 VAL A 458     1984   1665   1660      7     -9     24
ATOM   1103  CG2 VAL A 458      -4.839  -8.614  -0.519  1.00 12.02           C  
ANISOU 1103  CG2 VAL A 458     1683   1458   1425     -2    -15      9
ATOM   1104  H   VAL A 458      -6.649  -8.131   1.716  1.00 10.03           H  
ATOM   1105  HA  VAL A 458      -6.910 -10.438  -0.152  1.00 10.35           H  
ATOM   1106  HB  VAL A 458      -4.563  -9.478   1.450  1.00 11.72           H  
ATOM   1107 HG11 VAL A 458      -4.839 -11.114  -0.949  1.00 13.97           H  
ATOM   1108 HG12 VAL A 458      -3.234 -10.754  -0.388  1.00 13.97           H  
ATOM   1109 HG13 VAL A 458      -4.303 -11.936   0.506  1.00 13.97           H  
ATOM   1110 HG21 VAL A 458      -5.183  -8.847  -1.527  1.00 12.02           H  
ATOM   1111 HG22 VAL A 458      -5.346  -7.714  -0.171  1.00 12.02           H  
ATOM   1112 HG23 VAL A 458      -3.807  -8.266  -0.560  1.00 12.02           H  
ATOM   1113  N   GLN A 459      -7.065 -12.346   1.295  1.00 12.18           N  
ANISOU 1113  N   GLN A 459     1770   1420   1436    -71      8     30
ATOM   1114  CA  GLN A 459      -7.393 -13.509   2.082  1.00 13.32           C  
ANISOU 1114  CA  GLN A 459     1941   1545   1574    -87     19     41
ATOM   1115  C   GLN A 459      -6.168 -14.092   2.817  1.00 13.73           C  
ANISOU 1115  C   GLN A 459     2027   1578   1614    -60     19     51
ATOM   1116  O   GLN A 459      -5.285 -14.568   2.163  1.00 13.78           O  
ANISOU 1116  O   GLN A 459     2051   1568   1617    -39     14     48
ATOM   1117  CB  GLN A 459      -7.997 -14.600   1.252  1.00 16.41           C  
ANISOU 1117  CB  GLN A 459     2350   1916   1969   -119     23     35
ATOM   1118  CG  GLN A 459      -8.796 -15.569   2.189  1.00 18.79           C  
ANISOU 1118  CG  GLN A 459     2678   2197   2266   -143     38     45
ATOM   1119  CD  GLN A 459      -9.716 -16.526   1.365  1.00 37.98           C  
ANISOU 1119  CD  GLN A 459     5079   4650   4703   -164     48     49
ATOM   1120  OE1 GLN A 459     -10.336 -16.072   0.422  1.00 37.75           O  
ANISOU 1120  OE1 GLN A 459     5062   4616   4664   -164     61     60
ATOM   1121  NE2 GLN A 459      -9.773 -17.855   1.659  1.00 29.80           N  
ANISOU 1121  NE2 GLN A 459     4005   3636   3682   -181     44     40
ATOM   1122  H   GLN A 459      -7.306 -12.416   0.317  1.00 12.18           H  
ATOM   1123  HA  GLN A 459      -8.052 -13.221   2.901  1.00 13.32           H  
ATOM   1124  HB3 GLN A 459      -7.299 -15.093   0.575  1.00 16.41           H  
ATOM   1125  HB2 GLN A 459      -8.738 -14.118   0.614  1.00 16.41           H  
ATOM   1126  HG3 GLN A 459      -9.387 -14.976   2.887  1.00 18.79           H  
ATOM   1127  HG2 GLN A 459      -8.146 -16.239   2.752  1.00 18.79           H  
ATOM   1128 HE22 GLN A 459     -10.491 -18.329   1.129  1.00 29.80           H  
ATOM   1129 HE21 GLN A 459      -9.211 -18.180   2.432  1.00 29.80           H  
ATOM   1130  N   LEU A 460      -6.268 -14.155   4.164  1.00 14.60           N  
ANISOU 1130  N   LEU A 460     2148   1686   1714    -60     26     64
ATOM   1131  CA  LEU A 460      -5.220 -14.879   4.928  1.00 14.59           C  
ANISOU 1131  CA  LEU A 460     2183   1663   1698    -36     25     77
ATOM   1132  C   LEU A 460      -5.621 -16.352   4.855  1.00 17.54           C  
ANISOU 1132  C   LEU A 460     2597   2002   2066    -61     38     82
ATOM   1133  O   LEU A 460      -6.553 -16.799   5.509  1.00 20.43           O  
ANISOU 1133  O   LEU A 460     2963   2369   2433    -94     52     85
ATOM   1134  CB  LEU A 460      -5.218 -14.297   6.381  1.00 16.14           C  
ANISOU 1134  CB  LEU A 460     2375   1875   1882    -26     24     88
ATOM   1135  CG  LEU A 460      -4.139 -14.880   7.305  1.00 24.44           C  
ANISOU 1135  CG  LEU A 460     3468   2903   2914     -6     22    105
ATOM   1136  CD1 LEU A 460      -2.750 -14.696   6.737  1.00 25.37           C  
ANISOU 1136  CD1 LEU A 460     3591   3016   3033     33      6    105
ATOM   1137  CD2 LEU A 460      -4.139 -14.239   8.723  1.00 28.94           C  
ANISOU 1137  CD2 LEU A 460     4037   3490   3470     -4     22    115
ATOM   1138  H   LEU A 460      -6.970 -13.664   4.699  1.00 14.60           H  
ATOM   1139  HA  LEU A 460      -4.249 -14.779   4.443  1.00 14.59           H  
ATOM   1140  HB3 LEU A 460      -6.162 -14.596   6.835  1.00 16.14           H  
ATOM   1141  HB2 LEU A 460      -5.162 -13.214   6.498  1.00 16.14           H  
ATOM   1142  HG  LEU A 460      -4.310 -15.947   7.448  1.00 24.44           H  
ATOM   1143 HD11 LEU A 460      -2.399 -15.636   6.313  1.00 25.37           H  
ATOM   1144 HD12 LEU A 460      -2.648 -13.928   5.970  1.00 25.37           H  
ATOM   1145 HD13 LEU A 460      -2.027 -14.354   7.478  1.00 25.37           H  
ATOM   1146 HD21 LEU A 460      -5.175 -13.967   8.923  1.00 28.94           H  
ATOM   1147 HD22 LEU A 460      -3.807 -14.930   9.498  1.00 28.94           H  
ATOM   1148 HD23 LEU A 460      -3.556 -13.327   8.855  1.00 28.94           H  
ATOM   1149  N   TYR A 461      -4.860 -17.176   4.131  1.00 14.43           N  
ANISOU 1149  N   TYR A 461     2238   1577   1668    -46     36     83
ATOM   1150  CA  TYR A 461      -5.066 -18.625   4.062  1.00 15.97           C  
ANISOU 1150  CA  TYR A 461     2476   1734   1857    -70     49     88
ATOM   1151  C   TYR A 461      -4.603 -19.227   5.434  1.00 19.67           C  
ANISOU 1151  C   TYR A 461     2986   2180   2308    -59     54    109
ATOM   1152  O   TYR A 461      -5.255 -20.184   5.826  1.00 20.85           O  
ANISOU 1152  O   TYR A 461     3169   2303   2451    -88     70    116
ATOM   1153  CB  TYR A 461      -4.274 -19.272   2.822  1.00 16.11           C  
ANISOU 1153  CB  TYR A 461     2518   1725   1879    -61     46     79
ATOM   1154  CG  TYR A 461      -5.110 -19.332   1.552  1.00 17.22           C  
ANISOU 1154  CG  TYR A 461     2629   1880   2032    -79     42     59
ATOM   1155  CD1 TYR A 461      -5.822 -18.230   1.064  1.00 21.12           C  
ANISOU 1155  CD1 TYR A 461     3100   2390   2534   -121     46     52
ATOM   1156  CD2 TYR A 461      -5.360 -20.557   0.928  1.00 18.05           C  
ANISOU 1156  CD2 TYR A 461     2736   1982   2140    -54     34     47
ATOM   1157  CE1 TYR A 461      -6.539 -18.366  -0.200  1.00 20.06           C  
ANISOU 1157  CE1 TYR A 461     2943   2270   2410   -137     38     35
ATOM   1158  CE2 TYR A 461      -6.142 -20.721  -0.195  1.00 19.32           C  
ANISOU 1158  CE2 TYR A 461     2879   2154   2309    -72     30     30
ATOM   1159  CZ  TYR A 461      -6.716 -19.626  -0.785  1.00 21.48           C  
ANISOU 1159  CZ  TYR A 461     3128   2445   2590   -112     30     24
ATOM   1160  OH  TYR A 461      -7.504 -19.707  -1.816  1.00 24.08           O  
ANISOU 1160  OH  TYR A 461     3440   2786   2924   -127     22      8
ATOM   1161  H   TYR A 461      -4.067 -16.841   3.603  1.00 14.43           H  
ATOM   1162  HA  TYR A 461      -6.114 -18.884   3.912  1.00 15.97           H  
ATOM   1163  HB3 TYR A 461      -4.070 -20.279   3.187  1.00 16.11           H  
ATOM   1164  HB2 TYR A 461      -3.302 -18.876   2.529  1.00 16.11           H  
ATOM   1165  HD1 TYR A 461      -5.705 -17.304   1.608  1.00 21.12           H  
ATOM   1166  HD2 TYR A 461      -4.833 -21.416   1.315  1.00 18.05           H  
ATOM   1167  HE1 TYR A 461      -6.962 -17.497  -0.682  1.00 20.06           H  
ATOM   1168  HE2 TYR A 461      -6.346 -21.725  -0.537  1.00 19.32           H  
ATOM   1169  HH  TYR A 461      -7.908 -18.881  -2.095  1.00 24.08           H  
ATOM   1170  N   GLY A 462      -3.582 -18.629   6.119  1.00 15.35           N  
ANISOU 1170  N   GLY A 462     2440   1641   1753    -18     41    118
ATOM   1171  CA  GLY A 462      -3.205 -19.058   7.474  1.00 15.87           C  
ANISOU 1171  CA  GLY A 462     2546   1687   1798     -2     41    139
ATOM   1172  C   GLY A 462      -1.802 -18.622   7.688  1.00 15.16           C  
ANISOU 1172  C   GLY A 462     2453   1602   1703     50     20    145
ATOM   1173  O   GLY A 462      -1.263 -17.740   6.962  1.00 14.80           O  
ANISOU 1173  O   GLY A 462     2372   1578   1671     71      9    132
ATOM   1174  H   GLY A 462      -3.025 -17.908   5.683  1.00 15.35           H  
ATOM   1175  HA3 GLY A 462      -3.412 -20.120   7.605  1.00 15.87           H  
ATOM   1176  HA2 GLY A 462      -3.879 -18.436   8.064  1.00 15.87           H  
ATOM   1177  N   VAL A 463      -1.182 -19.215   8.708  1.00 13.64           N  
ANISOU 1177  N   VAL A 463     2298   1393   1493     70     15    166
ATOM   1178  CA  VAL A 463       0.170 -19.198   9.130  1.00 13.31           C  
ANISOU 1178  CA  VAL A 463     2255   1357   1445    121     -8    174
ATOM   1179  C   VAL A 463       0.764 -20.616   9.082  1.00 14.84           C  
ANISOU 1179  C   VAL A 463     2507   1505   1628    145     -9    192
ATOM   1180  O   VAL A 463       0.054 -21.603   9.199  1.00 17.08           O  
ANISOU 1180  O   VAL A 463     2836   1755   1899    119      8    202
ATOM   1181  CB  VAL A 463       0.314 -18.666  10.581  1.00 16.61           C  
ANISOU 1181  CB  VAL A 463     2656   1807   1847    126    -20    184
ATOM   1182  CG1 VAL A 463       0.388 -17.194  10.424  1.00 16.26           C  
ANISOU 1182  CG1 VAL A 463     2555   1807   1817    109    -21    165
ATOM   1183  CG2 VAL A 463      -0.854 -19.055  11.518  1.00 17.86           C  
ANISOU 1183  CG2 VAL A 463     2854   1949   1981     98     -6    200
ATOM   1184  H   VAL A 463      -1.776 -19.924   9.114  1.00 13.64           H  
ATOM   1185  HA  VAL A 463       0.790 -18.495   8.574  1.00 13.31           H  
ATOM   1186  HB  VAL A 463       1.230 -19.056  11.024  1.00 16.61           H  
ATOM   1187 HG11 VAL A 463       0.656 -16.655  11.333  1.00 16.26           H  
ATOM   1188 HG12 VAL A 463       1.106 -16.840   9.685  1.00 16.26           H  
ATOM   1189 HG13 VAL A 463      -0.599 -16.833  10.135  1.00 16.26           H  
ATOM   1190 HG21 VAL A 463      -1.072 -20.122  11.557  1.00 17.86           H  
ATOM   1191 HG22 VAL A 463      -0.517 -18.689  12.488  1.00 17.86           H  
ATOM   1192 HG23 VAL A 463      -1.744 -18.468  11.291  1.00 17.86           H  
ATOM   1193  N   CYS A 464       2.031 -20.729   8.931  1.00 14.42           N  
ANISOU 1193  N   CYS A 464     2451   1450   1577    195    -29    196
ATOM   1194  CA  CYS A 464       2.856 -21.959   9.217  1.00 14.69           C  
ANISOU 1194  CA  CYS A 464     2539   1441   1601    228    -34    215
ATOM   1195  C   CYS A 464       3.471 -21.873  10.605  1.00 18.01           C  
ANISOU 1195  C   CYS A 464     2955   1881   2007    265    -61    233
ATOM   1196  O   CYS A 464       4.638 -21.460  10.783  1.00 17.15           O  
ANISOU 1196  O   CYS A 464     2804   1802   1910    299    -81    226
ATOM   1197  CB  CYS A 464       4.054 -22.278   8.290  1.00 14.02           C  
ANISOU 1197  CB  CYS A 464     2457   1335   1535    259    -33    204
ATOM   1198  SG  CYS A 464       3.428 -23.055   6.802  1.00 16.53           S  
ANISOU 1198  SG  CYS A 464     2770   1639   1870    215     -6    178
ATOM   1199  H   CYS A 464       2.600 -19.905   8.805  1.00 14.42           H  
ATOM   1200  HA  CYS A 464       2.214 -22.840   9.206  1.00 14.69           H  
ATOM   1201  HB3 CYS A 464       4.780 -23.023   8.614  1.00 14.02           H  
ATOM   1202  HB2 CYS A 464       4.744 -21.471   8.043  1.00 14.02           H  
ATOM   1203  HG  CYS A 464       3.395 -24.295   7.298  1.00 16.53           H  
ATOM   1204  N   THR A 465       2.612 -22.354  11.494  1.00 18.64           N  
ANISOU 1204  N   THR A 465     3077   1946   2059    257    -62    255
ATOM   1205  CA  THR A 465       2.967 -22.541  12.933  1.00 19.54           C  
ANISOU 1205  CA  THR A 465     3187   2082   2154    289    -91    271
ATOM   1206  C   THR A 465       4.095 -23.554  13.127  1.00 25.18           C  
ANISOU 1206  C   THR A 465     3960   2760   2847    325   -105    300
ATOM   1207  O   THR A 465       4.924 -23.357  13.985  1.00 25.74           O  
ANISOU 1207  O   THR A 465     4034   2848   2898    347   -131    316
ATOM   1208  CB  THR A 465       1.719 -23.053  13.726  1.00 26.69           C  
ANISOU 1208  CB  THR A 465     4080   3018   3042    250    -86    272
ATOM   1209  OG1 THR A 465       0.911 -23.959  12.899  1.00 30.39           O  
ANISOU 1209  OG1 THR A 465     4603   3453   3490    216    -62    285
ATOM   1210  CG2 THR A 465       0.842 -21.764  14.061  1.00 25.94           C  
ANISOU 1210  CG2 THR A 465     3926   2961   2969    219    -74    245
ATOM   1211  H   THR A 465       1.652 -22.458  11.198  1.00 18.64           H  
ATOM   1212  HA  THR A 465       3.359 -21.670  13.458  1.00 19.54           H  
ATOM   1213  HB  THR A 465       1.991 -23.600  14.629  1.00 26.69           H  
ATOM   1214  HG1 THR A 465       0.319 -24.329  13.558  1.00 30.39           H  
ATOM   1215 HG21 THR A 465       1.297 -21.203  14.877  1.00 25.94           H  
ATOM   1216 HG22 THR A 465       0.650 -21.097  13.220  1.00 25.94           H  
ATOM   1217 HG23 THR A 465      -0.122 -22.093  14.447  1.00 25.94           H  
ATOM   1218  N   LYS A 466       4.167 -24.530  12.211  1.00 22.84           N  
ANISOU 1218  N   LYS A 466     3711   2414   2554    332    -91    307
ATOM   1219  CA  LYS A 466       5.212 -25.537  12.256  1.00 24.17           C  
ANISOU 1219  CA  LYS A 466     3940   2542   2702    369   -105    336
ATOM   1220  C   LYS A 466       6.487 -25.122  11.489  1.00 33.32           C  
ANISOU 1220  C   LYS A 466     5079   3707   3874    438   -137    341
ATOM   1221  O   LYS A 466       7.043 -25.971  10.826  1.00 34.47           O  
ANISOU 1221  O   LYS A 466     5264   3830   4002    478   -158    367
ATOM   1222  CB  LYS A 466       4.763 -26.926  11.840  1.00  0.00           C  
ATOM   1223  CG  LYS A 466       3.582 -27.385  12.735  1.00  0.00           C  
ATOM   1224  CD  LYS A 466       2.868 -28.739  12.274  1.00  0.00           C  
ATOM   1225  CE  LYS A 466       1.432 -28.870  12.932  1.00  0.00           C  
ATOM   1226  NZ  LYS A 466       1.390 -28.943  14.428  1.00  0.00           N1+
ATOM   1227  H   LYS A 466       3.482 -24.713  11.492  1.00 22.84           H  
ATOM   1228  HB2 LYS A 466       4.597 -26.911  10.763  1.00  0.00           H  
ATOM   1229  HB3 LYS A 466       5.536 -27.686  11.954  1.00  0.00           H  
ATOM   1230  HG2 LYS A 466       3.946 -27.527  13.753  1.00  0.00           H  
ATOM   1231  HG3 LYS A 466       2.892 -26.546  12.650  1.00  0.00           H  
ATOM   1232  HD2 LYS A 466       2.861 -28.767  11.185  1.00  0.00           H  
ATOM   1233  HD3 LYS A 466       3.512 -29.523  12.673  1.00  0.00           H  
ATOM   1234  HE2 LYS A 466       0.774 -28.025  12.729  1.00  0.00           H  
ATOM   1235  HE3 LYS A 466       0.922 -29.814  12.738  1.00  0.00           H  
ATOM   1236  HZ1 LYS A 466       2.078 -29.598  14.774  1.00  0.00           H  
ATOM   1237  HZ2 LYS A 466       1.568 -28.063  14.890  1.00  0.00           H  
ATOM   1238  HZ3 LYS A 466       0.503 -29.194  14.840  1.00  0.00           H  
ATOM   1239  HA  LYS A 466       5.599 -25.573  13.275  1.00 24.17           H  
ATOM   1240  N   GLN A 467       6.968 -23.875  11.642  1.00 30.68           N  
ANISOU 1240  N   GLN A 467     4683   3404   3570    451   -140    316
ATOM   1241  CA  GLN A 467       8.222 -23.415  11.124  1.00 31.55           C  
ANISOU 1241  CA  GLN A 467     4760   3527   3701    512   -165    315
ATOM   1242  C   GLN A 467       8.785 -22.430  12.074  1.00 35.70           C  
ANISOU 1242  C   GLN A 467     5208   4116   4240    513   -183    297
ATOM   1243  O   GLN A 467       8.122 -21.913  12.911  1.00 36.15           O  
ANISOU 1243  O   GLN A 467     5238   4202   4295    466   -171    283
ATOM   1244  CB  GLN A 467       8.023 -22.684   9.848  1.00 33.36           C  
ANISOU 1244  CB  GLN A 467     4997   3722   3957    528   -143    300
ATOM   1245  CG  GLN A 467       7.840 -23.598   8.640  1.00 46.38           C  
ANISOU 1245  CG  GLN A 467     6587   5401   5634    509   -127    266
ATOM   1246  CD  GLN A 467       9.040 -24.413   8.117  1.00 54.35           C  
ANISOU 1246  CD  GLN A 467     7597   6413   6642    442    -98    249
ATOM   1247  OE1 GLN A 467       9.740 -23.935   7.223  1.00 47.11           O  
ANISOU 1247  OE1 GLN A 467     6730   5454   5714    412    -77    254
ATOM   1248  NE2 GLN A 467       9.225 -25.645   8.528  1.00 35.53           N  
ANISOU 1248  NE2 GLN A 467     5153   4075   4271    419    -97    228
ATOM   1249  H   GLN A 467       6.479 -23.221  12.236  1.00 30.68           H  
ATOM   1250  HA  GLN A 467       9.011 -24.164  11.062  1.00 31.55           H  
ATOM   1251  HB3 GLN A 467       8.770 -21.946   9.556  1.00 33.36           H  
ATOM   1252  HB2 GLN A 467       7.070 -22.157   9.913  1.00 33.36           H  
ATOM   1253  HG3 GLN A 467       7.622 -22.948   7.792  1.00 46.38           H  
ATOM   1254  HG2 GLN A 467       6.950 -24.206   8.800  1.00 46.38           H  
ATOM   1255 HE22 GLN A 467       9.924 -26.194   8.049  1.00 35.53           H  
ATOM   1256 HE21 GLN A 467       8.611 -26.200   9.106  1.00 35.53           H  
ATOM   1257  N   ARG A 468      10.067 -22.205  12.022  1.00 31.93           N  
ANISOU 1257  N   ARG A 468     4694   3659   3779    566   -209    297
ATOM   1258  CA  ARG A 468      10.710 -21.150  12.818  1.00 31.73           C  
ANISOU 1258  CA  ARG A 468     4594   3690   3771    572   -226    279
ATOM   1259  C   ARG A 468      11.850 -20.603  11.943  1.00 32.94           C  
ANISOU 1259  C   ARG A 468     4711   3844   3960    603   -216    260
ATOM   1260  O   ARG A 468      12.770 -21.365  11.682  1.00 34.09           O  
ANISOU 1260  O   ARG A 468     4880   3958   4115    649   -219    269
ATOM   1261  CB  ARG A 468      11.402 -21.751  14.000  1.00  0.00           C  
ATOM   1262  CG  ARG A 468      10.581 -22.081  15.186  1.00  0.00           C  
ATOM   1263  CD  ARG A 468      11.264 -23.020  16.208  1.00  0.00           C  
ATOM   1264  NE  ARG A 468      11.579 -24.315  15.542  1.00  0.00           N  
ATOM   1265  CZ  ARG A 468      12.456 -25.214  15.961  1.00  0.00           C  
ATOM   1266  NH1 ARG A 468      13.160 -24.939  17.044  1.00  0.00           N  
ATOM   1267  NH2 ARG A 468      12.751 -26.322  15.312  1.00  0.00           N1+
ATOM   1268  H   ARG A 468      10.626 -22.696  11.339  1.00 31.93           H  
ATOM   1269  HB2 ARG A 468      11.952 -22.658  13.750  1.00  0.00           H  
ATOM   1270  HB3 ARG A 468      12.154 -21.118  14.471  1.00  0.00           H  
ATOM   1271  HG2 ARG A 468      10.152 -21.167  15.595  1.00  0.00           H  
ATOM   1272  HG3 ARG A 468       9.712 -22.622  14.812  1.00  0.00           H  
ATOM   1273  HD2 ARG A 468      12.256 -22.687  16.513  1.00  0.00           H  
ATOM   1274  HD3 ARG A 468      10.718 -23.185  17.136  1.00  0.00           H  
ATOM   1275  HA  ARG A 468       9.991 -20.426  13.202  1.00 31.73           H  
ATOM   1276 HH22 ARG A 468      13.538 -26.898  15.574  1.00  0.00           H  
ATOM   1277 HH21 ARG A 468      12.330 -26.564  14.426  1.00  0.00           H  
ATOM   1278 HH12 ARG A 468      13.823 -25.654  17.307  1.00  0.00           H  
ATOM   1279 HH11 ARG A 468      13.208 -24.053  17.526  1.00  0.00           H  
ATOM   1280  HE  ARG A 468      10.936 -24.610  14.821  1.00  0.00           H  
ATOM   1281  N   PRO A 469      11.844 -19.319  11.567  1.00 26.00           N  
ANISOU 1281  N   PRO A 469     3780   2996   3101    577   -200    232
ATOM   1282  CA  PRO A 469      10.685 -18.408  11.609  1.00 24.08           C  
ANISOU 1282  CA  PRO A 469     3508   2790   2853    526   -195    219
ATOM   1283  C   PRO A 469       9.417 -18.785  10.849  1.00 24.94           C  
ANISOU 1283  C   PRO A 469     3656   2872   2948    473   -165    217
ATOM   1284  O   PRO A 469       9.635 -19.590   9.931  1.00 24.90           O  
ANISOU 1284  O   PRO A 469     3690   2825   2947    470   -144    216
ATOM   1285  CB  PRO A 469      11.256 -17.039  11.254  1.00 24.80           C  
ANISOU 1285  CB  PRO A 469     3536   2913   2974    529   -187    192
ATOM   1286  CG  PRO A 469      12.421 -17.346  10.360  1.00 29.59           C  
ANISOU 1286  CG  PRO A 469     4158   3485   3599    560   -169    187
ATOM   1287  CD  PRO A 469      12.903 -18.693  10.819  1.00 26.36           C  
ANISOU 1287  CD  PRO A 469     3793   3044   3179    604   -187    213
ATOM   1288  HA  PRO A 469      10.486 -18.314  12.677  1.00 24.08           H  
ATOM   1289  HB3 PRO A 469      11.666 -16.718  12.212  1.00 24.80           H  
ATOM   1290  HB2 PRO A 469      10.635 -16.212  10.910  1.00 24.80           H  
ATOM   1291  HG3 PRO A 469      13.202 -16.585  10.342  1.00 29.59           H  
ATOM   1292  HG2 PRO A 469      12.039 -17.458   9.345  1.00 29.59           H  
ATOM   1293  HD2 PRO A 469      13.249 -19.316   9.995  1.00 26.36           H  
ATOM   1294  HD3 PRO A 469      13.803 -18.586  11.426  1.00 26.36           H  
ATOM   1295  N   ILE A 470       8.173 -18.312  11.190  1.00 20.78           N  
ANISOU 1295  N   ILE A 470     3121   2370   2407    431   -165    215
ATOM   1296  CA  ILE A 470       6.952 -18.728  10.574  1.00 19.34           C  
ANISOU 1296  CA  ILE A 470     2965   2169   2215    379   -137    211
ATOM   1297  C   ILE A 470       6.856 -18.290   9.069  1.00 17.98           C  
ANISOU 1297  C   ILE A 470     2761   2005   2066    356   -115    185
ATOM   1298  O   ILE A 470       7.598 -17.364   8.679  1.00 17.46           O  
ANISOU 1298  O   ILE A 470     2644   1971   2018    369   -121    169
ATOM   1299  CB  ILE A 470       5.706 -18.373  11.422  1.00 23.56           C  
ANISOU 1299  CB  ILE A 470     3505   2721   2724    344   -139    219
ATOM   1300  CG1 ILE A 470       5.564 -16.849  11.594  1.00 23.90           C  
ANISOU 1300  CG1 ILE A 470     3489   2815   2776    327   -146    201
ATOM   1301  CG2 ILE A 470       5.910 -19.073  12.717  1.00 26.16           C  
ANISOU 1301  CG2 ILE A 470     3874   3040   3026    369   -163    246
ATOM   1302  CD1 ILE A 470       4.231 -16.320  11.185  1.00 32.41           C  
ANISOU 1302  CD1 ILE A 470     4570   3910   3834    286   -139    202
ATOM   1303  H   ILE A 470       8.078 -17.701  11.989  1.00 20.78           H  
ATOM   1304  HA  ILE A 470       6.945 -19.815  10.500  1.00 19.34           H  
ATOM   1305  HB  ILE A 470       4.772 -18.727  10.986  1.00 23.56           H  
ATOM   1306 HG13 ILE A 470       6.383 -16.357  11.069  1.00 23.90           H  
ATOM   1307 HG12 ILE A 470       5.717 -16.536  12.627  1.00 23.90           H  
ATOM   1308 HG21 ILE A 470       4.934 -19.220  13.181  1.00 26.16           H  
ATOM   1309 HG22 ILE A 470       6.104 -20.132  12.547  1.00 26.16           H  
ATOM   1310 HG23 ILE A 470       6.468 -18.611  13.531  1.00 26.16           H  
ATOM   1311 HD11 ILE A 470       4.181 -15.309  11.588  1.00 32.41           H  
ATOM   1312 HD12 ILE A 470       4.327 -16.332  10.099  1.00 32.41           H  
ATOM   1313 HD13 ILE A 470       3.319 -16.839  11.481  1.00 32.41           H  
ATOM   1314  N   PHE A 471       5.901 -18.850   8.353  1.00 15.44           N  
ANISOU 1314  N   PHE A 471     2468   1655   1743    320    -89    180
ATOM   1315  CA  PHE A 471       5.514 -18.381   7.020  1.00 14.55           C  
ANISOU 1315  CA  PHE A 471     2328   1550   1649    295    -71    156
ATOM   1316  C   PHE A 471       4.069 -17.846   7.242  1.00 14.91           C  
ANISOU 1316  C   PHE A 471     2363   1611   1690    243    -58    149
ATOM   1317  O   PHE A 471       3.376 -18.419   8.071  1.00 15.81           O  
ANISOU 1317  O   PHE A 471     2511   1710   1788    217    -50    162
ATOM   1318  CB  PHE A 471       5.626 -19.550   5.973  1.00 15.70           C  
ANISOU 1318  CB  PHE A 471     2513   1651   1801    294    -52    151
ATOM   1319  CG  PHE A 471       6.899 -20.482   5.813  1.00 16.14           C  
ANISOU 1319  CG  PHE A 471     2589   1679   1864    344    -56    156
ATOM   1320  CD1 PHE A 471       8.152 -19.947   6.174  1.00 18.90           C  
ANISOU 1320  CD1 PHE A 471     2909   2051   2223    393    -77    159
ATOM   1321  CD2 PHE A 471       6.799 -21.711   5.161  1.00 16.22           C  
ANISOU 1321  CD2 PHE A 471     2650   1640   1874    344    -39    156
ATOM   1322  CE1 PHE A 471       9.261 -20.693   5.861  1.00 20.71           C  
ANISOU 1322  CE1 PHE A 471     3154   2254   2460    443    -80    164
ATOM   1323  CE2 PHE A 471       7.965 -22.445   4.958  1.00 19.98           C  
ANISOU 1323  CE2 PHE A 471     3147   2087   2358    393    -41    159
ATOM   1324  CZ  PHE A 471       9.162 -21.886   5.248  1.00 20.81           C  
ANISOU 1324  CZ  PHE A 471     3218   2216   2473    444    -60    163
ATOM   1325  H   PHE A 471       5.165 -19.396   8.778  1.00 15.44           H  
ATOM   1326  HA  PHE A 471       6.150 -17.538   6.748  1.00 14.55           H  
ATOM   1327  HB3 PHE A 471       5.378 -19.072   5.025  1.00 15.70           H  
ATOM   1328  HB2 PHE A 471       4.814 -20.267   6.100  1.00 15.70           H  
ATOM   1329  HD1 PHE A 471       8.188 -19.002   6.695  1.00 18.90           H  
ATOM   1330  HD2 PHE A 471       5.882 -22.028   4.687  1.00 16.22           H  
ATOM   1331  HE1 PHE A 471      10.233 -20.345   6.180  1.00 20.71           H  
ATOM   1332  HE2 PHE A 471       7.938 -23.405   4.464  1.00 19.98           H  
ATOM   1333  HZ  PHE A 471      10.051 -22.469   5.060  1.00 20.81           H  
ATOM   1334  N   ILE A 472       3.691 -16.792   6.507  1.00 13.63           N  
ANISOU 1334  N   ILE A 472     2157   1478   1543    226    -53    129
ATOM   1335  CA  ILE A 472       2.353 -16.222   6.436  1.00 12.86           C  
ANISOU 1335  CA  ILE A 472     2045   1395   1447    179    -40    120
ATOM   1336  C   ILE A 472       1.930 -16.534   4.972  1.00 13.34           C  
ANISOU 1336  C   ILE A 472     2109   1438   1520    162    -24    104
ATOM   1337  O   ILE A 472       2.620 -16.206   3.993  1.00 14.54           O  
ANISOU 1337  O   ILE A 472     2242   1598   1686    182    -26     91
ATOM   1338  CB  ILE A 472       2.258 -14.656   6.611  1.00 14.97           C  
ANISOU 1338  CB  ILE A 472     2261   1708   1720    173    -48    111
ATOM   1339  CG1 ILE A 472       3.309 -14.075   7.615  1.00 14.46           C  
ANISOU 1339  CG1 ILE A 472     2194   1661   1641    192    -66    124
ATOM   1340  CG2 ILE A 472       0.789 -14.326   6.941  1.00 16.15           C  
ANISOU 1340  CG2 ILE A 472     2400   1866   1870    128    -33    103
ATOM   1341  CD1 ILE A 472       3.162 -12.555   7.826  1.00 18.01           C  
ANISOU 1341  CD1 ILE A 472     2595   2154   2096    185    -74    113
ATOM   1342  H   ILE A 472       4.349 -16.379   5.862  1.00 13.63           H  
ATOM   1343  HA  ILE A 472       1.602 -16.641   7.106  1.00 12.86           H  
ATOM   1344  HB  ILE A 472       2.436 -14.108   5.686  1.00 14.97           H  
ATOM   1345 HG13 ILE A 472       4.310 -14.359   7.288  1.00 14.46           H  
ATOM   1346 HG12 ILE A 472       3.147 -14.594   8.560  1.00 14.46           H  
ATOM   1347 HG21 ILE A 472       0.138 -14.672   6.139  1.00 16.15           H  
ATOM   1348 HG22 ILE A 472       0.393 -14.660   7.900  1.00 16.15           H  
ATOM   1349 HG23 ILE A 472       0.539 -13.266   6.978  1.00 16.15           H  
ATOM   1350 HD11 ILE A 472       4.043 -12.058   7.418  1.00 18.01           H  
ATOM   1351 HD12 ILE A 472       2.286 -12.149   7.320  1.00 18.01           H  
ATOM   1352 HD13 ILE A 472       2.977 -12.427   8.892  1.00 18.01           H  
ATOM   1353  N   ILE A 473       0.831 -17.285   4.931  1.00 12.09           N  
ANISOU 1353  N   ILE A 473     1977   1258   1358    125     -9    105
ATOM   1354  CA  ILE A 473       0.252 -17.858   3.722  1.00 12.13           C  
ANISOU 1354  CA  ILE A 473     1993   1244   1372    106      3     90
ATOM   1355  C   ILE A 473      -1.059 -17.082   3.343  1.00 13.39           C  
ANISOU 1355  C   ILE A 473     2120   1430   1539     67      7     78
ATOM   1356  O   ILE A 473      -2.020 -17.060   4.088  1.00 12.79           O  
ANISOU 1356  O   ILE A 473     2042   1359   1457     38     13     84
ATOM   1357  CB  ILE A 473      -0.119 -19.361   3.926  1.00 13.23           C  
ANISOU 1357  CB  ILE A 473     2188   1335   1502     91     15     98
ATOM   1358  CG1 ILE A 473       0.913 -20.175   4.770  1.00 13.63           C  
ANISOU 1358  CG1 ILE A 473     2280   1358   1543    132      9    116
ATOM   1359  CG2 ILE A 473      -0.434 -20.131   2.619  1.00 13.39           C  
ANISOU 1359  CG2 ILE A 473     2222   1334   1530     73     25     81
ATOM   1360  CD1 ILE A 473       2.358 -20.205   4.127  1.00 15.66           C  
ANISOU 1360  CD1 ILE A 473     2525   1615   1809    182      0    111
ATOM   1361  H   ILE A 473       0.300 -17.233   5.788  1.00 12.09           H  
ATOM   1362  HA  ILE A 473       1.006 -17.702   2.951  1.00 12.13           H  
ATOM   1363  HB  ILE A 473      -1.068 -19.429   4.457  1.00 13.23           H  
ATOM   1364 HG13 ILE A 473       0.736 -21.244   4.655  1.00 13.63           H  
ATOM   1365 HG12 ILE A 473       1.026 -19.819   5.794  1.00 13.63           H  
ATOM   1366 HG21 ILE A 473      -1.396 -19.978   2.130  1.00 13.39           H  
ATOM   1367 HG22 ILE A 473       0.283 -19.814   1.862  1.00 13.39           H  
ATOM   1368 HG23 ILE A 473      -0.239 -21.203   2.644  1.00 13.39           H  
ATOM   1369 HD11 ILE A 473       2.713 -19.267   3.701  1.00 15.66           H  
ATOM   1370 HD12 ILE A 473       3.007 -20.864   4.705  1.00 15.66           H  
ATOM   1371 HD13 ILE A 473       2.247 -20.807   3.226  1.00 15.66           H  
ATOM   1372  N   THR A 474      -1.082 -16.596   2.046  1.00 11.90           N  
ANISOU 1372  N   THR A 474     1904   1256   1361     65      6     61
ATOM   1373  CA  THR A 474      -2.092 -15.706   1.504  1.00 11.60           C  
ANISOU 1373  CA  THR A 474     1832   1245   1330     34      7     51
ATOM   1374  C   THR A 474      -2.506 -15.998   0.091  1.00 13.59           C  
ANISOU 1374  C   THR A 474     2087   1489   1589     17     10     34
ATOM   1375  O   THR A 474      -1.755 -16.714  -0.547  1.00 12.69           O  
ANISOU 1375  O   THR A 474     1999   1350   1474     31     14     28
ATOM   1376  CB  THR A 474      -1.503 -14.191   1.568  1.00 12.09           C  
ANISOU 1376  CB  THR A 474     1848   1346   1398     50     -2     47
ATOM   1377  OG1 THR A 474      -0.205 -14.109   1.066  1.00 13.64           O  
ANISOU 1377  OG1 THR A 474     2033   1548   1601     73     -5     36
ATOM   1378  CG2 THR A 474      -1.454 -13.538   2.989  1.00 13.92           C  
ANISOU 1378  CG2 THR A 474     2078   1588   1622     73    -10     61
ATOM   1379  H   THR A 474      -0.395 -16.739   1.320  1.00 11.90           H  
ATOM   1380  HA  THR A 474      -2.893 -15.630   2.240  1.00 11.60           H  
ATOM   1381  HB  THR A 474      -2.176 -13.593   0.954  1.00 12.09           H  
ATOM   1382  HG1 THR A 474       0.347 -14.825   1.389  1.00 13.64           H  
ATOM   1383 HG21 THR A 474      -2.446 -13.135   3.194  1.00 13.92           H  
ATOM   1384 HG22 THR A 474      -1.281 -14.304   3.745  1.00 13.92           H  
ATOM   1385 HG23 THR A 474      -0.591 -12.877   3.062  1.00 13.92           H  
ATOM   1386  N   GLU A 475      -3.620 -15.502  -0.390  1.00 12.93           N  
ANISOU 1386  N   GLU A 475     1975   1428   1511    -12      9     27
ATOM   1387  CA  GLU A 475      -3.995 -15.337  -1.758  1.00 14.16           C  
ANISOU 1387  CA  GLU A 475     2124   1584   1670    -29      7     11
ATOM   1388  C   GLU A 475      -2.941 -14.547  -2.591  1.00 13.59           C  
ANISOU 1388  C   GLU A 475     2045   1518   1599      4      5      2
ATOM   1389  O   GLU A 475      -2.328 -13.645  -2.048  1.00 13.16           O  
ANISOU 1389  O   GLU A 475     1967   1486   1549     30      1      6
ATOM   1390  CB  GLU A 475      -5.425 -14.623  -1.693  1.00 16.80           C  
ANISOU 1390  CB  GLU A 475     2418   1953   2013    -52      2      9
ATOM   1391  CG  GLU A 475      -6.019 -13.983  -2.894  1.00 17.79           C  
ANISOU 1391  CG  GLU A 475     2531   2086   2141    -70     -5     -4
ATOM   1392  CD  GLU A 475      -7.328 -13.168  -2.635  1.00 14.02           C  
ANISOU 1392  CD  GLU A 475     2017   1637   1673    -93    -10     -4
ATOM   1393  OE1 GLU A 475      -7.656 -12.864  -1.464  1.00 14.30           O  
ANISOU 1393  OE1 GLU A 475     2035   1685   1713    -96     -6      6
ATOM   1394  OE2 GLU A 475      -8.104 -12.920  -3.608  1.00 16.41           O1-
ANISOU 1394  OE2 GLU A 475     2312   1945   1977   -111    -18    -13
ATOM   1395  H   GLU A 475      -4.147 -14.828   0.145  1.00 12.93           H  
ATOM   1396  HA  GLU A 475      -4.136 -16.331  -2.182  1.00 14.16           H  
ATOM   1397  HB3 GLU A 475      -5.299 -13.893  -0.893  1.00 16.80           H  
ATOM   1398  HB2 GLU A 475      -6.211 -15.201  -1.206  1.00 16.80           H  
ATOM   1399  HG3 GLU A 475      -6.377 -14.853  -3.444  1.00 17.79           H  
ATOM   1400  HG2 GLU A 475      -5.315 -13.463  -3.543  1.00 17.79           H  
ATOM   1401  N   TYR A 476      -2.751 -14.877  -3.856  1.00 12.03           N  
ANISOU 1401  N   TYR A 476     1869   1303   1399      0      8    -10
ATOM   1402  CA  TYR A 476      -1.727 -14.343  -4.743  1.00 11.52           C  
ANISOU 1402  CA  TYR A 476     1800   1242   1334     27     10    -21
ATOM   1403  C   TYR A 476      -2.314 -13.111  -5.502  1.00 11.95           C  
ANISOU 1403  C   TYR A 476     1824   1325   1390     12      5    -31
ATOM   1404  O   TYR A 476      -3.354 -13.261  -6.110  1.00 13.07           O  
ANISOU 1404  O   TYR A 476     1967   1467   1529    -21     -1    -36
ATOM   1405  CB  TYR A 476      -1.217 -15.462  -5.750  1.00 12.56           C  
ANISOU 1405  CB  TYR A 476     1975   1338   1460     31     20    -31
ATOM   1406  CG  TYR A 476      -0.517 -15.004  -7.046  1.00 12.71           C  
ANISOU 1406  CG  TYR A 476     1992   1358   1477     57     27    -44
ATOM   1407  CD1 TYR A 476       0.759 -14.522  -6.992  1.00 14.39           C  
ANISOU 1407  CD1 TYR A 476     2185   1584   1698     97     30    -40
ATOM   1408  CD2 TYR A 476      -1.174 -15.239  -8.245  1.00 13.95           C  
ANISOU 1408  CD2 TYR A 476     2168   1505   1626     41     32    -60
ATOM   1409  CE1 TYR A 476       1.409 -14.169  -8.187  1.00 15.18           C  
ANISOU 1409  CE1 TYR A 476     2280   1689   1800    120     40    -53
ATOM   1410  CE2 TYR A 476      -0.548 -14.802  -9.461  1.00 15.12           C  
ANISOU 1410  CE2 TYR A 476     2318   1655   1773     64     43    -73
ATOM   1411  CZ  TYR A 476       0.754 -14.344  -9.393  1.00 17.20           C  
ANISOU 1411  CZ  TYR A 476     2558   1931   2045    104     48    -69
ATOM   1412  OH  TYR A 476       1.417 -14.120 -10.492  1.00 18.79           O  
ANISOU 1412  OH  TYR A 476     2758   2134   2246    125     63    -83
ATOM   1413  H   TYR A 476      -3.272 -15.620  -4.301  1.00 12.03           H  
ATOM   1414  HA  TYR A 476      -0.841 -14.043  -4.185  1.00 11.52           H  
ATOM   1415  HB3 TYR A 476      -2.203 -15.801  -6.068  1.00 12.56           H  
ATOM   1416  HB2 TYR A 476      -0.639 -16.300  -5.359  1.00 12.56           H  
ATOM   1417  HD1 TYR A 476       1.246 -14.457  -6.030  1.00 14.39           H  
ATOM   1418  HD2 TYR A 476      -2.173 -15.642  -8.319  1.00 13.95           H  
ATOM   1419  HE1 TYR A 476       2.418 -13.788  -8.122  1.00 15.18           H  
ATOM   1420  HE2 TYR A 476      -0.910 -15.123 -10.426  1.00 15.12           H  
ATOM   1421  HH  TYR A 476       0.877 -14.045 -11.282  1.00 18.79           H  
ATOM   1422  N   MET A 477      -1.687 -11.950  -5.288  1.00 10.90           N  
ANISOU 1422  N   MET A 477     1665   1215   1262     36      5    -33
ATOM   1423  CA  MET A 477      -1.920 -10.568  -5.852  1.00 10.51           C  
ANISOU 1423  CA  MET A 477     1589   1192   1213     25      0    -40
ATOM   1424  C   MET A 477      -0.884 -10.249  -6.984  1.00 11.07           C  
ANISOU 1424  C   MET A 477     1665   1261   1280     45     10    -52
ATOM   1425  O   MET A 477       0.158  -9.716  -6.607  1.00 11.58           O  
ANISOU 1425  O   MET A 477     1712   1336   1350     72     16    -51
ATOM   1426  CB  MET A 477      -1.901  -9.621  -4.673  1.00 10.99           C  
ANISOU 1426  CB  MET A 477     1612   1282   1282     31     -5    -30
ATOM   1427  CG  MET A 477      -3.037  -9.665  -3.635  1.00 11.70           C  
ANISOU 1427  CG  MET A 477     1698   1374   1375     13    -11    -18
ATOM   1428  SD  MET A 477      -4.636  -9.088  -4.134  1.00 12.24           S  
ANISOU 1428  SD  MET A 477     1760   1447   1444    -28    -18    -21
ATOM   1429  CE  MET A 477      -5.470 -10.686  -4.650  1.00 11.50           C  
ANISOU 1429  CE  MET A 477     1629   1386   1356    -24    -24    -23
ATOM   1430  H   MET A 477      -0.953 -11.874  -4.598  1.00 10.90           H  
ATOM   1431  HA  MET A 477      -2.909 -10.531  -6.308  1.00 10.51           H  
ATOM   1432  HB3 MET A 477      -1.852  -8.646  -5.158  1.00 10.99           H  
ATOM   1433  HB2 MET A 477      -0.938  -9.757  -4.181  1.00 10.99           H  
ATOM   1434  HG3 MET A 477      -2.748  -9.164  -2.711  1.00 11.70           H  
ATOM   1435  HG2 MET A 477      -3.234 -10.693  -3.330  1.00 11.70           H  
ATOM   1436  HE1 MET A 477      -6.534 -10.627  -4.882  1.00 11.50           H  
ATOM   1437  HE2 MET A 477      -4.900 -11.124  -5.470  1.00 11.50           H  
ATOM   1438  HE3 MET A 477      -5.409 -11.438  -3.864  1.00 11.50           H  
ATOM   1439  N   ALA A 478      -1.127 -10.653  -8.241  1.00 11.32           N  
ANISOU 1439  N   ALA A 478     1723   1277   1302     30     13    -63
ATOM   1440  CA  ALA A 478      -0.122 -10.657  -9.264  1.00 12.50           C  
ANISOU 1440  CA  ALA A 478     1889   1415   1445     49     28    -77
ATOM   1441  C   ALA A 478       0.547  -9.271  -9.486  1.00 13.37           C  
ANISOU 1441  C   ALA A 478     1973   1551   1558     63     34    -81
ATOM   1442  O   ALA A 478       1.805  -9.312  -9.543  1.00 14.08           O  
ANISOU 1442  O   ALA A 478     2066   1635   1648     88     50    -89
ATOM   1443  CB  ALA A 478      -0.852 -11.199 -10.550  1.00 15.03           C  
ANISOU 1443  CB  ALA A 478     2246   1715   1750     24     28    -90
ATOM   1444  H   ALA A 478      -2.008 -11.122  -8.398  1.00 11.32           H  
ATOM   1445  HA  ALA A 478       0.761 -11.262  -9.058  1.00 12.50           H  
ATOM   1446  HB1 ALA A 478      -1.380 -12.152 -10.524  1.00 15.03           H  
ATOM   1447  HB2 ALA A 478      -1.434 -10.409 -11.024  1.00 15.03           H  
ATOM   1448  HB3 ALA A 478      -0.132 -11.370 -11.350  1.00 15.03           H  
ATOM   1449  N   ASN A 479      -0.110  -8.138  -9.456  1.00 10.83           N  
ANISOU 1449  N   ASN A 479     1623   1255   1237     47     23    -76
ATOM   1450  CA  ASN A 479       0.478  -6.814  -9.741  1.00 11.53           C  
ANISOU 1450  CA  ASN A 479     1689   1365   1326     56     31    -80
ATOM   1451  C   ASN A 479       1.155  -6.301  -8.533  1.00 13.23           C  
ANISOU 1451  C   ASN A 479     1868   1601   1556     76     31    -72
ATOM   1452  O   ASN A 479       1.823  -5.246  -8.611  1.00 14.06           O  
ANISOU 1452  O   ASN A 479     1953   1726   1664     81     38    -75
ATOM   1453  CB  ASN A 479      -0.586  -5.803 -10.292  1.00 13.11           C  
ANISOU 1453  CB  ASN A 479     1886   1578   1516     30     21    -81
ATOM   1454  CG  ASN A 479      -1.050  -6.008 -11.722  1.00 16.43           C  
ANISOU 1454  CG  ASN A 479     2342   1982   1919     17     25    -94
ATOM   1455  OD1 ASN A 479      -0.250  -6.339 -12.562  1.00 21.87           O  
ANISOU 1455  OD1 ASN A 479     3051   2658   2603     33     44   -105
ATOM   1456  ND2 ASN A 479      -2.350  -5.833 -11.965  1.00 14.75           N  
ANISOU 1456  ND2 ASN A 479     2139   1769   1696    -11      9    -94
ATOM   1457  H   ASN A 479      -1.080  -8.070  -9.184  1.00 10.83           H  
ATOM   1458  HA  ASN A 479       1.344  -6.975 -10.384  1.00 11.53           H  
ATOM   1459  HB3 ASN A 479      -0.331  -4.744 -10.285  1.00 13.11           H  
ATOM   1460  HB2 ASN A 479      -1.516  -5.789  -9.724  1.00 13.11           H  
ATOM   1461 HD22 ASN A 479      -2.685  -5.919 -12.914  1.00 14.75           H  
ATOM   1462 HD21 ASN A 479      -2.933  -5.901 -11.143  1.00 14.75           H  
ATOM   1463  N   GLY A 480       1.226  -6.959  -7.373  1.00 11.22           N  
ANISOU 1463  N   GLY A 480     1611   1341   1309     87     25    -63
ATOM   1464  CA  GLY A 480       2.165  -6.670  -6.252  1.00 12.30           C  
ANISOU 1464  CA  GLY A 480     1720   1495   1458    109     25    -56
ATOM   1465  C   GLY A 480       1.432  -5.748  -5.267  1.00 11.36           C  
ANISOU 1465  C   GLY A 480     1570   1403   1344     97     16    -50
ATOM   1466  O   GLY A 480       0.274  -5.956  -5.010  1.00 11.20           O  
ANISOU 1466  O   GLY A 480     1550   1386   1320     74      8    -46
ATOM   1467  H   GLY A 480       0.664  -7.790  -7.254  1.00 11.22           H  
ATOM   1468  HA3 GLY A 480       3.073  -6.270  -6.702  1.00 12.30           H  
ATOM   1469  HA2 GLY A 480       2.499  -7.596  -5.784  1.00 12.30           H  
ATOM   1470  N   CYS A 481       2.184  -4.810  -4.717  1.00 11.11           N  
ANISOU 1470  N   CYS A 481     1512   1388   1320    115     18    -49
ATOM   1471  CA  CYS A 481       1.809  -3.715  -3.799  1.00 11.85           C  
ANISOU 1471  CA  CYS A 481     1578   1505   1419    107     10    -45
ATOM   1472  C   CYS A 481       1.220  -2.585  -4.676  1.00 10.68           C  
ANISOU 1472  C   CYS A 481     1423   1368   1267     87     14    -49
ATOM   1473  O   CYS A 481       1.744  -2.460  -5.795  1.00 10.79           O  
ANISOU 1473  O   CYS A 481     1440   1382   1279     88     26    -58
ATOM   1474  CB  CYS A 481       3.096  -3.257  -3.125  1.00 15.98           C  
ANISOU 1474  CB  CYS A 481     2076   2043   1951    130     12    -46
ATOM   1475  SG  CYS A 481       3.791  -4.133  -1.783  1.00 21.34           S  
ANISOU 1475  SG  CYS A 481     2722   2751   2635    120      5    -45
ATOM   1476  H   CYS A 481       3.153  -4.870  -4.995  1.00 11.11           H  
ATOM   1477  HA  CYS A 481       1.035  -3.933  -3.064  1.00 11.85           H  
ATOM   1478  HB3 CYS A 481       2.903  -2.285  -2.672  1.00 15.98           H  
ATOM   1479  HB2 CYS A 481       3.842  -3.067  -3.896  1.00 15.98           H  
ATOM   1480  HG  CYS A 481       3.320  -3.419  -0.757  1.00 21.34           H  
ATOM   1481  N   LEU A 482       0.274  -1.712  -4.147  1.00 10.37           N  
ANISOU 1481  N   LEU A 482     1375   1336   1228     70      5    -43
ATOM   1482  CA  LEU A 482      -0.250  -0.555  -4.884  1.00 10.26           C  
ANISOU 1482  CA  LEU A 482     1356   1330   1211     53      6    -45
ATOM   1483  C   LEU A 482       0.968   0.396  -5.130  1.00 10.18           C  
ANISOU 1483  C   LEU A 482     1327   1335   1204     58     17    -51
ATOM   1484  O   LEU A 482       1.193   0.750  -6.251  1.00 10.35           O  
ANISOU 1484  O   LEU A 482     1355   1357   1220     50     24    -55
ATOM   1485  CB  LEU A 482      -1.530  -0.144  -4.173  1.00 10.88           C  
ANISOU 1485  CB  LEU A 482     1425   1416   1294     40     -4    -36
ATOM   1486  CG  LEU A 482      -2.191   1.161  -4.694  1.00 10.93           C  
ANISOU 1486  CG  LEU A 482     1424   1429   1298     26     -5    -36
ATOM   1487  CD1 LEU A 482      -2.974   0.948  -6.067  1.00 10.91           C  
ANISOU 1487  CD1 LEU A 482     1442   1418   1287     15     -8    -37
ATOM   1488  CD2 LEU A 482      -3.121   1.828  -3.677  1.00 11.72           C  
ANISOU 1488  CD2 LEU A 482     1513   1535   1404     18    -12    -28
ATOM   1489  H   LEU A 482      -0.163  -1.989  -3.280  1.00 10.37           H  
ATOM   1490  HA  LEU A 482      -0.526  -0.855  -5.895  1.00 10.26           H  
ATOM   1491  HB3 LEU A 482      -1.202  -0.118  -3.134  1.00 10.88           H  
ATOM   1492  HB2 LEU A 482      -2.241  -0.966  -4.098  1.00 10.88           H  
ATOM   1493  HG  LEU A 482      -1.400   1.873  -4.928  1.00 10.93           H  
ATOM   1494 HD11 LEU A 482      -2.449   1.481  -6.860  1.00 10.91           H  
ATOM   1495 HD12 LEU A 482      -3.073  -0.112  -6.304  1.00 10.91           H  
ATOM   1496 HD13 LEU A 482      -4.023   1.242  -6.038  1.00 10.91           H  
ATOM   1497 HD21 LEU A 482      -2.726   2.580  -2.994  1.00 11.72           H  
ATOM   1498 HD22 LEU A 482      -4.061   2.236  -4.050  1.00 11.72           H  
ATOM   1499 HD23 LEU A 482      -3.459   1.050  -2.992  1.00 11.72           H  
ATOM   1500  N   LEU A 483       1.728   0.660  -4.068  1.00 10.19           N  
ANISOU 1500  N   LEU A 483     1308   1349   1214     70     17    -51
ATOM   1501  CA  LEU A 483       2.964   1.443  -3.999  1.00 10.36           C  
ANISOU 1501  CA  LEU A 483     1310   1385   1240     71     28    -58
ATOM   1502  C   LEU A 483       3.730   1.410  -5.303  1.00 10.95           C  
ANISOU 1502  C   LEU A 483     1391   1456   1312     78     45    -67
ATOM   1503  O   LEU A 483       3.797   2.385  -6.101  1.00 10.59           O  
ANISOU 1503  O   LEU A 483     1345   1415   1263     68     57    -72
ATOM   1504  CB  LEU A 483       3.779   1.089  -2.683  1.00 11.26           C  
ANISOU 1504  CB  LEU A 483     1400   1514   1364     82     23    -58
ATOM   1505  CG  LEU A 483       5.295   1.513  -2.519  1.00 12.57           C  
ANISOU 1505  CG  LEU A 483     1541   1699   1537     78     33    -66
ATOM   1506  CD1 LEU A 483       5.397   3.031  -2.573  1.00 13.60           C  
ANISOU 1506  CD1 LEU A 483     1673   1831   1663     56     35    -65
ATOM   1507  CD2 LEU A 483       5.932   0.833  -1.351  1.00 15.73           C  
ANISOU 1507  CD2 LEU A 483     1916   2115   1945     88     22    -66
ATOM   1508  H   LEU A 483       1.386   0.361  -3.167  1.00 10.19           H  
ATOM   1509  HA  LEU A 483       2.669   2.478  -3.828  1.00 10.36           H  
ATOM   1510  HB3 LEU A 483       3.836   0.008  -2.563  1.00 11.26           H  
ATOM   1511  HB2 LEU A 483       3.223   1.467  -1.825  1.00 11.26           H  
ATOM   1512  HG  LEU A 483       5.885   1.157  -3.363  1.00 12.57           H  
ATOM   1513 HD11 LEU A 483       5.742   3.482  -1.643  1.00 13.60           H  
ATOM   1514 HD12 LEU A 483       6.096   3.473  -3.283  1.00 13.60           H  
ATOM   1515 HD13 LEU A 483       4.437   3.398  -2.937  1.00 13.60           H  
ATOM   1516 HD21 LEU A 483       6.205   1.600  -0.626  1.00 15.73           H  
ATOM   1517 HD22 LEU A 483       5.292   0.074  -0.901  1.00 15.73           H  
ATOM   1518 HD23 LEU A 483       6.880   0.340  -1.571  1.00 15.73           H  
ATOM   1519  N   ASN A 484       4.323   0.246  -5.593  1.00 10.30           N  
ANISOU 1519  N   ASN A 484     1319   1363   1231     96     48    -70
ATOM   1520  CA  ASN A 484       5.191  -0.016  -6.740  1.00 11.36           C  
ANISOU 1520  CA  ASN A 484     1461   1492   1363    105     67    -80
ATOM   1521  C   ASN A 484       4.334   0.122  -8.061  1.00 11.81           C  
ANISOU 1521  C   ASN A 484     1547   1536   1404     87     72    -82
ATOM   1522  O   ASN A 484       4.844   0.691  -9.043  1.00 12.72           O  
ANISOU 1522  O   ASN A 484     1668   1653   1513     84     90    -91
ATOM   1523  CB  ASN A 484       5.872  -1.398  -6.732  1.00 13.75           C  
ANISOU 1523  CB  ASN A 484     1771   1783   1671    130     69    -82
ATOM   1524  CG  ASN A 484       6.669  -1.831  -5.536  1.00 24.61           C  
ANISOU 1524  CG  ASN A 484     3113   3175   3062    152     68    -83
ATOM   1525  OD1 ASN A 484       5.998  -2.161  -4.522  1.00 31.90           O  
ANISOU 1525  OD1 ASN A 484     4012   4118   3992    144     59    -80
ATOM   1526  ND2 ASN A 484       7.998  -1.695  -5.519  1.00 23.16           N  
ANISOU 1526  ND2 ASN A 484     2929   2986   2886    178     77    -88
ATOM   1527  H   ASN A 484       4.269  -0.399  -4.817  1.00 10.30           H  
ATOM   1528  HA  ASN A 484       5.921   0.787  -6.645  1.00 11.36           H  
ATOM   1529  HB3 ASN A 484       6.587  -1.277  -7.545  1.00 13.75           H  
ATOM   1530  HB2 ASN A 484       5.150  -2.120  -7.114  1.00 13.75           H  
ATOM   1531 HD22 ASN A 484       8.501  -1.952  -4.681  1.00 23.16           H  
ATOM   1532 HD21 ASN A 484       8.606  -1.457  -6.289  1.00 23.16           H  
ATOM   1533  N   TYR A 485       3.012  -0.278  -8.082  1.00  9.50           N  
ANISOU 1533  N   TYR A 485     1274   1231   1103     75     56    -75
ATOM   1534  CA  TYR A 485       2.141  -0.218  -9.243  1.00 10.86           C  
ANISOU 1534  CA  TYR A 485     1473   1393   1260     57     54    -76
ATOM   1535  C   TYR A 485       1.838   1.227  -9.698  1.00 11.25           C  
ANISOU 1535  C   TYR A 485     1517   1455   1305     42     57    -75
ATOM   1536  O   TYR A 485       1.730   1.469 -10.888  1.00 11.16           O  
ANISOU 1536  O   TYR A 485     1524   1439   1279     35     68    -80
ATOM   1537  CB  TYR A 485       0.914  -1.062  -9.085  1.00 11.36           C  
ANISOU 1537  CB  TYR A 485     1548   1447   1323     47     34    -68
ATOM   1538  CG  TYR A 485      -0.016  -1.268 -10.322  1.00 12.63           C  
ANISOU 1538  CG  TYR A 485     1733   1597   1468     28     25    -69
ATOM   1539  CD1 TYR A 485       0.551  -1.995 -11.394  1.00 16.12           C  
ANISOU 1539  CD1 TYR A 485     2205   2021   1897     27     30    -77
ATOM   1540  CD2 TYR A 485      -1.343  -0.882 -10.252  1.00 13.83           C  
ANISOU 1540  CD2 TYR A 485     1879   1757   1619     11      9    -60
ATOM   1541  CE1 TYR A 485      -0.349  -2.302 -12.497  1.00 16.39           C  
ANISOU 1541  CE1 TYR A 485     2263   2047   1917      6     17    -78
ATOM   1542  CE2 TYR A 485      -2.206  -1.272 -11.310  1.00 15.94           C  
ANISOU 1542  CE2 TYR A 485     2166   2017   1875     -6     -5    -60
ATOM   1543  CZ  TYR A 485      -1.731  -2.052 -12.378  1.00 15.19           C  
ANISOU 1543  CZ  TYR A 485     2100   1905   1766    -10     -1    -69
ATOM   1544  OH  TYR A 485      -2.557  -2.595 -13.313  1.00 20.27           O  
ANISOU 1544  OH  TYR A 485     2762   2543   2395    -30    -18    -69
ATOM   1545  H   TYR A 485       2.579  -0.646  -7.247  1.00  9.50           H  
ATOM   1546  HA  TYR A 485       2.760  -0.630 -10.039  1.00 10.86           H  
ATOM   1547  HB3 TYR A 485       0.226  -0.765  -8.293  1.00 11.36           H  
ATOM   1548  HB2 TYR A 485       1.361  -1.983  -8.709  1.00 11.36           H  
ATOM   1549  HD1 TYR A 485       1.614  -2.184 -11.399  1.00 16.12           H  
ATOM   1550  HD2 TYR A 485      -1.810  -0.473  -9.369  1.00 13.83           H  
ATOM   1551  HE1 TYR A 485       0.069  -2.858 -13.323  1.00 16.39           H  
ATOM   1552  HE2 TYR A 485      -3.273  -1.141 -11.205  1.00 15.94           H  
ATOM   1553  HH  TYR A 485      -3.448  -2.347 -13.056  1.00 20.27           H  
ATOM   1554  N   LEU A 486       1.609   2.120  -8.692  1.00  9.83           N  
ANISOU 1554  N   LEU A 486     1313   1287   1133     38     50    -68
ATOM   1555  CA  LEU A 486       1.381   3.498  -8.911  1.00 10.17           C  
ANISOU 1555  CA  LEU A 486     1353   1339   1174     25     53    -65
ATOM   1556  C   LEU A 486       2.593   4.221  -9.556  1.00 11.75           C  
ANISOU 1556  C   LEU A 486     1548   1545   1371     26     77    -74
ATOM   1557  O   LEU A 486       2.323   5.198 -10.245  1.00 11.35           O  
ANISOU 1557  O   LEU A 486     1510   1493   1309     14     85    -73
ATOM   1558  CB  LEU A 486       1.119   4.231  -7.588  1.00  9.65           C  
ANISOU 1558  CB  LEU A 486     1263   1284   1120     23     44    -58
ATOM   1559  CG  LEU A 486      -0.118   3.717  -6.805  1.00  9.88           C  
ANISOU 1559  CG  LEU A 486     1293   1308   1151     18     25    -49
ATOM   1560  CD1 LEU A 486      -0.012   4.305  -5.424  1.00 10.17           C  
ANISOU 1560  CD1 LEU A 486     1309   1356   1200     19     20    -45
ATOM   1561  CD2 LEU A 486      -1.400   4.178  -7.445  1.00 11.10           C  
ANISOU 1561  CD2 LEU A 486     1463   1459   1297      4     16    -43
ATOM   1562  H   LEU A 486       1.564   1.776  -7.743  1.00  9.83           H  
ATOM   1563  HA  LEU A 486       0.536   3.627  -9.586  1.00 10.17           H  
ATOM   1564  HB3 LEU A 486       0.979   5.307  -7.687  1.00  9.65           H  
ATOM   1565  HB2 LEU A 486       2.015   4.092  -6.983  1.00  9.65           H  
ATOM   1566  HG  LEU A 486      -0.246   2.642  -6.675  1.00  9.88           H  
ATOM   1567 HD11 LEU A 486      -0.901   4.083  -4.833  1.00 10.17           H  
ATOM   1568 HD12 LEU A 486       0.749   3.684  -4.952  1.00 10.17           H  
ATOM   1569 HD13 LEU A 486       0.283   5.353  -5.365  1.00 10.17           H  
ATOM   1570 HD21 LEU A 486      -1.341   4.972  -8.189  1.00 11.10           H  
ATOM   1571 HD22 LEU A 486      -1.833   3.309  -7.940  1.00 11.10           H  
ATOM   1572 HD23 LEU A 486      -2.107   4.536  -6.696  1.00 11.10           H  
ATOM   1573  N   ARG A 487       3.847   3.709  -9.264  1.00 10.45           N  
ANISOU 1573  N   ARG A 487     1366   1387   1218     42     88    -81
ATOM   1574  CA  ARG A 487       4.995   4.443  -9.734  1.00 11.56           C  
ANISOU 1574  CA  ARG A 487     1495   1537   1362     44    114    -91
ATOM   1575  C   ARG A 487       5.336   4.008 -11.154  1.00 15.56           C  
ANISOU 1575  C   ARG A 487     2026   2032   1853     46    133   -100
ATOM   1576  O   ARG A 487       6.156   4.735 -11.765  1.00 15.46           O  
ANISOU 1576  O   ARG A 487     2008   2026   1840     44    158   -108
ATOM   1577  CB  ARG A 487       6.201   4.229  -8.806  1.00 12.48           C  
ANISOU 1577  CB  ARG A 487     1577   1667   1497     61    116    -96
ATOM   1578  CG  ARG A 487       5.896   4.855  -7.427  1.00 11.78           C  
ANISOU 1578  CG  ARG A 487     1464   1592   1419     54    102    -90
ATOM   1579  CD  ARG A 487       6.986   4.670  -6.331  1.00 13.71           C  
ANISOU 1579  CD  ARG A 487     1677   1850   1680     72     97    -93
ATOM   1580  NE  ARG A 487       8.208   5.417  -6.752  1.00 12.80           N  
ANISOU 1580  NE  ARG A 487     1543   1749   1572     61     85    -89
ATOM   1581  CZ  ARG A 487       8.564   6.683  -6.494  1.00 16.31           C  
ANISOU 1581  CZ  ARG A 487     1959   2209   2029     69     76    -92
ATOM   1582  NH1 ARG A 487       7.715   7.529  -5.856  1.00 18.64           N  
ANISOU 1582  NH1 ARG A 487     2240   2510   2333     93     75    -95
ATOM   1583  NH2 ARG A 487       9.727   7.097  -6.969  1.00 16.71           N1+
ANISOU 1583  NH2 ARG A 487     1996   2271   2082     55     66    -90
ATOM   1584  H   ARG A 487       3.921   2.795  -8.840  1.00 10.45           H  
ATOM   1585  HA  ARG A 487       4.836   5.517  -9.830  1.00 11.56           H  
ATOM   1586  HB3 ARG A 487       7.085   4.662  -9.273  1.00 12.48           H  
ATOM   1587  HB2 ARG A 487       6.399   3.159  -8.729  1.00 12.48           H  
ATOM   1588  HG3 ARG A 487       5.008   4.655  -6.827  1.00 11.78           H  
ATOM   1589  HG2 ARG A 487       5.850   5.929  -7.609  1.00 11.78           H  
ATOM   1590  HD3 ARG A 487       7.161   3.604  -6.192  1.00 13.71           H  
ATOM   1591  HD2 ARG A 487       6.681   5.019  -5.345  1.00 13.71           H  
ATOM   1592 HH22 ARG A 487       9.940   8.083  -6.913  1.00 16.71           H  
ATOM   1593 HH21 ARG A 487      10.432   6.563  -7.457  1.00 16.71           H  
ATOM   1594 HH12 ARG A 487       7.881   8.506  -5.662  1.00 18.64           H  
ATOM   1595 HH11 ARG A 487       6.786   7.150  -5.740  1.00 18.64           H  
ATOM   1596  HE  ARG A 487       8.781   5.067  -7.507  1.00 12.80           H  
ATOM   1597  N   GLU A 488       4.801   2.881 -11.649  1.00 12.86           N  
ANISOU 1597  N   GLU A 488     1713   1673   1500     48    124   -100
ATOM   1598  CA  GLU A 488       5.082   2.347 -13.018  1.00 13.17           C  
ANISOU 1598  CA  GLU A 488     1783   1700   1522     48    142   -109
ATOM   1599  C   GLU A 488       4.347   3.157 -14.117  1.00 14.38           C  
ANISOU 1599  C   GLU A 488     1961   1850   1653     26    142   -105
ATOM   1600  O   GLU A 488       4.858   3.481 -15.199  1.00 13.81           O  
ANISOU 1600  O   GLU A 488     1908   1771   1570     14    119    -97
ATOM   1601  CB  GLU A 488       4.744   0.832 -13.045  1.00 14.96           C  
ANISOU 1601  CB  GLU A 488     2033   1908   1744     57    131   -111
ATOM   1602  CG  GLU A 488       5.292   0.217 -14.373  1.00 17.78           C  
ANISOU 1602  CG  GLU A 488     2372   2263   2118     83    137   -116
ATOM   1603  CD  GLU A 488       5.286  -1.273 -14.409  1.00 45.43           C  
ANISOU 1603  CD  GLU A 488     5896   5746   5620     91    123   -115
ATOM   1604  OE1 GLU A 488       5.020  -1.802 -15.460  1.00 27.67           O  
ANISOU 1604  OE1 GLU A 488     3665   3488   3361     74    102   -108
ATOM   1605  OE2 GLU A 488       5.518  -1.957 -13.391  1.00 52.08           O1-
ANISOU 1605  OE2 GLU A 488     6733   6581   6472    115    133   -120
ATOM   1606  H   GLU A 488       4.222   2.196 -11.186  1.00 12.86           H  
ATOM   1607  HA  GLU A 488       6.107   2.690 -13.154  1.00 13.17           H  
ATOM   1608  HB3 GLU A 488       3.670   0.711 -12.903  1.00 14.96           H  
ATOM   1609  HB2 GLU A 488       5.254   0.337 -12.219  1.00 14.96           H  
ATOM   1610  HG3 GLU A 488       6.339   0.473 -14.214  1.00 17.78           H  
ATOM   1611  HG2 GLU A 488       4.872   0.633 -15.289  1.00 17.78           H  
ATOM   1612  N   MET A 489       3.061   3.460 -13.838  1.00 15.24           N  
ANISOU 1612  N   MET A 489     2071   1965   1756     19    167   -111
ATOM   1613  CA  MET A 489       2.105   4.188 -14.692  1.00 16.09           C  
ANISOU 1613  CA  MET A 489     2205   2068   1840     -1    167   -105
ATOM   1614  C   MET A 489       1.860   3.544 -16.103  1.00 15.73           C  
ANISOU 1614  C   MET A 489     2204   2007   1766     -8    163   -107
ATOM   1615  O   MET A 489       1.921   4.198 -17.120  1.00 14.93           O  
ANISOU 1615  O   MET A 489     2126   1901   1646    -24    148    -98
ATOM   1616  CB  MET A 489       2.563   5.679 -14.797  1.00 19.43           C  
ANISOU 1616  CB  MET A 489     2620   2501   2263    -10    197   -108
ATOM   1617  CG  MET A 489       3.003   6.259 -13.476  1.00 23.52           C  
ANISOU 1617  CG  MET A 489     3096   3035   2806     -9    195   -104
ATOM   1618  SD  MET A 489       3.567   7.950 -13.576  1.00 28.23           S  
ANISOU 1618  SD  MET A 489     3688   3631   3406    -19    160    -87
ATOM   1619  CE  MET A 489       4.668   8.005 -12.151  1.00 25.98           C  
ANISOU 1619  CE  MET A 489     3436   3338   3096    -42    172    -79
ATOM   1620  H   MET A 489       2.847   3.264 -12.870  1.00 15.24           H  
ATOM   1621  HA  MET A 489       1.197   4.224 -14.089  1.00 16.09           H  
ATOM   1622  HB3 MET A 489       1.843   6.372 -15.234  1.00 19.43           H  
ATOM   1623  HB2 MET A 489       3.462   5.693 -15.413  1.00 19.43           H  
ATOM   1624  HG3 MET A 489       3.857   5.682 -13.121  1.00 23.52           H  
ATOM   1625  HG2 MET A 489       2.286   5.950 -12.715  1.00 23.52           H  
ATOM   1626  HE1 MET A 489       5.591   7.426 -12.150  1.00 25.98           H  
ATOM   1627  HE2 MET A 489       5.090   9.003 -12.033  1.00 25.98           H  
ATOM   1628  HE3 MET A 489       4.104   7.610 -11.306  1.00 25.98           H  
ATOM   1629  N   ARG A 490       1.760   2.152 -16.032  1.00 13.61           N  
ANISOU 1629  N   ARG A 490     1948   1728   1495      3    171   -119
ATOM   1630  CA  ARG A 490       1.647   1.132 -17.078  1.00 12.86           C  
ANISOU 1630  CA  ARG A 490     1899   1616   1371     -6    166   -124
ATOM   1631  C   ARG A 490       0.475   1.468 -18.086  1.00 13.56           C  
ANISOU 1631  C   ARG A 490     2000   1701   1452    -20    126   -112
ATOM   1632  O   ARG A 490       0.595   1.014 -19.206  1.00 12.85           O  
ANISOU 1632  O   ARG A 490     1945   1602   1334    -34    116   -112
ATOM   1633  CB  ARG A 490       1.435  -0.201 -16.431  1.00 13.67           C  
ANISOU 1633  CB  ARG A 490     2013   1706   1476     10    180   -139
ATOM   1634  CG  ARG A 490       1.763  -1.450 -17.428  1.00 13.47           C  
ANISOU 1634  CG  ARG A 490     1966   1678   1476     25    162   -136
ATOM   1635  CD  ARG A 490       1.593  -2.790 -16.858  1.00 15.88           C  
ANISOU 1635  CD  ARG A 490     2285   1966   1781     43    181   -151
ATOM   1636  NE  ARG A 490       2.456  -3.124 -15.694  1.00 17.45           N  
ANISOU 1636  NE  ARG A 490     2463   2162   2004     61    167   -147
ATOM   1637  CZ  ARG A 490       2.423  -4.129 -14.851  1.00 16.56           C  
ANISOU 1637  CZ  ARG A 490     2364   2037   1890     54    142   -141
ATOM   1638  NH1 ARG A 490       1.362  -4.920 -14.804  1.00 14.98           N  
ANISOU 1638  NH1 ARG A 490     2197   1827   1668     30    125   -141
ATOM   1639  NH2 ARG A 490       3.434  -4.299 -13.990  1.00 16.09           N1+
ANISOU 1639  NH2 ARG A 490     2288   1974   1852     70    133   -136
ATOM   1640  H   ARG A 490       1.595   1.779 -15.108  1.00 13.61           H  
ATOM   1641  HA  ARG A 490       2.595   1.248 -17.603  1.00 12.86           H  
ATOM   1642  HB3 ARG A 490       0.415  -0.339 -16.072  1.00 13.67           H  
ATOM   1643  HB2 ARG A 490       2.182  -0.233 -15.638  1.00 13.67           H  
ATOM   1644  HG3 ARG A 490       2.806  -1.262 -17.682  1.00 13.47           H  
ATOM   1645  HG2 ARG A 490       1.164  -1.433 -18.338  1.00 13.47           H  
ATOM   1646  HD3 ARG A 490       1.780  -3.616 -17.544  1.00 15.88           H  
ATOM   1647  HD2 ARG A 490       0.545  -2.844 -16.564  1.00 15.88           H  
ATOM   1648 HH22 ARG A 490       4.079  -3.533 -13.859  1.00 16.09           H  
ATOM   1649 HH21 ARG A 490       3.680  -5.174 -13.550  1.00 16.09           H  
ATOM   1650 HH12 ARG A 490       1.316  -5.750 -14.230  1.00 14.98           H  
ATOM   1651 HH11 ARG A 490       0.552  -4.753 -15.385  1.00 14.98           H  
ATOM   1652  HE  ARG A 490       3.326  -2.612 -15.672  1.00 17.45           H  
ATOM   1653  N   HIS A 491      -0.588   2.044 -17.546  1.00 11.69           N  
ANISOU 1653  N   HIS A 491     1733   1471   1239    -15    104   -102
ATOM   1654  CA  HIS A 491      -1.786   2.373 -18.253  1.00 11.27           C  
ANISOU 1654  CA  HIS A 491     1687   1416   1182    -27     68    -92
ATOM   1655  C   HIS A 491      -2.212   3.869 -18.118  1.00 11.75           C  
ANISOU 1655  C   HIS A 491     1758   1480   1225    -42     54    -81
ATOM   1656  O   HIS A 491      -3.361   4.193 -18.190  1.00 11.79           O  
ANISOU 1656  O   HIS A 491     1778   1482   1219    -54     26    -75
ATOM   1657  CB  HIS A 491      -2.940   1.346 -17.993  1.00 11.70           C  
ANISOU 1657  CB  HIS A 491     1705   1476   1263    -19     53    -84
ATOM   1658  CG  HIS A 491      -3.461   1.257 -16.531  1.00 12.46           C  
ANISOU 1658  CG  HIS A 491     1795   1565   1373     -5     60    -92
ATOM   1659  ND1 HIS A 491      -2.635   0.908 -15.466  1.00 14.97           N  
ANISOU 1659  ND1 HIS A 491     2140   1866   1680     -9     55    -99
ATOM   1660  CD2 HIS A 491      -4.756   1.499 -16.156  1.00 13.19           C  
ANISOU 1660  CD2 HIS A 491     1860   1663   1486     13     71    -93
ATOM   1661  CE1 HIS A 491      -3.422   1.028 -14.415  1.00 15.16           C  
ANISOU 1661  CE1 HIS A 491     2155   1885   1721      9     64   -104
ATOM   1662  NE2 HIS A 491      -4.718   1.284 -14.792  1.00 13.93           N  
ANISOU 1662  NE2 HIS A 491     1966   1744   1584     23     72    -99
ATOM   1663  H   HIS A 491      -0.547   2.290 -16.567  1.00 11.69           H  
ATOM   1664  HA  HIS A 491      -1.563   2.249 -19.313  1.00 11.27           H  
ATOM   1665  HB3 HIS A 491      -2.811   0.373 -18.467  1.00 11.70           H  
ATOM   1666  HB2 HIS A 491      -3.787   1.751 -18.546  1.00 11.70           H  
ATOM   1667  HD2 HIS A 491      -5.640   1.781 -16.708  1.00 13.19           H  
ATOM   1668  HE1 HIS A 491      -3.227   0.760 -13.387  1.00 15.16           H  
ATOM   1669  HE2 HIS A 491      -5.522   1.406 -14.193  1.00 13.93           H  
ATOM   1670  N   ARG A 492      -1.174   4.718 -17.936  1.00 11.31           N  
ANISOU 1670  N   ARG A 492     1694   1433   1171    -41     72    -77
ATOM   1671  CA  ARG A 492      -1.168   6.176 -17.738  1.00 12.13           C  
ANISOU 1671  CA  ARG A 492     1814   1537   1257    -54     60    -64
ATOM   1672  C   ARG A 492      -1.885   6.679 -16.424  1.00 12.00           C  
ANISOU 1672  C   ARG A 492     1786   1524   1250    -57     23    -50
ATOM   1673  O   ARG A 492      -1.399   7.637 -15.906  1.00 12.22           O  
ANISOU 1673  O   ARG A 492     1836   1549   1259    -66     -2    -43
ATOM   1674  CB  ARG A 492      -1.549   7.033 -18.986  1.00 13.42           C  
ANISOU 1674  CB  ARG A 492     2024   1690   1383    -65     65    -69
ATOM   1675  CG  ARG A 492      -0.748   6.776 -20.306  1.00 13.39           C  
ANISOU 1675  CG  ARG A 492     2031   1684   1371    -63    108    -82
ATOM   1676  CD  ARG A 492      -1.338   7.552 -21.525  1.00 18.31           C  
ANISOU 1676  CD  ARG A 492     2706   2296   1956    -75    111    -89
ATOM   1677  NE  ARG A 492      -1.238   9.023 -21.336  1.00 18.19           N  
ANISOU 1677  NE  ARG A 492     2709   2277   1924    -77    153    -99
ATOM   1678  CZ  ARG A 492      -1.793   9.969 -22.172  1.00 25.25           C  
ANISOU 1678  CZ  ARG A 492     3601   3170   2825    -67    186   -117
ATOM   1679  NH1 ARG A 492      -2.400   9.661 -23.332  1.00 17.20           N  
ANISOU 1679  NH1 ARG A 492     2556   2148   1829    -51    182   -125
ATOM   1680  NH2 ARG A 492      -1.654  11.287 -21.872  1.00 23.67           N1+
ANISOU 1680  NH2 ARG A 492     3420   2966   2607    -70    226   -127
ATOM   1681  H   ARG A 492      -0.246   4.330 -17.841  1.00 11.31           H  
ATOM   1682  HA  ARG A 492      -0.099   6.361 -17.633  1.00 12.13           H  
ATOM   1683  HB3 ARG A 492      -1.431   8.064 -18.652  1.00 13.42           H  
ATOM   1684  HB2 ARG A 492      -2.604   7.006 -19.255  1.00 13.42           H  
ATOM   1685  HG3 ARG A 492      -0.881   5.725 -20.561  1.00 13.39           H  
ATOM   1686  HG2 ARG A 492       0.316   6.969 -20.172  1.00 13.39           H  
ATOM   1687  HD3 ARG A 492      -2.325   7.175 -21.796  1.00 18.31           H  
ATOM   1688  HD2 ARG A 492      -0.821   7.277 -22.444  1.00 18.31           H  
ATOM   1689 HH22 ARG A 492      -2.226  11.908 -22.426  1.00 23.67           H  
ATOM   1690 HH21 ARG A 492      -1.214  11.642 -21.035  1.00 23.67           H  
ATOM   1691 HH12 ARG A 492      -2.831  10.369 -23.910  1.00 17.20           H  
ATOM   1692 HH11 ARG A 492      -2.447   8.737 -23.736  1.00 17.20           H  
ATOM   1693  HE  ARG A 492      -0.444   9.318 -20.786  1.00 18.19           H  
ATOM   1694  N   PHE A 493      -2.938   6.029 -16.035  1.00 11.40           N  
ANISOU 1694  N   PHE A 493     1673   1456   1203    -48     18    -47
ATOM   1695  CA  PHE A 493      -3.849   6.479 -14.939  1.00 11.43           C  
ANISOU 1695  CA  PHE A 493     1662   1462   1218    -49    -12    -36
ATOM   1696  C   PHE A 493      -4.776   7.692 -15.253  1.00 12.34           C  
ANISOU 1696  C   PHE A 493     1783   1579   1326    -53    -30    -21
ATOM   1697  O   PHE A 493      -4.380   8.806 -14.970  1.00 14.16           O  
ANISOU 1697  O   PHE A 493     2017   1810   1554    -52    -15    -16
ATOM   1698  CB  PHE A 493      -3.093   6.786 -13.593  1.00 11.98           C  
ANISOU 1698  CB  PHE A 493     1694   1540   1318    -39     -9    -35
ATOM   1699  CG  PHE A 493      -2.675   5.459 -12.920  1.00 11.61           C  
ANISOU 1699  CG  PHE A 493     1639   1492   1282    -32      1    -45
ATOM   1700  CD1 PHE A 493      -3.641   4.461 -12.554  1.00 12.15           C  
ANISOU 1700  CD1 PHE A 493     1714   1553   1349    -36    -14    -48
ATOM   1701  CD2 PHE A 493      -1.322   5.299 -12.622  1.00 12.67           C  
ANISOU 1701  CD2 PHE A 493     1755   1630   1428    -21     23    -52
ATOM   1702  CE1 PHE A 493      -3.182   3.372 -11.814  1.00 13.66           C  
ANISOU 1702  CE1 PHE A 493     1900   1739   1550    -27     -5    -56
ATOM   1703  CE2 PHE A 493      -0.889   4.141 -12.005  1.00 12.89           C  
ANISOU 1703  CE2 PHE A 493     1775   1655   1466    -10     30    -59
ATOM   1704  CZ  PHE A 493      -1.821   3.176 -11.558  1.00 12.69           C  
ANISOU 1704  CZ  PHE A 493     1763   1621   1439    -13     16    -61
ATOM   1705  H   PHE A 493      -3.211   5.266 -16.638  1.00 11.40           H  
ATOM   1706  HA  PHE A 493      -4.564   5.699 -14.680  1.00 11.43           H  
ATOM   1707  HB3 PHE A 493      -3.867   7.218 -12.958  1.00 11.98           H  
ATOM   1708  HB2 PHE A 493      -2.275   7.505 -13.560  1.00 11.98           H  
ATOM   1709  HD1 PHE A 493      -4.676   4.405 -12.860  1.00 12.15           H  
ATOM   1710  HD2 PHE A 493      -0.676   6.141 -12.823  1.00 12.67           H  
ATOM   1711  HE1 PHE A 493      -3.877   2.599 -11.521  1.00 13.66           H  
ATOM   1712  HE2 PHE A 493       0.149   4.027 -11.730  1.00 12.89           H  
ATOM   1713  HZ  PHE A 493      -1.485   2.188 -11.280  1.00 12.69           H  
ATOM   1714  N   GLN A 494      -5.901   7.321 -15.928  1.00 11.18           N  
ANISOU 1714  N   GLN A 494     1636   1433   1178    -58    -61    -14
ATOM   1715  CA  GLN A 494      -7.052   8.258 -16.076  1.00 12.10           C  
ANISOU 1715  CA  GLN A 494     1750   1553   1295    -56    -82      2
ATOM   1716  C   GLN A 494      -7.678   8.572 -14.771  1.00 11.02           C  
ANISOU 1716  C   GLN A 494     1575   1422   1189    -46    -83      8
ATOM   1717  O   GLN A 494      -7.830   7.710 -13.942  1.00 10.92           O  
ANISOU 1717  O   GLN A 494     1542   1414   1195    -44    -79      1
ATOM   1718  CB  GLN A 494      -8.149   7.613 -17.054  1.00 14.38           C  
ANISOU 1718  CB  GLN A 494     2047   1844   1574    -64   -118      8
ATOM   1719  CG  GLN A 494      -7.512   6.912 -18.288  1.00 16.28           C  
ANISOU 1719  CG  GLN A 494     2328   2078   1782    -77   -123      1
ATOM   1720  CD  GLN A 494      -8.567   6.304 -19.233  1.00 23.48           C  
ANISOU 1720  CD  GLN A 494     3241   2994   2685    -85   -164      8
ATOM   1721  OE1 GLN A 494      -9.565   5.751 -18.885  1.00 23.09           O  
ANISOU 1721  OE1 GLN A 494     3196   2945   2631    -98   -178     -1
ATOM   1722  NE2 GLN A 494      -8.354   6.418 -20.543  1.00 20.89           N  
ANISOU 1722  NE2 GLN A 494     2906   2670   2359    -78   -184     25
ATOM   1723  H   GLN A 494      -6.077   6.328 -15.987  1.00 11.18           H  
ATOM   1724  HA  GLN A 494      -6.769   9.226 -16.490  1.00 12.10           H  
ATOM   1725  HB3 GLN A 494      -8.968   8.305 -17.253  1.00 14.38           H  
ATOM   1726  HB2 GLN A 494      -8.550   6.759 -16.509  1.00 14.38           H  
ATOM   1727  HG3 GLN A 494      -6.855   6.083 -18.024  1.00 16.28           H  
ATOM   1728  HG2 GLN A 494      -6.847   7.557 -18.862  1.00 16.28           H  
ATOM   1729 HE22 GLN A 494      -9.092   6.121 -21.164  1.00 20.89           H  
ATOM   1730 HE21 GLN A 494      -7.453   6.662 -20.930  1.00 20.89           H  
ATOM   1731  N   THR A 495      -8.340   9.740 -14.563  1.00 10.34           N  
ANISOU 1731  N   THR A 495     1484   1335   1109    -40    -88     21
ATOM   1732  CA  THR A 495      -8.841  10.321 -13.291  1.00 10.22           C  
ANISOU 1732  CA  THR A 495     1436   1326   1123    -31    -87     25
ATOM   1733  C   THR A 495     -10.012   9.545 -12.666  1.00 11.74           C  
ANISOU 1733  C   THR A 495     1606   1525   1330    -30   -110     26
ATOM   1734  O   THR A 495     -10.256   9.529 -11.414  1.00 11.69           O  
ANISOU 1734  O   THR A 495     1574   1523   1346    -26   -103     24
ATOM   1735  CB  THR A 495      -9.020  11.848 -13.366  1.00 12.04           C  
ANISOU 1735  CB  THR A 495     1670   1551   1356    -23    -86     37
ATOM   1736  OG1 THR A 495      -9.949  12.158 -14.354  1.00 13.52           O  
ANISOU 1736  OG1 THR A 495     1870   1735   1531    -21   -113     50
ATOM   1737  CG2 THR A 495      -7.703  12.562 -13.560  1.00 14.37           C  
ANISOU 1737  CG2 THR A 495     1983   1839   1640    -27    -57     33
ATOM   1738  H   THR A 495      -8.439  10.401 -15.320  1.00 10.34           H  
ATOM   1739  HA  THR A 495      -7.973  10.180 -12.648  1.00 10.22           H  
ATOM   1740  HB  THR A 495      -9.380  12.095 -12.367  1.00 12.04           H  
ATOM   1741  HG1 THR A 495     -10.337  12.981 -14.048  1.00 13.52           H  
ATOM   1742 HG21 THR A 495      -7.010  12.067 -14.239  1.00 14.37           H  
ATOM   1743 HG22 THR A 495      -7.947  13.539 -13.978  1.00 14.37           H  
ATOM   1744 HG23 THR A 495      -7.102  12.664 -12.656  1.00 14.37           H  
ATOM   1745  N   GLN A 496     -10.725   8.782 -13.546  1.00 12.03           N  
ANISOU 1745  N   GLN A 496     1652   1563   1355    -37   -136     30
ATOM   1746  CA  GLN A 496     -11.676   7.753 -13.161  1.00 12.58           C  
ANISOU 1746  CA  GLN A 496     1696   1641   1442    -41   -155     30
ATOM   1747  C   GLN A 496     -11.054   6.529 -12.451  1.00 12.08           C  
ANISOU 1747  C   GLN A 496     1628   1578   1385    -48   -140     16
ATOM   1748  O   GLN A 496     -11.605   5.986 -11.517  1.00 12.10           O  
ANISOU 1748  O   GLN A 496     1605   1584   1407    -49   -142     16
ATOM   1749  CB  GLN A 496     -12.464   7.377 -14.448  1.00  0.00           C  
ATOM   1750  CG  GLN A 496     -13.370   6.148 -14.469  1.00  0.00           C  
ATOM   1751  CD  GLN A 496     -14.485   6.227 -13.368  1.00  0.00           C  
ATOM   1752  OE1 GLN A 496     -14.670   7.213 -12.703  1.00  0.00           O  
ATOM   1753  NE2 GLN A 496     -15.194   5.130 -13.136  1.00  0.00           N  
ATOM   1754  H   GLN A 496     -10.550   8.892 -14.534  1.00 12.03           H  
ATOM   1755  HB2 GLN A 496     -13.154   8.203 -14.624  1.00  0.00           H  
ATOM   1756  HB3 GLN A 496     -11.785   7.354 -15.300  1.00  0.00           H  
ATOM   1757  HG2 GLN A 496     -13.835   5.888 -15.420  1.00  0.00           H  
ATOM   1758  HG3 GLN A 496     -12.719   5.274 -14.428  1.00  0.00           H  
ATOM   1759 HE22 GLN A 496     -16.058   5.099 -12.615  1.00  0.00           H  
ATOM   1760 HE21 GLN A 496     -14.925   4.291 -13.629  1.00  0.00           H  
ATOM   1761  HA  GLN A 496     -12.341   8.283 -12.480  1.00 12.58           H  
ATOM   1762  N   GLN A 497      -9.850   6.167 -12.873  1.00 10.72           N  
ANISOU 1762  N   GLN A 497     1479   1398   1195    -53   -124      6
ATOM   1763  CA  GLN A 497      -9.163   4.987 -12.371  1.00 10.58           C  
ANISOU 1763  CA  GLN A 497     1458   1377   1184    -55   -109     -5
ATOM   1764  C   GLN A 497      -8.508   5.359 -11.016  1.00 10.29           C  
ANISOU 1764  C   GLN A 497     1399   1344   1168    -43    -90     -5
ATOM   1765  O   GLN A 497      -8.531   4.531 -10.078  1.00 10.28           O  
ANISOU 1765  O   GLN A 497     1383   1343   1180    -44    -87     -8
ATOM   1766  CB  GLN A 497      -8.131   4.441 -13.383  1.00 10.46           C  
ANISOU 1766  CB  GLN A 497     1473   1353   1148    -58    -94    -17
ATOM   1767  CG  GLN A 497      -8.704   4.136 -14.761  1.00 12.18           C  
ANISOU 1767  CG  GLN A 497     1720   1566   1344    -72   -112    -21
ATOM   1768  CD  GLN A 497      -7.563   3.984 -15.815  1.00 13.56           C  
ANISOU 1768  CD  GLN A 497     1926   1730   1497    -72    -91    -33
ATOM   1769  OE1 GLN A 497      -6.426   4.417 -15.593  1.00 14.40           O  
ANISOU 1769  OE1 GLN A 497     2049   1836   1587    -70    -82    -31
ATOM   1770  NE2 GLN A 497      -7.852   3.413 -16.948  1.00 14.62           N  
ANISOU 1770  NE2 GLN A 497     2068   1856   1632    -72    -77    -45
ATOM   1771  H   GLN A 497      -9.460   6.791 -13.565  1.00 10.72           H  
ATOM   1772  HA  GLN A 497      -9.942   4.231 -12.274  1.00 10.58           H  
ATOM   1773  HB3 GLN A 497      -7.500   3.646 -12.985  1.00 10.46           H  
ATOM   1774  HB2 GLN A 497      -7.343   5.145 -13.651  1.00 10.46           H  
ATOM   1775  HG3 GLN A 497      -9.398   4.882 -15.148  1.00 12.18           H  
ATOM   1776  HG2 GLN A 497      -9.308   3.229 -14.785  1.00 12.18           H  
ATOM   1777 HE22 GLN A 497      -7.125   3.413 -17.650  1.00 14.62           H  
ATOM   1778 HE21 GLN A 497      -8.623   2.787 -17.133  1.00 14.62           H  
ATOM   1779  N   LEU A 498      -8.019   6.591 -10.911  1.00  9.48           N  
ANISOU 1779  N   LEU A 498     1295   1241   1064    -35    -77     -2
ATOM   1780  CA  LEU A 498      -7.622   7.240  -9.660  1.00  8.97           C  
ANISOU 1780  CA  LEU A 498     1211   1181   1017    -26    -60     -3
ATOM   1781  C   LEU A 498      -8.744   7.230  -8.605  1.00 10.68           C  
ANISOU 1781  C   LEU A 498     1403   1403   1253    -24    -70      3
ATOM   1782  O   LEU A 498      -8.520   6.894  -7.473  1.00  9.26           O  
ANISOU 1782  O   LEU A 498     1208   1226   1085    -21    -62      1
ATOM   1783  CB  LEU A 498      -7.031   8.644  -9.919  1.00  9.06           C  
ANISOU 1783  CB  LEU A 498     1227   1191   1023    -23    -45     -2
ATOM   1784  CG  LEU A 498      -5.817   8.670 -10.912  1.00  9.78           C  
ANISOU 1784  CG  LEU A 498     1341   1279   1097    -26    -30    -10
ATOM   1785  CD1 LEU A 498      -5.298  10.042 -11.251  1.00 11.40           C  
ANISOU 1785  CD1 LEU A 498     1551   1482   1298    -26    -14     -8
ATOM   1786  CD2 LEU A 498      -4.749   7.832 -10.213  1.00 11.91           C  
ANISOU 1786  CD2 LEU A 498     1605   1549   1369    -22    -16    -22
ATOM   1787  H   LEU A 498      -8.081   7.174 -11.734  1.00  9.48           H  
ATOM   1788  HA  LEU A 498      -6.846   6.625  -9.203  1.00  8.97           H  
ATOM   1789  HB3 LEU A 498      -6.740   9.035  -8.944  1.00  9.06           H  
ATOM   1790  HB2 LEU A 498      -7.823   9.315 -10.250  1.00  9.06           H  
ATOM   1791  HG  LEU A 498      -6.038   8.135 -11.836  1.00  9.78           H  
ATOM   1792 HD11 LEU A 498      -4.231  10.073 -11.032  1.00 11.40           H  
ATOM   1793 HD12 LEU A 498      -5.333  10.384 -12.285  1.00 11.40           H  
ATOM   1794 HD13 LEU A 498      -5.796  10.838 -10.698  1.00 11.40           H  
ATOM   1795 HD21 LEU A 498      -3.788   7.984 -10.706  1.00 11.91           H  
ATOM   1796 HD22 LEU A 498      -4.656   8.148  -9.174  1.00 11.91           H  
ATOM   1797 HD23 LEU A 498      -4.836   6.749 -10.304  1.00 11.91           H  
ATOM   1798  N   LEU A 499     -10.000   7.389  -9.060  1.00  9.63           N  
ANISOU 1798  N   LEU A 499     1266   1271   1122    -24    -87     13
ATOM   1799  CA  LEU A 499     -11.249   7.088  -8.281  1.00 10.16           C  
ANISOU 1799  CA  LEU A 499     1308   1344   1209    -20    -94     19
ATOM   1800  C   LEU A 499     -11.602   5.616  -8.003  1.00 11.48           C  
ANISOU 1800  C   LEU A 499     1463   1514   1384    -29   -100     15
ATOM   1801  O   LEU A 499     -11.913   5.238  -6.861  1.00 10.27           O  
ANISOU 1801  O   LEU A 499     1291   1364   1246    -27    -92     15
ATOM   1802  CB  LEU A 499     -12.334   7.966  -8.958  1.00 10.60           C  
ANISOU 1802  CB  LEU A 499     1361   1401   1267    -15   -112     30
ATOM   1803  CG  LEU A 499     -12.283   9.431  -8.347  1.00 13.44           C  
ANISOU 1803  CG  LEU A 499     1692   1765   1649     -5   -114     36
ATOM   1804  CD1 LEU A 499     -12.830  10.425  -9.398  1.00 13.53           C  
ANISOU 1804  CD1 LEU A 499     1698   1773   1671      3    -90     33
ATOM   1805  CD2 LEU A 499     -12.778   9.558  -6.901  1.00 16.80           C  
ANISOU 1805  CD2 LEU A 499     2117   2191   2077      4   -134     49
ATOM   1806  H   LEU A 499     -10.135   7.819  -9.964  1.00  9.63           H  
ATOM   1807  HA  LEU A 499     -11.029   7.466  -7.282  1.00 10.16           H  
ATOM   1808  HB3 LEU A 499     -13.308   7.491  -8.845  1.00 10.60           H  
ATOM   1809  HB2 LEU A 499     -12.134   8.029 -10.028  1.00 10.60           H  
ATOM   1810  HG  LEU A 499     -11.242   9.729  -8.226  1.00 13.44           H  
ATOM   1811 HD11 LEU A 499     -12.028  11.102  -9.693  1.00 13.53           H  
ATOM   1812 HD12 LEU A 499     -13.276  10.121 -10.344  1.00 13.53           H  
ATOM   1813 HD13 LEU A 499     -13.466  11.182  -8.939  1.00 13.53           H  
ATOM   1814 HD21 LEU A 499     -13.789   9.173  -6.767  1.00 16.80           H  
ATOM   1815 HD22 LEU A 499     -12.030   9.157  -6.217  1.00 16.80           H  
ATOM   1816 HD23 LEU A 499     -12.717  10.641  -6.791  1.00 16.80           H  
ATOM   1817  N   GLU A 500     -11.497   4.784  -9.036  1.00 10.23           N  
ANISOU 1817  N   GLU A 500     1320   1354   1214    -41   -112     11
ATOM   1818  CA  GLU A 500     -11.652   3.315  -8.869  1.00 10.51           C  
ANISOU 1818  CA  GLU A 500     1350   1389   1255    -53   -116      7
ATOM   1819  C   GLU A 500     -10.689   2.701  -7.798  1.00 10.59           C  
ANISOU 1819  C   GLU A 500     1362   1395   1268    -49    -95      1
ATOM   1820  O   GLU A 500     -11.152   2.088  -6.800  1.00 10.66           O  
ANISOU 1820  O   GLU A 500     1359   1404   1288    -55    -92      0
ATOM   1821  CB  GLU A 500     -11.559   2.594 -10.209  1.00 12.32           C  
ANISOU 1821  CB  GLU A 500     1600   1613   1466    -67   -131      2
ATOM   1822  CG  GLU A 500     -12.701   2.872 -11.224  1.00 19.03           C  
ANISOU 1822  CG  GLU A 500     2447   2461   2322    -84   -138     -3
ATOM   1823  CD  GLU A 500     -12.319   2.476 -12.656  1.00 29.42           C  
ANISOU 1823  CD  GLU A 500     3737   3788   3654    -95   -157      3
ATOM   1824  OE1 GLU A 500     -13.127   2.744 -13.547  1.00 32.81           O  
ANISOU 1824  OE1 GLU A 500     4150   4226   4089    -87   -170     11
ATOM   1825  OE2 GLU A 500     -11.316   1.797 -12.909  1.00 27.99           O1-
ANISOU 1825  OE2 GLU A 500     3552   3605   3478   -112   -159     -1
ATOM   1826  H   GLU A 500     -11.310   5.168  -9.951  1.00 10.23           H  
ATOM   1827  HA  GLU A 500     -12.662   3.071  -8.539  1.00 10.51           H  
ATOM   1828  HB3 GLU A 500     -11.473   1.531  -9.982  1.00 12.32           H  
ATOM   1829  HB2 GLU A 500     -10.574   2.903 -10.560  1.00 12.32           H  
ATOM   1830  HG3 GLU A 500     -12.913   3.941 -11.247  1.00 19.03           H  
ATOM   1831  HG2 GLU A 500     -13.653   2.462 -10.888  1.00 19.03           H  
ATOM   1832  N   MET A 501      -9.413   3.060  -7.823  1.00  9.02           N  
ANISOU 1832  N   MET A 501     1176   1191   1059    -41    -80     -4
ATOM   1833  CA  MET A 501      -8.449   2.614  -6.770  1.00  8.81           C  
ANISOU 1833  CA  MET A 501     1149   1163   1037    -34    -64     -9
ATOM   1834  C   MET A 501      -8.694   3.250  -5.361  1.00  9.46           C  
ANISOU 1834  C   MET A 501     1210   1251   1133    -29    -57     -4
ATOM   1835  O   MET A 501      -8.530   2.515  -4.387  1.00  9.79           O  
ANISOU 1835  O   MET A 501     1247   1293   1181    -30    -51     -5
ATOM   1836  CB  MET A 501      -7.000   2.931  -7.211  1.00  9.66           C  
ANISOU 1836  CB  MET A 501     1269   1268   1135    -25    -51    -15
ATOM   1837  CG  MET A 501      -6.507   2.232  -8.496  1.00 11.05           C  
ANISOU 1837  CG  MET A 501     1469   1436   1294    -29    -52    -21
ATOM   1838  SD  MET A 501      -4.717   2.388  -8.760  1.00 12.50           S  
ANISOU 1838  SD  MET A 501     1659   1620   1470    -17    -31    -28
ATOM   1839  CE  MET A 501      -4.639   4.148  -9.263  1.00 14.14           C  
ANISOU 1839  CE  MET A 501     1897   1819   1656    -24    -32    -34
ATOM   1840  H   MET A 501      -9.079   3.559  -8.635  1.00  9.02           H  
ATOM   1841  HA  MET A 501      -8.508   1.536  -6.617  1.00  8.81           H  
ATOM   1842  HB3 MET A 501      -6.363   2.561  -6.409  1.00  9.66           H  
ATOM   1843  HB2 MET A 501      -6.917   4.001  -7.407  1.00  9.66           H  
ATOM   1844  HG3 MET A 501      -7.047   2.550  -9.389  1.00 11.05           H  
ATOM   1845  HG2 MET A 501      -6.763   1.173  -8.467  1.00 11.05           H  
ATOM   1846  HE1 MET A 501      -5.014   4.741  -8.428  1.00 14.14           H  
ATOM   1847  HE2 MET A 501      -3.591   4.427  -9.374  1.00 14.14           H  
ATOM   1848  HE3 MET A 501      -5.273   4.241 -10.145  1.00 14.14           H  
ATOM   1849  N   CYS A 502      -9.261   4.462  -5.259  1.00  8.85           N  
ANISOU 1849  N   CYS A 502     1123   1178   1060    -23    -57      0
ATOM   1850  CA  CYS A 502      -9.860   5.021  -4.037  1.00  8.89           C  
ANISOU 1850  CA  CYS A 502     1111   1189   1078    -18    -49      3
ATOM   1851  C   CYS A 502     -11.094   4.261  -3.535  1.00  9.51           C  
ANISOU 1851  C   CYS A 502     1174   1270   1169    -25    -54      6
ATOM   1852  O   CYS A 502     -11.285   4.040  -2.350  1.00 10.14           O  
ANISOU 1852  O   CYS A 502     1245   1352   1256    -25    -43      6
ATOM   1853  CB  CYS A 502     -10.302   6.494  -4.224  1.00  9.07           C  
ANISOU 1853  CB  CYS A 502     1130   1212   1104    -11    -48      7
ATOM   1854  SG  CYS A 502      -8.823   7.461  -4.789  1.00 10.00           S  
ANISOU 1854  SG  CYS A 502     1263   1328   1210     -7    -36      2
ATOM   1855  H   CYS A 502      -9.415   4.997  -6.102  1.00  8.85           H  
ATOM   1856  HA  CYS A 502      -9.090   4.805  -3.296  1.00  8.89           H  
ATOM   1857  HB3 CYS A 502     -10.622   7.060  -3.348  1.00  9.07           H  
ATOM   1858  HB2 CYS A 502     -11.201   6.648  -4.822  1.00  9.07           H  
ATOM   1859  HG  CYS A 502      -8.652   7.124  -6.070  1.00 10.00           H  
ATOM   1860  N   LYS A 503     -11.923   3.809  -4.444  1.00  9.48           N  
ANISOU 1860  N   LYS A 503     1167   1268   1168    -32    -70     10
ATOM   1861  CA  LYS A 503     -13.204   3.145  -4.129  1.00  9.39           C  
ANISOU 1861  CA  LYS A 503     1135   1261   1170    -41    -74     13
ATOM   1862  C   LYS A 503     -13.141   1.648  -3.677  1.00  9.49           C  
ANISOU 1862  C   LYS A 503     1156   1269   1181    -53    -67      9
ATOM   1863  O   LYS A 503     -13.862   1.334  -2.724  1.00 10.33           O  
ANISOU 1863  O   LYS A 503     1249   1378   1298    -58    -58     10
ATOM   1864  CB  LYS A 503     -14.188   3.272  -5.336  1.00 10.77           C  
ANISOU 1864  CB  LYS A 503     1304   1440   1347    -48    -97     17
ATOM   1865  CG  LYS A 503     -15.670   2.832  -5.118  1.00 15.49           C  
ANISOU 1865  CG  LYS A 503     1874   2047   1965    -56   -101     20
ATOM   1866  CD  LYS A 503     -15.980   1.405  -5.537  1.00 21.66           C  
ANISOU 1866  CD  LYS A 503     2640   2837   2754    -58   -125     25
ATOM   1867  CE  LYS A 503     -17.306   1.024  -4.918  1.00 20.07           C  
ANISOU 1867  CE  LYS A 503     2454   2633   2538    -77   -145     21
ATOM   1868  NZ  LYS A 503     -17.742  -0.222  -5.585  1.00 21.40           N1+
ANISOU 1868  NZ  LYS A 503     2619   2800   2711    -99   -141     16
ATOM   1869  H   LYS A 503     -11.666   4.078  -5.383  1.00  9.48           H  
ATOM   1870  HA  LYS A 503     -13.630   3.784  -3.354  1.00  9.39           H  
ATOM   1871  HB3 LYS A 503     -13.737   3.102  -6.314  1.00 10.77           H  
ATOM   1872  HB2 LYS A 503     -14.288   4.357  -5.364  1.00 10.77           H  
ATOM   1873  HG3 LYS A 503     -16.319   3.452  -5.736  1.00 15.49           H  
ATOM   1874  HG2 LYS A 503     -15.950   3.019  -4.082  1.00 15.49           H  
ATOM   1875  HD3 LYS A 503     -15.171   0.681  -5.439  1.00 21.66           H  
ATOM   1876  HD2 LYS A 503     -16.171   1.492  -6.607  1.00 21.66           H  
ATOM   1877  HE3 LYS A 503     -18.066   1.804  -4.959  1.00 20.07           H  
ATOM   1878  HE2 LYS A 503     -17.005   0.748  -3.908  1.00 20.07           H  
ATOM   1879  HZ1 LYS A 503     -18.363  -0.689  -4.940  1.00 21.40           H  
ATOM   1880  HZ2 LYS A 503     -18.284  -0.064  -6.422  1.00 21.40           H  
ATOM   1881  HZ3 LYS A 503     -16.980  -0.869  -5.729  1.00 21.40           H  
ATOM   1882  N   ASP A 504     -12.189   0.831  -4.266  1.00  9.56           N  
ANISOU 1882  N   ASP A 504     1187   1270   1176    -57    -70      4
ATOM   1883  CA  ASP A 504     -11.956  -0.568  -3.760  1.00  9.91           C  
ANISOU 1883  CA  ASP A 504     1243   1304   1216    -66    -63      1
ATOM   1884  C   ASP A 504     -11.508  -0.567  -2.298  1.00 10.39           C  
ANISOU 1884  C   ASP A 504     1302   1366   1279    -57    -46      3
ATOM   1885  O   ASP A 504     -12.013  -1.350  -1.495  1.00  9.95           O  
ANISOU 1885  O   ASP A 504     1244   1309   1229    -65    -38      5
ATOM   1886  CB  ASP A 504     -10.935  -1.387  -4.626  1.00 11.14           C  
ANISOU 1886  CB  ASP A 504     1427   1449   1356    -64    -65     -5
ATOM   1887  CG  ASP A 504     -11.405  -1.800  -6.044  1.00 13.01           C  
ANISOU 1887  CG  ASP A 504     1677   1682   1585    -76    -80     -8
ATOM   1888  OD1 ASP A 504     -12.634  -1.971  -6.260  1.00 14.10           O  
ANISOU 1888  OD1 ASP A 504     1804   1825   1730    -91    -93     -6
ATOM   1889  OD2 ASP A 504     -10.517  -1.928  -6.943  1.00 13.86           O1-
ANISOU 1889  OD2 ASP A 504     1807   1781   1678    -71    -79    -14
ATOM   1890  H   ASP A 504     -11.702   1.208  -5.067  1.00  9.56           H  
ATOM   1891  HA  ASP A 504     -12.861  -1.173  -3.700  1.00  9.91           H  
ATOM   1892  HB3 ASP A 504     -10.677  -2.352  -4.192  1.00 11.14           H  
ATOM   1893  HB2 ASP A 504     -10.084  -0.735  -4.825  1.00 11.14           H  
ATOM   1894  N   VAL A 505     -10.519   0.321  -1.969  1.00  9.06           N  
ANISOU 1894  N   VAL A 505     1137   1200   1106    -42    -40      1
ATOM   1895  CA  VAL A 505     -10.121   0.571  -0.560  1.00  9.06           C  
ANISOU 1895  CA  VAL A 505     1136   1202   1105    -34    -27      1
ATOM   1896  C   VAL A 505     -11.122   1.288   0.317  1.00  9.91           C  
ANISOU 1896  C   VAL A 505     1225   1315   1224    -37    -19      5
ATOM   1897  O   VAL A 505     -11.156   1.105   1.543  1.00  9.86           O  
ANISOU 1897  O   VAL A 505     1221   1308   1217    -40     -9      6
ATOM   1898  CB  VAL A 505      -8.850   1.451  -0.469  1.00 10.04           C  
ANISOU 1898  CB  VAL A 505     1263   1329   1222    -20    -24     -2
ATOM   1899  CG1 VAL A 505      -8.283   1.508   0.918  1.00 10.66           C  
ANISOU 1899  CG1 VAL A 505     1339   1411   1299    -14    -15     -3
ATOM   1900  CG2 VAL A 505      -7.696   0.939  -1.355  1.00 11.48           C  
ANISOU 1900  CG2 VAL A 505     1462   1505   1395    -16    -27     -6
ATOM   1901  H   VAL A 505     -10.124   0.882  -2.710  1.00  9.06           H  
ATOM   1902  HA  VAL A 505     -10.016  -0.391  -0.058  1.00  9.06           H  
ATOM   1903  HB  VAL A 505      -9.118   2.456  -0.798  1.00 10.04           H  
ATOM   1904 HG11 VAL A 505      -8.857   2.176   1.560  1.00 10.66           H  
ATOM   1905 HG12 VAL A 505      -8.337   0.506   1.344  1.00 10.66           H  
ATOM   1906 HG13 VAL A 505      -7.244   1.834   0.958  1.00 10.66           H  
ATOM   1907 HG21 VAL A 505      -6.711   1.402  -1.294  1.00 11.48           H  
ATOM   1908 HG22 VAL A 505      -7.413  -0.057  -1.014  1.00 11.48           H  
ATOM   1909 HG23 VAL A 505      -7.923   0.990  -2.419  1.00 11.48           H  
ATOM   1910  N   CYS A 506     -12.001   2.164  -0.215  1.00  9.35           N  
ANISOU 1910  N   CYS A 506     1138   1251   1163    -35    -23      6
ATOM   1911  CA  CYS A 506     -13.075   2.801   0.555  1.00  9.36           C  
ANISOU 1911  CA  CYS A 506     1122   1258   1178    -35    -13      8
ATOM   1912  C   CYS A 506     -14.164   1.853   0.983  1.00 10.27           C  
ANISOU 1912  C   CYS A 506     1227   1373   1301    -49     -9     11
ATOM   1913  O   CYS A 506     -14.578   1.916   2.135  1.00 10.37           O  
ANISOU 1913  O   CYS A 506     1234   1388   1318    -51      8     11
ATOM   1914  CB  CYS A 506     -13.667   4.085  -0.107  1.00  8.82           C  
ANISOU 1914  CB  CYS A 506     1039   1194   1119    -27    -20     11
ATOM   1915  SG  CYS A 506     -14.368   5.265   1.132  1.00 11.02           S  
ANISOU 1915  SG  CYS A 506     1298   1476   1413    -18     -4     11
ATOM   1916  H   CYS A 506     -11.947   2.522  -1.158  1.00  9.35           H  
ATOM   1917  HA  CYS A 506     -12.635   3.160   1.485  1.00  9.36           H  
ATOM   1918  HB3 CYS A 506     -14.422   3.882  -0.867  1.00  8.82           H  
ATOM   1919  HB2 CYS A 506     -12.852   4.674  -0.528  1.00  8.82           H  
ATOM   1920  HG  CYS A 506     -14.782   4.302   1.962  1.00 11.02           H  
ATOM   1921  N   GLU A 507     -14.511   0.885   0.141  1.00  9.53           N  
ANISOU 1921  N   GLU A 507     1135   1278   1208    -62    -22     11
ATOM   1922  CA  GLU A 507     -15.299  -0.297   0.293  1.00 10.53           C  
ANISOU 1922  CA  GLU A 507     1252   1404   1343    -80    -17     13
ATOM   1923  C   GLU A 507     -14.755  -1.162   1.423  1.00 10.12           C  
ANISOU 1923  C   GLU A 507     1222   1343   1281    -85     -2     13
ATOM   1924  O   GLU A 507     -15.423  -1.510   2.334  1.00 10.70           O  
ANISOU 1924  O   GLU A 507     1289   1418   1360    -95     14     15
ATOM   1925  CB  GLU A 507     -15.461  -1.027  -1.107  1.00 11.11           C  
ANISOU 1925  CB  GLU A 507     1329   1475   1417    -95    -36     12
ATOM   1926  CG  GLU A 507     -16.382  -2.326  -1.145  1.00 11.73           C  
ANISOU 1926  CG  GLU A 507     1386   1564   1506    -93    -54     13
ATOM   1927  CD  GLU A 507     -16.580  -3.093  -2.470  1.00 18.75           C  
ANISOU 1927  CD  GLU A 507     2283   2451   2389   -108    -76     11
ATOM   1928  OE1 GLU A 507     -16.134  -2.573  -3.462  1.00 20.50           O  
ANISOU 1928  OE1 GLU A 507     2531   2661   2597   -118    -76      7
ATOM   1929  OE2 GLU A 507     -16.991  -4.263  -2.482  1.00 17.30           O1-
ANISOU 1929  OE2 GLU A 507     2082   2278   2213   -108    -95     13
ATOM   1930  H   GLU A 507     -14.016   0.719  -0.724  1.00  9.53           H  
ATOM   1931  HA  GLU A 507     -16.295   0.020   0.601  1.00 10.53           H  
ATOM   1932  HB3 GLU A 507     -14.531  -1.548  -1.332  1.00 11.11           H  
ATOM   1933  HB2 GLU A 507     -15.698  -0.394  -1.962  1.00 11.11           H  
ATOM   1934  HG3 GLU A 507     -17.336  -1.999  -0.732  1.00 11.73           H  
ATOM   1935  HG2 GLU A 507     -16.012  -3.045  -0.414  1.00 11.73           H  
ATOM   1936  N   ALA A 508     -13.440  -1.470   1.349  1.00  9.65           N  
ANISOU 1936  N   ALA A 508     1187   1274   1204    -78     -5     12
ATOM   1937  CA  ALA A 508     -12.562  -2.343   2.228  1.00  9.33           C  
ANISOU 1937  CA  ALA A 508     1169   1224   1152    -79      5     14
ATOM   1938  C   ALA A 508     -12.583  -1.829   3.630  1.00 10.80           C  
ANISOU 1938  C   ALA A 508     1351   1416   1336    -71     21     15
ATOM   1939  O   ALA A 508     -12.879  -2.520   4.626  1.00 10.59           O  
ANISOU 1939  O   ALA A 508     1333   1385   1305    -78     35     18
ATOM   1940  CB  ALA A 508     -11.170  -2.445   1.696  1.00 11.34           C  
ANISOU 1940  CB  ALA A 508     1447   1470   1393    -66     -3     12
ATOM   1941  H   ALA A 508     -12.949  -1.253   0.494  1.00  9.65           H  
ATOM   1942  HA  ALA A 508     -12.897  -3.379   2.291  1.00  9.33           H  
ATOM   1943  HB1 ALA A 508     -10.539  -3.180   2.195  1.00 11.34           H  
ATOM   1944  HB2 ALA A 508     -11.075  -2.609   0.623  1.00 11.34           H  
ATOM   1945  HB3 ALA A 508     -10.582  -1.534   1.806  1.00 11.34           H  
ATOM   1946  N   MET A 509     -12.110  -0.561   3.830  1.00  9.11           N  
ANISOU 1946  N   MET A 509     1127   1211   1124    -57     19     12
ATOM   1947  CA  MET A 509     -12.069   0.190   5.116  1.00  9.12           C  
ANISOU 1947  CA  MET A 509     1127   1217   1121    -50     33     11
ATOM   1948  C   MET A 509     -13.398   0.362   5.794  1.00 10.31           C  
ANISOU 1948  C   MET A 509     1259   1372   1284    -58     49     11
ATOM   1949  O   MET A 509     -13.419   0.352   7.007  1.00 11.25           O  
ANISOU 1949  O   MET A 509     1387   1492   1397    -60     66     11
ATOM   1950  CB  MET A 509     -11.344   1.495   4.932  1.00  9.91           C  
ANISOU 1950  CB  MET A 509     1223   1323   1220    -35     27      6
ATOM   1951  CG  MET A 509      -9.862   1.321   4.569  1.00 10.56           C  
ANISOU 1951  CG  MET A 509     1320   1403   1290    -27     16      4
ATOM   1952  SD  MET A 509      -8.751   0.630   5.832  1.00 11.04           S  
ANISOU 1952  SD  MET A 509     1405   1459   1333    -24     17      7
ATOM   1953  CE  MET A 509      -9.091   1.528   7.280  1.00 12.07           C  
ANISOU 1953  CE  MET A 509     1533   1596   1456    -24     31      4
ATOM   1954  H   MET A 509     -11.942  -0.008   3.002  1.00  9.11           H  
ATOM   1955  HA  MET A 509     -11.489  -0.431   5.799  1.00  9.12           H  
ATOM   1956  HB3 MET A 509     -11.403   2.178   5.779  1.00  9.91           H  
ATOM   1957  HB2 MET A 509     -12.000   2.152   4.361  1.00  9.91           H  
ATOM   1958  HG3 MET A 509      -9.481   2.299   4.273  1.00 10.56           H  
ATOM   1959  HG2 MET A 509      -9.685   0.729   3.672  1.00 10.56           H  
ATOM   1960  HE1 MET A 509     -10.069   1.432   7.753  1.00 12.07           H  
ATOM   1961  HE2 MET A 509      -8.437   1.312   8.125  1.00 12.07           H  
ATOM   1962  HE3 MET A 509      -8.911   2.570   7.015  1.00 12.07           H  
ATOM   1963  N   GLU A 510     -14.510   0.489   5.003  1.00 10.11           N  
ANISOU 1963  N   GLU A 510     1212   1353   1278    -63     45     12
ATOM   1964  CA  GLU A 510     -15.922   0.616   5.511  1.00 10.81           C  
ANISOU 1964  CA  GLU A 510     1277   1446   1382    -70     62     12
ATOM   1965  C   GLU A 510     -16.365  -0.655   6.190  1.00 11.82           C  
ANISOU 1965  C   GLU A 510     1415   1569   1506    -89     75     15
ATOM   1966  O   GLU A 510     -17.028  -0.511   7.232  1.00 12.11           O  
ANISOU 1966  O   GLU A 510     1448   1608   1544    -94     99     15
ATOM   1967  CB  GLU A 510     -16.897   1.303   4.439  1.00 11.74           C  
ANISOU 1967  CB  GLU A 510     1367   1572   1521    -70     49     13
ATOM   1968  CG  GLU A 510     -18.268   1.528   5.006  1.00 14.96           C  
ANISOU 1968  CG  GLU A 510     1744   1988   1951    -74     66     13
ATOM   1969  CD  GLU A 510     -19.302   0.331   4.850  1.00 27.16           C  
ANISOU 1969  CD  GLU A 510     3257   3544   3519    -80     51     15
ATOM   1970  OE1 GLU A 510     -19.108  -0.592   4.015  1.00 21.34           O  
ANISOU 1970  OE1 GLU A 510     2525   2806   2779    -90     29     16
ATOM   1971  OE2 GLU A 510     -20.312   0.450   5.600  1.00 24.84           O1-
ANISOU 1971  OE2 GLU A 510     2933   3258   3245    -76     65     15
ATOM   1972  H   GLU A 510     -14.360   0.591   4.009  1.00 10.11           H  
ATOM   1973  HA  GLU A 510     -15.848   1.345   6.318  1.00 10.81           H  
ATOM   1974  HB3 GLU A 510     -16.966   0.660   3.561  1.00 11.74           H  
ATOM   1975  HB2 GLU A 510     -16.664   2.236   3.927  1.00 11.74           H  
ATOM   1976  HG3 GLU A 510     -18.653   2.388   4.458  1.00 14.96           H  
ATOM   1977  HG2 GLU A 510     -18.166   1.888   6.029  1.00 14.96           H  
ATOM   1978  N   TYR A 511     -15.908  -1.778   5.737  1.00 11.18           N  
ANISOU 1978  N   TYR A 511     1350   1480   1417   -100     64     18
ATOM   1979  CA  TYR A 511     -16.005  -3.048   6.369  1.00 11.33           C  
ANISOU 1979  CA  TYR A 511     1385   1490   1431   -119     76     21
ATOM   1980  C   TYR A 511     -15.235  -3.109   7.691  1.00 12.35           C  
ANISOU 1980  C   TYR A 511     1542   1613   1538   -113     90     24
ATOM   1981  O   TYR A 511     -15.813  -3.496   8.716  1.00 12.24           O  
ANISOU 1981  O   TYR A 511     1531   1597   1521   -125    113     26
ATOM   1982  CB  TYR A 511     -15.709  -4.081   5.347  1.00 11.77           C  
ANISOU 1982  CB  TYR A 511     1456   1535   1482   -130     60     23
ATOM   1983  CG  TYR A 511     -15.551  -5.447   5.908  1.00 12.52           C  
ANISOU 1983  CG  TYR A 511     1575   1615   1567   -149     73     27
ATOM   1984  CD1 TYR A 511     -16.666  -6.313   6.042  1.00 14.10           C  
ANISOU 1984  CD1 TYR A 511     1761   1816   1780   -175     88     28
ATOM   1985  CD2 TYR A 511     -14.304  -5.855   6.469  1.00 13.16           C  
ANISOU 1985  CD2 TYR A 511     1693   1681   1627   -141     72     32
ATOM   1986  CE1 TYR A 511     -16.558  -7.495   6.703  1.00 14.70           C  
ANISOU 1986  CE1 TYR A 511     1863   1877   1847   -195    102     33
ATOM   1987  CE2 TYR A 511     -14.186  -7.105   7.050  1.00 14.68           C  
ANISOU 1987  CE2 TYR A 511     1913   1857   1808   -157     85     38
ATOM   1988  CZ  TYR A 511     -15.304  -7.899   7.233  1.00 14.35           C  
ANISOU 1988  CZ  TYR A 511     1861   1815   1779   -185    101     39
ATOM   1989  OH  TYR A 511     -15.216  -9.110   7.821  1.00 16.48           O  
ANISOU 1989  OH  TYR A 511     2160   2065   2036   -204    116     46
ATOM   1990  H   TYR A 511     -15.446  -1.773   4.839  1.00 11.18           H  
ATOM   1991  HA  TYR A 511     -17.068  -3.096   6.603  1.00 11.33           H  
ATOM   1992  HB3 TYR A 511     -14.746  -3.981   4.847  1.00 11.77           H  
ATOM   1993  HB2 TYR A 511     -16.493  -4.022   4.592  1.00 11.77           H  
ATOM   1994  HD1 TYR A 511     -17.612  -5.988   5.635  1.00 14.10           H  
ATOM   1995  HD2 TYR A 511     -13.505  -5.145   6.313  1.00 13.16           H  
ATOM   1996  HE1 TYR A 511     -17.388  -8.186   6.713  1.00 14.70           H  
ATOM   1997  HE2 TYR A 511     -13.247  -7.491   7.421  1.00 14.68           H  
ATOM   1998  HH  TYR A 511     -16.097  -9.465   7.955  1.00 16.48           H  
ATOM   1999  N   LEU A 512     -13.986  -2.552   7.774  1.00 11.30           N  
ANISOU 1999  N   LEU A 512     1428   1477   1390    -95     78     24
ATOM   2000  CA  LEU A 512     -13.248  -2.315   9.041  1.00 11.04           C  
ANISOU 2000  CA  LEU A 512     1420   1440   1336    -88     86     26
ATOM   2001  C   LEU A 512     -13.907  -1.395  10.004  1.00 11.97           C  
ANISOU 2001  C   LEU A 512     1528   1566   1454    -87    106     22
ATOM   2002  O   LEU A 512     -13.965  -1.824  11.154  1.00 13.09           O  
ANISOU 2002  O   LEU A 512     1688   1705   1582    -95    123     26
ATOM   2003  CB  LEU A 512     -11.769  -1.990   8.756  1.00 10.70           C  
ANISOU 2003  CB  LEU A 512     1390   1396   1280    -69     66     25
ATOM   2004  CG  LEU A 512     -10.986  -3.063   7.939  1.00 11.83           C  
ANISOU 2004  CG  LEU A 512     1550   1528   1418    -67     51     29
ATOM   2005  CD1 LEU A 512      -9.472  -2.658   8.090  1.00 12.06           C  
ANISOU 2005  CD1 LEU A 512     1586   1560   1438    -46     34     26
ATOM   2006  CD2 LEU A 512     -11.111  -4.474   8.309  1.00 13.43           C  
ANISOU 2006  CD2 LEU A 512     1780   1714   1607    -77     59     38
ATOM   2007  H   LEU A 512     -13.719  -1.942   7.015  1.00 11.30           H  
ATOM   2008  HA  LEU A 512     -13.247  -3.313   9.479  1.00 11.04           H  
ATOM   2009  HB3 LEU A 512     -11.294  -1.981   9.737  1.00 10.70           H  
ATOM   2010  HB2 LEU A 512     -11.622  -1.020   8.280  1.00 10.70           H  
ATOM   2011  HG  LEU A 512     -11.114  -2.956   6.862  1.00 11.83           H  
ATOM   2012 HD11 LEU A 512      -9.219  -2.236   7.118  1.00 12.06           H  
ATOM   2013 HD12 LEU A 512      -9.461  -1.871   8.845  1.00 12.06           H  
ATOM   2014 HD13 LEU A 512      -8.852  -3.538   8.260  1.00 12.06           H  
ATOM   2015 HD21 LEU A 512     -10.368  -5.038   7.746  1.00 13.43           H  
ATOM   2016 HD22 LEU A 512     -10.995  -4.595   9.386  1.00 13.43           H  
ATOM   2017 HD23 LEU A 512     -12.028  -4.935   7.942  1.00 13.43           H  
ATOM   2018  N   GLU A 513     -14.611  -0.391   9.515  1.00 12.26           N  
ANISOU 2018  N   GLU A 513     1539   1613   1505    -79    105     16
ATOM   2019  CA  GLU A 513     -15.527   0.498  10.272  1.00 13.04           C  
ANISOU 2019  CA  GLU A 513     1629   1718   1606    -76    127     11
ATOM   2020  C   GLU A 513     -16.780  -0.349  10.772  1.00 15.29           C  
ANISOU 2020  C   GLU A 513     1905   2003   1900    -93    153     12
ATOM   2021  O   GLU A 513     -17.034  -0.257  11.976  1.00 14.11           O  
ANISOU 2021  O   GLU A 513     1767   1853   1740    -96    176     11
ATOM   2022  CB  GLU A 513     -15.892   1.724   9.395  1.00 13.25           C  
ANISOU 2022  CB  GLU A 513     1631   1751   1651    -63    120      5
ATOM   2023  CG  GLU A 513     -16.463   2.786  10.250  1.00 17.01           C  
ANISOU 2023  CG  GLU A 513     2103   2230   2129    -56    142     -2
ATOM   2024  CD  GLU A 513     -17.175   3.997   9.615  1.00 30.42           C  
ANISOU 2024  CD  GLU A 513     3795   3930   3832    -40    131     -7
ATOM   2025  OE1 GLU A 513     -17.625   4.039   8.459  1.00 16.93           O  
ANISOU 2025  OE1 GLU A 513     2064   2224   2145    -34    125     -7
ATOM   2026  OE2 GLU A 513     -17.342   5.028  10.345  1.00 30.44           O1-
ANISOU 2026  OE2 GLU A 513     3818   3931   3817    -36    125    -12
ATOM   2027  H   GLU A 513     -14.479  -0.127   8.549  1.00 12.26           H  
ATOM   2028  HA  GLU A 513     -14.988   0.741  11.188  1.00 13.04           H  
ATOM   2029  HB3 GLU A 513     -16.570   1.439   8.591  1.00 13.25           H  
ATOM   2030  HB2 GLU A 513     -14.989   2.104   8.918  1.00 13.25           H  
ATOM   2031  HG3 GLU A 513     -15.699   3.096  10.963  1.00 17.01           H  
ATOM   2032  HG2 GLU A 513     -17.224   2.181  10.744  1.00 17.01           H  
ATOM   2033  N   SER A 514     -17.411  -1.088   9.926  1.00 13.72           N  
ANISOU 2033  N   SER A 514     1689   1806   1720   -106    150     16
ATOM   2034  CA  SER A 514     -18.615  -1.814  10.324  1.00 14.14           C  
ANISOU 2034  CA  SER A 514     1728   1860   1785   -125    175     17
ATOM   2035  C   SER A 514     -18.190  -2.921  11.307  1.00 16.82           C  
ANISOU 2035  C   SER A 514     2101   2188   2101   -141    192     23
ATOM   2036  O   SER A 514     -18.889  -3.206  12.317  1.00 17.82           O  
ANISOU 2036  O   SER A 514     2224   2316   2230   -156    222     22
ATOM   2037  CB  SER A 514     -19.335  -2.337   9.098  1.00 15.93           C  
ANISOU 2037  CB  SER A 514     1925   2091   2035   -138    163     18
ATOM   2038  OG  SER A 514     -20.572  -2.983   9.307  1.00 16.15           O  
ANISOU 2038  OG  SER A 514     1975   2108   2054   -153    151     23
ATOM   2039  H   SER A 514     -17.157  -1.123   8.949  1.00 13.72           H  
ATOM   2040  HA  SER A 514     -19.280  -1.076  10.772  1.00 14.14           H  
ATOM   2041  HB3 SER A 514     -18.642  -2.964   8.536  1.00 15.93           H  
ATOM   2042  HB2 SER A 514     -19.489  -1.568   8.341  1.00 15.93           H  
ATOM   2043  HG  SER A 514     -20.920  -3.419   8.526  1.00 16.15           H  
ATOM   2044  N   LYS A 515     -17.047  -3.622  11.089  1.00 14.64           N  
ANISOU 2044  N   LYS A 515     1859   1902   1802   -136    174     28
ATOM   2045  CA  LYS A 515     -16.536  -4.663  11.992  1.00 15.22           C  
ANISOU 2045  CA  LYS A 515     1972   1962   1850   -146    184     36
ATOM   2046  C   LYS A 515     -15.897  -4.141  13.298  1.00 15.74           C  
ANISOU 2046  C   LYS A 515     2064   2028   1889   -132    186     35
ATOM   2047  O   LYS A 515     -15.602  -4.915  14.200  1.00 17.16           O  
ANISOU 2047  O   LYS A 515     2281   2197   2043   -135    188     44
ATOM   2048  CB  LYS A 515     -15.598  -5.666  11.342  1.00 17.42           C  
ANISOU 2048  CB  LYS A 515     2272   2226   2121   -148    161     43
ATOM   2049  CG  LYS A 515     -16.246  -6.629  10.308  1.00 19.40           C  
ANISOU 2049  CG  LYS A 515     2504   2474   2394   -166    157     43
ATOM   2050  CD  LYS A 515     -17.413  -7.444  10.904  1.00 26.09           C  
ANISOU 2050  CD  LYS A 515     3340   3320   3251   -195    186     44
ATOM   2051  CE  LYS A 515     -17.718  -8.752  10.200  1.00 33.74           C  
ANISOU 2051  CE  LYS A 515     4302   4283   4236   -218    179     44
ATOM   2052  NZ  LYS A 515     -18.850  -9.420  10.805  1.00 48.78           N1+
ANISOU 2052  NZ  LYS A 515     6188   6190   6154   -248    208     44
ATOM   2053  H   LYS A 515     -16.562  -3.527  10.209  1.00 14.64           H  
ATOM   2054  HA  LYS A 515     -17.372  -5.224  12.409  1.00 15.22           H  
ATOM   2055  HB3 LYS A 515     -15.226  -6.313  12.137  1.00 17.42           H  
ATOM   2056  HB2 LYS A 515     -14.697  -5.165  10.988  1.00 17.42           H  
ATOM   2057  HG3 LYS A 515     -15.434  -7.269   9.964  1.00 19.40           H  
ATOM   2058  HG2 LYS A 515     -16.647  -5.966   9.540  1.00 19.40           H  
ATOM   2059  HD3 LYS A 515     -18.339  -6.869  10.898  1.00 26.09           H  
ATOM   2060  HD2 LYS A 515     -17.083  -7.709  11.909  1.00 26.09           H  
ATOM   2061  HE3 LYS A 515     -16.945  -9.510  10.327  1.00 33.74           H  
ATOM   2062  HE2 LYS A 515     -17.772  -8.374   9.179  1.00 33.74           H  
ATOM   2063  HZ1 LYS A 515     -18.810  -9.429  11.814  1.00 48.78           H  
ATOM   2064  HZ2 LYS A 515     -19.777  -9.128  10.529  1.00 48.78           H  
ATOM   2065  HZ3 LYS A 515     -18.844 -10.405  10.581  1.00 48.78           H  
ATOM   2066  N   GLN A 516     -15.638  -2.830  13.295  1.00 14.60           N  
ANISOU 2066  N   GLN A 516     1902   1894   1749   -117    184     26
ATOM   2067  CA  GLN A 516     -14.891  -2.045  14.305  1.00 14.81           C  
ANISOU 2067  CA  GLN A 516     1952   1923   1751   -105    184     23
ATOM   2068  C   GLN A 516     -13.435  -2.543  14.561  1.00 16.82           C  
ANISOU 2068  C   GLN A 516     2235   2172   1984    -94    156     30
ATOM   2069  O   GLN A 516     -13.028  -2.451  15.721  1.00 17.03           O  
ANISOU 2069  O   GLN A 516     2291   2197   1983    -91    154     32
ATOM   2070  CB  GLN A 516     -15.707  -1.867  15.623  1.00 17.85           C  
ANISOU 2070  CB  GLN A 516     2356   2306   2119   -117    217     23
ATOM   2071  CG  GLN A 516     -17.043  -1.140  15.499  1.00 22.40           C  
ANISOU 2071  CG  GLN A 516     2901   2890   2720   -123    247     14
ATOM   2072  CD  GLN A 516     -17.854  -1.273  16.774  1.00 47.10           C  
ANISOU 2072  CD  GLN A 516     6050   6015   5829   -135    284     13
ATOM   2073  OE1 GLN A 516     -17.553  -2.006  17.680  1.00 45.80           O  
ANISOU 2073  OE1 GLN A 516     5893   5846   5664   -155    305     19
ATOM   2074  NE2 GLN A 516     -18.789  -0.345  16.971  1.00 42.57           N  
ANISOU 2074  NE2 GLN A 516     5491   5445   5240   -126    293      4
ATOM   2075  H   GLN A 516     -15.769  -2.313  12.437  1.00 14.60           H  
ATOM   2076  HA  GLN A 516     -14.839  -1.033  13.905  1.00 14.81           H  
ATOM   2077  HB3 GLN A 516     -15.118  -1.340  16.373  1.00 17.85           H  
ATOM   2078  HB2 GLN A 516     -15.856  -2.875  16.009  1.00 17.85           H  
ATOM   2079  HG3 GLN A 516     -17.639  -1.502  14.662  1.00 22.40           H  
ATOM   2080  HG2 GLN A 516     -16.782  -0.102  15.293  1.00 22.40           H  
ATOM   2081 HE22 GLN A 516     -19.216  -0.357  17.886  1.00 42.57           H  
ATOM   2082 HE21 GLN A 516     -19.046   0.377  16.314  1.00 42.57           H  
ATOM   2083  N   PHE A 517     -12.766  -3.031  13.479  1.00 13.46           N  
ANISOU 2083  N   PHE A 517     1799   1744   1571    -88    132     32
ATOM   2084  CA  PHE A 517     -11.360  -3.538  13.587  1.00 12.32           C  
ANISOU 2084  CA  PHE A 517     1675   1595   1412    -75    107     38
ATOM   2085  C   PHE A 517     -10.552  -2.260  13.107  1.00 13.08           C  
ANISOU 2085  C   PHE A 517     1753   1702   1515    -58     87     29
ATOM   2086  O   PHE A 517     -10.740  -1.801  12.002  1.00 13.48           O  
ANISOU 2086  O   PHE A 517     1778   1756   1587    -56     81     24
ATOM   2087  CB  PHE A 517     -11.335  -4.754  12.603  1.00 13.26           C  
ANISOU 2087  CB  PHE A 517     1799   1700   1539    -80     99     45
ATOM   2088  CG  PHE A 517     -10.000  -5.407  12.418  1.00 13.90           C  
ANISOU 2088  CG  PHE A 517     1906   1771   1603    -66     78     53
ATOM   2089  CD1 PHE A 517      -9.647  -6.466  13.325  1.00 14.59           C  
ANISOU 2089  CD1 PHE A 517     1985   1865   1694    -47     55     49
ATOM   2090  CD2 PHE A 517      -9.019  -4.856  11.557  1.00 15.38           C  
ANISOU 2090  CD2 PHE A 517     2129   1942   1772    -72     83     65
ATOM   2091  CE1 PHE A 517      -8.364  -6.955  13.470  1.00 15.85           C  
ANISOU 2091  CE1 PHE A 517     2166   2017   1841    -30     37     56
ATOM   2092  CE2 PHE A 517      -7.762  -5.412  11.715  1.00 16.56           C  
ANISOU 2092  CE2 PHE A 517     2303   2081   1907    -55     63     73
ATOM   2093  CZ  PHE A 517      -7.375  -6.376  12.703  1.00 16.10           C  
ANISOU 2093  CZ  PHE A 517     2231   2031   1855    -33     40     68
ATOM   2094  H   PHE A 517     -13.044  -2.922  12.514  1.00 13.46           H  
ATOM   2095  HA  PHE A 517     -11.032  -3.774  14.599  1.00 12.32           H  
ATOM   2096  HB3 PHE A 517     -11.664  -4.309  11.664  1.00 13.26           H  
ATOM   2097  HB2 PHE A 517     -12.063  -5.535  12.822  1.00 13.26           H  
ATOM   2098  HD1 PHE A 517     -10.452  -6.655  14.020  1.00 14.59           H  
ATOM   2099  HD2 PHE A 517      -9.211  -4.000  10.927  1.00 15.38           H  
ATOM   2100  HE1 PHE A 517      -8.138  -7.631  14.281  1.00 15.85           H  
ATOM   2101  HE2 PHE A 517      -6.917  -5.041  11.154  1.00 16.56           H  
ATOM   2102  HZ  PHE A 517      -6.346  -6.594  12.947  1.00 16.10           H  
ATOM   2103  N   LEU A 518      -9.734  -1.793  14.045  1.00 12.39           N  
ANISOU 2103  N   LEU A 518     1678   1620   1409    -47     75     27
ATOM   2104  CA  LEU A 518      -8.668  -0.823  13.688  1.00 12.78           C  
ANISOU 2104  CA  LEU A 518     1711   1680   1465    -34     57     19
ATOM   2105  C   LEU A 518      -7.599  -1.445  12.883  1.00 12.76           C  
ANISOU 2105  C   LEU A 518     1709   1674   1463    -22     35     23
ATOM   2106  O   LEU A 518      -7.117  -2.506  13.299  1.00 13.87           O  
ANISOU 2106  O   LEU A 518     1872   1807   1590    -16     27     32
ATOM   2107  CB  LEU A 518      -8.108  -0.126  14.986  1.00 13.22           C  
ANISOU 2107  CB  LEU A 518     1777   1745   1502    -30     53     13
ATOM   2108  CG  LEU A 518      -9.185   0.265  16.073  1.00 15.07           C  
ANISOU 2108  CG  LEU A 518     2014   1982   1731    -40     76      5
ATOM   2109  CD1 LEU A 518      -8.444   0.751  17.254  1.00 16.50           C  
ANISOU 2109  CD1 LEU A 518     2203   2172   1895    -37     66     -4
ATOM   2110  CD2 LEU A 518     -10.252   1.185  15.510  1.00 17.98           C  
ANISOU 2110  CD2 LEU A 518     2354   2350   2126    -43     92     -1
ATOM   2111  H   LEU A 518      -9.495  -2.353  14.851  1.00 12.39           H  
ATOM   2112  HA  LEU A 518      -9.028   0.015  13.091  1.00 12.78           H  
ATOM   2113  HB3 LEU A 518      -7.517   0.764  14.771  1.00 13.22           H  
ATOM   2114  HB2 LEU A 518      -7.504  -0.938  15.391  1.00 13.22           H  
ATOM   2115  HG  LEU A 518      -9.815  -0.603  16.267  1.00 15.07           H  
ATOM   2116 HD11 LEU A 518      -8.315  -0.257  17.648  1.00 16.50           H  
ATOM   2117 HD12 LEU A 518      -7.408   1.044  17.086  1.00 16.50           H  
ATOM   2118 HD13 LEU A 518      -9.042   1.349  17.942  1.00 16.50           H  
ATOM   2119 HD21 LEU A 518     -10.243   1.446  14.452  1.00 17.98           H  
ATOM   2120 HD22 LEU A 518     -11.222   0.695  15.591  1.00 17.98           H  
ATOM   2121 HD23 LEU A 518     -10.290   2.139  16.036  1.00 17.98           H  
ATOM   2122  N   HIS A 519      -7.151  -0.744  11.843  1.00 10.91           N  
ANISOU 2122  N   HIS A 519     1453   1445   1246    -15     26     17
ATOM   2123  CA  HIS A 519      -6.017  -1.147  10.954  1.00 11.06           C  
ANISOU 2123  CA  HIS A 519     1473   1463   1267     -2      8     19
ATOM   2124  C   HIS A 519      -4.670  -0.809  11.592  1.00 10.65           C  
ANISOU 2124  C   HIS A 519     1425   1420   1199     10     -8     17
ATOM   2125  O   HIS A 519      -3.963  -1.678  12.064  1.00 11.25           O  
ANISOU 2125  O   HIS A 519     1515   1493   1267     23    -21     24
ATOM   2126  CB  HIS A 519      -6.245  -0.424   9.541  1.00 10.80           C  
ANISOU 2126  CB  HIS A 519     1417   1433   1252      0      4     12
ATOM   2127  CG  HIS A 519      -5.558  -1.153   8.470  1.00 10.51           C  
ANISOU 2127  CG  HIS A 519     1383   1393   1218     13     -9     13
ATOM   2128  ND1 HIS A 519      -4.217  -1.587   8.594  1.00 11.25           N  
ANISOU 2128  ND1 HIS A 519     1475   1494   1305     28    -22     11
ATOM   2129  CD2 HIS A 519      -6.035  -1.488   7.191  1.00 12.08           C  
ANISOU 2129  CD2 HIS A 519     1584   1581   1425     13    -10     15
ATOM   2130  CE1 HIS A 519      -3.971  -2.163   7.476  1.00 11.15           C  
ANISOU 2130  CE1 HIS A 519     1465   1474   1297     38    -29     13
ATOM   2131  NE2 HIS A 519      -4.943  -2.094   6.574  1.00 11.24           N  
ANISOU 2131  NE2 HIS A 519     1481   1474   1316     29    -21     14
ATOM   2132  H   HIS A 519      -7.506   0.198  11.753  1.00 10.91           H  
ATOM   2133  HA  HIS A 519      -6.055  -2.233  10.863  1.00 11.06           H  
ATOM   2134  HB3 HIS A 519      -6.093   0.655   9.525  1.00 10.80           H  
ATOM   2135  HB2 HIS A 519      -7.245  -0.590   9.141  1.00 10.80           H  
ATOM   2136  HD2 HIS A 519      -6.969  -1.165   6.754  1.00 12.08           H  
ATOM   2137  HE1 HIS A 519      -2.996  -2.495   7.149  1.00 11.15           H  
ATOM   2138  HE2 HIS A 519      -4.904  -2.416   5.618  1.00 11.24           H  
ATOM   2139  N   ARG A 520      -4.445   0.470  11.800  1.00 10.96           N  
ANISOU 2139  N   ARG A 520     1453   1472   1238      8     -8      7
ATOM   2140  CA  ARG A 520      -3.389   1.161  12.573  1.00 11.25           C  
ANISOU 2140  CA  ARG A 520     1491   1523   1262     14    -23      3
ATOM   2141  C   ARG A 520      -2.143   1.538  11.752  1.00 12.50           C  
ANISOU 2141  C   ARG A 520     1631   1690   1430     26    -39     -2
ATOM   2142  O   ARG A 520      -1.352   2.413  12.061  1.00 13.47           O  
ANISOU 2142  O   ARG A 520     1746   1827   1547     28    -51     -8
ATOM   2143  CB  ARG A 520      -2.970   0.430  13.932  1.00 12.61           C  
ANISOU 2143  CB  ARG A 520     1689   1693   1409     18    -32     12
ATOM   2144  CG  ARG A 520      -4.208   0.128  14.869  1.00 11.33           C  
ANISOU 2144  CG  ARG A 520     1545   1530   1231      3    -16     11
ATOM   2145  CD  ARG A 520      -3.967  -1.204  15.657  1.00 12.21           C  
ANISOU 2145  CD  ARG A 520     1688   1636   1315      6    -23     23
ATOM   2146  NE  ARG A 520      -4.087  -2.356  14.814  1.00 12.64           N  
ANISOU 2146  NE  ARG A 520     1763   1692   1348     -7     -9     20
ATOM   2147  CZ  ARG A 520      -4.584  -3.548  15.182  1.00 15.72           C  
ANISOU 2147  CZ  ARG A 520     2172   2071   1730    -20     15     25
ATOM   2148  NH1 ARG A 520      -4.513  -4.482  14.247  1.00 10.84           N  
ANISOU 2148  NH1 ARG A 520     1573   1455   1090    -31     28     20
ATOM   2149  NH2 ARG A 520      -5.088  -3.774  16.450  1.00 14.61           N1+
ANISOU 2149  NH2 ARG A 520     2032   1917   1603    -23     28     33
ATOM   2150  H   ARG A 520      -5.111   1.130  11.426  1.00 10.96           H  
ATOM   2151  HA  ARG A 520      -3.879   2.096  12.847  1.00 11.25           H  
ATOM   2152  HB3 ARG A 520      -2.353   1.136  14.487  1.00 12.61           H  
ATOM   2153  HB2 ARG A 520      -2.340  -0.452  13.816  1.00 12.61           H  
ATOM   2154  HG3 ARG A 520      -5.143  -0.114  14.364  1.00 11.33           H  
ATOM   2155  HG2 ARG A 520      -4.438   0.938  15.561  1.00 11.33           H  
ATOM   2156  HD3 ARG A 520      -4.704  -1.149  16.458  1.00 12.21           H  
ATOM   2157  HD2 ARG A 520      -2.974  -1.201  16.108  1.00 12.21           H  
ATOM   2158 HH22 ARG A 520      -5.364  -4.727  16.638  1.00 14.61           H  
ATOM   2159 HH21 ARG A 520      -5.360  -3.117  17.167  1.00 14.61           H  
ATOM   2160 HH12 ARG A 520      -4.688  -5.468  14.379  1.00 10.84           H  
ATOM   2161 HH11 ARG A 520      -4.132  -4.385  13.317  1.00 10.84           H  
ATOM   2162  HE  ARG A 520      -3.941  -2.140  13.838  1.00 12.64           H  
ATOM   2163  N   ASP A 521      -2.078   0.902  10.554  1.00 10.80           N  
ANISOU 2163  N   ASP A 521     1406   1468   1231     32    -38      0
ATOM   2164  CA  ASP A 521      -1.062   1.051   9.517  1.00 11.09           C  
ANISOU 2164  CA  ASP A 521     1423   1513   1277     42    -47     -7
ATOM   2165  C   ASP A 521      -1.703   0.828   8.187  1.00 12.28           C  
ANISOU 2165  C   ASP A 521     1566   1656   1445     40    -37     -8
ATOM   2166  O   ASP A 521      -1.308  -0.138   7.508  1.00 12.10           O  
ANISOU 2166  O   ASP A 521     1539   1629   1427     51    -42     -8
ATOM   2167  CB  ASP A 521       0.242   0.289   9.763  1.00 13.21           C  
ANISOU 2167  CB  ASP A 521     1695   1785   1541     61    -65     -1
ATOM   2168  CG  ASP A 521       1.388   0.633   8.836  1.00 14.71           C  
ANISOU 2168  CG  ASP A 521     1860   1989   1742     72    -73    -10
ATOM   2169  OD1 ASP A 521       1.230   1.657   8.181  1.00 16.60           O  
ANISOU 2169  OD1 ASP A 521     2082   2236   1990     60    -66    -20
ATOM   2170  OD2 ASP A 521       2.403  -0.061   8.793  1.00 19.91           O1-
ANISOU 2170  OD2 ASP A 521     2516   2648   2401     91    -84     -6
ATOM   2171  H   ASP A 521      -2.865   0.329  10.285  1.00 10.80           H  
ATOM   2172  HA  ASP A 521      -0.815   2.109   9.602  1.00 11.09           H  
ATOM   2173  HB3 ASP A 521      -0.031  -0.752   9.587  1.00 13.21           H  
ATOM   2174  HB2 ASP A 521       0.502   0.369  10.818  1.00 13.21           H  
ATOM   2175  N   LEU A 522      -2.690   1.716   7.825  1.00 10.29           N  
ANISOU 2175  N   LEU A 522     1310   1400   1199     27    -25    -11
ATOM   2176  CA  LEU A 522      -3.090   1.776   6.359  1.00  9.98           C  
ANISOU 2176  CA  LEU A 522     1265   1354   1172     24    -20    -12
ATOM   2177  C   LEU A 522      -2.064   2.576   5.480  1.00 11.17           C  
ANISOU 2177  C   LEU A 522     1401   1513   1329     28    -21    -20
ATOM   2178  O   LEU A 522      -1.635   3.624   6.006  1.00 11.11           O  
ANISOU 2178  O   LEU A 522     1384   1514   1322     22    -20    -26
ATOM   2179  CB  LEU A 522      -4.512   2.298   6.368  1.00 10.16           C  
ANISOU 2179  CB  LEU A 522     1287   1373   1202     12     -8    -11
ATOM   2180  CG  LEU A 522      -5.033   2.568   4.952  1.00 11.48           C  
ANISOU 2180  CG  LEU A 522     1448   1533   1379      8     -6    -10
ATOM   2181  CD1 LEU A 522      -5.373   1.345   4.018  1.00 10.80           C  
ANISOU 2181  CD1 LEU A 522     1373   1437   1293      9    -10     -5
ATOM   2182  CD2 LEU A 522      -6.367   3.322   5.063  1.00 13.82           C  
ANISOU 2182  CD2 LEU A 522     1739   1829   1684     -1      2     -9
ATOM   2183  H   LEU A 522      -2.939   2.395   8.530  1.00 10.29           H  
ATOM   2184  HA  LEU A 522      -3.078   0.805   5.863  1.00  9.98           H  
ATOM   2185  HB3 LEU A 522      -4.504   3.216   6.955  1.00 10.16           H  
ATOM   2186  HB2 LEU A 522      -5.094   1.494   6.818  1.00 10.16           H  
ATOM   2187  HG  LEU A 522      -4.340   3.179   4.374  1.00 11.48           H  
ATOM   2188 HD11 LEU A 522      -4.812   0.496   4.407  1.00 10.80           H  
ATOM   2189 HD12 LEU A 522      -6.421   1.047   4.003  1.00 10.80           H  
ATOM   2190 HD13 LEU A 522      -4.975   1.666   3.055  1.00 10.80           H  
ATOM   2191 HD21 LEU A 522      -6.327   3.936   5.962  1.00 13.82           H  
ATOM   2192 HD22 LEU A 522      -6.505   3.985   4.209  1.00 13.82           H  
ATOM   2193 HD23 LEU A 522      -7.223   2.658   4.937  1.00 13.82           H  
ATOM   2194  N   ALA A 523      -1.772   2.173   4.218  1.00 10.44           N  
ANISOU 2194  N   ALA A 523     1309   1416   1242     34    -22    -20
ATOM   2195  CA  ALA A 523      -0.965   2.917   3.223  1.00  9.63           C  
ANISOU 2195  CA  ALA A 523     1193   1319   1145     36    -20    -27
ATOM   2196  C   ALA A 523      -0.825   2.109   1.932  1.00 10.69           C  
ANISOU 2196  C   ALA A 523     1336   1444   1282     42    -18    -26
ATOM   2197  O   ALA A 523      -1.217   0.932   1.938  1.00 10.14           O  
ANISOU 2197  O   ALA A 523     1281   1363   1209     46    -21    -21
ATOM   2198  CB  ALA A 523       0.380   3.166   3.843  1.00 10.76           C  
ANISOU 2198  CB  ALA A 523     1325   1476   1287     46    -26    -32
ATOM   2199  H   ALA A 523      -2.074   1.284   3.845  1.00 10.44           H  
ATOM   2200  HA  ALA A 523      -1.492   3.854   3.041  1.00  9.63           H  
ATOM   2201  HB1 ALA A 523       0.782   2.262   4.301  1.00 10.76           H  
ATOM   2202  HB2 ALA A 523       1.020   3.638   3.097  1.00 10.76           H  
ATOM   2203  HB3 ALA A 523       0.171   3.861   4.656  1.00 10.76           H  
ATOM   2204  N   ALA A 524      -0.441   2.748   0.838  1.00  9.79           N  
ANISOU 2204  N   ALA A 524     1217   1332   1171     40    -11    -32
ATOM   2205  CA  ALA A 524      -0.243   2.072  -0.533  1.00  9.89           C  
ANISOU 2205  CA  ALA A 524     1241   1335   1183     44     -8    -33
ATOM   2206  C   ALA A 524       0.791   0.946  -0.503  1.00 10.44           C  
ANISOU 2206  C   ALA A 524     1316   1400   1252     61    -10    -33
ATOM   2207  O   ALA A 524       0.692   0.068  -1.328  1.00 11.32           O  
ANISOU 2207  O   ALA A 524     1444   1497   1360     64     -9    -32
ATOM   2208  CB  ALA A 524       0.064   3.034  -1.657  1.00 10.85           C  
ANISOU 2208  CB  ALA A 524     1358   1458   1305     39      2    -40
ATOM   2209  H   ALA A 524      -0.159   3.703   1.007  1.00  9.79           H  
ATOM   2210  HA  ALA A 524      -1.198   1.629  -0.815  1.00  9.89           H  
ATOM   2211  HB1 ALA A 524      -0.868   3.499  -1.979  1.00 10.85           H  
ATOM   2212  HB2 ALA A 524       0.768   3.834  -1.427  1.00 10.85           H  
ATOM   2213  HB3 ALA A 524       0.419   2.480  -2.527  1.00 10.85           H  
ATOM   2214  N   ARG A 525       1.801   1.036   0.356  1.00 10.37           N  
ANISOU 2214  N   ARG A 525     1292   1403   1246     73    -14    -36
ATOM   2215  CA  ARG A 525       2.594  -0.212   0.725  1.00 12.20           C  
ANISOU 2215  CA  ARG A 525     1526   1630   1478     95    -17    -34
ATOM   2216  C   ARG A 525       1.763  -1.467   1.094  1.00 12.52           C  
ANISOU 2216  C   ARG A 525     1589   1656   1512     98    -25    -24
ATOM   2217  O   ARG A 525       2.148  -2.613   0.813  1.00 15.00           O  
ANISOU 2217  O   ARG A 525     1914   1958   1826    116    -27    -22
ATOM   2218  CB  ARG A 525       3.406   0.214   2.006  1.00 13.08           C  
ANISOU 2218  CB  ARG A 525     1615   1761   1595    107    -24    -37
ATOM   2219  CG  ARG A 525       4.507   1.291   1.929  1.00 13.13           C  
ANISOU 2219  CG  ARG A 525     1617   1776   1595     99    -37    -33
ATOM   2220  CD  ARG A 525       4.703   2.088   3.221  1.00 14.46           C  
ANISOU 2220  CD  ARG A 525     1763   1966   1767    108    -48    -36
ATOM   2221  NE  ARG A 525       4.880   1.313   4.422  1.00 21.91           N  
ANISOU 2221  NE  ARG A 525     2710   2916   2700     96    -58    -33
ATOM   2222  CZ  ARG A 525       4.196   1.190   5.551  1.00 19.01           C  
ANISOU 2222  CZ  ARG A 525     2335   2555   2332     76    -53    -39
ATOM   2223  NH1 ARG A 525       3.249   2.078   5.888  1.00 17.52           N  
ANISOU 2223  NH1 ARG A 525     2135   2370   2152     66    -40    -47
ATOM   2224  NH2 ARG A 525       4.499   0.231   6.375  1.00 14.67           N1+
ANISOU 2224  NH2 ARG A 525     1795   2008   1772     65    -59    -37
ATOM   2225  H   ARG A 525       1.995   1.902   0.839  1.00 10.37           H  
ATOM   2226  HA  ARG A 525       3.260  -0.377  -0.123  1.00 12.20           H  
ATOM   2227  HB3 ARG A 525       3.943  -0.682   2.318  1.00 13.08           H  
ATOM   2228  HB2 ARG A 525       2.637   0.508   2.720  1.00 13.08           H  
ATOM   2229  HG3 ARG A 525       4.441   1.930   1.049  1.00 13.13           H  
ATOM   2230  HG2 ARG A 525       5.429   0.726   1.790  1.00 13.13           H  
ATOM   2231  HD3 ARG A 525       3.991   2.904   3.344  1.00 14.46           H  
ATOM   2232  HD2 ARG A 525       5.583   2.706   3.043  1.00 14.46           H  
ATOM   2233 HH22 ARG A 525       5.000  -0.611   6.133  1.00 14.67           H  
ATOM   2234 HH21 ARG A 525       3.954   0.218   7.226  1.00 14.67           H  
ATOM   2235 HH12 ARG A 525       2.613   1.879   6.648  1.00 17.52           H  
ATOM   2236 HH11 ARG A 525       2.984   2.863   5.311  1.00 17.52           H  
ATOM   2237  HE  ARG A 525       5.768   0.831   4.433  1.00 21.91           H  
ATOM   2238  N   ASN A 526       0.623  -1.176   1.740  1.00 11.92           N  
ANISOU 2238  N   ASN A 526     1520   1577   1431     82    -28    -18
ATOM   2239  CA  ASN A 526      -0.190  -2.123   2.515  1.00 13.32           C  
ANISOU 2239  CA  ASN A 526     1718   1741   1602     80    -32     -9
ATOM   2240  C   ASN A 526      -1.554  -2.426   1.931  1.00 14.26           C  
ANISOU 2240  C   ASN A 526     1851   1847   1722     63    -26     -7
ATOM   2241  O   ASN A 526      -2.479  -2.999   2.456  1.00 15.65           O  
ANISOU 2241  O   ASN A 526     2039   2015   1894     53    -26      0
ATOM   2242  CB  ASN A 526      -0.439  -1.543   3.999  1.00 12.35           C  
ANISOU 2242  CB  ASN A 526     1591   1628   1472     75    -38     -4
ATOM   2243  CG  ASN A 526       0.860  -1.403   4.834  1.00 19.32           C  
ANISOU 2243  CG  ASN A 526     2466   2522   2352     93    -49     -3
ATOM   2244  OD1 ASN A 526       1.978  -1.557   4.423  1.00 18.71           O  
ANISOU 2244  OD1 ASN A 526     2392   2440   2278    113    -53     -2
ATOM   2245  ND2 ASN A 526       0.772  -1.115   6.174  1.00 18.42           N  
ANISOU 2245  ND2 ASN A 526     2342   2423   2233     87    -54     -4
ATOM   2246  H   ASN A 526       0.214  -0.261   1.617  1.00 11.92           H  
ATOM   2247  HA  ASN A 526       0.342  -3.068   2.623  1.00 13.32           H  
ATOM   2248  HB3 ASN A 526      -1.132  -2.181   4.548  1.00 12.35           H  
ATOM   2249  HB2 ASN A 526      -0.897  -0.554   3.975  1.00 12.35           H  
ATOM   2250 HD22 ASN A 526       1.550  -1.288   6.796  1.00 18.42           H  
ATOM   2251 HD21 ASN A 526      -0.128  -0.861   6.554  1.00 18.42           H  
ATOM   2252  N   CYS A 527      -1.614  -2.057   0.691  1.00 10.43           N  
ANISOU 2252  N   CYS A 527     1364   1360   1241     58    -22    -14
ATOM   2253  CA  CYS A 527      -2.662  -2.294  -0.280  1.00  9.43           C  
ANISOU 2253  CA  CYS A 527     1250   1220   1112     42    -20    -13
ATOM   2254  C   CYS A 527      -1.926  -3.107  -1.368  1.00  9.76           C  
ANISOU 2254  C   CYS A 527     1308   1247   1151     50    -17    -18
ATOM   2255  O   CYS A 527      -0.813  -2.780  -1.824  1.00 10.13           O  
ANISOU 2255  O   CYS A 527     1351   1299   1200     66    -13    -24
ATOM   2256  CB  CYS A 527      -3.308  -0.989  -0.725  1.00  9.36           C  
ANISOU 2256  CB  CYS A 527     1228   1221   1107     28    -19    -16
ATOM   2257  SG  CYS A 527      -4.322  -0.134   0.509  1.00 10.90           S  
ANISOU 2257  SG  CYS A 527     1406   1429   1307     19    -19    -12
ATOM   2258  H   CYS A 527      -0.732  -1.768   0.293  1.00 10.43           H  
ATOM   2259  HA  CYS A 527      -3.375  -2.984   0.173  1.00  9.43           H  
ATOM   2260  HB3 CYS A 527      -4.029  -1.237  -1.504  1.00  9.36           H  
ATOM   2261  HB2 CYS A 527      -2.587  -0.340  -1.222  1.00  9.36           H  
ATOM   2262  HG  CYS A 527      -3.997  -0.970   1.500  1.00 10.90           H  
ATOM   2263  N   LEU A 528      -2.561  -4.188  -1.747  1.00  9.70           N  
ANISOU 2263  N   LEU A 528     1321   1224   1141     38    -18    -17
ATOM   2264  CA  LEU A 528      -2.080  -4.986  -2.910  1.00  9.74           C  
ANISOU 2264  CA  LEU A 528     1348   1211   1141     43    -14    -24
ATOM   2265  C   LEU A 528      -3.034  -4.943  -4.089  1.00 11.20           C  
ANISOU 2265  C   LEU A 528     1541   1392   1322     22    -17    -29
ATOM   2266  O   LEU A 528      -4.173  -4.492  -3.919  1.00 10.27           O  
ANISOU 2266  O   LEU A 528     1414   1282   1208      3    -23    -25
ATOM   2267  CB  LEU A 528      -1.752  -6.404  -2.438  1.00 10.17           C  
ANISOU 2267  CB  LEU A 528     1426   1243   1192     49    -14    -18
ATOM   2268  CG  LEU A 528      -0.878  -6.635  -1.204  1.00 10.98           C  
ANISOU 2268  CG  LEU A 528     1527   1348   1297     75    -14    -13
ATOM   2269  CD1 LEU A 528      -0.763  -8.084  -0.742  1.00 11.68           C  
ANISOU 2269  CD1 LEU A 528     1642   1416   1381     77    -15     -3
ATOM   2270  CD2 LEU A 528       0.555  -6.142  -1.422  1.00 13.41           C  
ANISOU 2270  CD2 LEU A 528     1833   1656   1607    100     -8    -21
ATOM   2271  H   LEU A 528      -3.531  -4.228  -1.469  1.00  9.70           H  
ATOM   2272  HA  LEU A 528      -1.156  -4.653  -3.380  1.00  9.74           H  
ATOM   2273  HB3 LEU A 528      -1.306  -6.938  -3.277  1.00 10.17           H  
ATOM   2274  HB2 LEU A 528      -2.726  -6.860  -2.264  1.00 10.17           H  
ATOM   2275  HG  LEU A 528      -1.310  -6.002  -0.429  1.00 10.98           H  
ATOM   2276 HD11 LEU A 528      -0.625  -8.032   0.338  1.00 11.68           H  
ATOM   2277 HD12 LEU A 528      -1.607  -8.744  -0.944  1.00 11.68           H  
ATOM   2278 HD13 LEU A 528       0.116  -8.556  -1.181  1.00 11.68           H  
ATOM   2279 HD21 LEU A 528       0.836  -6.057  -2.472  1.00 13.41           H  
ATOM   2280 HD22 LEU A 528       0.562  -5.128  -1.025  1.00 13.41           H  
ATOM   2281 HD23 LEU A 528       1.228  -6.738  -0.805  1.00 13.41           H  
ATOM   2282  N   VAL A 529      -2.523  -5.394  -5.240  1.00  9.53           N  
ANISOU 2282  N   VAL A 529     1349   1168   1104     24    -12    -37
ATOM   2283  CA  VAL A 529      -3.233  -5.338  -6.534  1.00 10.12           C  
ANISOU 2283  CA  VAL A 529     1436   1240   1171      4    -17    -43
ATOM   2284  C   VAL A 529      -3.300  -6.712  -7.159  1.00  9.84           C  
ANISOU 2284  C   VAL A 529     1432   1178   1127     -2    -15    -49
ATOM   2285  O   VAL A 529      -2.225  -7.271  -7.332  1.00 10.26           O  
ANISOU 2285  O   VAL A 529     1503   1217   1178     17     -4    -54
ATOM   2286  CB  VAL A 529      -2.513  -4.235  -7.473  1.00 10.85           C  
ANISOU 2286  CB  VAL A 529     1524   1342   1258     10    -11    -51
ATOM   2287  CG1 VAL A 529      -3.244  -3.906  -8.833  1.00 11.52           C  
ANISOU 2287  CG1 VAL A 529     1621   1426   1332    -11    -20    -54
ATOM   2288  CG2 VAL A 529      -2.312  -2.944  -6.674  1.00 11.54           C  
ANISOU 2288  CG2 VAL A 529     1581   1451   1353     17     -9    -46
ATOM   2289  H   VAL A 529      -1.683  -5.953  -5.275  1.00  9.53           H  
ATOM   2290  HA  VAL A 529      -4.237  -4.964  -6.336  1.00 10.12           H  
ATOM   2291  HB  VAL A 529      -1.519  -4.582  -7.756  1.00 10.85           H  
ATOM   2292 HG11 VAL A 529      -4.246  -3.566  -8.574  1.00 11.52           H  
ATOM   2293 HG12 VAL A 529      -2.707  -3.144  -9.398  1.00 11.52           H  
ATOM   2294 HG13 VAL A 529      -3.363  -4.811  -9.428  1.00 11.52           H  
ATOM   2295 HG21 VAL A 529      -3.273  -2.705  -6.217  1.00 11.54           H  
ATOM   2296 HG22 VAL A 529      -1.421  -3.037  -6.054  1.00 11.54           H  
ATOM   2297 HG23 VAL A 529      -2.115  -2.037  -7.246  1.00 11.54           H  
ATOM   2298  N   ASN A 530      -4.517  -7.187  -7.422  1.00  9.88           N  
ANISOU 2298  N   ASN A 530     1447   1178   1130    -29    -26    -49
ATOM   2299  CA  ASN A 530      -4.678  -8.417  -8.239  1.00 10.23           C  
ANISOU 2299  CA  ASN A 530     1525   1195   1165    -39    -24    -56
ATOM   2300  C   ASN A 530      -4.328  -8.171  -9.693  1.00 11.97           C  
ANISOU 2300  C   ASN A 530     1767   1410   1371    -47    -24    -69
ATOM   2301  O   ASN A 530      -4.098  -7.050 -10.146  1.00 11.76           O  
ANISOU 2301  O   ASN A 530     1730   1400   1340    -43    -25    -71
ATOM   2302  CB  ASN A 530      -6.004  -9.076  -8.055  1.00 13.18           C  
ANISOU 2302  CB  ASN A 530     1902   1563   1544    -67    -33    -51
ATOM   2303  CG  ASN A 530      -7.321  -8.453  -8.488  1.00 12.43           C  
ANISOU 2303  CG  ASN A 530     1793   1482   1449    -94    -50    -52
ATOM   2304  OD1 ASN A 530      -7.343  -7.429  -9.122  1.00 11.28           O  
ANISOU 2304  OD1 ASN A 530     1641   1349   1296    -94    -57    -56
ATOM   2305  ND2 ASN A 530      -8.403  -9.079  -8.172  1.00 13.15           N  
ANISOU 2305  ND2 ASN A 530     1876   1572   1547   -118    -57    -47
ATOM   2306  H   ASN A 530      -5.325  -6.644  -7.155  1.00  9.88           H  
ATOM   2307  HA  ASN A 530      -3.954  -9.137  -7.858  1.00 10.23           H  
ATOM   2308  HB3 ASN A 530      -6.207  -9.324  -7.013  1.00 13.18           H  
ATOM   2309  HB2 ASN A 530      -6.138 -10.043  -8.540  1.00 13.18           H  
ATOM   2310 HD22 ASN A 530      -9.381  -8.858  -8.293  1.00 13.15           H  
ATOM   2311 HD21 ASN A 530      -8.229  -9.975  -7.738  1.00 13.15           H  
ATOM   2312  N   ASP A 531      -4.259  -9.296 -10.475  1.00 12.28           N  
ANISOU 2312  N   ASP A 531     1841   1424   1400    -59    -23    -78
ATOM   2313  CA  ASP A 531      -4.167  -9.308 -11.996  1.00 12.59           C  
ANISOU 2313  CA  ASP A 531     1909   1453   1421    -68    -22    -92
ATOM   2314  C   ASP A 531      -5.236  -8.443 -12.709  1.00 13.70           C  
ANISOU 2314  C   ASP A 531     2040   1612   1554    -93    -42    -92
ATOM   2315  O   ASP A 531      -4.901  -7.688 -13.603  1.00 14.58           O  
ANISOU 2315  O   ASP A 531     2172   1720   1646    -99    -43   -103
ATOM   2316  CB  ASP A 531      -4.214 -10.750 -12.588  1.00 15.48           C  
ANISOU 2316  CB  ASP A 531     2316   1786   1778    -82    -19   -101
ATOM   2317  CG  ASP A 531      -4.453 -10.863 -14.097  1.00 16.93           C  
ANISOU 2317  CG  ASP A 531     2498   1968   1967   -116    -36    -97
ATOM   2318  OD1 ASP A 531      -5.138 -11.843 -14.564  1.00 27.12           O  
ANISOU 2318  OD1 ASP A 531     3760   3270   3273   -117    -40    -84
ATOM   2319  OD2 ASP A 531      -3.654 -10.178 -14.819  1.00 32.13           O1-
ANISOU 2319  OD2 ASP A 531     4452   3875   3880   -143    -43   -108
ATOM   2320  H   ASP A 531      -4.399 -10.204 -10.057  1.00 12.28           H  
ATOM   2321  HA  ASP A 531      -3.157  -8.995 -12.258  1.00 12.59           H  
ATOM   2322  HB3 ASP A 531      -5.138 -11.116 -12.139  1.00 15.48           H  
ATOM   2323  HB2 ASP A 531      -3.414 -11.413 -12.260  1.00 15.48           H  
ATOM   2324  N   GLN A 532      -6.518  -8.580 -12.274  1.00 13.22           N  
ANISOU 2324  N   GLN A 532     1949   1568   1505   -108    -59    -82
ATOM   2325  CA  GLN A 532      -7.714  -7.859 -12.735  1.00 12.47           C  
ANISOU 2325  CA  GLN A 532     1840   1492   1406   -129    -81    -79
ATOM   2326  C   GLN A 532      -7.619  -6.305 -12.522  1.00 14.02           C  
ANISOU 2326  C   GLN A 532     2005   1713   1610   -113    -82    -70
ATOM   2327  O   GLN A 532      -8.461  -5.584 -13.033  1.00 15.01           O  
ANISOU 2327  O   GLN A 532     2115   1855   1735   -124   -100    -65
ATOM   2328  CB  GLN A 532      -8.956  -8.519 -12.128  1.00 13.85           C  
ANISOU 2328  CB  GLN A 532     2001   1670   1592   -157    -98    -75
ATOM   2329  CG  GLN A 532     -10.323  -7.971 -12.532  1.00 17.69           C  
ANISOU 2329  CG  GLN A 532     2520   2130   2071   -180    -98    -85
ATOM   2330  CD  GLN A 532     -11.578  -8.644 -11.866  1.00 20.41           C  
ANISOU 2330  CD  GLN A 532     2900   2463   2391   -192   -105   -100
ATOM   2331  OE1 GLN A 532     -11.404  -9.075 -10.702  1.00 22.20           O  
ANISOU 2331  OE1 GLN A 532     3122   2706   2608   -205   -125   -101
ATOM   2332  NE2 GLN A 532     -12.637  -8.819 -12.627  1.00 21.29           N  
ANISOU 2332  NE2 GLN A 532     3051   2546   2491   -186    -87   -111
ATOM   2333  H   GLN A 532      -6.637  -9.131 -11.436  1.00 13.22           H  
ATOM   2334  HA  GLN A 532      -7.786  -8.056 -13.805  1.00 12.47           H  
ATOM   2335  HB3 GLN A 532      -8.860  -8.504 -11.042  1.00 13.85           H  
ATOM   2336  HB2 GLN A 532      -9.026  -9.586 -12.339  1.00 13.85           H  
ATOM   2337  HG3 GLN A 532     -10.406  -7.826 -13.609  1.00 17.69           H  
ATOM   2338  HG2 GLN A 532     -10.496  -6.985 -12.099  1.00 17.69           H  
ATOM   2339 HE22 GLN A 532     -13.425  -9.313 -12.233  1.00 21.29           H  
ATOM   2340 HE21 GLN A 532     -12.570  -8.665 -13.623  1.00 21.29           H  
ATOM   2341  N   GLY A 533      -6.617  -5.826 -11.742  1.00 11.82           N  
ANISOU 2341  N   GLY A 533     1718   1437   1338    -87    -63    -67
ATOM   2342  CA  GLY A 533      -6.425  -4.424 -11.490  1.00 11.80           C  
ANISOU 2342  CA  GLY A 533     1688   1454   1341    -73    -61    -60
ATOM   2343  C   GLY A 533      -7.243  -3.874 -10.294  1.00 11.28           C  
ANISOU 2343  C   GLY A 533     1589   1403   1295    -74    -68    -48
ATOM   2344  O   GLY A 533      -7.236  -2.624 -10.045  1.00 11.90           O  
ANISOU 2344  O   GLY A 533     1646   1497   1378    -65    -68    -42
ATOM   2345  H   GLY A 533      -6.063  -6.497 -11.229  1.00 11.82           H  
ATOM   2346  HA3 GLY A 533      -6.833  -3.902 -12.355  1.00 11.80           H  
ATOM   2347  HA2 GLY A 533      -5.437  -3.986 -11.626  1.00 11.80           H  
ATOM   2348  N   VAL A 534      -7.961  -4.725  -9.500  1.00 11.24           N  
ANISOU 2348  N   VAL A 534     1580   1391   1298    -84    -71    -45
ATOM   2349  CA  VAL A 534      -8.711  -4.345  -8.299  1.00 10.49           C  
ANISOU 2349  CA  VAL A 534     1456   1309   1221    -85    -72    -35
ATOM   2350  C   VAL A 534      -7.746  -4.231  -7.102  1.00 10.80           C  
ANISOU 2350  C   VAL A 534     1488   1349   1266    -63    -56    -31
ATOM   2351  O   VAL A 534      -6.798  -5.050  -6.981  1.00 10.47           O  
ANISOU 2351  O   VAL A 534     1464   1293   1221    -53    -46    -34
ATOM   2352  CB  VAL A 534      -9.751  -5.443  -7.975  1.00 12.53           C  
ANISOU 2352  CB  VAL A 534     1715   1559   1486   -108    -78    -33
ATOM   2353  CG1 VAL A 534     -10.637  -5.171  -6.794  1.00 12.14           C  
ANISOU 2353  CG1 VAL A 534     1636   1523   1453   -109    -75    -24
ATOM   2354  CG2 VAL A 534     -10.706  -5.550  -9.236  1.00 14.15           C  
ANISOU 2354  CG2 VAL A 534     1925   1766   1685   -132    -98    -38
ATOM   2355  H   VAL A 534      -7.873  -5.731  -9.510  1.00 11.24           H  
ATOM   2356  HA  VAL A 534      -9.139  -3.364  -8.507  1.00 10.49           H  
ATOM   2357  HB  VAL A 534      -9.123  -6.309  -7.764  1.00 12.53           H  
ATOM   2358 HG11 VAL A 534     -11.010  -6.144  -6.477  1.00 12.14           H  
ATOM   2359 HG12 VAL A 534     -10.071  -4.821  -5.931  1.00 12.14           H  
ATOM   2360 HG13 VAL A 534     -11.473  -4.486  -6.934  1.00 12.14           H  
ATOM   2361 HG21 VAL A 534     -11.246  -6.480  -9.061  1.00 14.15           H  
ATOM   2362 HG22 VAL A 534     -11.444  -4.748  -9.276  1.00 14.15           H  
ATOM   2363 HG23 VAL A 534     -10.167  -5.716 -10.169  1.00 14.15           H  
ATOM   2364  N   VAL A 535      -7.875  -3.150  -6.308  1.00  9.98           N  
ANISOU 2364  N   VAL A 535     1359   1263   1172    -55    -56    -25
ATOM   2365  CA  VAL A 535      -6.996  -2.947  -5.067  1.00  8.78           C  
ANISOU 2365  CA  VAL A 535     1197   1114   1025    -37    -43    -21
ATOM   2366  C   VAL A 535      -7.631  -3.763  -3.845  1.00 10.49           C  
ANISOU 2366  C   VAL A 535     1406   1330   1250    -44    -41    -15
ATOM   2367  O   VAL A 535      -8.834  -3.672  -3.670  1.00 10.46           O  
ANISOU 2367  O   VAL A 535     1389   1332   1254    -58    -47    -11
ATOM   2368  CB  VAL A 535      -6.735  -1.474  -4.843  1.00 10.59           C  
ANISOU 2368  CB  VAL A 535     1406   1359   1257    -28    -42    -20
ATOM   2369  CG1 VAL A 535      -5.900  -1.233  -3.575  1.00 11.45           C  
ANISOU 2369  CG1 VAL A 535     1505   1474   1370    -13    -32    -18
ATOM   2370  CG2 VAL A 535      -6.186  -0.727  -6.065  1.00 11.88           C  
ANISOU 2370  CG2 VAL A 535     1581   1524   1411    -24    -41    -26
ATOM   2371  H   VAL A 535      -8.756  -2.670  -6.422  1.00  9.98           H  
ATOM   2372  HA  VAL A 535      -6.001  -3.360  -5.231  1.00  8.78           H  
ATOM   2373  HB  VAL A 535      -7.706  -1.040  -4.607  1.00 10.59           H  
ATOM   2374 HG11 VAL A 535      -6.248  -1.750  -2.681  1.00 11.45           H  
ATOM   2375 HG12 VAL A 535      -4.846  -1.436  -3.763  1.00 11.45           H  
ATOM   2376 HG13 VAL A 535      -5.967  -0.173  -3.331  1.00 11.45           H  
ATOM   2377 HG21 VAL A 535      -5.142  -0.958  -6.276  1.00 11.88           H  
ATOM   2378 HG22 VAL A 535      -6.789  -0.969  -6.940  1.00 11.88           H  
ATOM   2379 HG23 VAL A 535      -6.366   0.345  -5.976  1.00 11.88           H  
ATOM   2380  N   LYS A 536      -6.824  -4.447  -3.090  1.00 10.06           N  
ANISOU 2380  N   LYS A 536     1361   1267   1193    -32    -33    -13
ATOM   2381  CA  LYS A 536      -7.254  -5.003  -1.845  1.00  9.99           C  
ANISOU 2381  CA  LYS A 536     1350   1257   1189    -37    -29     -5
ATOM   2382  C   LYS A 536      -6.339  -4.464  -0.693  1.00 10.64           C  
ANISOU 2382  C   LYS A 536     1426   1346   1269    -18    -23     -2
ATOM   2383  O   LYS A 536      -5.182  -4.171  -0.984  1.00 10.27           O  
ANISOU 2383  O   LYS A 536     1383   1299   1218      0    -23     -5
ATOM   2384  CB  LYS A 536      -7.248  -6.555  -1.921  1.00 10.68           C  
ANISOU 2384  CB  LYS A 536     1463   1323   1272    -47    -27     -4
ATOM   2385  CG  LYS A 536      -8.116  -7.068  -3.150  1.00 11.91           C  
ANISOU 2385  CG  LYS A 536     1625   1472   1428    -70    -34     -9
ATOM   2386  CD  LYS A 536      -8.401  -8.553  -2.939  1.00 12.35           C  
ANISOU 2386  CD  LYS A 536     1706   1506   1481    -86    -31     -8
ATOM   2387  CE  LYS A 536      -9.198  -8.981  -4.085  1.00 13.17           C  
ANISOU 2387  CE  LYS A 536     1819   1603   1583   -110    -40    -16
ATOM   2388  NZ  LYS A 536      -9.808 -10.313  -3.967  1.00 12.69           N1+
ANISOU 2388  NZ  LYS A 536     1775   1525   1524   -135    -36    -15
ATOM   2389  H   LYS A 536      -5.849  -4.445  -3.354  1.00 10.06           H  
ATOM   2390  HA  LYS A 536      -8.226  -4.619  -1.537  1.00  9.99           H  
ATOM   2391  HB3 LYS A 536      -7.534  -6.883  -0.922  1.00 10.68           H  
ATOM   2392  HB2 LYS A 536      -6.217  -6.817  -2.160  1.00 10.68           H  
ATOM   2393  HG3 LYS A 536      -7.639  -6.910  -4.117  1.00 11.91           H  
ATOM   2394  HG2 LYS A 536      -9.069  -6.545  -3.227  1.00 11.91           H  
ATOM   2395  HD3 LYS A 536      -8.930  -8.731  -2.002  1.00 12.35           H  
ATOM   2396  HD2 LYS A 536      -7.434  -9.044  -2.831  1.00 12.35           H  
ATOM   2397  HE3 LYS A 536      -8.451  -8.996  -4.878  1.00 13.17           H  
ATOM   2398  HE2 LYS A 536      -9.917  -8.207  -4.354  1.00 13.17           H  
ATOM   2399  HZ1 LYS A 536     -10.414 -10.416  -4.768  1.00 12.69           H  
ATOM   2400  HZ2 LYS A 536      -9.038 -10.965  -4.019  1.00 12.69           H  
ATOM   2401  HZ3 LYS A 536     -10.363 -10.371  -3.125  1.00 12.69           H  
ATOM   2402  N   VAL A 537      -6.774  -4.366   0.610  1.00  9.69           N  
ANISOU 2402  N   VAL A 537     1298   1233   1153    -23    -19      4
ATOM   2403  CA  VAL A 537      -5.974  -4.085   1.808  1.00  9.58           C  
ANISOU 2403  CA  VAL A 537     1280   1227   1135     -9    -16      7
ATOM   2404  C   VAL A 537      -5.282  -5.355   2.423  1.00 10.15           C  
ANISOU 2404  C   VAL A 537     1376   1284   1198      0    -15     13
ATOM   2405  O   VAL A 537      -5.679  -6.489   2.130  1.00 11.09           O  
ANISOU 2405  O   VAL A 537     1513   1388   1315    -12    -12     18
ATOM   2406  CB  VAL A 537      -6.757  -3.378   2.993  1.00 11.11           C  
ANISOU 2406  CB  VAL A 537     1458   1431   1333    -19    -10     10
ATOM   2407  CG1 VAL A 537      -7.225  -1.980   2.626  1.00 11.61           C  
ANISOU 2407  CG1 VAL A 537     1525   1500   1388    -10     -6     14
ATOM   2408  CG2 VAL A 537      -7.949  -4.217   3.545  1.00 11.20           C  
ANISOU 2408  CG2 VAL A 537     1447   1456   1353    -20    -12      5
ATOM   2409  H   VAL A 537      -7.724  -4.662   0.784  1.00  9.69           H  
ATOM   2410  HA  VAL A 537      -5.198  -3.395   1.476  1.00  9.58           H  
ATOM   2411  HB  VAL A 537      -6.151  -3.303   3.896  1.00 11.11           H  
ATOM   2412 HG11 VAL A 537      -7.987  -2.073   1.852  1.00 11.61           H  
ATOM   2413 HG12 VAL A 537      -7.589  -1.536   3.552  1.00 11.61           H  
ATOM   2414 HG13 VAL A 537      -6.387  -1.438   2.187  1.00 11.61           H  
ATOM   2415 HG21 VAL A 537      -8.650  -4.304   2.714  1.00 11.20           H  
ATOM   2416 HG22 VAL A 537      -7.684  -5.250   3.773  1.00 11.20           H  
ATOM   2417 HG23 VAL A 537      -8.367  -3.685   4.399  1.00 11.20           H  
ATOM   2418  N   SER A 538      -4.224  -5.045   3.221  1.00  9.48           N  
ANISOU 2418  N   SER A 538     1291   1203   1108     21    -19     13
ATOM   2419  CA  SER A 538      -3.305  -6.054   3.827  1.00 10.53           C  
ANISOU 2419  CA  SER A 538     1447   1323   1233     37    -22     19
ATOM   2420  C   SER A 538      -2.571  -5.416   5.039  1.00 10.95           C  
ANISOU 2420  C   SER A 538     1494   1388   1278     50    -27     24
ATOM   2421  O   SER A 538      -3.011  -4.405   5.582  1.00 11.42           O  
ANISOU 2421  O   SER A 538     1533   1466   1340     48    -28     20
ATOM   2422  CB  SER A 538      -2.392  -6.634   2.722  1.00 13.20           C  
ANISOU 2422  CB  SER A 538     1791   1652   1572     54    -24     13
ATOM   2423  OG  SER A 538      -1.268  -7.382   3.095  1.00 12.70           O  
ANISOU 2423  OG  SER A 538     1751   1572   1503     71    -26     20
ATOM   2424  H   SER A 538      -3.899  -4.092   3.306  1.00  9.48           H  
ATOM   2425  HA  SER A 538      -3.877  -6.933   4.122  1.00 10.53           H  
ATOM   2426  HB3 SER A 538      -2.050  -5.694   2.289  1.00 13.20           H  
ATOM   2427  HB2 SER A 538      -2.897  -7.127   1.892  1.00 13.20           H  
ATOM   2428  HG  SER A 538      -0.614  -6.696   3.251  1.00 12.70           H  
ATOM   2429  N   ASP A 539      -1.586  -6.178   5.619  1.00 11.84           N  
ANISOU 2429  N   ASP A 539     1629   1489   1381     65    -32     33
ATOM   2430  CA  ASP A 539      -0.552  -5.757   6.540  1.00 12.97           C  
ANISOU 2430  CA  ASP A 539     1772   1643   1514     80    -42     39
ATOM   2431  C   ASP A 539      -1.007  -4.883   7.725  1.00 13.04           C  
ANISOU 2431  C   ASP A 539     1775   1663   1515     63    -37     41
ATOM   2432  O   ASP A 539      -0.658  -3.718   7.995  1.00 14.16           O  
ANISOU 2432  O   ASP A 539     1910   1822   1650     69    -46     40
ATOM   2433  CB  ASP A 539       0.622  -5.012   5.775  1.00 15.16           C  
ANISOU 2433  CB  ASP A 539     2027   1937   1798    102    -53     32
ATOM   2434  CG  ASP A 539       1.386  -5.815   4.798  1.00 21.36           C  
ANISOU 2434  CG  ASP A 539     2822   2709   2585    128    -58     34
ATOM   2435  OD1 ASP A 539       1.017  -5.825   3.615  1.00 19.18           O  
ANISOU 2435  OD1 ASP A 539     2576   2408   2303    131    -56     43
ATOM   2436  OD2 ASP A 539       2.258  -6.583   5.269  1.00 27.57           O1-
ANISOU 2436  OD2 ASP A 539     3587   3510   3379    147    -65     28
ATOM   2437  H   ASP A 539      -1.432  -6.910   4.941  1.00 11.84           H  
ATOM   2438  HA  ASP A 539      -0.196  -6.739   6.853  1.00 12.97           H  
ATOM   2439  HB3 ASP A 539       1.321  -4.581   6.492  1.00 15.16           H  
ATOM   2440  HB2 ASP A 539       0.177  -4.187   5.219  1.00 15.16           H  
ATOM   2441  N   PHE A 540      -1.985  -5.558   8.414  1.00 11.54           N  
ANISOU 2441  N   PHE A 540     1592   1467   1328     40    -24     42
ATOM   2442  CA  PHE A 540      -3.052  -5.013   9.321  1.00 11.45           C  
ANISOU 2442  CA  PHE A 540     1573   1466   1312     24    -15     41
ATOM   2443  C   PHE A 540      -2.537  -4.552  10.709  1.00 12.11           C  
ANISOU 2443  C   PHE A 540     1678   1547   1374     28    -17     51
ATOM   2444  O   PHE A 540      -2.965  -5.063  11.779  1.00 12.39           O  
ANISOU 2444  O   PHE A 540     1743   1564   1400     28    -15     62
ATOM   2445  CB  PHE A 540      -4.205  -6.001   9.504  1.00 13.02           C  
ANISOU 2445  CB  PHE A 540     1767   1658   1520      0      1     40
ATOM   2446  CG  PHE A 540      -5.064  -6.276   8.256  1.00 12.50           C  
ANISOU 2446  CG  PHE A 540     1722   1571   1456     -9      5     46
ATOM   2447  CD1 PHE A 540      -4.966  -7.491   7.506  1.00 13.36           C  
ANISOU 2447  CD1 PHE A 540     1827   1673   1576     -8      0     40
ATOM   2448  CD2 PHE A 540      -5.840  -5.189   7.861  1.00 14.95           C  
ANISOU 2448  CD2 PHE A 540     2058   1867   1755    -20     15     56
ATOM   2449  CE1 PHE A 540      -5.796  -7.652   6.393  1.00 14.17           C  
ANISOU 2449  CE1 PHE A 540     1953   1754   1679    -18      4     44
ATOM   2450  CE2 PHE A 540      -6.586  -5.321   6.691  1.00 15.93           C  
ANISOU 2450  CE2 PHE A 540     2203   1969   1881    -32     20     60
ATOM   2451  CZ  PHE A 540      -6.614  -6.573   5.986  1.00 14.21           C  
ANISOU 2451  CZ  PHE A 540     1982   1744   1675    -30     14     54
ATOM   2452  H   PHE A 540      -2.061  -6.527   8.139  1.00 11.54           H  
ATOM   2453  HA  PHE A 540      -3.515  -4.137   8.866  1.00 11.45           H  
ATOM   2454  HB3 PHE A 540      -4.903  -5.570  10.221  1.00 13.02           H  
ATOM   2455  HB2 PHE A 540      -3.808  -6.923   9.930  1.00 13.02           H  
ATOM   2456  HD1 PHE A 540      -4.382  -8.323   7.871  1.00 13.36           H  
ATOM   2457  HD2 PHE A 540      -5.859  -4.280   8.443  1.00 14.95           H  
ATOM   2458  HE1 PHE A 540      -5.846  -8.650   5.982  1.00 14.17           H  
ATOM   2459  HE2 PHE A 540      -7.308  -4.546   6.482  1.00 15.93           H  
ATOM   2460  HZ  PHE A 540      -7.202  -6.678   5.086  1.00 14.21           H  
ATOM   2461  N   GLY A 541      -1.519  -3.685  10.699  1.00 11.28           N  
ANISOU 2461  N   GLY A 541     1564   1460   1262     29    -21     47
ATOM   2462  CA  GLY A 541      -0.906  -3.142  11.954  1.00 12.74           C  
ANISOU 2462  CA  GLY A 541     1771   1647   1424     31    -25     54
ATOM   2463  C   GLY A 541       0.408  -3.899  12.314  1.00 12.27           C  
ANISOU 2463  C   GLY A 541     1724   1586   1352     55    -47     62
ATOM   2464  O   GLY A 541       0.824  -3.879  13.464  1.00 13.37           O  
ANISOU 2464  O   GLY A 541     1883   1729   1469     59    -55     69
ATOM   2465  H   GLY A 541      -1.064  -3.375   9.852  1.00 11.28           H  
ATOM   2466  HA3 GLY A 541      -1.697  -3.130  12.703  1.00 12.74           H  
ATOM   2467  HA2 GLY A 541      -0.662  -2.091  11.802  1.00 12.74           H  
ATOM   2468  N   LEU A 542       0.990  -4.622  11.419  1.00 12.29           N  
ANISOU 2468  N   LEU A 542     1719   1584   1367     73    -58     62
ATOM   2469  CA  LEU A 542       2.139  -5.529  11.699  1.00 13.32           C  
ANISOU 2469  CA  LEU A 542     1862   1710   1489    100    -78     71
ATOM   2470  C   LEU A 542       3.415  -4.800  11.894  1.00 13.46           C  
ANISOU 2470  C   LEU A 542     1865   1750   1497    113    -99     69
ATOM   2471  O   LEU A 542       4.306  -5.450  12.408  1.00 14.53           O  
ANISOU 2471  O   LEU A 542     2017   1884   1620    134   -118     80
ATOM   2472  CB  LEU A 542       2.120  -6.658  10.602  1.00 14.88           C  
ANISOU 2472  CB  LEU A 542     2050   1898   1705    116    -79     68
ATOM   2473  CG  LEU A 542       0.778  -7.292  10.291  1.00 22.78           C  
ANISOU 2473  CG  LEU A 542     3074   2879   2701    143    -90     80
ATOM   2474  CD1 LEU A 542       0.936  -8.362   9.229  1.00 24.57           C  
ANISOU 2474  CD1 LEU A 542     3344   3079   2912    134    -82     95
ATOM   2475  CD2 LEU A 542       0.030  -7.855  11.504  1.00 26.27           C  
ANISOU 2475  CD2 LEU A 542     3506   3311   3163    155    -85     72
ATOM   2476  H   LEU A 542       0.711  -4.499  10.456  1.00 12.29           H  
ATOM   2477  HA  LEU A 542       1.917  -6.125  12.585  1.00 13.32           H  
ATOM   2478  HB3 LEU A 542       2.653  -7.533  10.974  1.00 14.88           H  
ATOM   2479  HB2 LEU A 542       2.565  -6.242   9.698  1.00 14.88           H  
ATOM   2480  HG  LEU A 542       0.099  -6.545   9.883  1.00 22.78           H  
ATOM   2481 HD11 LEU A 542       1.678  -8.051   8.493  1.00 24.57           H  
ATOM   2482 HD12 LEU A 542       1.465  -9.229   9.623  1.00 24.57           H  
ATOM   2483 HD13 LEU A 542       0.026  -8.711   8.740  1.00 24.57           H  
ATOM   2484 HD21 LEU A 542      -0.941  -7.363  11.456  1.00 26.27           H  
ATOM   2485 HD22 LEU A 542      -0.118  -8.933  11.437  1.00 26.27           H  
ATOM   2486 HD23 LEU A 542       0.411  -7.405  12.421  1.00 26.27           H  
ATOM   2487  N   SER A 543       3.543  -3.446  11.649  1.00 13.35           N  
ANISOU 2487  N   SER A 543     1822   1758   1491    102    -98     54
ATOM   2488  CA  SER A 543       4.676  -2.595  12.020  1.00 14.15           C  
ANISOU 2488  CA  SER A 543     1908   1882   1585    110   -119     49
ATOM   2489  C   SER A 543       4.916  -2.539  13.563  1.00 15.56           C  
ANISOU 2489  C   SER A 543     2114   2064   1735    108   -130     59
ATOM   2490  O   SER A 543       6.040  -2.495  13.974  1.00 15.37           O  
ANISOU 2490  O   SER A 543     2085   2056   1700    121   -155     60
ATOM   2491  CB  SER A 543       4.474  -1.297  11.283  1.00 14.71           C  
ANISOU 2491  CB  SER A 543     1949   1972   1669     94   -112     32
ATOM   2492  OG  SER A 543       3.116  -0.869  11.312  1.00 16.89           O  
ANISOU 2492  OG  SER A 543     2234   2245   1937     70    -93     28
ATOM   2493  H   SER A 543       2.791  -2.919  11.226  1.00 13.35           H  
ATOM   2494  HA  SER A 543       5.554  -3.144  11.680  1.00 14.15           H  
ATOM   2495  HB3 SER A 543       4.787  -1.219  10.242  1.00 14.71           H  
ATOM   2496  HB2 SER A 543       4.994  -0.464  11.756  1.00 14.71           H  
ATOM   2497  HG  SER A 543       2.921  -0.663  10.395  1.00 16.89           H  
ATOM   2498  N   ARG A 544       3.821  -2.680  14.379  1.00 12.75           N  
ANISOU 2498  N   ARG A 544     1788   1691   1364     92   -112     66
ATOM   2499  CA  ARG A 544       3.829  -2.764  15.842  1.00 12.58           C  
ANISOU 2499  CA  ARG A 544     1800   1670   1311     87   -118     75
ATOM   2500  C   ARG A 544       4.491  -4.010  16.345  1.00 15.29           C  
ANISOU 2500  C   ARG A 544     2166   2006   1638    113   -143     93
ATOM   2501  O   ARG A 544       5.021  -3.932  17.464  1.00 14.93           O  
ANISOU 2501  O   ARG A 544     2144   1967   1564    114   -158    100
ATOM   2502  CB  ARG A 544       2.362  -2.726  16.315  1.00 13.12           C  
ANISOU 2502  CB  ARG A 544     1893   1720   1371     65    -88     80
ATOM   2503  CG  ARG A 544       1.414  -1.552  15.810  1.00 12.24           C  
ANISOU 2503  CG  ARG A 544     1764   1617   1271     41    -64     64
ATOM   2504  CD  ARG A 544       0.017  -1.606  16.520  1.00 12.86           C  
ANISOU 2504  CD  ARG A 544     1862   1679   1347     21    -33     69
ATOM   2505  NE  ARG A 544      -0.600  -3.002  16.326  1.00 13.07           N  
ANISOU 2505  NE  ARG A 544     1887   1688   1393     22    -25     75
ATOM   2506  CZ  ARG A 544      -1.099  -3.827  17.245  1.00 12.96           C  
ANISOU 2506  CZ  ARG A 544     1886   1657   1380      5     -1     81
ATOM   2507  NH1 ARG A 544      -1.677  -4.987  16.881  1.00 11.93           N  
ANISOU 2507  NH1 ARG A 544     1753   1511   1267      5      4     84
ATOM   2508  NH2 ARG A 544      -0.876  -3.560  18.548  1.00 15.00           N1+
ANISOU 2508  NH2 ARG A 544     2164   1914   1622    -13     21     82
ATOM   2509  H   ARG A 544       2.958  -2.850  13.883  1.00 12.75           H  
ATOM   2510  HA  ARG A 544       4.436  -1.929  16.192  1.00 12.58           H  
ATOM   2511  HB3 ARG A 544       2.379  -2.704  17.405  1.00 13.12           H  
ATOM   2512  HB2 ARG A 544       1.961  -3.699  16.031  1.00 13.12           H  
ATOM   2513  HG3 ARG A 544       1.364  -1.371  14.736  1.00 12.24           H  
ATOM   2514  HG2 ARG A 544       1.826  -0.601  16.147  1.00 12.24           H  
ATOM   2515  HD3 ARG A 544      -0.687  -0.953  16.004  1.00 12.86           H  
ATOM   2516  HD2 ARG A 544       0.155  -1.179  17.514  1.00 12.86           H  
ATOM   2517 HH22 ARG A 544      -1.372  -3.984  19.319  1.00 15.00           H  
ATOM   2518 HH21 ARG A 544      -0.321  -2.767  18.834  1.00 15.00           H  
ATOM   2519 HH12 ARG A 544      -1.977  -5.728  17.497  1.00 11.93           H  
ATOM   2520 HH11 ARG A 544      -1.771  -5.312  15.929  1.00 11.93           H  
ATOM   2521  HE  ARG A 544      -0.619  -3.344  15.376  1.00 13.07           H  
ATOM   2522  N   TYR A 545       4.624  -4.998  15.562  1.00 14.60           N  
ANISOU 2522  N   TYR A 545     2075   1905   1566    134   -149     99
ATOM   2523  CA  TYR A 545       5.267  -6.195  16.009  1.00 15.25           C  
ANISOU 2523  CA  TYR A 545     2183   1975   1635    162   -170    118
ATOM   2524  C   TYR A 545       6.764  -6.197  15.555  1.00 19.72           C  
ANISOU 2524  C   TYR A 545     2719   2558   2217    194   -198    115
ATOM   2525  O   TYR A 545       7.425  -7.129  15.982  1.00 20.78           O  
ANISOU 2525  O   TYR A 545     2870   2681   2345    223   -217    131
ATOM   2526  CB  TYR A 545       4.528  -7.436  15.321  1.00 16.07           C  
ANISOU 2526  CB  TYR A 545     2318   2044   1743    163   -150    130
ATOM   2527  CG  TYR A 545       3.152  -7.775  15.833  1.00 15.74           C  
ANISOU 2527  CG  TYR A 545     2297   1992   1693    128   -120    129
ATOM   2528  CD1 TYR A 545       2.925  -7.801  17.198  1.00 16.59           C  
ANISOU 2528  CD1 TYR A 545     2435   2099   1769    114   -117    137
ATOM   2529  CD2 TYR A 545       2.054  -7.874  14.963  1.00 14.33           C  
ANISOU 2529  CD2 TYR A 545     2100   1807   1536    107    -94    118
ATOM   2530  CE1 TYR A 545       1.746  -8.244  17.705  1.00 17.02           C  
ANISOU 2530  CE1 TYR A 545     2502   2148   1818     82    -86    134
ATOM   2531  CE2 TYR A 545       0.845  -8.385  15.496  1.00 14.95           C  
ANISOU 2531  CE2 TYR A 545     2188   1881   1611     76    -67    115
ATOM   2532  CZ  TYR A 545       0.641  -8.538  16.871  1.00 16.45           C  
ANISOU 2532  CZ  TYR A 545     2407   2071   1772     64    -61    123
ATOM   2533  OH  TYR A 545      -0.508  -8.998  17.413  1.00 15.59           O  
ANISOU 2533  OH  TYR A 545     2302   1958   1661     35    -31    119
ATOM   2534  H   TYR A 545       4.334  -4.937  14.597  1.00 14.60           H  
ATOM   2535  HA  TYR A 545       5.146  -6.331  17.084  1.00 15.25           H  
ATOM   2536  HB3 TYR A 545       5.094  -8.355  15.469  1.00 16.07           H  
ATOM   2537  HB2 TYR A 545       4.436  -7.239  14.253  1.00 16.07           H  
ATOM   2538  HD1 TYR A 545       3.652  -7.579  17.965  1.00 16.59           H  
ATOM   2539  HD2 TYR A 545       2.137  -7.779  13.891  1.00 14.33           H  
ATOM   2540  HE1 TYR A 545       1.743  -8.359  18.779  1.00 17.02           H  
ATOM   2541  HE2 TYR A 545       0.045  -8.658  14.823  1.00 14.95           H  
ATOM   2542  HH  TYR A 545      -1.138  -8.633  16.787  1.00 15.59           H  
ATOM   2543  N   VAL A 546       7.310  -5.277  14.796  1.00 17.65           N  
ANISOU 2543  N   VAL A 546     2413   2321   1972    189   -202     97
ATOM   2544  CA  VAL A 546       8.772  -5.207  14.464  1.00 18.58           C  
ANISOU 2544  CA  VAL A 546     2494   2459   2107    215   -226     92
ATOM   2545  C   VAL A 546       9.542  -4.795  15.672  1.00 22.19           C  
ANISOU 2545  C   VAL A 546     2949   2938   2543    225   -260     97
ATOM   2546  O   VAL A 546       9.264  -3.710  16.214  1.00 21.27           O  
ANISOU 2546  O   VAL A 546     2832   2838   2411    201   -263     88
ATOM   2547  CB  VAL A 546       9.051  -4.223  13.321  1.00 23.06           C  
ANISOU 2547  CB  VAL A 546     3017   3044   2702    202   -212     70
ATOM   2548  CG1 VAL A 546      10.466  -3.866  13.022  1.00 23.61           C  
ANISOU 2548  CG1 VAL A 546     3044   3138   2788    224   -234     63
ATOM   2549  CG2 VAL A 546       8.353  -4.637  12.031  1.00 22.57           C  
ANISOU 2549  CG2 VAL A 546     2956   2960   2659    196   -183     67
ATOM   2550  H   VAL A 546       6.833  -4.454  14.454  1.00 17.65           H  
ATOM   2551  HA  VAL A 546       9.153  -6.210  14.273  1.00 18.58           H  
ATOM   2552  HB  VAL A 546       8.645  -3.261  13.632  1.00 23.06           H  
ATOM   2553 HG11 VAL A 546      10.528  -3.266  12.114  1.00 23.61           H  
ATOM   2554 HG12 VAL A 546      10.680  -3.168  13.831  1.00 23.61           H  
ATOM   2555 HG13 VAL A 546      11.094  -4.756  12.981  1.00 23.61           H  
ATOM   2556 HG21 VAL A 546       8.728  -5.596  11.674  1.00 22.57           H  
ATOM   2557 HG22 VAL A 546       7.319  -4.852  12.299  1.00 22.57           H  
ATOM   2558 HG23 VAL A 546       8.427  -3.858  11.272  1.00 22.57           H  
ATOM   2559  N   LEU A 547      10.532  -5.602  16.038  1.00 21.17           N  
ANISOU 2559  N   LEU A 547     2819   2810   2413    261   -289    109
ATOM   2560  CA  LEU A 547      11.393  -5.386  17.132  1.00 22.41           C  
ANISOU 2560  CA  LEU A 547     2975   2990   2548    272   -328    115
ATOM   2561  C   LEU A 547      12.704  -4.716  16.615  1.00 28.97           C  
ANISOU 2561  C   LEU A 547     3750   3860   3398    273   -348     98
ATOM   2562  O   LEU A 547      13.445  -5.327  15.827  1.00 30.04           O  
ANISOU 2562  O   LEU A 547     3882   4019   3514    265   -375     95
ATOM   2563  CB  LEU A 547      11.546  -6.710  17.998  1.00 22.99           C  
ANISOU 2563  CB  LEU A 547     3077   3050   2610    311   -353    140
ATOM   2564  CG  LEU A 547      10.235  -7.408  18.292  1.00 27.32           C  
ANISOU 2564  CG  LEU A 547     3689   3561   3132    306   -338    159
ATOM   2565  CD1 LEU A 547      10.392  -8.727  19.079  1.00 27.97           C  
ANISOU 2565  CD1 LEU A 547     3797   3624   3207    349   -361    184
ATOM   2566  CD2 LEU A 547       9.089  -6.595  18.907  1.00 29.45           C  
ANISOU 2566  CD2 LEU A 547     3992   3835   3362    277   -340    163
ATOM   2567  H   LEU A 547      10.635  -6.466  15.524  1.00 21.17           H  
ATOM   2568  HA  LEU A 547      11.047  -4.628  17.834  1.00 22.41           H  
ATOM   2569  HB3 LEU A 547      12.050  -6.526  18.946  1.00 22.99           H  
ATOM   2570  HB2 LEU A 547      12.216  -7.386  17.466  1.00 22.99           H  
ATOM   2571  HG  LEU A 547       9.932  -7.719  17.292  1.00 27.32           H  
ATOM   2572 HD11 LEU A 547      11.331  -9.273  18.985  1.00 27.97           H  
ATOM   2573 HD12 LEU A 547      10.242  -8.648  20.156  1.00 27.97           H  
ATOM   2574 HD13 LEU A 547       9.537  -9.350  18.816  1.00 27.97           H  
ATOM   2575 HD21 LEU A 547       8.658  -7.164  19.731  1.00 29.45           H  
ATOM   2576 HD22 LEU A 547       9.431  -5.629  19.279  1.00 29.45           H  
ATOM   2577 HD23 LEU A 547       8.316  -6.430  18.157  1.00 29.45           H  
ATOM   2578  N   ASP A 548      12.880  -3.440  16.919  1.00 27.73           N  
ANISOU 2578  N   ASP A 548     3551   3708   3276    280   -334     85
ATOM   2579  CA  ASP A 548      13.982  -2.546  16.496  1.00 29.86           C  
ANISOU 2579  CA  ASP A 548     3766   4014   3566    278   -349     67
ATOM   2580  C   ASP A 548      13.864  -1.328  17.315  1.00 32.69           C  
ANISOU 2580  C   ASP A 548     4115   4388   3916    235   -339     49
ATOM   2581  O   ASP A 548      12.786  -0.894  17.632  1.00 31.12           O  
ANISOU 2581  O   ASP A 548     3914   4180   3731    212   -306     37
ATOM   2582  CB  ASP A 548      13.906  -2.233  14.932  1.00 32.20           C  
ANISOU 2582  CB  ASP A 548     4025   4309   3900    295   -331     58
ATOM   2583  CG  ASP A 548      15.301  -1.919  14.357  1.00 45.75           C  
ANISOU 2583  CG  ASP A 548     5681   6060   5640    293   -340     39
ATOM   2584  OD1 ASP A 548      15.731  -0.752  14.355  1.00 46.27           O  
ANISOU 2584  OD1 ASP A 548     5730   6154   5695    276   -363     32
ATOM   2585  OD2 ASP A 548      16.002  -2.843  13.930  1.00 53.33           O1-
ANISOU 2585  OD2 ASP A 548     6612   7020   6629    306   -322     32
ATOM   2586  H   ASP A 548      12.110  -2.936  17.337  1.00 27.73           H  
ATOM   2587  HA  ASP A 548      14.876  -3.109  16.764  1.00 29.86           H  
ATOM   2588  HB3 ASP A 548      13.262  -1.412  14.619  1.00 32.20           H  
ATOM   2589  HB2 ASP A 548      13.426  -2.968  14.286  1.00 32.20           H  
ATOM   2590  N   ASP A 549      15.056  -0.671  17.452  1.00 31.17           N  
ANISOU 2590  N   ASP A 549     3920   4221   3704    225   -369     46
ATOM   2591  CA  ASP A 549      15.242   0.729  17.917  1.00 31.36           C  
ANISOU 2591  CA  ASP A 549     3941   4260   3715    186   -366     28
ATOM   2592  C   ASP A 549      14.674   1.769  16.945  1.00 34.19           C  
ANISOU 2592  C   ASP A 549     4258   4630   4103    165   -343      6
ATOM   2593  O   ASP A 549      14.240   2.746  17.534  1.00 34.04           O  
ANISOU 2593  O   ASP A 549     4247   4610   4077    131   -326     -7
ATOM   2594  CB  ASP A 549      16.753   1.192  18.000  1.00 34.52           C  
ANISOU 2594  CB  ASP A 549     4339   4688   4091    184   -409     28
ATOM   2595  CG  ASP A 549      17.641   0.420  19.030  1.00 51.00           C  
ANISOU 2595  CG  ASP A 549     6481   6761   6135    187   -424     46
ATOM   2596  OD1 ASP A 549      17.678  -0.815  19.015  1.00 52.07           O  
ANISOU 2596  OD1 ASP A 549     6651   6868   6265    206   -411     65
ATOM   2597  OD2 ASP A 549      18.249   1.079  19.910  1.00 57.97           O1-
ANISOU 2597  OD2 ASP A 549     7375   7662   6989    171   -449     42
ATOM   2598  H   ASP A 549      15.901  -1.096  17.098  1.00 31.17           H  
ATOM   2599  HA  ASP A 549      14.712   0.872  18.859  1.00 31.36           H  
ATOM   2600  HB3 ASP A 549      16.769   2.239  18.302  1.00 34.52           H  
ATOM   2601  HB2 ASP A 549      17.267   1.055  17.049  1.00 34.52           H  
ATOM   2602  N   GLU A 550      14.608   1.471  15.616  1.00 29.07           N  
ANISOU 2602  N   GLU A 550     3569   3991   3487    184   -342      2
ATOM   2603  CA  GLU A 550      14.117   2.481  14.660  1.00 29.26           C  
ANISOU 2603  CA  GLU A 550     3555   4023   3538    164   -318    -18
ATOM   2604  C   GLU A 550      12.527   2.617  14.595  1.00 30.64           C  
ANISOU 2604  C   GLU A 550     3754   4172   3718    147   -277    -20
ATOM   2605  O   GLU A 550      11.955   3.184  13.658  1.00 28.43           O  
ANISOU 2605  O   GLU A 550     3458   3895   3449    121   -257    -36
ATOM   2606  CB  GLU A 550      14.793   2.247  13.241  1.00 31.12           C  
ANISOU 2606  CB  GLU A 550     3743   4274   3805    189   -322    -21
ATOM   2607  CG  GLU A 550      16.337   2.362  13.213  1.00 45.01           C  
ANISOU 2607  CG  GLU A 550     5465   6069   5568    200   -362    -24
ATOM   2608  CD  GLU A 550      16.821   3.740  13.066  1.00 69.07           C  
ANISOU 2608  CD  GLU A 550     8500   9141   8602    164   -379    -40
ATOM   2609  OE1 GLU A 550      16.462   4.369  12.058  1.00 59.48           O  
ANISOU 2609  OE1 GLU A 550     7255   7938   7405    138   -362    -59
ATOM   2610  OE2 GLU A 550      17.601   4.206  13.925  1.00 69.69           O1-
ANISOU 2610  OE2 GLU A 550     8603   9226   8650    161   -408    -33
ATOM   2611  H   GLU A 550      15.150   0.706  15.242  1.00 29.07           H  
ATOM   2612  HA  GLU A 550      14.499   3.463  14.940  1.00 29.26           H  
ATOM   2613  HB3 GLU A 550      14.304   2.767  12.417  1.00 31.12           H  
ATOM   2614  HB2 GLU A 550      14.620   1.198  13.001  1.00 31.12           H  
ATOM   2615  HG3 GLU A 550      16.791   1.811  12.389  1.00 45.01           H  
ATOM   2616  HG2 GLU A 550      16.653   1.759  14.064  1.00 45.01           H  
ATOM   2617  N   TYR A 551      11.908   2.046  15.602  1.00 26.94           N  
ANISOU 2617  N   TYR A 551     3322   3675   3240    159   -265     -5
ATOM   2618  CA  TYR A 551      10.460   2.062  15.887  1.00 26.86           C  
ANISOU 2618  CA  TYR A 551     3332   3640   3234    145   -230     -6
ATOM   2619  C   TYR A 551      10.359   2.903  17.193  1.00 30.18           C  
ANISOU 2619  C   TYR A 551     3787   4050   3631    120   -220     -5
ATOM   2620  O   TYR A 551       9.760   3.995  17.136  1.00 28.35           O  
ANISOU 2620  O   TYR A 551     3564   3803   3405    102   -192    -10
ATOM   2621  CB  TYR A 551       9.787   0.661  15.993  1.00 29.26           C  
ANISOU 2621  CB  TYR A 551     3658   3919   3542    170   -222     10
ATOM   2622  CG  TYR A 551       8.269   0.774  15.947  1.00 33.93           C  
ANISOU 2622  CG  TYR A 551     4223   4510   4160    193   -217      8
ATOM   2623  CD1 TYR A 551       7.572   0.797  17.179  1.00 36.27           C  
ANISOU 2623  CD1 TYR A 551     4512   4794   4473    184   -188      0
ATOM   2624  CD2 TYR A 551       7.595   0.904  14.745  1.00 35.75           C  
ANISOU 2624  CD2 TYR A 551     4437   4750   4396    226   -240     14
ATOM   2625  CE1 TYR A 551       6.190   1.105  17.201  1.00 38.75           C  
ANISOU 2625  CE1 TYR A 551     4806   5108   4810    205   -180     -4
ATOM   2626  CE2 TYR A 551       6.187   0.963  14.728  1.00 37.29           C  
ANISOU 2626  CE2 TYR A 551     4608   4944   4616    250   -232     11
ATOM   2627  CZ  TYR A 551       5.500   1.181  15.964  1.00 45.40           C  
ANISOU 2627  CZ  TYR A 551     5632   5960   5660    238   -200      2
ATOM   2628  OH  TYR A 551       4.101   1.285  15.948  1.00 48.40           O  
ANISOU 2628  OH  TYR A 551     5991   6337   6061    260   -188     -3
ATOM   2629  H   TYR A 551      12.434   1.433  16.209  1.00 26.94           H  
ATOM   2630  HA  TYR A 551      10.019   2.625  15.065  1.00 26.86           H  
ATOM   2631  HB3 TYR A 551      10.213   0.026  16.771  1.00 29.26           H  
ATOM   2632  HB2 TYR A 551      10.080   0.108  15.101  1.00 29.26           H  
ATOM   2633  HD1 TYR A 551       8.189   0.627  18.049  1.00 36.27           H  
ATOM   2634  HD2 TYR A 551       8.032   0.984  13.761  1.00 35.75           H  
ATOM   2635  HE1 TYR A 551       5.665   1.424  18.089  1.00 38.75           H  
ATOM   2636  HE2 TYR A 551       5.690   1.059  13.774  1.00 37.29           H  
ATOM   2637  HH  TYR A 551       3.765   1.178  15.055  1.00 48.40           H  
ATOM   2638  N   THR A 552      11.112   2.495  18.254  1.00 29.83           N  
ANISOU 2638  N   THR A 552     3765   4011   3559    120   -242      2
ATOM   2639  CA  THR A 552      11.348   3.090  19.582  1.00 30.39           C  
ANISOU 2639  CA  THR A 552     3876   4068   3604    101   -230      6
ATOM   2640  C   THR A 552      11.915   4.533  19.655  1.00 36.91           C  
ANISOU 2640  C   THR A 552     4703   4903   4416     70   -225    -10
ATOM   2641  O   THR A 552      11.573   5.236  20.630  1.00 36.89           O  
ANISOU 2641  O   THR A 552     4730   4886   4400     54   -204    -10
ATOM   2642  CB  THR A 552      12.357   2.241  20.313  1.00 34.79           C  
ANISOU 2642  CB  THR A 552     4466   4619   4133    119   -253     25
ATOM   2643  OG1 THR A 552      12.030   0.920  20.163  1.00 32.00           O  
ANISOU 2643  OG1 THR A 552     4102   4292   3766    124   -289     22
ATOM   2644  CG2 THR A 552      12.630   2.470  21.810  1.00 35.38           C  
ANISOU 2644  CG2 THR A 552     4547   4677   4219    149   -254     41
ATOM   2645  H   THR A 552      11.605   1.613  18.223  1.00 29.83           H  
ATOM   2646  HA  THR A 552      10.450   3.081  20.201  1.00 30.39           H  
ATOM   2647  HB  THR A 552      13.297   2.248  19.761  1.00 34.79           H  
ATOM   2648  HG1 THR A 552      11.171   0.734  20.548  1.00 32.00           H  
ATOM   2649 HG21 THR A 552      11.746   2.777  22.369  1.00 35.38           H  
ATOM   2650 HG22 THR A 552      13.199   1.627  22.202  1.00 35.38           H  
ATOM   2651 HG23 THR A 552      13.295   3.333  21.843  1.00 35.38           H  
ATOM   2652  N   SER A 553      12.621   4.873  18.545  1.00 35.54           N  
ANISOU 2652  N   SER A 553     4501   4754   4248     62   -243    -24
ATOM   2653  CA  SER A 553      12.952   6.248  18.203  1.00 36.13           C  
ANISOU 2653  CA  SER A 553     4580   4837   4310     31   -239    -41
ATOM   2654  C   SER A 553      12.221   6.721  16.926  1.00 40.30           C  
ANISOU 2654  C   SER A 553     5074   5373   4866     16   -224    -59
ATOM   2655  O   SER A 553      12.581   6.258  15.859  1.00 37.24           O  
ANISOU 2655  O   SER A 553     4653   4996   4502     29   -231    -59
ATOM   2656  CB  SER A 553      14.534   6.513  18.210  1.00  0.00           C  
ATOM   2657  OG  SER A 553      15.000   6.930  19.459  1.00  0.00           O  
ATOM   2658  H   SER A 553      12.833   4.195  17.827  1.00 35.54           H  
ATOM   2659  HB2 SER A 553      15.202   5.774  17.768  1.00  0.00           H  
ATOM   2660  HB3 SER A 553      14.690   7.404  17.602  1.00  0.00           H  
ATOM   2661  HG  SER A 553      14.957   6.103  19.943  1.00  0.00           H  
ATOM   2662  HA  SER A 553      12.474   6.924  18.913  1.00 36.13           H  
ATOM   2663  N   SER A 554      11.071   7.381  17.078  1.00 39.36           N  
ANISOU 2663  N   SER A 554     4965   5246   4743    -11   -203    -73
ATOM   2664  CA  SER A 554      10.041   7.573  16.008  1.00 40.11           C  
ANISOU 2664  CA  SER A 554     5036   5344   4860    -30   -187    -89
ATOM   2665  C   SER A 554      10.430   8.468  14.770  1.00 47.71           C  
ANISOU 2665  C   SER A 554     5961   6335   5833    -34   -212    -99
ATOM   2666  O   SER A 554       9.613   8.610  13.825  1.00 49.24           O  
ANISOU 2666  O   SER A 554     6125   6532   6053    -36   -201   -106
ATOM   2667  CB  SER A 554       8.720   8.091  16.640  1.00 42.94           C  
ANISOU 2667  CB  SER A 554     5418   5692   5207    -57   -167   -102
ATOM   2668  OG  SER A 554       8.945   9.222  17.492  1.00 45.79           O  
ANISOU 2668  OG  SER A 554     5808   6028   5561    -54   -142    -94
ATOM   2669  H   SER A 554      10.744   7.652  17.994  1.00 39.36           H  
ATOM   2670  HA  SER A 554       9.874   6.550  15.673  1.00 40.11           H  
ATOM   2671  HB3 SER A 554       8.199   7.304  17.187  1.00 42.94           H  
ATOM   2672  HB2 SER A 554       8.026   8.338  15.837  1.00 42.94           H  
ATOM   2673  HG  SER A 554       8.080   9.548  17.748  1.00 45.79           H  
ATOM   2674  N   VAL A 555      11.635   9.002  14.853  1.00 45.16           N  
ANISOU 2674  N   VAL A 555     5640   6031   5489    -34   -246   -100
ATOM   2675  CA  VAL A 555      12.268   9.702  13.745  1.00 45.56           C  
ANISOU 2675  CA  VAL A 555     5653   6112   5545    -38   -277   -110
ATOM   2676  C   VAL A 555      13.215   8.703  12.983  1.00 48.99           C  
ANISOU 2676  C   VAL A 555     6055   6561   6000     -5   -295    -97
ATOM   2677  O   VAL A 555      13.673   9.001  11.876  1.00 49.88           O  
ANISOU 2677  O   VAL A 555     6131   6700   6119     -3   -323   -103
ATOM   2678  CB  VAL A 555      13.029  11.005  14.285  1.00  0.00           C  
ATOM   2679  CG1 VAL A 555      12.144  11.997  15.124  1.00  0.00           C  
ATOM   2680  CG2 VAL A 555      14.233  10.641  15.245  1.00  0.00           C  
ATOM   2681  H   VAL A 555      12.174   8.988  15.707  1.00 45.16           H  
ATOM   2682  HB  VAL A 555      13.428  11.582  13.451  1.00  0.00           H  
ATOM   2683 HG11 VAL A 555      11.879  11.486  16.050  1.00  0.00           H  
ATOM   2684 HG12 VAL A 555      12.736  12.850  15.457  1.00  0.00           H  
ATOM   2685 HG13 VAL A 555      11.302  12.368  14.541  1.00  0.00           H  
ATOM   2686 HG21 VAL A 555      14.055   9.742  15.834  1.00  0.00           H  
ATOM   2687 HG22 VAL A 555      15.123  10.466  14.640  1.00  0.00           H  
ATOM   2688 HG23 VAL A 555      14.400  11.498  15.898  1.00  0.00           H  
ATOM   2689  HA  VAL A 555      11.607   9.913  12.904  1.00 45.56           H  
ATOM   2690  N   GLY A 556      13.377   7.482  13.550  1.00 43.26           N  
ANISOU 2690  N   GLY A 556     5340   5814   5282     21   -278    -81
ATOM   2691  CA  GLY A 556      13.880   6.340  12.820  1.00 42.11           C  
ANISOU 2691  CA  GLY A 556     5171   5673   5155     55   -288    -70
ATOM   2692  C   GLY A 556      13.208   5.977  11.492  1.00 43.42           C  
ANISOU 2692  C   GLY A 556     5304   5839   5355     54   -263    -78
ATOM   2693  O   GLY A 556      12.021   6.254  11.302  1.00 43.45           O  
ANISOU 2693  O   GLY A 556     5316   5827   5364     35   -232    -85
ATOM   2694  H   GLY A 556      12.781   7.202  14.316  1.00 43.26           H  
ATOM   2695  HA3 GLY A 556      13.966   5.372  13.315  1.00 42.11           H  
ATOM   2696  HA2 GLY A 556      14.940   6.464  12.598  1.00 42.11           H  
ATOM   2697  N   SER A 557      14.004   5.188  10.721  1.00 37.03           N  
ANISOU 2697  N   SER A 557     4456   5047   4566     77   -276    -77
ATOM   2698  CA  SER A 557      13.710   4.624   9.460  1.00 35.06           C  
ANISOU 2698  CA  SER A 557     4173   4802   4348     79   -253    -85
ATOM   2699  C   SER A 557      12.596   3.533   9.319  1.00 35.35           C  
ANISOU 2699  C   SER A 557     4228   4810   4394     93   -221    -77
ATOM   2700  O   SER A 557      12.032   3.403   8.193  1.00 36.18           O  
ANISOU 2700  O   SER A 557     4315   4914   4520     86   -196    -85
ATOM   2701  CB  SER A 557      15.057   4.180   8.928  1.00  0.00           C  
ATOM   2702  OG  SER A 557      15.628   3.039   9.655  1.00  0.00           O  
ATOM   2703  H   SER A 557      14.858   4.843  11.136  1.00 37.03           H  
ATOM   2704  HB2 SER A 557      14.897   3.945   7.876  1.00  0.00           H  
ATOM   2705  HB3 SER A 557      15.781   4.990   9.014  1.00  0.00           H  
ATOM   2706  HG  SER A 557      16.097   3.279  10.457  1.00  0.00           H  
ATOM   2707  HA  SER A 557      13.343   5.474   8.884  1.00 35.06           H  
ATOM   2708  N   LYS A 558      12.347   2.758  10.351  1.00 27.38           N  
ANISOU 2708  N   LYS A 558     3257   3777   3369    109   -221    -61
ATOM   2709  CA  LYS A 558      11.510   1.545  10.293  1.00 25.50           C  
ANISOU 2709  CA  LYS A 558     3039   3512   3139    121   -194    -53
ATOM   2710  C   LYS A 558      10.155   1.896  11.024  1.00 25.37           C  
ANISOU 2710  C   LYS A 558     3063   3472   3105    102   -177    -49
ATOM   2711  O   LYS A 558       9.324   0.999  11.083  1.00 26.45           O  
ANISOU 2711  O   LYS A 558     3221   3585   3243    110   -161    -40
ATOM   2712  CB  LYS A 558      12.291   0.318  10.857  1.00  0.00           C  
ATOM   2713  CG  LYS A 558      13.678   0.129  10.301  1.00  0.00           C  
ATOM   2714  CD  LYS A 558      14.350  -1.158  10.900  1.00  0.00           C  
ATOM   2715  CE  LYS A 558      15.837  -1.007  10.653  1.00  0.00           C  
ATOM   2716  NZ  LYS A 558      16.538  -2.167  11.142  1.00  0.00           N1+
ATOM   2717  H   LYS A 558      12.806   3.097  11.184  1.00 27.38           H  
ATOM   2718  HB2 LYS A 558      12.333   0.357  11.946  1.00  0.00           H  
ATOM   2719  HB3 LYS A 558      11.800  -0.597  10.527  1.00  0.00           H  
ATOM   2720  HG2 LYS A 558      13.630   0.072   9.213  1.00  0.00           H  
ATOM   2721  HG3 LYS A 558      14.249   1.033  10.513  1.00  0.00           H  
ATOM   2722  HD2 LYS A 558      14.094  -1.257  11.955  1.00  0.00           H  
ATOM   2723  HD3 LYS A 558      13.950  -2.053  10.424  1.00  0.00           H  
ATOM   2724  HE2 LYS A 558      16.141  -0.747   9.639  1.00  0.00           H  
ATOM   2725  HE3 LYS A 558      16.277  -0.160  11.178  1.00  0.00           H  
ATOM   2726  HZ1 LYS A 558      16.400  -2.299  12.134  1.00  0.00           H  
ATOM   2727  HZ2 LYS A 558      16.354  -2.960  10.544  1.00  0.00           H  
ATOM   2728  HZ3 LYS A 558      17.528  -1.991  11.048  1.00  0.00           H  
ATOM   2729  HA  LYS A 558      11.216   1.370   9.258  1.00 25.50           H  
ATOM   2730  N   PHE A 559       9.915   3.126  11.424  1.00 19.90           N  
ANISOU 2730  N   PHE A 559     2379   2785   2399     76   -180    -56
ATOM   2731  CA  PHE A 559       8.675   3.691  11.905  1.00 16.88           C  
ANISOU 2731  CA  PHE A 559     2030   2382   2002     58   -163    -54
ATOM   2732  C   PHE A 559       7.936   4.408  10.780  1.00 18.18           C  
ANISOU 2732  C   PHE A 559     2190   2534   2183     45   -133    -61
ATOM   2733  O   PHE A 559       8.514   5.303  10.212  1.00 18.11           O  
ANISOU 2733  O   PHE A 559     2155   2537   2189     35   -127    -73
ATOM   2734  CB  PHE A 559       9.033   4.769  13.092  1.00 17.21           C  
ANISOU 2734  CB  PHE A 559     2082   2433   2024     36   -173    -62
ATOM   2735  CG  PHE A 559       7.934   5.306  13.859  1.00 16.30           C  
ANISOU 2735  CG  PHE A 559     2002   2298   1894     22   -155    -60
ATOM   2736  CD1 PHE A 559       7.319   4.579  14.948  1.00 17.69           C  
ANISOU 2736  CD1 PHE A 559     2209   2464   2050     32   -160    -46
ATOM   2737  CD2 PHE A 559       7.300   6.482  13.365  1.00 16.82           C  
ANISOU 2737  CD2 PHE A 559     2070   2356   1966      1   -132    -70
ATOM   2738  CE1 PHE A 559       6.158   5.140  15.548  1.00 18.76           C  
ANISOU 2738  CE1 PHE A 559     2373   2581   2173     19   -139    -45
ATOM   2739  CE2 PHE A 559       6.115   6.856  13.874  1.00 16.60           C  
ANISOU 2739  CE2 PHE A 559     2070   2309   1926     -9   -114    -68
ATOM   2740  CZ  PHE A 559       5.572   6.274  15.010  1.00 15.93           C  
ANISOU 2740  CZ  PHE A 559     2012   2216   1823      0   -117    -56
ATOM   2741  H   PHE A 559      10.666   3.783  11.574  1.00 19.90           H  
ATOM   2742  HA  PHE A 559       8.056   2.863  12.252  1.00 16.88           H  
ATOM   2743  HB3 PHE A 559       9.577   5.621  12.685  1.00 17.21           H  
ATOM   2744  HB2 PHE A 559       9.791   4.337  13.744  1.00 17.21           H  
ATOM   2745  HD1 PHE A 559       7.797   3.669  15.278  1.00 17.69           H  
ATOM   2746  HD2 PHE A 559       7.726   7.059  12.557  1.00 16.82           H  
ATOM   2747  HE1 PHE A 559       5.761   4.677  16.439  1.00 18.76           H  
ATOM   2748  HE2 PHE A 559       5.644   7.755  13.505  1.00 16.60           H  
ATOM   2749  HZ  PHE A 559       4.716   6.772  15.442  1.00 15.93           H  
ATOM   2750  N   PRO A 560       6.707   4.041  10.449  1.00 15.60           N  
ANISOU 2750  N   PRO A 560     1889   2185   1854     42   -114    -54
ATOM   2751  CA  PRO A 560       5.960   4.684   9.377  1.00 14.25           C  
ANISOU 2751  CA  PRO A 560     1715   2003   1697     31    -90    -59
ATOM   2752  C   PRO A 560       5.401   6.089   9.697  1.00 13.06           C  
ANISOU 2752  C   PRO A 560     1566   1852   1545      6    -79    -70
ATOM   2753  O   PRO A 560       4.197   6.252   9.792  1.00 11.46           O  
ANISOU 2753  O   PRO A 560     1381   1633   1339     -2    -63    -69
ATOM   2754  CB  PRO A 560       4.827   3.607   9.127  1.00 15.92           C  
ANISOU 2754  CB  PRO A 560     1950   2193   1906     39    -79    -47
ATOM   2755  CG  PRO A 560       4.514   3.022  10.508  1.00 20.74           C  
ANISOU 2755  CG  PRO A 560     2582   2801   2498     42    -90    -39
ATOM   2756  CD  PRO A 560       5.956   2.955  11.160  1.00 17.83           C  
ANISOU 2756  CD  PRO A 560     2202   2452   2121     50   -114    -41
ATOM   2757  HA  PRO A 560       6.617   4.863   8.526  1.00 14.25           H  
ATOM   2758  HB3 PRO A 560       5.243   2.898   8.411  1.00 15.92           H  
ATOM   2759  HB2 PRO A 560       3.969   4.041   8.614  1.00 15.92           H  
ATOM   2760  HG3 PRO A 560       4.018   2.058  10.391  1.00 20.74           H  
ATOM   2761  HG2 PRO A 560       3.904   3.764  11.023  1.00 20.74           H  
ATOM   2762  HD2 PRO A 560       5.879   3.143  12.231  1.00 17.83           H  
ATOM   2763  HD3 PRO A 560       6.386   1.957  11.075  1.00 17.83           H  
ATOM   2764  N   VAL A 561       6.322   7.155   9.721  1.00 12.18           N  
ANISOU 2764  N   VAL A 561     1434   1757   1435     -5    -87    -82
ATOM   2765  CA  VAL A 561       5.998   8.524  10.142  1.00 10.97           C  
ANISOU 2765  CA  VAL A 561     1284   1603   1280    -31    -77    -95
ATOM   2766  C   VAL A 561       5.083   9.274   9.138  1.00 10.91           C  
ANISOU 2766  C   VAL A 561     1282   1578   1284    -38    -52    -95
ATOM   2767  O   VAL A 561       4.091   9.848   9.519  1.00 10.32           O  
ANISOU 2767  O   VAL A 561     1226   1491   1205    -50    -40    -98
ATOM   2768  CB  VAL A 561       7.242   9.349  10.700  1.00 11.97           C  
ANISOU 2768  CB  VAL A 561     1384   1753   1412    -43    -89   -108
ATOM   2769  CG1 VAL A 561       8.452   9.373   9.757  1.00 12.45           C  
ANISOU 2769  CG1 VAL A 561     1448   1809   1474    -72    -75   -122
ATOM   2770  CG2 VAL A 561       6.902  10.812  11.082  1.00 13.42           C  
ANISOU 2770  CG2 VAL A 561     1562   1955   1581    -38   -119   -108
ATOM   2771  H   VAL A 561       7.295   6.922   9.585  1.00 12.18           H  
ATOM   2772  HA  VAL A 561       5.386   8.451  11.041  1.00 10.97           H  
ATOM   2773  HB  VAL A 561       7.756   8.917  11.558  1.00 11.97           H  
ATOM   2774 HG11 VAL A 561       9.258   9.880  10.287  1.00 12.45           H  
ATOM   2775 HG12 VAL A 561       8.694   8.320   9.619  1.00 12.45           H  
ATOM   2776 HG13 VAL A 561       8.258   9.809   8.777  1.00 12.45           H  
ATOM   2777 HG21 VAL A 561       6.015  10.911  11.708  1.00 13.42           H  
ATOM   2778 HG22 VAL A 561       7.695  11.284  11.662  1.00 13.42           H  
ATOM   2779 HG23 VAL A 561       6.800  11.439  10.196  1.00 13.42           H  
ATOM   2780  N   ARG A 562       5.466   9.103   7.876  1.00  9.81           N  
ANISOU 2780  N   ARG A 562     1132   1438   1159    -29    -44    -92
ATOM   2781  CA  ARG A 562       4.746   9.691   6.701  1.00  9.72           C  
ANISOU 2781  CA  ARG A 562     1126   1411   1156    -36    -23    -91
ATOM   2782  C   ARG A 562       3.275   9.251   6.685  1.00  9.91           C  
ANISOU 2782  C   ARG A 562     1173   1416   1177    -29    -15    -81
ATOM   2783  O   ARG A 562       2.446  10.093   6.271  1.00  9.61           O  
ANISOU 2783  O   ARG A 562     1142   1365   1145    -34     -1    -79
ATOM   2784  CB  ARG A 562       5.408   9.182   5.360  1.00 10.40           C  
ANISOU 2784  CB  ARG A 562     1196   1502   1255    -30    -16    -92
ATOM   2785  CG  ARG A 562       6.886   9.591   5.427  1.00 11.02           C  
ANISOU 2785  CG  ARG A 562     1246   1601   1340    -40    -20   -104
ATOM   2786  CD  ARG A 562       7.632   9.418   4.078  1.00 11.23           C  
ANISOU 2786  CD  ARG A 562     1254   1634   1378    -26    -15   -103
ATOM   2787  NE  ARG A 562       9.072   9.782   4.073  1.00 11.46           N  
ANISOU 2787  NE  ARG A 562     1250   1688   1415    -30    -22   -114
ATOM   2788  CZ  ARG A 562       9.478  11.045   4.080  1.00 11.37           C  
ANISOU 2788  CZ  ARG A 562     1221   1685   1412    -52    -10   -125
ATOM   2789  NH1 ARG A 562      10.808  11.278   4.135  1.00 10.33           N  
ANISOU 2789  NH1 ARG A 562     1056   1579   1291    -56    -19   -135
ATOM   2790  NH2 ARG A 562       8.690  12.129   3.930  1.00 10.67           N1+
ANISOU 2790  NH2 ARG A 562     1150   1581   1325    -69     13   -126
ATOM   2791  H   ARG A 562       6.321   8.581   7.748  1.00  9.81           H  
ATOM   2792  HA  ARG A 562       4.800  10.779   6.687  1.00  9.72           H  
ATOM   2793  HB3 ARG A 562       4.937   9.616   4.478  1.00 10.40           H  
ATOM   2794  HB2 ARG A 562       5.323   8.101   5.247  1.00 10.40           H  
ATOM   2795  HG3 ARG A 562       7.481   9.113   6.205  1.00 11.02           H  
ATOM   2796  HG2 ARG A 562       6.835  10.659   5.641  1.00 11.02           H  
ATOM   2797  HD3 ARG A 562       7.101   9.930   3.275  1.00 11.23           H  
ATOM   2798  HD2 ARG A 562       7.520   8.370   3.801  1.00 11.23           H  
ATOM   2799 HH22 ARG A 562       9.041  13.077   3.930  1.00 10.67           H  
ATOM   2800 HH21 ARG A 562       7.692  12.002   3.840  1.00 10.67           H  
ATOM   2801 HH12 ARG A 562      11.144  12.227   4.055  1.00 10.33           H  
ATOM   2802 HH11 ARG A 562      11.431  10.483   4.141  1.00 10.33           H  
ATOM   2803  HE  ARG A 562       9.744   9.046   4.241  1.00 11.46           H  
ATOM   2804  N   TRP A 563       2.901   8.092   7.213  1.00  8.72           N  
ANISOU 2804  N   TRP A 563     1031   1263   1018    -18    -24    -73
ATOM   2805  CA  TRP A 563       1.554   7.654   7.217  1.00  9.26           C  
ANISOU 2805  CA  TRP A 563     1117   1315   1085    -13    -16    -64
ATOM   2806  C   TRP A 563       0.877   7.539   8.573  1.00 10.29           C  
ANISOU 2806  C   TRP A 563     1262   1443   1204    -20    -15    -65
ATOM   2807  O   TRP A 563      -0.211   7.093   8.720  1.00 11.08           O  
ANISOU 2807  O   TRP A 563     1374   1533   1303    -16     -9    -57
ATOM   2808  CB  TRP A 563       1.636   6.322   6.437  1.00  9.82           C  
ANISOU 2808  CB  TRP A 563     1191   1383   1155      3    -23    -53
ATOM   2809  CG  TRP A 563       2.306   6.233   5.099  1.00  9.89           C  
ANISOU 2809  CG  TRP A 563     1192   1390   1174     10    -20    -52
ATOM   2810  CD1 TRP A 563       1.722   6.673   3.905  1.00 10.26           C  
ANISOU 2810  CD1 TRP A 563     1246   1425   1227     10    -11    -47
ATOM   2811  CD2 TRP A 563       3.651   5.853   4.792  1.00  9.77           C  
ANISOU 2811  CD2 TRP A 563     1160   1387   1164     16    -24    -57
ATOM   2812  NE1 TRP A 563       2.680   6.594   2.936  1.00 10.02           N  
ANISOU 2812  NE1 TRP A 563     1209   1397   1202     16     -9    -49
ATOM   2813  CE2 TRP A 563       3.916   6.059   3.408  1.00 11.15           C  
ANISOU 2813  CE2 TRP A 563     1337   1555   1347     20    -14    -55
ATOM   2814  CE3 TRP A 563       4.740   5.416   5.637  1.00 11.78           C  
ANISOU 2814  CE3 TRP A 563     1397   1659   1419     19    -35    -63
ATOM   2815  CZ2 TRP A 563       5.095   5.791   2.795  1.00 11.97           C  
ANISOU 2815  CZ2 TRP A 563     1426   1666   1457     25    -11    -61
ATOM   2816  CZ3 TRP A 563       6.022   5.085   5.016  1.00 13.09           C  
ANISOU 2816  CZ3 TRP A 563     1544   1834   1595     25    -33    -68
ATOM   2817  CH2 TRP A 563       6.214   5.332   3.604  1.00 13.56           C  
ANISOU 2817  CH2 TRP A 563     1607   1885   1661     29    -19    -67
ATOM   2818  H   TRP A 563       3.571   7.523   7.712  1.00  8.72           H  
ATOM   2819  HA  TRP A 563       0.977   8.219   6.485  1.00  9.26           H  
ATOM   2820  HB3 TRP A 563       0.624   5.921   6.392  1.00  9.82           H  
ATOM   2821  HB2 TRP A 563       2.084   5.500   6.995  1.00  9.82           H  
ATOM   2822  HD1 TRP A 563       0.776   7.193   3.863  1.00 10.26           H  
ATOM   2823  HE1 TRP A 563       2.457   6.823   1.978  1.00 10.02           H  
ATOM   2824  HE3 TRP A 563       4.522   5.307   6.689  1.00 11.78           H  
ATOM   2825  HZ2 TRP A 563       5.199   5.992   1.740  1.00 11.97           H  
ATOM   2826  HZ3 TRP A 563       6.789   4.666   5.650  1.00 13.09           H  
ATOM   2827  HH2 TRP A 563       7.078   5.014   3.040  1.00 13.56           H  
ATOM   2828  N   SER A 564       1.543   8.088   9.572  1.00  9.86           N  
ANISOU 2828  N   SER A 564     1207   1397   1142    -31    -19    -75
ATOM   2829  CA  SER A 564       0.893   8.247  10.867  1.00  9.51           C  
ANISOU 2829  CA  SER A 564     1180   1350   1082    -38    -18    -78
ATOM   2830  C   SER A 564       0.075   9.523  10.829  1.00  9.88           C  
ANISOU 2830  C   SER A 564     1235   1387   1130    -52     -2    -88
ATOM   2831  O   SER A 564       0.604  10.584  10.428  1.00 11.17           O  
ANISOU 2831  O   SER A 564     1392   1554   1299    -64     -1    -98
ATOM   2832  CB  SER A 564       2.024   8.422  11.944  1.00 11.10           C  
ANISOU 2832  CB  SER A 564     1380   1569   1269    -40    -38    -83
ATOM   2833  OG  SER A 564       2.711   7.212  12.278  1.00 12.85           O  
ANISOU 2833  OG  SER A 564     1597   1797   1488    -23    -53    -72
ATOM   2834  H   SER A 564       2.334   8.697   9.420  1.00  9.86           H  
ATOM   2835  HA  SER A 564       0.212   7.435  11.121  1.00  9.51           H  
ATOM   2836  HB3 SER A 564       1.546   8.830  12.834  1.00 11.10           H  
ATOM   2837  HB2 SER A 564       2.768   9.138  11.597  1.00 11.10           H  
ATOM   2838  HG  SER A 564       3.180   6.932  11.489  1.00 12.85           H  
ATOM   2839  N   PRO A 565      -1.239   9.516  11.231  1.00  9.60           N  
ANISOU 2839  N   PRO A 565     1218   1341   1089    -53     11    -87
ATOM   2840  CA  PRO A 565      -1.981  10.714  11.676  1.00  9.61           C  
ANISOU 2840  CA  PRO A 565     1230   1329   1090    -63     28    -98
ATOM   2841  C   PRO A 565      -1.226  11.512  12.780  1.00 10.15           C  
ANISOU 2841  C   PRO A 565     1309   1406   1141    -80     21   -112
ATOM   2842  O   PRO A 565      -0.329  11.015  13.478  1.00 11.07           O  
ANISOU 2842  O   PRO A 565     1426   1538   1243    -81      2   -112
ATOM   2843  CB  PRO A 565      -3.305  10.227  12.254  1.00  9.99           C  
ANISOU 2843  CB  PRO A 565     1291   1366   1138    -55     44    -91
ATOM   2844  CG  PRO A 565      -3.540   9.016  11.320  1.00 10.74           C  
ANISOU 2844  CG  PRO A 565     1389   1470   1220    -49     33    -83
ATOM   2845  CD  PRO A 565      -2.114   8.405  11.352  1.00 10.05           C  
ANISOU 2845  CD  PRO A 565     1284   1394   1139    -43     14    -77
ATOM   2846  HA  PRO A 565      -2.131  11.394  10.838  1.00  9.61           H  
ATOM   2847  HB3 PRO A 565      -4.198  10.852  12.264  1.00  9.99           H  
ATOM   2848  HB2 PRO A 565      -3.254   9.683  13.197  1.00  9.99           H  
ATOM   2849  HG3 PRO A 565      -3.823   9.298  10.306  1.00 10.74           H  
ATOM   2850  HG2 PRO A 565      -4.170   8.198  11.669  1.00 10.74           H  
ATOM   2851  HD2 PRO A 565      -1.903   7.757  12.203  1.00 10.05           H  
ATOM   2852  HD3 PRO A 565      -1.967   7.694  10.539  1.00 10.05           H  
ATOM   2853  N   PRO A 566      -1.769  12.732  13.119  1.00 10.86           N  
ANISOU 2853  N   PRO A 566     1410   1483   1231    -93     35   -124
ATOM   2854  CA  PRO A 566      -1.361  13.595  14.281  1.00 11.98           C  
ANISOU 2854  CA  PRO A 566     1565   1632   1356   -113     29   -141
ATOM   2855  C   PRO A 566      -1.197  12.873  15.656  1.00 12.77           C  
ANISOU 2855  C   PRO A 566     1683   1739   1431   -113     22   -142
ATOM   2856  O   PRO A 566      -0.048  12.919  16.135  1.00 12.94           O  
ANISOU 2856  O   PRO A 566     1706   1776   1435   -125      2   -150
ATOM   2857  CB  PRO A 566      -2.357  14.746  14.280  1.00 14.36           C  
ANISOU 2857  CB  PRO A 566     1882   1911   1662   -123     52   -152
ATOM   2858  CG  PRO A 566      -2.944  14.812  12.861  1.00 18.91           C  
ANISOU 2858  CG  PRO A 566     2457   2471   2258   -104     70   -139
ATOM   2859  CD  PRO A 566      -2.754  13.441  12.273  1.00 11.93           C  
ANISOU 2859  CD  PRO A 566     1550   1598   1383    -90     56   -124
ATOM   2860  HA  PRO A 566      -0.435  14.015  13.890  1.00 11.98           H  
ATOM   2861  HB3 PRO A 566      -1.902  15.714  14.489  1.00 14.36           H  
ATOM   2862  HB2 PRO A 566      -3.183  14.724  14.990  1.00 14.36           H  
ATOM   2863  HG3 PRO A 566      -2.539  15.577  12.197  1.00 18.91           H  
ATOM   2864  HG2 PRO A 566      -4.014  15.017  12.873  1.00 18.91           H  
ATOM   2865  HD2 PRO A 566      -3.737  12.972  12.292  1.00 11.93           H  
ATOM   2866  HD3 PRO A 566      -2.562  13.509  11.202  1.00 11.93           H  
ATOM   2867  N   GLU A 567      -2.315  12.348  16.169  1.00 11.56           N  
ANISOU 2867  N   GLU A 567     1543   1575   1276   -101     39   -134
ATOM   2868  CA  GLU A 567      -2.316  11.839  17.552  1.00 11.59           C  
ANISOU 2868  CA  GLU A 567     1568   1582   1252   -104     37   -136
ATOM   2869  C   GLU A 567      -1.717  10.464  17.674  1.00 11.85           C  
ANISOU 2869  C   GLU A 567     1594   1633   1274    -96     10   -124
ATOM   2870  O   GLU A 567      -1.300  10.042  18.774  1.00 12.22           O  
ANISOU 2870  O   GLU A 567     1660   1688   1294   -102     -1   -126
ATOM   2871  CB  GLU A 567      -3.759  11.792  17.990  1.00 12.70           C  
ANISOU 2871  CB  GLU A 567     1724   1706   1394    -95     66   -132
ATOM   2872  CG  GLU A 567      -4.664  10.767  17.199  1.00 12.53           C  
ANISOU 2872  CG  GLU A 567     1687   1682   1390    -77     72   -114
ATOM   2873  CD  GLU A 567      -5.213  11.231  15.876  1.00 12.63           C  
ANISOU 2873  CD  GLU A 567     1678   1687   1434    -68     79   -108
ATOM   2874  OE1 GLU A 567      -5.603  10.419  15.024  1.00 13.27           O  
ANISOU 2874  OE1 GLU A 567     1757   1761   1525    -73     82   -117
ATOM   2875  OE2 GLU A 567      -5.203  12.458  15.639  1.00 11.99           O1-
ANISOU 2875  OE2 GLU A 567     1586   1604   1366    -55     83    -95
ATOM   2876  H   GLU A 567      -3.245  12.402  15.779  1.00 11.56           H  
ATOM   2877  HA  GLU A 567      -1.727  12.566  18.113  1.00 11.59           H  
ATOM   2878  HB3 GLU A 567      -4.199  12.788  17.929  1.00 12.70           H  
ATOM   2879  HB2 GLU A 567      -3.828  11.614  19.063  1.00 12.70           H  
ATOM   2880  HG3 GLU A 567      -5.535  10.610  17.835  1.00 12.53           H  
ATOM   2881  HG2 GLU A 567      -4.325   9.740  17.062  1.00 12.53           H  
ATOM   2882  N   VAL A 568      -1.573   9.776  16.538  1.00 10.89           N  
ANISOU 2882  N   VAL A 568     1449   1518   1171    -83      0   -111
ATOM   2883  CA  VAL A 568      -0.834   8.522  16.410  1.00 10.32           C  
ANISOU 2883  CA  VAL A 568     1370   1461   1090    -73    -26   -101
ATOM   2884  C   VAL A 568       0.654   8.846  16.488  1.00 12.16           C  
ANISOU 2884  C   VAL A 568     1590   1712   1317    -83    -52   -111
ATOM   2885  O   VAL A 568       1.328   8.103  17.239  1.00 12.63           O  
ANISOU 2885  O   VAL A 568     1658   1787   1356    -84    -74   -110
ATOM   2886  CB  VAL A 568      -1.248   7.805  15.127  1.00 11.59           C  
ANISOU 2886  CB  VAL A 568     1511   1619   1272    -56    -27    -86
ATOM   2887  CG1 VAL A 568      -0.412   6.524  14.840  1.00 12.35           C  
ANISOU 2887  CG1 VAL A 568     1597   1732   1365    -45    -54    -79
ATOM   2888  CG2 VAL A 568      -2.743   7.499  15.160  1.00 11.93           C  
ANISOU 2888  CG2 VAL A 568     1568   1649   1316    -48     -8    -75
ATOM   2889  H   VAL A 568      -1.943  10.146  15.674  1.00 10.89           H  
ATOM   2890  HA  VAL A 568      -0.995   7.826  17.233  1.00 10.32           H  
ATOM   2891  HB  VAL A 568      -1.077   8.541  14.341  1.00 11.59           H  
ATOM   2892 HG11 VAL A 568      -0.786   5.817  14.100  1.00 12.35           H  
ATOM   2893 HG12 VAL A 568       0.627   6.752  14.604  1.00 12.35           H  
ATOM   2894 HG13 VAL A 568      -0.338   6.046  15.817  1.00 12.35           H  
ATOM   2895 HG21 VAL A 568      -3.006   6.619  15.746  1.00 11.93           H  
ATOM   2896 HG22 VAL A 568      -3.321   8.316  15.592  1.00 11.93           H  
ATOM   2897 HG23 VAL A 568      -3.174   7.357  14.169  1.00 11.93           H  
ATOM   2898  N   LEU A 569       1.121   9.807  15.708  1.00 11.95           N  
ANISOU 2898  N   LEU A 569     1545   1688   1309    -92    -48   -121
ATOM   2899  CA  LEU A 569       2.542  10.219  15.776  1.00 12.57           C  
ANISOU 2899  CA  LEU A 569     1605   1785   1385   -104    -72   -131
ATOM   2900  C   LEU A 569       2.933  10.818  17.145  1.00 15.04           C  
ANISOU 2900  C   LEU A 569     1937   2104   1673   -125    -81   -147
ATOM   2901  O   LEU A 569       4.048  10.586  17.657  1.00 16.48           O  
ANISOU 2901  O   LEU A 569     2109   2308   1845   -132   -109   -152
ATOM   2902  CB  LEU A 569       2.740  11.243  14.609  1.00 12.69           C  
ANISOU 2902  CB  LEU A 569     1597   1799   1424   -113    -62   -138
ATOM   2903  CG  LEU A 569       4.160  11.908  14.474  1.00 15.39           C  
ANISOU 2903  CG  LEU A 569     1921   2137   1789    -94    -55   -125
ATOM   2904  CD1 LEU A 569       4.077  13.230  15.285  1.00 18.13           C  
ANISOU 2904  CD1 LEU A 569     2253   2480   2154   -106    -42   -133
ATOM   2905  CD2 LEU A 569       5.346  10.924  14.803  1.00 18.08           C  
ANISOU 2905  CD2 LEU A 569     2244   2496   2131    -77    -78   -115
ATOM   2906  H   LEU A 569       0.495  10.165  15.000  1.00 11.95           H  
ATOM   2907  HA  LEU A 569       3.044   9.271  15.585  1.00 12.57           H  
ATOM   2908  HB3 LEU A 569       1.948  11.978  14.469  1.00 12.69           H  
ATOM   2909  HB2 LEU A 569       2.593  10.715  13.666  1.00 12.69           H  
ATOM   2910  HG  LEU A 569       4.144  12.273  13.447  1.00 15.39           H  
ATOM   2911 HD11 LEU A 569       4.898  13.346  15.993  1.00 18.13           H  
ATOM   2912 HD12 LEU A 569       4.258  14.101  14.656  1.00 18.13           H  
ATOM   2913 HD13 LEU A 569       3.117  13.376  15.781  1.00 18.13           H  
ATOM   2914 HD21 LEU A 569       5.010   9.895  14.929  1.00 18.08           H  
ATOM   2915 HD22 LEU A 569       6.123  10.860  14.042  1.00 18.08           H  
ATOM   2916 HD23 LEU A 569       5.731  11.316  15.745  1.00 18.08           H  
ATOM   2917  N   MET A 570       2.075  11.676  17.720  1.00 13.06           N  
ANISOU 2917  N   MET A 570     1713   1834   1413   -136    -57   -155
ATOM   2918  CA  MET A 570       2.307  12.358  18.943  1.00 13.28           C  
ANISOU 2918  CA  MET A 570     1766   1864   1415   -159    -62   -172
ATOM   2919  C   MET A 570       2.127  11.352  20.114  1.00 15.30           C  
ANISOU 2919  C   MET A 570     2049   2126   1640   -154    -72   -167
ATOM   2920  O   MET A 570       3.066  11.081  20.859  1.00 16.39           O  
ANISOU 2920  O   MET A 570     2198   2277   1752   -170    -94   -177
ATOM   2921  CB  MET A 570       1.352  13.512  19.111  1.00 15.52           C  
ANISOU 2921  CB  MET A 570     2071   2123   1704   -170    -28   -185
ATOM   2922  CG  MET A 570       1.628  14.620  18.126  1.00 20.02           C  
ANISOU 2922  CG  MET A 570     2623   2685   2297   -183    -19   -194
ATOM   2923  SD  MET A 570       0.851  16.163  18.511  1.00 26.54           S  
ANISOU 2923  SD  MET A 570     3469   3475   3139   -182     23   -198
ATOM   2924  CE  MET A 570      -0.780  15.947  17.760  1.00 25.17           C  
ANISOU 2924  CE  MET A 570     3336   3291   2938   -203     33   -220
ATOM   2925  H   MET A 570       1.288  11.985  17.167  1.00 13.06           H  
ATOM   2926  HA  MET A 570       3.330  12.732  18.989  1.00 13.28           H  
ATOM   2927  HB3 MET A 570       1.529  13.915  20.109  1.00 15.52           H  
ATOM   2928  HB2 MET A 570       0.307  13.233  18.979  1.00 15.52           H  
ATOM   2929  HG3 MET A 570       1.556  14.269  17.097  1.00 20.02           H  
ATOM   2930  HG2 MET A 570       2.686  14.873  18.187  1.00 20.02           H  
ATOM   2931  HE1 MET A 570      -1.094  14.927  17.980  1.00 25.17           H  
ATOM   2932  HE2 MET A 570      -1.569  16.624  18.087  1.00 25.17           H  
ATOM   2933  HE3 MET A 570      -0.726  16.059  16.677  1.00 25.17           H  
ATOM   2934  N   TYR A 571       0.906  10.821  20.312  1.00 13.70           N  
ANISOU 2934  N   TYR A 571     1858   1910   1436   -136    -55   -152
ATOM   2935  CA  TYR A 571       0.491  10.248  21.596  1.00 14.16           C  
ANISOU 2935  CA  TYR A 571     1950   1966   1462   -135    -54   -148
ATOM   2936  C   TYR A 571       0.161   8.766  21.490  1.00 14.88           C  
ANISOU 2936  C   TYR A 571     2041   2059   1552   -113    -60   -126
ATOM   2937  O   TYR A 571      -0.018   8.092  22.536  1.00 15.05           O  
ANISOU 2937  O   TYR A 571     2095   2077   1548   -113    -53   -120
ATOM   2938  CB  TYR A 571      -0.756  10.961  21.992  1.00 18.91           C  
ANISOU 2938  CB  TYR A 571     2579   2544   2061   -141    -13   -156
ATOM   2939  CG  TYR A 571      -0.715  12.465  22.076  1.00 18.86           C  
ANISOU 2939  CG  TYR A 571     2579   2527   2060   -159      2   -177
ATOM   2940  CD1 TYR A 571      -1.558  13.306  21.279  1.00 22.37           C  
ANISOU 2940  CD1 TYR A 571     3038   2980   2482   -182    -15   -196
ATOM   2941  CD2 TYR A 571       0.079  13.062  23.035  1.00 19.37           C  
ANISOU 2941  CD2 TYR A 571     2637   2571   2152   -153     34   -179
ATOM   2942  CE1 TYR A 571      -1.483  14.740  21.439  1.00 24.99           C  
ANISOU 2942  CE1 TYR A 571     3380   3298   2817   -201      1   -216
ATOM   2943  CE2 TYR A 571       0.252  14.436  23.128  1.00 22.91           C  
ANISOU 2943  CE2 TYR A 571     3096   3005   2605   -169     49   -198
ATOM   2944  CZ  TYR A 571      -0.568  15.286  22.368  1.00 32.44           C  
ANISOU 2944  CZ  TYR A 571     4319   4218   3788   -194     35   -217
ATOM   2945  OH  TYR A 571      -0.547  16.616  22.524  1.00 39.63           O  
ANISOU 2945  OH  TYR A 571     5244   5111   4702   -211     51   -236
ATOM   2946  H   TYR A 571       0.087  11.042  19.765  1.00 13.70           H  
ATOM   2947  HA  TYR A 571       1.248  10.431  22.359  1.00 14.16           H  
ATOM   2948  HB3 TYR A 571      -1.147  10.407  22.845  1.00 18.91           H  
ATOM   2949  HB2 TYR A 571      -1.528  10.653  21.287  1.00 18.91           H  
ATOM   2950  HD1 TYR A 571      -2.276  13.061  20.510  1.00 22.37           H  
ATOM   2951  HD2 TYR A 571       0.672  12.461  23.709  1.00 19.37           H  
ATOM   2952  HE1 TYR A 571      -2.150  15.349  20.846  1.00 24.99           H  
ATOM   2953  HE2 TYR A 571       1.015  14.811  23.795  1.00 22.91           H  
ATOM   2954  HH  TYR A 571      -1.187  17.038  21.947  1.00 39.63           H  
ATOM   2955  N   SER A 572       0.124   8.160  20.268  1.00 13.36           N  
ANISOU 2955  N   SER A 572     1819   1870   1386    -96    -67   -113
ATOM   2956  CA  SER A 572      -0.209   6.784  19.980  1.00 13.26           C  
ANISOU 2956  CA  SER A 572     1809   1854   1374    -77    -69    -92
ATOM   2957  C   SER A 572      -1.653   6.498  20.324  1.00 13.80           C  
ANISOU 2957  C   SER A 572     1898   1904   1444    -75    -34    -86
ATOM   2958  O   SER A 572      -2.037   5.438  20.887  1.00 14.83           O  
ANISOU 2958  O   SER A 572     2046   2029   1558    -68    -33    -72
ATOM   2959  CB  SER A 572       0.902   5.894  20.656  1.00 17.26           C  
ANISOU 2959  CB  SER A 572     2330   2375   1852    -71   -100    -83
ATOM   2960  OG  SER A 572       0.940   4.624  19.990  1.00 19.31           O  
ANISOU 2960  OG  SER A 572     2565   2655   2116    -70   -133    -88
ATOM   2961  H   SER A 572       0.307   8.679  19.421  1.00 13.36           H  
ATOM   2962  HA  SER A 572      -0.141   6.605  18.907  1.00 13.26           H  
ATOM   2963  HB3 SER A 572       0.616   5.829  21.706  1.00 17.26           H  
ATOM   2964  HB2 SER A 572       1.881   6.372  20.605  1.00 17.26           H  
ATOM   2965  HG  SER A 572       1.396   4.650  19.145  1.00 19.31           H  
ATOM   2966  N   LYS A 573      -2.501   7.525  20.039  1.00 12.06           N  
ANISOU 2966  N   LYS A 573     1671   1670   1241    -81     -6    -95
ATOM   2967  CA  LYS A 573      -3.898   7.442  20.297  1.00 12.17           C  
ANISOU 2967  CA  LYS A 573     1696   1667   1260    -78     27    -91
ATOM   2968  C   LYS A 573      -4.654   6.744  19.040  1.00 12.09           C  
ANISOU 2968  C   LYS A 573     1662   1652   1280    -64     33    -77
ATOM   2969  O   LYS A 573      -5.345   7.522  18.389  1.00 12.70           O  
ANISOU 2969  O   LYS A 573     1719   1724   1383    -62     42    -81
ATOM   2970  CB  LYS A 573      -4.414   8.868  20.684  1.00 15.20           C  
ANISOU 2970  CB  LYS A 573     2087   2039   1648    -88     55   -107
ATOM   2971  CG  LYS A 573      -3.956   9.272  22.100  1.00 18.92           C  
ANISOU 2971  CG  LYS A 573     2575   2498   2118    -86     88   -103
ATOM   2972  CD  LYS A 573      -4.500  10.696  22.361  1.00 28.77           C  
ANISOU 2972  CD  LYS A 573     3828   3731   3373    -90    119   -118
ATOM   2973  CE  LYS A 573      -4.121  11.175  23.798  1.00 28.27           C  
ANISOU 2973  CE  LYS A 573     3779   3657   3304    -88    153   -115
ATOM   2974  NZ  LYS A 573      -4.839  12.480  23.947  1.00 26.46           N1+
ANISOU 2974  NZ  LYS A 573     3526   3426   3101    -76    163   -100
ATOM   2975  H   LYS A 573      -2.085   8.367  19.668  1.00 12.06           H  
ATOM   2976  HA  LYS A 573      -4.168   6.787  21.125  1.00 12.17           H  
ATOM   2977  HB3 LYS A 573      -5.495   8.732  20.691  1.00 15.20           H  
ATOM   2978  HB2 LYS A 573      -4.255   9.673  19.965  1.00 15.20           H  
ATOM   2979  HG3 LYS A 573      -2.888   9.235  22.315  1.00 18.92           H  
ATOM   2980  HG2 LYS A 573      -4.412   8.628  22.851  1.00 18.92           H  
ATOM   2981  HD3 LYS A 573      -5.563  10.797  22.142  1.00 28.77           H  
ATOM   2982  HD2 LYS A 573      -3.980  11.367  21.677  1.00 28.77           H  
ATOM   2983  HE3 LYS A 573      -3.045  11.172  23.972  1.00 28.27           H  
ATOM   2984  HE2 LYS A 573      -4.549  10.502  24.541  1.00 28.27           H  
ATOM   2985  HZ1 LYS A 573      -4.670  13.228  23.290  1.00 26.46           H  
ATOM   2986  HZ2 LYS A 573      -5.845  12.383  23.956  1.00 26.46           H  
ATOM   2987  HZ3 LYS A 573      -4.713  12.836  24.884  1.00 26.46           H  
ATOM   2988  N   PHE A 574      -4.476   5.450  18.772  1.00 12.17           N  
ANISOU 2988  N   PHE A 574     1677   1661   1285    -56     27    -61
ATOM   2989  CA  PHE A 574      -5.246   4.721  17.793  1.00 11.07           C  
ANISOU 2989  CA  PHE A 574     1520   1516   1170    -45     32    -49
ATOM   2990  C   PHE A 574      -6.739   4.800  17.905  1.00 12.29           C  
ANISOU 2990  C   PHE A 574     1679   1658   1332    -48     64    -47
ATOM   2991  O   PHE A 574      -7.214   4.686  19.004  1.00 12.13           O  
ANISOU 2991  O   PHE A 574     1683   1635   1292    -56     80    -48
ATOM   2992  CB  PHE A 574      -4.865   3.168  17.869  1.00 12.71           C  
ANISOU 2992  CB  PHE A 574     1734   1727   1368    -35     12    -34
ATOM   2993  CG  PHE A 574      -3.429   2.766  17.635  1.00 13.85           C  
ANISOU 2993  CG  PHE A 574     1866   1885   1511    -28    -20    -35
ATOM   2994  CD1 PHE A 574      -2.606   2.048  18.555  1.00 16.28           C  
ANISOU 2994  CD1 PHE A 574     2188   2205   1794    -31    -40    -39
ATOM   2995  CD2 PHE A 574      -2.845   3.258  16.425  1.00 17.49           C  
ANISOU 2995  CD2 PHE A 574     2301   2349   1997    -18    -29    -34
ATOM   2996  CE1 PHE A 574      -1.271   1.898  18.431  1.00 18.53           C  
ANISOU 2996  CE1 PHE A 574     2455   2506   2081    -25    -70    -42
ATOM   2997  CE2 PHE A 574      -1.457   3.080  16.295  1.00 19.99           C  
ANISOU 2997  CE2 PHE A 574     2601   2679   2314    -11    -54    -36
ATOM   2998  CZ  PHE A 574      -0.716   2.459  17.262  1.00 19.35           C  
ANISOU 2998  CZ  PHE A 574     2529   2611   2211    -15    -75    -41
ATOM   2999  H   PHE A 574      -3.874   4.935  19.400  1.00 12.17           H  
ATOM   3000  HA  PHE A 574      -5.027   5.035  16.773  1.00 11.07           H  
ATOM   3001  HB3 PHE A 574      -5.361   2.625  17.065  1.00 12.71           H  
ATOM   3002  HB2 PHE A 574      -5.337   2.780  18.772  1.00 12.71           H  
ATOM   3003  HD1 PHE A 574      -2.984   1.790  19.533  1.00 16.28           H  
ATOM   3004  HD2 PHE A 574      -3.396   3.953  15.808  1.00 17.49           H  
ATOM   3005  HE1 PHE A 574      -0.756   1.300  19.168  1.00 18.53           H  
ATOM   3006  HE2 PHE A 574      -0.940   3.482  15.437  1.00 19.99           H  
ATOM   3007  HZ  PHE A 574       0.317   2.196  17.092  1.00 19.35           H  
ATOM   3008  N   SER A 575      -7.458   5.004  16.758  1.00 10.98           N  
ANISOU 3008  N   SER A 575     1491   1487   1195    -43     73    -43
ATOM   3009  CA  SER A 575      -8.873   4.956  16.590  1.00 11.24           C  
ANISOU 3009  CA  SER A 575     1521   1511   1240    -46    102    -41
ATOM   3010  C   SER A 575      -9.131   4.769  15.103  1.00 11.17           C  
ANISOU 3010  C   SER A 575     1485   1500   1261    -39     99    -34
ATOM   3011  O   SER A 575      -8.234   4.919  14.230  1.00 10.79           O  
ANISOU 3011  O   SER A 575     1425   1455   1221    -33     78    -32
ATOM   3012  CB  SER A 575      -9.530   6.200  17.304  1.00 11.51           C  
ANISOU 3012  CB  SER A 575     1555   1540   1277    -49    124    -55
ATOM   3013  OG  SER A 575      -9.016   7.383  16.633  1.00 12.32           O  
ANISOU 3013  OG  SER A 575     1637   1641   1402    -44    120    -61
ATOM   3014  H   SER A 575      -6.937   5.108  15.899  1.00 10.98           H  
ATOM   3015  HA  SER A 575      -9.343   4.117  17.103  1.00 11.24           H  
ATOM   3016  HB3 SER A 575      -9.227   6.285  18.347  1.00 11.51           H  
ATOM   3017  HB2 SER A 575     -10.619   6.251  17.319  1.00 11.51           H  
ATOM   3018  HG  SER A 575      -8.092   7.194  16.454  1.00 12.32           H  
ATOM   3019  N   SER A 576     -10.430   4.524  14.805  1.00 11.19           N  
ANISOU 3019  N   SER A 576     1476   1497   1279    -41    121    -32
ATOM   3020  CA  SER A 576     -11.087   4.457  13.518  1.00 11.01           C  
ANISOU 3020  CA  SER A 576     1427   1472   1284    -36    117    -27
ATOM   3021  C   SER A 576     -11.079   5.866  12.844  1.00 10.62           C  
ANISOU 3021  C   SER A 576     1365   1424   1246    -28    105    -33
ATOM   3022  O   SER A 576     -10.919   6.002  11.634  1.00 10.59           O  
ANISOU 3022  O   SER A 576     1347   1420   1255    -24     90    -29
ATOM   3023  CB  SER A 576     -12.563   3.926  13.845  1.00 13.32           C  
ANISOU 3023  CB  SER A 576     1706   1762   1595    -38    142    -26
ATOM   3024  OG  SER A 576     -13.413   4.890  14.326  1.00 22.17           O  
ANISOU 3024  OG  SER A 576     2824   2880   2721    -34    161    -36
ATOM   3025  H   SER A 576     -11.050   4.608  15.597  1.00 11.19           H  
ATOM   3026  HA  SER A 576     -10.650   3.746  12.817  1.00 11.01           H  
ATOM   3027  HB3 SER A 576     -12.567   3.056  14.501  1.00 13.32           H  
ATOM   3028  HB2 SER A 576     -12.902   3.724  12.829  1.00 13.32           H  
ATOM   3029  HG  SER A 576     -14.260   4.437  14.323  1.00 22.17           H  
ATOM   3030  N   LYS A 577     -11.059   6.925  13.670  1.00  9.70           N  
ANISOU 3030  N   LYS A 577     1255   1305   1125    -28    114    -44
ATOM   3031  CA  LYS A 577     -10.789   8.284  13.330  1.00  9.79           C  
ANISOU 3031  CA  LYS A 577     1259   1314   1146    -24    109    -51
ATOM   3032  C   LYS A 577      -9.309   8.642  12.865  1.00  9.61           C  
ANISOU 3032  C   LYS A 577     1239   1299   1115    -26     85    -52
ATOM   3033  O   LYS A 577      -9.107   9.631  12.090  1.00  9.66           O  
ANISOU 3033  O   LYS A 577     1235   1303   1132    -23     79    -55
ATOM   3034  CB  LYS A 577     -11.215   9.294  14.377  1.00 10.41           C  
ANISOU 3034  CB  LYS A 577     1348   1386   1222    -25    129    -63
ATOM   3035  CG  LYS A 577     -12.705   9.305  14.778  1.00 11.15           C  
ANISOU 3035  CG  LYS A 577     1435   1473   1329    -20    155    -62
ATOM   3036  CD  LYS A 577     -13.655   9.249  13.544  1.00 12.27           C  
ANISOU 3036  CD  LYS A 577     1550   1614   1498    -10    153    -53
ATOM   3037  CE  LYS A 577     -15.128   9.664  13.891  1.00 13.38           C  
ANISOU 3037  CE  LYS A 577     1679   1749   1656     -3    180    -55
ATOM   3038  NZ  LYS A 577     -15.972   9.520  12.662  1.00 12.69           N1+
ANISOU 3038  NZ  LYS A 577     1562   1663   1594      5    173    -44
ATOM   3039  H   LYS A 577     -11.125   6.798  14.670  1.00  9.70           H  
ATOM   3040  HA  LYS A 577     -11.379   8.519  12.445  1.00  9.79           H  
ATOM   3041  HB3 LYS A 577     -10.948  10.255  13.935  1.00 10.41           H  
ATOM   3042  HB2 LYS A 577     -10.633   9.152  15.287  1.00 10.41           H  
ATOM   3043  HG3 LYS A 577     -12.886  10.248  15.294  1.00 11.15           H  
ATOM   3044  HG2 LYS A 577     -12.968   8.470  15.427  1.00 11.15           H  
ATOM   3045  HD3 LYS A 577     -13.633   8.250  13.110  1.00 12.27           H  
ATOM   3046  HD2 LYS A 577     -13.197   9.806  12.727  1.00 12.27           H  
ATOM   3047  HE3 LYS A 577     -15.158  10.688  14.265  1.00 13.38           H  
ATOM   3048  HE2 LYS A 577     -15.446   9.205  14.827  1.00 13.38           H  
ATOM   3049  HZ1 LYS A 577     -16.869   9.870  12.966  1.00 12.69           H  
ATOM   3050  HZ2 LYS A 577     -15.685  10.160  11.936  1.00 12.69           H  
ATOM   3051  HZ3 LYS A 577     -15.992   8.548  12.388  1.00 12.69           H  
ATOM   3052  N   SER A 578      -8.354   7.800  13.309  1.00  9.64           N  
ANISOU 3052  N   SER A 578     1253   1310   1099    -29     72    -50
ATOM   3053  CA  SER A 578      -7.009   7.913  12.779  1.00  9.47           C  
ANISOU 3053  CA  SER A 578     1226   1297   1074    -27     49    -51
ATOM   3054  C   SER A 578      -6.929   7.355  11.359  1.00  9.35           C  
ANISOU 3054  C   SER A 578     1199   1282   1073    -20     39    -40
ATOM   3055  O   SER A 578      -6.534   8.155  10.484  1.00  9.38           O  
ANISOU 3055  O   SER A 578     1193   1289   1084    -17     28    -41
ATOM   3056  CB  SER A 578      -6.056   7.204  13.758  1.00 10.50           C  
ANISOU 3056  CB  SER A 578     1372   1437   1181    -31     35    -53
ATOM   3057  OG  SER A 578      -6.402   7.336  15.107  1.00 10.22           O  
ANISOU 3057  OG  SER A 578     1352   1401   1132    -30     36    -44
ATOM   3058  H   SER A 578      -8.581   6.854  13.580  1.00  9.64           H  
ATOM   3059  HA  SER A 578      -6.679   8.951  12.799  1.00  9.47           H  
ATOM   3060  HB3 SER A 578      -5.033   7.517  13.547  1.00 10.50           H  
ATOM   3061  HB2 SER A 578      -5.987   6.123  13.634  1.00 10.50           H  
ATOM   3062  HG  SER A 578      -5.966   8.150  15.369  1.00 10.22           H  
ATOM   3063  N   ASP A 579      -7.531   6.123  11.168  1.00  9.01           N  
ANISOU 3063  N   ASP A 579     1157   1233   1033    -19     46    -31
ATOM   3064  CA  ASP A 579      -7.448   5.380   9.906  1.00  8.94           C  
ANISOU 3064  CA  ASP A 579     1137   1221   1037    -14     38    -23
ATOM   3065  C   ASP A 579      -8.183   6.125   8.688  1.00  8.63           C  
ANISOU 3065  C   ASP A 579     1083   1179   1017    -13     42    -25
ATOM   3066  O   ASP A 579      -7.872   5.733   7.580  1.00  8.64           O  
ANISOU 3066  O   ASP A 579     1078   1181   1025     -9     31    -23
ATOM   3067  CB  ASP A 579      -7.856   3.927  10.082  1.00  9.60           C  
ANISOU 3067  CB  ASP A 579     1227   1300   1122    -17     45    -14
ATOM   3068  CG  ASP A 579      -6.986   3.052  10.946  1.00 10.82           C  
ANISOU 3068  CG  ASP A 579     1398   1453   1260    -16     36     -7
ATOM   3069  OD1 ASP A 579      -5.730   3.180  10.868  1.00 10.57           O  
ANISOU 3069  OD1 ASP A 579     1373   1427   1216    -10     22     -9
ATOM   3070  OD2 ASP A 579      -7.540   2.154  11.594  1.00 12.63           O1-
ANISOU 3070  OD2 ASP A 579     1634   1675   1489    -22     44      0
ATOM   3071  H   ASP A 579      -7.915   5.492  11.857  1.00  9.01           H  
ATOM   3072  HA  ASP A 579      -6.415   5.457   9.566  1.00  8.94           H  
ATOM   3073  HB3 ASP A 579      -7.831   3.427   9.113  1.00  9.60           H  
ATOM   3074  HB2 ASP A 579      -8.843   3.860  10.537  1.00  9.60           H  
ATOM   3075  N   ILE A 580      -8.975   7.115   9.004  1.00  8.44           N  
ANISOU 3075  N   ILE A 580     1055   1151   1000    -14     57    -29
ATOM   3076  CA  ILE A 580      -9.492   8.080   8.094  1.00  8.60           C  
ANISOU 3076  CA  ILE A 580     1064   1167   1037     -9     59    -29
ATOM   3077  C   ILE A 580      -8.503   9.086   7.606  1.00  8.55           C  
ANISOU 3077  C   ILE A 580     1059   1161   1028     -9     51    -34
ATOM   3078  O   ILE A 580      -8.529   9.379   6.432  1.00  8.34           O  
ANISOU 3078  O   ILE A 580     1027   1133   1009     -6     43    -31
ATOM   3079  CB  ILE A 580     -10.878   8.815   8.569  1.00  9.07           C  
ANISOU 3079  CB  ILE A 580     1121   1221   1106     -7     79    -32
ATOM   3080  CG1 ILE A 580     -12.073   7.882   8.630  1.00  9.64           C  
ANISOU 3080  CG1 ILE A 580     1185   1293   1185     -8     90    -27
ATOM   3081  CG2 ILE A 580     -11.328  10.008   7.847  1.00  9.47           C  
ANISOU 3081  CG2 ILE A 580     1164   1264   1171      1     79    -32
ATOM   3082  CD1 ILE A 580     -12.936   8.165   9.832  1.00 10.56           C  
ANISOU 3082  CD1 ILE A 580     1283   1411   1319     -6     82    -18
ATOM   3083  H   ILE A 580      -9.074   7.333   9.985  1.00  8.44           H  
ATOM   3084  HA  ILE A 580      -9.702   7.545   7.168  1.00  8.60           H  
ATOM   3085  HB  ILE A 580     -10.671   8.979   9.626  1.00  9.07           H  
ATOM   3086 HG13 ILE A 580     -11.534   6.946   8.774  1.00  9.64           H  
ATOM   3087 HG12 ILE A 580     -12.445   7.791   7.610  1.00  9.64           H  
ATOM   3088 HG21 ILE A 580     -11.338   9.895   6.763  1.00  9.47           H  
ATOM   3089 HG22 ILE A 580     -12.291  10.346   8.230  1.00  9.47           H  
ATOM   3090 HG23 ILE A 580     -10.610  10.813   8.006  1.00  9.47           H  
ATOM   3091 HD11 ILE A 580     -13.883   7.695   9.565  1.00 10.56           H  
ATOM   3092 HD12 ILE A 580     -12.561   7.544  10.646  1.00 10.56           H  
ATOM   3093 HD13 ILE A 580     -12.911   9.212  10.133  1.00 10.56           H  
ATOM   3094  N   TRP A 581      -7.631   9.670   8.454  1.00  8.23           N  
ANISOU 3094  N   TRP A 581     1028   1124    975    -14     52    -43
ATOM   3095  CA  TRP A 581      -6.676  10.637   8.044  1.00  8.65           C  
ANISOU 3095  CA  TRP A 581     1080   1179   1026    -17     45    -49
ATOM   3096  C   TRP A 581      -5.645   9.971   7.154  1.00  8.54           C  
ANISOU 3096  C   TRP A 581     1060   1172   1013    -15     31    -45
ATOM   3097  O   TRP A 581      -5.330  10.437   6.055  1.00  8.38           O  
ANISOU 3097  O   TRP A 581     1035   1150   1000    -15     29    -45
ATOM   3098  CB  TRP A 581      -6.094  11.485   9.241  1.00  8.40           C  
ANISOU 3098  CB  TRP A 581     1059   1154    981    -26     46    -60
ATOM   3099  CG  TRP A 581      -5.023  12.521   8.933  1.00  8.37           C  
ANISOU 3099  CG  TRP A 581     1051   1154    975    -34     39    -68
ATOM   3100  CD1 TRP A 581      -3.868  12.383   8.195  1.00  9.68           C  
ANISOU 3100  CD1 TRP A 581     1206   1330   1141    -34     26    -68
ATOM   3101  CD2 TRP A 581      -5.048  13.912   9.394  1.00  8.83           C  
ANISOU 3101  CD2 TRP A 581     1115   1205   1034    -44     48    -78
ATOM   3102  NE1 TRP A 581      -3.213  13.618   8.120  1.00  9.53           N  
ANISOU 3102  NE1 TRP A 581     1185   1314   1124    -44     27    -77
ATOM   3103  CE2 TRP A 581      -3.911  14.602   8.851  1.00  9.62           C  
ANISOU 3103  CE2 TRP A 581     1208   1314   1135    -52     40    -84
ATOM   3104  CE3 TRP A 581      -5.949  14.568  10.253  1.00  9.63           C  
ANISOU 3104  CE3 TRP A 581     1230   1293   1137    -46     65    -84
ATOM   3105  CZ2 TRP A 581      -3.712  15.975   9.144  1.00 10.29           C  
ANISOU 3105  CZ2 TRP A 581     1297   1393   1220    -66     47    -94
ATOM   3106  CZ3 TRP A 581      -5.763  15.923  10.475  1.00 10.39           C  
ANISOU 3106  CZ3 TRP A 581     1334   1382   1233    -58     71    -95
ATOM   3107  CH2 TRP A 581      -4.693  16.627   9.922  1.00 11.14           C  
ANISOU 3107  CH2 TRP A 581     1421   1485   1327    -70     62   -100
ATOM   3108  H   TRP A 581      -7.618   9.274   9.383  1.00  8.23           H  
ATOM   3109  HA  TRP A 581      -7.263  11.302   7.409  1.00  8.65           H  
ATOM   3110  HB3 TRP A 581      -5.667  10.898  10.054  1.00  8.40           H  
ATOM   3111  HB2 TRP A 581      -6.926  11.931   9.787  1.00  8.40           H  
ATOM   3112  HD1 TRP A 581      -3.567  11.444   7.755  1.00  9.68           H  
ATOM   3113  HE1 TRP A 581      -2.393  13.887   7.594  1.00  9.53           H  
ATOM   3114  HE3 TRP A 581      -6.818  14.039  10.616  1.00  9.63           H  
ATOM   3115  HZ2 TRP A 581      -2.817  16.527   8.899  1.00 10.29           H  
ATOM   3116  HZ3 TRP A 581      -6.448  16.432  11.138  1.00 10.39           H  
ATOM   3117  HH2 TRP A 581      -4.715  17.687  10.130  1.00 11.14           H  
ATOM   3118  N   ALA A 582      -5.116   8.813   7.634  1.00  8.08           N  
ANISOU 3118  N   ALA A 582     1003   1121    947    -12     22    -41
ATOM   3119  CA  ALA A 582      -4.262   7.929   6.790  1.00  8.49           C  
ANISOU 3119  CA  ALA A 582     1050   1177    999     -6     11    -38
ATOM   3120  C   ALA A 582      -4.950   7.454   5.475  1.00  8.43           C  
ANISOU 3120  C   ALA A 582     1039   1162   1002     -3     11    -32
ATOM   3121  O   ALA A 582      -4.188   7.330   4.491  1.00  8.83           O  
ANISOU 3121  O   ALA A 582     1086   1214   1055     -1      7    -32
ATOM   3122  CB  ALA A 582      -3.881   6.614   7.557  1.00  8.82           C  
ANISOU 3122  CB  ALA A 582     1099   1223   1031     -2      2    -33
ATOM   3123  H   ALA A 582      -5.508   8.496   8.509  1.00  8.08           H  
ATOM   3124  HA  ALA A 582      -3.328   8.403   6.486  1.00  8.49           H  
ATOM   3125  HB1 ALA A 582      -4.724   6.054   7.962  1.00  8.82           H  
ATOM   3126  HB2 ALA A 582      -3.218   5.996   6.951  1.00  8.82           H  
ATOM   3127  HB3 ALA A 582      -3.246   6.899   8.396  1.00  8.82           H  
ATOM   3128  N   PHE A 583      -6.254   7.318   5.374  1.00  8.01           N  
ANISOU 3128  N   PHE A 583      986   1102    954     -4     16    -26
ATOM   3129  CA  PHE A 583      -7.007   7.076   4.136  1.00  8.31           C  
ANISOU 3129  CA  PHE A 583     1021   1135   1002     -2     13    -20
ATOM   3130  C   PHE A 583      -7.003   8.384   3.211  1.00  8.30           C  
ANISOU 3130  C   PHE A 583     1018   1130   1005     -2     14    -22
ATOM   3131  O   PHE A 583      -6.660   8.305   2.076  1.00  8.33           O  
ANISOU 3131  O   PHE A 583     1023   1132   1009     -1      8    -19
ATOM   3132  CB  PHE A 583      -8.352   6.500   4.443  1.00  8.89           C  
ANISOU 3132  CB  PHE A 583     1090   1204   1083     -4     18    -15
ATOM   3133  CG  PHE A 583      -9.274   6.221   3.234  1.00  8.79           C  
ANISOU 3133  CG  PHE A 583     1072   1189   1080     -4     11     -9
ATOM   3134  CD1 PHE A 583      -8.964   5.129   2.439  1.00 10.04           C  
ANISOU 3134  CD1 PHE A 583     1234   1346   1236     -7      1     -6
ATOM   3135  CD2 PHE A 583     -10.151   7.213   2.694  1.00  9.38           C  
ANISOU 3135  CD2 PHE A 583     1138   1260   1164     -1     13     -7
ATOM   3136  CE1 PHE A 583      -9.423   4.997   1.145  1.00 10.58           C  
ANISOU 3136  CE1 PHE A 583     1299   1412   1310     -9     -8     -2
ATOM   3137  CE2 PHE A 583     -10.615   7.094   1.399  1.00 10.37           C  
ANISOU 3137  CE2 PHE A 583     1260   1384   1297      0      2     -1
ATOM   3138  CZ  PHE A 583     -10.226   6.021   0.651  1.00 10.42           C  
ANISOU 3138  CZ  PHE A 583     1270   1392   1299     -5     -9      1
ATOM   3139  H   PHE A 583      -6.800   7.406   6.219  1.00  8.01           H  
ATOM   3140  HA  PHE A 583      -6.624   6.208   3.599  1.00  8.31           H  
ATOM   3141  HB3 PHE A 583      -8.848   7.010   5.269  1.00  8.89           H  
ATOM   3142  HB2 PHE A 583      -8.228   5.487   4.828  1.00  8.89           H  
ATOM   3143  HD1 PHE A 583      -8.257   4.389   2.786  1.00 10.04           H  
ATOM   3144  HD2 PHE A 583     -10.433   8.098   3.245  1.00  9.38           H  
ATOM   3145  HE1 PHE A 583      -9.231   4.095   0.584  1.00 10.58           H  
ATOM   3146  HE2 PHE A 583     -11.395   7.800   1.153  1.00 10.37           H  
ATOM   3147  HZ  PHE A 583     -10.588   5.965  -0.364  1.00 10.42           H  
ATOM   3148  N   GLY A 584      -7.108   9.592   3.798  1.00  8.01           N  
ANISOU 3148  N   GLY A 584      982   1092    970     -4     23    -26
ATOM   3149  CA  GLY A 584      -6.932  10.833   2.985  1.00  8.63           C  
ANISOU 3149  CA  GLY A 584     1063   1164   1052     -4     26    -27
ATOM   3150  C   GLY A 584      -5.507  10.947   2.415  1.00  8.18           C  
ANISOU 3150  C   GLY A 584     1007   1112    988     -9     23    -32
ATOM   3151  O   GLY A 584      -5.338  11.313   1.259  1.00  8.42           O  
ANISOU 3151  O   GLY A 584     1041   1139   1018     -9     22    -29
ATOM   3152  H   GLY A 584      -7.525   9.595   4.718  1.00  8.01           H  
ATOM   3153  HA3 GLY A 584      -7.104  11.691   3.635  1.00  8.63           H  
ATOM   3154  HA2 GLY A 584      -7.787  10.872   2.310  1.00  8.63           H  
ATOM   3155  N   VAL A 585      -4.509  10.572   3.243  1.00  7.59           N  
ANISOU 3155  N   VAL A 585      929   1047    907    -11     21    -39
ATOM   3156  CA  VAL A 585      -3.100  10.494   2.799  1.00  7.42           C  
ANISOU 3156  CA  VAL A 585      904   1034    883    -14     20    -44
ATOM   3157  C   VAL A 585      -2.888   9.419   1.703  1.00  8.08           C  
ANISOU 3157  C   VAL A 585      987   1116    965     -7     14    -39
ATOM   3158  O   VAL A 585      -2.185   9.660   0.699  1.00  7.83           O  
ANISOU 3158  O   VAL A 585      957   1085    933     -8     18    -41
ATOM   3159  CB  VAL A 585      -2.309  10.207   4.033  1.00  8.32           C  
ANISOU 3159  CB  VAL A 585     1011   1160    992    -16     15    -51
ATOM   3160  CG1 VAL A 585      -0.814   9.805   3.723  1.00  8.60           C  
ANISOU 3160  CG1 VAL A 585     1035   1206   1028    -17     14    -57
ATOM   3161  CG2 VAL A 585      -2.296  11.336   5.096  1.00  9.25           C  
ANISOU 3161  CG2 VAL A 585     1131   1277   1107    -26     21    -59
ATOM   3162  H   VAL A 585      -4.701  10.257   4.183  1.00  7.59           H  
ATOM   3163  HA  VAL A 585      -2.763  11.422   2.338  1.00  7.42           H  
ATOM   3164  HB  VAL A 585      -2.675   9.308   4.528  1.00  8.32           H  
ATOM   3165 HG11 VAL A 585      -0.434   9.409   4.665  1.00  8.60           H  
ATOM   3166 HG12 VAL A 585      -0.691   8.983   3.017  1.00  8.60           H  
ATOM   3167 HG13 VAL A 585      -0.220  10.672   3.434  1.00  8.60           H  
ATOM   3168 HG21 VAL A 585      -2.047  12.321   4.700  1.00  9.25           H  
ATOM   3169 HG22 VAL A 585      -3.315  11.530   5.429  1.00  9.25           H  
ATOM   3170 HG23 VAL A 585      -1.739  11.229   6.027  1.00  9.25           H  
ATOM   3171  N   LEU A 586      -3.629   8.302   1.739  1.00  7.60           N  
ANISOU 3171  N   LEU A 586      930   1054    905     -1      8    -33
ATOM   3172  CA  LEU A 586      -3.591   7.297   0.676  1.00  7.91           C  
ANISOU 3172  CA  LEU A 586      974   1090    943      3      3    -29
ATOM   3173  C   LEU A 586      -4.164   7.885  -0.673  1.00  8.85           C  
ANISOU 3173  C   LEU A 586     1099   1201   1062      0      3    -25
ATOM   3174  O   LEU A 586      -3.612   7.584  -1.701  1.00  8.57           O  
ANISOU 3174  O   LEU A 586     1070   1164   1022      1      3    -27
ATOM   3175  CB  LEU A 586      -4.336   5.989   1.128  1.00  8.56           C  
ANISOU 3175  CB  LEU A 586     1060   1169   1025      6     -3    -24
ATOM   3176  CG  LEU A 586      -4.502   4.856   0.057  1.00 11.62           C  
ANISOU 3176  CG  LEU A 586     1456   1550   1411      8     -8    -20
ATOM   3177  CD1 LEU A 586      -3.135   4.316  -0.305  1.00 14.63           C  
ANISOU 3177  CD1 LEU A 586     1841   1931   1788     14     -8    -25
ATOM   3178  CD2 LEU A 586      -5.477   3.783   0.587  1.00 16.25           C  
ANISOU 3178  CD2 LEU A 586     2047   2132   1995      8    -11    -16
ATOM   3179  H   LEU A 586      -4.127   8.019   2.571  1.00  7.60           H  
ATOM   3180  HA  LEU A 586      -2.562   7.030   0.437  1.00  7.91           H  
ATOM   3181  HB3 LEU A 586      -5.384   6.192   1.350  1.00  8.56           H  
ATOM   3182  HB2 LEU A 586      -3.828   5.586   2.004  1.00  8.56           H  
ATOM   3183  HG  LEU A 586      -4.861   5.242  -0.897  1.00 11.62           H  
ATOM   3184 HD11 LEU A 586      -2.513   4.350   0.589  1.00 14.63           H  
ATOM   3185 HD12 LEU A 586      -3.124   3.240  -0.481  1.00 14.63           H  
ATOM   3186 HD13 LEU A 586      -2.631   4.817  -1.131  1.00 14.63           H  
ATOM   3187 HD21 LEU A 586      -5.879   4.134   1.537  1.00 16.25           H  
ATOM   3188 HD22 LEU A 586      -6.336   3.634  -0.067  1.00 16.25           H  
ATOM   3189 HD23 LEU A 586      -4.846   2.913   0.774  1.00 16.25           H  
ATOM   3190  N   MET A 587      -5.249   8.707  -0.614  1.00  8.05           N  
ANISOU 3190  N   MET A 587      998   1096    966     -2      3    -21
ATOM   3191  CA  MET A 587      -5.831   9.380  -1.773  1.00  8.46           C  
ANISOU 3191  CA  MET A 587     1056   1140   1017     -3      0    -16
ATOM   3192  C   MET A 587      -4.870  10.363  -2.454  1.00  9.39           C  
ANISOU 3192  C   MET A 587     1181   1257   1129     -7      9    -20
ATOM   3193  O   MET A 587      -4.885  10.408  -3.678  1.00  9.10           O  
ANISOU 3193  O   MET A 587     1155   1216   1085     -8      7    -17
ATOM   3194  CB  MET A 587      -7.194  10.059  -1.444  1.00  8.91           C  
ANISOU 3194  CB  MET A 587     1110   1192   1083     -1      0    -10
ATOM   3195  CG  MET A 587      -8.322   9.068  -1.209  1.00  9.89           C  
ANISOU 3195  CG  MET A 587     1226   1318   1215      1     -7     -5
ATOM   3196  SD  MET A 587      -9.982   9.835  -1.198  1.00 11.07           S  
ANISOU 3196  SD  MET A 587     1367   1462   1378      8     -6      2
ATOM   3197  CE  MET A 587     -10.192  10.261  -2.969  1.00 11.48           C  
ANISOU 3197  CE  MET A 587     1430   1507   1424     10    -19     10
ATOM   3198  H   MET A 587      -5.674   9.046   0.237  1.00  8.05           H  
ATOM   3199  HA  MET A 587      -5.954   8.600  -2.524  1.00  8.46           H  
ATOM   3200  HB3 MET A 587      -7.533  10.722  -2.241  1.00  8.91           H  
ATOM   3201  HB2 MET A 587      -7.057  10.804  -0.661  1.00  8.91           H  
ATOM   3202  HG3 MET A 587      -8.121   8.656  -0.220  1.00  9.89           H  
ATOM   3203  HG2 MET A 587      -8.326   8.348  -2.027  1.00  9.89           H  
ATOM   3204  HE1 MET A 587      -9.906  11.311  -3.032  1.00 11.48           H  
ATOM   3205  HE2 MET A 587      -9.543   9.716  -3.653  1.00 11.48           H  
ATOM   3206  HE3 MET A 587     -11.162  10.074  -3.430  1.00 11.48           H  
ATOM   3207  N   TRP A 588      -4.086  11.120  -1.644  1.00  8.22           N  
ANISOU 3207  N   TRP A 588     1028   1112    982    -11     18    -26
ATOM   3208  CA  TRP A 588      -3.068  12.041  -2.093  1.00  8.58           C  
ANISOU 3208  CA  TRP A 588     1078   1158   1024    -18     29    -31
ATOM   3209  C   TRP A 588      -1.989  11.183  -2.694  1.00  8.51           C  
ANISOU 3209  C   TRP A 588     1067   1156   1010    -17     31    -36
ATOM   3210  O   TRP A 588      -1.663  11.610  -3.819  1.00  8.99           O  
ANISOU 3210  O   TRP A 588     1137   1213   1064    -21     39    -37
ATOM   3211  CB  TRP A 588      -2.532  12.882  -0.909  1.00  8.49           C  
ANISOU 3211  CB  TRP A 588     1059   1151   1017    -25     37    -39
ATOM   3212  CG  TRP A 588      -1.372  13.812  -1.277  1.00  8.24           C  
ANISOU 3212  CG  TRP A 588     1030   1119    983    -37     50    -45
ATOM   3213  CD1 TRP A 588      -1.640  15.066  -1.602  1.00  9.81           C  
ANISOU 3213  CD1 TRP A 588     1241   1304   1180    -45     59    -44
ATOM   3214  CD2 TRP A 588       0.047  13.532  -1.566  1.00  8.38           C  
ANISOU 3214  CD2 TRP A 588     1037   1147    999    -42     57    -54
ATOM   3215  NE1 TRP A 588      -0.487  15.495  -2.231  1.00  9.24           N  
ANISOU 3215  NE1 TRP A 588     1170   1236   1107    -59     72    -50
ATOM   3216  CE2 TRP A 588       0.593  14.687  -2.164  1.00  8.77           C  
ANISOU 3216  CE2 TRP A 588     1093   1193   1048    -57     72    -57
ATOM   3217  CE3 TRP A 588       0.900  12.419  -1.491  1.00  9.20           C  
ANISOU 3217  CE3 TRP A 588     1126   1265   1104    -35     53    -59
ATOM   3218  CZ2 TRP A 588       1.976  14.778  -2.575  1.00  9.95           C  
ANISOU 3218  CZ2 TRP A 588     1232   1353   1198    -67     84    -67
ATOM   3219  CZ3 TRP A 588       2.190  12.425  -1.990  1.00  9.80           C  
ANISOU 3219  CZ3 TRP A 588     1191   1352   1182    -41     64    -67
ATOM   3220  CH2 TRP A 588       2.725  13.624  -2.469  1.00 10.37           C  
ANISOU 3220  CH2 TRP A 588     1266   1420   1253    -58     80    -72
ATOM   3221  H   TRP A 588      -4.262  11.071  -0.651  1.00  8.22           H  
ATOM   3222  HA  TRP A 588      -3.574  12.665  -2.830  1.00  8.58           H  
ATOM   3223  HB3 TRP A 588      -2.108  12.250  -0.128  1.00  8.49           H  
ATOM   3224  HB2 TRP A 588      -3.365  13.432  -0.473  1.00  8.49           H  
ATOM   3225  HD1 TRP A 588      -2.545  15.657  -1.601  1.00  9.81           H  
ATOM   3226  HE1 TRP A 588      -0.498  16.439  -2.590  1.00  9.24           H  
ATOM   3227  HE3 TRP A 588       0.430  11.520  -1.120  1.00  9.20           H  
ATOM   3228  HZ2 TRP A 588       2.119  15.709  -3.103  1.00  9.95           H  
ATOM   3229  HZ3 TRP A 588       2.864  11.597  -1.826  1.00  9.80           H  
ATOM   3230  HH2 TRP A 588       3.742  13.731  -2.814  1.00 10.37           H  
ATOM   3231  N   GLU A 589      -1.632   9.968  -2.106  1.00  8.46           N  
ANISOU 3231  N   GLU A 589     1051   1158   1006    -10     26    -39
ATOM   3232  CA  GLU A 589      -0.579   9.062  -2.565  1.00  8.66           C  
ANISOU 3232  CA  GLU A 589     1075   1188   1028     -4     29    -44
ATOM   3233  C   GLU A 589      -0.907   8.515  -3.951  1.00  8.34           C  
ANISOU 3233  C   GLU A 589     1052   1138    980     -3     27    -40
ATOM   3234  O   GLU A 589      -0.113   8.684  -4.868  1.00  8.87           O  
ANISOU 3234  O   GLU A 589     1125   1204   1041     -4     37    -44
ATOM   3235  CB  GLU A 589      -0.268   7.958  -1.527  1.00  9.04           C  
ANISOU 3235  CB  GLU A 589     1114   1242   1079      6     21    -45
ATOM   3236  CG  GLU A 589       0.833   6.988  -1.949  1.00  9.01           C  
ANISOU 3236  CG  GLU A 589     1093   1250   1080      6     19    -50
ATOM   3237  CD  GLU A 589       1.767   6.365  -0.908  1.00 10.27           C  
ANISOU 3237  CD  GLU A 589     1249   1412   1239     19      9    -49
ATOM   3238  OE1 GLU A 589       1.774   6.787   0.297  1.00 10.68           O  
ANISOU 3238  OE1 GLU A 589     1295   1471   1293     29     10    -53
ATOM   3239  OE2 GLU A 589       2.647   5.523  -1.236  1.00  9.68           O1-
ANISOU 3239  OE2 GLU A 589     1182   1333   1162     21      1    -43
ATOM   3240  H   GLU A 589      -2.149   9.711  -1.276  1.00  8.46           H  
ATOM   3241  HA  GLU A 589       0.317   9.676  -2.656  1.00  8.66           H  
ATOM   3242  HB3 GLU A 589      -1.191   7.469  -1.218  1.00  9.04           H  
ATOM   3243  HB2 GLU A 589       0.003   8.517  -0.631  1.00  9.04           H  
ATOM   3244  HG3 GLU A 589       1.468   7.664  -2.522  1.00  9.01           H  
ATOM   3245  HG2 GLU A 589       0.522   6.267  -2.705  1.00  9.01           H  
ATOM   3246  N   ILE A 590      -2.139   8.029  -4.147  1.00  7.83           N  
ANISOU 3246  N   ILE A 590      994   1066    915     -3     15    -32
ATOM   3247  CA  ILE A 590      -2.690   7.585  -5.400  1.00  8.17           C  
ANISOU 3247  CA  ILE A 590     1054   1101    948     -4      9    -29
ATOM   3248  C   ILE A 590      -2.692   8.627  -6.474  1.00  8.74           C  
ANISOU 3248  C   ILE A 590     1140   1169   1012    -11     15    -26
ATOM   3249  O   ILE A 590      -2.311   8.329  -7.599  1.00  8.54           O  
ANISOU 3249  O   ILE A 590     1129   1140    975    -13     20    -29
ATOM   3250  CB  ILE A 590      -4.174   7.113  -5.174  1.00  7.98           C  
ANISOU 3250  CB  ILE A 590     1030   1074    929     -5     -6    -21
ATOM   3251  CG1 ILE A 590      -4.123   5.589  -4.814  1.00  8.89           C  
ANISOU 3251  CG1 ILE A 590     1139   1189   1048      0    -10    -23
ATOM   3252  CG2 ILE A 590      -5.155   7.137  -6.334  1.00  9.58           C  
ANISOU 3252  CG2 ILE A 590     1248   1269   1122    -10    -17    -16
ATOM   3253  CD1 ILE A 590      -5.396   4.999  -4.203  1.00 10.68           C  
ANISOU 3253  CD1 ILE A 590     1362   1415   1282     -4    -20    -17
ATOM   3254  H   ILE A 590      -2.737   7.989  -3.335  1.00  7.83           H  
ATOM   3255  HA  ILE A 590      -2.103   6.736  -5.750  1.00  8.17           H  
ATOM   3256  HB  ILE A 590      -4.682   7.544  -4.311  1.00  7.98           H  
ATOM   3257 HG13 ILE A 590      -3.404   5.412  -4.014  1.00  8.89           H  
ATOM   3258 HG12 ILE A 590      -3.786   5.014  -5.676  1.00  8.89           H  
ATOM   3259 HG21 ILE A 590      -5.313   8.150  -6.705  1.00  9.58           H  
ATOM   3260 HG22 ILE A 590      -4.780   6.479  -7.118  1.00  9.58           H  
ATOM   3261 HG23 ILE A 590      -6.133   6.755  -6.044  1.00  9.58           H  
ATOM   3262 HD11 ILE A 590      -5.058   4.388  -3.366  1.00 10.68           H  
ATOM   3263 HD12 ILE A 590      -6.166   5.721  -3.931  1.00 10.68           H  
ATOM   3264 HD13 ILE A 590      -5.858   4.404  -4.990  1.00 10.68           H  
ATOM   3265  N   TYR A 591      -3.268   9.826  -6.088  1.00  8.16           N  
ANISOU 3265  N   TYR A 591     1064   1093    942    -14     15    -21
ATOM   3266  CA  TYR A 591      -3.410  10.942  -7.063  1.00  8.08           C  
ANISOU 3266  CA  TYR A 591     1072   1076    923    -19     19    -16
ATOM   3267  C   TYR A 591      -1.994  11.607  -7.405  1.00  8.44           C  
ANISOU 3267  C   TYR A 591     1121   1123    963    -26     40    -24
ATOM   3268  O   TYR A 591      -1.905  12.166  -8.437  1.00 10.06           O  
ANISOU 3268  O   TYR A 591     1345   1321   1156    -33     47    -20
ATOM   3269  CB  TYR A 591      -4.396  11.989  -6.589  1.00  9.21           C  
ANISOU 3269  CB  TYR A 591     1215   1213   1072    -18     13     -7
ATOM   3270  CG  TYR A 591      -5.825  11.767  -7.186  1.00  9.18           C  
ANISOU 3270  CG  TYR A 591     1214   1206   1069    -13     -7      3
ATOM   3271  CD1 TYR A 591      -6.788  10.864  -6.593  1.00 10.11           C  
ANISOU 3271  CD1 TYR A 591     1314   1328   1198     -8    -17      3
ATOM   3272  CD2 TYR A 591      -6.165  12.427  -8.339  1.00 10.00           C  
ANISOU 3272  CD2 TYR A 591     1337   1302   1160    -13    -17     12
ATOM   3273  CE1 TYR A 591      -8.054  10.826  -7.133  1.00 11.28           C  
ANISOU 3273  CE1 TYR A 591     1460   1476   1349     -6    -35     11
ATOM   3274  CE2 TYR A 591      -7.424  12.182  -8.932  1.00 11.66           C  
ANISOU 3274  CE2 TYR A 591     1545   1512   1371     -9    -40     20
ATOM   3275  CZ  TYR A 591      -8.408  11.409  -8.358  1.00 10.82           C  
ANISOU 3275  CZ  TYR A 591     1417   1413   1280     -6    -48     19
ATOM   3276  OH  TYR A 591      -9.666  11.229  -8.880  1.00 13.57           O  
ANISOU 3276  OH  TYR A 591     1760   1764   1633     -4    -69     26
ATOM   3277  H   TYR A 591      -3.673  10.015  -5.182  1.00  8.16           H  
ATOM   3278  HA  TYR A 591      -3.755  10.467  -7.981  1.00  8.08           H  
ATOM   3279  HB3 TYR A 591      -4.082  12.979  -6.921  1.00  9.21           H  
ATOM   3280  HB2 TYR A 591      -4.439  11.971  -5.500  1.00  9.21           H  
ATOM   3281  HD1 TYR A 591      -6.641  10.417  -5.621  1.00 10.11           H  
ATOM   3282  HD2 TYR A 591      -5.392  13.053  -8.759  1.00 10.00           H  
ATOM   3283  HE1 TYR A 591      -8.705  10.231  -6.510  1.00 11.28           H  
ATOM   3284  HE2 TYR A 591      -7.638  12.793  -9.796  1.00 11.66           H  
ATOM   3285  HH  TYR A 591      -9.914  11.633  -9.715  1.00 13.57           H  
ATOM   3286  N   SER A 592      -1.031  11.442  -6.514  1.00  8.33           N  
ANISOU 3286  N   SER A 592     1088   1119    958    -26     49    -33
ATOM   3287  CA  SER A 592       0.328  11.836  -6.738  1.00  8.08           C  
ANISOU 3287  CA  SER A 592     1051   1093    924    -33     69    -43
ATOM   3288  C   SER A 592       1.162  10.664  -7.262  1.00  9.75           C  
ANISOU 3288  C   SER A 592     1263   1309   1132    -27     76    -50
ATOM   3289  O   SER A 592       2.317  10.721  -7.226  1.00 10.10           O  
ANISOU 3289  O   SER A 592     1298   1362   1179    -30     95    -59
ATOM   3290  CB  SER A 592       0.878  12.318  -5.356  1.00  9.46           C  
ANISOU 3290  CB  SER A 592     1203   1279   1113    -36     74    -50
ATOM   3291  OG  SER A 592       0.354  13.606  -5.061  1.00 10.66           O  
ANISOU 3291  OG  SER A 592     1358   1424   1269    -42     71    -45
ATOM   3292  H   SER A 592      -1.158  11.108  -5.569  1.00  8.33           H  
ATOM   3293  HA  SER A 592       0.510  12.605  -7.489  1.00  8.08           H  
ATOM   3294  HB3 SER A 592       1.967  12.322  -5.400  1.00  9.46           H  
ATOM   3295  HB2 SER A 592       0.691  11.600  -4.557  1.00  9.46           H  
ATOM   3296  HG  SER A 592      -0.417  13.398  -4.528  1.00 10.66           H  
ATOM   3297  N   LEU A 593       0.513   9.566  -7.766  1.00  9.18           N  
ANISOU 3297  N   LEU A 593     1201   1233   1054    -18     64    -47
ATOM   3298  CA  LEU A 593       1.028   8.488  -8.561  1.00  9.42           C  
ANISOU 3298  CA  LEU A 593     1237   1264   1081    -11     71    -55
ATOM   3299  C   LEU A 593       2.218   7.705  -7.793  1.00 10.04           C  
ANISOU 3299  C   LEU A 593     1288   1354   1172     -1     79    -64
ATOM   3300  O   LEU A 593       3.195   7.298  -8.413  1.00 11.14           O  
ANISOU 3300  O   LEU A 593     1424   1496   1311      4     95    -72
ATOM   3301  CB  LEU A 593       1.463   9.050  -9.921  1.00 10.12           C  
ANISOU 3301  CB  LEU A 593     1348   1346   1152    -18     88    -58
ATOM   3302  CG  LEU A 593       0.372   9.959 -10.542  1.00 10.83           C  
ANISOU 3302  CG  LEU A 593     1466   1425   1225    -27     76    -47
ATOM   3303  CD1 LEU A 593       1.058  10.568 -11.774  1.00 12.25           C  
ANISOU 3303  CD1 LEU A 593     1672   1598   1384    -35     95    -51
ATOM   3304  CD2 LEU A 593      -0.883   9.246 -10.828  1.00 13.18           C  
ANISOU 3304  CD2 LEU A 593     1772   1716   1519    -22     52    -42
ATOM   3305  H   LEU A 593      -0.489   9.593  -7.638  1.00  9.18           H  
ATOM   3306  HA  LEU A 593       0.225   7.759  -8.669  1.00  9.42           H  
ATOM   3307  HB3 LEU A 593       1.760   8.258 -10.607  1.00 10.12           H  
ATOM   3308  HB2 LEU A 593       2.384   9.632  -9.892  1.00 10.12           H  
ATOM   3309  HG  LEU A 593       0.172  10.777  -9.849  1.00 10.83           H  
ATOM   3310 HD11 LEU A 593       0.638  10.228 -12.721  1.00 12.25           H  
ATOM   3311 HD12 LEU A 593       0.827  11.633 -11.759  1.00 12.25           H  
ATOM   3312 HD13 LEU A 593       2.109  10.316 -11.919  1.00 12.25           H  
ATOM   3313 HD21 LEU A 593      -0.880   9.192 -11.916  1.00 13.18           H  
ATOM   3314 HD22 LEU A 593      -0.977   8.215 -10.486  1.00 13.18           H  
ATOM   3315 HD23 LEU A 593      -1.788   9.820 -10.629  1.00 13.18           H  
ATOM   3316  N   GLY A 594       2.021   7.577  -6.456  1.00  9.40           N  
ANISOU 3316  N   GLY A 594     1190   1278   1103      3     66    -61
ATOM   3317  CA  GLY A 594       2.776   6.812  -5.529  1.00  9.40           C  
ANISOU 3317  CA  GLY A 594     1167   1289   1114     15     66    -67
ATOM   3318  C   GLY A 594       3.959   7.584  -4.942  1.00 10.08           C  
ANISOU 3318  C   GLY A 594     1228   1391   1209     10     77    -75
ATOM   3319  O   GLY A 594       4.942   6.936  -4.669  1.00 10.81           O  
ANISOU 3319  O   GLY A 594     1300   1496   1312     21     76    -81
ATOM   3320  H   GLY A 594       1.142   7.967  -6.147  1.00  9.40           H  
ATOM   3321  HA3 GLY A 594       3.177   6.060  -6.208  1.00  9.40           H  
ATOM   3322  HA2 GLY A 594       2.108   6.303  -4.834  1.00  9.40           H  
ATOM   3323  N   LYS A 595       3.951   8.898  -4.902  1.00 10.50           N  
ANISOU 3323  N   LYS A 595     1284   1445   1262     -8     85    -74
ATOM   3324  CA  LYS A 595       4.924   9.670  -4.125  1.00 10.84           C  
ANISOU 3324  CA  LYS A 595     1302   1501   1314    -17     93    -83
ATOM   3325  C   LYS A 595       4.704   9.455  -2.628  1.00 11.12           C  
ANISOU 3325  C   LYS A 595     1321   1547   1358    -12     74    -82
ATOM   3326  O   LYS A 595       3.554   9.486  -2.225  1.00 10.56           O  
ANISOU 3326  O   LYS A 595     1261   1468   1283     -7     59    -75
ATOM   3327  CB  LYS A 595       4.793  11.164  -4.492  1.00 12.88           C  
ANISOU 3327  CB  LYS A 595     1572   1753   1568    -38    102    -81
ATOM   3328  CG  LYS A 595       5.407  11.525  -5.837  1.00 16.98           C  
ANISOU 3328  CG  LYS A 595     2108   2266   2079    -49    124    -82
ATOM   3329  CD  LYS A 595       4.950  12.858  -6.397  1.00 23.68           C  
ANISOU 3329  CD  LYS A 595     2967   3107   2924    -70    132    -79
ATOM   3330  CE  LYS A 595       5.710  13.182  -7.642  1.00 40.22           C  
ANISOU 3330  CE  LYS A 595     5090   5187   5004    -79    149    -74
ATOM   3331  NZ  LYS A 595       7.077  13.510  -7.444  1.00 48.65           N1+
ANISOU 3331  NZ  LYS A 595     6151   6264   6071    -83    174    -84
ATOM   3332  H   LYS A 595       3.066   9.375  -4.995  1.00 10.50           H  
ATOM   3333  HA  LYS A 595       5.929   9.330  -4.377  1.00 10.84           H  
ATOM   3334  HB3 LYS A 595       5.174  11.715  -3.632  1.00 12.88           H  
ATOM   3335  HB2 LYS A 595       3.723  11.360  -4.556  1.00 12.88           H  
ATOM   3336  HG3 LYS A 595       5.178  10.724  -6.539  1.00 16.98           H  
ATOM   3337  HG2 LYS A 595       6.470  11.484  -5.596  1.00 16.98           H  
ATOM   3338  HD3 LYS A 595       4.922  13.670  -5.671  1.00 23.68           H  
ATOM   3339  HD2 LYS A 595       3.905  12.705  -6.667  1.00 23.68           H  
ATOM   3340  HE3 LYS A 595       5.261  14.049  -8.126  1.00 40.22           H  
ATOM   3341  HE2 LYS A 595       5.657  12.303  -8.284  1.00 40.22           H  
ATOM   3342  HZ1 LYS A 595       7.648  12.678  -7.489  1.00 48.65           H  
ATOM   3343  HZ2 LYS A 595       7.413  14.078  -8.209  1.00 48.65           H  
ATOM   3344  HZ3 LYS A 595       7.314  13.862  -6.527  1.00 48.65           H  
ATOM   3345  N   MET A 596       5.780   9.259  -1.868  1.00 10.29           N  
ANISOU 3345  N   MET A 596     1187   1459   1262    -13     76    -91
ATOM   3346  CA  MET A 596       5.733   9.312  -0.373  1.00 10.07           C  
ANISOU 3346  CA  MET A 596     1145   1441   1238    -12     58    -92
ATOM   3347  C   MET A 596       5.350  10.770   0.032  1.00  9.92           C  
ANISOU 3347  C   MET A 596     1138   1416   1216    -32     58    -91
ATOM   3348  O   MET A 596       5.762  11.776  -0.574  1.00 10.61           O  
ANISOU 3348  O   MET A 596     1225   1503   1305    -51     73    -96
ATOM   3349  CB  MET A 596       7.067   8.830   0.201  1.00 11.65           C  
ANISOU 3349  CB  MET A 596     1312   1665   1451    -12     58   -103
ATOM   3350  CG  MET A 596       8.126   9.949   0.214  1.00 14.94           C  
ANISOU 3350  CG  MET A 596     1715   2094   1868    -15     38   -105
ATOM   3351  SD  MET A 596       9.860   9.454   0.179  1.00 21.00           S  
ANISOU 3351  SD  MET A 596     2484   2862   2631     12     13    -96
ATOM   3352  CE  MET A 596      10.637  11.005   0.515  1.00 20.11           C  
ANISOU 3352  CE  MET A 596     2334   2773   2534     31      9   -103
ATOM   3353  H   MET A 596       6.724   9.207  -2.222  1.00 10.29           H  
ATOM   3354  HA  MET A 596       4.957   8.564  -0.207  1.00 10.07           H  
ATOM   3355  HB3 MET A 596       7.484   8.026  -0.406  1.00 11.65           H  
ATOM   3356  HB2 MET A 596       7.076   8.422   1.212  1.00 11.65           H  
ATOM   3357  HG3 MET A 596       7.859  10.412   1.163  1.00 14.94           H  
ATOM   3358  HG2 MET A 596       7.882  10.714  -0.522  1.00 14.94           H  
ATOM   3359  HE1 MET A 596      10.779  11.510  -0.441  1.00 20.11           H  
ATOM   3360  HE2 MET A 596      10.060  11.571   1.246  1.00 20.11           H  
ATOM   3361  HE3 MET A 596      11.615  10.821   0.960  1.00 20.11           H  
ATOM   3362  N   PRO A 597       4.395  10.957   1.020  1.00  9.70           N  
ANISOU 3362  N   PRO A 597     1119   1382   1183    -30     43    -86
ATOM   3363  CA  PRO A 597       4.063  12.224   1.778  1.00  8.80           C  
ANISOU 3363  CA  PRO A 597     1016   1262   1067    -47     45    -87
ATOM   3364  C   PRO A 597       5.232  12.999   2.271  1.00 10.27           C  
ANISOU 3364  C   PRO A 597     1182   1462   1257    -64     48    -99
ATOM   3365  O   PRO A 597       6.156  12.442   2.839  1.00 10.33           O  
ANISOU 3365  O   PRO A 597     1167   1489   1269    -59     36   -105
ATOM   3366  CB  PRO A 597       3.034  11.885   2.872  1.00 10.04           C  
ANISOU 3366  CB  PRO A 597     1182   1414   1219    -38     31    -81
ATOM   3367  CG  PRO A 597       2.328  10.619   2.346  1.00 12.50           C  
ANISOU 3367  CG  PRO A 597     1496   1723   1529    -19     23    -73
ATOM   3368  CD  PRO A 597       3.493   9.932   1.567  1.00 11.20           C  
ANISOU 3368  CD  PRO A 597     1315   1571   1370    -12     27    -78
ATOM   3369  HA  PRO A 597       3.577  12.835   1.018  1.00  8.80           H  
ATOM   3370  HB3 PRO A 597       2.397  12.751   3.050  1.00 10.04           H  
ATOM   3371  HB2 PRO A 597       3.559  11.654   3.799  1.00 10.04           H  
ATOM   3372  HG3 PRO A 597       1.506  10.842   1.665  1.00 12.50           H  
ATOM   3373  HG2 PRO A 597       1.999  10.065   3.225  1.00 12.50           H  
ATOM   3374  HD2 PRO A 597       4.110   9.307   2.213  1.00 11.20           H  
ATOM   3375  HD3 PRO A 597       3.046   9.542   0.653  1.00 11.20           H  
ATOM   3376  N   TYR A 598       5.084  14.328   2.037  1.00  9.84           N  
ANISOU 3376  N   TYR A 598     1137   1399   1203    -85     61   -103
ATOM   3377  CA  TYR A 598       6.031  15.342   2.393  1.00 10.87           C  
ANISOU 3377  CA  TYR A 598     1252   1541   1338   -108     66   -117
ATOM   3378  C   TYR A 598       7.383  14.965   1.824  1.00 11.69           C  
ANISOU 3378  C   TYR A 598     1325   1665   1451   -109     71   -125
ATOM   3379  O   TYR A 598       8.356  14.936   2.635  1.00 10.46           O  
ANISOU 3379  O   TYR A 598     1143   1531   1302   -113     61   -134
ATOM   3380  CB  TYR A 598       6.071  15.540   3.927  1.00 10.93           C  
ANISOU 3380  CB  TYR A 598     1254   1556   1341   -113     48   -123
ATOM   3381  CG  TYR A 598       4.661  15.749   4.521  1.00  9.83           C  
ANISOU 3381  CG  TYR A 598     1141   1399   1193   -105     43   -115
ATOM   3382  CD1 TYR A 598       4.286  17.085   4.742  1.00 10.91           C  
ANISOU 3382  CD1 TYR A 598     1300   1518   1327   -119     54   -117
ATOM   3383  CD2 TYR A 598       3.860  14.694   4.914  1.00  9.27           C  
ANISOU 3383  CD2 TYR A 598     1073   1330   1119    -83     29   -106
ATOM   3384  CE1 TYR A 598       3.051  17.376   5.292  1.00 10.76           C  
ANISOU 3384  CE1 TYR A 598     1301   1484   1303   -109     52   -110
ATOM   3385  CE2 TYR A 598       2.598  14.994   5.506  1.00  9.14           C  
ANISOU 3385  CE2 TYR A 598     1078   1299   1097    -76     28    -99
ATOM   3386  CZ  TYR A 598       2.163  16.331   5.678  1.00  9.63           C  
ANISOU 3386  CZ  TYR A 598     1157   1345   1157    -89     40   -102
ATOM   3387  OH  TYR A 598       1.022  16.598   6.420  1.00 10.73           O  
ANISOU 3387  OH  TYR A 598     1314   1470   1293    -81     41    -96
ATOM   3388  H   TYR A 598       4.389  14.636   1.373  1.00  9.84           H  
ATOM   3389  HA  TYR A 598       5.814  16.308   1.937  1.00 10.87           H  
ATOM   3390  HB3 TYR A 598       6.741  16.355   4.202  1.00 10.93           H  
ATOM   3391  HB2 TYR A 598       6.493  14.721   4.509  1.00 10.93           H  
ATOM   3392  HD1 TYR A 598       4.924  17.906   4.450  1.00 10.91           H  
ATOM   3393  HD2 TYR A 598       4.130  13.668   4.711  1.00  9.27           H  
ATOM   3394  HE1 TYR A 598       2.812  18.417   5.451  1.00 10.76           H  
ATOM   3395  HE2 TYR A 598       1.978  14.150   5.767  1.00  9.14           H  
ATOM   3396  HH  TYR A 598       0.839  17.539   6.374  1.00 10.73           H  
ATOM   3397  N   GLU A 599       7.394  14.770   0.506  1.00 11.44           N  
ANISOU 3397  N   GLU A 599     1299   1627   1420   -103     87   -120
ATOM   3398  CA  GLU A 599       8.415  14.172  -0.273  1.00 13.55           C  
ANISOU 3398  CA  GLU A 599     1540   1912   1697    -96     95   -126
ATOM   3399  C   GLU A 599       9.811  14.746  -0.052  1.00 13.38           C  
ANISOU 3399  C   GLU A 599     1487   1910   1687   -117    104   -141
ATOM   3400  O   GLU A 599      10.771  13.992   0.215  1.00 15.53           O  
ANISOU 3400  O   GLU A 599     1728   2204   1971   -106    103   -147
ATOM   3401  CB  GLU A 599       7.925  14.065  -1.762  1.00 16.15           C  
ANISOU 3401  CB  GLU A 599     1885   2228   2021    -89    114   -120
ATOM   3402  CG  GLU A 599       8.896  13.337  -2.740  1.00 21.56           C  
ANISOU 3402  CG  GLU A 599     2595   2897   2700   -111    136   -119
ATOM   3403  CD  GLU A 599       8.404  13.122  -4.098  1.00 26.69           C  
ANISOU 3403  CD  GLU A 599     3263   3536   3341   -105    154   -114
ATOM   3404  OE1 GLU A 599       7.773  13.956  -4.735  1.00 21.18           O  
ANISOU 3404  OE1 GLU A 599     2556   2845   2645    -84    153   -114
ATOM   3405  OE2 GLU A 599       8.833  12.105  -4.657  1.00 27.89           O1-
ANISOU 3405  OE2 GLU A 599     3440   3671   3483   -120    170   -109
ATOM   3406  H   GLU A 599       6.477  14.615   0.113  1.00 11.44           H  
ATOM   3407  HA  GLU A 599       8.371  13.190   0.199  1.00 13.55           H  
ATOM   3408  HB3 GLU A 599       7.732  15.044  -2.202  1.00 16.15           H  
ATOM   3409  HB2 GLU A 599       6.909  13.696  -1.906  1.00 16.15           H  
ATOM   3410  HG3 GLU A 599       9.064  12.346  -2.319  1.00 21.56           H  
ATOM   3411  HG2 GLU A 599       9.819  13.916  -2.782  1.00 21.56           H  
ATOM   3412  N   ARG A 600       9.804  16.125  -0.034  1.00 11.35           N  
ANISOU 3412  N   ARG A 600     1237   1647   1428   -147    113   -146
ATOM   3413  CA  ARG A 600      11.039  16.902   0.123  1.00 12.39           C  
ANISOU 3413  CA  ARG A 600     1336   1799   1571   -172    121   -162
ATOM   3414  C   ARG A 600      11.402  17.340   1.551  1.00 13.19           C  
ANISOU 3414  C   ARG A 600     1418   1916   1675   -181     96   -171
ATOM   3415  O   ARG A 600      12.068  18.378   1.760  1.00 14.38           O  
ANISOU 3415  O   ARG A 600     1542   2086   1837   -206     99   -185
ATOM   3416  CB  ARG A 600      10.977  18.108  -0.883  1.00 18.75           C  
ANISOU 3416  CB  ARG A 600     2163   2587   2374   -204    150   -164
ATOM   3417  CG  ARG A 600      10.180  17.859  -2.197  1.00 26.64           C  
ANISOU 3417  CG  ARG A 600     3179   3573   3368   -197    175   -157
ATOM   3418  CD  ARG A 600      10.228  19.144  -3.100  1.00 38.28           C  
ANISOU 3418  CD  ARG A 600     4689   5023   4834   -223    200   -153
ATOM   3419  NE  ARG A 600      11.601  19.476  -3.535  1.00 38.18           N  
ANISOU 3419  NE  ARG A 600     4696   4999   4813   -217    223   -146
ATOM   3420  CZ  ARG A 600      12.252  19.021  -4.608  1.00 51.07           C  
ANISOU 3420  CZ  ARG A 600     6309   6645   6452   -226    248   -154
ATOM   3421  NH1 ARG A 600      13.519  19.396  -4.840  1.00 34.32           N  
ANISOU 3421  NH1 ARG A 600     4211   4511   4319   -220    268   -146
ATOM   3422  NH2 ARG A 600      11.619  18.248  -5.500  1.00 38.71           N1+
ANISOU 3422  NH2 ARG A 600     4700   5105   4904   -241    253   -169
ATOM   3423  H   ARG A 600       8.875  16.519  -0.083  1.00 11.35           H  
ATOM   3424  HA  ARG A 600      11.886  16.306  -0.216  1.00 12.39           H  
ATOM   3425  HB3 ARG A 600      11.980  18.488  -1.079  1.00 18.75           H  
ATOM   3426  HB2 ARG A 600      10.519  18.967  -0.392  1.00 18.75           H  
ATOM   3427  HG3 ARG A 600       9.121  17.601  -2.202  1.00 26.64           H  
ATOM   3428  HG2 ARG A 600      10.721  17.067  -2.714  1.00 26.64           H  
ATOM   3429  HD3 ARG A 600       9.843  19.959  -2.487  1.00 38.28           H  
ATOM   3430  HD2 ARG A 600       9.518  18.943  -3.902  1.00 38.28           H  
ATOM   3431 HH22 ARG A 600      12.047  17.896  -6.344  1.00 38.71           H  
ATOM   3432 HH21 ARG A 600      10.683  17.897  -5.359  1.00 38.71           H  
ATOM   3433 HH12 ARG A 600      13.962  19.952  -4.123  1.00 34.32           H  
ATOM   3434 HH11 ARG A 600      14.013  19.102  -5.671  1.00 34.32           H  
ATOM   3435  HE  ARG A 600      12.053  20.041  -2.830  1.00 38.18           H  
ATOM   3436  N   PHE A 601      10.882  16.616   2.563  1.00 11.51           N  
ANISOU 3436  N   PHE A 601     1222   1699   1453   -165     73   -164
ATOM   3437  CA  PHE A 601      11.151  16.809   3.970  1.00 11.48           C  
ANISOU 3437  CA  PHE A 601     1208   1707   1445   -173     48   -171
ATOM   3438  C   PHE A 601      11.479  15.471   4.644  1.00 11.17           C  
ANISOU 3438  C   PHE A 601     1147   1690   1409   -146     22   -168
ATOM   3439  O   PHE A 601      11.040  14.357   4.321  1.00 11.51           O  
ANISOU 3439  O   PHE A 601     1194   1729   1452   -116     20   -157
ATOM   3440  CB  PHE A 601       9.817  17.436   4.581  1.00 12.46           C  
ANISOU 3440  CB  PHE A 601     1374   1807   1554   -173     44   -164
ATOM   3441  CG  PHE A 601       9.448  18.871   4.145  1.00 13.41           C  
ANISOU 3441  CG  PHE A 601     1523   1902   1670   -198     64   -167
ATOM   3442  CD1 PHE A 601       8.634  19.095   3.031  1.00 19.27           C  
ANISOU 3442  CD1 PHE A 601     2259   2644   2420   -225     86   -176
ATOM   3443  CD2 PHE A 601      10.014  19.999   4.740  1.00 17.02           C  
ANISOU 3443  CD2 PHE A 601     2014   2335   2116   -194     63   -161
ATOM   3444  CE1 PHE A 601       8.494  20.389   2.568  1.00 20.62           C  
ANISOU 3444  CE1 PHE A 601     2461   2787   2585   -247    106   -176
ATOM   3445  CE2 PHE A 601       9.866  21.320   4.316  1.00 20.38           C  
ANISOU 3445  CE2 PHE A 601     2468   2736   2538   -214     82   -163
ATOM   3446  CZ  PHE A 601       9.203  21.504   3.114  1.00 20.63           C  
ANISOU 3446  CZ  PHE A 601     2498   2765   2577   -240    103   -170
ATOM   3447  H   PHE A 601      10.221  15.911   2.270  1.00 11.51           H  
ATOM   3448  HA  PHE A 601      12.055  17.416   4.021  1.00 11.48           H  
ATOM   3449  HB3 PHE A 601       9.908  17.404   5.667  1.00 12.46           H  
ATOM   3450  HB2 PHE A 601       9.005  16.784   4.261  1.00 12.46           H  
ATOM   3451  HD1 PHE A 601       8.110  18.309   2.509  1.00 19.27           H  
ATOM   3452  HD2 PHE A 601      10.739  19.914   5.536  1.00 17.02           H  
ATOM   3453  HE1 PHE A 601       7.904  20.611   1.691  1.00 20.62           H  
ATOM   3454  HE2 PHE A 601      10.399  22.118   4.812  1.00 20.38           H  
ATOM   3455  HZ  PHE A 601       9.119  22.471   2.640  1.00 20.63           H  
ATOM   3456  N   THR A 602      12.329  15.627   5.671  1.00 11.49           N  
ANISOU 3456  N   THR A 602     1165   1752   1449   -156     -1   -178
ATOM   3457  CA  THR A 602      12.938  14.598   6.507  1.00 11.05           C  
ANISOU 3457  CA  THR A 602     1095   1714   1390   -130    -32   -173
ATOM   3458  C   THR A 602      11.921  14.038   7.548  1.00 12.85           C
[truncated: 7,420,692 more chars]
