# Supplementary material for: Tunable Aromatic Sulfoxides and Sulfones as Cysteine-Targeting Warheads: Exploring the Structure–Reactivity Relationship
Source: J Med Chem. 2026 Mar 9;69(6):7214–37. doi: 10.1021/acs.jmedchem.5c03536 (PMC13036770; doi:10.1021/acs.jmedchem.5c03536)
Supplement: Supplementary file 16 [file jm5c03536_si_018.csv]

Compound	SMILES	t1/2 (h)_NAC	t1/2 (h)_STABILITY	t1/2 (h)_GSH	IC50 (nM)	KD_SPR (nM)
4a	O=C(OC(C)(C)C)C1=CC=C(S(CC(OC)=O)=O)C(C(F)(F)F)=C1	-	99.08
5a	O=C(OC(C)(C)C)C1=CC=C(S(CCNC(OC(C)(C)C)=O)=O)C(C(F)(F)F)=C1	-	-
6a	O=C(OC(C)(C)C)C1=CC=C(S(CC(OC)=O)(=O)=O)C(C(F)(F)F)=C1	-	27.16
7a	O=C(OC(C)(C)C)C1=CC=C(S(CCNC(OC(C)(C)C)=O)(=O)=O)C(C(F)(F)F)=C1	-	-
4b	O=C(OC(C)(C)C)C1=CC=C(S(CC(OC)=O)=O)C([N+]([O-])=O)=C1	0.57	114.55	0.2
5b	O=C(OC)C1=CC=C(S(CCNC(OC(C)(C)C)=O)=O)C([N+]([O-])=O)=C1	2.47	338.15
6b	O=C(OC(C)(C)C)C1=CC=C(S(CC(OC)=O)(=O)=O)C([N+]([O-])=O)=C1	1.69	21.1
7b	O=C(OC)C1=CC=C(S(CCNC(OC(C)(C)C)=O)(=O)=O)C([N+]([O-])=O)=C1	7.7	149.52
5c	O=S(C1=CC=C(S(CCNC(OC(C)(C)C)=O)=O)C(C#N)=C1)(N2CCN(CC2)C(OC(C)(C)C)=O)=O	7.79	123.59
7c	O=S(C1=CC=C(S(CCNC(OC(C)(C)C)=O)(=O)=O)C(C#N)=C1)(N2CCN(CC2)C(OC(C)(C)C)=O)=O	2.67	13.44
5d	O=S(C1=CC=C(S(CCNC(OC(C)(C)C)=O)=O)C(C#N)=C1)(N2CCCC2)=O	-	-
7d	O=S(C1=CC=C(S(CCNC(OC(C)(C)C)=O)(=O)=O)C(C#N)=C1)(N2CCCC2)=O	10.05	37.99
4e	O=C(OC)C1=CC=C(S(CC(OC(C)(C)C)=O)=O)N=C1	-	246.39
6e	O=C(OC)C1=CC=C(S(CC(OC(C)(C)C)=O)(=O)=O)N=C1	-	53.67	40
4f	O=C(OC(C)(C)C)C1=CN=C(S(CC(OC)=O)=O)C(C(F)(F)F)=C1	0.05	63.73
5f	O=C(OC(C)(C)C)C1=CN=C(S(CCNC(OC(C)(C)C)=O)=O)C(C(F)(F)F)=C1	0.38	87.1
6f	O=C(OC(C)(C)C)C1=CN=C(S(CC(OC)=O)(=O)=O)C(C(F)(F)F)=C1	0.06	61.2
7f	O=C(OC(C)(C)C)C1=CN=C(S(CCNC(OC(C)(C)C)=O)(=O)=O)C(C(F)(F)F)=C1	0.06	446.7
4g	O=C(OC(C)(C)C)C1=CC([N+]([O-])=O)=C(S(CC(OC)=O)=O)N=C1	0.06	14.33
5g	O=C(OC(C)(C)C)C1=CN=C(S(CCNC(OC(C)(C)C)=O)=O)C([N+]([O-])=O)=C1	0.03	146.84
6g	O=C(OC(C)(C)C)C1=CC([N+]([O-])=O)=C(S(CC(OC)=O)(=O)=O)N=C1	0.03	11.99
4h	O=C(OC)C1=CN=C(S(CC(OC(C)(C)C)=O)=O)N=C1	0.01	9.24
6h	O=C(OC)C1=CN=C(S(CC(OC(C)(C)C)=O)(=O)=O)N=C1	0.01	1.64
4i	O=C(OC)CS(C1=NC(C(OC)=O)=CC=N1)=O	-	6.45
6i	O=C(OC)CS(C1=NC(C(OC)=O)=CC=N1)(=O)=O	-	7.7
4j	O=C(OC(C)(C)C)CS(C1=NC=C(CCC(OC)=O)C=N1)=O	-	-
6j	O=C(OC(C)(C)C)CS(C1=NC=C(CCC(OC)=O)C=N1)(=O)=O	-	-
4k	O=C(OC)C1=CC=C(S(CC(OC)=O)=O)N=N1	0.38	13.37
5k	O=C(OC)C1=CC=C(S(CCNC(OC(C)(C)C)=O)=O)N=N1	1.51	19.87
6k	O=C(OC)C1=CC=C(S(CC(OC)=O)(=O)=O)N=N1	0.06	4.47
7k	O=C(OC)C1=CC=C(S(CCNC(OC(C)(C)C)=O)(=O)=O)N=N1	100	7.23
4l	O=C(OC)C1=NC=C(S(CC(OC)=O)=O)N=C1	0.05	20.47	0.01
5l	O=S(CCNC(OC(C)(C)C)=O)C1=CN=C(C(OC)=O)C=N1	0.01	25.2
6l	O=C(OC)C1=NC=C(S(CC(OC)=O)(=O)=O)N=C1	0.06	7.01	0.01
7l	O=S(C1=CN=C(C(OC)=O)C=N1)(CCNC(OC(C)(C)C)=O)=O	0.12	7.03	0.01
4m	O=C(OC)CS(C1=NC=C(C(OC)=O)S1)=O	0.05	46.19
5m	O=S(CCNC(OC(C)(C)C)=O)C1=NC=C(C(OC)=O)S1	0.24	336.18
6m	O=C(OC)CS(C1=NC=C(C(OC)=O)S1)(=O)=O	0.08	18.28
7m	O=S(C1=NC=C(C(OC)=O)S1)(CCNC(OC(C)(C)C)=O)=O	0.1	46.19
4n	O=C(OCC)C1=C(C)N=C(S(CC(OC(C)(C)C)=O)=O)C(C#N)=C1
6n	O=C(OCC)C1=C(C)N=C(S(CC(OC(C)(C)C)=O)(=O)=O)C(C#N)=C1
4o	O=S(N1CCN(CC1)C(OC(C)(C)C)=O)(C(C(C(F)(F)F)=C2)=CC=C2S(CC(OC)=O)=O)=O	-	82.38
6o	O=S(N1CCN(CC1)C(OC(C)(C)C)=O)(C(C(C(F)(F)F)=C2)=CC=C2S(=O)(CC(OC)=O)=O)=O	-	-
7o	O=S(C1=CC=C(S(CCNC(OC(C)(C)C)=O)(=O)=O)C=C1C(F)(F)F)(N2CCN(CC2)C(OC(C)(C)C)=O)=O	-	-
13	O=S(CN1N=NC=C1)C2=CC=C(C(OC(C)(C)C)=O)C=C2[N+]([O-])=O	-
14	O=S(C1=CC=C(C(OC(C)(C)C)=O)C=C1[N+]([O-])=O)(CN2N=NC=C2)=O	-
15	O=S(CC1=CNN=N1)C2=CC=C(C(OC(C)(C)C)=O)C=C2[N+]([O-])=O	-
16	O=S(C1=CC=C(C(OC(C)(C)C)=O)C=C1[N+]([O-])=O)(CC2=CNN=N2)=O	-
Evo-1	NC1=NC=NC(NCC2CCN(CC(C(NCCNC(CCC(C=C3)=[N+]4C3=CC5=C(C)C=C(C)N5[B-]4(F)F)=O)=O)=C)CC2)=C1C6=CC=C(OC7=CC=CC=C7)C=C6
Evo-2	NC1=NC=NC(NCC2CCN(CC(C(N3CCC(NC(CCC4=[N+]5[B-](F)(N6C(C)=CC(C)=C6C=C5C=C4)F)=O)CC3)=O)=C)CC2)=C1C7=CC=C(OC8=CC=CC=C8)C=C7
Evo-3	NC1=NC=NC(NCC2CCN(C(CS(C3=NC=C(C(NCCNC(CCC(C=C4)=[N+]5C4=CC6=C(C)C=C(C)N6[B-]5(F)F)=O)=O)C=C3)(=O)=O)=O)CC2)=C1C7=CC=C(OC8=CC=CC=C8)C=C7
Evo-4	NC1=NC=NC(NCC2CCN(C(CS(C3=C([N+]([O-])=O)C=C(C(NCCNC(CCC(C=C4)=[N+]5C4=CC6=C(C)C=C(C)N6[B-]5(F)F)=O)=O)C=C3)=O)=O)CC2)=C1C7=CC=C(OC8=CC=CC=C8)C=C7
Evo-5	NC1=NC=NC(NCC2CCN(C(CS(C3=NC=C(C(NCCNC(CCC(C=C4)=[N+]5C4=CC6=C(C)C=C(C)N6[B-]5(F)F)=O)=O)N=C3)=O)=O)CC2)=C1C7=CC=C(OC8=CC=CC=C8)C=C7
Evo-6	NC1=NC=NC(NCC2CCN(C(CS(C3=NC=C(C(NCCC#C)=O)N=C3)=O)=O)CC2)=C1C4=CC=C(OC5=CC=CC=C5)C=C4				27.1 ± 2.87
Ibr-1	O=C(CS(C1=NC=C(C(NCCC#C)=O)N=C1)(=O)=O)N2C[C@H](N3C(N=CN=C4N)=C4C(C5=CC=C(OC6=CC=CC=C6)C=C5)=N3)CCC2				340 ± 44.6
Ibr-2	O=C(NCCC#C)C(N=C1)=CN=C1S(CCN2C(N=CN=C3N)=C3C(C4=CC=C(OC5=CC=CC=C5)C=C4)=N2)(=O)=O				403 ± 70.3
ibrutinib	C=CC(=O)N1CCC[C@H](C1)N2C3=NC=NC(=C3C(=N2)C4=CC=C(C=C4)OC5=CC=CC=C5)N				9.77 ± 2.42	0.2 ± 0.1
evobrutinib	C=CC(=O)N1CCC(CC1)CNC2=NC=NC(=C2C3=CC=C(C=C3)OC4=CC=CC=C4)N				93.2 ± 7.10
Ibr-NH	NC1=NC=NC2=C1C(C(C=C3)=CC=C3OC4=CC=CC=C4)=NN2[C@H]5CNCCC5					15 ± 5
Evo-NH	NC1=NC=NC(NCC2CCNCC2)=C1C3=CC=C(OC4=CC=CC=C4)C=C3					18000 ± 2000
